# Supplementary material for: Sequence Profiling of the Saccharomyces cerevisiae Genome Permits Deconvolution of Unique and Multialigned Reads for Variant Detection
Source: G3 (Bethesda). 2014 Feb 20;4(4):707–15. doi: 10.1534/g3.113.009464 (PMC4059241; doi:10.1534/g3.113.009464)
Supplement: Supporting Information [file supp_g3.113.009464_FileS1.zip]

Archive with 38 entries (36 files):
- resources/100nt/
- resources/100nt/chrI_100_intrasnv.bed
- resources/100nt/chrII_100_intrasnv.bed
- resources/100nt/chrIII_100_intrasnv.bed
- resources/100nt/chrIV_100_intrasnv.bed
- resources/100nt/chrIX_100_intrasnv.bed
- resources/100nt/chrmt_100_intrasnv.bed
- resources/100nt/chrV_100_intrasnv.bed
- resources/100nt/chrVI_100_intrasnv.bed
- resources/100nt/chrVII_100_intrasnv.bed
- resources/100nt/chrVIII_100_intrasnv.bed
- resources/100nt/chrX_100_intrasnv.bed
- resources/100nt/chrXI_100_intrasnv.bed
- resources/100nt/chrXII_100_intrasnv.bed
- resources/100nt/chrXIII_100_intrasnv.bed
- resources/100nt/chrXIV_100_intrasnv.bed
- resources/100nt/chrXV_100_intrasnv.bed
- resources/100nt/chrXVI_100_intrasnv.bed
- resources/100nt/mregions_100_annot_2011.bed
- resources/50nt/
- resources/50nt/chrI_50_intrasnv.bed
- resources/50nt/chrII_50_intrasnv.bed
- resources/50nt/chrIII_50_intrasnv.bed
- resources/50nt/chrIV_50_intrasnv.bed
- resources/50nt/chrIX_50_intrasnv.bed
- resources/50nt/chrmt_50_intrasnv.bed
- resources/50nt/chrV_50_intrasnv.bed
- resources/50nt/chrVI_50_intrasnv.bed
- resources/50nt/chrVII_50_intrasnv.bed
- resources/50nt/chrVIII_50_intrasnv.bed
- resources/50nt/chrX_50_intrasnv.bed
- resources/50nt/chrXI_50_intrasnv.bed
- resources/50nt/chrXII_50_intrasnv.bed
- resources/50nt/chrXIII_50_intrasnv.bed
- resources/50nt/chrXIV_50_intrasnv.bed
- resources/50nt/chrXV_50_intrasnv.bed
- resources/50nt/chrXVI_50_intrasnv.bed
- resources/50nt/mregions_50_2011.bed
