# Supplementary material for: Sequence Profiling of the Saccharomyces cerevisiae Genome Permits Deconvolution of Unique and Multialigned Reads for Variant Detection
Source: G3 (Bethesda). 2014 Feb 20;4(4):707–15. doi: 10.1534/g3.113.009464 (PMC4059241; doi:10.1534/g3.113.009464)
Supplement: Supporting Information [file supp_g3.113.009464_FileS1.zip › resources/100nt/chrII_100_intrasnv.bed]

track name=intraSNV_100 description="intra SNV from HTS profile"
chrII 3 3 G
chrII 63 63 C
chrII 64 64 T
chrII 65 65 A
chrII 102 102 AT
chrII 103 103 C
chrII 112 112 C
chrII 117 117 AT
chrII 121 121 CG
chrII 122 122 AT
chrII 126 126 CG
chrII 173 173 CG
chrII 190 190 T
chrII 200 200 A
chrII 201 201 A
chrII 203 203 T
chrII 207 207 CT
chrII 208 208 A
chrII 209 209 G
chrII 217 217 AT
chrII 255 255 G
chrII 307 307 C
chrII 308 308 T
chrII 309 309 C
chrII 310 310 CT
chrII 311 311 AG
chrII 312 312 G
chrII 313 313 AC
chrII 314 314 C
chrII 315 315 AT
chrII 321 321 A
chrII 322 322 AT
chrII 323 323 AT
chrII 324 324 CG
chrII 325 325 T
chrII 326 326 T
chrII 327 327 T
chrII 328 328 AG
chrII 329 329 G
chrII 352 352 T
chrII 353 353 A
chrII 355 355 C
chrII 356 356 G
chrII 358 358 T
chrII 359 359 T
chrII 361 361 A
chrII 389 389 C
chrII 391 391 G
chrII 392 392 C
chrII 393 393 A
chrII 394 394 CG
chrII 401 401 T
chrII 408 408 C
chrII 444 444 CG
chrII 465 465 CG
chrII 490 490 C
chrII 518 518 CG
chrII 541 541 G
chrII 591 591 T
chrII 616 616 G
chrII 731 731 C
chrII 753 753 C
chrII 754 754 A
chrII 785 785 T
chrII 796 796 CG
chrII 863 863 A
chrII 1014 1014 CG
chrII 1031 1031 AT
chrII 1042 1042 CG
chrII 1099 1099 CG
chrII 1141 1141 CG
chrII 1149 1149 T
chrII 1187 1187 AT
chrII 1231 1231 C
chrII 1234 1234 G
chrII 1254 1254 CG
chrII 1372 1372 CG
chrII 1404 1404 G
chrII 1492 1492 G
chrII 1495 1495 G
chrII 1496 1496 G
chrII 1507 1507 AT
chrII 1511 1511 C
chrII 1516 1516 C
chrII 1517 1517 T
chrII 1528 1528 A
chrII 1531 1531 GT
chrII 1532 1532 T
chrII 1543 1543 AT
chrII 1547 1547 CG
chrII 1552 1552 C
chrII 1553 1553 AT
chrII 1556 1556 A
chrII 1557 1557 C
chrII 1560 1560 C
chrII 1562 1562 A
chrII 1564 1564 AT
chrII 1567 1567 T
chrII 1568 1568 T
chrII 1570 1570 G
chrII 1583 1583 T
chrII 1588 1588 T
chrII 1589 1589 C
chrII 1596 1596 T
chrII 1602 1602 C
chrII 1606 1606 A
chrII 1615 1615 G
chrII 1619 1619 T
chrII 1625 1625 C
chrII 1632 1632 CG
chrII 1636 1636 G
chrII 1639 1639 A
chrII 1640 1640 G
chrII 1642 1642 CG
chrII 1651 1651 AT
chrII 1655 1655 T
chrII 1660 1660 CG
chrII 1661 1661 AT
chrII 1664 1664 G
chrII 1665 1665 A
chrII 1670 1670 G
chrII 1675 1675 CG
chrII 1676 1676 T
chrII 1687 1687 C
chrII 1691 1691 CG
chrII 1696 1696 CG
chrII 1697 1697 CG
chrII 1700 1700 AT
chrII 1701 1701 CG
chrII 1704 1704 AT
chrII 1714 1714 AT
chrII 1722 1722 C
chrII 1723 1723 C
chrII 1727 1727 AT
chrII 1733 1733 C
chrII 1740 1740 CG
chrII 1744 1744 G
chrII 1747 1747 G
chrII 1748 1748 G
chrII 1750 1750 G
chrII 1754 1754 A
chrII 1759 1759 C
chrII 1763 1763 C
chrII 1768 1768 C
chrII 1769 1769 T
chrII 1771 1771 G
chrII 1772 1772 A
chrII 1773 1773 C
chrII 1778 1778 G
chrII 1780 1780 G
chrII 1783 1783 G
chrII 1784 1784 G
chrII 1785 1785 T
chrII 1793 1793 A
chrII 1795 1795 C
chrII 1799 1799 T
chrII 1804 1804 G
chrII 1807 1807 A
chrII 1808 1808 G
chrII 1809 1809 A
chrII 1814 1814 G
chrII 1816 1816 A
chrII 1819 1819 T
chrII 1820 1820 T
chrII 1825 1825 A
chrII 1829 1829 A
chrII 1831 1831 C
chrII 1835 1835 AT
chrII 1840 1840 G
chrII 1844 1844 G
chrII 1845 1845 A
chrII 1850 1850 A
chrII 1861 1861 A
chrII 1867 1867 C
chrII 1871 1871 AT
chrII 1876 1876 CG
chrII 1880 1880 CG
chrII 1881 1881 AT
chrII 1886 1886 A
chrII 1888 1888 A
chrII 1889 1889 G
chrII 1903 1903 C
chrII 1907 1907 C
chrII 1912 1912 C
chrII 1916 1916 A
chrII 1917 1917 C
chrII 1922 1922 A
chrII 1924 1924 G
chrII 1925 1925 CG
chrII 1927 1927 AGT
chrII 1928 1928 AT
chrII 1931 1931 CG
chrII 1937 1937 CG
chrII 1939 1939 CG
chrII 1942 1942 G
chrII 1943 1943 AT
chrII 1945 1945 G
chrII 1947 1947 CG
chrII 1948 1948 AG
chrII 1949 1949 G
chrII 1999 1999 GT
chrII 2000 2000 T
chrII 2002 2002 G
chrII 2003 2003 G
chrII 2009 2009 G
chrII 2011 2011 A
chrII 2015 2015 C
chrII 2017 2017 G
chrII 2019 2019 CG
chrII 2020 2020 AT
chrII 2021 2021 CG
chrII 2022 2022 C
chrII 2023 2023 CT
chrII 2024 2024 GT
chrII 2025 2025 CGT
chrII 2026 2026 A
chrII 2027 2027 C
chrII 2028 2028 AG
chrII 2029 2029 A
chrII 2030 2030 A
chrII 2032 2032 G
chrII 2035 2035 G
chrII 2036 2036 G
chrII 2037 2037 T
chrII 2047 2047 A
chrII 2061 2061 A
chrII 2066 2066 G
chrII 2068 2068 A
chrII 2071 2071 ACT
chrII 2072 2072 T
chrII 2074 2074 G
chrII 2075 2075 T
chrII 2078 2078 A
chrII 2081 2081 C
chrII 2083 2083 CG
chrII 2087 2087 C
chrII 2093 2093 T
chrII 2100 2100 C
chrII 2102 2102 A
chrII 2104 2104 G
chrII 2107 2107 G
chrII 2108 2108 G
chrII 2109 2109 T
chrII 2110 2110 G
chrII 2117 2117 A
chrII 2119 2119 AT
chrII 2123 2123 AT
chrII 2128 2128 CG
chrII 2129 2129 AT
chrII 2132 2132 CG
chrII 2133 2133 AT
chrII 2136 2136 CG
chrII 2138 2138 G
chrII 2140 2140 A
chrII 2143 2143 ACT
chrII 2144 2144 T
chrII 2146 2146 G
chrII 2147 2147 T
chrII 2150 2150 A
chrII 2153 2153 C
chrII 2155 2155 CG
chrII 2159 2159 CG
chrII 2164 2164 CG
chrII 2165 2165 T
chrII 2168 2168 AT
chrII 2169 2169 CG
chrII 2172 2172 C
chrII 2174 2174 A
chrII 2176 2176 CG
chrII 2179 2179 G
chrII 2180 2180 G
chrII 2181 2181 T
chrII 2182 2182 G
chrII 2189 2189 A
chrII 2191 2191 AT
chrII 2195 2195 AT
chrII 2200 2200 CG
chrII 2201 2201 AT
chrII 2204 2204 CG
chrII 2205 2205 AT
chrII 2208 2208 CG
chrII 2210 2210 G
chrII 2212 2212 A
chrII 2214 2214 C
chrII 2215 2215 AT
chrII 2216 2216 T
chrII 2218 2218 G
chrII 2227 2227 C
chrII 2231 2231 CG
chrII 2236 2236 CG
chrII 2237 2237 T
chrII 2240 2240 AT
chrII 2241 2241 CG
chrII 2244 2244 C
chrII 2248 2248 CG
chrII 2251 2251 G
chrII 2252 2252 G
chrII 2254 2254 G
chrII 2258 2258 A
chrII 2263 2263 C
chrII 2267 2267 CG
chrII 2272 2272 C
chrII 2273 2273 C
chrII 2275 2275 A
chrII 2276 2276 A
chrII 2277 2277 C
chrII 2280 2280 CG
chrII 2282 2282 A
chrII 2284 2284 G
chrII 2287 2287 G
chrII 2288 2288 G
chrII 2289 2289 T
chrII 2290 2290 CG
chrII 2297 2297 A
chrII 2299 2299 AT
chrII 2303 2303 T
chrII 2308 2308 CG
chrII 2311 2311 A
chrII 2312 2312 G
chrII 2313 2313 A
chrII 2318 2318 G
chrII 2323 2323 A
chrII 2329 2329 A
chrII 2335 2335 AT
chrII 2339 2339 AT
chrII 2344 2344 CG
chrII 2348 2348 CG
chrII 2349 2349 AT
chrII 2354 2354 CG
chrII 2365 2365 A
chrII 2371 2371 C
chrII 2375 2375 C
chrII 2380 2380 C
chrII 2384 2384 A
chrII 2385 2385 C
chrII 2389 2389 A
chrII 2393 2393 CG
chrII 2395 2395 AGT
chrII 2396 2396 AT
chrII 2398 2398 G
chrII 2399 2399 G
chrII 2401 2401 A
chrII 2405 2405 G
chrII 2407 2407 A
chrII 2410 2410 G
chrII 2413 2413 G
chrII 2415 2415 T
chrII 2416 2416 G
chrII 2417 2417 G
chrII 2436 2436 AT
chrII 2468 2468 T
chrII 2498 2498 T
chrII 2514 2514 AT
chrII 2539 2539 AT
chrII 2592 2592 C
chrII 2593 2593 A
chrII 2594 2594 G
chrII 2596 2596 A
chrII 2597 2597 T
chrII 2598 2598 C
chrII 2621 2621 C
chrII 2622 2622 A
chrII 2623 2623 GT
chrII 2624 2624 ACG
chrII 2625 2625 AT
chrII 2626 2626 C
chrII 2627 2627 G
chrII 2630 2630 C
chrII 2636 2636 CG
chrII 2638 2638 AT
chrII 2641 2641 CG
chrII 2642 2642 AT
chrII 2645 2645 CG
chrII 2646 2646 AT
chrII 2647 2647 AT
chrII 2699 2699 T
chrII 2705 2705 C
chrII 2729 2729 G
chrII 2757 2757 G
chrII 2759 2759 G
chrII 2762 2762 A
chrII 2763 2763 CG
chrII 2764 2764 C
chrII 2765 2765 C
chrII 2789 2789 A
chrII 2879 2879 T
chrII 2895 2895 CG
chrII 2901 2901 T
chrII 2909 2909 C
chrII 2943 2943 C
chrII 2944 2944 AT
chrII 2945 2945 GT
chrII 2946 2946 CT
chrII 2947 2947 AGT
chrII 2948 2948 CT
chrII 2949 2949 AGT
chrII 2950 2950 AGT
chrII 2951 2951 A
chrII 2952 2952 C
chrII 2953 2953 CG
chrII 2954 2954 CGT
chrII 2955 2955 AT
chrII 2957 2957 CG
chrII 2960 2960 C
chrII 2961 2961 A
chrII 2962 2962 C
chrII 2963 2963 A
chrII 3061 3061 C
chrII 3122 3122 G
chrII 3152 3152 T
chrII 3249 3249 T
chrII 3297 3297 AT
chrII 3309 3309 AT
chrII 3411 3411 C
chrII 3559 3559 T
chrII 3608 3608 AT
chrII 3614 3614 AT
chrII 3677 3677 C
chrII 3693 3693 CG
chrII 3791 3791 A
chrII 3847 3847 AT
chrII 3855 3855 A
chrII 3912 3912 G
chrII 3921 3921 G
chrII 3923 3923 CG
chrII 3929 3929 T
chrII 3978 3978 G
chrII 4017 4017 C
chrII 4037 4037 CG
chrII 4038 4038 AT
chrII 4039 4039 CG
chrII 4042 4042 AT
chrII 4044 4044 CG
chrII 4046 4046 CG
chrII 4047 4047 CG
chrII 4076 4076 T
chrII 4204 4204 A
chrII 4207 4207 A
chrII 4208 4208 GT
chrII 4209 4209 A
chrII 4211 4211 T
chrII 4213 4213 C
chrII 4220 4220 T
chrII 4236 4236 T
chrII 4285 4285 AT
chrII 4359 4359 G
chrII 4360 4360 T
chrII 4361 4361 A
chrII 4363 4363 C
chrII 4364 4364 G
chrII 4365 4365 AT
chrII 4366 4366 CG
chrII 4367 4367 T
chrII 4368 4368 AT
chrII 4369 4369 CG
chrII 4370 4370 AT
chrII 4401 4401 AT
chrII 4405 4405 G
chrII 4409 4409 CG
chrII 4412 4412 C
chrII 4425 4425 CG
chrII 4432 4432 C
chrII 4443 4443 AT
chrII 4457 4457 CG
chrII 4472 4472 CG
chrII 4476 4476 CG
chrII 4524 4524 AT
chrII 4534 4534 AT
chrII 4541 4541 CG
chrII 4551 4551 A
chrII 4552 4552 GT
chrII 4553 4553 AT
chrII 4554 4554 C
chrII 4556 4556 A
chrII 4557 4557 C
chrII 4558 4558 G
chrII 4560 4560 A
chrII 4564 4564 T
chrII 4565 4565 AG
chrII 4566 4566 AG
chrII 4568 4568 C
chrII 4569 4569 T
chrII 4570 4570 AG
chrII 4571 4571 AG
chrII 4670 4670 CG
chrII 4673 4673 CG
chrII 4675 4675 AT
chrII 4678 4678 CG
chrII 4680 4680 AT
chrII 4686 4686 T
chrII 4687 4687 G
chrII 4688 4688 CG
chrII 4690 4690 G
chrII 4692 4692 T
chrII 4694 4694 T
chrII 4695 4695 G
chrII 4743 4743 AT
chrII 4757 4757 AT
chrII 4784 4784 AT
chrII 4790 4790 CG
chrII 4814 4814 T
chrII 4851 4851 CG
chrII 4982 4982 T
chrII 4983 4983 C
chrII 4986 4986 A
chrII 4987 4987 C
chrII 4990 4990 T
chrII 4993 4993 A
chrII 4994 4994 GT
chrII 4995 4995 AC
chrII 4996 4996 G
chrII 4999 4999 AT
chrII 5002 5002 CG
chrII 5003 5003 AT
chrII 5052 5052 AT
chrII 5053 5053 AT
chrII 5096 5096 CG
chrII 5105 5105 AT
chrII 5122 5122 CG
chrII 5135 5135 A
chrII 5136 5136 A
chrII 5137 5137 T
chrII 5139 5139 A
chrII 5140 5140 T
chrII 5143 5143 AT
chrII 5144 5144 G
chrII 5145 5145 C
chrII 5146 5146 T
chrII 5147 5147 C
chrII 5152 5152 A
chrII 5153 5153 CT
chrII 5154 5154 G
chrII 5157 5157 T
chrII 5189 5189 T
chrII 5203 5203 T
chrII 5210 5210 C
chrII 5211 5211 C
chrII 5212 5212 AC
chrII 5213 5213 CG
chrII 5214 5214 CG
chrII 5215 5215 GT
chrII 5216 5216 A
chrII 5218 5218 C
chrII 5219 5219 A
chrII 5220 5220 C
chrII 5252 5252 T
chrII 5253 5253 CGT
chrII 5254 5254 AG
chrII 5255 5255 T
chrII 5256 5256 GT
chrII 5257 5257 CG
chrII 5258 5258 T
chrII 5259 5259 AT
chrII 5260 5260 C
chrII 5261 5261 AT
chrII 5272 5272 CG
chrII 5288 5288 A
chrII 5291 5291 T
chrII 5292 5292 AG
chrII 5293 5293 AT
chrII 5294 5294 C
chrII 5322 5322 C
chrII 5333 5333 C
chrII 5334 5334 G
chrII 5336 5336 CG
chrII 5373 5373 C
chrII 5374 5374 G
chrII 5409 5409 C
chrII 5410 5410 G
chrII 5416 5416 A
chrII 5431 5431 A
chrII 5432 5432 A
chrII 5433 5433 T
chrII 5435 5435 GT
chrII 5437 5437 A
chrII 5438 5438 T
chrII 5439 5439 T
chrII 5450 5450 AT
chrII 5453 5453 C
chrII 5454 5454 C
chrII 5455 5455 T
chrII 5456 5456 G
chrII 5457 5457 G
chrII 5459 5459 CT
chrII 5460 5460 AT
chrII 5461 5461 C
chrII 5462 5462 CG
chrII 5464 5464 AT
chrII 5465 5465 AT
chrII 5468 5468 CG
chrII 5469 5469 AT
chrII 5470 5470 CG
chrII 5473 5473 G
chrII 5490 5490 G
chrII 5544 5544 A
chrII 5584 5584 A
chrII 5591 5591 CG
chrII 5596 5596 T
chrII 5598 5598 AT
chrII 5604 5604 A
chrII 5605 5605 C
chrII 5606 5606 A
chrII 5615 5615 T
chrII 5644 5644 AT
chrII 5671 5671 A
chrII 5672 5672 AG
chrII 5673 5673 CT
chrII 5674 5674 T
chrII 5675 5675 G
chrII 5678 5678 C
chrII 5729 5729 T
chrII 5730 5730 CT
chrII 5731 5731 T
chrII 5733 5733 G
chrII 5734 5734 A
chrII 5831 5831 AT
chrII 5832 5832 CG
chrII 5841 5841 CG
chrII 5846 5846 C
chrII 5847 5847 CGT
chrII 5848 5848 ACG
chrII 5849 5849 AG
chrII 5850 5850 AT
chrII 5851 5851 AT
chrII 5852 5852 ACGT
chrII 5853 5853 CG
chrII 5854 5854 CG
chrII 5855 5855 AT
chrII 5856 5856 ACGT
chrII 5857 5857 A
chrII 5858 5858 ACT
chrII 5859 5859 CG
chrII 5860 5860 AT
chrII 6052 6052 G
chrII 6064 6064 A
chrII 6066 6066 T
chrII 6070 6070 C
chrII 6072 6072 C
chrII 6081 6081 GT
chrII 6082 6082 C
chrII 6083 6083 T
chrII 6087 6087 G
chrII 6088 6088 C
chrII 6089 6089 AC
chrII 6090 6090 G
chrII 6098 6098 T
chrII 6099 6099 G
chrII 6107 6107 C
chrII 6115 6115 T
chrII 6116 6116 A
chrII 6121 6121 G
chrII 6130 6130 C
chrII 6139 6139 A
chrII 6148 6148 C
chrII 6155 6155 T
chrII 6157 6157 CG
chrII 6159 6159 C
chrII 6170 6170 T
chrII 6174 6174 G
chrII 6175 6175 CG
chrII 6178 6178 AT
chrII 6179 6179 AT
chrII 6182 6182 C
chrII 6183 6183 AT
chrII 6184 6184 A
chrII 6186 6186 A
chrII 6187 6187 C
chrII 6188 6188 T
chrII 6189 6189 G
chrII 6190 6190 C
chrII 6207 6207 T
chrII 6209 6209 G
chrII 6210 6210 T
chrII 6212 6212 A
chrII 6226 6226 G
chrII 6228 6228 G
chrII 6233 6233 T
chrII 6255 6255 A
chrII 6256 6256 T
chrII 6257 6257 A
chrII 6258 6258 A
chrII 6263 6263 C
chrII 6264 6264 T
chrII 6265 6265 C
chrII 6279 6279 AT
chrII 6281 6281 A
chrII 6283 6283 T
chrII 6287 6287 G
chrII 6288 6288 C
chrII 6295 6295 T
chrII 6296 6296 C
chrII 6297 6297 A
chrII 6302 6302 G
chrII 6306 6306 C
chrII 6307 6307 A
chrII 6308 6308 T
chrII 6314 6314 T
chrII 6316 6316 G
chrII 6317 6317 C
chrII 6323 6323 G
chrII 6324 6324 T
chrII 6325 6325 A
chrII 6326 6326 ACT
chrII 6329 6329 A
chrII 6330 6330 C
chrII 6331 6331 G
chrII 6335 6335 T
chrII 6337 6337 G
chrII 6347 6347 AT
chrII 6348 6348 A
chrII 6354 6354 G
chrII 6367 6367 T
chrII 6369 6369 T
chrII 6375 6375 T
chrII 6379 6379 T
chrII 6389 6389 G
chrII 6395 6395 AT
chrII 6396 6396 G
chrII 6397 6397 T
chrII 6401 6401 T
chrII 6402 6402 CT
chrII 6417 6417 G
chrII 6418 6418 T
chrII 6421 6421 C
chrII 6422 6422 T
chrII 6430 6430 T
chrII 6435 6435 AT
chrII 6439 6439 A
chrII 6440 6440 CGT
chrII 6441 6441 A
chrII 6446 6446 CG
chrII 6449 6449 CG
chrII 6450 6450 CG
chrII 6454 6454 AT
chrII 6457 6457 AT
chrII 6458 6458 AT
chrII 6459 6459 AT
chrII 6461 6461 CG
chrII 6472 6472 G
chrII 6473 6473 T
chrII 6477 6477 G
chrII 6478 6478 C
chrII 6482 6482 CGT
chrII 6488 6488 AT
chrII 6493 6493 CG
chrII 6495 6495 CG
chrII 6500 6500 T
chrII 6501 6501 AT
chrII 6507 6507 AT
chrII 6508 6508 C
chrII 6510 6510 AT
chrII 6516 6516 CG
chrII 6525 6525 AT
chrII 6526 6526 AT
chrII 6527 6527 AT
chrII 6533 6533 AT
chrII 6536 6536 A
chrII 6544 6544 C
chrII 6550 6550 C
chrII 6595 6595 C
chrII 6612 6612 A
chrII 6619 6619 A
chrII 6620 6620 G
chrII 6621 6621 C
chrII 6622 6622 G
chrII 6623 6623 T
chrII 6624 6624 T
chrII 6630 6630 A
chrII 6645 6645 T
chrII 6680 6680 G
chrII 6696 6696 A
chrII 6785 6785 G
chrII 6787 6787 C
chrII 6796 6796 G
chrII 6799 6799 CG
chrII 6809 6809 AT
chrII 6813 6813 G
chrII 6814 6814 A
chrII 6815 6815 C
chrII 6819 6819 T
chrII 6826 6826 T
chrII 6831 6831 CG
chrII 6841 6841 AT
chrII 6848 6848 C
chrII 6859 6859 CG
chrII 6866 6866 A
chrII 6870 6870 T
chrII 6907 6907 G
chrII 6918 6918 CG
chrII 6919 6919 G
chrII 6920 6920 T
chrII 6921 6921 CG
chrII 6932 6932 ACGT
chrII 6939 6939 CG
chrII 6942 6942 AT
chrII 6943 6943 AT
chrII 6947 6947 AT
chrII 6957 6957 G
chrII 6958 6958 G
chrII 6972 6972 C
chrII 6980 6980 T
chrII 6981 6981 T
chrII 6986 6986 G
chrII 6987 6987 G
chrII 6990 6990 A
chrII 7006 7006 G
chrII 7015 7015 GT
chrII 7066 7066 G
chrII 7068 7068 T
chrII 7069 7069 C
chrII 7072 7072 G
chrII 7075 7075 G
chrII 7087 7087 AT
chrII 7102 7102 CG
chrII 7108 7108 CG
chrII 7115 7115 CG
chrII 7116 7116 AT
chrII 7117 7117 C
chrII 7118 7118 C
chrII 7119 7119 C
chrII 7120 7120 AT
chrII 7121 7121 ACG
chrII 7122 7122 AC
chrII 7123 7123 G
chrII 7126 7126 CG
chrII 7127 7127 CG
chrII 7202 7202 T
chrII 7203 7203 C
chrII 7204 7204 G
chrII 7205 7205 C
chrII 7206 7206 G
chrII 7207 7207 T
chrII 7208 7208 G
chrII 7209 7209 G
chrII 7213 7213 G
chrII 7214 7214 AC
chrII 7215 7215 C
chrII 7222 7222 G
chrII 7225 7225 A
chrII 7240 7240 G
chrII 7247 7247 T
chrII 7254 7254 C
chrII 7286 7286 C
chrII 7298 7298 A
chrII 7308 7308 T
chrII 7309 7309 T
chrII 7312 7312 AT
chrII 7325 7325 AT
chrII 7334 7334 CG
chrII 7336 7336 A
chrII 7337 7337 AT
chrII 7351 7351 CG
chrII 7363 7363 CG
chrII 7364 7364 AT
chrII 7369 7369 A
chrII 7372 7372 AT
chrII 7384 7384 AT
chrII 7387 7387 AT
chrII 7394 7394 T
chrII 7408 7408 A
chrII 7413 7413 G
chrII 7416 7416 T
chrII 7419 7419 C
chrII 7420 7420 T
chrII 7423 7423 C
chrII 7424 7424 T
chrII 7425 7425 AC
chrII 7430 7430 G
chrII 7431 7431 G
chrII 7432 7432 AT
chrII 7436 7436 A
chrII 7444 7444 CG
chrII 7449 7449 A
chrII 7462 7462 AT
chrII 7478 7478 T
chrII 7481 7481 CG
chrII 7510 7510 AT
chrII 7511 7511 AT
chrII 7535 7535 T
chrII 7536 7536 ACG
chrII 7537 7537 AC
chrII 7539 7539 C
chrII 7542 7542 C
chrII 7556 7556 C
chrII 7557 7557 A
chrII 7558 7558 T
chrII 7573 7573 T
chrII 7580 7580 A
chrII 7585 7585 G
chrII 7592 7592 T
chrII 7593 7593 T
chrII 7597 7597 G
chrII 7599 7599 T
chrII 7600 7600 T
chrII 7601 7601 G
chrII 7604 7604 T
chrII 7613 7613 T
chrII 7629 7629 A
chrII 7630 7630 A
chrII 7632 7632 T
chrII 7644 7644 CG
chrII 7645 7645 AT
chrII 7647 7647 A
chrII 7650 7650 A
chrII 7653 7653 AT
chrII 7669 7669 CG
chrII 7683 7683 CG
chrII 7692 7692 T
chrII 7704 7704 G
chrII 7716 7716 A
chrII 7718 7718 A
chrII 7725 7725 CG
chrII 7764 7764 CG
chrII 7770 7770 CG
chrII 7772 7772 AT
chrII 7776 7776 AT
chrII 7778 7778 AT
chrII 7779 7779 C
chrII 7791 7791 CG
chrII 7797 7797 AT
chrII 7800 7800 AT
chrII 7803 7803 AT
chrII 7804 7804 A
chrII 7812 7812 A
chrII 7813 7813 G
chrII 7814 7814 A
chrII 7824 7824 A
chrII 7827 7827 T
chrII 7830 7830 A
chrII 7848 7848 T
chrII 7860 7860 T
chrII 7866 7866 AT
chrII 7872 7872 A
chrII 7890 7890 C
chrII 7898 7898 AT
chrII 7909 7909 T
chrII 7910 7910 GT
chrII 7911 7911 CG
chrII 7912 7912 A
chrII 7913 7913 G
chrII 7914 7914 G
chrII 7915 7915 C
chrII 7916 7916 AGT
chrII 7917 7917 GT
chrII 7918 7918 GT
chrII 7919 7919 C
chrII 7920 7920 CG
chrII 7921 7921 CG
chrII 7933 7933 G
chrII 7936 7936 A
chrII 7945 7945 G
chrII 7959 7959 G
chrII 7985 7985 T
chrII 7997 7997 A
chrII 8001 8001 G
chrII 8009 8009 G
chrII 8014 8014 CG
chrII 8034 8034 T
chrII 8041 8041 A
chrII 8042 8042 T
chrII 8043 8043 A
chrII 8044 8044 C
chrII 8047 8047 C
chrII 8053 8053 G
chrII 8075 8075 G
chrII 8079 8079 T
chrII 8080 8080 T
chrII 8084 8084 A
chrII 8087 8087 AT
chrII 8092 8092 T
chrII 8095 8095 T
chrII 8114 8114 A
chrII 8115 8115 G
chrII 8116 8116 AT
chrII 8127 8127 T
chrII 8128 8128 T
chrII 8130 8130 A
chrII 8134 8134 A
chrII 8139 8139 CG
chrII 8143 8143 T
chrII 8174 8174 AT
chrII 8175 8175 CG
chrII 8180 8180 AT
chrII 8182 8182 AT
chrII 8186 8186 AT
chrII 8187 8187 CG
chrII 8195 8195 AT
chrII 8206 8206 G
chrII 8209 8209 A
chrII 8216 8216 CG
chrII 8221 8221 AT
chrII 8222 8222 CG
chrII 8238 8238 C
chrII 8242 8242 A
chrII 8250 8250 G
chrII 8253 8253 T
chrII 8271 8271 T
chrII 8280 8280 A
chrII 8288 8288 AT
chrII 8298 8298 AT
chrII 8299 8299 CG
chrII 8300 8300 CG
chrII 8302 8302 CG
chrII 8303 8303 AT
chrII 8304 8304 A
chrII 8307 8307 AT
chrII 8308 8308 T
chrII 8309 8309 G
chrII 8310 8310 GT
chrII 8311 8311 A
chrII 8312 8312 A
chrII 8313 8313 AC
chrII 8314 8314 G
chrII 9073 9073 C
chrII 9074 9074 A
chrII 9075 9075 G
chrII 9077 9077 A
chrII 9078 9078 AG
chrII 9079 9079 AC
chrII 9080 9080 G
chrII 9081 9081 ACT
chrII 9082 9082 CGT
chrII 9083 9083 ACT
chrII 9084 9084 ACT
chrII 9085 9085 CGT
chrII 9086 9086 ACG
chrII 9087 9087 ACG
chrII 9088 9088 AGT
chrII 9089 9089 AGT
chrII 9090 9090 CGT
chrII 9091 9091 CGT
chrII 9092 9092 ACG
chrII 9100 9100 G
chrII 9103 9103 GT
chrII 9104 9104 CG
chrII 9105 9105 GT
chrII 9107 9107 C
chrII 9112 9112 AC
chrII 9113 9113 C
chrII 9114 9114 A
chrII 9130 9130 G
chrII 9135 9135 T
chrII 9136 9136 A
chrII 9139 9139 G
chrII 9152 9152 G
chrII 9157 9157 T
chrII 9170 9170 C
chrII 9173 9173 G
chrII 9175 9175 A
chrII 9176 9176 T
chrII 9186 9186 AT
chrII 9198 9198 C
chrII 9199 9199 AT
chrII 9200 9200 AT
chrII 9201 9201 T
chrII 9203 9203 CG
chrII 9205 9205 AT
chrII 9206 9206 C
chrII 9211 9211 A
chrII 9218 9218 T
chrII 9219 9219 A
chrII 9224 9224 A
chrII 9227 9227 C
chrII 9228 9228 A
chrII 9229 9229 CT
chrII 9230 9230 C
chrII 9231 9231 G
chrII 9243 9243 C
chrII 9244 9244 A
chrII 9246 9246 T
chrII 9247 9247 G
chrII 9248 9248 A
chrII 9252 9252 G
chrII 9254 9254 ACT
chrII 9266 9266 AT
chrII 9268 9268 C
chrII 9269 9269 GT
chrII 9270 9270 T
chrII 9271 9271 C
chrII 9272 9272 A
chrII 9273 9273 CG
chrII 9274 9274 C
chrII 9293 9293 AT
chrII 9301 9301 A
chrII 9306 9306 CG
chrII 9307 9307 C
chrII 9308 9308 AT
chrII 9314 9314 CG
chrII 9316 9316 C
chrII 9319 9319 T
chrII 9320 9320 G
chrII 9322 9322 T
chrII 9323 9323 G
chrII 9324 9324 G
chrII 9332 9332 ACGT
chrII 9336 9336 A
chrII 9350 9350 CG
chrII 9351 9351 AGT
chrII 9352 9352 AC
chrII 9353 9353 A
chrII 9354 9354 G
chrII 9355 9355 A
chrII 9356 9356 T
chrII 9357 9357 G
chrII 9358 9358 C
chrII 9359 9359 G
chrII 9360 9360 T
chrII 9361 9361 G
chrII 9362 9362 CG
chrII 9363 9363 AT
chrII 9364 9364 T
chrII 9371 9371 ACGT
chrII 9372 9372 A
chrII 9373 9373 AT
chrII 9374 9374 CG
chrII 9377 9377 CG
chrII 9378 9378 AT
chrII 9379 9379 ACT
chrII 9380 9380 AT
chrII 9382 9382 AT
chrII 9402 9402 AT
chrII 9403 9403 CG
chrII 9407 9407 G
chrII 9410 9410 CG
chrII 9411 9411 AT
chrII 9415 9415 G
chrII 9416 9416 CG
chrII 9417 9417 AGT
chrII 9418 9418 G
chrII 9419 9419 AC
chrII 9420 9420 G
chrII 9421 9421 AC
chrII 9422 9422 AT
chrII 9425 9425 AGT
chrII 9426 9426 ACGT
chrII 9427 9427 ACT
chrII 9428 9428 ACT
chrII 9429 9429 CG
chrII 9430 9430 CGT
chrII 9431 9431 AGT
chrII 9432 9432 ACT
chrII 9433 9433 CGT
chrII 9434 9434 ACG
chrII 9436 9436 ACT
chrII 9437 9437 CGT
chrII 9438 9438 AT
chrII 9566 9566 G
chrII 9567 9567 A
chrII 9568 9568 A
chrII 9569 9569 AC
chrII 9570 9570 G
chrII 9571 9571 C
chrII 9572 9572 GT
chrII 9573 9573 AT
chrII 9574 9574 CG
chrII 9575 9575 T
chrII 9576 9576 T
chrII 9577 9577 T
chrII 9578 9578 A
chrII 9579 9579 CG
chrII 9580 9580 AT
chrII 9581 9581 AT
chrII 9582 9582 C
chrII 9667 9667 A
chrII 9670 9670 A
chrII 9671 9671 C
chrII 9672 9672 A
chrII 9674 9674 A
chrII 9676 9676 CG
chrII 9678 9678 ACGT
chrII 9679 9679 ACGT
chrII 9680 9680 CT
chrII 9681 9681 AT
chrII 9682 9682 AT
chrII 9683 9683 A
chrII 9684 9684 ACG
chrII 9685 9685 CG
chrII 9686 9686 G
chrII 9687 9687 CG
chrII 9688 9688 CG
chrII 29627 29627 C
chrII 29628 29628 AC
chrII 29629 29629 G
chrII 29631 29631 CGT
chrII 29632 29632 CT
chrII 29633 29633 ACT
chrII 29634 29634 AGT
chrII 29635 29635 CGT
chrII 29636 29636 AGT
chrII 29637 29637 CGT
chrII 29638 29638 ACG
chrII 29639 29639 CGT
chrII 29640 29640 ACG
chrII 29641 29641 CGT
chrII 29642 29642 CGT
chrII 29643 29643 ACG
chrII 29651 29651 G
chrII 29654 29654 G
chrII 29656 29656 GT
chrII 29658 29658 C
chrII 29663 29663 AC
chrII 29664 29664 C
chrII 29665 29665 A
chrII 29681 29681 G
chrII 29686 29686 T
chrII 29687 29687 A
chrII 29690 29690 G
chrII 29703 29703 G
chrII 29708 29708 T
chrII 29721 29721 C
chrII 29724 29724 G
chrII 29726 29726 G
chrII 29727 29727 T
chrII 29737 29737 AT
chrII 29749 29749 C
chrII 29750 29750 A
chrII 29751 29751 A
chrII 29754 29754 CG
chrII 29756 29756 AT
chrII 29757 29757 C
chrII 29762 29762 A
chrII 29769 29769 T
chrII 29770 29770 A
chrII 29780 29780 T
chrII 29782 29782 G
chrII 29794 29794 C
chrII 29795 29795 A
chrII 29797 29797 T
chrII 29798 29798 G
chrII 29799 29799 A
chrII 29802 29802 C
chrII 29803 29803 G
chrII 29805 29805 ACT
chrII 29817 29817 CG
chrII 29819 29819 C
chrII 29820 29820 GT
chrII 29821 29821 T
chrII 29824 29824 CG
chrII 29844 29844 AT
chrII 29852 29852 A
chrII 29857 29857 CG
chrII 29858 29858 C
chrII 29859 29859 AT
chrII 29865 29865 AT
chrII 29867 29867 C
chrII 29870 29870 T
chrII 29871 29871 G
chrII 29873 29873 T
chrII 29874 29874 G
chrII 29875 29875 G
chrII 29883 29883 ACG
chrII 29887 29887 A
chrII 29901 29901 CG
chrII 29902 29902 AGT
chrII 29903 29903 C
chrII 29904 29904 A
chrII 29905 29905 G
chrII 29906 29906 A
chrII 29907 29907 T
chrII 29908 29908 G
chrII 29909 29909 C
chrII 29910 29910 G
chrII 29911 29911 T
chrII 29912 29912 G
chrII 29913 29913 CG
chrII 29914 29914 AT
chrII 29915 29915 T
chrII 29922 29922 ACGT
chrII 29923 29923 A
chrII 29924 29924 A
chrII 29929 29929 AT
chrII 29930 29930 ACT
chrII 29931 29931 AT
chrII 29933 29933 A
chrII 29953 29953 AT
chrII 29954 29954 CG
chrII 29958 29958 G
chrII 29961 29961 CG
chrII 29962 29962 AT
chrII 29966 29966 CG
chrII 29967 29967 ACG
chrII 29968 29968 ACGT
chrII 29969 29969 GT
chrII 29970 29970 AC
chrII 29971 29971 GT
chrII 29972 29972 AC
chrII 29973 29973 AT
chrII 29974 29974 G
chrII 29975 29975 T
chrII 29976 29976 ACT
chrII 29977 29977 AT
chrII 29978 29978 ACT
chrII 29979 29979 ACG
chrII 29980 29980 ACG
chrII 29981 29981 CT
chrII 29982 29982 AGT
chrII 29983 29983 ACT
chrII 29984 29984 GT
chrII 29985 29985 AG
chrII 29986 29986 G
chrII 29987 29987 C
chrII 29988 29988 ACG
chrII 30013 30013 CG
chrII 30017 30017 A
chrII 30094 30094 CG
chrII 30210 30210 CG
chrII 30228 30228 CG
chrII 30255 30255 G
chrII 30322 30322 AT
chrII 30329 30329 CG
chrII 30342 30342 AT
chrII 30371 30371 CG
chrII 30374 30374 AT
chrII 30376 30376 AT
chrII 30378 30378 AT
chrII 30379 30379 AT
chrII 30394 30394 A
chrII 30406 30406 G
chrII 30418 30418 G
chrII 30426 30426 C
chrII 30442 30442 C
chrII 30445 30445 CG
chrII 30446 30446 A
chrII 30447 30447 C
chrII 30467 30467 CG
chrII 30522 30522 AT
chrII 30534 30534 CG
chrII 30552 30552 T
chrII 30658 30658 AT
chrII 30672 30672 AT
chrII 30723 30723 AT
chrII 30754 30754 AT
chrII 30789 30789 AT
chrII 30795 30795 AT
chrII 30807 30807 CG
chrII 30882 30882 AT
chrII 30954 30954 CG
chrII 31062 31062 CG
chrII 31073 31073 G
chrII 31086 31086 CG
chrII 31140 31140 CG
chrII 31163 31163 G
chrII 31213 31213 CG
chrII 31260 31260 CG
chrII 31265 31265 CG
chrII 31474 31474 AT
chrII 31520 31520 A
chrII 31525 31525 CG
chrII 31582 31582 C
chrII 31792 31792 CG
chrII 31870 31870 AT
chrII 31874 31874 A
chrII 31930 31930 CG
chrII 32023 32023 CG
chrII 32056 32056 CG
chrII 32351 32351 A
chrII 32355 32355 A
chrII 32356 32356 G
chrII 32357 32357 A
chrII 32361 32361 A
chrII 32368 32368 T
chrII 32369 32369 G
chrII 32370 32370 C
chrII 32373 32373 T
chrII 32374 32374 T
chrII 32375 32375 T
chrII 32376 32376 A
chrII 32377 32377 CG
chrII 32378 32378 A
chrII 32380 32380 C
chrII 32464 32464 T
chrII 32512 32512 AT
chrII 32551 32551 CG
chrII 32594 32594 AT
chrII 32599 32599 CGT
chrII 32603 32603 AT
chrII 32605 32605 CG
chrII 32617 32617 CG
chrII 32621 32621 G
chrII 32623 32623 C
chrII 32626 32626 C
chrII 32638 32638 T
chrII 32690 32690 AT
chrII 32701 32701 G
chrII 32724 32724 AT
chrII 32785 32785 AT
chrII 32801 32801 AT
chrII 32803 32803 AT
chrII 32809 32809 C
chrII 32822 32822 AT
chrII 32824 32824 CG
chrII 32839 32839 CG
chrII 32850 32850 CG
chrII 32897 32897 AT
chrII 32900 32900 A
chrII 32949 32949 AT
chrII 32957 32957 CG
chrII 33016 33016 CG
chrII 33029 33029 AT
chrII 33034 33034 CG
chrII 33037 33037 CG
chrII 33075 33075 CG
chrII 33097 33097 AT
chrII 33169 33169 C
chrII 33197 33197 AT
chrII 33200 33200 AT
chrII 33208 33208 AT
chrII 33211 33211 CG
chrII 33246 33246 AT
chrII 33250 33250 AT
chrII 33292 33292 C
chrII 33391 33391 CG
chrII 33392 33392 CG
chrII 33395 33395 CG
chrII 33422 33422 G
chrII 33433 33433 C
chrII 33616 33616 CG
chrII 33623 33623 AT
chrII 33631 33631 AT
chrII 33646 33646 CG
chrII 33652 33652 CG
chrII 33697 33697 AT
chrII 33704 33704 AT
chrII 33731 33731 CG
chrII 33756 33756 CG
chrII 33768 33768 AT
chrII 33823 33823 AT
chrII 33856 33856 CG
chrII 33880 33880 AT
chrII 33896 33896 AT
chrII 33974 33974 CG
chrII 33994 33994 CG
chrII 34087 34087 A
chrII 34088 34088 A
chrII 34099 34099 AT
chrII 34102 34102 G
chrII 34103 34103 A
chrII 34113 34113 A
chrII 34114 34114 G
chrII 34123 34123 T
chrII 34184 34184 CG
chrII 34185 34185 AT
chrII 34186 34186 AG
chrII 34189 34189 T
chrII 34191 34191 G
chrII 34192 34192 T
chrII 34196 34196 G
chrII 34207 34207 T
chrII 34228 34228 AT
chrII 34261 34261 CG
chrII 34264 34264 CG
chrII 34270 34270 AT
chrII 34273 34273 AT
chrII 34276 34276 AT
chrII 34282 34282 G
chrII 34292 34292 AT
chrII 34294 34294 CG
chrII 34298 34298 AT
chrII 34358 34358 CG
chrII 34360 34360 A
chrII 34369 34369 CG
chrII 34390 34390 CG
chrII 34396 34396 AT
chrII 34412 34412 CG
chrII 34414 34414 AT
chrII 34417 34417 AT
chrII 34444 34444 T
chrII 34457 34457 A
chrII 34466 34466 T
chrII 34474 34474 T
chrII 34476 34476 A
chrII 34480 34480 A
chrII 34483 34483 T
chrII 34494 34494 G
chrII 34495 34495 A
chrII 34504 34504 AT
chrII 34524 34524 AT
chrII 34553 34553 AT
chrII 34561 34561 CG
chrII 34562 34562 AT
chrII 34566 34566 AT
chrII 34567 34567 AT
chrII 34576 34576 CG
chrII 34579 34579 CG
chrII 34612 34612 AT
chrII 34690 34690 A
chrII 34714 34714 A
chrII 34717 34717 CG
chrII 34723 34723 G
chrII 34729 34729 A
chrII 34733 34733 A
chrII 34751 34751 CG
chrII 34753 34753 CG
chrII 34766 34766 CG
chrII 34772 34772 AT
chrII 34774 34774 CG
chrII 34775 34775 AT
chrII 34777 34777 A
chrII 34778 34778 ACG
chrII 34807 34807 AT
chrII 34816 34816 G
chrII 34852 34852 CG
chrII 34858 34858 AT
chrII 34860 34860 AT
chrII 34861 34861 T
chrII 34862 34862 T
chrII 34867 34867 T
chrII 34870 34870 T
chrII 34906 34906 A
chrII 34915 34915 T
chrII 34927 34927 G
chrII 34945 34945 G
chrII 34946 34946 A
chrII 34948 34948 A
chrII 34960 34960 AT
chrII 34978 34978 A
chrII 34982 34982 T
chrII 34987 34987 G
chrII 34988 34988 A
chrII 34990 34990 A
chrII 35025 35025 CG
chrII 35060 35060 G
chrII 35062 35062 T
chrII 35063 35063 C
chrII 35064 35064 T
chrII 35067 35067 T
chrII 35104 35104 AT
chrII 35144 35144 CG
chrII 35170 35170 AT
chrII 35172 35172 T
chrII 35174 35174 T
chrII 35175 35175 T
chrII 35176 35176 A
chrII 35182 35182 A
chrII 35185 35185 C
chrII 35188 35188 A
chrII 35190 35190 A
chrII 35191 35191 C
chrII 35194 35194 C
chrII 35218 35218 C
chrII 35230 35230 AT
chrII 35257 35257 A
chrII 35258 35258 CT
chrII 35259 35259 AG
chrII 35260 35260 ACG
chrII 35261 35261 CGT
chrII 35262 35262 ACG
chrII 35263 35263 ACT
chrII 35264 35264 ACT
chrII 35265 35265 ACT
chrII 35266 35266 ACG
chrII 35267 35267 ACT
chrII 35268 35268 ACT
chrII 35269 35269 ACG
chrII 35270 35270 CGT
chrII 35278 35278 G
chrII 35281 35281 CG
chrII 35283 35283 GT
chrII 35285 35285 C
chrII 35287 35287 CG
chrII 35290 35290 AC
chrII 35291 35291 C
chrII 35292 35292 A
chrII 35294 35294 CG
chrII 35299 35299 AT
chrII 35300 35300 CG
chrII 35306 35306 AT
chrII 35308 35308 G
chrII 35313 35313 T
chrII 35314 35314 AT
chrII 35317 35317 G
chrII 35330 35330 G
chrII 35335 35335 T
chrII 35348 35348 C
chrII 35351 35351 G
chrII 35353 35353 CG
chrII 35354 35354 T
chrII 35364 35364 AT
chrII 35376 35376 C
chrII 35377 35377 A
chrII 35378 35378 A
chrII 35381 35381 CG
chrII 35383 35383 AT
chrII 35384 35384 C
chrII 35389 35389 A
chrII 35396 35396 T
chrII 35397 35397 A
chrII 35409 35409 G
chrII 35421 35421 C
chrII 35422 35422 A
chrII 35424 35424 T
chrII 35425 35425 G
chrII 35426 35426 A
chrII 35429 35429 C
chrII 35430 35430 G
chrII 35432 35432 ACT
chrII 35444 35444 CG
chrII 35446 35446 C
chrII 35447 35447 GT
chrII 35448 35448 T
chrII 35451 35451 CG
chrII 35471 35471 AT
chrII 35479 35479 A
chrII 35484 35484 CG
chrII 35485 35485 AT
chrII 35486 35486 AT
chrII 35492 35492 AT
chrII 35494 35494 C
chrII 35497 35497 T
chrII 35498 35498 G
chrII 35510 35510 ACG
chrII 35514 35514 A
chrII 35528 35528 CG
chrII 35529 35529 AGT
chrII 35530 35530 C
chrII 35531 35531 A
chrII 35532 35532 G
chrII 35533 35533 A
chrII 35534 35534 T
chrII 35535 35535 G
chrII 35536 35536 C
chrII 35537 35537 G
chrII 35538 35538 T
chrII 35539 35539 G
chrII 35540 35540 G
chrII 35549 35549 ACGT
chrII 35550 35550 A
chrII 35551 35551 A
chrII 35556 35556 AT
chrII 35557 35557 ACT
chrII 35558 35558 A
chrII 35560 35560 A
chrII 35580 35580 AT
chrII 35581 35581 CG
chrII 35585 35585 G
chrII 35588 35588 CG
chrII 35589 35589 AT
chrII 35593 35593 G
chrII 35594 35594 CG
chrII 35595 35595 AGT
chrII 35596 35596 G
chrII 35597 35597 AC
chrII 35598 35598 G
chrII 35599 35599 AC
chrII 35600 35600 AT
chrII 35601 35601 G
chrII 35602 35602 T
chrII 35603 35603 ACGT
chrII 35604 35604 ACT
chrII 35605 35605 ACGT
chrII 35606 35606 ACT
chrII 35607 35607 ACG
chrII 35608 35608 CG
chrII 35609 35609 ACGT
chrII 35610 35610 CGT
chrII 35611 35611 CGT
chrII 35612 35612 ACGT
chrII 35613 35613 ACGT
chrII 35614 35614 AT
chrII 35615 35615 G
chrII 35616 35616 ACT
chrII 35838 35838 C
chrII 35839 35839 AC
chrII 35840 35840 ACT
chrII 35841 35841 A
chrII 35842 35842 A
chrII 35843 35843 GT
chrII 35844 35844 ACT
chrII 35845 35845 AG
chrII 35846 35846 ACT
chrII 35847 35847 ACG
chrII 35848 35848 AT
chrII 35849 35849 AC
chrII 35850 35850 AGT
chrII 35868 35868 A
chrII 35874 35874 A
chrII 35891 35891 A
chrII 35893 35893 A
chrII 35895 35895 T
chrII 35898 35898 T
chrII 35924 35924 CT
chrII 35925 35925 T
chrII 35927 35927 T
chrII 35929 35929 C
chrII 35930 35930 A
chrII 35942 35942 T
chrII 35959 35959 CG
chrII 35978 35978 CG
chrII 35994 35994 A
chrII 36000 36000 T
chrII 36040 36040 AT
chrII 36049 36049 CG
chrII 36050 36050 AT
chrII 36056 36056 T
chrII 36057 36057 AT
chrII 36059 36059 GT
chrII 36061 36061 C
chrII 36062 36062 A
chrII 36064 36064 CG
chrII 36068 36068 CG
chrII 36079 36079 CG
chrII 36084 36084 C
chrII 36117 36117 AT
chrII 36118 36118 AT
chrII 36142 36142 AT
chrII 36143 36143 CG
chrII 36160 36160 CG
chrII 36171 36171 G
chrII 36172 36172 AT
chrII 36190 36190 AT
chrII 36196 36196 AT
chrII 36202 36202 CG
chrII 36222 36222 AT
chrII 36223 36223 ACGT
chrII 36224 36224 AGT
chrII 36225 36225 CG
chrII 36226 36226 CGT
chrII 36227 36227 ACGT
chrII 36228 36228 ACGT
chrII 36229 36229 CGT
chrII 36230 36230 ACGT
chrII 36231 36231 AGT
chrII 36232 36232 CG
chrII 36233 36233 AT
chrII 36234 36234 C
chrII 36235 36235 AT
chrII 36389 36389 G
chrII 36390 36390 G
chrII 36391 36391 A
chrII 36392 36392 AG
chrII 36393 36393 AG
chrII 36394 36394 A
chrII 36403 36403 C
chrII 36438 36438 T
chrII 36452 36452 T
chrII 36482 36482 G
chrII 36489 36489 A
chrII 36491 36491 A
chrII 36492 36492 A
chrII 36498 36498 T
chrII 36499 36499 T
chrII 59843 59843 G
chrII 59846 59846 A
chrII 59864 59864 G
chrII 59894 59894 A
chrII 59900 59900 A
chrII 59948 59948 CG
chrII 60047 60047 AT
chrII 60053 60053 AT
chrII 60068 60068 CG
chrII 60076 60076 AT
chrII 60089 60089 AT
chrII 88510 88510 T
chrII 88511 88511 A
chrII 88513 88513 C
chrII 88515 88515 T
chrII 88519 88519 A
chrII 88520 88520 T
chrII 88521 88521 C
chrII 88988 88988 CG
chrII 88997 88997 CG
chrII 89012 89012 AT
chrII 89015 89015 AT
chrII 89018 89018 AT
chrII 168959 168959 A
chrII 168974 168974 C
chrII 168989 168989 C
chrII 168995 168995 C
chrII 169013 169013 T
chrII 169058 169058 C
chrII 169067 169067 C
chrII 169085 169085 T
chrII 169127 169127 AT
chrII 169139 169139 AT
chrII 169160 169160 CG
chrII 169169 169169 AT
chrII 169187 169187 AT
chrII 169199 169199 T
chrII 169205 169205 A
chrII 169217 169217 C
chrII 169232 169232 C
chrII 169235 169235 C
chrII 169352 169352 AT
chrII 169358 169358 AT
chrII 169359 169359 AT
chrII 169361 169361 CG
chrII 169377 169377 AT
chrII 187683 187683 C
chrII 187684 187684 G
chrII 187687 187687 C
chrII 187690 187690 C
chrII 187726 187726 T
chrII 187759 187759 A
chrII 197614 197614 G
chrII 197615 197615 G
chrII 197616 197616 G
chrII 197617 197617 GT
chrII 197618 197618 AC
chrII 197619 197619 A
chrII 197626 197626 G
chrII 197628 197628 C
chrII 197701 197701 G
chrII 197704 197704 CG
chrII 197705 197705 CG
chrII 197706 197706 AGT
chrII 197707 197707 ACG
chrII 197708 197708 ACG
chrII 197709 197709 ACT
chrII 197710 197710 ACT
chrII 197711 197711 CGT
chrII 197712 197712 CGT
chrII 197713 197713 ACT
chrII 197715 197715 T
chrII 197718 197718 C
chrII 197719 197719 C
chrII 197721 197721 A
chrII 197723 197723 A
chrII 197725 197725 T
chrII 197731 197731 CG
chrII 197733 197733 G
chrII 197736 197736 T
chrII 197741 197741 A
chrII 197749 197749 T
chrII 197751 197751 T
chrII 197752 197752 T
chrII 197753 197753 T
chrII 197754 197754 AG
chrII 197755 197755 G
chrII 197756 197756 G
chrII 197757 197757 C
chrII 197761 197761 A
chrII 197763 197763 C
chrII 197767 197767 C
chrII 197769 197769 G
chrII 197772 197772 C
chrII 197779 197779 G
chrII 197790 197790 T
chrII 197791 197791 C
chrII 197792 197792 A
chrII 197795 197795 T
chrII 197796 197796 GT
chrII 197797 197797 A
chrII 197801 197801 G
chrII 197805 197805 C
chrII 197812 197812 AT
chrII 197815 197815 G
chrII 197816 197816 CG
chrII 197822 197822 A
chrII 197825 197825 AT
chrII 197829 197829 C
chrII 197832 197832 T
chrII 197838 197838 T
chrII 197839 197839 GT
chrII 197840 197840 C
chrII 197842 197842 AC
chrII 197843 197843 GT
chrII 197844 197844 A
chrII 197845 197845 AT
chrII 197846 197846 AT
chrII 197847 197847 C
chrII 197850 197850 CG
chrII 197851 197851 A
chrII 197852 197852 T
chrII 197855 197855 T
chrII 197856 197856 T
chrII 197857 197857 A
chrII 197858 197858 C
chrII 197861 197861 T
chrII 197866 197866 A
chrII 197870 197870 C
chrII 197882 197882 A
chrII 197885 197885 GT
chrII 197893 197893 T
chrII 197896 197896 T
chrII 197902 197902 T
chrII 197903 197903 C
chrII 197904 197904 A
chrII 197906 197906 AT
chrII 197907 197907 C
chrII 197913 197913 C
chrII 197915 197915 C
chrII 197916 197916 A
chrII 197917 197917 T
chrII 197918 197918 C
chrII 197919 197919 A
chrII 197920 197920 A
chrII 197925 197925 A
chrII 197926 197926 GT
chrII 197927 197927 G
chrII 197928 197928 G
chrII 197930 197930 AC
chrII 197933 197933 G
chrII 197934 197934 G
chrII 197942 197942 CG
chrII 197945 197945 A
chrII 197946 197946 AC
chrII 197947 197947 CT
chrII 197948 197948 T
chrII 197949 197949 T
chrII 197950 197950 C
chrII 197951 197951 A
chrII 197952 197952 C
chrII 197953 197953 T
chrII 197954 197954 GT
chrII 197955 197955 A
chrII 197956 197956 C
chrII 197957 197957 T
chrII 197959 197959 G
chrII 197969 197969 AT
chrII 197975 197975 A
chrII 197985 197985 A
chrII 197990 197990 A
chrII 197993 197993 A
chrII 197994 197994 T
chrII 197996 197996 T
chrII 197999 197999 CG
chrII 198003 198003 AT
chrII 198004 198004 G
chrII 198005 198005 CG
chrII 198007 198007 A
chrII 198008 198008 C
chrII 198009 198009 C
chrII 198010 198010 AC
chrII 198011 198011 T
chrII 198018 198018 CG
chrII 198020 198020 AT
chrII 198026 198026 CG
chrII 198029 198029 CG
chrII 198037 198037 AT
chrII 198047 198047 CG
chrII 198049 198049 T
chrII 198050 198050 A
chrII 198055 198055 ACGT
chrII 198056 198056 ACGT
chrII 198057 198057 ACGT
chrII 198058 198058 CG
chrII 198059 198059 CG
chrII 198060 198060 AGT
chrII 198061 198061 AGT
chrII 198063 198063 C
chrII 221022 221022 AC
chrII 221023 221023 CG
chrII 221024 221024 CT
chrII 221025 221025 AGT
chrII 221026 221026 CGT
chrII 221027 221027 CGT
chrII 221028 221028 AGT
chrII 221029 221029 CGT
chrII 221030 221030 ACT
chrII 221031 221031 ACG
chrII 221032 221032 ACT
chrII 221033 221033 ACT
chrII 221034 221034 CGT
chrII 221035 221035 CGT
chrII 221036 221036 ACG
chrII 221041 221041 A
chrII 221047 221047 G
chrII 221048 221048 G
chrII 221059 221059 T
chrII 221060 221060 T
chrII 221064 221064 C
chrII 221065 221065 AG
chrII 221066 221066 T
chrII 221067 221067 CT
chrII 221068 221068 CG
chrII 221069 221069 AG
chrII 221070 221070 AC
chrII 221071 221071 T
chrII 221072 221072 C
chrII 221073 221073 A
chrII 221077 221077 C
chrII 221078 221078 G
chrII 221080 221080 T
chrII 221081 221081 C
chrII 221082 221082 A
chrII 221083 221083 T
chrII 221084 221084 C
chrII 221086 221086 C
chrII 221088 221088 A
chrII 221089 221089 C
chrII 221090 221090 A
chrII 221096 221096 A
chrII 221097 221097 G
chrII 221102 221102 T
chrII 221103 221103 C
chrII 221104 221104 T
chrII 221105 221105 G
chrII 221106 221106 T
chrII 221107 221107 CG
chrII 221108 221108 A
chrII 221109 221109 GT
chrII 221113 221113 C
chrII 221114 221114 T
chrII 221115 221115 G
chrII 221118 221118 G
chrII 221119 221119 A
chrII 221120 221120 G
chrII 221121 221121 C
chrII 221122 221122 G
chrII 221123 221123 G
chrII 221124 221124 C
chrII 221125 221125 AG
chrII 221128 221128 C
chrII 221131 221131 A
chrII 221132 221132 G
chrII 221134 221134 A
chrII 221137 221137 A
chrII 221138 221138 C
chrII 221140 221140 T
chrII 221141 221141 C
chrII 221142 221142 T
chrII 221145 221145 ACGT
chrII 221148 221148 CG
chrII 221149 221149 G
chrII 221151 221151 CG
chrII 221152 221152 A
chrII 221156 221156 A
chrII 221159 221159 A
chrII 221160 221160 T
chrII 221162 221162 AT
chrII 221163 221163 CG
chrII 221164 221164 A
chrII 221165 221165 AT
chrII 221168 221168 A
chrII 221169 221169 A
chrII 221171 221171 G
chrII 221172 221172 AC
chrII 221174 221174 T
chrII 221175 221175 AT
chrII 221177 221177 G
chrII 221178 221178 AT
chrII 221179 221179 ACG
chrII 221180 221180 CG
chrII 221184 221184 G
chrII 221185 221185 AT
chrII 221186 221186 ACT
chrII 221187 221187 GT
chrII 221188 221188 AG
chrII 221189 221189 CGT
chrII 221190 221190 T
chrII 221191 221191 AT
chrII 221192 221192 ACT
chrII 221193 221193 CG
chrII 221196 221196 T
chrII 221197 221197 G
chrII 221201 221201 G
chrII 221205 221205 AT
chrII 221206 221206 ACGT
chrII 221207 221207 A
chrII 221208 221208 CG
chrII 221209 221209 G
chrII 221210 221210 CGT
chrII 221211 221211 ACT
chrII 221212 221212 CG
chrII 221213 221213 AT
chrII 221214 221214 A
chrII 221215 221215 CG
chrII 221216 221216 T
chrII 221218 221218 G
chrII 221219 221219 T
chrII 221220 221220 T
chrII 221221 221221 T
chrII 221222 221222 ACGT
chrII 221223 221223 C
chrII 221224 221224 CG
chrII 221226 221226 ACGT
chrII 221227 221227 AT
chrII 221228 221228 AGT
chrII 221230 221230 CG
chrII 221231 221231 T
chrII 221232 221232 CG
chrII 221233 221233 GT
chrII 221234 221234 AT
chrII 221235 221235 AT
chrII 221236 221236 C
chrII 221238 221238 A
chrII 221240 221240 G
chrII 221243 221243 T
chrII 221244 221244 A
chrII 221245 221245 CG
chrII 221247 221247 C
chrII 221249 221249 C
chrII 221252 221252 T
chrII 221255 221255 AT
chrII 221256 221256 ACG
chrII 221258 221258 CG
chrII 221260 221260 A
chrII 221261 221261 T
chrII 221266 221266 A
chrII 221267 221267 CG
chrII 221268 221268 ACGT
chrII 221270 221270 CG
chrII 221272 221272 ACGT
chrII 221273 221273 ACG
chrII 221274 221274 ACGT
chrII 221275 221275 T
chrII 221288 221288 C
chrII 221289 221289 T
chrII 221290 221290 A
chrII 221291 221291 AT
chrII 221295 221295 AGT
chrII 221296 221296 CG
chrII 221297 221297 C
chrII 221298 221298 CG
chrII 221300 221300 AT
chrII 221356 221356 C
chrII 221357 221357 C
chrII 221359 221359 A
chrII 221361 221361 A
chrII 221362 221362 CT
chrII 221365 221365 A
chrII 221367 221367 C
chrII 221401 221401 CG
chrII 221410 221410 CG
chrII 221415 221415 A
chrII 221432 221432 G
chrII 221466 221466 C
chrII 221469 221469 T
chrII 221505 221505 AT
chrII 221510 221510 G
chrII 221596 221596 A
chrII 221604 221604 C
chrII 221606 221606 C
chrII 221629 221629 T
chrII 221653 221653 T
chrII 221704 221704 A
chrII 221831 221831 T
chrII 221845 221845 A
chrII 221851 221851 G
chrII 221875 221875 CG
chrII 221889 221889 C
chrII 221896 221896 AT
chrII 221911 221911 C
chrII 221925 221925 G
chrII 222015 222015 T
chrII 222032 222032 AT
chrII 222057 222057 CG
chrII 222109 222109 AT
chrII 222150 222150 A
chrII 222169 222169 CG
chrII 222223 222223 A
chrII 222232 222232 AT
chrII 222289 222289 A
chrII 222303 222303 CG
chrII 222304 222304 CG
chrII 222321 222321 AT
chrII 222407 222407 CG
chrII 222417 222417 AT
chrII 222451 222451 CG
chrII 222508 222508 AT
chrII 222546 222546 CG
chrII 222555 222555 T
chrII 222557 222557 AT
chrII 222583 222583 T
chrII 222584 222584 A
chrII 222585 222585 A
chrII 222589 222589 AT
chrII 222613 222613 C
chrII 222618 222618 AT
chrII 222619 222619 G
chrII 222631 222631 T
chrII 222642 222642 A
chrII 222659 222659 A
chrII 222662 222662 G
chrII 222668 222668 T
chrII 222687 222687 AT
chrII 222710 222710 CG
chrII 222749 222749 CG
chrII 222778 222778 CG
chrII 222870 222870 T
chrII 222974 222974 CG
chrII 222995 222995 G
chrII 223004 223004 CG
chrII 223005 223005 CG
chrII 223036 223036 CG
chrII 223049 223049 T
chrII 223081 223081 C
chrII 223090 223090 A
chrII 223106 223106 G
chrII 223139 223139 CG
chrII 223146 223146 C
chrII 223147 223147 G
chrII 223149 223149 A
chrII 223153 223153 CGT
chrII 223154 223154 C
chrII 223159 223159 AT
chrII 223160 223160 A
chrII 223161 223161 A
chrII 223162 223162 G
chrII 223163 223163 C
chrII 223215 223215 A
chrII 223227 223227 G
chrII 223373 223373 AGT
chrII 223421 223421 CG
chrII 223439 223439 CG
chrII 223472 223472 AT
chrII 223478 223478 CG
chrII 223493 223493 CG
chrII 223499 223499 CG
chrII 223505 223505 AT
chrII 223523 223523 AT
chrII 223569 223569 AT
chrII 223571 223571 A
chrII 223573 223573 T
chrII 223574 223574 C
chrII 223575 223575 C
chrII 223576 223576 C
chrII 223578 223578 A
chrII 223579 223579 AG
chrII 223580 223580 AG
chrII 223581 223581 A
chrII 223589 223589 A
chrII 223590 223590 A
chrII 223591 223591 AC
chrII 223592 223592 A
chrII 223593 223593 G
chrII 223594 223594 G
chrII 223595 223595 T
chrII 223597 223597 T
chrII 223620 223620 A
chrII 223649 223649 A
chrII 223652 223652 CG
chrII 223710 223710 T
chrII 223785 223785 C
chrII 223786 223786 A
chrII 223790 223790 CG
chrII 223794 223794 A
chrII 223795 223795 C
chrII 223796 223796 C
chrII 223904 223904 AT
chrII 223955 223955 CG
chrII 224009 224009 CG
chrII 224084 224084 AT
chrII 224112 224112 CG
chrII 224118 224118 CG
chrII 224130 224130 T
chrII 224132 224132 C
chrII 224133 224133 C
chrII 224138 224138 AT
chrII 224150 224150 CG
chrII 224156 224156 CG
chrII 224159 224159 CG
chrII 224162 224162 CG
chrII 224169 224169 CG
chrII 224182 224182 T
chrII 224228 224228 AT
chrII 224252 224252 AT
chrII 224257 224257 CG
chrII 224259 224259 AT
chrII 224264 224264 CG
chrII 224269 224269 T
chrII 224274 224274 C
chrII 224279 224279 T
chrII 224297 224297 AT
chrII 224310 224310 AT
chrII 224316 224316 G
chrII 224321 224321 CG
chrII 224330 224330 AT
chrII 224361 224361 AT
chrII 224375 224375 AT
chrII 224377 224377 CG
chrII 224395 224395 AT
chrII 224400 224400 AT
chrII 224431 224431 AT
chrII 224444 224444 AT
chrII 224451 224451 CG
chrII 224454 224454 A
chrII 224496 224496 AT
chrII 224498 224498 AT
chrII 224549 224549 CG
chrII 224552 224552 CG
chrII 224569 224569 AT
chrII 224573 224573 AT
chrII 224576 224576 CG
chrII 224597 224597 CG
chrII 224606 224606 C
chrII 224608 224608 T
chrII 224609 224609 C
chrII 224610 224610 A
chrII 224612 224612 C
chrII 224615 224615 AT
chrII 224616 224616 C
chrII 224711 224711 AT
chrII 224714 224714 CG
chrII 224723 224723 C
chrII 224729 224729 CG
chrII 224737 224737 C
chrII 224757 224757 AT
chrII 224765 224765 T
chrII 224769 224769 C
chrII 224771 224771 AT
chrII 224777 224777 AT
chrII 224783 224783 CG
chrII 224792 224792 A
chrII 224800 224800 A
chrII 224969 224969 CG
chrII 224986 224986 C
chrII 225017 225017 CG
chrII 225020 225020 AT
chrII 225023 225023 AT
chrII 225027 225027 AT
chrII 225071 225071 CG
chrII 225084 225084 CG
chrII 225086 225086 AT
chrII 225107 225107 CG
chrII 225113 225113 AT
chrII 225118 225118 AT
chrII 225119 225119 AT
chrII 225125 225125 AT
chrII 225141 225141 CG
chrII 225142 225142 CG
chrII 225170 225170 CG
chrII 225185 225185 CG
chrII 225200 225200 AT
chrII 225205 225205 AT
chrII 225214 225214 CG
chrII 225218 225218 AT
chrII 225242 225242 CG
chrII 225251 225251 CG
chrII 225257 225257 AT
chrII 225266 225266 AT
chrII 225269 225269 G
chrII 225276 225276 CG
chrII 225296 225296 T
chrII 225305 225305 T
chrII 225311 225311 G
chrII 225314 225314 G
chrII 225337 225337 CG
chrII 225351 225351 AT
chrII 225408 225408 CG
chrII 225452 225452 AT
chrII 225470 225470 CG
chrII 225472 225472 AT
chrII 225479 225479 T
chrII 225494 225494 AT
chrII 225497 225497 A
chrII 225506 225506 T
chrII 225512 225512 G
chrII 225531 225531 CG
chrII 225536 225536 CG
chrII 225576 225576 CG
chrII 225578 225578 CG
chrII 225581 225581 AT
chrII 225590 225590 AT
chrII 225596 225596 AT
chrII 225599 225599 CG
chrII 225621 225621 CG
chrII 225662 225662 CG
chrII 225728 225728 C
chrII 225734 225734 AT
chrII 225743 225743 AT
chrII 225755 225755 AT
chrII 225779 225779 AT
chrII 225803 225803 CG
chrII 225816 225816 T
chrII 225830 225830 AT
chrII 225833 225833 T
chrII 225845 225845 A
chrII 225854 225854 AT
chrII 225857 225857 C
chrII 225863 225863 C
chrII 225875 225875 CT
chrII 225882 225882 A
chrII 226034 226034 C
chrII 226037 226037 T
chrII 226039 226039 G
chrII 226046 226046 T
chrII 226052 226052 C
chrII 226151 226151 A
chrII 226157 226157 T
chrII 226163 226163 AT
chrII 226166 226166 A
chrII 226172 226172 CG
chrII 226181 226181 A
chrII 226187 226187 C
chrII 226190 226190 G
chrII 226226 226226 CG
chrII 226229 226229 G
chrII 226244 226244 G
chrII 226247 226247 A
chrII 226256 226256 G
chrII 226265 226265 C
chrII 226274 226274 AT
chrII 226295 226295 CG
chrII 226325 226325 CG
chrII 226328 226328 CG
chrII 226332 226332 CG
chrII 226337 226337 T
chrII 226338 226338 G
chrII 226340 226340 G
chrII 226349 226349 AT
chrII 226350 226350 AT
chrII 226366 226366 AT
chrII 226367 226367 AT
chrII 226373 226373 CG
chrII 226379 226379 AT
chrII 226436 226436 CG
chrII 226467 226467 AT
chrII 226469 226469 AT
chrII 226526 226526 C
chrII 226532 226532 T
chrII 226534 226534 G
chrII 226535 226535 T
chrII 226536 226536 A
chrII 226537 226537 C
chrII 226538 226538 G
chrII 226540 226540 A
chrII 226541 226541 C
chrII 226544 226544 A
chrII 226568 226568 T
chrII 226580 226580 T
chrII 226603 226603 T
chrII 226606 226606 CGT
chrII 226607 226607 AT
chrII 226608 226608 CT
chrII 226609 226609 ACG
chrII 226610 226610 ACG
chrII 226611 226611 CGT
chrII 226612 226612 ACG
chrII 226613 226613 ACT
chrII 226614 226614 ACT
chrII 226615 226615 ACT
chrII 226616 226616 ACG
chrII 226617 226617 ACT
chrII 226618 226618 ACT
chrII 226619 226619 ACG
chrII 226620 226620 CGT
chrII 226625 226625 A
chrII 226631 226631 G
chrII 226632 226632 G
chrII 226637 226637 AT
chrII 226643 226643 T
chrII 226644 226644 AT
chrII 226648 226648 C
chrII 226649 226649 ACG
chrII 226650 226650 AT
chrII 226651 226651 CT
chrII 226652 226652 CG
chrII 226653 226653 AG
chrII 226654 226654 AC
chrII 226655 226655 T
chrII 226656 226656 CG
chrII 226657 226657 A
chrII 226661 226661 C
chrII 226662 226662 G
chrII 226664 226664 T
chrII 226665 226665 C
chrII 226666 226666 A
chrII 226667 226667 T
chrII 226668 226668 C
chrII 226670 226670 C
chrII 226672 226672 A
chrII 226673 226673 C
chrII 226674 226674 A
chrII 226680 226680 A
chrII 226681 226681 G
chrII 226686 226686 T
chrII 226687 226687 C
chrII 226688 226688 T
chrII 226689 226689 G
chrII 226690 226690 T
chrII 226691 226691 CG
chrII 226692 226692 A
chrII 226693 226693 GT
chrII 226697 226697 C
chrII 226698 226698 T
chrII 226699 226699 G
chrII 226702 226702 G
chrII 226703 226703 A
chrII 226704 226704 G
chrII 226705 226705 C
chrII 226706 226706 G
chrII 226707 226707 G
chrII 226708 226708 C
chrII 226709 226709 AG
chrII 226712 226712 C
chrII 226715 226715 A
chrII 226716 226716 G
chrII 226718 226718 A
chrII 226721 226721 A
chrII 226722 226722 C
chrII 226724 226724 T
chrII 226725 226725 C
chrII 226726 226726 T
chrII 226729 226729 ACGT
chrII 226732 226732 CG
chrII 226733 226733 G
chrII 226735 226735 CG
chrII 226736 226736 A
chrII 226740 226740 A
chrII 226743 226743 A
chrII 226744 226744 T
chrII 226746 226746 AT
chrII 226747 226747 CG
chrII 226748 226748 A
chrII 226749 226749 AT
chrII 226752 226752 A
chrII 226753 226753 A
chrII 226755 226755 G
chrII 226756 226756 AC
chrII 226758 226758 T
chrII 226759 226759 AT
chrII 226761 226761 G
chrII 226762 226762 AT
chrII 226763 226763 ACG
chrII 226764 226764 CG
chrII 226768 226768 G
chrII 226769 226769 AT
chrII 226770 226770 ACT
chrII 226771 226771 GT
chrII 226772 226772 AG
chrII 226773 226773 CGT
chrII 226774 226774 T
chrII 226775 226775 AT
chrII 226776 226776 ACT
chrII 226777 226777 CG
chrII 226780 226780 T
chrII 226781 226781 G
chrII 226785 226785 G
chrII 226789 226789 AT
chrII 226790 226790 ACGT
chrII 226791 226791 A
chrII 226792 226792 CG
chrII 226793 226793 G
chrII 226794 226794 CGT
chrII 226795 226795 ACT
chrII 226796 226796 CG
chrII 226797 226797 AT
chrII 226798 226798 A
chrII 226799 226799 CG
chrII 226800 226800 T
chrII 226802 226802 G
chrII 226803 226803 T
chrII 226804 226804 T
chrII 226805 226805 T
chrII 226806 226806 ACGT
chrII 226807 226807 C
chrII 226808 226808 CG
chrII 226810 226810 ACGT
chrII 226811 226811 AT
chrII 226812 226812 AGT
chrII 226813 226813 C
chrII 226814 226814 CG
chrII 226815 226815 T
chrII 226816 226816 CG
chrII 226817 226817 GT
chrII 226818 226818 AT
chrII 226819 226819 AT
chrII 226820 226820 C
chrII 226822 226822 A
chrII 226824 226824 G
chrII 226827 226827 GT
chrII 226828 226828 AC
chrII 226829 226829 CG
chrII 226831 226831 CG
chrII 226833 226833 C
chrII 226836 226836 CT
chrII 226837 226837 A
chrII 226839 226839 AT
chrII 226840 226840 ACG
chrII 226841 226841 A
chrII 226842 226842 CGT
chrII 226844 226844 A
chrII 226845 226845 T
chrII 226850 226850 AC
chrII 226851 226851 CGT
chrII 226852 226852 ACGT
chrII 226854 226854 CG
chrII 226856 226856 ACGT
chrII 226857 226857 ACG
chrII 226858 226858 ACGT
chrII 226859 226859 T
chrII 226867 226867 T
chrII 226871 226871 C
chrII 226875 226875 G
chrII 226879 226879 ACG
chrII 226880 226880 AGT
chrII 226881 226881 CG
chrII 226882 226882 AC
chrII 226884 226884 CG
chrII 226885 226885 C
chrII 226887 226887 AT
chrII 226888 226888 AT
chrII 226890 226890 G
chrII 226895 226895 A
chrII 226897 226897 C
chrII 226898 226898 T
chrII 226899 226899 C
chrII 226903 226903 CG
chrII 226904 226904 C
chrII 226905 226905 T
chrII 226906 226906 C
chrII 226908 226908 G
chrII 226910 226910 AT
chrII 226911 226911 C
chrII 226913 226913 AC
chrII 226914 226914 AT
chrII 226916 226916 G
chrII 226919 226919 A
chrII 226920 226920 T
chrII 226923 226923 CG
chrII 226928 226928 C
chrII 226929 226929 CG
chrII 226933 226933 AT
chrII 226935 226935 AT
chrII 226936 226936 AT
chrII 226938 226938 ACG
chrII 226939 226939 CG
chrII 226940 226940 T
chrII 226941 226941 AT
chrII 226943 226943 AT
chrII 226944 226944 AT
chrII 226946 226946 A
chrII 226947 226947 A
chrII 226949 226949 T
chrII 226953 226953 ACGT
chrII 226954 226954 AT
chrII 226955 226955 ACGT
chrII 226956 226956 ACGT
chrII 226957 226957 ACGT
chrII 226958 226958 ACGT
chrII 226959 226959 ACGT
chrII 226960 226960 ACGT
chrII 226961 226961 ACGT
chrII 226962 226962 CG
chrII 226963 226963 G
chrII 226964 226964 T
chrII 227057 227057 A
chrII 227058 227058 T
chrII 227060 227060 AC
chrII 227061 227061 T
chrII 227062 227062 A
chrII 227063 227063 A
chrII 227064 227064 GT
chrII 227065 227065 A
chrII 227066 227066 ACT
chrII 227067 227067 AC
chrII 227068 227068 CGT
chrII 227069 227069 GT
chrII 227070 227070 T
chrII 227071 227071 CGT
chrII 227072 227072 AT
chrII 227073 227073 AT
chrII 227074 227074 T
chrII 227158 227158 C
chrII 227159 227159 AT
chrII 227160 227160 A
chrII 227161 227161 A
chrII 227162 227162 T
chrII 227163 227163 G
chrII 227164 227164 G
chrII 227165 227165 CG
chrII 227166 227166 ACGT
chrII 227167 227167 ACGT
chrII 227168 227168 ACG
chrII 227169 227169 AG
chrII 227170 227170 ACGT
chrII 227171 227171 ACT
chrII 227172 227172 ACG
chrII 227173 227173 CG
chrII 227174 227174 AGT
chrII 227175 227175 CG
chrII 227176 227176 C
chrII 227177 227177 AC
chrII 227178 227178 T
chrII 235451 235451 A
chrII 235454 235454 G
chrII 235481 235481 A
chrII 235490 235490 G
chrII 235514 235514 G
chrII 235529 235529 A
chrII 235538 235538 C
chrII 235610 235610 G
chrII 235622 235622 C
chrII 235634 235634 C
chrII 235636 235636 A
chrII 235637 235637 G
chrII 235664 235664 T
chrII 235706 235706 G
chrII 235718 235718 C
chrII 235727 235727 C
chrII 235794 235794 AT
chrII 235801 235801 AT
chrII 235802 235802 AT
chrII 235805 235805 A
chrII 236623 236623 C
chrII 236653 236653 T
chrII 236671 236671 A
chrII 236677 236677 C
chrII 236686 236686 C
chrII 236722 236722 C
chrII 255368 255368 A
chrII 255370 255370 T
chrII 255371 255371 CG
chrII 255372 255372 T
chrII 255388 255388 A
chrII 255463 255463 A
chrII 255469 255469 AT
chrII 255481 255481 CG
chrII 255514 255514 CG
chrII 255595 255595 CG
chrII 255604 255604 AT
chrII 255649 255649 AT
chrII 255685 255685 AT
chrII 255686 255686 AT
chrII 256360 256360 A
chrII 256375 256375 A
chrII 256387 256387 A
chrII 256396 256396 C
chrII 256399 256399 C
chrII 256474 256474 CG
chrII 256486 256486 AT
chrII 256528 256528 AT
chrII 256597 256597 AT
chrII 256606 256606 AT
chrII 256618 256618 CG
chrII 256627 256627 AT
chrII 256642 256642 CG
chrII 259563 259563 A
chrII 259564 259564 AGT
chrII 259565 259565 CGT
chrII 259566 259566 AG
chrII 259567 259567 ACT
chrII 259568 259568 ACG
chrII 259569 259569 ACG
chrII 259570 259570 CGT
chrII 259571 259571 CGT
chrII 259572 259572 CGT
chrII 259573 259573 ACT
chrII 259574 259574 ACG
chrII 259575 259575 CGT
chrII 259576 259576 CGT
chrII 259577 259577 ACG
chrII 259582 259582 A
chrII 259588 259588 G
chrII 259589 259589 G
chrII 259600 259600 T
chrII 259601 259601 T
chrII 259605 259605 C
chrII 259606 259606 AG
chrII 259607 259607 T
chrII 259608 259608 CT
chrII 259609 259609 CG
chrII 259610 259610 AG
chrII 259611 259611 AC
chrII 259612 259612 T
chrII 259613 259613 C
chrII 259614 259614 A
chrII 259618 259618 C
chrII 259619 259619 G
chrII 259621 259621 T
chrII 259622 259622 C
chrII 259623 259623 A
chrII 259624 259624 T
chrII 259625 259625 C
chrII 259627 259627 C
chrII 259629 259629 A
chrII 259630 259630 C
chrII 259631 259631 A
chrII 259637 259637 A
chrII 259638 259638 G
chrII 259643 259643 T
chrII 259644 259644 C
chrII 259645 259645 T
chrII 259646 259646 G
chrII 259647 259647 T
chrII 259648 259648 CG
chrII 259649 259649 A
chrII 259650 259650 GT
chrII 259654 259654 C
chrII 259655 259655 T
chrII 259656 259656 G
chrII 259659 259659 G
chrII 259660 259660 A
chrII 259661 259661 G
chrII 259662 259662 C
chrII 259663 259663 G
chrII 259664 259664 G
chrII 259665 259665 C
chrII 259666 259666 AG
chrII 259669 259669 C
chrII 259672 259672 A
chrII 259673 259673 G
chrII 259675 259675 A
chrII 259678 259678 A
chrII 259683 259683 T
chrII 259686 259686 ACGT
chrII 259689 259689 CG
chrII 259690 259690 G
chrII 259692 259692 CG
chrII 259693 259693 A
chrII 259700 259700 A
chrII 259701 259701 T
chrII 259703 259703 AT
chrII 259704 259704 CG
chrII 259705 259705 A
chrII 259706 259706 AT
chrII 259709 259709 A
chrII 259710 259710 A
chrII 259712 259712 G
chrII 259713 259713 A
chrII 259715 259715 T
chrII 259716 259716 AT
chrII 259718 259718 G
chrII 259719 259719 AT
chrII 259720 259720 ACG
chrII 259721 259721 CG
chrII 259725 259725 G
chrII 259726 259726 AT
chrII 259727 259727 ACT
chrII 259728 259728 G
chrII 259729 259729 AG
chrII 259730 259730 CGT
chrII 259731 259731 T
chrII 259732 259732 AT
chrII 259733 259733 ACT
chrII 259734 259734 CG
chrII 259737 259737 T
chrII 259746 259746 AT
chrII 259747 259747 ACGT
chrII 259748 259748 A
chrII 259749 259749 CG
chrII 259750 259750 G
chrII 259751 259751 CGT
chrII 259752 259752 ACT
chrII 259753 259753 C
chrII 259754 259754 AT
chrII 259755 259755 A
chrII 259756 259756 CG
chrII 259757 259757 T
chrII 259760 259760 T
chrII 259761 259761 T
chrII 259762 259762 T
chrII 259763 259763 ACGT
chrII 259764 259764 AGT
chrII 259765 259765 CG
chrII 259767 259767 ACGT
chrII 259768 259768 AT
chrII 259769 259769 AGT
chrII 259770 259770 C
chrII 259771 259771 CG
chrII 259772 259772 T
chrII 259773 259773 CG
chrII 259774 259774 GT
chrII 259775 259775 AT
chrII 259776 259776 AT
chrII 259777 259777 C
chrII 259779 259779 A
chrII 259781 259781 G
chrII 259784 259784 G
chrII 259785 259785 AC
chrII 259786 259786 CG
chrII 259788 259788 CG
chrII 259790 259790 C
chrII 259791 259791 T
chrII 259793 259793 C
chrII 259794 259794 A
chrII 259796 259796 AT
chrII 259797 259797 ACG
chrII 259798 259798 A
chrII 259799 259799 CGT
chrII 259807 259807 A
chrII 259808 259808 CG
chrII 259809 259809 ACGT
chrII 259811 259811 CG
chrII 259813 259813 ACGT
chrII 259814 259814 AG
chrII 259815 259815 AT
chrII 259816 259816 T
chrII 259818 259818 T
chrII 259824 259824 T
chrII 259828 259828 CG
chrII 259832 259832 G
chrII 259833 259833 AC
chrII 259835 259835 C
chrII 259836 259836 ACG
chrII 259837 259837 AGT
chrII 259838 259838 CG
chrII 259839 259839 A
chrII 259841 259841 CG
chrII 259842 259842 C
chrII 259844 259844 AT
chrII 259845 259845 AT
chrII 259847 259847 G
chrII 259852 259852 A
chrII 259854 259854 C
chrII 259855 259855 GT
chrII 259856 259856 C
chrII 259860 259860 CG
chrII 259861 259861 C
chrII 259862 259862 T
chrII 259863 259863 C
chrII 259864 259864 T
chrII 259865 259865 G
chrII 259867 259867 AT
chrII 259868 259868 CG
chrII 259870 259870 AC
chrII 259871 259871 AT
chrII 259873 259873 G
chrII 259876 259876 AT
chrII 259877 259877 T
chrII 259880 259880 CG
chrII 259884 259884 CG
chrII 259885 259885 C
chrII 259886 259886 CG
chrII 259889 259889 A
chrII 259890 259890 ACGT
chrII 259892 259892 AT
chrII 259893 259893 ACGT
chrII 259895 259895 AT
chrII 259896 259896 AT
chrII 259897 259897 T
chrII 259898 259898 C
chrII 259899 259899 A
chrII 259900 259900 CG
chrII 259901 259901 ACG
chrII 259904 259904 AT
chrII 259910 259910 ACGT
chrII 259911 259911 ACGT
chrII 259912 259912 ACGT
chrII 259913 259913 CG
chrII 259914 259914 ACGT
chrII 259915 259915 ACT
chrII 259916 259916 ACGT
chrII 259917 259917 ACT
chrII 259918 259918 AG
chrII 259919 259919 AGT
chrII 259920 259920 AG
chrII 259921 259921 AC
chrII 259922 259922 C
chrII 259923 259923 T
chrII 259987 259987 CG
chrII 259988 259988 AT
chrII 259989 259989 CG
chrII 259996 259996 CG
chrII 260000 260000 CG
chrII 260009 260009 AT
chrII 260068 260068 AT
chrII 260088 260088 AT
chrII 260094 260094 G
chrII 260095 260095 GT
chrII 260096 260096 CGT
chrII 260097 260097 CT
chrII 260098 260098 C
chrII 260101 260101 AT
chrII 260102 260102 T
chrII 260103 260103 T
chrII 260105 260105 A
chrII 260125 260125 A
chrII 260167 260167 A
chrII 260185 260185 G
chrII 260249 260249 AT
chrII 260342 260342 AT
chrII 260373 260373 T
chrII 260375 260375 T
chrII 260376 260376 G
chrII 260378 260378 G
chrII 260408 260408 AT
chrII 260413 260413 AT
chrII 260450 260450 AT
chrII 260464 260464 AT
chrII 260479 260479 CG
chrII 260482 260482 G
chrII 260483 260483 T
chrII 260497 260497 CG
chrII 260498 260498 AT
chrII 260500 260500 AT
chrII 260501 260501 AT
chrII 260504 260504 C
chrII 260505 260505 A
chrII 260506 260506 A
chrII 260507 260507 G
chrII 260535 260535 AT
chrII 260555 260555 A
chrII 260751 260751 A
chrII 260798 260798 CG
chrII 260936 260936 AT
chrII 260959 260959 ACGT
chrII 260993 260993 A
chrII 261088 261088 AT
chrII 261158 261158 A
chrII 261170 261170 CG
chrII 261181 261181 CG
chrII 261198 261198 CG
chrII 261201 261201 G
chrII 261207 261207 CG
chrII 261226 261226 A
chrII 261249 261249 T
chrII 261288 261288 CG
chrII 261317 261317 CG
chrII 261409 261409 AT
chrII 261513 261513 CG
chrII 261534 261534 G
chrII 261543 261543 CG
chrII 261544 261544 CG
chrII 261575 261575 CG
chrII 261588 261588 T
chrII 261620 261620 C
chrII 261629 261629 A
chrII 261645 261645 G
chrII 261678 261678 AT
chrII 261685 261685 C
chrII 261686 261686 G
chrII 261688 261688 A
chrII 261692 261692 CGT
chrII 261693 261693 C
chrII 261698 261698 AT
chrII 261699 261699 A
chrII 261700 261700 A
chrII 261701 261701 GT
chrII 261702 261702 C
chrII 261703 261703 G
chrII 261704 261704 C
chrII 261705 261705 G
chrII 261706 261706 A
chrII 261707 261707 G
chrII 261754 261754 A
chrII 261766 261766 G
chrII 261912 261912 AGT
chrII 261960 261960 CG
chrII 261978 261978 CG
chrII 262011 262011 AT
chrII 262017 262017 CG
chrII 262032 262032 CG
chrII 262038 262038 CG
chrII 262044 262044 AT
chrII 262062 262062 AT
chrII 262110 262110 A
chrII 262112 262112 T
chrII 262113 262113 C
chrII 262114 262114 C
chrII 262115 262115 C
chrII 262117 262117 A
chrII 262118 262118 AG
chrII 262119 262119 AG
chrII 262120 262120 A
chrII 262128 262128 A
chrII 262129 262129 A
chrII 262130 262130 AC
chrII 262131 262131 A
chrII 262132 262132 G
chrII 262133 262133 G
chrII 262134 262134 T
chrII 262136 262136 T
chrII 262159 262159 A
chrII 262188 262188 A
chrII 262191 262191 ACGT
chrII 262249 262249 T
chrII 262324 262324 C
chrII 262325 262325 A
chrII 262329 262329 CG
chrII 262333 262333 A
chrII 262334 262334 C
chrII 262335 262335 C
chrII 262443 262443 AT
chrII 262494 262494 CG
chrII 262548 262548 AT
chrII 262623 262623 AT
chrII 262651 262651 CG
chrII 262657 262657 CG
chrII 262669 262669 T
chrII 262671 262671 C
chrII 262672 262672 C
chrII 262677 262677 AT
chrII 262689 262689 CG
chrII 262695 262695 CG
chrII 262698 262698 CG
chrII 262701 262701 CG
chrII 262708 262708 CG
chrII 262721 262721 T
chrII 262767 262767 AT
chrII 262791 262791 AT
chrII 262796 262796 CG
chrII 262798 262798 AT
chrII 262803 262803 CG
chrII 262808 262808 T
chrII 262813 262813 C
chrII 262818 262818 T
chrII 262836 262836 AT
chrII 262849 262849 AT
chrII 262855 262855 G
chrII 262860 262860 CG
chrII 262869 262869 AT
chrII 262900 262900 AT
chrII 262914 262914 AT
chrII 262916 262916 CG
chrII 262934 262934 AT
chrII 262939 262939 AT
chrII 262970 262970 AT
chrII 262983 262983 AT
chrII 262990 262990 CG
chrII 262993 262993 A
chrII 263035 263035 AT
chrII 263037 263037 AT
chrII 263088 263088 CG
chrII 263091 263091 CG
chrII 263108 263108 AT
chrII 263112 263112 AT
chrII 263115 263115 CG
chrII 263136 263136 CG
chrII 263145 263145 AT
chrII 263147 263147 CG
chrII 263148 263148 AT
chrII 263149 263149 CG
chrII 263151 263151 AT
chrII 263154 263154 C
chrII 263155 263155 T
chrII 263169 263169 C
chrII 263196 263196 C
chrII 263223 263223 C
chrII 263227 263227 C
chrII 263228 263228 C
chrII 263235 263235 G
chrII 263241 263241 C
chrII 263253 263253 A
chrII 263256 263256 T
chrII 263265 263265 C
chrII 263271 263271 T
chrII 263279 263279 C
chrII 263299 263299 A
chrII 263305 263305 C
chrII 263307 263307 T
chrII 263311 263311 C
chrII 263313 263313 ACG
chrII 263319 263319 G
chrII 263325 263325 CG
chrII 263334 263334 AT
chrII 263342 263342 AT
chrII 263511 263511 CG
chrII 263528 263528 C
chrII 263559 263559 CG
chrII 263562 263562 AT
chrII 263565 263565 AT
chrII 263569 263569 AT
chrII 263613 263613 CG
chrII 263626 263626 CG
chrII 263628 263628 AT
chrII 263649 263649 CG
chrII 263655 263655 AT
chrII 263660 263660 AT
chrII 263661 263661 AT
chrII 263667 263667 AT
chrII 263683 263683 CG
chrII 263684 263684 CG
chrII 263712 263712 CG
chrII 263727 263727 CG
chrII 263742 263742 AT
chrII 263747 263747 AT
chrII 263756 263756 CG
chrII 263760 263760 AT
chrII 263784 263784 CG
chrII 263793 263793 CG
chrII 263799 263799 AT
chrII 263808 263808 AT
chrII 263811 263811 G
chrII 263818 263818 CG
chrII 263835 263835 C
chrII 263838 263838 T
chrII 263847 263847 T
chrII 263853 263853 G
chrII 263856 263856 G
chrII 263879 263879 CG
chrII 263893 263893 C
chrII 263950 263950 CG
chrII 263994 263994 AT
chrII 264012 264012 CG
chrII 264014 264014 AT
chrII 264021 264021 T
chrII 264036 264036 AT
chrII 264039 264039 A
chrII 264048 264048 T
chrII 264054 264054 G
chrII 264072 264072 T
chrII 264073 264073 CG
chrII 264078 264078 AT
chrII 264081 264081 C
chrII 264083 264083 A
chrII 264084 264084 C
chrII 264088 264088 C
chrII 264099 264099 C
chrII 264118 264118 CG
chrII 264120 264120 AT
chrII 264123 264123 CG
chrII 264132 264132 CG
chrII 264138 264138 AT
chrII 264141 264141 AT
chrII 264147 264147 AT
chrII 264153 264153 CG
chrII 264156 264156 CG
chrII 264165 264165 A
chrII 264174 264174 AT
chrII 264184 264184 CG
chrII 264186 264186 AT
chrII 264190 264190 G
chrII 264192 264192 CG
chrII 264194 264194 AT
chrII 264252 264252 T
chrII 264256 264256 A
chrII 264258 264258 CG
chrII 264267 264267 G
chrII 264268 264268 AT
chrII 264270 264270 T
chrII 264276 264276 A
chrII 264345 264345 A
chrII 264358 264358 CG
chrII 264375 264375 CG
chrII 264381 264381 AT
chrII 264387 264387 CG
chrII 264394 264394 AT
chrII 264396 264396 CG
chrII 264399 264399 AT
chrII 264405 264405 AT
chrII 264417 264417 A
chrII 264424 264424 G
chrII 264576 264576 C
chrII 264579 264579 T
chrII 264581 264581 G
chrII 264588 264588 T
chrII 264594 264594 C
chrII 264693 264693 A
chrII 264699 264699 T
chrII 264705 264705 AT
chrII 264708 264708 A
chrII 264714 264714 CG
chrII 264723 264723 A
chrII 264729 264729 C
chrII 264732 264732 G
chrII 264762 264762 C
chrII 264768 264768 CG
chrII 264771 264771 G
chrII 264786 264786 G
chrII 264789 264789 A
chrII 264798 264798 G
chrII 264807 264807 C
chrII 264816 264816 C
chrII 264837 264837 CG
chrII 264867 264867 CG
chrII 264870 264870 CG
chrII 264874 264874 CG
chrII 264879 264879 AT
chrII 264880 264880 G
chrII 264882 264882 G
chrII 264891 264891 AT
chrII 264892 264892 AT
chrII 264908 264908 AT
chrII 264909 264909 AT
chrII 264915 264915 CG
chrII 264921 264921 AT
chrII 264978 264978 CG
chrII 265009 265009 AT
chrII 265011 265011 AT
chrII 265068 265068 C
chrII 265074 265074 T
chrII 265076 265076 G
chrII 265077 265077 T
chrII 265078 265078 A
chrII 265079 265079 C
chrII 265080 265080 G
chrII 265082 265082 A
chrII 265083 265083 C
chrII 265086 265086 A
chrII 265110 265110 T
chrII 265122 265122 T
chrII 265145 265145 T
chrII 265148 265148 CGT
chrII 265149 265149 AT
chrII 265150 265150 CT
chrII 265151 265151 ACG
chrII 265152 265152 ACG
chrII 265153 265153 CGT
chrII 265154 265154 ACG
chrII 265155 265155 ACT
chrII 265156 265156 ACT
chrII 265157 265157 ACT
chrII 265158 265158 ACG
chrII 265159 265159 ACT
chrII 265160 265160 ACT
chrII 265161 265161 ACG
chrII 265162 265162 CGT
chrII 265167 265167 A
chrII 265173 265173 G
chrII 265174 265174 G
chrII 265179 265179 AT
chrII 265185 265185 T
chrII 265186 265186 AT
chrII 265190 265190 C
chrII 265191 265191 ACG
chrII 265192 265192 AT
chrII 265193 265193 CT
chrII 265194 265194 CG
chrII 265195 265195 AG
chrII 265196 265196 AC
chrII 265197 265197 T
chrII 265198 265198 CG
chrII 265199 265199 A
chrII 265203 265203 C
chrII 265204 265204 G
chrII 265206 265206 T
chrII 265207 265207 C
chrII 265208 265208 A
chrII 265209 265209 T
chrII 265210 265210 C
chrII 265212 265212 C
chrII 265214 265214 A
chrII 265215 265215 C
chrII 265216 265216 A
chrII 265222 265222 A
chrII 265223 265223 G
chrII 265228 265228 T
chrII 265229 265229 C
chrII 265230 265230 T
chrII 265231 265231 G
chrII 265232 265232 T
chrII 265233 265233 CG
chrII 265234 265234 A
chrII 265235 265235 GT
chrII 265239 265239 C
chrII 265240 265240 T
chrII 265241 265241 G
chrII 265244 265244 G
chrII 265245 265245 A
chrII 265246 265246 G
chrII 265247 265247 C
chrII 265248 265248 G
chrII 265249 265249 G
chrII 265250 265250 C
chrII 265251 265251 AG
chrII 265254 265254 C
chrII 265257 265257 A
chrII 265258 265258 G
chrII 265260 265260 A
chrII 265263 265263 A
chrII 265264 265264 C
chrII 265266 265266 T
chrII 265267 265267 C
chrII 265268 265268 T
chrII 265271 265271 ACGT
chrII 265274 265274 CG
chrII 265275 265275 G
chrII 265277 265277 CG
chrII 265278 265278 A
chrII 265282 265282 A
chrII 265285 265285 A
chrII 265286 265286 T
chrII 265288 265288 AT
chrII 265289 265289 CG
chrII 265290 265290 A
chrII 265291 265291 AT
chrII 265294 265294 A
chrII 265295 265295 A
chrII 265297 265297 G
chrII 265298 265298 AC
chrII 265300 265300 T
chrII 265301 265301 AT
chrII 265303 265303 G
chrII 265304 265304 AT
chrII 265305 265305 ACG
chrII 265306 265306 CG
chrII 265310 265310 G
chrII 265311 265311 AT
chrII 265312 265312 ACT
chrII 265313 265313 G
chrII 265314 265314 AG
chrII 265315 265315 CGT
chrII 265316 265316 T
chrII 265317 265317 AT
chrII 265318 265318 ACT
chrII 265319 265319 CG
chrII 265322 265322 T
chrII 265327 265327 G
chrII 265331 265331 AT
chrII 265332 265332 ACGT
chrII 265333 265333 A
chrII 265334 265334 CG
chrII 265335 265335 G
chrII 265336 265336 CGT
chrII 265337 265337 ACT
chrII 265338 265338 C
chrII 265339 265339 AT
chrII 265340 265340 A
chrII 265341 265341 CG
chrII 265342 265342 T
chrII 265343 265343 C
chrII 265344 265344 G
chrII 265345 265345 T
chrII 265346 265346 T
chrII 265347 265347 T
chrII 265348 265348 ACGT
chrII 265349 265349 C
chrII 265350 265350 CG
chrII 265352 265352 ACGT
chrII 265353 265353 AT
chrII 265354 265354 AGT
chrII 265355 265355 C
chrII 265356 265356 CG
chrII 265357 265357 T
chrII 265358 265358 CG
chrII 265359 265359 GT
chrII 265360 265360 AT
chrII 265361 265361 AT
chrII 265362 265362 C
chrII 265364 265364 A
chrII 265366 265366 G
chrII 265369 265369 GT
chrII 265370 265370 AC
chrII 265371 265371 CG
chrII 265373 265373 CG
chrII 265375 265375 C
chrII 265376 265376 T
chrII 265378 265378 C
chrII 265379 265379 A
chrII 265381 265381 AT
chrII 265382 265382 ACGT
chrII 265383 265383 A
chrII 265384 265384 CGT
chrII 265392 265392 A
chrII 265393 265393 CG
chrII 265394 265394 ACGT
chrII 265396 265396 CG
chrII 265398 265398 ACT
chrII 265399 265399 A
chrII 265400 265400 AT
chrII 265409 265409 T
chrII 265413 265413 C
chrII 265417 265417 G
chrII 265421 265421 ACG
chrII 265422 265422 AGT
chrII 265423 265423 CG
chrII 265424 265424 AT
chrII 265426 265426 CG
chrII 265427 265427 C
chrII 265429 265429 AT
chrII 265430 265430 AT
chrII 265432 265432 G
chrII 265437 265437 A
chrII 265439 265439 C
chrII 265440 265440 CGT
chrII 265441 265441 C
chrII 265445 265445 CG
chrII 265446 265446 C
chrII 265447 265447 T
chrII 265448 265448 C
chrII 265450 265450 G
chrII 265452 265452 AT
chrII 265453 265453 C
chrII 265455 265455 AC
chrII 265456 265456 AT
chrII 265458 265458 G
chrII 265461 265461 A
chrII 265462 265462 T
chrII 265465 265465 CG
chrII 265469 265469 G
chrII 265470 265470 C
chrII 265471 265471 CG
chrII 265475 265475 ACGT
chrII 265477 265477 AT
chrII 265478 265478 ACGT
chrII 265480 265480 AT
chrII 265481 265481 AT
chrII 265482 265482 T
chrII 265483 265483 C
chrII 265484 265484 A
chrII 265485 265485 CG
chrII 265486 265486 ACG
chrII 265489 265489 AT
chrII 265495 265495 ACGT
chrII 265496 265496 ACGT
chrII 265497 265497 ACGT
chrII 265498 265498 ACGT
chrII 265499 265499 ACG
chrII 265500 265500 ACGT
chrII 265501 265501 ACGT
chrII 265502 265502 ACGT
chrII 265503 265503 AT
chrII 265504 265504 CG
chrII 265505 265505 ACGT
chrII 265506 265506 CGT
chrII 265507 265507 CGT
chrII 265508 265508 AT
chrII 265509 265509 AT
chrII 266371 266371 C
chrII 266462 266462 G
chrII 300155 300155 T
chrII 300157 300157 C
chrII 300158 300158 C
chrII 300159 300159 A
chrII 300162 300162 A
chrII 300163 300163 A
chrII 300164 300164 T
chrII 300261 300261 T
chrII 300561 300561 T
chrII 300984 300984 T
chrII 301002 301002 C
chrII 301044 301044 T
chrII 301134 301134 T
chrII 301231 301231 G
chrII 301239 301239 C
chrII 301245 301245 G
chrII 301248 301248 T
chrII 301251 301251 C
chrII 333392 333392 A
chrII 333407 333407 C
chrII 333416 333416 T
chrII 333446 333446 C
chrII 333479 333479 A
chrII 333497 333497 C
chrII 333506 333506 C
chrII 333605 333605 G
chrII 333662 333662 T
chrII 333668 333668 T
chrII 333674 333674 T
chrII 333707 333707 C
chrII 333716 333716 C
chrII 333719 333719 C
chrII 333758 333758 T
chrII 333779 333779 T
chrII 347587 347587 GT
chrII 347588 347588 G
chrII 347589 347589 T
chrII 347591 347591 GT
chrII 347592 347592 ACG
chrII 347593 347593 ACG
chrII 347594 347594 AT
chrII 347595 347595 CGT
chrII 347596 347596 A
chrII 347597 347597 A
chrII 347598 347598 A
chrII 347599 347599 CGT
chrII 347600 347600 CG
chrII 347601 347601 GT
chrII 347602 347602 T
chrII 347687 347687 A
chrII 347690 347690 T
chrII 347691 347691 C
chrII 347692 347692 T
chrII 347694 347694 A
chrII 347696 347696 G
chrII 347699 347699 AT
chrII 347700 347700 AT
chrII 347701 347701 ACT
chrII 347702 347702 A
chrII 347703 347703 AT
chrII 347704 347704 ACG
chrII 347705 347705 ACT
chrII 347706 347706 T
chrII 347713 347713 A
chrII 405850 405850 A
chrII 405852 405852 A
chrII 405853 405853 G
chrII 405855 405855 A
chrII 405856 405856 G
chrII 405858 405858 C
chrII 405859 405859 C
chrII 405860 405860 C
chrII 405861 405861 CT
chrII 405862 405862 T
chrII 405863 405863 T
chrII 405864 405864 C
chrII 405865 405865 C
chrII 405866 405866 T
chrII 405867 405867 G
chrII 405873 405873 C
chrII 405948 405948 C
chrII 405949 405949 A
chrII 405950 405950 T
chrII 405951 405951 C
chrII 405952 405952 C
chrII 405953 405953 C
chrII 405954 405954 CT
chrII 405955 405955 C
chrII 405956 405956 C
chrII 405957 405957 AC
chrII 405958 405958 ACT
chrII 405959 405959 A
chrII 405962 405962 G
chrII 406033 406033 A
chrII 406040 406040 T
chrII 406042 406042 A
chrII 406043 406043 AC
chrII 406044 406044 G
chrII 406045 406045 G
chrII 406047 406047 G
chrII 406048 406048 T
chrII 406049 406049 G
chrII 406050 406050 A
chrII 406051 406051 AT
chrII 406052 406052 G
chrII 406058 406058 G
chrII 406063 406063 T
chrII 406064 406064 A
chrII 406065 406065 AG
chrII 406066 406066 GT
chrII 406067 406067 G
chrII 406068 406068 A
chrII 414185 414185 A
chrII 414201 414201 T
chrII 414203 414203 G
chrII 414204 414204 C
chrII 414210 414210 G
chrII 414327 414327 AT
chrII 414330 414330 AT
chrII 414345 414345 AT
chrII 414357 414357 CG
chrII 414363 414363 CG
chrII 414375 414375 G
chrII 414393 414393 G
chrII 414402 414402 A
chrII 414423 414423 G
chrII 414435 414435 G
chrII 414477 414477 CG
chrII 414495 414495 AT
chrII 414504 414504 AT
chrII 414549 414549 CG
chrII 414567 414567 AT
chrII 414573 414573 A
chrII 414588 414588 A
chrII 414603 414603 G
chrII 427761 427761 A
chrII 427764 427764 A
chrII 427765 427765 G
chrII 427766 427766 A
chrII 427776 427776 G
chrII 427812 427812 G
chrII 427834 427834 C
chrII 427842 427842 G
chrII 427848 427848 T
chrII 427857 427857 G
chrII 427869 427869 A
chrII 427872 427872 A
chrII 427896 427896 A
chrII 427989 427989 T
chrII 427990 427990 C
chrII 427992 427992 G
chrII 427998 427998 A
chrII 428071 428071 A
chrII 428109 428109 A
chrII 428112 428112 C
chrII 428116 428116 T
chrII 428117 428117 G
chrII 428672 428672 T
chrII 428676 428676 T
chrII 428691 428691 G
chrII 428702 428702 C
chrII 428706 428706 C
chrII 428805 428805 A
chrII 428832 428832 A
chrII 428833 428833 C
chrII 428836 428836 T
chrII 428841 428841 A
chrII 429578 429578 C
chrII 429579 429579 T
chrII 429581 429581 G
chrII 429584 429584 A
chrII 429597 429597 A
chrII 429599 429599 A
chrII 429611 429611 G
chrII 429614 429614 G
chrII 429615 429615 A
chrII 429616 429616 C
chrII 429626 429626 A
chrII 429662 429662 A
chrII 429684 429684 CG
chrII 429692 429692 A
chrII 429698 429698 AT
chrII 429707 429707 CG
chrII 429719 429719 G
chrII 429722 429722 G
chrII 429725 429725 AT
chrII 429746 429746 CG
chrII 429758 429758 CG
chrII 429839 429839 C
chrII 429840 429840 T
chrII 429842 429842 A
chrII 429848 429848 G
chrII 429921 429921 T
chrII 429959 429959 G
chrII 429962 429962 T
chrII 429966 429966 A
chrII 429967 429967 A
chrII 430522 430522 C
chrII 430526 430526 C
chrII 430541 430541 A
chrII 430552 430552 T
chrII 430556 430556 T
chrII 430655 430655 T
chrII 430682 430682 T
chrII 430683 430683 T
chrII 430686 430686 A
chrII 430691 430691 G
chrII 477662 477662 A
chrII 477665 477665 AT
chrII 477666 477666 A
chrII 477667 477667 C
chrII 477668 477668 C
chrII 477669 477669 C
chrII 477670 477670 A
chrII 478432 478432 T
chrII 478504 478504 T
chrII 479049 479049 G
chrII 479050 479050 A
chrII 479051 479051 G
chrII 479053 479053 T
chrII 479055 479055 G
chrII 479058 479058 A
chrII 591707 591707 T
chrII 591709 591709 A
chrII 591710 591710 C
chrII 591711 591711 T
chrII 591751 591751 A
chrII 591757 591757 C
chrII 592069 592069 C
chrII 592282 592282 A
chrII 592294 592294 G
chrII 592396 592396 A
chrII 592419 592419 A
chrII 592422 592422 T
chrII 592428 592428 T
chrII 592429 592429 T
chrII 604932 604932 C
chrII 604941 604941 A
chrII 604944 604944 T
chrII 604947 604947 C
chrII 604962 604962 C
chrII 605039 605039 A
chrII 605040 605040 G
chrII 605058 605058 C
chrII 605064 605064 G
chrII 605067 605067 A
chrII 605073 605073 G
chrII 605292 605292 T
chrII 605295 605295 A
chrII 605316 605316 G
chrII 605340 605340 T
chrII 605352 605352 C
chrII 605379 605379 G
chrII 605394 605394 T
chrII 605403 605403 A
chrII 605430 605430 C
chrII 605448 605448 T
chrII 606738 606738 G
chrII 606741 606741 C
chrII 606744 606744 C
chrII 606754 606754 A
chrII 606825 606825 C
chrII 606846 606846 C
chrII 606861 606861 C
chrII 606909 606909 C
chrII 606910 606910 T
chrII 606912 606912 G
chrII 606918 606918 G
chrII 606924 606924 G
chrII 606930 606930 G
chrII 606954 606954 T
chrII 606957 606957 A
chrII 607014 607014 C
chrII 607020 607020 C
chrII 607035 607035 C
chrII 607077 607077 T
chrII 607080 607080 C
chrII 607110 607110 A
chrII 607113 607113 T
chrII 607131 607131 C
chrII 643482 643482 CT
chrII 643483 643483 CG
chrII 643484 643484 CGT
chrII 643485 643485 CT
chrII 643486 643486 AC
chrII 643487 643487 CGT
chrII 643497 643497 A
chrII 643500 643500 A
chrII 643501 643501 G
chrII 643502 643502 A
chrII 643504 643504 G
chrII 643505 643505 A
chrII 643511 643511 A
chrII 643528 643528 G
chrII 643530 643530 G
chrII 643532 643532 G
chrII 643535 643535 T
chrII 643561 643561 CT
chrII 643562 643562 T
chrII 643564 643564 T
chrII 643566 643566 C
chrII 643567 643567 A
chrII 643579 643579 T
chrII 643596 643596 AT
chrII 643615 643615 CG
chrII 643631 643631 A
chrII 643637 643637 T
chrII 643677 643677 AT
chrII 643686 643686 CG
chrII 643687 643687 AT
chrII 643693 643693 T
chrII 643694 643694 AT
chrII 643696 643696 GT
chrII 643698 643698 C
chrII 643699 643699 A
chrII 643701 643701 CG
chrII 643705 643705 CG
chrII 643716 643716 CG
chrII 643721 643721 C
chrII 643754 643754 AT
chrII 643755 643755 AT
chrII 643779 643779 AT
chrII 643780 643780 CG
chrII 643797 643797 CG
chrII 643808 643808 AT
chrII 643809 643809 CGT
chrII 643827 643827 AT
chrII 643833 643833 AT
chrII 643839 643839 CG
chrII 643859 643859 ACG
chrII 643860 643860 ACGT
chrII 643861 643861 ACGT
chrII 643862 643862 ACG
chrII 643863 643863 CGT
chrII 643864 643864 ACGT
chrII 643865 643865 CGT
chrII 643866 643866 T
chrII 643867 643867 A
chrII 643868 643868 AT
chrII 643869 643869 AT
chrII 643870 643870 G
chrII 643871 643871 T
chrII 643872 643872 A
chrII 660225 660225 T
chrII 660237 660237 G
chrII 660279 660279 G
chrII 660303 660303 C
chrII 660312 660312 A
chrII 660324 660324 A
chrII 660336 660336 C
chrII 660386 660386 AT
chrII 660411 660411 AT
chrII 660426 660426 AT
chrII 660435 660435 CG
chrII 660456 660456 CG
chrII 660463 660463 C
chrII 660464 660464 G
chrII 660572 660572 AT
chrII 660575 660575 AT
chrII 660594 660594 AT
chrII 660600 660600 AT
chrII 660601 660601 CG
chrII 660614 660614 CG
chrII 660618 660618 C
chrII 660627 660627 T
chrII 660639 660639 C
chrII 660728 660728 AT
chrII 660753 660753 CG
chrII 660759 660759 AT
chrII 660765 660765 AT
chrII 660768 660768 CG
chrII 660795 660795 A
chrII 660804 660804 G
chrII 660819 660819 T
chrII 660822 660822 A
chrII 660885 660885 T
chrII 660930 660930 CG
chrII 660939 660939 AT
chrII 660948 660948 CG
chrII 660954 660954 AT
chrII 661464 661464 C
chrII 661476 661476 C
chrII 661491 661491 C
chrII 661497 661497 G
chrII 661542 661542 G
chrII 661743 661743 CG
chrII 661758 661758 AT
chrII 661761 661761 CG
chrII 661763 661763 CG
chrII 661764 661764 AT
chrII 661833 661833 T
chrII 661839 661839 C
chrII 661842 661842 A
chrII 661851 661851 G
chrII 661878 661878 A
chrII 661962 661962 AT
chrII 661967 661967 CG
chrII 661968 661968 CG
chrII 661971 661971 AT
chrII 801695 801695 A
chrII 801699 801699 A
chrII 801719 801719 C
chrII 801720 801720 G
chrII 801727 801727 G
chrII 801782 801782 T
chrII 801905 801905 G
chrII 801913 801913 T
chrII 801920 801920 T
chrII 801926 801926 C
chrII 801930 801930 A
chrII 804933 804933 T
chrII 804934 804934 G
chrII 804935 804935 C
chrII 804937 804937 A
chrII 804960 804960 G
chrII 805021 805021 A
chrII 805045 805045 A
chrII 805115 805115 T
chrII 805184 805184 A
chrII 805208 805208 G
chrII 805280 805280 T
chrII 805285 805285 C
chrII 805343 805343 T
chrII 805572 805572 C
chrII 805599 805599 T
chrII 805608 805608 T
chrII 805691 805691 G
chrII 805692 805692 C
chrII 805698 805698 T
chrII 805725 805725 A
chrII 805728 805728 A
chrII 805731 805731 T
chrII 805737 805737 A
chrII 805740 805740 A
chrII 805770 805770 G
chrII 805818 805818 CG
chrII 805820 805820 AT
chrII 805821 805821 AT
chrII 805833 805833 CG
chrII 805836 805836 AT
chrII 806263 806263 G
chrII 806749 806749 C
chrII 806766 806766 C
chrII 806964 806964 A
chrII 807117 807117 G
chrII 807151 807151 C
chrII 807206 807206 G
chrII 807267 807267 C
chrII 807325 807325 G
chrII 807397 807397 A
chrII 807502 807502 T
chrII 807505 807505 G
chrII 807590 807590 A
chrII 807614 807614 C
chrII 807757 807757 T
chrII 807759 807759 C
chrII 807761 807761 C
chrII 807777 807777 T
chrII 807807 807807 T
chrII 807820 807820 A
chrII 807828 807828 C
chrII 807856 807856 C
chrII 807867 807867 T
chrII 807922 807922 T
chrII 807935 807935 T
chrII 807941 807941 A
chrII 807970 807970 C
chrII 807985 807985 A
chrII 808042 808042 G
chrII 808055 808055 C
chrII 808096 808096 A
chrII 808127 808127 A
chrII 808218 808218 T
chrII 808241 808241 T
chrII 808242 808242 G
chrII 808261 808261 A
chrII 808293 808293 C
chrII 808308 808308 A
chrII 808348 808348 C
chrII 808367 808367 A
chrII 808369 808369 C
chrII 808395 808395 C
chrII 808401 808401 T
chrII 808408 808408 T
chrII 808409 808409 G
chrII 808441 808441 A
chrII 808510 808510 A
chrII 808577 808577 T
chrII 808604 808604 C
chrII 808618 808618 A
chrII 808627 808627 G
chrII 808656 808656 A
chrII 808755 808755 A
chrII 808759 808759 CG
chrII 808760 808760 C
chrII 808761 808761 AT
chrII 808762 808762 T
chrII 808763 808763 T
chrII 808764 808764 A
chrII 808769 808769 A
chrII 808775 808775 T
chrII 808776 808776 C
chrII 808778 808778 G
chrII 808779 808779 T
chrII 808780 808780 G
chrII 808874 808874 C
chrII 808981 808981 T
chrII 808982 808982 G
chrII 808983 808983 C
chrII 809024 809024 A
chrII 809028 809028 T
chrII 809030 809030 C
chrII 809040 809040 C
chrII 809046 809046 T
chrII 809055 809055 AT
chrII 809066 809066 T
chrII 809077 809077 T
chrII 809080 809080 C
chrII 809089 809089 CG
chrII 809092 809092 AT
chrII 809104 809104 C
chrII 809105 809105 G
chrII 809106 809106 G
chrII 809107 809107 A
chrII 809108 809108 T
chrII 809113 809113 T
chrII 809126 809126 A
chrII 809134 809134 CG
chrII 809152 809152 T
chrII 809158 809158 CG
chrII 809164 809164 A
chrII 809176 809176 A
chrII 809194 809194 T
chrII 809197 809197 AT
chrII 809200 809200 AT
chrII 809210 809210 AT
chrII 809211 809211 AT
chrII 809212 809212 CG
chrII 809220 809220 CG
chrII 809221 809221 T
chrII 809224 809224 ACGT
chrII 809227 809227 CG
chrII 809233 809233 G
chrII 809245 809245 G
chrII 809246 809246 A
chrII 809248 809248 C
chrII 809252 809252 G
chrII 809254 809254 T
chrII 809260 809260 G
chrII 809299 809299 T
chrII 809306 809306 T
chrII 809308 809308 T
chrII 809320 809320 C
chrII 809332 809332 AT
chrII 809341 809341 AT
chrII 809355 809355 CG
chrII 809371 809371 AT
chrII 809374 809374 T
chrII 809377 809377 CG
chrII 809394 809394 T
chrII 809411 809411 AT
chrII 809420 809420 CG
chrII 809423 809423 CG
chrII 809424 809424 AT
chrII 809425 809425 AT
chrII 809427 809427 CG
chrII 809431 809431 AT
chrII 809432 809432 AT
chrII 809439 809439 C
chrII 809444 809444 AT
chrII 809451 809451 CG
chrII 809472 809472 G
chrII 809477 809477 T
chrII 809484 809484 AG
chrII 809485 809485 AG
chrII 809486 809486 C
chrII 809514 809514 C
chrII 809660 809660 G
chrII 809661 809661 A
chrII 809663 809663 T
chrII 809664 809664 G
chrII 809665 809665 T
chrII 809666 809666 G
chrII 809667 809667 G
chrII 809668 809668 G
chrII 809675 809675 A
chrII 809676 809676 G
chrII 809680 809680 A
chrII 809681 809681 A
chrII 809682 809682 A
chrII 809684 809684 T
chrII 809685 809685 CG
chrII 809686 809686 A
chrII 809786 809786 A
chrII 809787 809787 G
chrII 809789 809789 T
chrII 809792 809792 C
chrII 809793 809793 C
chrII 809794 809794 T
chrII 809795 809795 A
chrII 809796 809796 A
chrII 809797 809797 A
chrII 809812 809812 G
chrII 809813 809813 AC
chrII 809814 809814 A
chrII 809816 809816 T
chrII 809818 809818 C
chrII 809819 809819 T
chrII 809923 809923 G
chrII 809924 809924 G
chrII 809938 809938 A
chrII 809952 809952 C
chrII 809954 809954 T
chrII 809956 809956 C
chrII 809957 809957 A
chrII 809958 809958 T
chrII 809965 809965 G
chrII 809979 809979 T
chrII 809990 809990 T
chrII 810009 810009 C
chrII 810014 810014 C
chrII 810019 810019 T
chrII 810077 810077 CG
chrII 810113 810113 A
chrII 810114 810114 T
chrII 810115 810115 A
chrII 810120 810120 CG
chrII 810121 810121 A
chrII 810122 810122 C
chrII 810123 810123 A
chrII 810124 810124 CG
chrII 810125 810125 C
chrII 810126 810126 C
chrII 810129 810129 G
chrII 810130 810130 CT
chrII 810131 810131 AG
chrII 810132 810132 A
chrII 810135 810135 A
chrII 810206 810206 A
chrII 810212 810212 C
chrII 810213 810213 T
chrII 810216 810216 T
chrII 810221 810221 G
chrII 810249 810249 G
chrII 810251 810251 C
chrII 810255 810255 G
chrII 810256 810256 G
chrII 810262 810262 CT
chrII 810286 810286 T
chrII 810340 810340 AT
chrII 810344 810344 CG
chrII 810350 810350 CG
chrII 810351 810351 AT
chrII 810353 810353 AT
chrII 810367 810367 C
chrII 810385 810385 A
chrII 810411 810411 A
chrII 810414 810414 G
chrII 810416 810416 A
chrII 810417 810417 C
chrII 810420 810420 G
chrII 810433 810433 T
chrII 810439 810439 G
chrII 810444 810444 G
chrII 810461 810461 C
chrII 810487 810487 C
chrII 810490 810490 A
chrII 810491 810491 T
chrII 810506 810506 C
chrII 810508 810508 A
chrII 810509 810509 G
chrII 810515 810515 AT
chrII 810532 810532 A
chrII 810538 810538 G
chrII 810547 810547 AT
chrII 810548 810548 AT
chrII 810571 810571 T
chrII 810577 810577 G
chrII 810598 810598 C
chrII 810601 810601 AT
chrII 810602 810602 AT
chrII 810604 810604 T
chrII 810607 810607 A
chrII 810610 810610 AT
chrII 810616 810616 AT
chrII 810628 810628 AT
chrII 810629 810629 AT
chrII 810630 810630 C
chrII 810631 810631 T
chrII 810632 810632 G
chrII 810633 810633 CG
chrII 810634 810634 CG
chrII 810635 810635 C
chrII 810636 810636 G
chrII 810642 810642 T
chrII 810646 810646 C
chrII 810649 810649 G
chrII 810694 810694 A
chrII 810795 810795 CT
chrII 810799 810799 G
chrII 810823 810823 AT
chrII 810834 810834 G
chrII 810836 810836 A
chrII 810838 810838 G
chrII 810844 810844 T
chrII 810868 810868 CG
chrII 810873 810873 AT
chrII 810883 810883 CG
chrII 810905 810905 CG
chrII 810917 810917 T
chrII 810939 810939 A
chrII 810975 810975 CG
chrII 810976 810976 CG
chrII 810991 810991 CG
chrII 810994 810994 CG
chrII 811018 811018 T
chrII 811027 811027 CG
chrII 811031 811031 CG
chrII 811045 811045 CG
chrII 811053 811053 T
chrII 811055 811055 C
chrII 811067 811067 CG
chrII 811069 811069 CG
chrII 811081 811081 G
chrII 811103 811103 A
chrII 811108 811108 G
chrII 811129 811129 C
chrII 811142 811142 C
chrII 811143 811143 C
chrII 811146 811146 T
chrII 811152 811152 CG
chrII 811169 811169 CG
chrII 811192 811192 AT
chrII 811225 811225 AT
chrII 811227 811227 AT
chrII 811236 811236 A
chrII 811237 811237 CG
chrII 811246 811246 AT
chrII 811258 811258 C
chrII 811264 811264 C
chrII 811269 811269 CG
chrII 811272 811272 C
chrII 811273 811273 C
chrII 811280 811280 C
chrII 811288 811288 C
chrII 811294 811294 T
chrII 811299 811299 T
chrII 811318 811318 C
chrII 811330 811330 C
chrII 811331 811331 G
chrII 811337 811337 A
chrII 811342 811342 A
chrII 811372 811372 CG
chrII 811375 811375 A
chrII 811406 811406 G
chrII 811414 811414 AT
chrII 811431 811431 C
chrII 811432 811432 AT
chrII 811438 811438 CG
chrII 811447 811447 CG
chrII 811450 811450 AT
chrII 811458 811458 CG
chrII 811462 811462 CG
chrII 811464 811464 C
chrII 811471 811471 AT
chrII 811488 811488 AT
chrII 811519 811519 A
chrII 811521 811521 A
chrII 811525 811525 A
chrII 811535 811535 A
chrII 811551 811551 CGT
chrII 811552 811552 C
chrII 811554 811554 AT
chrII 811555 811555 G
chrII 811556 811556 CG
chrII 811557 811557 C
chrII 811558 811558 T
chrII 811559 811559 A
chrII 811560 811560 C
chrII 811561 811561 AT
chrII 811562 811562 G
chrII 811566 811566 C
chrII 811567 811567 GT
chrII 811568 811568 GT
chrII 811609 811609 T
chrII 811613 811613 A
chrII 811628 811628 AT
chrII 811635 811635 G
chrII 811650 811650 A
chrII 811653 811653 CG
chrII 811662 811662 AT
chrII 811663 811663 AT
chrII 811678 811678 AT
chrII 811679 811679 CG
chrII 811686 811686 AT
chrII 811694 811694 AT
chrII 811712 811712 AT
chrII 811715 811715 A
chrII 811755 811755 CG
chrII 811775 811775 AT
chrII 811782 811782 AT
chrII 811790 811790 AT
chrII 811842 811842 C
chrII 811843 811843 G
chrII 811844 811844 T
chrII 811863 811863 G
chrII 811876 811876 A
chrII 811885 811885 T
chrII 811891 811891 A
chrII 811921 811921 A
chrII 811922 811922 A
chrII 811930 811930 G
chrII 811932 811932 C
chrII 811933 811933 T
chrII 811934 811934 C
chrII 811935 811935 C
chrII 811936 811936 A
chrII 811937 811937 G
chrII 811938 811938 ACG
chrII 811939 811939 C
chrII 811942 811942 A
chrII 811943 811943 T
chrII 811944 811944 G
chrII 811947 811947 T
chrII 811982 811982 AT
chrII 811984 811984 AT
chrII 812002 812002 AT
chrII 812010 812010 AT
chrII 812056 812056 G
chrII 812057 812057 AC
chrII 812058 812058 A
chrII 812064 812064 AT
chrII 812073 812073 T
chrII 812080 812080 G
chrII 812083 812083 A
chrII 812088 812088 AT
chrII 812111 812111 C
chrII 812112 812112 T
chrII 812152 812152 T
chrII 812164 812164 G
chrII 812171 812171 AT
chrII 812173 812173 A
chrII 812174 812174 A
chrII 812178 812178 A
chrII 812179 812179 CG
chrII 812182 812182 ACG
chrII 812188 812188 AT
chrII 812196 812196 G
chrII 812215 812215 T
chrII 812233 812233 C
chrII 812234 812234 A
chrII 812236 812236 T
chrII 812238 812238 G
chrII 812241 812241 T
chrII 812242 812242 G
chrII 812244 812244 G
chrII 812245 812245 CG
chrII 812249 812249 AT
chrII 812250 812250 A
chrII 812251 812251 AT
chrII 812252 812252 AT
chrII 812254 812254 CG
chrII 812329 812329 GT
chrII 812330 812330 A
chrII 812331 812331 T
chrII 812333 812333 A
chrII 812335 812335 G
chrII 812337 812337 A
chrII 812339 812339 C
chrII 812340 812340 A
chrII 812341 812341 AT
chrII 812344 812344 AT
chrII 812346 812346 T
chrII 812363 812363 G
chrII 812369 812369 G
chrII 812371 812371 T
chrII 812375 812375 T
chrII 812380 812380 G
chrII 812382 812382 A
chrII 812383 812383 A
chrII 812384 812384 A
chrII 812390 812390 T
chrII 812395 812395 C
chrII 812399 812399 CT
chrII 812407 812407 AT
chrII 812437 812437 G
chrII 812438 812438 A
chrII 812450 812450 AC
chrII 812451 812451 G
chrII 812454 812454 T
chrII 812456 812456 C
chrII 812460 812460 A
chrII 812461 812461 A
chrII 812471 812471 G
chrII 812473 812473 T
chrII 812480 812480 A
chrII 812486 812486 A
chrII 812492 812492 G
chrII 812494 812494 T
chrII 812499 812499 ACT
chrII 812504 812504 AT
chrII 812505 812505 ACT
chrII 812506 812506 A
chrII 812507 812507 A
chrII 812509 812509 CG
chrII 812515 812515 C
chrII 812526 812526 CG
chrII 812529 812529 AT
chrII 812530 812530 AT
chrII 812533 812533 T
chrII 812537 812537 G
chrII 812541 812541 AT
chrII 812547 812547 C
chrII 812548 812548 T
chrII 812552 812552 GT
chrII 812557 812557 A
chrII 812565 812565 A
chrII 812566 812566 CG
chrII 812569 812569 AT
chrII 812585 812585 AG
chrII 812586 812586 A
chrII 812591 812591 CGT
chrII 812592 812592 AT
chrII 812598 812598 CG
chrII 812601 812601 G
chrII 812605 812605 T
chrII 812608 812608 AT
chrII 812612 812612 A
chrII 812618 812618 A
chrII 812620 812620 A
chrII 812639 812639 AT
chrII 812640 812640 CGT
chrII 812650 812650 CG
chrII 812652 812652 CG
chrII 812659 812659 C
chrII 812661 812661 AT
chrII 812662 812662 A
chrII 812663 812663 T
chrII 812670 812670 CG
chrII 812671 812671 AGT
chrII 812672 812672 T
chrII 812673 812673 A
chrII 812679 812679 CG
chrII 812680 812680 AT
chrII 812681 812681 AT
chrII 812684 812684 C
chrII 812804 812804 T
chrII 812805 812805 G
chrII 812808 812808 A
chrII 812809 812809 T
chrII 812812 812812 A
chrII 812814 812814 T
chrII 812818 812818 C
chrII 812822 812822 C
chrII 812824 812824 C
chrII 812825 812825 C
chrII 812826 812826 T
chrII 812828 812828 GT
chrII 812829 812829 A
chrII 812830 812830 AC
chrII 812832 812832 GT
chrII 812833 812833 C
chrII 812835 812835 C
chrII 812839 812839 G
chrII 812848 812848 T
chrII 812869 812869 T
chrII 812871 812871 GT
chrII 812872 812872 T
chrII 812875 812875 G
chrII 812876 812876 T
chrII 812888 812888 T
chrII 812889 812889 G
chrII 812898 812898 C
chrII 812899 812899 G
chrII 812900 812900 G
chrII 812904 812904 A
chrII 812905 812905 G
chrII 812921 812921 CG
chrII 812923 812923 CG
chrII 812931 812931 AT
chrII 812932 812932 CG
chrII 812933 812933 T
chrII 812934 812934 A
chrII 812935 812935 CGT
chrII 812936 812936 CGT
chrII 812940 812940 AT
chrII 812941 812941 CG
chrII 812945 812945 AT
chrII 812946 812946 AT
chrII 812952 812952 AT
chrII 812969 812969 AT
chrII 812976 812976 A
chrII 812980 812980 G
chrII 812987 812987 AG
chrII 812989 812989 GT
chrII 812991 812991 G
chrII 812992 812992 T
chrII 813008 813008 CG
chrII 813009 813009 AT
chrII 813010 813010 AT
chrII 813012 813012 CG
chrII 813017 813017 AT
chrII 813019 813019 C
chrII 813020 813020 C
chrII 813031 813031 C
chrII 813059 813059 A
chrII 813090 813090 G
chrII 813107 813107 CG
chrII 813110 813110 AT
chrII 813151 813151 A
chrII 813152 813152 C
chrII 813153 813153 A
chrII 813157 813157 CG
chrII 813163 813163 CG
chrII 813165 813165 AT
chrII 813169 813169 CG
chrII 813170 813170 AT
