# Supplementary material for: Sequence Profiling of the Saccharomyces cerevisiae Genome Permits Deconvolution of Unique and Multialigned Reads for Variant Detection
Source: G3 (Bethesda). 2014 Feb 20;4(4):707–15. doi: 10.1534/g3.113.009464 (PMC4059241; doi:10.1534/g3.113.009464)
Supplement: Supporting Information [file supp_g3.113.009464_FileS1.zip › resources/100nt/chrIII_100_intrasnv.bed]

track name=intraSNV_100 description="intra SNV from HTS profile"
chrIII 403 403 A
chrIII 409 409 C
chrIII 413 413 T
chrIII 414 414 A
chrIII 418 418 C
chrIII 422 422 C
chrIII 440 440 C
chrIII 461 461 C
chrIII 467 467 T
chrIII 468 468 A
chrIII 482 482 T
chrIII 491 491 C
chrIII 502 502 C
chrIII 504 504 C
chrIII 507 507 AT
chrIII 511 511 T
chrIII 512 512 T
chrIII 513 513 A
chrIII 544 544 AT
chrIII 550 550 A
chrIII 586 586 G
chrIII 601 601 A
chrIII 617 617 T
chrIII 631 631 C
chrIII 632 632 T
chrIII 633 633 A
chrIII 640 640 A
chrIII 666 666 C
chrIII 677 677 C
chrIII 686 686 C
chrIII 700 700 G
chrIII 701 701 C
chrIII 704 704 T
chrIII 706 706 C
chrIII 713 713 AT
chrIII 717 717 A
chrIII 723 723 A
chrIII 724 724 T
chrIII 726 726 CG
chrIII 731 731 T
chrIII 733 733 T
chrIII 752 752 T
chrIII 753 753 A
chrIII 754 754 C
chrIII 755 755 AT
chrIII 756 756 A
chrIII 757 757 C
chrIII 764 764 C
chrIII 765 765 T
chrIII 767 767 A
chrIII 768 768 C
chrIII 776 776 C
chrIII 780 780 C
chrIII 803 803 A
chrIII 805 805 T
chrIII 806 806 G
chrIII 807 807 A
chrIII 825 825 C
chrIII 827 827 A
chrIII 833 833 C
chrIII 834 834 C
chrIII 837 837 AT
chrIII 838 838 A
chrIII 844 844 G
chrIII 857 857 T
chrIII 859 859 T
chrIII 865 865 T
chrIII 869 869 A
chrIII 879 879 CG
chrIII 885 885 AT
chrIII 886 886 AT
chrIII 887 887 T
chrIII 891 891 CG
chrIII 892 892 CGT
chrIII 907 907 G
chrIII 912 912 T
chrIII 920 920 T
chrIII 925 925 AC
chrIII 929 929 CG
chrIII 930 930 CGT
chrIII 931 931 CG
chrIII 939 939 CG
chrIII 940 940 CG
chrIII 944 944 AT
chrIII 947 947 A
chrIII 951 951 T
chrIII 962 962 G
chrIII 968 968 C
chrIII 978 978 GT
chrIII 980 980 T
chrIII 983 983 G
chrIII 985 985 C
chrIII 990 990 T
chrIII 991 991 T
chrIII 995 995 T
chrIII 997 997 AT
chrIII 1000 1000 A
chrIII 1006 1006 AT
chrIII 1015 1015 AT
chrIII 1016 1016 C
chrIII 1017 1017 T
chrIII 1023 1023 T
chrIII 1024 1024 C
chrIII 1026 1026 A
chrIII 1027 1027 G
chrIII 1028 1028 A
chrIII 1033 1033 A
chrIII 1034 1034 T
chrIII 1036 1036 T
chrIII 1039 1039 T
chrIII 1040 1040 CG
chrIII 1046 1046 T
chrIII 1063 1063 AT
chrIII 1064 1064 AT
chrIII 1069 1069 AT
chrIII 1070 1070 CG
chrIII 1071 1071 AT
chrIII 1078 1078 CG
chrIII 1082 1082 G
chrIII 1102 1102 A
chrIII 1109 1109 A
chrIII 1122 1122 G
chrIII 1131 1131 T
chrIII 1132 1132 AT
chrIII 1135 1135 AT
chrIII 1137 1137 AT
chrIII 1150 1150 CG
chrIII 1151 1151 A
chrIII 1152 1152 A
chrIII 1153 1153 CT
chrIII 1155 1155 T
chrIII 1157 1157 G
chrIII 1158 1158 CT
chrIII 1159 1159 T
chrIII 1171 1171 A
chrIII 1196 1196 T
chrIII 1199 1199 A
chrIII 1218 1218 T
chrIII 1251 1251 C
chrIII 1254 1254 G
chrIII 1261 1261 A
chrIII 1264 1264 A
chrIII 1273 1273 A
chrIII 1277 1277 T
chrIII 1310 1310 AT
chrIII 1324 1324 AT
chrIII 1358 1358 AT
chrIII 1367 1367 AT
chrIII 1369 1369 CG
chrIII 4090 4090 C
chrIII 4155 4155 G
chrIII 4158 4158 G
chrIII 4167 4167 G
chrIII 4171 4171 C
chrIII 4262 4262 G
chrIII 4263 4263 A
chrIII 4264 4264 A
chrIII 4281 4281 C
chrIII 4283 4283 A
chrIII 4297 4297 C
chrIII 4312 4312 T
chrIII 4351 4351 G
chrIII 4358 4358 T
chrIII 4360 4360 T
chrIII 4395 4395 A
chrIII 4423 4423 T
chrIII 4429 4429 C
chrIII 4460 4460 CG
chrIII 4469 4469 CG
chrIII 4488 4488 C
chrIII 4489 4489 C
chrIII 4490 4490 C
chrIII 4524 4524 AT
chrIII 4528 4528 T
chrIII 4529 4529 T
chrIII 4540 4540 G
chrIII 4576 4576 C
chrIII 4593 4593 G
chrIII 4627 4627 AT
chrIII 4696 4696 CG
chrIII 4698 4698 AT
chrIII 4699 4699 AT
chrIII 4700 4700 AT
chrIII 4702 4702 AT
chrIII 4703 4703 CG
chrIII 4705 4705 A
chrIII 4706 4706 T
chrIII 4707 4707 A
chrIII 4734 4734 A
chrIII 4736 4736 A
chrIII 4737 4737 T
chrIII 4740 4740 A
chrIII 4741 4741 A
chrIII 4742 4742 T
chrIII 4895 4895 CG
chrIII 5262 5262 CG
chrIII 5412 5412 AT
chrIII 5413 5413 C
chrIII 5414 5414 AG
chrIII 5415 5415 T
chrIII 5416 5416 CT
chrIII 5417 5417 G
chrIII 5421 5421 AT
chrIII 5476 5476 A
chrIII 5482 5482 T
chrIII 5488 5488 A
chrIII 5505 5505 G
chrIII 5520 5520 C
chrIII 5594 5594 CG
chrIII 5608 5608 A
chrIII 5609 5609 G
chrIII 5611 5611 C
chrIII 5612 5612 A
chrIII 5613 5613 T
chrIII 5614 5614 A
chrIII 5629 5629 C
chrIII 5633 5633 T
chrIII 5678 5678 C
chrIII 5719 5719 T
chrIII 5720 5720 T
chrIII 5723 5723 C
chrIII 5724 5724 A
chrIII 5725 5725 G
chrIII 5727 5727 T
chrIII 5728 5728 A
chrIII 5733 5733 C
chrIII 5734 5734 G
chrIII 5735 5735 T
chrIII 5737 5737 C
chrIII 5741 5741 T
chrIII 5742 5742 T
chrIII 5743 5743 A
chrIII 6009 6009 AT
chrIII 6075 6075 T
chrIII 6076 6076 G
chrIII 6078 6078 A
chrIII 6079 6079 C
chrIII 6081 6081 AT
chrIII 6082 6082 AT
chrIII 6084 6084 T
chrIII 6085 6085 AT
chrIII 6093 6093 CG
chrIII 6094 6094 AT
chrIII 6190 6190 AT
chrIII 6240 6240 A
chrIII 6242 6242 T
chrIII 6243 6243 C
chrIII 6245 6245 AT
chrIII 6251 6251 T
chrIII 6258 6258 A
chrIII 6259 6259 CT
chrIII 6260 6260 A
chrIII 6279 6279 T
chrIII 6337 6337 A
chrIII 6401 6401 AT
chrIII 6438 6438 G
chrIII 6439 6439 C
chrIII 6440 6440 T
chrIII 6443 6443 C
chrIII 6444 6444 A
chrIII 6445 6445 T
chrIII 6455 6455 AT
chrIII 6456 6456 CG
chrIII 6459 6459 CG
chrIII 6465 6465 AT
chrIII 6466 6466 CG
chrIII 6467 6467 AT
chrIII 6489 6489 G
chrIII 6619 6619 AT
chrIII 6640 6640 AT
chrIII 6725 6725 CG
chrIII 6896 6896 AT
chrIII 6977 6977 CG
chrIII 7238 7238 CG
chrIII 7424 7424 AT
chrIII 7454 7454 AT
chrIII 7460 7460 AT
chrIII 7645 7645 AT
chrIII 7724 7724 CG
chrIII 7787 7787 AT
chrIII 7805 7805 AT
chrIII 7808 7808 CG
chrIII 7880 7880 CG
chrIII 7979 7979 AT
chrIII 8006 8006 CG
chrIII 8066 8066 AT
chrIII 8345 8345 T
chrIII 8346 8346 G
chrIII 8347 8347 A
chrIII 8349 8349 T
chrIII 8350 8350 A
chrIII 8352 8352 T
chrIII 8353 8353 AT
chrIII 8367 8367 G
chrIII 8368 8368 A
chrIII 8369 8369 G
chrIII 8371 8371 G
chrIII 8373 8373 CG
chrIII 8375 8375 T
chrIII 8376 8376 C
chrIII 8490 8490 AT
chrIII 8494 8494 T
chrIII 8495 8495 G
chrIII 8496 8496 AG
chrIII 8497 8497 A
chrIII 8498 8498 C
chrIII 8575 8575 A
chrIII 8576 8576 GT
chrIII 8577 8577 C
chrIII 8587 8587 T
chrIII 8606 8606 G
chrIII 8680 8680 CG
chrIII 8696 8696 AT
chrIII 8768 8768 AT
chrIII 8837 8837 AT
chrIII 8947 8947 CG
chrIII 8975 8975 CG
chrIII 8986 8986 CG
chrIII 9073 9073 AT
chrIII 9129 9129 AT
chrIII 9136 9136 AT
chrIII 9196 9196 CG
chrIII 9198 9198 AT
chrIII 9201 9201 AT
chrIII 9233 9233 T
chrIII 9241 9241 T
chrIII 9244 9244 A
chrIII 9265 9265 A
chrIII 9268 9268 C
chrIII 9374 9374 CG
chrIII 9461 9461 AT
chrIII 9721 9721 AT
chrIII 9739 9739 CG
chrIII 9759 9759 CG
chrIII 9966 9966 CG
chrIII 10201 10201 AT
chrIII 10258 10258 CG
chrIII 10348 10348 CG
chrIII 10830 10830 AT
chrIII 11052 11052 AT
chrIII 11094 11094 C
chrIII 11095 11095 T
chrIII 11097 11097 A
chrIII 11098 11098 T
chrIII 11102 11102 C
chrIII 11103 11103 A
chrIII 11104 11104 T
chrIII 11108 11108 A
chrIII 11109 11109 T
chrIII 11117 11117 AT
chrIII 11118 11118 CG
chrIII 11119 11119 CG
chrIII 11121 11121 CG
chrIII 11125 11125 A
chrIII 11126 11126 T
chrIII 11127 11127 A
chrIII 11226 11226 CG
chrIII 11227 11227 AT
chrIII 11229 11229 C
chrIII 11230 11230 A
chrIII 11231 11231 A
chrIII 11235 11235 AT
chrIII 11236 11236 AT
chrIII 11237 11237 AT
chrIII 11498 11498 T
chrIII 11499 11499 C
chrIII 11500 11500 T
chrIII 11502 11502 C
chrIII 11503 11503 C
chrIII 11506 11506 G
chrIII 11508 11508 T
chrIII 11775 11775 T
chrIII 12196 12196 G
chrIII 12229 12229 G
chrIII 12233 12233 C
chrIII 12234 12234 A
chrIII 12235 12235 CT
chrIII 12236 12236 C
chrIII 12237 12237 T
chrIII 12238 12238 A
chrIII 12325 12325 A
chrIII 12329 12329 T
chrIII 12330 12330 T
chrIII 12332 12332 C
chrIII 12333 12333 G
chrIII 12335 12335 A
chrIII 12350 12350 T
chrIII 12351 12351 C
chrIII 12353 12353 A
chrIII 12354 12354 C
chrIII 12358 12358 G
chrIII 12360 12360 T
chrIII 12944 12944 C
chrIII 12945 12945 T
chrIII 12948 12948 A
chrIII 12949 12949 T
chrIII 12951 12951 T
chrIII 12952 12952 T
chrIII 13682 13682 T
chrIII 13684 13684 A
chrIII 13685 13685 G
chrIII 13689 13689 T
chrIII 13690 13690 C
chrIII 13701 13701 A
chrIII 13905 13905 T
chrIII 13921 13921 T
chrIII 13930 13930 T
chrIII 13931 13931 T
chrIII 13938 13938 A
chrIII 14019 14019 A
chrIII 14020 14020 G
chrIII 14025 14025 G
chrIII 14030 14030 T
chrIII 82686 82686 A
chrIII 82687 82687 AG
chrIII 82688 82688 AT
chrIII 82689 82689 GT
chrIII 82690 82690 CG
chrIII 82691 82691 AGT
chrIII 82692 82692 ACG
chrIII 82693 82693 ACG
chrIII 82694 82694 ACG
chrIII 82695 82695 CGT
chrIII 82696 82696 ACT
chrIII 82697 82697 ACG
chrIII 82698 82698 CGT
chrIII 82699 82699 AGT
chrIII 82707 82707 G
chrIII 82710 82710 A
chrIII 82712 82712 GT
chrIII 82714 82714 C
chrIII 82719 82719 AC
chrIII 82720 82720 C
chrIII 82721 82721 A
chrIII 82737 82737 G
chrIII 82742 82742 T
chrIII 82743 82743 G
chrIII 82746 82746 G
chrIII 82759 82759 G
chrIII 82764 82764 T
chrIII 82777 82777 C
chrIII 82780 82780 G
chrIII 82782 82782 A
chrIII 82783 82783 T
chrIII 82793 82793 AT
chrIII 82796 82796 G
chrIII 82797 82797 C
chrIII 82798 82798 T
chrIII 82805 82805 CG
chrIII 82806 82806 A
chrIII 82807 82807 AT
chrIII 82808 82808 G
chrIII 82810 82810 CG
chrIII 82812 82812 AT
chrIII 82813 82813 AC
chrIII 82818 82818 A
chrIII 82825 82825 T
chrIII 82826 82826 A
chrIII 82850 82850 C
chrIII 82851 82851 AT
chrIII 82852 82852 G
chrIII 82853 82853 CT
chrIII 82854 82854 AG
chrIII 82855 82855 AT
chrIII 82856 82856 T
chrIII 82857 82857 T
chrIII 82858 82858 A
chrIII 82859 82859 GT
chrIII 82860 82860 G
chrIII 82861 82861 AT
chrIII 82866 82866 C
chrIII 82870 82870 T
chrIII 82873 82873 AT
chrIII 82874 82874 A
chrIII 82875 82875 T
chrIII 82876 82876 AC
chrIII 82877 82877 C
chrIII 82878 82878 G
chrIII 82879 82879 C
chrIII 82880 82880 GT
chrIII 82881 82881 ACT
chrIII 82885 82885 C
chrIII 82887 82887 T
chrIII 82891 82891 CG
chrIII 82892 82892 G
chrIII 82897 82897 C
chrIII 82900 82900 G
chrIII 82901 82901 T
chrIII 82902 82902 A
chrIII 82903 82903 A
chrIII 82904 82904 C
chrIII 82906 82906 A
chrIII 82908 82908 G
chrIII 82911 82911 G
chrIII 82912 82912 AC
chrIII 82913 82913 G
chrIII 82915 82915 G
chrIII 82917 82917 CG
chrIII 82918 82918 T
chrIII 82920 82920 C
chrIII 82921 82921 A
chrIII 82923 82923 A
chrIII 82924 82924 ACG
chrIII 82925 82925 AT
chrIII 82926 82926 GT
chrIII 82930 82930 A
chrIII 82932 82932 T
chrIII 82934 82934 AC
chrIII 82935 82935 GT
chrIII 82936 82936 AG
chrIII 82938 82938 C
chrIII 82940 82940 AG
chrIII 82941 82941 AG
chrIII 82942 82942 AT
chrIII 82945 82945 T
chrIII 82951 82951 T
chrIII 82952 82952 A
chrIII 82955 82955 C
chrIII 82959 82959 G
chrIII 82960 82960 AC
chrIII 82962 82962 C
chrIII 82963 82963 ACG
chrIII 82964 82964 AGT
chrIII 82965 82965 CG
chrIII 82966 82966 ACT
chrIII 82968 82968 CG
chrIII 82969 82969 C
chrIII 82971 82971 AT
chrIII 82972 82972 AT
chrIII 82974 82974 G
chrIII 82979 82979 A
chrIII 82981 82981 C
chrIII 82982 82982 CGT
chrIII 82983 82983 C
chrIII 82986 82986 C
chrIII 82987 82987 CG
chrIII 82988 82988 C
chrIII 82989 82989 T
chrIII 82990 82990 C
chrIII 82991 82991 T
chrIII 82992 82992 G
chrIII 82994 82994 AT
chrIII 82995 82995 CG
chrIII 82997 82997 AC
chrIII 82998 82998 AT
chrIII 83000 83000 G
chrIII 83003 83003 AT
chrIII 83004 83004 T
chrIII 83007 83007 CG
chrIII 83011 83011 CG
chrIII 83012 83012 C
chrIII 83013 83013 CG
chrIII 83014 83014 C
chrIII 83015 83015 T
chrIII 83016 83016 A
chrIII 83017 83017 AGT
chrIII 83019 83019 AT
chrIII 83020 83020 AT
chrIII 83022 83022 ACGT
chrIII 83023 83023 CG
chrIII 83024 83024 T
chrIII 83025 83025 CG
chrIII 83026 83026 A
chrIII 83027 83027 AT
chrIII 83028 83028 AT
chrIII 83030 83030 AT
chrIII 83031 83031 AT
chrIII 83033 83033 AT
chrIII 83034 83034 G
chrIII 83035 83035 T
chrIII 83036 83036 G
chrIII 83037 83037 ACGT
chrIII 83038 83038 ACT
chrIII 83039 83039 ACGT
chrIII 83040 83040 ACGT
chrIII 83041 83041 ACGT
chrIII 83042 83042 ACGT
chrIII 83043 83043 ACGT
chrIII 83044 83044 ACGT
chrIII 83045 83045 ACGT
chrIII 83046 83046 AGT
chrIII 83047 83047 ACGT
chrIII 83048 83048 ACGT
chrIII 83049 83049 AT
chrIII 83050 83050 CG
chrIII 83051 83051 CGT
chrIII 83052 83052 AG
chrIII 83053 83053 C
chrIII 83054 83054 T
chrIII 84052 84052 CG
chrIII 84053 84053 ACG
chrIII 84054 84054 GT
chrIII 84055 84055 AGT
chrIII 84056 84056 AG
chrIII 84057 84057 CGT
chrIII 84058 84058 AGT
chrIII 84059 84059 ACG
chrIII 84060 84060 CGT
chrIII 84061 84061 ACG
chrIII 84062 84062 CGT
chrIII 84063 84063 ACG
chrIII 84064 84064 CGT
chrIII 84065 84065 ACG
chrIII 84066 84066 ACG
chrIII 84067 84067 CGT
chrIII 84068 84068 ACG
chrIII 84076 84076 G
chrIII 84079 84079 GT
chrIII 84080 84080 CG
chrIII 84081 84081 GT
chrIII 84083 84083 C
chrIII 84088 84088 AC
chrIII 84089 84089 C
chrIII 84090 84090 A
chrIII 84106 84106 G
chrIII 84111 84111 T
chrIII 84112 84112 A
chrIII 84115 84115 G
chrIII 84128 84128 G
chrIII 84133 84133 T
chrIII 84146 84146 C
chrIII 84149 84149 G
chrIII 84151 84151 A
chrIII 84152 84152 T
chrIII 84162 84162 AT
chrIII 84174 84174 C
chrIII 84175 84175 A
chrIII 84176 84176 A
chrIII 84179 84179 CG
chrIII 84181 84181 AT
chrIII 84182 84182 C
chrIII 84187 84187 A
chrIII 84194 84194 T
chrIII 84195 84195 CG
chrIII 84219 84219 C
chrIII 84220 84220 A
chrIII 84228 84228 G
chrIII 84230 84230 ACT
chrIII 84242 84242 CG
chrIII 84244 84244 C
chrIII 84245 84245 GT
chrIII 84246 84246 T
chrIII 84249 84249 CG
chrIII 84269 84269 AT
chrIII 84277 84277 A
chrIII 84279 84279 T
chrIII 84280 84280 AT
chrIII 84281 84281 GT
chrIII 84282 84282 ACG
chrIII 84283 84283 ACG
chrIII 84284 84284 AGT
chrIII 84285 84285 AGT
chrIII 84286 84286 AGT
chrIII 84287 84287 ACG
chrIII 84288 84288 ACG
chrIII 84289 84289 ACG
chrIII 84290 84290 ACG
chrIII 84291 84291 CGT
chrIII 84292 84292 ACG
chrIII 84293 84293 ACT
chrIII 84294 84294 ACT
chrIII 84295 84295 AT
chrIII 84296 84296 AT
chrIII 84297 84297 A
chrIII 84298 84298 CG
chrIII 84299 84299 CG
chrIII 84300 84300 AT
chrIII 84301 84301 T
chrIII 84302 84302 GT
chrIII 84303 84303 T
chrIII 84304 84304 A
chrIII 84305 84305 GT
chrIII 84306 84306 CG
chrIII 84307 84307 GT
chrIII 84309 84309 C
chrIII 84314 84314 AC
chrIII 84315 84315 C
chrIII 84316 84316 A
chrIII 84332 84332 G
chrIII 84337 84337 T
chrIII 84338 84338 A
chrIII 84341 84341 G
chrIII 84354 84354 G
chrIII 84359 84359 T
chrIII 84372 84372 C
chrIII 84375 84375 G
chrIII 84377 84377 A
chrIII 84378 84378 T
chrIII 84388 84388 AT
chrIII 84400 84400 C
chrIII 84401 84401 A
chrIII 84402 84402 A
chrIII 84405 84405 CG
chrIII 84407 84407 AT
chrIII 84408 84408 C
chrIII 84413 84413 A
chrIII 84420 84420 T
chrIII 84421 84421 A
chrIII 84431 84431 T
chrIII 84433 84433 G
chrIII 84445 84445 C
chrIII 84446 84446 A
chrIII 84448 84448 T
chrIII 84449 84449 G
chrIII 84450 84450 A
chrIII 84454 84454 G
chrIII 84456 84456 ACT
chrIII 84468 84468 CG
chrIII 84469 84469 A
chrIII 84470 84470 C
chrIII 84471 84471 GT
chrIII 84472 84472 T
chrIII 84475 84475 CG
chrIII 84495 84495 CG
chrIII 84503 84503 A
chrIII 84508 84508 CG
chrIII 84509 84509 C
chrIII 84510 84510 AT
chrIII 84516 84516 CG
chrIII 84518 84518 C
chrIII 84521 84521 T
chrIII 84522 84522 G
chrIII 84524 84524 T
chrIII 84525 84525 G
chrIII 84526 84526 G
chrIII 84534 84534 ACGT
chrIII 84538 84538 A
chrIII 84552 84552 CG
chrIII 84553 84553 AGT
chrIII 84554 84554 AC
chrIII 84555 84555 A
chrIII 84556 84556 G
chrIII 84557 84557 A
chrIII 84558 84558 T
chrIII 84559 84559 G
chrIII 84560 84560 C
chrIII 84561 84561 G
chrIII 84562 84562 T
chrIII 84563 84563 G
chrIII 84564 84564 G
chrIII 84566 84566 T
chrIII 84573 84573 ACGT
chrIII 84574 84574 A
chrIII 84575 84575 AT
chrIII 84576 84576 CG
chrIII 84580 84580 AT
chrIII 84581 84581 ACT
chrIII 84582 84582 CG
chrIII 84584 84584 CG
chrIII 84604 84604 AT
chrIII 84605 84605 CG
chrIII 84607 84607 A
chrIII 84613 84613 AT
chrIII 84614 84614 T
chrIII 84615 84615 G
chrIII 84616 84616 A
chrIII 84617 84617 AT
chrIII 84618 84618 AC
chrIII 84619 84619 C
chrIII 84620 84620 AT
chrIII 84621 84621 C
chrIII 84622 84622 CG
chrIII 84623 84623 ACGT
chrIII 84624 84624 ACT
chrIII 84625 84625 A
chrIII 84626 84626 G
chrIII 84627 84627 ACGT
chrIII 84628 84628 ACT
chrIII 84629 84629 ACGT
chrIII 84630 84630 ACT
chrIII 84633 84633 AT
chrIII 84634 84634 AT
chrIII 84796 84796 AC
chrIII 84797 84797 AC
chrIII 84798 84798 ACG
chrIII 84799 84799 AGT
chrIII 84800 84800 ACG
chrIII 84801 84801 AGT
chrIII 84802 84802 CGT
chrIII 84803 84803 CGT
chrIII 84804 84804 CGT
chrIII 84805 84805 ACG
chrIII 84806 84806 CGT
chrIII 84807 84807 CGT
chrIII 84808 84808 CGT
chrIII 84809 84809 ACG
chrIII 84810 84810 AGT
chrIII 84818 84818 G
chrIII 84821 84821 GT
chrIII 84822 84822 CG
chrIII 84823 84823 GT
chrIII 84825 84825 C
chrIII 84830 84830 AC
chrIII 84831 84831 C
chrIII 84832 84832 A
chrIII 84848 84848 G
chrIII 84853 84853 T
chrIII 84854 84854 A
chrIII 84857 84857 G
chrIII 84870 84870 G
chrIII 84875 84875 T
chrIII 84888 84888 C
chrIII 84891 84891 G
chrIII 84893 84893 A
chrIII 84894 84894 T
chrIII 84904 84904 AT
chrIII 84916 84916 C
chrIII 84917 84917 A
chrIII 84918 84918 A
chrIII 84921 84921 CG
chrIII 84923 84923 AT
chrIII 84924 84924 C
chrIII 84929 84929 A
chrIII 84936 84936 T
chrIII 84937 84937 A
chrIII 84945 84945 C
chrIII 84946 84946 A
chrIII 84947 84947 CT
chrIII 84948 84948 C
chrIII 84949 84949 G
chrIII 84961 84961 C
chrIII 84962 84962 A
chrIII 84964 84964 T
chrIII 84965 84965 G
chrIII 84966 84966 A
chrIII 84970 84970 G
chrIII 84972 84972 ACT
chrIII 84984 84984 CG
chrIII 84985 84985 A
chrIII 84986 84986 C
chrIII 84987 84987 GT
chrIII 84988 84988 T
chrIII 84991 84991 CG
chrIII 85011 85011 AT
chrIII 85019 85019 A
chrIII 85024 85024 CG
chrIII 85025 85025 C
chrIII 85026 85026 AT
chrIII 85032 85032 CG
chrIII 85034 85034 C
chrIII 85037 85037 T
chrIII 85038 85038 G
chrIII 85040 85040 T
chrIII 85041 85041 G
chrIII 85042 85042 G
chrIII 85047 85047 T
chrIII 85048 85048 T
chrIII 85050 85050 ACGT
chrIII 85054 85054 A
chrIII 85068 85068 CG
chrIII 85069 85069 AGT
chrIII 85070 85070 AC
chrIII 85071 85071 A
chrIII 85072 85072 G
chrIII 85073 85073 A
chrIII 85074 85074 T
chrIII 85075 85075 G
chrIII 85076 85076 C
chrIII 85077 85077 G
chrIII 85078 85078 T
chrIII 85079 85079 G
chrIII 85080 85080 CG
chrIII 85081 85081 AT
chrIII 85082 85082 T
chrIII 85083 85083 AT
chrIII 85084 85084 AT
chrIII 85085 85085 AT
chrIII 85086 85086 A
chrIII 85089 85089 ACGT
chrIII 85090 85090 A
chrIII 85091 85091 AT
chrIII 85092 85092 CG
chrIII 85095 85095 CG
chrIII 85096 85096 AT
chrIII 85097 85097 ACT
chrIII 85098 85098 CG
chrIII 85100 85100 CG
chrIII 85120 85120 AT
chrIII 85121 85121 CG
chrIII 85123 85123 A
chrIII 85127 85127 T
chrIII 85128 85128 C
chrIII 85129 85129 AT
chrIII 85130 85130 T
chrIII 85131 85131 G
chrIII 85132 85132 A
chrIII 85133 85133 ACT
chrIII 85134 85134 ACG
chrIII 85135 85135 A
chrIII 85136 85136 AGT
chrIII 85137 85137 C
chrIII 85138 85138 AT
chrIII 85139 85139 ACGT
chrIII 85140 85140 AT
chrIII 85141 85141 A
chrIII 85142 85142 G
chrIII 85143 85143 ACGT
chrIII 85144 85144 ACT
chrIII 85145 85145 ACGT
chrIII 85146 85146 A
chrIII 85147 85147 C
chrIII 85148 85148 ACT
chrIII 85149 85149 T
chrIII 85153 85153 G
chrIII 85154 85154 C
chrIII 85180 85180 T
chrIII 85184 85184 AT
chrIII 85261 85261 CG
chrIII 85377 85377 T
chrIII 85395 85395 AT
chrIII 85422 85422 AT
chrIII 85489 85489 CG
chrIII 85496 85496 CG
chrIII 85509 85509 CG
chrIII 85538 85538 CG
chrIII 85541 85541 AT
chrIII 85543 85543 AT
chrIII 85545 85545 AT
chrIII 85546 85546 CG
chrIII 85561 85561 AT
chrIII 85573 85573 AT
chrIII 85585 85585 G
chrIII 85593 85593 AT
chrIII 85609 85609 C
chrIII 85612 85612 CG
chrIII 85613 85613 A
chrIII 85614 85614 C
chrIII 85634 85634 A
chrIII 85689 85689 AT
chrIII 85701 85701 T
chrIII 85719 85719 T
chrIII 85825 85825 AT
chrIII 85839 85839 AT
chrIII 85890 85890 AT
chrIII 85921 85921 AT
chrIII 85956 85956 G
chrIII 85962 85962 CG
chrIII 85974 85974 AT
chrIII 86049 86049 AT
chrIII 86121 86121 AT
chrIII 86229 86229 CG
chrIII 86240 86240 G
chrIII 86253 86253 AT
chrIII 86307 86307 CG
chrIII 86330 86330 G
chrIII 86380 86380 CG
chrIII 86427 86427 CG
chrIII 86432 86432 CG
chrIII 86641 86641 G
chrIII 86687 86687 A
chrIII 86692 86692 CG
chrIII 86749 86749 AT
chrIII 86959 86959 AT
chrIII 87037 87037 CG
chrIII 87041 87041 A
chrIII 87097 87097 CG
chrIII 87190 87190 C
chrIII 87223 87223 A
chrIII 87522 87522 A
chrIII 87523 87523 G
chrIII 87524 87524 A
chrIII 87528 87528 A
chrIII 87535 87535 T
chrIII 87536 87536 G
chrIII 87537 87537 C
chrIII 87542 87542 AT
chrIII 87543 87543 AT
chrIII 87544 87544 AT
chrIII 87545 87545 A
chrIII 87547 87547 C
chrIII 87631 87631 T
chrIII 87679 87679 AT
chrIII 87718 87718 CG
chrIII 87761 87761 AT
chrIII 87766 87766 CT
chrIII 87770 87770 AT
chrIII 87772 87772 CG
chrIII 87784 87784 CG
chrIII 87788 87788 CG
chrIII 87790 87790 C
chrIII 87793 87793 C
chrIII 87805 87805 T
chrIII 87857 87857 AT
chrIII 87868 87868 AT
chrIII 87891 87891 AT
chrIII 87952 87952 AT
chrIII 87968 87968 AT
chrIII 87970 87970 CG
chrIII 87976 87976 C
chrIII 87989 87989 C
chrIII 87991 87991 C
chrIII 88006 88006 CG
chrIII 88017 88017 T
chrIII 88064 88064 AT
chrIII 88067 88067 AT
chrIII 88116 88116 AT
chrIII 88124 88124 AT
chrIII 88183 88183 CG
chrIII 88196 88196 AT
chrIII 88201 88201 CG
chrIII 88204 88204 CG
chrIII 88242 88242 A
chrIII 88264 88264 C
chrIII 88336 88336 C
chrIII 88364 88364 C
chrIII 88367 88367 G
chrIII 88375 88375 C
chrIII 88378 88378 T
chrIII 88413 88413 CG
chrIII 88417 88417 CG
chrIII 88459 88459 C
chrIII 88558 88558 AT
chrIII 88559 88559 AT
chrIII 88562 88562 AT
chrIII 88589 88589 G
chrIII 88600 88600 C
chrIII 88783 88783 AT
chrIII 88790 88790 CG
chrIII 88798 88798 AT
chrIII 88813 88813 AT
chrIII 88819 88819 AT
chrIII 88864 88864 AT
chrIII 88871 88871 G
chrIII 88898 88898 AT
chrIII 88923 88923 AT
chrIII 88935 88935 CG
chrIII 88990 88990 CG
chrIII 89023 89023 AT
chrIII 89047 89047 C
chrIII 89063 89063 AT
chrIII 89141 89141 AT
chrIII 89161 89161 AT
chrIII 89266 89266 CG
chrIII 89353 89353 A
chrIII 89356 89356 T
chrIII 89358 89358 G
chrIII 89359 89359 T
chrIII 89363 89363 G
chrIII 89374 89374 T
chrIII 89395 89395 AT
chrIII 89416 89416 T
chrIII 89422 89422 T
chrIII 89428 89428 CG
chrIII 89431 89431 CG
chrIII 89437 89437 AT
chrIII 89440 89440 G
chrIII 89443 89443 AT
chrIII 89449 89449 G
chrIII 89459 89459 AT
chrIII 89461 89461 G
chrIII 89465 89465 G
chrIII 89525 89525 CG
chrIII 89527 89527 A
chrIII 89536 89536 CG
chrIII 89557 89557 CG
chrIII 89563 89563 AT
chrIII 89579 89579 CG
chrIII 89581 89581 AT
chrIII 89584 89584 AT
chrIII 89611 89611 T
chrIII 89633 89633 T
chrIII 89641 89641 T
chrIII 89643 89643 A
chrIII 89647 89647 A
chrIII 89650 89650 T
chrIII 89661 89661 G
chrIII 89662 89662 A
chrIII 89671 89671 C
chrIII 89691 89691 AT
chrIII 89720 89720 AT
chrIII 89728 89728 CG
chrIII 89729 89729 AT
chrIII 89733 89733 AT
chrIII 89734 89734 AT
chrIII 89736 89736 CG
chrIII 89743 89743 CG
chrIII 89746 89746 CG
chrIII 89779 89779 T
chrIII 89857 89857 A
chrIII 89881 89881 A
chrIII 89884 89884 CG
chrIII 89890 89890 G
chrIII 89896 89896 A
chrIII 89900 89900 A
chrIII 89918 89918 CG
chrIII 89920 89920 CG
chrIII 89933 89933 CG
chrIII 89939 89939 AT
chrIII 89941 89941 CG
chrIII 89942 89942 AT
chrIII 89944 89944 A
chrIII 89945 89945 ACG
chrIII 89974 89974 AT
chrIII 89983 89983 G
chrIII 90019 90019 CG
chrIII 90025 90025 AT
chrIII 90027 90027 AT
chrIII 90028 90028 T
chrIII 90029 90029 T
chrIII 90034 90034 T
chrIII 90037 90037 T
chrIII 90073 90073 A
chrIII 90082 90082 T
chrIII 90094 90094 G
chrIII 90112 90112 G
chrIII 90113 90113 A
chrIII 90115 90115 A
chrIII 90127 90127 AT
chrIII 90145 90145 A
chrIII 90149 90149 T
chrIII 90154 90154 G
chrIII 90155 90155 A
chrIII 90157 90157 A
chrIII 90192 90192 CG
chrIII 90224 90224 C
chrIII 90227 90227 G
chrIII 90229 90229 T
chrIII 90230 90230 C
chrIII 90231 90231 T
chrIII 90234 90234 T
chrIII 90271 90271 CG
chrIII 90311 90311 CG
chrIII 90337 90337 AT
chrIII 90339 90339 T
chrIII 90352 90352 C
chrIII 90355 90355 A
chrIII 90357 90357 A
chrIII 90358 90358 C
chrIII 90361 90361 C
chrIII 90385 90385 C
chrIII 90397 90397 AT
chrIII 90423 90423 T
chrIII 90424 90424 AG
chrIII 90425 90425 CT
chrIII 90426 90426 ACG
chrIII 90427 90427 ACG
chrIII 90428 90428 CGT
chrIII 90429 90429 ACG
chrIII 90430 90430 ACT
chrIII 90431 90431 ACT
chrIII 90432 90432 ACT
chrIII 90433 90433 ACG
chrIII 90434 90434 ACT
chrIII 90435 90435 ACT
chrIII 90436 90436 ACG
chrIII 90437 90437 CGT
chrIII 90445 90445 G
chrIII 90448 90448 CGT
chrIII 90449 90449 CG
chrIII 90450 90450 GT
chrIII 90452 90452 C
chrIII 90454 90454 CG
chrIII 90457 90457 AC
chrIII 90458 90458 C
chrIII 90459 90459 A
chrIII 90461 90461 CG
chrIII 90466 90466 AT
chrIII 90467 90467 CG
chrIII 90475 90475 G
chrIII 90480 90480 T
chrIII 90481 90481 AT
chrIII 90484 90484 G
chrIII 90497 90497 G
chrIII 90502 90502 T
chrIII 90515 90515 C
chrIII 90518 90518 G
chrIII 90520 90520 A
chrIII 90521 90521 T
chrIII 90531 90531 AT
chrIII 90543 90543 C
chrIII 90544 90544 A
chrIII 90545 90545 A
chrIII 90548 90548 CG
chrIII 90550 90550 AT
chrIII 90551 90551 C
chrIII 90556 90556 A
chrIII 90563 90563 T
chrIII 90564 90564 A
chrIII 90572 90572 C
chrIII 90573 90573 A
chrIII 90574 90574 CT
chrIII 90575 90575 C
chrIII 90576 90576 G
chrIII 90588 90588 C
chrIII 90589 90589 A
chrIII 90591 90591 T
chrIII 90592 90592 G
chrIII 90593 90593 A
chrIII 90597 90597 G
chrIII 90599 90599 ACT
chrIII 90611 90611 CG
chrIII 90612 90612 A
chrIII 90613 90613 C
chrIII 90614 90614 GT
chrIII 90615 90615 T
chrIII 90618 90618 CG
chrIII 90638 90638 AT
chrIII 90646 90646 A
chrIII 90651 90651 CG
chrIII 90652 90652 C
chrIII 90653 90653 AT
chrIII 90659 90659 CG
chrIII 90660 90660 G
chrIII 90661 90661 CG
chrIII 90664 90664 T
chrIII 90665 90665 G
chrIII 90667 90667 T
chrIII 90668 90668 G
chrIII 90669 90669 G
chrIII 90671 90671 T
chrIII 90674 90674 T
chrIII 90675 90675 T
chrIII 90677 90677 ACGT
chrIII 90681 90681 A
chrIII 90695 90695 CG
chrIII 90696 90696 AGT
chrIII 90697 90697 AC
chrIII 90698 90698 A
chrIII 90699 90699 G
chrIII 90700 90700 A
chrIII 90701 90701 T
chrIII 90702 90702 G
chrIII 90703 90703 C
chrIII 90704 90704 G
chrIII 90705 90705 T
chrIII 90706 90706 G
chrIII 90707 90707 CG
chrIII 90708 90708 AT
chrIII 90709 90709 T
chrIII 90710 90710 AT
chrIII 90711 90711 AT
chrIII 90712 90712 AT
chrIII 90713 90713 A
chrIII 90716 90716 ACGT
chrIII 90717 90717 A
chrIII 90718 90718 AT
chrIII 90719 90719 CG
chrIII 90722 90722 CG
chrIII 90723 90723 AT
chrIII 90724 90724 ACT
chrIII 90725 90725 CG
chrIII 90727 90727 CG
chrIII 90747 90747 AT
chrIII 90748 90748 CG
chrIII 90750 90750 A
chrIII 90752 90752 G
chrIII 90756 90756 AT
chrIII 90758 90758 G
chrIII 90759 90759 G
chrIII 90760 90760 G
chrIII 90761 90761 G
chrIII 90762 90762 AGT
chrIII 90763 90763 AGT
chrIII 90765 90765 AT
chrIII 90766 90766 ACGT
chrIII 90767 90767 AT
chrIII 90768 90768 AGT
chrIII 90769 90769 CGT
chrIII 90770 90770 ACGT
chrIII 90771 90771 ACGT
chrIII 90772 90772 ACGT
chrIII 90773 90773 AGT
chrIII 90774 90774 ACGT
chrIII 90775 90775 ACGT
chrIII 90776 90776 G
chrIII 90777 90777 T
chrIII 90778 90778 AC
chrIII 90779 90779 AT
chrIII 90780 90780 CG
chrIII 90781 90781 T
chrIII 90783 90783 A
chrIII 90838 90838 C
chrIII 90839 90839 T
chrIII 90840 90840 A
chrIII 90841 90841 CT
chrIII 90842 90842 ACG
chrIII 90843 90843 C
chrIII 90844 90844 C
chrIII 90845 90845 T
chrIII 90846 90846 AC
chrIII 90847 90847 AT
chrIII 90848 90848 CT
chrIII 90852 90852 G
chrIII 90853 90853 A
chrIII 90857 90857 G
chrIII 90897 90897 C
chrIII 90915 90915 G
chrIII 90973 90973 AT
chrIII 90974 90974 A
chrIII 90975 90975 T
chrIII 90976 90976 AT
chrIII 90979 90979 A
chrIII 90981 90981 A
chrIII 90982 90982 AC
chrIII 90983 90983 AT
chrIII 90984 90984 AT
chrIII 90986 90986 AT
chrIII 90987 90987 CT
chrIII 90988 90988 C
chrIII 90989 90989 AT
chrIII 90990 90990 T
chrIII 90991 90991 T
chrIII 90992 90992 AT
chrIII 90993 90993 AC
chrIII 90994 90994 G
chrIII 90995 90995 T
chrIII 90996 90996 C
chrIII 124116 124116 C
chrIII 124119 124119 CGT
chrIII 124120 124120 GT
chrIII 124121 124121 AT
chrIII 124122 124122 ACG
chrIII 124123 124123 GT
chrIII 124124 124124 ACG
chrIII 124125 124125 CGT
chrIII 124126 124126 ACG
chrIII 124127 124127 AGT
chrIII 124128 124128 ACG
chrIII 124129 124129 AGT
chrIII 124130 124130 CGT
chrIII 124131 124131 ACG
chrIII 124132 124132 ACG
chrIII 124133 124133 AGT
chrIII 124135 124135 T
chrIII 124136 124136 G
chrIII 124137 124137 A
chrIII 124139 124139 T
chrIII 124140 124140 T
chrIII 124142 124142 AT
chrIII 124143 124143 T
chrIII 124145 124145 G
chrIII 124146 124146 A
chrIII 124147 124147 G
chrIII 124148 124148 GT
chrIII 124150 124150 AT
chrIII 124151 124151 A
chrIII 124153 124153 AT
chrIII 124157 124157 G
chrIII 124175 124175 C
chrIII 124176 124176 AT
chrIII 124178 124178 C
chrIII 124181 124181 A
chrIII 124182 124182 G
chrIII 124183 124183 G
chrIII 124198 124198 T
chrIII 124199 124199 A
chrIII 124202 124202 C
chrIII 124204 124204 T
chrIII 124205 124205 CG
chrIII 124206 124206 T
chrIII 124207 124207 G
chrIII 124208 124208 G
chrIII 124210 124210 G
chrIII 124215 124215 G
chrIII 124216 124216 A
chrIII 124218 124218 G
chrIII 124219 124219 A
chrIII 124225 124225 T
chrIII 124228 124228 AT
chrIII 124229 124229 C
chrIII 124230 124230 CT
chrIII 124232 124232 AT
chrIII 124233 124233 G
chrIII 124234 124234 AT
chrIII 124235 124235 ACT
chrIII 124236 124236 CGT
chrIII 124238 124238 AT
chrIII 124240 124240 AT
chrIII 124241 124241 CG
chrIII 124244 124244 AT
chrIII 124245 124245 AT
chrIII 124246 124246 CT
chrIII 124247 124247 AT
chrIII 124249 124249 T
chrIII 124253 124253 G
chrIII 124254 124254 G
chrIII 124255 124255 C
chrIII 124257 124257 G
chrIII 124258 124258 T
chrIII 124259 124259 A
chrIII 124262 124262 C
chrIII 124267 124267 CG
chrIII 124268 124268 GT
chrIII 124269 124269 AC
chrIII 124270 124270 CG
chrIII 124271 124271 A
chrIII 124272 124272 T
chrIII 124274 124274 CT
chrIII 124275 124275 A
chrIII 124276 124276 C
chrIII 124278 124278 C
chrIII 124279 124279 CG
chrIII 124280 124280 AGT
chrIII 124281 124281 T
chrIII 124282 124282 T
chrIII 124283 124283 A
chrIII 124284 124284 C
chrIII 124287 124287 C
chrIII 124288 124288 T
chrIII 124289 124289 T
chrIII 124291 124291 AT
chrIII 124292 124292 CT
chrIII 124294 124294 C
chrIII 124296 124296 AGT
chrIII 124297 124297 AT
chrIII 124301 124301 C
chrIII 124309 124309 C
chrIII 124310 124310 AG
chrIII 124311 124311 T
chrIII 124313 124313 G
chrIII 124314 124314 C
chrIII 124317 124317 T
chrIII 124322 124322 CG
chrIII 124323 124323 GT
chrIII 124324 124324 T
chrIII 124327 124327 T
chrIII 124328 124328 A
chrIII 124330 124330 GT
chrIII 124333 124333 T
chrIII 124334 124334 T
chrIII 124337 124337 CGT
chrIII 124338 124338 T
chrIII 124339 124339 G
chrIII 124340 124340 T
chrIII 124342 124342 A
chrIII 124343 124343 T
chrIII 124350 124350 T
chrIII 124351 124351 CG
chrIII 124354 124354 G
chrIII 124357 124357 ACGT
chrIII 124364 124364 C
chrIII 124365 124365 CT
chrIII 124366 124366 G
chrIII 124368 124368 AT
chrIII 124370 124370 CG
chrIII 124371 124371 AT
chrIII 124374 124374 CG
chrIII 124377 124377 CG
chrIII 124378 124378 G
chrIII 124379 124379 CG
chrIII 124380 124380 C
chrIII 124381 124381 G
chrIII 124383 124383 AT
chrIII 124384 124384 CG
chrIII 124387 124387 CG
chrIII 124388 124388 AT
chrIII 124389 124389 CG
chrIII 124393 124393 ACGT
chrIII 124394 124394 T
chrIII 124395 124395 CG
chrIII 124396 124396 AT
chrIII 124397 124397 CG
chrIII 124398 124398 A
chrIII 124400 124400 A
chrIII 124412 124412 AT
chrIII 124413 124413 CG
chrIII 124414 124414 AT
chrIII 124416 124416 CG
chrIII 124418 124418 G
chrIII 124419 124419 AT
chrIII 124420 124420 AT
chrIII 124421 124421 CG
chrIII 124424 124424 CG
chrIII 124425 124425 G
chrIII 124429 124429 AT
chrIII 124430 124430 CG
chrIII 124431 124431 AT
chrIII 124432 124432 ACGT
chrIII 124433 124433 ACT
chrIII 124434 124434 C
chrIII 124435 124435 AC
chrIII 124436 124436 T
chrIII 124437 124437 AC
chrIII 124438 124438 G
chrIII 124442 124442 AT
chrIII 124443 124443 A
chrIII 124454 124454 CG
chrIII 124455 124455 C
chrIII 124461 124461 T
chrIII 124466 124466 ACGT
chrIII 124467 124467 ACGT
chrIII 124468 124468 ACGT
chrIII 124469 124469 ACGT
chrIII 124470 124470 ACGT
chrIII 124471 124471 ACT
chrIII 124472 124472 ACGT
chrIII 124473 124473 ACGT
chrIII 124474 124474 ACGT
chrIII 124475 124475 ACGT
chrIII 124476 124476 ACGT
chrIII 124477 124477 AT
chrIII 124478 124478 ACGT
chrIII 124479 124479 T
chrIII 124480 124480 A
chrIII 124481 124481 C
chrIII 127708 127708 C
chrIII 127710 127710 A
chrIII 127791 127791 A
chrIII 127792 127792 T
chrIII 127793 127793 T
chrIII 127798 127798 A
chrIII 127799 127799 T
chrIII 127800 127800 A
chrIII 127801 127801 A
chrIII 127804 127804 A
chrIII 127805 127805 A
chrIII 142872 142872 T
chrIII 142887 142887 C
chrIII 142893 142893 C
chrIII 142894 142894 G
chrIII 142895 142895 AG
chrIII 142896 142896 T
chrIII 142897 142897 T
chrIII 142898 142898 A
chrIII 142902 142902 T
chrIII 142903 142903 T
chrIII 142905 142905 C
chrIII 142906 142906 ACG
chrIII 142907 142907 AT
chrIII 142908 142908 C
chrIII 142909 142909 C
chrIII 142911 142911 CG
chrIII 142912 142912 GT
chrIII 142921 142921 A
chrIII 142924 142924 C
chrIII 142925 142925 A
chrIII 142926 142926 T
chrIII 142928 142928 G
chrIII 142932 142932 T
chrIII 142937 142937 CG
chrIII 142938 142938 GT
chrIII 142939 142939 T
chrIII 142940 142940 C
chrIII 142942 142942 T
chrIII 142943 142943 A
chrIII 142945 142945 T
chrIII 142948 142948 T
chrIII 142952 142952 A
chrIII 142954 142954 G
chrIII 142955 142955 T
chrIII 142965 142965 T
chrIII 142966 142966 C
chrIII 142969 142969 G
chrIII 142972 142972 ACG
chrIII 142980 142980 T
chrIII 142983 142983 T
chrIII 142986 142986 T
chrIII 142992 142992 C
chrIII 142993 142993 G
chrIII 142994 142994 CG
chrIII 142995 142995 C
chrIII 142996 142996 G
chrIII 142998 142998 T
chrIII 142999 142999 C
chrIII 143002 143002 C
chrIII 143003 143003 AT
chrIII 143004 143004 G
chrIII 143008 143008 ACT
chrIII 143009 143009 T
chrIII 143010 143010 CG
chrIII 143011 143011 AT
chrIII 143012 143012 CG
chrIII 143013 143013 A
chrIII 143014 143014 C
chrIII 143015 143015 A
chrIII 143020 143020 C
chrIII 143021 143021 T
chrIII 143027 143027 AT
chrIII 143028 143028 CG
chrIII 143029 143029 AT
chrIII 143031 143031 CG
chrIII 143033 143033 G
chrIII 143034 143034 AT
chrIII 143035 143035 AT
chrIII 143036 143036 CG
chrIII 143037 143037 AT
chrIII 143039 143039 CG
chrIII 143040 143040 G
chrIII 143044 143044 AT
chrIII 143045 143045 CG
chrIII 143046 143046 AT
chrIII 143047 143047 ACGT
chrIII 143048 143048 ACT
chrIII 143049 143049 C
chrIII 143050 143050 ACT
chrIII 143051 143051 T
chrIII 143052 143052 AC
chrIII 143053 143053 G
chrIII 143057 143057 T
chrIII 143058 143058 A
chrIII 143069 143069 CG
chrIII 143070 143070 AT
chrIII 143076 143076 T
chrIII 143081 143081 ACGT
chrIII 143082 143082 ACGT
chrIII 143083 143083 ACGT
chrIII 143084 143084 ACGT
chrIII 143085 143085 ACGT
chrIII 143086 143086 ACGT
chrIII 143087 143087 ACGT
chrIII 143088 143088 ACGT
chrIII 143089 143089 ACGT
chrIII 143090 143090 ACGT
chrIII 143091 143091 CT
chrIII 143092 143092 A
chrIII 143093 143093 G
chrIII 151260 151260 T
chrIII 151262 151262 A
chrIII 151263 151263 C
chrIII 151264 151264 GT
chrIII 151265 151265 A
chrIII 151266 151266 AG
chrIII 151267 151267 G
chrIII 151270 151270 AGT
chrIII 151271 151271 AT
chrIII 151273 151273 G
chrIII 151274 151274 AT
chrIII 151275 151275 GT
chrIII 151283 151283 T
chrIII 151358 151358 AT
chrIII 151361 151361 C
chrIII 151362 151362 AT
chrIII 151363 151363 CG
chrIII 151364 151364 C
chrIII 151365 151365 A
chrIII 151366 151366 G
chrIII 151367 151367 ACG
chrIII 151368 151368 AT
chrIII 151369 151369 G
chrIII 151370 151370 GT
chrIII 151374 151374 G
chrIII 151375 151375 G
chrIII 151546 151546 T
chrIII 151547 151547 G
chrIII 151548 151548 CT
chrIII 151549 151549 C
chrIII 151550 151550 AG
chrIII 151551 151551 G
chrIII 151552 151552 CT
chrIII 151553 151553 T
chrIII 151554 151554 AC
chrIII 151555 151555 C
chrIII 151556 151556 A
chrIII 151560 151560 C
chrIII 151561 151561 G
chrIII 151563 151563 T
chrIII 151564 151564 C
chrIII 151565 151565 A
chrIII 151566 151566 T
chrIII 151567 151567 C
chrIII 151569 151569 C
chrIII 151571 151571 A
chrIII 151572 151572 C
chrIII 151573 151573 A
chrIII 151579 151579 A
chrIII 151580 151580 G
chrIII 151585 151585 T
chrIII 151586 151586 C
chrIII 151588 151588 G
chrIII 151589 151589 T
chrIII 151590 151590 CG
chrIII 151591 151591 A
chrIII 151592 151592 T
chrIII 151596 151596 C
chrIII 151597 151597 T
chrIII 151598 151598 G
chrIII 151601 151601 G
chrIII 151602 151602 A
chrIII 151603 151603 G
chrIII 151604 151604 C
chrIII 151605 151605 G
chrIII 151606 151606 G
chrIII 151608 151608 AG
chrIII 151611 151611 C
chrIII 151614 151614 A
chrIII 151615 151615 G
chrIII 151617 151617 A
chrIII 151620 151620 A
chrIII 151621 151621 C
chrIII 151623 151623 T
chrIII 151624 151624 C
chrIII 151625 151625 T
chrIII 151628 151628 GT
chrIII 151631 151631 C
chrIII 151632 151632 G
chrIII 151634 151634 G
chrIII 151635 151635 A
chrIII 151639 151639 A
chrIII 151642 151642 A
chrIII 151643 151643 T
chrIII 151645 151645 A
chrIII 151646 151646 C
chrIII 151647 151647 A
chrIII 151648 151648 AT
chrIII 151651 151651 A
chrIII 151652 151652 A
chrIII 151654 151654 G
chrIII 151655 151655 AC
chrIII 151657 151657 T
chrIII 151658 151658 AT
chrIII 151660 151660 GT
chrIII 151661 151661 AGT
chrIII 151662 151662 ACG
chrIII 151663 151663 CG
chrIII 151666 151666 C
chrIII 151667 151667 G
chrIII 151668 151668 AT
chrIII 151669 151669 ACT
chrIII 151670 151670 GT
chrIII 151671 151671 AG
chrIII 151672 151672 CGT
chrIII 151673 151673 T
chrIII 151674 151674 AT
chrIII 151675 151675 ACT
chrIII 151676 151676 CG
chrIII 151679 151679 T
chrIII 151680 151680 G
chrIII 151681 151681 C
chrIII 151684 151684 G
chrIII 151685 151685 T
chrIII 151688 151688 AT
chrIII 151689 151689 ACGT
chrIII 151690 151690 A
chrIII 151691 151691 CG
chrIII 151692 151692 G
chrIII 151693 151693 CGT
chrIII 151694 151694 ACT
chrIII 151695 151695 CG
chrIII 151696 151696 AT
chrIII 151697 151697 A
chrIII 151698 151698 CG
chrIII 151699 151699 T
chrIII 151700 151700 C
chrIII 151701 151701 G
chrIII 151702 151702 T
chrIII 151703 151703 T
chrIII 151704 151704 T
chrIII 151705 151705 ACGT
chrIII 151706 151706 C
chrIII 151707 151707 CG
chrIII 151709 151709 ACGT
chrIII 151710 151710 AT
chrIII 151711 151711 AGT
chrIII 151712 151712 C
chrIII 151713 151713 CG
chrIII 151714 151714 T
chrIII 151715 151715 CG
chrIII 151716 151716 GT
chrIII 151717 151717 AT
chrIII 151718 151718 AT
chrIII 151719 151719 C
chrIII 151721 151721 A
chrIII 151723 151723 G
chrIII 151726 151726 T
chrIII 151727 151727 A
chrIII 151728 151728 CG
chrIII 151730 151730 C
chrIII 151732 151732 C
chrIII 151735 151735 CT
chrIII 151738 151738 AT
chrIII 151739 151739 ACG
chrIII 151741 151741 CG
chrIII 151743 151743 A
chrIII 151744 151744 T
chrIII 151749 151749 A
chrIII 151750 151750 CG
chrIII 151751 151751 ACGT
chrIII 151753 151753 CG
chrIII 151755 151755 ACGT
chrIII 151756 151756 ACG
chrIII 151757 151757 AT
chrIII 151758 151758 T
chrIII 151760 151760 AT
chrIII 151770 151770 CG
chrIII 151774 151774 G
chrIII 151778 151778 ACG
chrIII 151779 151779 AGT
chrIII 151780 151780 CG
chrIII 151781 151781 ACT
chrIII 151783 151783 CG
chrIII 151784 151784 C
chrIII 151786 151786 AT
chrIII 151787 151787 CG
chrIII 151789 151789 G
chrIII 151796 151796 AT
chrIII 151797 151797 ACGT
chrIII 151798 151798 C
chrIII 151802 151802 CG
chrIII 151803 151803 C
chrIII 151809 151809 ACGT
chrIII 151810 151810 C
chrIII 151818 151818 A
chrIII 151819 151819 T
chrIII 151826 151826 AT
chrIII 168383 168383 AC
chrIII 168384 168384 AG
chrIII 168386 168386 CGT
chrIII 168387 168387 ACG
chrIII 168388 168388 CGT
chrIII 168390 168390 G
chrIII 168396 168396 A
chrIII 168398 168398 A
chrIII 168408 168408 A
chrIII 168411 168411 C
chrIII 168416 168416 A
chrIII 168426 168426 T
chrIII 168427 168427 T
chrIII 168428 168428 T
chrIII 168429 168429 AG
chrIII 168430 168430 G
chrIII 168431 168431 G
chrIII 168432 168432 C
chrIII 168436 168436 G
chrIII 168438 168438 C
chrIII 168442 168442 C
chrIII 168444 168444 G
chrIII 168447 168447 C
chrIII 168454 168454 G
chrIII 168465 168465 T
chrIII 168466 168466 C
chrIII 168467 168467 A
chrIII 168470 168470 T
chrIII 168471 168471 GT
chrIII 168472 168472 A
chrIII 168476 168476 G
chrIII 168490 168490 G
chrIII 168491 168491 CG
chrIII 168497 168497 A
chrIII 168500 168500 AT
chrIII 168504 168504 C
chrIII 168507 168507 T
chrIII 168517 168517 A
chrIII 168519 168519 A
chrIII 168521 168521 AT
chrIII 168525 168525 CG
chrIII 168526 168526 A
chrIII 168527 168527 T
chrIII 168532 168532 A
chrIII 168536 168536 T
chrIII 168545 168545 C
chrIII 168557 168557 A
chrIII 168568 168568 T
chrIII 168571 168571 T
chrIII 168581 168581 AT
chrIII 168582 168582 C
chrIII 168585 168585 T
chrIII 168586 168586 GT
chrIII 168587 168587 G
chrIII 168588 168588 ACG
chrIII 168589 168589 AGT
chrIII 168590 168590 CGT
chrIII 168591 168591 ACG
chrIII 168592 168592 CGT
chrIII 168593 168593 ACG
chrIII 168594 168594 ACG
chrIII 168595 168595 ACG
chrIII 168596 168596 ACG
chrIII 168597 168597 CGT
chrIII 168598 168598 ACG
chrIII 168599 168599 CGT
chrIII 168600 168600 G
chrIII 168601 168601 ACT
chrIII 168602 168602 G
chrIII 168603 168603 AT
chrIII 168605 168605 AT
chrIII 168606 168606 T
chrIII 168608 168608 AT
chrIII 168609 168609 AT
chrIII 168611 168611 GT
chrIII 168612 168612 A
chrIII 168613 168613 G
chrIII 168614 168614 GT
chrIII 168616 168616 AT
chrIII 168617 168617 A
chrIII 168619 168619 AT
chrIII 168621 168621 A
chrIII 168622 168622 G
chrIII 168623 168623 G
chrIII 168641 168641 C
chrIII 168642 168642 AT
chrIII 168644 168644 C
chrIII 168645 168645 AT
chrIII 168647 168647 AG
chrIII 168648 168648 GT
chrIII 168649 168649 G
chrIII 168650 168650 G
chrIII 168654 168654 A
chrIII 168657 168657 T
chrIII 168658 168658 T
chrIII 168659 168659 A
chrIII 168660 168660 T
chrIII 168661 168661 A
chrIII 168662 168662 A
chrIII 168663 168663 T
chrIII 168664 168664 AT
chrIII 168665 168665 AC
chrIII 168666 168666 C
chrIII 168668 168668 C
chrIII 168669 168669 G
chrIII 168670 168670 T
chrIII 168671 168671 CT
chrIII 168672 168672 ACT
chrIII 168673 168673 G
chrIII 168674 168674 G
chrIII 168675 168675 A
chrIII 168676 168676 G
chrIII 168681 168681 G
chrIII 168684 168684 T
chrIII 168685 168685 A
chrIII 168690 168690 T
chrIII 168694 168694 ACT
chrIII 168695 168695 C
chrIII 168696 168696 CT
chrIII 168698 168698 CG
chrIII 168700 168700 ACGT
chrIII 168701 168701 ACT
chrIII 168702 168702 CG
chrIII 168703 168703 C
chrIII 168704 168704 AT
chrIII 168706 168706 AC
chrIII 168707 168707 A
chrIII 168710 168710 ACGT
chrIII 168711 168711 CG
chrIII 168712 168712 CG
chrIII 168713 168713 T
chrIII 168716 168716 AT
chrIII 168718 168718 AT
chrIII 168719 168719 G
chrIII 168720 168720 G
chrIII 168724 168724 AT
chrIII 168725 168725 AT
chrIII 168733 168733 T
chrIII 168752 168752 C
chrIII 168753 168753 C
chrIII 168754 168754 T
chrIII 168755 168755 G
chrIII 168756 168756 AT
chrIII 168757 168757 CT
chrIII 168758 168758 C
chrIII 168760 168760 AT
chrIII 168772 168772 ACGT
chrIII 168774 168774 CG
chrIII 168778 168778 T
chrIII 168779 168779 C
chrIII 168780 168780 A
chrIII 168782 168782 T
chrIII 168783 168783 CG
chrIII 168795 168795 CG
chrIII 168796 168796 G
chrIII 168797 168797 GT
chrIII 168798 168798 A
chrIII 168799 168799 C
chrIII 168802 168802 A
chrIII 168807 168807 AT
chrIII 168808 168808 AT
chrIII 168815 168815 T
chrIII 168820 168820 CG
chrIII 168821 168821 AT
chrIII 168823 168823 CG
chrIII 168825 168825 T
chrIII 168826 168826 AT
chrIII 168827 168827 AT
chrIII 168828 168828 C
chrIII 168840 168840 T
chrIII 168850 168850 AT
chrIII 168851 168851 AT
chrIII 168853 168853 CG
chrIII 168856 168856 CG
chrIII 168869 168869 A
chrIII 168874 168874 C
chrIII 168887 168887 CG
chrIII 168890 168890 AT
chrIII 168891 168891 AT
chrIII 168896 168896 C
chrIII 168912 168912 A
chrIII 168913 168913 C
chrIII 168914 168914 AG
chrIII 168919 168919 CG
chrIII 168921 168921 CGT
chrIII 168922 168922 AC
chrIII 168923 168923 CGT
chrIII 168924 168924 G
chrIII 168926 168926 C
chrIII 168928 168928 A
chrIII 168929 168929 AT
chrIII 168930 168930 T
chrIII 168932 168932 AT
chrIII 168933 168933 T
chrIII 168934 168934 ACGT
chrIII 168935 168935 ACGT
chrIII 168936 168936 ACGT
chrIII 168937 168937 ACGT
chrIII 168938 168938 ACGT
chrIII 168939 168939 ACGT
chrIII 168940 168940 ACGT
chrIII 168941 168941 ACGT
chrIII 168942 168942 ACGT
chrIII 168943 168943 ACGT
chrIII 168944 168944 ACGT
chrIII 168945 168945 ACGT
chrIII 168946 168946 ACGT
chrIII 168947 168947 ACGT
chrIII 168948 168948 CGT
chrIII 168949 168949 ACT
chrIII 168950 168950 C
chrIII 168951 168951 C
chrIII 168956 168956 G
chrIII 168958 168958 A
chrIII 168959 168959 C
chrIII 168960 168960 A
chrIII 168961 168961 C
chrIII 168968 168968 G
chrIII 168970 168970 C
chrIII 168973 168973 G
chrIII 168983 168983 AC
chrIII 168989 168989 A
chrIII 168999 168999 A
chrIII 169013 169013 C
chrIII 169017 169017 C
chrIII 169018 169018 G
chrIII 169019 169019 G
chrIII 169022 169022 C
chrIII 169032 169032 CG
chrIII 169034 169034 AT
chrIII 169040 169040 CG
chrIII 169043 169043 A
chrIII 169051 169051 AT
chrIII 169061 169061 CG
chrIII 169063 169063 T
chrIII 169064 169064 A
chrIII 169066 169066 CG
chrIII 169069 169069 ACGT
chrIII 169070 169070 ACGT
chrIII 169071 169071 ACGT
chrIII 169072 169072 ACGT
chrIII 169073 169073 ACGT
chrIII 169074 169074 ACGT
chrIII 169075 169075 ACGT
chrIII 169076 169076 ACGT
chrIII 169077 169077 ACGT
chrIII 169078 169078 ACGT
chrIII 169079 169079 CGT
chrIII 169080 169080 ACGT
chrIII 169082 169082 T
chrIII 169187 169187 C
chrIII 169188 169188 C
chrIII 169191 169191 A
chrIII 169192 169192 AT
chrIII 169193 169193 AC
chrIII 169194 169194 AC
chrIII 169195 169195 ACG
chrIII 169196 169196 CGT
chrIII 169197 169197 ACT
chrIII 169198 169198 CGT
chrIII 169199 169199 CGT
chrIII 169200 169200 CGT
chrIII 169201 169201 ACG
chrIII 169202 169202 AGT
chrIII 169203 169203 ACG
chrIII 169204 169204 CGT
chrIII 169205 169205 ACG
chrIII 169206 169206 ACG
chrIII 169211 169211 A
chrIII 169217 169217 G
chrIII 169218 169218 G
chrIII 169229 169229 T
chrIII 169230 169230 T
chrIII 169237 169237 C
chrIII 169239 169239 A
chrIII 169240 169240 C
chrIII 169241 169241 T
chrIII 169243 169243 A
chrIII 169247 169247 C
chrIII 169248 169248 G
chrIII 169251 169251 C
chrIII 169256 169256 C
chrIII 169258 169258 A
chrIII 169259 169259 C
chrIII 169260 169260 A
chrIII 169272 169272 T
chrIII 169274 169274 T
chrIII 169277 169277 C
chrIII 169278 169278 A
chrIII 169279 169279 G
chrIII 169288 169288 G
chrIII 169291 169291 C
chrIII 169294 169294 C
chrIII 169295 169295 G
chrIII 169301 169301 A
chrIII 169304 169304 A
chrIII 169305 169305 T
chrIII 169306 169306 A
chrIII 169307 169307 A
chrIII 169313 169313 T
chrIII 169315 169315 ACGT
chrIII 169316 169316 A
chrIII 169318 169318 CG
chrIII 169321 169321 GT
chrIII 169332 169332 CG
chrIII 169333 169333 AT
chrIII 169334 169334 A
chrIII 169335 169335 AT
chrIII 169338 169338 A
chrIII 169339 169339 A
chrIII 169342 169342 A
chrIII 169344 169344 T
chrIII 169345 169345 AT
chrIII 169348 169348 AT
chrIII 169349 169349 ACG
chrIII 169350 169350 CG
chrIII 169353 169353 CG
chrIII 169355 169355 AT
chrIII 169356 169356 CG
chrIII 169359 169359 AT
chrIII 169360 169360 G
chrIII 169361 169361 ACT
chrIII 169362 169362 ACG
chrIII 169363 169363 AT
chrIII 169364 169364 T
chrIII 169365 169365 T
chrIII 169366 169366 ACG
chrIII 169367 169367 T
chrIII 169368 169368 G
chrIII 169374 169374 C
chrIII 169378 169378 T
chrIII 169389 169389 A
chrIII 169393 169393 C
chrIII 169395 169395 T
chrIII 169399 169399 CG
chrIII 169400 169400 G
chrIII 169405 169405 C
chrIII 169408 169408 G
chrIII 169409 169409 T
chrIII 169410 169410 A
chrIII 169411 169411 A
chrIII 169412 169412 C
chrIII 169414 169414 A
chrIII 169416 169416 G
chrIII 169419 169419 G
chrIII 169420 169420 AC
chrIII 169421 169421 G
chrIII 169423 169423 G
chrIII 169425 169425 CG
chrIII 169426 169426 T
chrIII 169428 169428 C
chrIII 169429 169429 A
chrIII 169431 169431 A
chrIII 169432 169432 ACG
chrIII 169433 169433 A
chrIII 169434 169434 GT
chrIII 169442 169442 A
chrIII 169443 169443 G
chrIII 169444 169444 AG
chrIII 169446 169446 C
chrIII 169448 169448 AG
chrIII 169449 169449 AG
chrIII 169450 169450 AT
chrIII 169453 169453 T
chrIII 169459 169459 T
chrIII 169463 169463 C
chrIII 169467 169467 G
chrIII 169468 169468 AC
chrIII 169470 169470 C
chrIII 169471 169471 ACG
chrIII 169472 169472 AGT
chrIII 169473 169473 CG
chrIII 169474 169474 ACT
chrIII 169476 169476 CG
chrIII 169477 169477 C
chrIII 169479 169479 AT
chrIII 169480 169480 AT
chrIII 169482 169482 G
chrIII 169487 169487 A
chrIII 169489 169489 C
chrIII 169490 169490 CGT
chrIII 169491 169491 C
chrIII 169495 169495 CG
chrIII 169496 169496 C
chrIII 169497 169497 T
chrIII 169498 169498 C
chrIII 169499 169499 T
chrIII 169500 169500 G
chrIII 169502 169502 AT
chrIII 169503 169503 CG
chrIII 169505 169505 AC
chrIII 169506 169506 AT
chrIII 169508 169508 G
chrIII 169511 169511 AT
chrIII 169512 169512 T
chrIII 169515 169515 CG
chrIII 169519 169519 CG
chrIII 169520 169520 C
chrIII 169521 169521 CG
chrIII 169524 169524 A
chrIII 169525 169525 ACGT
chrIII 169527 169527 AT
chrIII 169528 169528 ACGT
chrIII 169530 169530 AT
chrIII 169531 169531 AT
chrIII 169532 169532 T
chrIII 169533 169533 C
chrIII 169534 169534 A
chrIII 169535 169535 CG
chrIII 169536 169536 AT
chrIII 169539 169539 AT
chrIII 169545 169545 ACGT
chrIII 169546 169546 ACGT
chrIII 169547 169547 ACGT
chrIII 169548 169548 ACGT
chrIII 169549 169549 CGT
chrIII 169550 169550 ACT
chrIII 169551 169551 CG
chrIII 169552 169552 AT
chrIII 169553 169553 AT
chrIII 169554 169554 A
chrIII 169555 169555 CG
chrIII 169556 169556 G
chrIII 169559 169559 T
chrIII 169560 169560 T
chrIII 177545 177545 T
chrIII 177551 177551 G
chrIII 177557 177557 A
chrIII 177563 177563 G
chrIII 177581 177581 C
chrIII 177614 177614 G
chrIII 177629 177629 T
chrIII 177635 177635 G
chrIII 177647 177647 G
chrIII 177656 177656 A
chrIII 177749 177749 AT
chrIII 177755 177755 CG
chrIII 177764 177764 CG
chrIII 177770 177770 CG
chrIII 177773 177773 AT
chrIII 198660 198660 G
chrIII 198661 198661 T
chrIII 198662 198662 C
chrIII 198664 198664 T
chrIII 198665 198665 T
chrIII 198668 198668 A
chrIII 198670 198670 C
chrIII 198937 198937 G
chrIII 199358 199358 A
chrIII 199391 199391 G
chrIII 199395 199395 C
chrIII 199396 199396 A
chrIII 199397 199397 CT
chrIII 199398 199398 C
chrIII 199399 199399 T
chrIII 199400 199400 A
chrIII 199485 199485 T
chrIII 199489 199489 G
chrIII 199490 199490 C
chrIII 199492 199492 A
chrIII 199493 199493 A
chrIII 199495 199495 T
chrIII 199512 199512 A
chrIII 199513 199513 T
chrIII 199515 199515 C
chrIII 199516 199516 T
chrIII 199520 199520 C
chrIII 199522 199522 G
chrIII 200104 200104 C
chrIII 200105 200105 T
chrIII 200108 200108 A
chrIII 200109 200109 T
chrIII 200111 200111 T
chrIII 200112 200112 T
chrIII 200842 200842 T
chrIII 200844 200844 A
chrIII 200845 200845 G
chrIII 200849 200849 T
chrIII 200850 200850 C
chrIII 200861 200861 A
chrIII 201065 201065 T
chrIII 201081 201081 T
chrIII 201090 201090 T
chrIII 201091 201091 T
chrIII 201098 201098 A
chrIII 201179 201179 C
chrIII 201180 201180 T
chrIII 201185 201185 A
chrIII 201190 201190 C
chrIII 268606 268606 T
chrIII 268607 268607 G
chrIII 268608 268608 C
chrIII 268616 268616 A
chrIII 268618 268618 C
chrIII 268639 268639 C
chrIII 268850 268850 A
chrIII 268858 268858 A
chrIII 268864 268864 A
chrIII 268865 268865 G
chrIII 268933 268933 G
chrIII 268934 268934 A
chrIII 268935 268935 A
chrIII 268943 268943 T
chrIII 268945 268945 T
chrIII 268966 268966 T
chrIII 269177 269177 G
chrIII 269185 269185 G
chrIII 269191 269191 C
chrIII 269192 269192 C
chrIII 291988 291988 T
chrIII 291991 291991 A
chrIII 292003 292003 G
chrIII 292006 292006 G
chrIII 292058 292058 C
chrIII 292092 292092 G
chrIII 292099 292099 A
chrIII 292100 292100 A
chrIII 292117 292117 C
chrIII 292119 292119 A
chrIII 293022 293022 A
chrIII 293026 293026 G
chrIII 293027 293027 G
chrIII 293028 293028 AG
chrIII 293029 293029 T
chrIII 293030 293030 T
chrIII 293031 293031 G
chrIII 293118 293118 A
chrIII 293122 293122 T
chrIII 293123 293123 T
chrIII 293125 293125 C
chrIII 293126 293126 G
chrIII 293128 293128 A
chrIII 293143 293143 T
chrIII 293144 293144 C
chrIII 293146 293146 A
chrIII 293147 293147 C
chrIII 293151 293151 G
chrIII 293153 293153 T
chrIII 293737 293737 T
chrIII 293738 293738 A
chrIII 293741 293741 T
chrIII 293742 293742 C
chrIII 293744 293744 A
chrIII 293745 293745 G
chrIII 294370 294370 A
chrIII 294372 294372 T
chrIII 294373 294373 A
chrIII 294377 294377 C
chrIII 294378 294378 G
chrIII 294389 294389 T
chrIII 294593 294593 C
chrIII 294609 294609 C
chrIII 294618 294618 G
chrIII 294619 294619 G
chrIII 294626 294626 T
chrIII 295161 295161 T
chrIII 295165 295165 A
chrIII 295182 295182 T
chrIII 295186 295186 C
chrIII 295187 295187 G
chrIII 295192 295192 T
chrIII 295197 295197 A
chrIII 295198 295198 G
chrIII 295203 295203 G
chrIII 295207 295207 A
chrIII 295212 295212 C
chrIII 295215 295215 A
chrIII 295218 295218 A
chrIII 295219 295219 G
chrIII 295231 295231 G
chrIII 295237 295237 T
chrIII 295260 295260 C
chrIII 295261 295261 CG
chrIII 295266 295266 AT
chrIII 295267 295267 A
chrIII 295277 295277 T
chrIII 303014 303014 A
chrIII 303016 303016 T
chrIII 303019 303019 G
chrIII 303065 303065 C
chrIII 303096 303096 G
chrIII 303175 303175 A
chrIII 303213 303213 T
chrIII 303216 303216 C
chrIII 303243 303243 T
chrIII 303247 303247 T
chrIII 303472 303472 A
chrIII 303475 303475 C
chrIII 303477 303477 A
chrIII 303499 303499 T
chrIII 303524 303524 C
chrIII 303702 303702 T
chrIII 303703 303703 G
chrIII 303729 303729 A
chrIII 303779 303779 G
chrIII 303780 303780 A
chrIII 303851 303851 AT
chrIII 303862 303862 CG
chrIII 303884 303884 AT
chrIII 303918 303918 T
chrIII 303922 303922 AT
chrIII 303923 303923 A
chrIII 303929 303929 T
chrIII 303939 303939 CG
chrIII 303940 303940 CG
chrIII 303967 303967 A
chrIII 304019 304019 C
chrIII 304035 304035 A
chrIII 304102 304102 G
chrIII 304112 304112 A
chrIII 304171 304171 T
chrIII 304195 304195 T
chrIII 304198 304198 T
chrIII 304205 304205 G
chrIII 304236 304236 G
chrIII 304247 304247 G
chrIII 304259 304259 G
chrIII 304298 304298 A
chrIII 304299 304299 A
chrIII 304667 304667 T
chrIII 304668 304668 T
chrIII 304676 304676 A
chrIII 304681 304681 T
chrIII 304682 304682 T
chrIII 304732 304732 C
chrIII 304811 304811 A
chrIII 304822 304822 A
chrIII 304825 304825 C
chrIII 304847 304847 A
chrIII 304859 304859 C
chrIII 304967 304967 T
chrIII 305002 305002 C
chrIII 305033 305033 G
chrIII 305064 305064 A
chrIII 305066 305066 A
chrIII 305105 305105 C
chrIII 305237 305237 G
chrIII 305257 305257 T
chrIII 305261 305261 A
chrIII 305288 305288 A
chrIII 305294 305294 A
chrIII 305326 305326 T
chrIII 305354 305354 G
chrIII 305419 305419 T
chrIII 305429 305429 A
chrIII 305490 305490 A
chrIII 305505 305505 C
chrIII 305563 305563 A
chrIII 305662 305662 C
chrIII 305687 305687 A
chrIII 305737 305737 T
chrIII 305778 305778 T
chrIII 305924 305924 C
chrIII 305960 305960 A
chrIII 305996 305996 T
chrIII 306006 306006 A
chrIII 306037 306037 T
chrIII 306048 306048 T
chrIII 306064 306064 C
chrIII 306132 306132 A
chrIII 306260 306260 T
chrIII 306278 306278 A
chrIII 306280 306280 G
chrIII 306299 306299 T
chrIII 306309 306309 T
chrIII 306392 306392 T
chrIII 306398 306398 A
chrIII 306405 306405 G
chrIII 306412 306412 A
chrIII 306414 306414 G
chrIII 306483 306483 C
chrIII 306507 306507 G
chrIII 306509 306509 T
chrIII 306524 306524 C
chrIII 306538 306538 T
chrIII 306575 306575 T
chrIII 306623 306623 G
chrIII 306679 306679 A
chrIII 306681 306681 T
chrIII 306699 306699 A
chrIII 306700 306700 T
chrIII 306874 306874 A
chrIII 306896 306896 G
chrIII 306920 306920 G
chrIII 306928 306928 G
chrIII 306961 306961 AT
chrIII 306962 306962 AT
chrIII 306974 306974 T
chrIII 306992 306992 T
chrIII 307016 307016 A
chrIII 307039 307039 T
chrIII 307057 307057 C
chrIII 307095 307095 T
chrIII 307096 307096 AC
chrIII 307097 307097 CGT
chrIII 307098 307098 GT
chrIII 307099 307099 G
chrIII 307104 307104 T
chrIII 307105 307105 A
chrIII 307126 307126 A
chrIII 307127 307127 AC
chrIII 307128 307128 T
chrIII 307138 307138 T
chrIII 307139 307139 C
chrIII 307140 307140 T
chrIII 307154 307154 A
chrIII 307158 307158 T
chrIII 307166 307166 T
chrIII 307177 307177 G
chrIII 307182 307182 A
chrIII 307185 307185 A
chrIII 307186 307186 T
chrIII 307187 307187 C
chrIII 307189 307189 G
chrIII 307190 307190 C
chrIII 307192 307192 T
chrIII 307193 307193 C
chrIII 307225 307225 A
chrIII 307226 307226 T
chrIII 307227 307227 C
chrIII 307228 307228 A
chrIII 307230 307230 T
chrIII 307233 307233 CG
chrIII 307238 307238 AT
chrIII 307241 307241 CG
chrIII 307243 307243 A
chrIII 307244 307244 C
chrIII 307245 307245 A
chrIII 307246 307246 GT
chrIII 307247 307247 A
chrIII 307250 307250 A
chrIII 307252 307252 T
chrIII 307253 307253 C
chrIII 307256 307256 G
chrIII 307310 307310 AT
chrIII 307316 307316 G
chrIII 307317 307317 C
chrIII 307321 307321 C
chrIII 307323 307323 CG
chrIII 307325 307325 AT
chrIII 307326 307326 AT
chrIII 307339 307339 CG
chrIII 307348 307348 T
chrIII 307349 307349 T
chrIII 307351 307351 A
chrIII 307352 307352 A
chrIII 307353 307353 CG
chrIII 307368 307368 CG
chrIII 307376 307376 AT
chrIII 307421 307421 AT
chrIII 307422 307422 AT
chrIII 307428 307428 AT
chrIII 307429 307429 CG
chrIII 307432 307432 CG
chrIII 307436 307436 T
chrIII 307437 307437 G
chrIII 307442 307442 T
chrIII 307443 307443 C
chrIII 307451 307451 G
chrIII 307455 307455 G
chrIII 307456 307456 G
chrIII 307459 307459 T
chrIII 307461 307461 T
chrIII 307462 307462 C
chrIII 307463 307463 A
chrIII 307465 307465 T
chrIII 307466 307466 T
chrIII 307467 307467 C
chrIII 307469 307469 G
chrIII 307470 307470 C
chrIII 307471 307471 AT
chrIII 307481 307481 A
chrIII 307489 307489 T
chrIII 307498 307498 A
chrIII 307516 307516 A
chrIII 307519 307519 C
chrIII 307527 307527 T
chrIII 307531 307531 G
chrIII 307547 307547 CG
chrIII 307548 307548 AT
chrIII 307553 307553 CG
chrIII 307560 307560 AT
chrIII 307563 307563 CG
chrIII 307574 307574 AT
chrIII 307582 307582 G
chrIII 307583 307583 AT
chrIII 307587 307587 T
chrIII 307589 307589 AT
chrIII 307594 307594 C
chrIII 307595 307595 AT
chrIII 307626 307626 AT
chrIII 307630 307630 AT
chrIII 307635 307635 AT
chrIII 307639 307639 AT
chrIII 307642 307642 A
chrIII 307653 307653 AT
chrIII 307654 307654 CG
chrIII 307655 307655 AT
chrIII 307674 307674 A
chrIII 307677 307677 A
chrIII 307682 307682 A
chrIII 307685 307685 AT
chrIII 307689 307689 AT
chrIII 307690 307690 AT
chrIII 307694 307694 C
chrIII 307696 307696 T
chrIII 307716 307716 CG
chrIII 307722 307722 CG
chrIII 307725 307725 C
chrIII 307726 307726 A
chrIII 307727 307727 T
chrIII 307728 307728 AT
chrIII 307735 307735 T
chrIII 307760 307760 C
chrIII 307768 307768 C
chrIII 307772 307772 T
chrIII 307784 307784 AG
chrIII 307799 307799 T
chrIII 307810 307810 C
chrIII 307827 307827 C
chrIII 307833 307833 CG
chrIII 307836 307836 AT
chrIII 307839 307839 T
chrIII 307848 307848 AT
chrIII 307849 307849 AT
chrIII 307850 307850 CG
chrIII 307852 307852 CG
chrIII 307853 307853 CG
chrIII 307855 307855 AT
chrIII 307860 307860 AT
chrIII 307861 307861 AT
chrIII 307863 307863 AT
chrIII 307899 307899 AT
chrIII 307902 307902 AT
chrIII 307953 307953 CG
chrIII 307985 307985 CG
chrIII 307986 307986 AT
chrIII 308004 308004 AT
chrIII 308028 308028 C
chrIII 308034 308034 T
chrIII 308043 308043 CG
chrIII 308061 308061 C
chrIII 308067 308067 T
chrIII 308076 308076 T
chrIII 308082 308082 AT
chrIII 308094 308094 T
chrIII 308106 308106 AT
chrIII 308109 308109 CG
chrIII 308121 308121 CG
chrIII 308124 308124 AT
chrIII 308127 308127 T
chrIII 308142 308142 C
chrIII 308154 308154 T
chrIII 308179 308179 CG
chrIII 308181 308181 A
chrIII 308184 308184 T
chrIII 308190 308190 G
chrIII 308196 308196 G
chrIII 308197 308197 A
chrIII 311018 311018 G
chrIII 311020 311020 T
chrIII 311023 311023 G
chrIII 311024 311024 T
chrIII 311030 311030 C
chrIII 311079 311079 G
chrIII 311237 311237 AT
chrIII 311290 311290 CG
chrIII 311341 311341 CG
chrIII 311513 311513 CG
chrIII 311517 311517 CG
chrIII 311518 311518 AT
chrIII 311519 311519 AT
chrIII 311521 311521 CG
chrIII 314218 314218 T
chrIII 314224 314224 G
chrIII 314225 314225 CT
chrIII 314226 314226 G
chrIII 314231 314231 A
chrIII 314233 314233 G
chrIII 314234 314234 C
chrIII 314237 314237 A
chrIII 314243 314243 T
chrIII 314249 314249 C
chrIII 314260 314260 A
chrIII 314267 314267 G
chrIII 314328 314328 AT
chrIII 314354 314354 AT
chrIII 314364 314364 CG
chrIII 314378 314378 AT
chrIII 314381 314381 CG
chrIII 314385 314385 AT
chrIII 314387 314387 AT
chrIII 314390 314390 AT
chrIII 314402 314402 AT
chrIII 314420 314420 G
chrIII 314498 314498 T
chrIII 314500 314500 T
chrIII 314501 314501 G
chrIII 314503 314503 A
chrIII 314504 314504 C
chrIII 314505 314505 T
chrIII 314514 314514 C
chrIII 314525 314525 G
chrIII 314528 314528 C
chrIII 314531 314531 C
chrIII 314534 314534 A
chrIII 314543 314543 C
chrIII 314564 314564 T
chrIII 314573 314573 T
chrIII 314576 314576 A
chrIII 314630 314630 AT
chrIII 314638 314638 AT
chrIII 314652 314652 AT
chrIII 314678 314678 AT
chrIII 314696 314696 G
chrIII 314697 314697 G
chrIII 314699 314699 T
chrIII 314705 314705 C
chrIII 314717 314717 AT
chrIII 314724 314724 CG
chrIII 314747 314747 AT
chrIII 314796 314796 CG
chrIII 314801 314801 CG
chrIII 314804 314804 AT
chrIII 314806 314806 AT
chrIII 314873 314873 CG
chrIII 314891 314891 CG
chrIII 314896 314896 AT
chrIII 314898 314898 CG
chrIII 314927 314927 CG
chrIII 314929 314929 C
chrIII 315057 315057 AT
chrIII 315113 315113 AT
chrIII 315186 315186 CG
chrIII 315264 315264 CG
chrIII 315294 315294 AT
chrIII 315319 315319 AT
chrIII 315337 315337 CG
chrIII 315355 315355 CG
chrIII 315375 315375 AT
chrIII 315383 315383 T
chrIII 315412 315412 C
chrIII 315418 315418 T
chrIII 315467 315467 AT
chrIII 315479 315479 AT
chrIII 315513 315513 G
chrIII 315514 315514 C
chrIII 315515 315515 G
chrIII 315543 315543 CG
chrIII 315545 315545 CG
chrIII 315546 315546 AT
chrIII 315547 315547 AT
chrIII 315585 315585 T
chrIII 315589 315589 A
chrIII 315590 315590 G
chrIII 315602 315602 G
chrIII 315641 315641 AT
chrIII 315648 315648 CG
chrIII 315650 315650 CG
chrIII 315654 315654 AT
chrIII 315660 315660 C
chrIII 315677 315677 T
chrIII 315685 315685 CG
chrIII 315701 315701 AT
chrIII 315706 315706 AT
chrIII 315715 315715 CG
chrIII 315716 315716 T
chrIII 315729 315729 G
chrIII 315748 315748 C
chrIII 315784 315784 AG
chrIII 315786 315786 G
chrIII 315787 315787 AT
chrIII 315788 315788 AT
chrIII 315794 315794 T
chrIII 315799 315799 C
chrIII 315802 315802 A
chrIII 315803 315803 ACT
chrIII 315810 315810 A
chrIII 315811 315811 G
chrIII 315812 315812 G
chrIII 315814 315814 G
chrIII 315815 315815 A
chrIII 315841 315841 G
chrIII 315842 315842 A
chrIII 315854 315854 AT
chrIII 315860 315860 C
chrIII 315865 315865 G
chrIII 315877 315877 T
chrIII 315884 315884 CG
chrIII 315890 315890 A
chrIII 315891 315891 A
chrIII 315898 315898 AT
chrIII 315901 315901 C
chrIII 315903 315903 ACT
chrIII 315908 315908 AT
chrIII 315909 315909 ACT
chrIII 315911 315911 A
chrIII 315930 315930 AT
chrIII 315932 315932 CG
chrIII 315934 315934 G
chrIII 315937 315937 T
chrIII 315941 315941 AT
chrIII 315942 315942 G
chrIII 315945 315945 C
chrIII 315950 315950 A
chrIII 315951 315951 AG
chrIII 315952 315952 T
chrIII 315954 315954 A
chrIII 315956 315956 AT
chrIII 315957 315957 A
chrIII 315961 315961 A
chrIII 315966 315966 G
chrIII 315969 315969 A
chrIII 315970 315970 G
chrIII 315973 315973 A
chrIII 315974 315974 C
chrIII 315989 315989 AG
chrIII 315990 315990 A
chrIII 315993 315993 A
chrIII 315994 315994 A
chrIII 315995 315995 AT
chrIII 315996 315996 AG
chrIII 316002 316002 C
chrIII 316005 316005 G
chrIII 316009 316009 T
chrIII 316011 316011 A
chrIII 316012 316012 T
chrIII 316016 316016 A
chrIII 316022 316022 A
chrIII 316024 316024 A
chrIII 316026 316026 A
chrIII 316037 316037 C
chrIII 316038 316038 A
chrIII 316043 316043 AT
chrIII 316044 316044 AT
chrIII 316046 316046 C
chrIII 316047 316047 G
chrIII 316048 316048 G
chrIII 316053 316053 A
chrIII 316054 316054 CG
chrIII 316056 316056 AT
chrIII 316063 316063 C
chrIII 316065 316065 AT
chrIII 316066 316066 AC
chrIII 316067 316067 CGT
chrIII 316068 316068 T
chrIII 316069 316069 G
chrIII 316070 316070 A
chrIII 316074 316074 G
chrIII 316075 316075 CG
chrIII 316076 316076 T
chrIII 316077 316077 A
chrIII 316083 316083 CG
chrIII 316084 316084 AT
chrIII 316085 316085 AT
chrIII 316088 316088 CG
chrIII 316090 316090 G
chrIII 316117 316117 G
chrIII 316127 316127 T
chrIII 316223 316223 G
chrIII 316259 316259 G
chrIII 316261 316261 A
chrIII 316262 316262 G
chrIII 316265 316265 T
chrIII 316266 316266 A
chrIII 316278 316278 T
chrIII 316279 316279 G
chrIII 316288 316288 C
chrIII 316289 316289 CG
chrIII 316290 316290 G
chrIII 316294 316294 A
chrIII 316311 316311 G
chrIII 316318 316318 G
chrIII 316319 316319 T
chrIII 316321 316321 A
chrIII 316326 316326 A
chrIII 316329 316329 A
chrIII 316339 316339 T
chrIII 316366 316366 CG
chrIII 316370 316370 AT
chrIII 316377 316377 AGT
chrIII 316379 316379 AT
chrIII 316382 316382 AT
chrIII 316384 316384 G
chrIII 316385 316385 T
chrIII 316387 316387 A
chrIII 316388 316388 C
chrIII 316396 316396 T
chrIII 316409 316409 G
chrIII 316411 316411 T
chrIII 316419 316419 G
chrIII 316422 316422 A
chrIII 316423 316423 A
chrIII 316431 316431 AT
chrIII 316433 316433 AT
chrIII 316449 316449 AT
chrIII 316464 316464 CG
chrIII 316465 316465 AT
chrIII 316466 316466 CG
chrIII 316469 316469 AT
chrIII 316470 316470 AT
chrIII 316476 316476 A
chrIII 316477 316477 A
chrIII 316487 316487 AT
chrIII 316488 316488 CG
chrIII 316489 316489 G
chrIII 316490 316490 A
chrIII 316491 316491 G
chrIII 316492 316492 A
chrIII 316493 316493 G
chrIII 316519 316519 C
chrIII 316520 316520 AG
chrIII 316521 316521 CT
chrIII 316534 316534 AT
chrIII 316536 316536 CG
