# Supplementary material for: Sequence Profiling of the Saccharomyces cerevisiae Genome Permits Deconvolution of Unique and Multialigned Reads for Variant Detection
Source: G3 (Bethesda). 2014 Feb 20;4(4):707–15. doi: 10.1534/g3.113.009464 (PMC4059241; doi:10.1534/g3.113.009464)
Supplement: Supporting Information [file supp_g3.113.009464_FileS1.zip › resources/100nt/chrIV_100_intrasnv.bed]

track name=intraSNV_100 description="intra SNV from HTS profile"
chrIV 141 141 A
chrIV 143 143 C
chrIV 156 156 A
chrIV 157 157 G
chrIV 248 248 G
chrIV 249 249 GT
chrIV 250 250 AC
chrIV 251 251 A
chrIV 252 252 C
chrIV 253 253 C
chrIV 255 255 G
chrIV 256 256 T
chrIV 257 257 A
chrIV 258 258 AT
chrIV 259 259 A
chrIV 260 260 G
chrIV 261 261 AT
chrIV 262 262 CG
chrIV 263 263 AT
chrIV 264 264 A
chrIV 266 266 CG
chrIV 268 268 AT
chrIV 271 271 T
chrIV 273 273 C
chrIV 274 274 A
chrIV 275 275 T
chrIV 291 291 A
chrIV 292 292 C
chrIV 294 294 AC
chrIV 296 296 CT
chrIV 303 303 C
chrIV 307 307 T
chrIV 314 314 A
chrIV 331 331 T
chrIV 337 337 T
chrIV 338 338 T
chrIV 342 342 C
chrIV 343 343 T
chrIV 347 347 AC
chrIV 348 348 GT
chrIV 349 349 A
chrIV 350 350 A
chrIV 351 351 CG
chrIV 352 352 A
chrIV 360 360 CG
chrIV 362 362 CG
chrIV 365 365 C
chrIV 366 366 G
chrIV 367 367 A
chrIV 378 378 CG
chrIV 379 379 T
chrIV 383 383 C
chrIV 384 384 C
chrIV 385 385 G
chrIV 394 394 C
chrIV 395 395 AT
chrIV 407 407 AT
chrIV 408 408 CG
chrIV 411 411 AT
chrIV 412 412 ACG
chrIV 414 414 T
chrIV 435 435 A
chrIV 444 444 C
chrIV 448 448 CG
chrIV 450 450 G
chrIV 451 451 ACG
chrIV 453 453 AGT
chrIV 454 454 T
chrIV 455 455 AC
chrIV 457 457 A
chrIV 458 458 G
chrIV 459 459 G
chrIV 461 461 G
chrIV 465 465 G
chrIV 469 469 A
chrIV 471 471 T
chrIV 474 474 AT
chrIV 475 475 AT
chrIV 478 478 CG
chrIV 479 479 AT
chrIV 599 599 G
chrIV 602 602 A
chrIV 603 603 T
chrIV 604 604 C
chrIV 610 610 T
chrIV 611 611 A
chrIV 612 612 CT
chrIV 613 613 C
chrIV 622 622 AT
chrIV 624 624 CG
chrIV 631 631 C
chrIV 633 633 G
chrIV 643 643 CG
chrIV 644 644 A
chrIV 665 665 T
chrIV 675 675 A
chrIV 682 682 CG
chrIV 685 685 CG
chrIV 691 691 AT
chrIV 692 692 G
chrIV 697 697 T
chrIV 698 698 CT
chrIV 714 714 AT
chrIV 717 717 AT
chrIV 718 718 T
chrIV 726 726 T
chrIV 731 731 AC
chrIV 735 735 A
chrIV 736 736 CG
chrIV 737 737 A
chrIV 742 742 CG
chrIV 745 745 C
chrIV 746 746 CG
chrIV 750 750 A
chrIV 753 753 A
chrIV 754 754 AT
chrIV 757 757 C
chrIV 768 768 G
chrIV 774 774 C
chrIV 776 776 T
chrIV 777 777 T
chrIV 778 778 GT
chrIV 779 779 A
chrIV 784 784 CGT
chrIV 789 789 AT
chrIV 791 791 C
chrIV 797 797 T
chrIV 803 803 AT
chrIV 806 806 A
chrIV 810 810 A
chrIV 812 812 CG
chrIV 821 821 AT
chrIV 822 822 AT
chrIV 823 823 AT
chrIV 827 827 G
chrIV 829 829 AT
chrIV 832 832 CG
chrIV 833 833 CGT
chrIV 845 845 AT
chrIV 846 846 CG
chrIV 876 876 CG
chrIV 884 884 AGT
chrIV 888 888 G
chrIV 893 893 AT
chrIV 899 899 AT
chrIV 900 900 AT
chrIV 901 901 AT
chrIV 903 903 CG
chrIV 908 908 AT
chrIV 912 912 A
chrIV 914 914 C
chrIV 920 920 C
chrIV 922 922 C
chrIV 937 937 T
chrIV 939 939 A
chrIV 942 942 T
chrIV 943 943 T
chrIV 944 944 G
chrIV 946 946 T
chrIV 948 948 C
chrIV 950 950 T
chrIV 952 952 A
chrIV 953 953 T
chrIV 954 954 AC
chrIV 978 978 A
chrIV 998 998 C
chrIV 1017 1017 T
chrIV 1018 1018 A
chrIV 1032 1032 A
chrIV 1033 1033 T
chrIV 1034 1034 C
chrIV 1035 1035 C
chrIV 1037 1037 A
chrIV 1039 1039 AT
chrIV 1041 1041 AT
chrIV 1042 1042 CG
chrIV 1045 1045 AT
chrIV 1047 1047 CG
chrIV 1049 1049 CG
chrIV 1050 1050 AT
chrIV 1061 1061 G
chrIV 1064 1064 T
chrIV 1071 1071 A
chrIV 1090 1090 C
chrIV 1098 1098 A
chrIV 1104 1104 CT
chrIV 1107 1107 C
chrIV 1108 1108 T
chrIV 1112 1112 T
chrIV 1113 1113 T
chrIV 1115 1115 T
chrIV 1122 1122 C
chrIV 1134 1134 A
chrIV 1174 1174 AT
chrIV 1175 1175 G
chrIV 1198 1198 A
chrIV 1203 1203 AT
chrIV 1206 1206 CG
chrIV 1213 1213 AT
chrIV 1222 1222 AT
chrIV 1228 1228 AT
chrIV 1229 1229 ACGT
chrIV 1230 1230 CG
chrIV 1276 1276 A
chrIV 1284 1284 T
chrIV 1302 1302 T
chrIV 1304 1304 T
chrIV 1339 1339 T
chrIV 1342 1342 G
chrIV 1343 1343 T
chrIV 1344 1344 A
chrIV 1347 1347 G
chrIV 1348 1348 GT
chrIV 1349 1349 C
chrIV 1350 1350 T
chrIV 1351 1351 G
chrIV 1352 1352 C
chrIV 1353 1353 T
chrIV 1354 1354 C
chrIV 1356 1356 C
chrIV 1364 1364 T
chrIV 1365 1365 T
chrIV 1395 1395 T
chrIV 1401 1401 A
chrIV 1410 1410 T
chrIV 1423 1423 C
chrIV 1442 1442 A
chrIV 1443 1443 C
chrIV 1444 1444 G
chrIV 1496 1496 CG
chrIV 1504 1504 CG
chrIV 1511 1511 AT
chrIV 1531 1531 C
chrIV 1571 1571 CG
chrIV 1574 1574 CG
chrIV 1592 1592 CG
chrIV 1600 1600 AT
chrIV 1607 1607 C
chrIV 1608 1608 CGT
chrIV 1623 1623 T
chrIV 1624 1624 A
chrIV 1625 1625 A
chrIV 1633 1633 G
chrIV 1636 1636 T
chrIV 1647 1647 T
chrIV 1651 1651 AT
chrIV 1658 1658 T
chrIV 1672 1672 C
chrIV 1673 1673 T
chrIV 1677 1677 A
chrIV 1711 1711 A
chrIV 1713 1713 CT
chrIV 1714 1714 CT
chrIV 1715 1715 T
chrIV 1720 1720 C
chrIV 1721 1721 C
chrIV 1722 1722 A
chrIV 1723 1723 C
chrIV 1724 1724 AT
chrIV 1725 1725 AG
chrIV 1726 1726 G
chrIV 1727 1727 AT
chrIV 1730 1730 AC
chrIV 1732 1732 C
chrIV 1733 1733 G
chrIV 1734 1734 AC
chrIV 1735 1735 C
chrIV 1738 1738 T
chrIV 1739 1739 A
chrIV 1746 1746 T
chrIV 1756 1756 T
chrIV 1760 1760 T
chrIV 1762 1762 T
chrIV 1793 1793 T
chrIV 1810 1810 A
chrIV 1817 1817 CG
chrIV 1819 1819 AT
chrIV 1823 1823 AT
chrIV 1831 1831 CG
chrIV 1834 1834 AT
chrIV 1843 1843 A
chrIV 1849 1849 T
chrIV 1850 1850 G
chrIV 1866 1866 T
chrIV 1867 1867 T
chrIV 1875 1875 C
chrIV 1876 1876 C
chrIV 1892 1892 G
chrIV 1898 1898 C
chrIV 1902 1902 A
chrIV 1906 1906 A
chrIV 1909 1909 G
chrIV 1939 1939 T
chrIV 1944 1944 AT
chrIV 1950 1950 CG
chrIV 1951 1951 CG
chrIV 1963 1963 G
chrIV 1982 1982 A
chrIV 1987 1987 A
chrIV 1993 1993 G
chrIV 2001 2001 G
chrIV 2008 2008 CG
chrIV 2009 2009 CG
chrIV 2012 2012 C
chrIV 2017 2017 CG
chrIV 2023 2023 CG
chrIV 2035 2035 AT
chrIV 2044 2044 C
chrIV 2045 2045 A
chrIV 2054 2054 T
chrIV 2056 2056 T
chrIV 2075 2075 A
chrIV 2089 2089 A
chrIV 2112 2112 C
chrIV 2129 2129 CG
chrIV 2135 2135 A
chrIV 2138 2138 G
chrIV 2139 2139 G
chrIV 2152 2152 G
chrIV 2173 2173 AT
chrIV 2178 2178 CG
chrIV 2200 2200 CG
chrIV 2212 2212 CG
chrIV 2213 2213 A
chrIV 2214 2214 AT
chrIV 2224 2224 CG
chrIV 2226 2226 CG
chrIV 2228 2228 AT
chrIV 2230 2230 CG
chrIV 2233 2233 T
chrIV 2379 2379 A
chrIV 2381 2381 G
chrIV 2386 2386 A
chrIV 2392 2392 A
chrIV 2406 2406 A
chrIV 2584 2584 AT
chrIV 2646 2646 T
chrIV 2651 2651 T
chrIV 2652 2652 C
chrIV 2653 2653 T
chrIV 2654 2654 A
chrIV 2656 2656 T
chrIV 2658 2658 G
chrIV 2659 2659 C
chrIV 2677 2677 G
chrIV 2683 2683 A
chrIV 2685 2685 C
chrIV 2686 2686 A
chrIV 2689 2689 G
chrIV 2710 2710 C
chrIV 2716 2716 A
chrIV 2739 2739 A
chrIV 2740 2740 A
chrIV 2749 2749 C
chrIV 2755 2755 T
chrIV 2772 2772 T
chrIV 2778 2778 C
chrIV 2779 2779 T
chrIV 2781 2781 G
chrIV 2796 2796 A
chrIV 2797 2797 AT
chrIV 2800 2800 CG
chrIV 2826 2826 AT
chrIV 2843 2843 CG
chrIV 2848 2848 CG
chrIV 2854 2854 CG
chrIV 2867 2867 CG
chrIV 2871 2871 CG
chrIV 2902 2902 CG
chrIV 2920 2920 A
chrIV 3180 3180 C
chrIV 3182 3182 T
chrIV 3183 3183 A
chrIV 3186 3186 T
chrIV 3187 3187 G
chrIV 3188 3188 C
chrIV 3269 3269 C
chrIV 3270 3270 G
chrIV 3288 3288 G
chrIV 3314 3314 T
chrIV 3317 3317 G
chrIV 3417 3417 G
chrIV 3418 3418 T
chrIV 3419 3419 A
chrIV 3466 3466 T
chrIV 3468 3468 C
chrIV 3478 3478 C
chrIV 3566 3566 AT
chrIV 3626 3626 T
chrIV 3627 3627 A
chrIV 3629 3629 C
chrIV 3630 3630 C
chrIV 3641 3641 T
chrIV 3642 3642 A
chrIV 3697 3697 G
chrIV 3738 3738 G
chrIV 3760 3760 G
chrIV 3764 3764 A
chrIV 3775 3775 G
chrIV 3880 3880 AT
chrIV 4130 4130 AT
chrIV 4142 4142 AT
chrIV 4232 4232 CG
chrIV 4752 4752 AT
chrIV 5308 5308 CG
chrIV 5398 5398 AT
chrIV 5408 5408 AT
chrIV 5563 5563 AT
chrIV 5644 5644 AT
chrIV 7717 7717 G
chrIV 7720 7720 A
chrIV 7725 7725 C
chrIV 7732 7732 CG
chrIV 7733 7733 ACT
chrIV 7734 7734 G
chrIV 7735 7735 G
chrIV 7736 7736 T
chrIV 7737 7737 C
chrIV 7738 7738 GT
chrIV 7739 7739 AT
chrIV 7740 7740 A
chrIV 7809 7809 T
chrIV 9433 9433 CG
chrIV 11017 11017 CG
chrIV 11741 11741 A
chrIV 11744 11744 A
chrIV 11750 11750 G
chrIV 11789 11789 G
chrIV 11798 11798 T
chrIV 11802 11802 CG
chrIV 11825 11825 C
chrIV 11854 11854 CG
chrIV 11861 11861 AT
chrIV 11933 11933 CG
chrIV 11936 11936 CG
chrIV 11942 11942 AT
chrIV 11951 11951 C
chrIV 11961 11961 CG
chrIV 11969 11969 T
chrIV 11975 11975 C
chrIV 11984 11984 C
chrIV 11985 11985 C
chrIV 11990 11990 C
chrIV 12008 12008 C
chrIV 12038 12038 A
chrIV 12059 12059 A
chrIV 12071 12071 A
chrIV 12074 12074 A
chrIV 12107 12107 AT
chrIV 12110 12110 A
chrIV 12113 12113 A
chrIV 12119 12119 G
chrIV 12146 12146 CG
chrIV 12185 12185 CG
chrIV 12186 12186 CG
chrIV 12187 12187 CG
chrIV 12191 12191 AT
chrIV 12194 12194 A
chrIV 12197 12197 A
chrIV 12221 12221 A
chrIV 12257 12257 A
chrIV 12263 12263 G
chrIV 12278 12278 A
chrIV 12287 12287 C
chrIV 12308 12308 A
chrIV 12311 12311 G
chrIV 12320 12320 A
chrIV 12344 12344 A
chrIV 12416 12416 AT
chrIV 12422 12422 T
chrIV 12425 12425 A
chrIV 12446 12446 AT
chrIV 12452 12452 AT
chrIV 12461 12461 C
chrIV 12535 12535 CG
chrIV 12539 12539 AT
chrIV 12545 12545 AT
chrIV 12551 12551 AT
chrIV 12552 12552 CG
chrIV 12556 12556 CG
chrIV 12566 12566 CG
chrIV 12684 12684 T
chrIV 12685 12685 C
chrIV 12686 12686 G
chrIV 12689 12689 T
chrIV 12692 12692 T
chrIV 12695 12695 C
chrIV 12698 12698 A
chrIV 12734 12734 C
chrIV 12743 12743 C
chrIV 12761 12761 C
chrIV 12782 12782 A
chrIV 12785 12785 A
chrIV 12797 12797 CG
chrIV 12842 12842 AT
chrIV 12848 12848 AT
chrIV 12857 12857 A
chrIV 12860 12860 G
chrIV 12866 12866 C
chrIV 12884 12884 T
chrIV 12923 12923 CG
chrIV 12932 12932 C
chrIV 12941 12941 C
chrIV 12968 12968 AT
chrIV 12970 12970 CG
chrIV 12971 12971 CG
chrIV 14027 14027 CG
chrIV 14965 14965 CG
chrIV 15027 15027 AT
chrIV 16018 16018 C
chrIV 16019 16019 A
chrIV 16021 16021 A
chrIV 16024 16024 A
chrIV 16025 16025 T
chrIV 16026 16026 G
chrIV 16070 16070 C
chrIV 16142 16142 T
chrIV 16163 16163 T
chrIV 16188 16188 A
chrIV 16192 16192 C
chrIV 16314 16314 G
chrIV 16341 16341 C
chrIV 16398 16398 T
chrIV 16467 16467 T
chrIV 16527 16527 AT
chrIV 16554 16554 CG
chrIV 16614 16614 AT
chrIV 16617 16617 AC
chrIV 16653 16653 CG
chrIV 16658 16658 AT
chrIV 16665 16665 AT
chrIV 16671 16671 AT
chrIV 16677 16677 T
chrIV 16701 16701 C
chrIV 16713 16713 G
chrIV 16722 16722 C
chrIV 16731 16731 C
chrIV 16752 16752 G
chrIV 16794 16794 C
chrIV 16839 16839 AT
chrIV 16946 16946 G
chrIV 16965 16965 AT
chrIV 16977 16977 CG
chrIV 17067 17067 C
chrIV 17068 17068 T
chrIV 17107 17107 AT
chrIV 17151 17151 AT
chrIV 17230 17230 AT
chrIV 17231 17231 CG
chrIV 17243 17243 CG
chrIV 17245 17245 AT
chrIV 17246 17246 CG
chrIV 17250 17250 CG
chrIV 17251 17251 CG
chrIV 17272 17272 G
chrIV 17282 17282 A
chrIV 17377 17377 T
chrIV 17407 17407 C
chrIV 17416 17416 A
chrIV 17421 17421 G
chrIV 17433 17433 A
chrIV 17554 17554 T
chrIV 17555 17555 C
chrIV 17556 17556 A
chrIV 17557 17557 AC
chrIV 17558 17558 A
chrIV 17559 17559 C
chrIV 17560 17560 A
chrIV 17561 17561 A
chrIV 17568 17568 A
chrIV 17700 17700 C
chrIV 17702 17702 T
chrIV 17706 17706 T
chrIV 17718 17718 T
chrIV 17720 17720 A
chrIV 17724 17724 A
chrIV 17727 17727 G
chrIV 17730 17730 C
chrIV 17772 17772 T
chrIV 17773 17773 T
chrIV 17779 17779 G
chrIV 17781 17781 C
chrIV 17784 17784 A
chrIV 17789 17789 A
chrIV 17838 17838 T
chrIV 17861 17861 T
chrIV 17868 17868 T
chrIV 17880 17880 AT
chrIV 17886 17886 CG
chrIV 17888 17888 AT
chrIV 17889 17889 AT
chrIV 17893 17893 C
chrIV 17917 17917 A
chrIV 17918 17918 C
chrIV 17921 17921 A
chrIV 17955 17955 T
chrIV 17994 17994 G
chrIV 18027 18027 C
chrIV 18030 18030 A
chrIV 18042 18042 A
chrIV 18048 18048 A
chrIV 18069 18069 T
chrIV 18092 18092 C
chrIV 18093 18093 G
chrIV 18108 18108 A
chrIV 18120 18120 A
chrIV 18129 18129 A
chrIV 18165 18165 T
chrIV 18168 18168 T
chrIV 18171 18171 T
chrIV 18177 18177 T
chrIV 18183 18183 C
chrIV 18195 18195 CG
chrIV 18198 18198 C
chrIV 18200 18200 G
chrIV 18204 18204 G
chrIV 18207 18207 T
chrIV 18221 18221 A
chrIV 18231 18231 A
chrIV 18257 18257 T
chrIV 18318 18318 C
chrIV 18325 18325 CG
chrIV 18336 18336 G
chrIV 18342 18342 CG
chrIV 18348 18348 T
chrIV 18352 18352 CG
chrIV 18354 18354 CG
chrIV 18359 18359 A
chrIV 18360 18360 A
chrIV 18414 18414 C
chrIV 18425 18425 G
chrIV 18426 18426 T
chrIV 18436 18436 G
chrIV 18437 18437 C
chrIV 18498 18498 A
chrIV 18510 18510 A
chrIV 18540 18540 G
chrIV 18582 18582 G
chrIV 18621 18621 C
chrIV 18663 18663 T
chrIV 18693 18693 C
chrIV 18696 18696 G
chrIV 18700 18700 G
chrIV 44061 44061 A
chrIV 44063 44063 C
chrIV 44115 44115 A
chrIV 44136 44136 T
chrIV 44142 44142 T
chrIV 44181 44181 T
chrIV 44184 44184 T
chrIV 44209 44209 C
chrIV 44211 44211 G
chrIV 44223 44223 C
chrIV 44271 44271 T
chrIV 44274 44274 T
chrIV 44313 44313 G
chrIV 44319 44319 C
chrIV 44379 44379 T
chrIV 44439 44439 C
chrIV 44496 44496 T
chrIV 44526 44526 T
chrIV 44529 44529 C
chrIV 45093 45093 T
chrIV 45216 45216 T
chrIV 45303 45303 T
chrIV 45312 45312 T
chrIV 45318 45318 C
chrIV 45330 45330 A
chrIV 45360 45360 C
chrIV 45363 45363 A
chrIV 45369 45369 C
chrIV 45370 45370 A
chrIV 45371 45371 G
chrIV 45420 45420 C
chrIV 45588 45588 C
chrIV 45597 45597 C
chrIV 45642 45642 C
chrIV 45660 45660 T
chrIV 45675 45675 T
chrIV 45700 45700 C
chrIV 45702 45702 A
chrIV 45714 45714 C
chrIV 45717 45717 T
chrIV 45732 45732 C
chrIV 45786 45786 C
chrIV 45837 45837 C
chrIV 45846 45846 G
chrIV 45858 45858 A
chrIV 45909 45909 T
chrIV 45910 45910 G
chrIV 45911 45911 T
chrIV 116395 116395 A
chrIV 116404 116404 C
chrIV 116434 116434 G
chrIV 116440 116440 C
chrIV 116464 116464 C
chrIV 116482 116482 G
chrIV 116506 116506 C
chrIV 116521 116521 C
chrIV 116539 116539 G
chrIV 116549 116549 T
chrIV 116575 116575 C
chrIV 116686 116686 A
chrIV 116689 116689 C
chrIV 116701 116701 A
chrIV 116740 116740 C
chrIV 116747 116747 T
chrIV 116788 116788 G
chrIV 116789 116789 T
chrIV 118145 118145 T
chrIV 118148 118148 T
chrIV 118152 118152 C
chrIV 118163 118163 C
chrIV 118205 118205 A
chrIV 118508 118508 C
chrIV 118521 118521 A
chrIV 118522 118522 CT
chrIV 118523 118523 G
chrIV 118525 118525 C
chrIV 123997 123997 G
chrIV 124000 124000 G
chrIV 124006 124006 A
chrIV 124050 124050 C
chrIV 124054 124054 G
chrIV 124096 124096 A
chrIV 124125 124125 C
chrIV 124126 124126 A
chrIV 124132 124132 T
chrIV 124156 124156 G
chrIV 124183 124183 G
chrIV 124354 124354 T
chrIV 124357 124357 G
chrIV 124375 124375 T
chrIV 124402 124402 A
chrIV 124414 124414 G
chrIV 124450 124450 T
chrIV 124453 124453 C
chrIV 124459 124459 C
chrIV 124474 124474 G
chrIV 124507 124507 A
chrIV 124510 124510 T
chrIV 124576 124576 G
chrIV 124588 124588 A
chrIV 124783 124783 G
chrIV 124786 124786 A
chrIV 124787 124787 T
chrIV 124794 124794 C
chrIV 124807 124807 A
chrIV 130387 130387 A
chrIV 130388 130388 C
chrIV 130389 130389 G
chrIV 130394 130394 G
chrIV 130398 130398 T
chrIV 130399 130399 C
chrIV 130476 130476 A
chrIV 130487 130487 G
chrIV 133523 133523 A
chrIV 133526 133526 A
chrIV 133532 133532 G
chrIV 133577 133577 T
chrIV 133598 133598 T
chrIV 133631 133631 T
chrIV 133634 133634 C
chrIV 133643 133643 C
chrIV 133721 133721 C
chrIV 133727 133727 C
chrIV 133730 133730 T
chrIV 133735 133735 G
chrIV 133772 133772 T
chrIV 134051 134051 C
chrIV 134081 134081 T
chrIV 134087 134087 C
chrIV 134236 134236 G
chrIV 134237 134237 A
chrIV 134240 134240 T
chrIV 134250 134250 C
chrIV 134270 134270 C
chrIV 134432 134432 A
chrIV 134462 134462 T
chrIV 134468 134468 T
chrIV 134471 134471 A
chrIV 134478 134478 T
chrIV 216603 216603 T
chrIV 216612 216612 T
chrIV 216642 216642 A
chrIV 216648 216648 T
chrIV 216672 216672 A
chrIV 216690 216690 A
chrIV 216714 216714 A
chrIV 216729 216729 T
chrIV 216747 216747 A
chrIV 216757 216757 C
chrIV 216783 216783 T
chrIV 216894 216894 G
chrIV 216897 216897 G
chrIV 216909 216909 G
chrIV 216948 216948 T
chrIV 216955 216955 C
chrIV 216996 216996 A
chrIV 216997 216997 G
chrIV 217995 217995 A
chrIV 217998 217998 C
chrIV 218002 218002 T
chrIV 218013 218013 T
chrIV 218055 218055 G
chrIV 218358 218358 T
chrIV 218371 218371 T
chrIV 218372 218372 CT
chrIV 218373 218373 C
chrIV 218375 218375 G
chrIV 219794 219794 A
chrIV 219797 219797 A
chrIV 219803 219803 T
chrIV 219847 219847 A
chrIV 219851 219851 T
chrIV 219893 219893 G
chrIV 219922 219922 T
chrIV 219923 219923 G
chrIV 219929 219929 A
chrIV 219953 219953 C
chrIV 219980 219980 A
chrIV 220151 220151 G
chrIV 220154 220154 A
chrIV 220172 220172 C
chrIV 220199 220199 G
chrIV 220211 220211 A
chrIV 220247 220247 C
chrIV 220250 220250 A
chrIV 220256 220256 A
chrIV 220271 220271 A
chrIV 220304 220304 G
chrIV 220307 220307 C
chrIV 220373 220373 A
chrIV 220385 220385 G
chrIV 220580 220580 A
chrIV 220583 220583 G
chrIV 220584 220584 G
chrIV 220591 220591 T
chrIV 220604 220604 G
chrIV 221704 221704 G
chrIV 221705 221705 T
chrIV 221706 221706 T
chrIV 221711 221711 A
chrIV 221715 221715 A
chrIV 221716 221716 T
chrIV 221793 221793 G
chrIV 221804 221804 C
chrIV 227521 227521 G
chrIV 227524 227524 G
chrIV 227530 227530 A
chrIV 227575 227575 C
chrIV 227596 227596 C
chrIV 227629 227629 A
chrIV 227632 227632 A
chrIV 227641 227641 T
chrIV 227719 227719 T
chrIV 227725 227725 T
chrIV 227728 227728 C
chrIV 227733 227733 A
chrIV 227770 227770 C
chrIV 228049 228049 T
chrIV 228079 228079 C
chrIV 228085 228085 T
chrIV 228234 228234 A
chrIV 228235 228235 G
chrIV 228238 228238 C
chrIV 228248 228248 T
chrIV 228268 228268 T
chrIV 228430 228430 G
chrIV 228460 228460 C
chrIV 228466 228466 C
chrIV 228469 228469 C
chrIV 228476 228476 G
chrIV 306919 306919 C
chrIV 306921 306921 A
chrIV 306950 306950 G
chrIV 307004 307004 A
chrIV 307013 307013 G
chrIV 307028 307028 AT
chrIV 307034 307034 AT
chrIV 307064 307064 AT
chrIV 307163 307163 A
chrIV 307181 307181 T
chrIV 307196 307196 T
chrIV 307214 307214 A
chrIV 307228 307228 A
chrIV 307262 307262 A
chrIV 307265 307265 A
chrIV 307271 307271 G
chrIV 307295 307295 A
chrIV 307307 307307 A
chrIV 308962 308962 C
chrIV 308968 308968 T
chrIV 308983 308983 C
chrIV 308995 308995 T
chrIV 309004 309004 T
chrIV 309055 309055 C
chrIV 309064 309064 C
chrIV 309067 309067 T
chrIV 309073 309073 T
chrIV 309076 309076 T
chrIV 309160 309160 C
chrIV 309173 309173 G
chrIV 309175 309175 C
chrIV 309184 309184 T
chrIV 309217 309217 C
chrIV 309265 309265 AT
chrIV 309313 309313 CG
chrIV 309316 309316 AT
chrIV 309346 309346 CG
chrIV 309355 309355 CG
chrIV 309388 309388 AT
chrIV 322787 322787 A
chrIV 322802 322802 C
chrIV 322829 322829 A
chrIV 322838 322838 T
chrIV 322859 322859 G
chrIV 322871 322871 C
chrIV 322898 322898 T
chrIV 359545 359545 T
chrIV 359547 359547 T
chrIV 359549 359549 C
chrIV 359551 359551 T
chrIV 359553 359553 AT
chrIV 359554 359554 ACG
chrIV 359555 359555 AT
chrIV 359556 359556 T
chrIV 359557 359557 GT
chrIV 359558 359558 A
chrIV 359559 359559 C
chrIV 359560 359560 G
chrIV 359561 359561 AC
chrIV 359562 359562 ACG
chrIV 359563 359563 A
chrIV 359564 359564 C
chrIV 359565 359565 T
chrIV 359618 359618 T
chrIV 359678 359678 CG
chrIV 359679 359679 AT
chrIV 359680 359680 CG
chrIV 359682 359682 A
chrIV 359685 359685 AGT
chrIV 359686 359686 AT
chrIV 359687 359687 ACT
chrIV 359688 359688 AG
chrIV 359689 359689 AGT
chrIV 359690 359690 CG
chrIV 359691 359691 A
chrIV 359692 359692 T
chrIV 359693 359693 C
chrIV 359694 359694 A
chrIV 383354 383354 C
chrIV 383360 383360 C
chrIV 383363 383363 G
chrIV 383371 383371 G
chrIV 383443 383443 A
chrIV 383483 383483 A
chrIV 383488 383488 T
chrIV 383489 383489 G
chrIV 383490 383490 T
chrIV 383494 383494 T
chrIV 383906 383906 G
chrIV 383912 383912 T
chrIV 383915 383915 A
chrIV 383923 383923 A
chrIV 383995 383995 G
chrIV 384035 384035 T
chrIV 384040 384040 A
chrIV 384041 384041 A
chrIV 384042 384042 C
chrIV 384046 384046 G
chrIV 384840 384840 A
chrIV 384844 384844 T
chrIV 384846 384846 A
chrIV 384847 384847 A
chrIV 384848 384848 G
chrIV 384850 384850 A
chrIV 384855 384855 T
chrIV 384859 384859 A
chrIV 384861 384861 T
chrIV 384862 384862 T
chrIV 384863 384863 T
chrIV 384865 384865 C
chrIV 384870 384870 T
chrIV 384874 384874 A
chrIV 384876 384876 T
chrIV 384877 384877 T
chrIV 384878 384878 T
chrIV 384880 384880 C
chrIV 384885 384885 T
chrIV 384889 384889 A
chrIV 384891 384891 T
chrIV 384892 384892 T
chrIV 384893 384893 T
chrIV 384895 384895 C
chrIV 384900 384900 T
chrIV 384904 384904 A
chrIV 384906 384906 T
chrIV 384907 384907 T
chrIV 384908 384908 T
chrIV 384910 384910 C
chrIV 384915 384915 T
chrIV 384919 384919 A
chrIV 384921 384921 T
chrIV 384922 384922 T
chrIV 384923 384923 T
chrIV 384925 384925 C
chrIV 384930 384930 T
chrIV 384934 384934 A
chrIV 384936 384936 T
chrIV 384937 384937 T
chrIV 384938 384938 T
chrIV 384940 384940 C
chrIV 384944 384944 A
chrIV 384945 384945 T
chrIV 384949 384949 A
chrIV 384951 384951 T
chrIV 384952 384952 T
chrIV 384953 384953 T
chrIV 384955 384955 C
chrIV 384959 384959 A
chrIV 384960 384960 T
chrIV 384966 384966 T
chrIV 384967 384967 T
chrIV 384968 384968 T
chrIV 384970 384970 C
chrIV 384974 384974 A
chrIV 384975 384975 T
chrIV 384989 384989 A
chrIV 384990 384990 T
chrIV 385004 385004 A
chrIV 385005 385005 T
chrIV 385019 385019 A
chrIV 385020 385020 T
chrIV 385034 385034 A
chrIV 385035 385035 A
chrIV 385049 385049 A
chrIV 385050 385050 A
chrIV 385064 385064 A
chrIV 385065 385065 A
chrIV 385079 385079 G
chrIV 385080 385080 A
chrIV 385089 385089 A
chrIV 385090 385090 C
chrIV 385094 385094 G
chrIV 385104 385104 T
chrIV 385105 385105 A
chrIV 427402 427402 T
chrIV 427438 427438 T
chrIV 427450 427450 C
chrIV 427453 427453 T
chrIV 427456 427456 A
chrIV 427468 427468 C
chrIV 427492 427492 C
chrIV 427504 427504 T
chrIV 427507 427507 C
chrIV 427513 427513 C
chrIV 427522 427522 T
chrIV 427567 427567 T
chrIV 434411 434411 A
chrIV 434412 434412 A
chrIV 434413 434413 C
chrIV 434414 434414 A
chrIV 434415 434415 C
chrIV 434416 434416 A
chrIV 434417 434417 A
chrIV 434418 434418 T
chrIV 434421 434421 G
chrIV 434422 434422 G
chrIV 434423 434423 G
chrIV 434466 434466 C
chrIV 434578 434578 C
chrIV 434589 434589 A
chrIV 434590 434590 T
chrIV 434618 434618 C
chrIV 434645 434645 T
chrIV 434648 434648 T
chrIV 434649 434649 T
chrIV 434667 434667 T
chrIV 434683 434683 C
chrIV 434743 434743 C
chrIV 434744 434744 C
chrIV 434746 434746 C
chrIV 434748 434748 C
chrIV 434749 434749 A
chrIV 437137 437137 T
chrIV 437138 437138 T
chrIV 437140 437140 CGT
chrIV 437141 437141 AG
chrIV 437142 437142 AG
chrIV 437143 437143 C
chrIV 437144 437144 CGT
chrIV 437145 437145 ACT
chrIV 437146 437146 ACG
chrIV 437147 437147 ACT
chrIV 437148 437148 CT
chrIV 437168 437168 G
chrIV 437174 437174 A
chrIV 437180 437180 T
chrIV 437198 437198 AT
chrIV 437199 437199 C
chrIV 437210 437210 T
chrIV 437227 437227 A
chrIV 437228 437228 A
chrIV 437252 437252 T
chrIV 437253 437253 CG
chrIV 437286 437286 CG
chrIV 437291 437291 C
chrIV 437302 437302 G
chrIV 437306 437306 AT
chrIV 437308 437308 AT
chrIV 437309 437309 G
chrIV 437311 437311 ACGT
chrIV 437313 437313 ACG
chrIV 437314 437314 A
chrIV 437320 437320 CG
chrIV 437321 437321 C
chrIV 437330 437330 AT
chrIV 437370 437370 AT
chrIV 437376 437376 AT
chrIV 437392 437392 CG
chrIV 437411 437411 AT
chrIV 437428 437428 AT
chrIV 437440 437440 T
chrIV 437441 437441 G
chrIV 437443 437443 A
chrIV 437445 437445 A
chrIV 437446 437446 AGT
chrIV 437472 437472 CG
chrIV 437475 437475 AT
chrIV 437477 437477 CG
chrIV 437479 437479 CG
chrIV 437496 437496 AT
chrIV 437502 437502 AT
chrIV 437503 437503 AT
chrIV 437505 437505 G
chrIV 437506 437506 A
chrIV 437507 437507 G
chrIV 437510 437510 AT
chrIV 437520 437520 AT
chrIV 437521 437521 T
chrIV 437522 437522 AT
chrIV 437526 437526 AT
chrIV 437527 437527 AT
chrIV 437754 437754 T
chrIV 437755 437755 G
chrIV 437756 437756 T
chrIV 437757 437757 T
chrIV 437758 437758 ACG
chrIV 437759 437759 AC
chrIV 437760 437760 A
chrIV 437761 437761 T
chrIV 437762 437762 CG
chrIV 437763 437763 G
chrIV 437764 437764 T
chrIV 437765 437765 AC
chrIV 437766 437766 A
chrIV 437767 437767 T
chrIV 437768 437768 A
chrIV 437769 437769 C
chrIV 437770 437770 G
chrIV 437771 437771 T
chrIV 437854 437854 A
chrIV 437855 437855 T
chrIV 437857 437857 A
chrIV 437862 437862 ACGT
chrIV 437863 437863 ACT
chrIV 437864 437864 ACGT
chrIV 437867 437867 AT
chrIV 437868 437868 AT
chrIV 437869 437869 AT
chrIV 437870 437870 ACGT
chrIV 437871 437871 AT
chrIV 437873 437873 CG
chrIV 437878 437878 CG
chrIV 437879 437879 CG
chrIV 471842 471842 C
chrIV 471844 471844 A
chrIV 471845 471845 T
chrIV 471846 471846 C
chrIV 471849 471849 C
chrIV 471850 471850 G
chrIV 471851 471851 A
chrIV 471948 471948 A
chrIV 472248 472248 C
chrIV 472671 472671 C
chrIV 472689 472689 T
chrIV 472731 472731 C
chrIV 472821 472821 C
chrIV 472918 472918 A
chrIV 472926 472926 T
chrIV 472932 472932 A
chrIV 472935 472935 C
chrIV 472938 472938 T
chrIV 491904 491904 T
chrIV 491919 491919 T
chrIV 491928 491928 C
chrIV 491958 491958 T
chrIV 491991 491991 G
chrIV 492009 492009 T
chrIV 492018 492018 T
chrIV 492117 492117 A
chrIV 492174 492174 C
chrIV 492180 492180 C
chrIV 492186 492186 C
chrIV 492219 492219 T
chrIV 492228 492228 T
chrIV 492231 492231 T
chrIV 492270 492270 C
chrIV 492291 492291 C
chrIV 513254 513254 CT
chrIV 513255 513255 AGT
chrIV 513256 513256 AGT
chrIV 513257 513257 CT
chrIV 513258 513258 ACG
chrIV 513275 513275 T
chrIV 513301 513301 G
chrIV 513307 513307 G
chrIV 513329 513329 C
chrIV 513332 513332 A
chrIV 513333 513333 A
chrIV 513340 513340 G
chrIV 513341 513341 A
chrIV 513343 513343 G
chrIV 513353 513353 AT
chrIV 513354 513354 C
chrIV 513355 513355 C
chrIV 513357 513357 AT
chrIV 513358 513358 G
chrIV 513359 513359 AT
chrIV 513360 513360 ACT
chrIV 513361 513361 CG
chrIV 513369 513369 T
chrIV 513371 513371 CT
chrIV 513372 513372 A
chrIV 513379 513379 G
chrIV 513382 513382 G
chrIV 513383 513383 T
chrIV 513384 513384 A
chrIV 513387 513387 C
chrIV 513392 513392 C
chrIV 513393 513393 GT
chrIV 513394 513394 AC
chrIV 513395 513395 C
chrIV 513396 513396 A
chrIV 513397 513397 T
chrIV 513399 513399 CT
chrIV 513400 513400 A
chrIV 513401 513401 CT
chrIV 513403 513403 C
chrIV 513404 513404 GT
chrIV 513405 513405 CGT
chrIV 513406 513406 T
chrIV 513407 513407 T
chrIV 513408 513408 A
chrIV 513411 513411 A
chrIV 513412 513412 C
chrIV 513413 513413 T
chrIV 513414 513414 T
chrIV 513415 513415 C
chrIV 513416 513416 AGT
chrIV 513417 513417 CT
chrIV 513418 513418 C
chrIV 513419 513419 C
chrIV 513421 513421 GT
chrIV 513422 513422 AT
chrIV 513426 513426 C
chrIV 513431 513431 A
chrIV 513434 513434 C
chrIV 513435 513435 AG
chrIV 513436 513436 T
chrIV 513438 513438 G
chrIV 513439 513439 C
chrIV 513442 513442 T
chrIV 513447 513447 CG
chrIV 513448 513448 GT
chrIV 513449 513449 T
chrIV 513452 513452 T
chrIV 513453 513453 A
chrIV 513455 513455 GT
chrIV 513458 513458 T
chrIV 513459 513459 T
chrIV 513462 513462 AT
chrIV 513463 513463 T
chrIV 513464 513464 G
chrIV 513465 513465 T
chrIV 513467 513467 A
chrIV 513468 513468 T
chrIV 513475 513475 T
chrIV 513476 513476 CG
chrIV 513478 513478 C
chrIV 513479 513479 G
chrIV 513482 513482 ACGT
chrIV 513485 513485 A
chrIV 513489 513489 C
chrIV 513490 513490 CT
chrIV 513491 513491 G
chrIV 513493 513493 AT
chrIV 513495 513495 CG
chrIV 513496 513496 AT
chrIV 513499 513499 CG
chrIV 513502 513502 CGT
chrIV 513503 513503 G
chrIV 513504 513504 CG
chrIV 513505 513505 C
chrIV 513506 513506 G
chrIV 513507 513507 C
chrIV 513508 513508 AT
chrIV 513509 513509 CG
chrIV 513512 513512 CG
chrIV 513513 513513 AT
chrIV 513514 513514 CG
chrIV 513518 513518 AT
chrIV 513519 513519 T
chrIV 513520 513520 CG
chrIV 513521 513521 AT
chrIV 513522 513522 CG
chrIV 513523 513523 A
chrIV 513524 513524 C
chrIV 513525 513525 A
chrIV 513530 513530 C
chrIV 513531 513531 T
chrIV 513537 513537 AT
chrIV 513538 513538 CG
chrIV 513539 513539 AT
chrIV 513541 513541 CG
chrIV 513543 513543 G
chrIV 513544 513544 T
chrIV 513545 513545 A
chrIV 513546 513546 AT
chrIV 513549 513549 CG
chrIV 513550 513550 G
chrIV 513554 513554 AT
chrIV 513555 513555 CG
chrIV 513556 513556 AT
chrIV 513557 513557 ACGT
chrIV 513558 513558 ACT
chrIV 513559 513559 C
chrIV 513560 513560 AC
chrIV 513561 513561 T
chrIV 513562 513562 A
chrIV 513567 513567 AT
chrIV 513568 513568 AT
chrIV 513579 513579 CG
chrIV 513580 513580 C
chrIV 513586 513586 CG
chrIV 513591 513591 ACGT
chrIV 513592 513592 ACGT
chrIV 513593 513593 ACGT
chrIV 513594 513594 ACGT
chrIV 513595 513595 ACGT
chrIV 513596 513596 ACGT
chrIV 513597 513597 ACGT
chrIV 513598 513598 ACGT
chrIV 513599 513599 CGT
chrIV 513684 513684 CGT
chrIV 513685 513685 ACT
chrIV 513686 513686 GT
chrIV 513688 513688 CGT
chrIV 513691 513691 A
chrIV 513692 513692 AG
chrIV 513693 513693 A
chrIV 513695 513695 A
chrIV 513696 513696 GT
chrIV 513697 513697 GT
chrIV 513698 513698 CG
chrIV 513699 513699 C
chrIV 513700 513700 G
chrIV 513702 513702 A
chrIV 513703 513703 G
chrIV 513708 513708 T
chrIV 513710 513710 T
chrIV 513711 513711 G
chrIV 513731 513731 G
chrIV 513733 513733 G
chrIV 513734 513734 GT
chrIV 513735 513735 T
chrIV 513736 513736 C
chrIV 513739 513739 C
chrIV 513740 513740 A
chrIV 513741 513741 T
chrIV 513742 513742 GT
chrIV 513745 513745 T
chrIV 513746 513746 T
chrIV 513747 513747 A
chrIV 513748 513748 T
chrIV 513749 513749 A
chrIV 513750 513750 A
chrIV 513751 513751 CG
chrIV 513752 513752 C
chrIV 513753 513753 A
chrIV 513754 513754 C
chrIV 513755 513755 G
chrIV 513756 513756 C
chrIV 513757 513757 A
chrIV 513758 513758 A
chrIV 513759 513759 CG
chrIV 513760 513760 AT
chrIV 513761 513761 GT
chrIV 513762 513762 AC
chrIV 513763 513763 G
chrIV 513777 513777 T
chrIV 513781 513781 ACT
chrIV 513783 513783 A
chrIV 513784 513784 A
chrIV 513789 513789 C
chrIV 513790 513790 C
chrIV 513791 513791 A
chrIV 513793 513793 C
chrIV 513794 513794 A
chrIV 513797 513797 G
chrIV 513799 513799 G
chrIV 513805 513805 A
chrIV 513806 513806 G
chrIV 513807 513807 G
chrIV 513812 513812 T
chrIV 513820 513820 AT
chrIV 513840 513840 C
chrIV 513843 513843 AT
chrIV 513844 513844 CT
chrIV 513845 513845 C
chrIV 513846 513846 T
chrIV 513847 513847 CG
chrIV 513859 513859 ACGT
chrIV 513861 513861 CG
chrIV 513865 513865 T
chrIV 513866 513866 C
chrIV 513867 513867 A
chrIV 513869 513869 T
chrIV 513870 513870 CG
chrIV 513882 513882 CG
chrIV 513883 513883 G
chrIV 513884 513884 GT
chrIV 513885 513885 A
chrIV 513886 513886 C
chrIV 513894 513894 AT
chrIV 513895 513895 AT
chrIV 513902 513902 T
chrIV 513907 513907 CG
chrIV 513908 513908 AT
chrIV 513910 513910 CG
chrIV 513913 513913 A
chrIV 513914 513914 A
chrIV 513915 513915 C
chrIV 513927 513927 T
chrIV 513937 513937 AT
chrIV 513938 513938 AT
chrIV 513940 513940 CG
chrIV 513943 513943 CG
chrIV 513956 513956 A
chrIV 513961 513961 C
chrIV 513974 513974 CG
chrIV 513977 513977 AT
chrIV 513978 513978 AT
chrIV 513983 513983 C
chrIV 513991 513991 G
chrIV 513992 513992 A
chrIV 513997 513997 C
chrIV 513999 513999 A
chrIV 514000 514000 C
chrIV 514001 514001 AG
chrIV 514004 514004 G
chrIV 514006 514006 CG
chrIV 514008 514008 CGT
chrIV 514009 514009 C
chrIV 514010 514010 CGT
chrIV 514013 514013 C
chrIV 514021 514021 ACGT
chrIV 514022 514022 ACGT
chrIV 514023 514023 ACGT
chrIV 514024 514024 AGT
chrIV 514025 514025 ACGT
chrIV 514026 514026 AGT
chrIV 514027 514027 AGT
chrIV 514028 514028 ACGT
chrIV 514029 514029 ACGT
chrIV 514030 514030 ACGT
chrIV 514031 514031 CGT
chrIV 514032 514032 ACGT
chrIV 514033 514033 ACGT
chrIV 514034 514034 ACGT
chrIV 514035 514035 A
chrIV 514061 514061 AT
chrIV 514073 514073 G
chrIV 514097 514097 CG
chrIV 514100 514100 G
chrIV 514101 514101 T
chrIV 514103 514103 AT
chrIV 514106 514106 CG
chrIV 514119 514119 AT
chrIV 514121 514121 A
chrIV 514147 514147 CG
chrIV 514187 514187 CG
chrIV 514224 514224 A
chrIV 514227 514227 A
chrIV 514228 514228 G
chrIV 514229 514229 A
chrIV 514231 514231 C
chrIV 514234 514234 G
chrIV 514266 514266 G
chrIV 514301 514301 AT
chrIV 514303 514303 AT
chrIV 514304 514304 CG
chrIV 514309 514309 AT
chrIV 514313 514313 AT
chrIV 514331 514331 AT
chrIV 514343 514343 T
chrIV 514345 514345 T
chrIV 514346 514346 C
chrIV 514364 514364 C
chrIV 514376 514376 A
chrIV 514385 514385 T
chrIV 514421 514421 AT
chrIV 514424 514424 AT
chrIV 514429 514429 AT
chrIV 514430 514430 AT
chrIV 514431 514431 AT
chrIV 514433 514433 AT
chrIV 514439 514439 G
chrIV 514475 514475 C
chrIV 514484 514484 A
chrIV 514513 514513 ACG
chrIV 514514 514514 A
chrIV 514516 514516 A
chrIV 514517 514517 G
chrIV 514519 514519 T
chrIV 514525 514525 G
chrIV 514538 514538 CG
chrIV 514540 514540 CG
chrIV 514558 514558 T
chrIV 514562 514562 T
chrIV 514568 514568 C
chrIV 514574 514574 C
chrIV 514577 514577 T
chrIV 514601 514601 AT
chrIV 514679 514679 AT
chrIV 514712 514712 CG
chrIV 514715 514715 CG
chrIV 514722 514722 C
chrIV 514724 514724 CG
chrIV 514725 514725 A
chrIV 514729 514729 T
chrIV 514730 514730 C
chrIV 514738 514738 T
chrIV 514767 514767 AT
chrIV 514787 514787 CG
chrIV 514796 514796 AT
chrIV 514797 514797 CG
chrIV 514808 514808 A
chrIV 514811 514811 T
chrIV 514815 514815 T
chrIV 514817 514817 A
chrIV 514825 514825 AT
chrIV 514847 514847 A
chrIV 514874 514874 T
chrIV 514877 514877 A
chrIV 514879 514879 C
chrIV 514895 514895 T
chrIV 514901 514901 G
chrIV 514922 514922 G
chrIV 514931 514931 AT
chrIV 514933 514933 AT
chrIV 514993 514993 CG
chrIV 514997 514997 C
chrIV 514999 514999 A
chrIV 515009 515009 C
chrIV 515015 515015 AT
chrIV 515018 515018 CG
chrIV 515021 515021 AT
chrIV 515027 515027 CG
chrIV 515030 515030 CG
chrIV 515036 515036 AT
chrIV 515042 515042 AT
chrIV 515063 515063 T
chrIV 515084 515084 AT
chrIV 515095 515095 CG
chrIV 515099 515099 AT
chrIV 515100 515100 CG
chrIV 515102 515102 AT
chrIV 515105 515105 A
chrIV 515168 515168 A
chrIV 515177 515177 C
chrIV 515178 515178 T
chrIV 515188 515188 T
chrIV 515189 515189 C
chrIV 515192 515192 AT
chrIV 515203 515203 T
chrIV 515204 515204 T
chrIV 515297 515297 CG
chrIV 515317 515317 CG
chrIV 515395 515395 T
chrIV 515411 515411 CG
chrIV 515435 515435 CG
chrIV 515468 515468 AT
chrIV 515523 515523 AT
chrIV 515535 515535 CG
chrIV 515560 515560 CG
chrIV 515587 515587 AT
chrIV 515594 515594 AT
chrIV 515639 515639 CG
chrIV 515645 515645 CG
chrIV 515660 515660 AT
chrIV 515668 515668 AT
chrIV 515675 515675 G
chrIV 515858 515858 CG
chrIV 515869 515869 CG
chrIV 515896 515896 CG
chrIV 515899 515899 CG
chrIV 515900 515900 CG
chrIV 515999 515999 CG
chrIV 516041 516041 AT
chrIV 516045 516045 AT
chrIV 516080 516080 AT
chrIV 516083 516083 CG
chrIV 516091 516091 CG
chrIV 516094 516094 CG
chrIV 516122 516122 CG
chrIV 516194 516194 CG
chrIV 516216 516216 AT
chrIV 516254 516254 CG
chrIV 516257 516257 CG
chrIV 516262 516262 AT
chrIV 516275 516275 CG
chrIV 516334 516334 CG
chrIV 516342 516342 A
chrIV 516391 516391 CG
chrIV 516394 516394 CG
chrIV 516441 516441 AT
chrIV 516452 516452 CG
chrIV 516467 516467 CG
chrIV 516469 516469 CG
chrIV 516482 516482 CG
chrIV 516488 516488 CG
chrIV 516490 516490 AT
chrIV 516506 516506 AT
chrIV 516567 516567 T
chrIV 516590 516590 CG
chrIV 516601 516601 CG
chrIV 516653 516653 AT
chrIV 516665 516665 CG
chrIV 516668 516668 CG
chrIV 516670 516670 C
chrIV 516674 516674 C
chrIV 516686 516686 C
chrIV 516688 516688 T
chrIV 516692 516692 ACG
chrIV 516697 516697 T
chrIV 516740 516740 G
chrIV 516779 516779 T
chrIV 516827 516827 AT
chrIV 516911 516911 CG
chrIV 516913 516913 T
chrIV 516914 516914 CG
chrIV 516915 516915 AT
chrIV 516916 516916 T
chrIV 516917 516917 A
chrIV 516918 516918 A
chrIV 516921 516921 CG
chrIV 516922 516922 G
chrIV 516923 516923 T
chrIV 516930 516930 T
chrIV 516934 516934 T
chrIV 516935 516935 C
chrIV 516936 516936 T
chrIV 516940 516940 T
chrIV 517235 517235 AT
chrIV 517268 517268 CG
chrIV 517361 517361 CG
chrIV 517417 517417 AT
chrIV 517421 517421 CG
chrIV 517499 517499 AT
chrIV 517709 517709 CG
chrIV 517766 517766 CG
chrIV 517771 517771 AT
chrIV 517817 517817 CG
chrIV 518026 518026 C
chrIV 518031 518031 CG
chrIV 518078 518078 C
chrIV 518128 518128 CG
chrIV 518151 518151 CG
chrIV 518205 518205 AT
chrIV 518218 518218 CG
chrIV 518229 518229 CG
chrIV 518337 518337 CG
chrIV 518409 518409 AT
chrIV 518484 518484 AT
chrIV 518496 518496 CG
chrIV 518502 518502 CG
chrIV 518537 518537 AT
chrIV 518568 518568 AT
chrIV 518619 518619 A
chrIV 518633 518633 AT
chrIV 518739 518739 AT
chrIV 518757 518757 AT
chrIV 518769 518769 AT
chrIV 518824 518824 AT
chrIV 518844 518844 C
chrIV 518845 518845 A
chrIV 518846 518846 C
chrIV 518849 518849 CG
chrIV 518865 518865 AT
chrIV 518873 518873 AT
chrIV 518885 518885 CG
chrIV 518897 518897 CG
chrIV 518912 518912 CG
chrIV 518913 518913 CG
chrIV 518915 518915 CG
chrIV 518917 518917 CG
chrIV 518920 518920 C
chrIV 518949 518949 C
chrIV 518962 518962 C
chrIV 518969 518969 G
chrIV 519036 519036 CG
chrIV 519063 519063 AT
chrIV 519081 519081 AT
chrIV 519197 519197 CG
chrIV 519274 519274 T
chrIV 519278 519278 AT
chrIV 519300 519300 C
chrIV 519301 519301 A
chrIV 519302 519302 T
chrIV 519304 519304 CG
chrIV 519305 519305 CG
chrIV 519311 519311 G
chrIV 519312 519312 C
chrIV 519313 519313 AT
chrIV 519314 519314 AT
chrIV 519315 519315 T
chrIV 519318 519318 AT
chrIV 519319 519319 ACGT
chrIV 519320 519320 A
chrIV 519321 519321 CG
chrIV 519322 519322 ACG
chrIV 519323 519323 ACGT
chrIV 519324 519324 ACT
chrIV 519325 519325 T
chrIV 519326 519326 C
chrIV 519327 519327 AG
chrIV 519328 519328 C
chrIV 519329 519329 CG
chrIV 519335 519335 T
chrIV 519336 519336 T
chrIV 519337 519337 ACT
chrIV 519338 519338 CG
chrIV 519357 519357 A
chrIV 519358 519358 AG
chrIV 519360 519360 G
chrIV 519361 519361 GT
chrIV 519362 519362 T
chrIV 519363 519363 C
chrIV 519366 519366 C
chrIV 519367 519367 A
chrIV 519368 519368 T
chrIV 519369 519369 GT
chrIV 519376 519376 A
chrIV 519377 519377 A
chrIV 519378 519378 CG
chrIV 519379 519379 C
chrIV 519380 519380 A
chrIV 519381 519381 C
chrIV 519382 519382 G
chrIV 519383 519383 C
chrIV 519384 519384 A
chrIV 519385 519385 A
chrIV 519386 519386 CG
chrIV 519387 519387 AT
chrIV 519388 519388 GT
chrIV 519389 519389 AC
chrIV 519390 519390 G
chrIV 519391 519391 C
chrIV 519393 519393 T
chrIV 519394 519394 G
chrIV 519404 519404 T
chrIV 519408 519408 AGT
chrIV 519410 519410 A
chrIV 519411 519411 A
chrIV 519414 519414 A
chrIV 519416 519416 C
chrIV 519417 519417 C
chrIV 519418 519418 A
chrIV 519420 519420 C
chrIV 519421 519421 A
chrIV 519424 519424 CG
chrIV 519425 519425 C
chrIV 519426 519426 G
chrIV 519427 519427 T
chrIV 519430 519430 T
chrIV 519432 519432 A
chrIV 519433 519433 G
chrIV 519434 519434 G
chrIV 519439 519439 T
chrIV 519447 519447 AT
chrIV 519467 519467 C
chrIV 519470 519470 AT
chrIV 519471 519471 CT
chrIV 519472 519472 C
chrIV 519473 519473 T
chrIV 519474 519474 CG
chrIV 519486 519486 ACGT
chrIV 519488 519488 CG
chrIV 519492 519492 T
chrIV 519493 519493 C
chrIV 519494 519494 A
chrIV 519496 519496 T
chrIV 519497 519497 CG
chrIV 519509 519509 CG
chrIV 519510 519510 G
chrIV 519511 519511 GT
chrIV 519512 519512 A
chrIV 519513 519513 C
chrIV 519521 519521 AT
chrIV 519522 519522 AT
chrIV 519529 519529 T
chrIV 519534 519534 CG
chrIV 519535 519535 AT
chrIV 519537 519537 CG
chrIV 519540 519540 A
chrIV 519541 519541 A
chrIV 519542 519542 C
chrIV 519554 519554 T
chrIV 519564 519564 AT
chrIV 519565 519565 AT
chrIV 519567 519567 CG
chrIV 519570 519570 CG
chrIV 519583 519583 A
chrIV 519588 519588 C
chrIV 519601 519601 CG
chrIV 519604 519604 AT
chrIV 519605 519605 AT
chrIV 519610 519610 C
chrIV 519626 519626 A
chrIV 519627 519627 C
chrIV 519628 519628 AG
chrIV 519633 519633 CG
chrIV 519635 519635 CGT
chrIV 519636 519636 C
chrIV 519637 519637 CGT
chrIV 519640 519640 C
chrIV 519648 519648 ACGT
chrIV 519649 519649 ACGT
chrIV 519650 519650 ACGT
chrIV 519651 519651 ACGT
chrIV 519652 519652 ACGT
chrIV 519653 519653 ACGT
chrIV 519654 519654 ACGT
chrIV 519655 519655 ACGT
chrIV 519656 519656 ACGT
chrIV 519657 519657 ACGT
chrIV 519658 519658 ACGT
chrIV 519659 519659 ACGT
chrIV 519660 519660 ACGT
chrIV 519661 519661 AT
chrIV 519662 519662 G
chrIV 519663 519663 CG
chrIV 519664 519664 AT
chrIV 519665 519665 T
chrIV 519666 519666 C
chrIV 519733 519733 A
chrIV 519734 519734 CG
chrIV 519735 519735 AT
chrIV 519736 519736 T
chrIV 519737 519737 A
chrIV 519738 519738 A
chrIV 519739 519739 ACG
chrIV 519740 519740 CG
chrIV 519741 519741 G
chrIV 519742 519742 T
chrIV 519827 519827 G
chrIV 519830 519830 T
chrIV 519831 519831 T
chrIV 519832 519832 A
chrIV 519834 519834 T
chrIV 519839 519839 A
chrIV 519840 519840 AT
chrIV 519842 519842 A
chrIV 519843 519843 A
chrIV 520218 520218 G
chrIV 520246 520246 A
chrIV 520247 520247 A
chrIV 520249 520249 A
chrIV 520264 520264 C
chrIV 520267 520267 A
chrIV 520273 520273 AC
chrIV 520275 520275 T
chrIV 520283 520283 C
chrIV 520285 520285 CGT
chrIV 520301 520301 C
chrIV 520306 520306 T
chrIV 520308 520308 AC
chrIV 520309 520309 AC
chrIV 520315 520315 A
chrIV 520317 520317 C
chrIV 520318 520318 G
chrIV 520322 520322 A
chrIV 520334 520334 C
chrIV 520356 520356 AT
chrIV 520361 520361 G
chrIV 520362 520362 T
chrIV 520379 520379 CG
chrIV 520396 520396 CG
chrIV 520401 520401 AT
chrIV 520471 520471 GT
chrIV 520472 520472 ACG
chrIV 520473 520473 CGT
chrIV 520474 520474 AGT
chrIV 520475 520475 CGT
chrIV 520476 520476 AGT
chrIV 520484 520484 G
chrIV 520487 520487 G
chrIV 520489 520489 G
chrIV 520491 520491 T
chrIV 520496 520496 AC
chrIV 520497 520497 C
chrIV 520498 520498 A
chrIV 520514 520514 G
chrIV 520519 520519 C
chrIV 520520 520520 A
chrIV 520523 520523 G
chrIV 520536 520536 G
chrIV 520541 520541 T
chrIV 520554 520554 C
chrIV 520557 520557 G
chrIV 520559 520559 G
chrIV 520560 520560 T
chrIV 520570 520570 A
chrIV 520582 520582 C
chrIV 520583 520583 A
chrIV 520584 520584 A
chrIV 520595 520595 CG
chrIV 520601 520601 G
chrIV 520602 520602 T
chrIV 520603 520603 A
chrIV 520627 520627 C
chrIV 520628 520628 CG
chrIV 520630 520630 AT
chrIV 520631 520631 AT
chrIV 520632 520632 CG
chrIV 520635 520635 T
chrIV 520645 520645 AG
chrIV 520657 520657 A
chrIV 520669 520669 G
chrIV 520671 520671 T
chrIV 520674 520674 A
chrIV 520691 520691 C
chrIV 520694 520694 T
chrIV 520695 520695 A
chrIV 520696 520696 A
chrIV 520697 520697 AT
chrIV 520707 520707 ACG
chrIV 520713 520713 C
chrIV 520788 520788 A
chrIV 520794 520794 A
chrIV 520797 520797 A
chrIV 527505 527505 T
chrIV 527515 527515 A
chrIV 527518 527518 C
chrIV 527523 527523 G
chrIV 527524 527524 G
chrIV 527530 527530 C
chrIV 527743 527743 G
chrIV 527797 527797 G
chrIV 527851 527851 G
chrIV 528028 528028 C
chrIV 528054 528054 G
chrIV 528441 528441 T
chrIV 530428 530428 A
chrIV 530431 530431 A
chrIV 530432 530432 T
chrIV 530436 530436 T
chrIV 530437 530437 G
chrIV 530440 530440 A
chrIV 530443 530443 C
chrIV 531390 531390 G
chrIV 531400 531400 G
chrIV 531403 531403 T
chrIV 531408 531408 A
chrIV 531409 531409 A
chrIV 531415 531415 A
chrIV 531628 531628 G
chrIV 531682 531682 A
chrIV 531736 531736 A
chrIV 531913 531913 T
chrIV 531939 531939 T
chrIV 532326 532326 T
chrIV 534313 534313 A
chrIV 534316 534316 A
chrIV 534317 534317 T
chrIV 534321 534321 T
chrIV 534322 534322 G
chrIV 534325 534325 A
chrIV 534328 534328 C
chrIV 535275 535275 G
chrIV 535285 535285 G
chrIV 535288 535288 T
chrIV 535293 535293 A
chrIV 535294 535294 A
chrIV 535300 535300 A
chrIV 535513 535513 A
chrIV 535567 535567 A
chrIV 535621 535621 A
chrIV 535798 535798 T
chrIV 535824 535824 T
chrIV 536211 536211 C
chrIV 538198 538198 G
chrIV 538201 538201 G
chrIV 538202 538202 C
chrIV 538206 538206 C
chrIV 538207 538207 A
chrIV 538210 538210 G
chrIV 538213 538213 A
chrIV 544674 544674 A
chrIV 544677 544677 C
chrIV 544678 544678 A
chrIV 544750 544750 T
chrIV 544803 544803 AT
chrIV 544806 544806 AT
chrIV 544807 544807 AT
chrIV 544808 544808 CG
chrIV 568861 568861 C
chrIV 568862 568862 CG
chrIV 568863 568863 AT
chrIV 568864 568864 AG
chrIV 568865 568865 ACG
chrIV 568866 568866 C
chrIV 568867 568867 C
chrIV 568868 568868 C
chrIV 568869 568869 AT
chrIV 568870 568870 AT
chrIV 568871 568871 A
chrIV 568873 568873 A
chrIV 568874 568874 G
chrIV 568877 568877 AC
chrIV 568878 568878 T
chrIV 568879 568879 T
chrIV 568958 568958 T
chrIV 568966 568966 G
chrIV 569037 569037 AT
chrIV 569044 569044 C
chrIV 569045 569045 CG
chrIV 569046 569046 G
chrIV 569047 569047 G
chrIV 569048 569048 C
chrIV 569049 569049 A
chrIV 569050 569050 C
chrIV 569051 569051 T
chrIV 569053 569053 C
chrIV 569054 569054 A
chrIV 601286 601286 C
chrIV 601287 601287 A
chrIV 601293 601293 C
chrIV 601296 601296 A
chrIV 601314 601314 G
chrIV 601317 601317 C
chrIV 601389 601389 T
chrIV 601413 601413 T
chrIV 601416 601416 T
chrIV 601427 601427 T
chrIV 601439 601439 A
chrIV 601440 601440 C
chrIV 601446 601446 T
chrIV 601449 601449 C
chrIV 601467 601467 A
chrIV 601470 601470 T
chrIV 601542 601542 A
chrIV 601566 601566 C
chrIV 601569 601569 C
chrIV 601580 601580 A
chrIV 619956 619956 T
chrIV 619958 619958 C
chrIV 620050 620050 A
chrIV 620054 620054 AT
chrIV 620055 620055 AT
chrIV 620056 620056 AT
chrIV 620059 620059 CG
chrIV 620062 620062 AT
chrIV 620063 620063 AT
chrIV 645225 645225 A
chrIV 645226 645226 G
chrIV 645227 645227 T
chrIV 645228 645228 G
chrIV 645229 645229 T
chrIV 645230 645230 CGT
chrIV 645231 645231 CT
chrIV 645232 645232 AGT
chrIV 645233 645233 ACG
chrIV 645234 645234 ACT
chrIV 645235 645235 ACG
chrIV 645236 645236 ACT
chrIV 645237 645237 ACG
chrIV 645238 645238 CGT
chrIV 645239 645239 ACG
chrIV 645244 645244 T
chrIV 645245 645245 A
chrIV 645247 645247 C
chrIV 645248 645248 CG
chrIV 645249 645249 AT
chrIV 645257 645257 A
chrIV 645265 645265 T
chrIV 645268 645268 G
chrIV 645274 645274 T
chrIV 645276 645276 C
chrIV 645283 645283 A
chrIV 645284 645284 GT
chrIV 645285 645285 G
chrIV 645286 645286 G
chrIV 645287 645287 T
chrIV 645289 645289 C
chrIV 645290 645290 C
chrIV 645291 645291 G
chrIV 645295 645295 G
chrIV 645298 645298 A
chrIV 645300 645300 A
chrIV 645301 645301 T
chrIV 645304 645304 T
chrIV 645309 645309 T
chrIV 645319 645319 T
chrIV 645325 645325 GT
chrIV 645335 645335 CG
chrIV 645338 645338 CG
chrIV 645340 645340 CG
chrIV 645347 645347 CGT
chrIV 645348 645348 AC
chrIV 645349 645349 A
chrIV 645352 645352 AT
chrIV 645360 645360 C
chrIV 645364 645364 CGT
chrIV 645366 645366 C
chrIV 645367 645367 CG
chrIV 645368 645368 AC
chrIV 645369 645369 T
chrIV 645374 645374 T
chrIV 645375 645375 AT
chrIV 645376 645376 CG
chrIV 645377 645377 A
chrIV 645378 645378 AT
chrIV 645379 645379 CG
chrIV 645381 645381 G
chrIV 645384 645384 AT
chrIV 645387 645387 CG
chrIV 645388 645388 T
chrIV 645392 645392 A
chrIV 645401 645401 AT
chrIV 645409 645409 A
chrIV 645412 645412 T
chrIV 645424 645424 CG
chrIV 645433 645433 CG
chrIV 645444 645444 AT
chrIV 645447 645447 CG
chrIV 645449 645449 A
chrIV 645450 645450 AT
chrIV 645451 645451 CT
chrIV 645452 645452 CT
chrIV 645462 645462 AT
chrIV 645465 645465 G
chrIV 645469 645469 AT
chrIV 645472 645472 CG
chrIV 645478 645478 CG
chrIV 645488 645488 AT
chrIV 645489 645489 C
chrIV 645490 645490 A
chrIV 645491 645491 AGT
chrIV 645492 645492 ACT
chrIV 645493 645493 ACG
chrIV 645494 645494 AG
chrIV 645495 645495 ACG
chrIV 645496 645496 AC
chrIV 645497 645497 ACT
chrIV 645498 645498 ACGT
chrIV 645499 645499 ACG
chrIV 645500 645500 CGT
chrIV 645501 645501 ACG
chrIV 645502 645502 AT
chrIV 645503 645503 AT
chrIV 645504 645504 CG
chrIV 645506 645506 AT
chrIV 645507 645507 A
chrIV 645508 645508 CG
chrIV 645510 645510 AGT
chrIV 645511 645511 G
chrIV 645512 645512 T
chrIV 645514 645514 A
chrIV 645515 645515 A
chrIV 645516 645516 A
chrIV 645518 645518 GT
chrIV 645519 645519 T
chrIV 645521 645521 G
chrIV 645544 645544 T
chrIV 645547 645547 T
chrIV 645549 645549 AG
chrIV 645550 645550 GT
chrIV 645551 645551 G
chrIV 645556 645556 A
chrIV 645560 645560 T
chrIV 645561 645561 A
chrIV 645562 645562 T
chrIV 645563 645563 A
chrIV 645564 645564 A
chrIV 645565 645565 T
chrIV 645566 645566 AT
chrIV 645567 645567 AC
chrIV 645568 645568 C
chrIV 645571 645571 G
chrIV 645572 645572 T
chrIV 645573 645573 CT
chrIV 645574 645574 AT
chrIV 645575 645575 G
chrIV 645577 645577 A
chrIV 645578 645578 G
chrIV 645592 645592 T
chrIV 645596 645596 ACT
chrIV 645602 645602 ACT
chrIV 645604 645604 C
chrIV 645605 645605 C
chrIV 645606 645606 A
chrIV 645608 645608 C
chrIV 645609 645609 A
chrIV 645612 645612 AGT
chrIV 645613 645613 CG
chrIV 645614 645614 CG
chrIV 645615 645615 T
chrIV 645618 645618 AT
chrIV 645620 645620 AT
chrIV 645621 645621 G
chrIV 645622 645622 G
chrIV 645626 645626 AT
chrIV 645627 645627 AT
chrIV 645635 645635 T
chrIV 645654 645654 C
chrIV 645655 645655 C
chrIV 645656 645656 T
chrIV 645657 645657 G
chrIV 645658 645658 AT
chrIV 645659 645659 CT
chrIV 645660 645660 C
chrIV 645662 645662 AT
chrIV 645674 645674 ACGT
chrIV 645676 645676 CG
chrIV 645680 645680 T
chrIV 645681 645681 C
chrIV 645682 645682 A
chrIV 645684 645684 T
chrIV 645685 645685 CG
chrIV 645697 645697 CG
chrIV 645698 645698 G
chrIV 645699 645699 GT
chrIV 645700 645700 A
chrIV 645701 645701 C
chrIV 645704 645704 A
chrIV 645709 645709 AT
chrIV 645710 645710 AT
chrIV 645717 645717 T
chrIV 645722 645722 CG
chrIV 645723 645723 AT
chrIV 645725 645725 CG
chrIV 645727 645727 T
chrIV 645728 645728 AT
chrIV 645729 645729 AT
chrIV 645730 645730 C
chrIV 645742 645742 T
chrIV 645752 645752 AT
chrIV 645753 645753 AT
chrIV 645755 645755 CG
chrIV 645758 645758 CG
chrIV 645771 645771 A
chrIV 645776 645776 C
chrIV 645789 645789 CG
chrIV 645792 645792 AT
chrIV 645793 645793 AT
chrIV 645798 645798 C
chrIV 645800 645800 T
chrIV 645806 645806 G
chrIV 645807 645807 A
chrIV 645812 645812 C
chrIV 645814 645814 A
chrIV 645815 645815 C
chrIV 645816 645816 AG
chrIV 645819 645819 G
chrIV 645821 645821 CG
chrIV 645823 645823 CGT
chrIV 645824 645824 C
chrIV 645825 645825 CGT
chrIV 645828 645828 C
chrIV 645836 645836 ACGT
chrIV 645837 645837 ACGT
chrIV 645838 645838 ACGT
chrIV 645839 645839 AGT
chrIV 645840 645840 ACGT
chrIV 645841 645841 AGT
chrIV 645842 645842 AGT
chrIV 645843 645843 ACGT
chrIV 645844 645844 ACGT
chrIV 645845 645845 ACGT
chrIV 645846 645846 CGT
chrIV 645847 645847 ACGT
chrIV 645848 645848 ACGT
chrIV 645849 645849 ACGT
chrIV 645850 645850 A
chrIV 645876 645876 AT
chrIV 645888 645888 G
chrIV 645912 645912 CG
chrIV 645915 645915 G
chrIV 645916 645916 T
chrIV 645918 645918 AT
chrIV 645921 645921 CG
chrIV 645924 645924 AT
chrIV 645930 645930 T
chrIV 645931 645931 A
chrIV 645932 645932 A
chrIV 645934 645934 AT
chrIV 645936 645936 A
chrIV 645962 645962 CG
chrIV 646002 646002 CG
chrIV 646039 646039 A
chrIV 646042 646042 A
chrIV 646043 646043 G
chrIV 646044 646044 A
chrIV 646046 646046 C
chrIV 646049 646049 G
chrIV 646081 646081 AT
chrIV 646116 646116 AT
chrIV 646118 646118 AT
chrIV 646119 646119 CG
chrIV 646124 646124 AT
chrIV 646146 646146 AT
chrIV 646158 646158 T
chrIV 646160 646160 T
chrIV 646161 646161 C
chrIV 646179 646179 C
chrIV 646191 646191 A
chrIV 646200 646200 T
chrIV 646236 646236 AT
chrIV 646239 646239 AT
chrIV 646244 646244 AT
chrIV 646245 646245 AT
chrIV 646246 646246 AT
chrIV 646248 646248 AT
chrIV 646254 646254 G
chrIV 646290 646290 C
chrIV 646299 646299 A
chrIV 646328 646328 ACG
chrIV 646329 646329 A
chrIV 646331 646331 A
chrIV 646332 646332 G
chrIV 646334 646334 T
chrIV 646340 646340 G
chrIV 646353 646353 CG
chrIV 646355 646355 CG
chrIV 646373 646373 T
chrIV 646377 646377 T
chrIV 646383 646383 C
chrIV 646389 646389 C
chrIV 646392 646392 T
chrIV 646416 646416 AT
chrIV 646494 646494 AT
chrIV 646527 646527 AT
chrIV 646530 646530 CG
chrIV 646537 646537 C
chrIV 646539 646539 A
chrIV 646540 646540 A
chrIV 646544 646544 T
chrIV 646545 646545 C
chrIV 646553 646553 T
chrIV 646582 646582 AT
chrIV 646602 646602 CG
chrIV 646611 646611 AT
chrIV 646612 646612 CG
chrIV 646623 646623 A
chrIV 646626 646626 T
chrIV 646630 646630 T
chrIV 646632 646632 A
chrIV 646640 646640 AT
chrIV 646662 646662 A
chrIV 646689 646689 T
chrIV 646692 646692 A
chrIV 646694 646694 C
chrIV 646710 646710 T
chrIV 646716 646716 G
chrIV 646737 646737 G
chrIV 646746 646746 AT
chrIV 646748 646748 AT
chrIV 646804 646804 C
chrIV 646806 646806 T
chrIV 646808 646808 CG
chrIV 646812 646812 C
chrIV 646814 646814 A
chrIV 646824 646824 C
chrIV 646830 646830 AT
chrIV 646833 646833 AT
chrIV 646836 646836 AT
chrIV 646842 646842 CG
chrIV 646845 646845 CG
chrIV 646851 646851 AT
chrIV 646857 646857 A
chrIV 646860 646860 T
chrIV 646866 646866 C
chrIV 646875 646875 G
chrIV 646878 646878 T
chrIV 646880 646880 C
chrIV 646899 646899 CG
chrIV 646910 646910 CG
chrIV 646914 646914 CG
chrIV 646915 646915 AT
chrIV 646917 646917 CG
chrIV 646920 646920 AT
chrIV 646925 646925 CG
chrIV 646926 646926 AT
chrIV 646944 646944 C
chrIV 646950 646950 A
chrIV 646959 646959 T
chrIV 646962 646962 A
chrIV 646977 646977 A
chrIV 646984 646984 AT
chrIV 646986 646986 C
chrIV 647004 647004 T
chrIV 647048 647048 G
chrIV 647105 647105 CG
chrIV 647119 647119 G
chrIV 647142 647142 CG
chrIV 647145 647145 CG
chrIV 647151 647151 AT
chrIV 647160 647160 AT
chrIV 647163 647163 CG
chrIV 647180 647180 G
chrIV 647187 647187 C
chrIV 647190 647190 A
chrIV 647199 647199 T
chrIV 647205 647205 G
chrIV 647214 647214 C
chrIV 647238 647238 T
chrIV 647242 647242 C
chrIV 647251 647251 AT
chrIV 647256 647256 A
chrIV 647271 647271 CG
chrIV 647286 647286 G
chrIV 647314 647314 C
chrIV 647315 647315 CG
chrIV 647331 647331 AT
chrIV 647337 647337 CG
chrIV 647343 647343 CG
chrIV 647349 647349 AT
chrIV 647370 647370 CG
chrIV 647372 647372 G
chrIV 647385 647385 T
chrIV 647429 647429 G
chrIV 647433 647433 A
chrIV 647436 647436 A
chrIV 647439 647439 AT
chrIV 647470 647470 CG
chrIV 647487 647487 G
chrIV 647656 647656 CG
chrIV 647664 647664 CG
chrIV 647673 647673 AT
chrIV 647679 647679 CG
chrIV 647685 647685 ACGT
chrIV 647687 647687 AT
chrIV 647691 647691 T
chrIV 647693 647693 A
chrIV 647694 647694 T
chrIV 647708 647708 G
chrIV 647718 647718 C
chrIV 647719 647719 G
chrIV 647724 647724 G
chrIV 647727 647727 A
chrIV 647745 647745 A
chrIV 647877 647877 CG
chrIV 647883 647883 CG
chrIV 647887 647887 G
chrIV 647904 647904 A
chrIV 647907 647907 A
chrIV 647958 647958 CG
chrIV 647960 647960 AT
chrIV 648002 648002 AT
chrIV 648005 648005 AT
chrIV 648012 648012 AT
chrIV 648025 648025 T
chrIV 648056 648056 CG
chrIV 648061 648061 CG
chrIV 648079 648079 AT
chrIV 648081 648081 AT
chrIV 648095 648095 CG
chrIV 648126 648126 AT
chrIV 648135 648135 CG
chrIV 648140 648140 C
chrIV 648146 648146 T
chrIV 648159 648159 A
chrIV 648177 648177 AT
chrIV 648182 648182 CG
chrIV 648187 648187 AT
chrIV 648191 648191 CG
chrIV 648192 648192 G
chrIV 648195 648195 AT
chrIV 648197 648197 T
chrIV 648199 648199 G
chrIV 648204 648204 T
chrIV 648228 648228 CG
chrIV 648274 648274 A
chrIV 648287 648287 AT
chrIV 648294 648294 CG
chrIV 648297 648297 AT
chrIV 648300 648300 AT
chrIV 648306 648306 AT
chrIV 648311 648311 AT
chrIV 648313 648313 AT
chrIV 648315 648315 AT
chrIV 648318 648318 T
chrIV 648326 648326 A
chrIV 648338 648338 CG
chrIV 648344 648344 CG
chrIV 648372 648372 AT
chrIV 648447 648447 CG
chrIV 648501 648501 CG
chrIV 648552 648552 AT
chrIV 648660 648660 G
chrIV 648661 648661 G
chrIV 648662 648662 T
chrIV 648666 648666 CG
chrIV 648670 648670 T
chrIV 648671 648671 G
chrIV 648746 648746 AT
chrIV 648804 648804 CG
chrIV 648807 648807 AT
chrIV 648836 648836 AT
chrIV 648859 648859 A
chrIV 648861 648861 A
chrIV 648862 648862 C
chrIV 648863 648863 C
chrIV 648864 648864 T
chrIV 648865 648865 GT
chrIV 648866 648866 T
chrIV 648867 648867 T
chrIV 648875 648875 A
chrIV 648876 648876 AC
chrIV 648877 648877 ACGT
chrIV 648878 648878 T
chrIV 648880 648880 G
chrIV 648881 648881 C
chrIV 648882 648882 C
chrIV 648883 648883 T
chrIV 648885 648885 AT
chrIV 648887 648887 AT
chrIV 648933 648933 AT
chrIV 648951 648951 AT
chrIV 648957 648957 CG
chrIV 648963 648963 CG
chrIV 648978 648978 CG
chrIV 648984 648984 AT
chrIV 649017 649017 CG
chrIV 649035 649035 C
chrIV 649083 649083 ACGT
chrIV 649229 649229 CG
chrIV 649241 649241 AT
chrIV 649288 649288 C
chrIV 649289 649289 T
chrIV 649290 649290 C
chrIV 649291 649291 G
chrIV 649292 649292 C
chrIV 649293 649293 CG
chrIV 649294 649294 AG
chrIV 649295 649295 AT
chrIV 649296 649296 T
chrIV 649297 649297 T
chrIV 649302 649302 G
chrIV 649303 649303 AG
chrIV 649307 649307 T
chrIV 649309 649309 C
chrIV 649310 649310 G
chrIV 649317 649317 AT
chrIV 649350 649350 CG
chrIV 649366 649366 AT
chrIV 649375 649375 CG
chrIV 649407 649407 AT
chrIV 649420 649420 CG
chrIV 649451 649451 CG
chrIV 649452 649452 C
chrIV 649461 649461 CG
chrIV 649482 649482 CG
chrIV 649586 649586 AT
chrIV 649678 649678 AT
chrIV 649707 649707 AT
chrIV 649746 649746 AT
chrIV 649769 649769 T
chrIV 649788 649788 AT
chrIV 649794 649794 CG
chrIV 649797 649797 AT
chrIV 649814 649814 AT
chrIV 649825 649825 CG
chrIV 649837 649837 AT
chrIV 649838 649838 CG
chrIV 649843 649843 CG
chrIV 649867 649867 CG
chrIV 649871 649871 CG
chrIV 649872 649872 CG
chrIV 649873 649873 T
chrIV 649907 649907 A
chrIV 650002 650002 AT
chrIV 650036 650036 ACT
chrIV 650059 650059 AT
chrIV 650197 650197 AT
chrIV 650244 650244 AT
chrIV 650440 650440 AT
chrIV 650460 650460 CG
chrIV 650488 650488 C
chrIV 650489 650489 AT
chrIV 650490 650490 A
chrIV 650491 650491 C
chrIV 650494 650494 T
chrIV 650495 650495 CG
chrIV 650497 650497 T
chrIV 650498 650498 G
chrIV 650512 650512 T
chrIV 650513 650513 G
chrIV 650516 650516 G
chrIV 650531 650531 T
chrIV 650545 650545 A
chrIV 650582 650582 AT
chrIV 650587 650587 A
chrIV 650617 650617 C
chrIV 650619 650619 C
chrIV 650620 650620 A
chrIV 650622 650622 A
chrIV 650653 650653 T
chrIV 650746 650746 AT
chrIV 650810 650810 CG
chrIV 650828 650828 AT
chrIV 650870 650870 T
chrIV 650890 650890 AT
chrIV 650892 650892 AT
chrIV 650893 650893 AT
chrIV 650894 650894 AT
chrIV 650897 650897 C
chrIV 650898 650898 GT
chrIV 650899 650899 ACG
chrIV 650900 650900 CT
chrIV 650901 650901 G
chrIV 650907 650907 T
chrIV 650927 650927 AT
chrIV 650986 650986 A
chrIV 650995 650995 CG
chrIV 650999 650999 CG
chrIV 651006 651006 CG
chrIV 651007 651007 AT
chrIV 651008 651008 CG
chrIV 651072 651072 T
chrIV 651073 651073 C
chrIV 651074 651074 AG
chrIV 651075 651075 CGT
chrIV 651076 651076 ACT
chrIV 651077 651077 CT
chrIV 651078 651078 AGT
chrIV 651079 651079 ACT
chrIV 651080 651080 AGT
chrIV 651081 651081 ACG
chrIV 651082 651082 CG
chrIV 651083 651083 AGT
chrIV 651084 651084 AGT
chrIV 651085 651085 CGT
chrIV 651091 651091 AT
chrIV 651094 651094 ACGT
chrIV 651095 651095 CG
chrIV 651096 651096 AT
chrIV 651098 651098 A
chrIV 651099 651099 AT
chrIV 651100 651100 AT
chrIV 651102 651102 CGT
chrIV 651103 651103 AT
chrIV 651105 651105 G
chrIV 651128 651128 T
chrIV 651131 651131 T
chrIV 651133 651133 AG
chrIV 651134 651134 GT
chrIV 651135 651135 G
chrIV 651140 651140 A
chrIV 651144 651144 T
chrIV 651145 651145 A
chrIV 651146 651146 T
chrIV 651147 651147 A
chrIV 651148 651148 A
chrIV 651149 651149 T
chrIV 651150 651150 AT
chrIV 651151 651151 AC
chrIV 651152 651152 C
chrIV 651155 651155 G
chrIV 651156 651156 T
chrIV 651157 651157 CT
chrIV 651158 651158 AT
chrIV 651159 651159 G
chrIV 651161 651161 A
chrIV 651162 651162 G
chrIV 651176 651176 T
chrIV 651180 651180 ACT
chrIV 651186 651186 ACT
chrIV 651188 651188 C
chrIV 651189 651189 C
chrIV 651190 651190 A
chrIV 651192 651192 C
chrIV 651193 651193 A
chrIV 651196 651196 AGT
chrIV 651197 651197 CG
chrIV 651198 651198 CG
chrIV 651199 651199 T
chrIV 651202 651202 AT
chrIV 651204 651204 AT
chrIV 651205 651205 G
chrIV 651206 651206 G
chrIV 651210 651210 AT
chrIV 651211 651211 AT
chrIV 651219 651219 T
chrIV 651238 651238 C
chrIV 651239 651239 C
chrIV 651240 651240 T
chrIV 651241 651241 G
chrIV 651242 651242 AT
chrIV 651243 651243 CT
chrIV 651244 651244 C
chrIV 651246 651246 AT
chrIV 651258 651258 ACGT
chrIV 651260 651260 CG
chrIV 651264 651264 T
chrIV 651265 651265 C
chrIV 651266 651266 A
chrIV 651268 651268 T
chrIV 651269 651269 CG
chrIV 651281 651281 CG
chrIV 651282 651282 G
chrIV 651283 651283 GT
chrIV 651284 651284 A
chrIV 651285 651285 C
chrIV 651288 651288 A
chrIV 651293 651293 AT
chrIV 651294 651294 AT
chrIV 651301 651301 T
chrIV 651306 651306 CG
chrIV 651307 651307 AT
chrIV 651309 651309 CG
chrIV 651311 651311 T
chrIV 651312 651312 AT
chrIV 651313 651313 AT
chrIV 651314 651314 C
chrIV 651326 651326 T
chrIV 651336 651336 AT
chrIV 651337 651337 AT
chrIV 651339 651339 CG
chrIV 651342 651342 CG
chrIV 651355 651355 A
chrIV 651360 651360 C
chrIV 651373 651373 CG
chrIV 651376 651376 AT
chrIV 651377 651377 AT
chrIV 651382 651382 C
chrIV 651398 651398 A
chrIV 651399 651399 C
chrIV 651400 651400 AG
chrIV 651405 651405 CG
chrIV 651407 651407 CGT
chrIV 651408 651408 CG
chrIV 651409 651409 CGT
chrIV 651411 651411 G
chrIV 651412 651412 C
chrIV 651418 651418 A
chrIV 651420 651420 ACGT
chrIV 651421 651421 ACGT
chrIV 651422 651422 ACGT
chrIV 651423 651423 ACGT
chrIV 651424 651424 ACGT
chrIV 651425 651425 ACGT
chrIV 651426 651426 ACGT
chrIV 651427 651427 ACGT
chrIV 651428 651428 ACGT
chrIV 651429 651429 ACGT
chrIV 651430 651430 ACGT
chrIV 651431 651431 ACGT
chrIV 651432 651432 ACGT
chrIV 651433 651433 AGT
chrIV 651434 651434 G
chrIV 651436 651436 C
chrIV 651437 651437 G
chrIV 651505 651505 A
chrIV 651506 651506 C
chrIV 651507 651507 A
chrIV 651510 651510 AT
chrIV 651512 651512 T
chrIV 651513 651513 G
chrIV 651514 651514 T
chrIV 668084 668084 AG
chrIV 668085 668085 A
chrIV 668086 668086 CT
chrIV 668087 668087 ACT
chrIV 668088 668088 CGT
chrIV 668089 668089 ACG
chrIV 668090 668090 AGT
chrIV 668091 668091 ACT
chrIV 668092 668092 CGT
chrIV 668093 668093 CGT
chrIV 668094 668094 CGT
chrIV 668095 668095 ACT
chrIV 668097 668097 T
chrIV 668100 668100 C
chrIV 668101 668101 C
chrIV 668103 668103 A
chrIV 668105 668105 A
chrIV 668113 668113 CG
chrIV 668115 668115 G
chrIV 668118 668118 C
chrIV 668123 668123 A
chrIV 668131 668131 T
chrIV 668133 668133 T
chrIV 668134 668134 T
chrIV 668135 668135 T
chrIV 668136 668136 A
chrIV 668137 668137 G
chrIV 668138 668138 G
chrIV 668139 668139 C
chrIV 668143 668143 G
chrIV 668145 668145 C
chrIV 668149 668149 C
chrIV 668151 668151 G
chrIV 668154 668154 C
chrIV 668161 668161 G
chrIV 668166 668166 T
chrIV 668168 668168 T
chrIV 668170 668170 T
chrIV 668172 668172 T
chrIV 668173 668173 C
chrIV 668174 668174 A
chrIV 668178 668178 T
chrIV 668183 668183 G
chrIV 668187 668187 C
chrIV 668194 668194 AT
chrIV 668197 668197 G
chrIV 668198 668198 CG
chrIV 668204 668204 CG
chrIV 668207 668207 AT
chrIV 668211 668211 C
chrIV 668214 668214 T
chrIV 668224 668224 AC
chrIV 668225 668225 GT
chrIV 668226 668226 A
chrIV 668227 668227 T
chrIV 668228 668228 AT
chrIV 668229 668229 C
chrIV 668232 668232 ACT
chrIV 668233 668233 A
chrIV 668234 668234 T
chrIV 668243 668243 CG
chrIV 668252 668252 C
chrIV 668264 668264 A
chrIV 668267 668267 GT
chrIV 668275 668275 T
chrIV 668284 668284 T
chrIV 668288 668288 AT
chrIV 668289 668289 C
chrIV 668290 668290 T
chrIV 668292 668292 T
chrIV 668295 668295 C
chrIV 668297 668297 C
chrIV 668298 668298 A
chrIV 668299 668299 T
chrIV 668300 668300 C
chrIV 668301 668301 A
chrIV 668302 668302 A
chrIV 668307 668307 A
chrIV 668308 668308 GT
chrIV 668309 668309 G
chrIV 668310 668310 G
chrIV 668312 668312 AC
chrIV 668316 668316 G
chrIV 668324 668324 CG
chrIV 668326 668326 A
chrIV 668327 668327 AC
chrIV 668328 668328 AC
chrIV 668329 668329 CT
chrIV 668330 668330 T
chrIV 668331 668331 T
chrIV 668332 668332 C
chrIV 668336 668336 G
chrIV 668337 668337 A
chrIV 668338 668338 C
chrIV 668341 668341 G
chrIV 668351 668351 ACG
chrIV 668357 668357 A
chrIV 668367 668367 A
chrIV 668372 668372 A
chrIV 668375 668375 A
chrIV 668376 668376 T
chrIV 668378 668378 T
chrIV 668380 668380 T
chrIV 668381 668381 ACG
chrIV 668382 668382 T
chrIV 668385 668385 CG
chrIV 668386 668386 G
chrIV 668387 668387 CG
chrIV 668389 668389 A
chrIV 668390 668390 C
chrIV 668391 668391 C
chrIV 668392 668392 AC
chrIV 668393 668393 T
chrIV 668400 668400 CG
chrIV 668402 668402 AT
chrIV 668408 668408 CG
chrIV 668411 668411 A
chrIV 668419 668419 AT
chrIV 668429 668429 CG
chrIV 668431 668431 T
chrIV 668432 668432 A
chrIV 668434 668434 CG
chrIV 668437 668437 ACGT
chrIV 668438 668438 ACGT
chrIV 668439 668439 ACGT
chrIV 668440 668440 ACGT
chrIV 668441 668441 ACGT
chrIV 668442 668442 ACGT
chrIV 668443 668443 ACGT
chrIV 668444 668444 CGT
chrIV 668445 668445 ACGT
chrIV 668446 668446 ACT
chrIV 668447 668447 CGT
chrIV 668448 668448 CG
chrIV 668449 668449 ACT
chrIV 668450 668450 ACT
chrIV 668451 668451 T
chrIV 668452 668452 C
chrIV 668453 668453 G
chrIV 668454 668454 C
chrIV 668455 668455 A
chrIV 757395 757395 C
chrIV 757396 757396 T
chrIV 757397 757397 A
chrIV 757401 757401 CT
chrIV 757402 757402 A
chrIV 757403 757403 A
chrIV 757419 757419 T
chrIV 757424 757424 C
chrIV 757430 757430 C
chrIV 757439 757439 GT
chrIV 757443 757443 G
chrIV 757452 757452 C
chrIV 757454 757454 G
chrIV 757478 757478 A
chrIV 757496 757496 A
chrIV 757506 757506 G
chrIV 757508 757508 A
chrIV 757532 757532 T
chrIV 757538 757538 G
chrIV 757544 757544 T
chrIV 757556 757556 T
chrIV 757558 757558 G
chrIV 757560 757560 A
chrIV 757562 757562 A
chrIV 757564 757564 A
chrIV 757578 757578 C
chrIV 757581 757581 C
chrIV 757582 757582 G
chrIV 757583 757583 C
chrIV 757589 757589 C
chrIV 757593 757593 AG
chrIV 757594 757594 G
chrIV 757595 757595 C
chrIV 757604 757604 A
chrIV 757606 757606 C
chrIV 757611 757611 T
chrIV 757616 757616 C
chrIV 757622 757622 C
chrIV 757631 757631 CT
chrIV 757635 757635 G
chrIV 757644 757644 C
chrIV 757646 757646 G
chrIV 757670 757670 A
chrIV 757688 757688 A
chrIV 757692 757692 T
chrIV 757698 757698 G
chrIV 757700 757700 A
chrIV 757724 757724 T
chrIV 757730 757730 G
chrIV 757736 757736 C
chrIV 757748 757748 T
chrIV 757750 757750 G
chrIV 757752 757752 A
chrIV 757754 757754 A
chrIV 757756 757756 A
chrIV 757770 757770 G
chrIV 757773 757773 A
chrIV 757774 757774 A
chrIV 757775 757775 G
chrIV 757814 757814 A
chrIV 757824 757824 C
chrIV 757829 757829 C
chrIV 757835 757835 T
chrIV 757844 757844 CG
chrIV 757848 757848 A
chrIV 757857 757857 C
chrIV 757859 757859 G
chrIV 757883 757883 A
chrIV 757901 757901 A
chrIV 757905 757905 T
chrIV 757911 757911 A
chrIV 757913 757913 A
chrIV 757937 757937 C
chrIV 757943 757943 G
chrIV 757949 757949 C
chrIV 757961 757961 C
chrIV 757963 757963 A
chrIV 757965 757965 A
chrIV 757967 757967 A
chrIV 757969 757969 C
chrIV 758013 758013 C
chrIV 758027 758027 T
chrIV 758037 758037 T
chrIV 758042 758042 T
chrIV 758048 758048 T
chrIV 758057 758057 CG
chrIV 758061 758061 A
chrIV 758070 758070 C
chrIV 758072 758072 G
chrIV 758096 758096 C
chrIV 758114 758114 A
chrIV 758124 758124 G
chrIV 758126 758126 A
chrIV 758150 758150 T
chrIV 758156 758156 G
chrIV 758162 758162 T
chrIV 758174 758174 T
chrIV 758178 758178 A
chrIV 758180 758180 A
chrIV 758182 758182 A
chrIV 758196 758196 C
chrIV 758199 758199 C
chrIV 758200 758200 G
chrIV 758201 758201 C
chrIV 758205 758205 G
chrIV 758222 758222 G
chrIV 758224 758224 A
chrIV 758234 758234 T
chrIV 758240 758240 C
chrIV 758249 758249 CG
chrIV 758253 758253 A
chrIV 758262 758262 T
chrIV 758264 758264 A
chrIV 758288 758288 A
chrIV 758306 758306 G
chrIV 758310 758310 C
chrIV 758316 758316 A
chrIV 758318 758318 G
chrIV 758342 758342 C
chrIV 758348 758348 G
chrIV 758354 758354 C
chrIV 758366 758366 T
chrIV 758368 758368 G
chrIV 758372 758372 G
chrIV 758397 758397 G
chrIV 758414 758414 G
chrIV 758416 758416 A
chrIV 758426 758426 T
chrIV 758432 758432 C
chrIV 758441 758441 CG
chrIV 758445 758445 A
chrIV 758454 758454 T
chrIV 758456 758456 A
chrIV 758480 758480 A
chrIV 758498 758498 A
chrIV 758502 758502 T
chrIV 758508 758508 G
chrIV 758510 758510 A
chrIV 758534 758534 T
chrIV 758540 758540 G
chrIV 758546 758546 T
chrIV 758558 758558 T
chrIV 758560 758560 G
chrIV 758562 758562 A
chrIV 758564 758564 A
chrIV 758566 758566 A
chrIV 758580 758580 C
chrIV 758583 758583 C
chrIV 758584 758584 G
chrIV 758585 758585 C
chrIV 758589 758589 T
chrIV 758590 758590 A
chrIV 758591 758591 C
chrIV 758595 758595 AG
chrIV 758596 758596 G
chrIV 758597 758597 C
chrIV 758606 758606 A
chrIV 758608 758608 C
chrIV 758613 758613 T
chrIV 758618 758618 C
chrIV 758624 758624 C
chrIV 758633 758633 GT
chrIV 758637 758637 G
chrIV 758646 758646 C
chrIV 758648 758648 G
chrIV 758672 758672 A
chrIV 758690 758690 A
chrIV 758700 758700 G
chrIV 758702 758702 A
chrIV 758726 758726 T
chrIV 758732 758732 G
chrIV 758738 758738 T
chrIV 758750 758750 T
chrIV 758752 758752 G
chrIV 758754 758754 A
chrIV 758756 758756 A
chrIV 758758 758758 A
chrIV 758772 758772 C
chrIV 758775 758775 C
chrIV 758776 758776 G
chrIV 758777 758777 C
chrIV 758789 758789 C
chrIV 758798 758798 A
chrIV 758800 758800 C
chrIV 758810 758810 C
chrIV 758825 758825 GT
chrIV 758829 758829 G
chrIV 758838 758838 T
chrIV 758840 758840 A
chrIV 758864 758864 C
chrIV 758882 758882 G
chrIV 758886 758886 T
chrIV 758892 758892 A
chrIV 758894 758894 G
chrIV 758918 758918 C
chrIV 758924 758924 G
chrIV 758930 758930 C
chrIV 758942 758942 T
chrIV 758944 758944 G
chrIV 758946 758946 A
chrIV 758948 758948 G
chrIV 758950 758950 A
chrIV 758981 758981 C
chrIV 758990 758990 A
chrIV 758992 758992 C
chrIV 758997 758997 T
chrIV 759002 759002 C
chrIV 759017 759017 GT
chrIV 759021 759021 G
chrIV 759030 759030 T
chrIV 759032 759032 A
chrIV 759056 759056 C
chrIV 759074 759074 G
chrIV 759078 759078 T
chrIV 759084 759084 A
chrIV 759086 759086 G
chrIV 759110 759110 C
chrIV 759116 759116 G
chrIV 759122 759122 C
chrIV 759134 759134 T
chrIV 759136 759136 G
chrIV 759140 759140 G
chrIV 759165 759165 G
chrIV 759182 759182 G
chrIV 759184 759184 A
chrIV 759194 759194 T
chrIV 759200 759200 C
chrIV 759209 759209 C
chrIV 759213 759213 A
chrIV 759222 759222 T
chrIV 759224 759224 A
chrIV 759248 759248 A
chrIV 759266 759266 G
chrIV 759270 759270 T
chrIV 759276 759276 A
chrIV 759278 759278 G
chrIV 759302 759302 C
chrIV 759308 759308 G
chrIV 759314 759314 C
chrIV 759326 759326 T
chrIV 759328 759328 G
chrIV 759330 759330 A
chrIV 759332 759332 G
chrIV 759357 759357 G
chrIV 759374 759374 G
chrIV 759376 759376 A
chrIV 759386 759386 T
chrIV 759392 759392 C
chrIV 759401 759401 CG
chrIV 759405 759405 A
chrIV 759414 759414 T
chrIV 759416 759416 A
chrIV 759440 759440 A
chrIV 759458 759458 A
chrIV 759462 759462 T
chrIV 759468 759468 G
chrIV 759470 759470 A
chrIV 759494 759494 T
chrIV 759500 759500 G
chrIV 759506 759506 T
chrIV 759518 759518 T
chrIV 759520 759520 G
chrIV 759522 759522 A
chrIV 759524 759524 A
chrIV 759526 759526 A
chrIV 759540 759540 C
chrIV 759543 759543 C
chrIV 759544 759544 G
chrIV 759545 759545 C
chrIV 759555 759555 AG
chrIV 759556 759556 G
chrIV 759557 759557 C
chrIV 759566 759566 A
chrIV 759568 759568 C
chrIV 759578 759578 C
chrIV 759593 759593 GT
chrIV 759597 759597 G
chrIV 759606 759606 T
chrIV 759608 759608 A
chrIV 759632 759632 A
chrIV 759650 759650 A
chrIV 759654 759654 T
chrIV 759660 759660 G
chrIV 759662 759662 A
chrIV 759686 759686 C
chrIV 759692 759692 A
chrIV 759698 759698 C
chrIV 759710 759710 T
chrIV 759712 759712 G
chrIV 759714 759714 G
chrIV 759716 759716 A
chrIV 759718 759718 C
chrIV 759732 759732 C
chrIV 759765 759765 C
chrIV 778728 778728 T
chrIV 778729 778729 A
chrIV 778730 778730 CT
chrIV 778731 778731 C
chrIV 778732 778732 G
chrIV 778733 778733 T
chrIV 778734 778734 C
chrIV 778742 778742 CT
chrIV 778753 778753 A
chrIV 778757 778757 T
chrIV 778830 778830 T
chrIV 778831 778831 A
chrIV 778832 778832 AGT
chrIV 778833 778833 CGT
chrIV 778834 778834 A
chrIV 778835 778835 G
chrIV 802889 802889 A
chrIV 802890 802890 CG
chrIV 802891 802891 AGT
chrIV 802892 802892 CGT
chrIV 802893 802893 CGT
chrIV 802894 802894 ACG
chrIV 802895 802895 CGT
chrIV 802896 802896 AGT
chrIV 802897 802897 CGT
chrIV 802898 802898 AGT
chrIV 802899 802899 CGT
chrIV 802900 802900 AGT
chrIV 802901 802901 CGT
chrIV 802902 802902 ACG
chrIV 802903 802903 CGT
chrIV 802904 802904 ACT
chrIV 802909 802909 A
chrIV 802915 802915 G
chrIV 802916 802916 G
chrIV 802927 802927 T
chrIV 802928 802928 T
chrIV 802932 802932 C
chrIV 802933 802933 AG
chrIV 802934 802934 T
chrIV 802935 802935 CT
chrIV 802936 802936 CG
chrIV 802937 802937 AG
chrIV 802938 802938 AC
chrIV 802939 802939 T
chrIV 802940 802940 C
chrIV 802941 802941 A
chrIV 802945 802945 C
chrIV 802946 802946 G
chrIV 802948 802948 T
chrIV 802949 802949 C
chrIV 802950 802950 A
chrIV 802951 802951 T
chrIV 802952 802952 C
chrIV 802954 802954 C
chrIV 802956 802956 A
chrIV 802957 802957 C
chrIV 802958 802958 A
chrIV 802964 802964 A
chrIV 802965 802965 G
chrIV 802970 802970 T
chrIV 802971 802971 C
chrIV 802972 802972 T
chrIV 802973 802973 G
chrIV 802974 802974 T
chrIV 802975 802975 CG
chrIV 802976 802976 A
chrIV 802977 802977 GT
chrIV 802981 802981 C
chrIV 802982 802982 T
chrIV 802983 802983 G
chrIV 802986 802986 G
chrIV 802987 802987 A
chrIV 802989 802989 C
chrIV 802990 802990 G
chrIV 802991 802991 G
chrIV 802992 802992 C
chrIV 802993 802993 G
chrIV 802996 802996 C
chrIV 802999 802999 A
chrIV 803000 803000 G
chrIV 803002 803002 A
chrIV 803004 803004 G
chrIV 803005 803005 AC
chrIV 803006 803006 C
chrIV 803009 803009 C
chrIV 803013 803013 ACGT
chrIV 803016 803016 CG
chrIV 803019 803019 CG
chrIV 803020 803020 A
chrIV 803023 803023 T
chrIV 803027 803027 A
chrIV 803030 803030 AT
chrIV 803031 803031 CG
chrIV 803033 803033 AT
chrIV 803036 803036 A
chrIV 803037 803037 A
chrIV 803040 803040 AC
chrIV 803042 803042 T
chrIV 803043 803043 AT
chrIV 803045 803045 G
chrIV 803046 803046 AT
chrIV 803047 803047 ACG
chrIV 803048 803048 CG
chrIV 803053 803053 AT
chrIV 803056 803056 G
chrIV 803057 803057 CG
chrIV 803059 803059 AT
chrIV 803060 803060 ACT
chrIV 803061 803061 CG
chrIV 803064 803064 T
chrIV 803067 803067 G
chrIV 803069 803069 G
chrIV 803073 803073 AT
chrIV 803074 803074 CGT
chrIV 803076 803076 CG
chrIV 803077 803077 G
chrIV 803078 803078 CGT
chrIV 803079 803079 ACT
chrIV 803080 803080 C
chrIV 803081 803081 AT
chrIV 803082 803082 A
chrIV 803083 803083 CG
chrIV 803086 803086 G
chrIV 803087 803087 T
chrIV 803088 803088 T
chrIV 803089 803089 T
chrIV 803090 803090 AGT
chrIV 803091 803091 C
chrIV 803092 803092 CG
chrIV 803094 803094 G
chrIV 803095 803095 T
chrIV 803096 803096 AG
chrIV 803098 803098 AT
chrIV 803099 803099 T
chrIV 803100 803100 CG
chrIV 803101 803101 GT
chrIV 803102 803102 ACT
chrIV 803103 803103 CG
chrIV 803108 803108 G
chrIV 803111 803111 T
chrIV 803112 803112 A
chrIV 803113 803113 C
chrIV 803116 803116 C
chrIV 803123 803123 AT
chrIV 803124 803124 AG
chrIV 803126 803126 AT
chrIV 803128 803128 A
chrIV 803129 803129 T
chrIV 803131 803131 C
chrIV 803133 803133 T
chrIV 803134 803134 AG
chrIV 803135 803135 AT
chrIV 803136 803136 CG
chrIV 803137 803137 AGT
chrIV 803138 803138 T
chrIV 803139 803139 GT
chrIV 803140 803140 G
chrIV 803141 803141 AT
chrIV 803142 803142 GT
chrIV 803150 803150 T
chrIV 803153 803153 A
chrIV 803154 803154 CG
chrIV 803155 803155 T
chrIV 803161 803161 C
chrIV 803162 803162 C
chrIV 803163 803163 A
chrIV 803164 803164 G
chrIV 803165 803165 A
chrIV 803167 803167 G
chrIV 803187 803187 C
chrIV 803191 803191 G
chrIV 803193 803193 AT
chrIV 803212 803212 C
chrIV 803216 803216 AT
chrIV 803218 803218 T
chrIV 803219 803219 AT
chrIV 803221 803221 C
chrIV 803222 803222 C
chrIV 803223 803223 T
chrIV 803224 803224 C
chrIV 803226 803226 A
chrIV 803227 803227 AGT
chrIV 803229 803229 A
chrIV 803230 803230 A
chrIV 803232 803232 AT
chrIV 803233 803233 G
chrIV 803234 803234 GT
chrIV 803235 803235 CG
chrIV 803236 803236 ACGT
chrIV 803237 803237 ACT
chrIV 803238 803238 ACGT
chrIV 803239 803239 ACGT
chrIV 803240 803240 ACGT
chrIV 803241 803241 ACGT
chrIV 803242 803242 ACGT
chrIV 803243 803243 ACT
chrIV 803244 803244 AGT
chrIV 803245 803245 AGT
chrIV 803246 803246 ACG
chrIV 803247 803247 T
chrIV 803248 803248 AG
chrIV 803249 803249 AT
chrIV 803250 803250 AT
chrIV 803266 803266 CG
chrIV 803275 803275 CG
chrIV 803280 803280 AT
chrIV 803297 803297 CG
chrIV 803313 803313 A
chrIV 803331 803331 CG
chrIV 803334 803334 CG
chrIV 803370 803370 AT
chrIV 803375 803375 AT
chrIV 803461 803461 CG
chrIV 803469 803469 AT
chrIV 803471 803471 AT
chrIV 803494 803494 CG
chrIV 803518 803518 CG
chrIV 803569 803569 CG
chrIV 803696 803696 T
chrIV 803710 803710 A
chrIV 803716 803716 G
chrIV 803740 803740 CG
chrIV 803754 803754 C
chrIV 803761 803761 AT
chrIV 803776 803776 C
chrIV 803790 803790 G
chrIV 803880 803880 CG
chrIV 803897 803897 CG
chrIV 803922 803922 CG
chrIV 803974 803974 AT
chrIV 804015 804015 CG
chrIV 804034 804034 CG
chrIV 804088 804088 CG
chrIV 804097 804097 AT
chrIV 804154 804154 CG
chrIV 804168 804168 C
chrIV 804169 804169 G
chrIV 804186 804186 CG
chrIV 804272 804272 CG
chrIV 804282 804282 AT
chrIV 804316 804316 CG
chrIV 804373 804373 CG
chrIV 804411 804411 AT
chrIV 804420 804420 CG
chrIV 804422 804422 AT
chrIV 804448 804448 T
chrIV 804449 804449 A
chrIV 804450 804450 A
chrIV 804454 804454 CG
chrIV 804478 804478 C
chrIV 804483 804483 CG
chrIV 804484 804484 G
chrIV 804496 804496 T
chrIV 804507 804507 A
chrIV 804524 804524 A
chrIV 804527 804527 AT
chrIV 804533 804533 T
chrIV 804552 804552 AT
chrIV 804575 804575 AT
chrIV 804614 804614 CG
chrIV 804643 804643 CG
chrIV 804735 804735 T
chrIV 804839 804839 CG
chrIV 804860 804860 AT
chrIV 804869 804869 CG
chrIV 804870 804870 CG
chrIV 804901 804901 CG
chrIV 804914 804914 AT
chrIV 804946 804946 AT
chrIV 804955 804955 CG
chrIV 804971 804971 AT
chrIV 805004 805004 AT
chrIV 805011 805011 C
chrIV 805012 805012 G
chrIV 805014 805014 A
chrIV 805018 805018 CGT
chrIV 805019 805019 C
chrIV 805024 805024 AT
chrIV 805026 805026 A
chrIV 805080 805080 A
chrIV 805092 805092 AT
chrIV 805238 805238 AT
chrIV 805286 805286 CG
chrIV 805304 805304 CG
chrIV 805337 805337 AT
chrIV 805343 805343 CG
chrIV 805358 805358 CG
chrIV 805364 805364 CG
chrIV 805370 805370 AT
chrIV 805388 805388 AT
chrIV 805440 805440 C
chrIV 805443 805443 A
chrIV 805444 805444 AG
chrIV 805445 805445 AG
chrIV 805446 805446 A
chrIV 805454 805454 A
chrIV 805455 805455 A
chrIV 805456 805456 AC
chrIV 805457 805457 A
chrIV 805458 805458 G
chrIV 805459 805459 G
chrIV 805460 805460 T
chrIV 805462 805462 T
chrIV 805485 805485 CG
chrIV 805514 805514 A
chrIV 805517 805517 ACGT
chrIV 805575 805575 T
chrIV 805650 805650 CG
chrIV 805651 805651 CG
chrIV 805654 805654 C
chrIV 805655 805655 GT
chrIV 805656 805656 G
chrIV 805659 805659 A
chrIV 805660 805660 C
chrIV 805661 805661 AGT
chrIV 805662 805662 CG
chrIV 805663 805663 CG
chrIV 805664 805664 G
chrIV 871804 871804 C
chrIV 871805 871805 ACG
chrIV 871806 871806 AT
chrIV 871807 871807 CGT
chrIV 871808 871808 ACG
chrIV 871809 871809 CGT
chrIV 871810 871810 ACG
chrIV 871811 871811 ACG
chrIV 871812 871812 CGT
chrIV 871813 871813 ACT
chrIV 871814 871814 ACT
chrIV 871815 871815 ACG
chrIV 871816 871816 ACT
chrIV 871817 871817 ACG
chrIV 871818 871818 CGT
chrIV 871819 871819 CGT
chrIV 871820 871820 CGT
chrIV 871828 871828 G
chrIV 871831 871831 GT
chrIV 871832 871832 CG
chrIV 871833 871833 GT
chrIV 871835 871835 C
chrIV 871840 871840 AC
chrIV 871841 871841 C
chrIV 871842 871842 A
chrIV 871858 871858 G
chrIV 871863 871863 T
chrIV 871864 871864 A
chrIV 871867 871867 G
chrIV 871880 871880 G
chrIV 871885 871885 T
chrIV 871898 871898 C
chrIV 871901 871901 G
chrIV 871903 871903 A
chrIV 871904 871904 T
chrIV 871914 871914 AT
chrIV 871926 871926 C
chrIV 871927 871927 AT
chrIV 871928 871928 AT
chrIV 871929 871929 T
chrIV 871931 871931 CG
chrIV 871933 871933 AT
chrIV 871934 871934 C
chrIV 871939 871939 A
chrIV 871946 871946 T
chrIV 871947 871947 A
chrIV 871952 871952 A
chrIV 871955 871955 C
chrIV 871956 871956 A
chrIV 871957 871957 CT
chrIV 871958 871958 C
chrIV 871959 871959 G
chrIV 871971 871971 C
chrIV 871972 871972 A
chrIV 871974 871974 T
chrIV 871975 871975 G
chrIV 871976 871976 A
chrIV 871980 871980 G
chrIV 871982 871982 ACT
chrIV 871994 871994 AT
chrIV 871996 871996 C
chrIV 871997 871997 GT
chrIV 871998 871998 T
chrIV 871999 871999 C
chrIV 872000 872000 A
chrIV 872001 872001 CG
chrIV 872002 872002 C
chrIV 872021 872021 AT
chrIV 872029 872029 A
chrIV 872034 872034 CG
chrIV 872035 872035 C
chrIV 872036 872036 AT
chrIV 872042 872042 CG
chrIV 872044 872044 C
chrIV 872047 872047 T
chrIV 872048 872048 G
chrIV 872050 872050 T
chrIV 872051 872051 G
chrIV 872052 872052 G
chrIV 872060 872060 ACG
chrIV 872064 872064 A
chrIV 872078 872078 CG
chrIV 872079 872079 AGT
chrIV 872080 872080 C
chrIV 872081 872081 A
chrIV 872082 872082 G
chrIV 872083 872083 A
chrIV 872084 872084 T
chrIV 872085 872085 G
chrIV 872086 872086 C
chrIV 872087 872087 G
chrIV 872088 872088 T
chrIV 872089 872089 G
chrIV 872090 872090 CG
chrIV 872091 872091 AT
chrIV 872092 872092 T
chrIV 872093 872093 AT
chrIV 872094 872094 AT
chrIV 872095 872095 AT
chrIV 872096 872096 A
chrIV 872099 872099 ACGT
chrIV 872100 872100 A
chrIV 872101 872101 AT
chrIV 872102 872102 CG
chrIV 872106 872106 AT
chrIV 872107 872107 ACT
chrIV 872108 872108 AT
chrIV 872110 872110 AT
chrIV 872130 872130 AT
chrIV 872131 872131 CG
chrIV 872135 872135 G
chrIV 872137 872137 T
chrIV 872138 872138 CG
chrIV 872139 872139 AT
chrIV 872143 872143 G
chrIV 872144 872144 CG
chrIV 872145 872145 AGT
chrIV 872146 872146 GT
chrIV 872147 872147 AT
chrIV 872148 872148 AG
chrIV 872149 872149 ACT
chrIV 872150 872150 AT
chrIV 872153 872153 CT
chrIV 872154 872154 AT
chrIV 872155 872155 AT
chrIV 872156 872156 C
chrIV 872157 872157 CG
chrIV 872158 872158 T
chrIV 872161 872161 T
chrIV 872163 872163 G
chrIV 872164 872164 C
chrIV 872190 872190 T
chrIV 872194 872194 A
chrIV 872271 872271 CG
chrIV 872387 872387 T
chrIV 872405 872405 AT
chrIV 872432 872432 G
chrIV 872499 872499 AT
chrIV 872506 872506 CG
chrIV 872519 872519 AT
chrIV 872548 872548 CG
chrIV 872551 872551 AT
chrIV 872553 872553 AT
chrIV 872555 872555 AT
chrIV 872556 872556 AT
chrIV 872571 872571 A
chrIV 872583 872583 G
chrIV 872595 872595 G
chrIV 872603 872603 C
chrIV 872619 872619 C
chrIV 872622 872622 CG
chrIV 872623 872623 A
chrIV 872624 872624 C
chrIV 872644 872644 A
chrIV 872699 872699 ACG
chrIV 872711 872711 T
chrIV 872729 872729 T
chrIV 872835 872835 CG
chrIV 872849 872849 AT
chrIV 872900 872900 CG
chrIV 872931 872931 CG
chrIV 872966 872966 G
chrIV 872972 872972 AT
chrIV 872984 872984 CG
chrIV 873059 873059 CG
chrIV 873131 873131 CG
chrIV 873239 873239 AT
chrIV 873250 873250 G
chrIV 873263 873263 CG
chrIV 873317 873317 AT
chrIV 873340 873340 AT
chrIV 873390 873390 CG
chrIV 873437 873437 AT
chrIV 873442 873442 CG
chrIV 873651 873651 G
chrIV 873697 873697 A
chrIV 873702 873702 AT
chrIV 873759 873759 C
chrIV 873969 873969 CG
chrIV 874047 874047 AT
chrIV 874051 874051 A
chrIV 874107 874107 CG
chrIV 874200 874200 C
chrIV 874233 874233 A
chrIV 874532 874532 A
chrIV 874533 874533 G
chrIV 874534 874534 A
chrIV 874538 874538 A
chrIV 874545 874545 T
chrIV 874546 874546 G
chrIV 874547 874547 C
chrIV 874550 874550 T
chrIV 874551 874551 T
chrIV 874552 874552 T
chrIV 874553 874553 A
chrIV 874554 874554 CG
chrIV 874555 874555 A
chrIV 874557 874557 AT
chrIV 874641 874641 T
chrIV 874689 874689 AT
chrIV 874728 874728 AT
chrIV 874771 874771 CG
chrIV 874776 874776 CG
chrIV 874780 874780 AT
chrIV 874782 874782 CG
chrIV 874794 874794 A
chrIV 874798 874798 A
chrIV 874800 874800 T
chrIV 874803 874803 T
chrIV 874815 874815 C
chrIV 874867 874867 A
chrIV 874878 874878 AT
chrIV 874901 874901 AT
chrIV 874962 874962 CG
chrIV 874978 874978 AT
chrIV 874980 874980 AT
chrIV 874986 874986 C
chrIV 874999 874999 C
chrIV 875001 875001 C
chrIV 875016 875016 AT
chrIV 875027 875027 T
chrIV 875074 875074 C
chrIV 875077 875077 G
chrIV 875126 875126 AT
chrIV 875134 875134 CG
chrIV 875193 875193 CG
chrIV 875206 875206 AT
chrIV 875211 875211 CG
chrIV 875214 875214 CG
chrIV 875252 875252 A
chrIV 875274 875274 C
chrIV 875346 875346 C
chrIV 875374 875374 C
chrIV 875377 875377 G
chrIV 875385 875385 C
chrIV 875388 875388 T
chrIV 875423 875423 CG
chrIV 875427 875427 CG
chrIV 875469 875469 C
chrIV 875568 875568 AT
chrIV 875569 875569 AT
chrIV 875572 875572 CG
chrIV 875599 875599 AT
chrIV 875610 875610 C
chrIV 875793 875793 AT
chrIV 875800 875800 CG
chrIV 875808 875808 AT
chrIV 875823 875823 AT
chrIV 875829 875829 AT
chrIV 875874 875874 AT
chrIV 875881 875881 G
chrIV 875908 875908 AT
chrIV 875933 875933 AT
chrIV 875945 875945 CG
chrIV 876000 876000 CG
chrIV 876033 876033 AT
chrIV 876057 876057 C
chrIV 876073 876073 AT
chrIV 876151 876151 CG
chrIV 876171 876171 CG
chrIV 876264 876264 A
chrIV 876265 876265 A
chrIV 876276 876276 AT
chrIV 876279 876279 G
chrIV 876280 876280 A
chrIV 876290 876290 A
chrIV 876291 876291 G
chrIV 876300 876300 T
chrIV 876384 876384 T
chrIV 876405 876405 AT
chrIV 876423 876423 A
chrIV 876426 876426 T
chrIV 876432 876432 T
chrIV 876438 876438 AT
chrIV 876441 876441 AT
chrIV 876447 876447 AT
chrIV 876450 876450 G
chrIV 876453 876453 CG
chrIV 876475 876475 G
chrIV 876535 876535 AT
chrIV 876537 876537 A
chrIV 876546 876546 CG
chrIV 876567 876567 CG
chrIV 876573 876573 AT
chrIV 876589 876589 CG
chrIV 876591 876591 AT
chrIV 876594 876594 A
chrIV 876621 876621 T
chrIV 876643 876643 T
chrIV 876651 876651 T
chrIV 876653 876653 A
chrIV 876657 876657 A
chrIV 876660 876660 T
chrIV 876671 876671 G
chrIV 876672 876672 A
chrIV 876681 876681 C
chrIV 876701 876701 AT
chrIV 876730 876730 AT
chrIV 876738 876738 CG
chrIV 876739 876739 AT
chrIV 876743 876743 AT
chrIV 876744 876744 AT
chrIV 876746 876746 CG
chrIV 876753 876753 CG
chrIV 876756 876756 AT
chrIV 876789 876789 T
chrIV 876867 876867 A
chrIV 876891 876891 A
chrIV 876894 876894 CG
chrIV 876900 876900 G
chrIV 876906 876906 A
chrIV 876910 876910 A
chrIV 876928 876928 CG
chrIV 876930 876930 CG
chrIV 876943 876943 CG
chrIV 876949 876949 AT
chrIV 876951 876951 CG
chrIV 876952 876952 AT
chrIV 876954 876954 A
chrIV 876955 876955 ACG
chrIV 876984 876984 AT
chrIV 876993 876993 G
chrIV 877029 877029 CG
chrIV 877035 877035 AT
chrIV 877037 877037 AT
chrIV 877038 877038 T
chrIV 877039 877039 T
chrIV 877044 877044 T
chrIV 877047 877047 T
chrIV 877083 877083 A
chrIV 877092 877092 T
chrIV 877104 877104 G
chrIV 877122 877122 G
chrIV 877123 877123 A
chrIV 877125 877125 A
chrIV 877137 877137 AT
chrIV 877155 877155 A
chrIV 877159 877159 T
chrIV 877164 877164 G
chrIV 877165 877165 A
chrIV 877167 877167 A
chrIV 877202 877202 CG
chrIV 877234 877234 C
chrIV 877237 877237 G
chrIV 877239 877239 T
chrIV 877240 877240 C
chrIV 877241 877241 T
chrIV 877244 877244 T
chrIV 877281 877281 CG
chrIV 877321 877321 CG
chrIV 877347 877347 AT
chrIV 877349 877349 T
chrIV 877362 877362 C
chrIV 877365 877365 A
chrIV 877367 877367 A
chrIV 877368 877368 C
chrIV 877371 877371 C
chrIV 877395 877395 C
chrIV 877407 877407 AT
chrIV 877433 877433 T
chrIV 877434 877434 AG
chrIV 877435 877435 CT
chrIV 877436 877436 ACG
chrIV 877437 877437 ACG
chrIV 877438 877438 CGT
chrIV 877439 877439 ACG
chrIV 877440 877440 ACT
chrIV 877441 877441 ACT
chrIV 877442 877442 ACT
chrIV 877443 877443 ACG
chrIV 877444 877444 ACT
chrIV 877445 877445 ACT
chrIV 877446 877446 ACG
chrIV 877447 877447 CGT
chrIV 877455 877455 G
chrIV 877458 877458 CGT
chrIV 877459 877459 CG
chrIV 877460 877460 GT
chrIV 877462 877462 C
chrIV 877464 877464 CG
chrIV 877467 877467 AC
chrIV 877468 877468 C
chrIV 877469 877469 A
chrIV 877471 877471 CG
chrIV 877476 877476 AT
chrIV 877477 877477 CG
chrIV 877485 877485 G
chrIV 877490 877490 T
chrIV 877491 877491 AT
chrIV 877494 877494 G
chrIV 877507 877507 G
chrIV 877512 877512 T
chrIV 877525 877525 C
chrIV 877528 877528 G
chrIV 877530 877530 A
chrIV 877531 877531 T
chrIV 877541 877541 AT
chrIV 877553 877553 C
chrIV 877554 877554 AT
chrIV 877555 877555 AT
chrIV 877556 877556 T
chrIV 877558 877558 CG
chrIV 877560 877560 AT
chrIV 877561 877561 C
chrIV 877566 877566 A
chrIV 877573 877573 T
chrIV 877574 877574 A
chrIV 877579 877579 A
chrIV 877582 877582 C
chrIV 877583 877583 A
chrIV 877584 877584 CT
chrIV 877585 877585 C
chrIV 877586 877586 G
chrIV 877598 877598 C
chrIV 877599 877599 A
chrIV 877601 877601 T
chrIV 877602 877602 G
chrIV 877603 877603 A
chrIV 877607 877607 G
chrIV 877609 877609 ACT
chrIV 877621 877621 AT
chrIV 877623 877623 C
chrIV 877624 877624 GT
chrIV 877625 877625 T
chrIV 877626 877626 C
chrIV 877627 877627 A
chrIV 877628 877628 CG
chrIV 877629 877629 C
chrIV 877648 877648 AT
chrIV 877656 877656 A
chrIV 877661 877661 CG
chrIV 877662 877662 C
chrIV 877663 877663 AT
chrIV 877669 877669 CG
chrIV 877671 877671 C
chrIV 877674 877674 T
chrIV 877675 877675 G
chrIV 877677 877677 T
chrIV 877678 877678 G
chrIV 877679 877679 G
chrIV 877687 877687 ACG
chrIV 877691 877691 A
chrIV 877705 877705 CG
chrIV 877706 877706 AGT
chrIV 877707 877707 C
chrIV 877708 877708 A
chrIV 877709 877709 G
chrIV 877710 877710 A
chrIV 877711 877711 T
chrIV 877712 877712 G
chrIV 877713 877713 C
chrIV 877714 877714 G
chrIV 877715 877715 T
chrIV 877716 877716 G
chrIV 877717 877717 CG
chrIV 877718 877718 AT
chrIV 877719 877719 T
chrIV 877720 877720 AT
chrIV 877721 877721 AT
chrIV 877722 877722 AT
chrIV 877723 877723 A
chrIV 877726 877726 ACGT
chrIV 877727 877727 A
chrIV 877728 877728 AT
chrIV 877729 877729 CG
chrIV 877733 877733 AT
chrIV 877734 877734 ACT
chrIV 877735 877735 AT
chrIV 877737 877737 AT
chrIV 877757 877757 AT
chrIV 877758 877758 CG
chrIV 877762 877762 G
chrIV 877765 877765 CG
chrIV 877766 877766 AT
chrIV 877770 877770 G
chrIV 877771 877771 CG
chrIV 877772 877772 AGT
chrIV 877773 877773 G
chrIV 877774 877774 AC
chrIV 877775 877775 G
chrIV 877776 877776 AC
chrIV 877777 877777 AT
chrIV 877780 877780 ACT
chrIV 877781 877781 ACGT
chrIV 877782 877782 ACGT
chrIV 877783 877783 ACGT
chrIV 877784 877784 CGT
chrIV 877785 877785 AGT
chrIV 877786 877786 CG
chrIV 877787 877787 CGT
chrIV 877788 877788 ACGT
chrIV 877789 877789 AT
chrIV 877790 877790 AGT
chrIV 877791 877791 CGT
chrIV 877792 877792 AG
chrIV 877793 877793 A
chrIV 877794 877794 A
chrIV 877809 877809 G
chrIV 877815 877815 T
chrIV 877825 877825 ACT
chrIV 877864 877864 A
chrIV 877868 877868 T
chrIV 877870 877870 T
chrIV 877871 877871 CT
chrIV 877872 877872 ACG
chrIV 877873 877873 C
chrIV 877874 877874 T
chrIV 877876 877876 CT
chrIV 877877 877877 AG
chrIV 877881 877881 T
chrIV 877882 877882 A
chrIV 877883 877883 CT
chrIV 877887 877887 G
chrIV 877888 877888 G
chrIV 877889 877889 A
chrIV 877890 877890 A
chrIV 877892 877892 A
chrIV 877896 877896 T
chrIV 877897 877897 T
chrIV 877902 877902 G
chrIV 877903 877903 T
chrIV 877917 877917 AT
chrIV 877920 877920 T
chrIV 877922 877922 A
chrIV 877927 877927 A
chrIV 877930 877930 T
chrIV 877931 877931 C
chrIV 877937 877937 AC
chrIV 877948 877948 T
chrIV 877957 877957 C
chrIV 877959 877959 C
chrIV 877960 877960 C
chrIV 877961 877961 G
chrIV 877963 877963 T
chrIV 877964 877964 C
chrIV 877967 877967 C
chrIV 877968 877968 A
chrIV 877969 877969 G
chrIV 877973 877973 AT
chrIV 877975 877975 AGT
chrIV 877976 877976 CG
chrIV 877977 877977 AT
chrIV 877978 877978 AT
chrIV 877979 877979 AG
chrIV 877980 877980 C
chrIV 877981 877981 A
chrIV 877985 877985 AC
chrIV 877986 877986 C
chrIV 877989 877989 CG
chrIV 877994 877994 CG
chrIV 877996 877996 AT
chrIV 877997 877997 CG
chrIV 877998 877998 T
chrIV 877999 877999 A
chrIV 878000 878000 CGT
chrIV 878001 878001 C
chrIV 878005 878005 CG
chrIV 878006 878006 AT
chrIV 878007 878007 C
chrIV 878009 878009 C
chrIV 878011 878011 CG
chrIV 878017 878017 CG
chrIV 878020 878020 G
chrIV 878021 878021 T
chrIV 878028 878028 T
chrIV 878029 878029 AT
chrIV 878037 878037 AT
chrIV 878291 878291 A
chrIV 878292 878292 AC
chrIV 878293 878293 CGT
chrIV 878294 878294 AC
chrIV 878295 878295 GT
chrIV 878296 878296 AGT
chrIV 878297 878297 ACG
chrIV 878298 878298 CGT
chrIV 878299 878299 ACG
chrIV 878300 878300 ACT
chrIV 878301 878301 ACT
chrIV 878302 878302 AGT
chrIV 878308 878308 T
chrIV 878311 878311 GT
chrIV 878312 878312 G
chrIV 878313 878313 T
chrIV 878315 878315 A
chrIV 878316 878316 A
chrIV 878317 878317 A
chrIV 878319 878319 GT
chrIV 878320 878320 T
chrIV 878322 878322 G
chrIV 878345 878345 T
chrIV 878348 878348 T
chrIV 878350 878350 AG
chrIV 878351 878351 GT
chrIV 878352 878352 G
chrIV 878357 878357 A
chrIV 878361 878361 T
chrIV 878362 878362 A
chrIV 878363 878363 T
chrIV 878364 878364 A
chrIV 878365 878365 A
chrIV 878366 878366 T
chrIV 878367 878367 AT
chrIV 878368 878368 AC
chrIV 878369 878369 C
chrIV 878372 878372 G
chrIV 878373 878373 T
chrIV 878374 878374 CT
chrIV 878375 878375 AT
chrIV 878376 878376 G
chrIV 878378 878378 A
chrIV 878379 878379 G
chrIV 878393 878393 T
chrIV 878397 878397 ACT
chrIV 878403 878403 ACT
chrIV 878405 878405 C
chrIV 878406 878406 C
chrIV 878407 878407 A
chrIV 878409 878409 C
chrIV 878410 878410 A
chrIV 878413 878413 AGT
chrIV 878414 878414 CG
chrIV 878415 878415 CG
chrIV 878416 878416 T
chrIV 878419 878419 AT
chrIV 878421 878421 AT
chrIV 878422 878422 G
chrIV 878423 878423 G
chrIV 878427 878427 AT
chrIV 878428 878428 AT
chrIV 878436 878436 T
chrIV 878455 878455 C
chrIV 878456 878456 C
chrIV 878457 878457 T
chrIV 878458 878458 G
chrIV 878459 878459 AT
chrIV 878460 878460 CT
chrIV 878461 878461 C
chrIV 878463 878463 AT
chrIV 878475 878475 ACGT
chrIV 878477 878477 CG
chrIV 878481 878481 T
chrIV 878482 878482 C
chrIV 878483 878483 A
chrIV 878485 878485 T
chrIV 878486 878486 CG
chrIV 878498 878498 CG
chrIV 878499 878499 G
chrIV 878500 878500 GT
chrIV 878501 878501 A
chrIV 878502 878502 C
chrIV 878505 878505 A
chrIV 878510 878510 AT
chrIV 878511 878511 AT
chrIV 878518 878518 T
chrIV 878523 878523 CG
chrIV 878524 878524 AT
chrIV 878526 878526 CG
chrIV 878528 878528 T
chrIV 878529 878529 AT
chrIV 878530 878530 AT
chrIV 878531 878531 C
chrIV 878543 878543 T
chrIV 878553 878553 AT
chrIV 878554 878554 AT
chrIV 878556 878556 CG
chrIV 878559 878559 CG
chrIV 878572 878572 A
chrIV 878577 878577 C
chrIV 878590 878590 CG
chrIV 878593 878593 AT
chrIV 878594 878594 AT
chrIV 878599 878599 C
chrIV 878601 878601 T
chrIV 878607 878607 G
chrIV 878608 878608 A
chrIV 878613 878613 C
chrIV 878615 878615 A
chrIV 878616 878616 C
chrIV 878617 878617 AG
chrIV 878620 878620 G
chrIV 878622 878622 CG
chrIV 878624 878624 CGT
chrIV 878625 878625 C
chrIV 878626 878626 CGT
chrIV 878629 878629 C
chrIV 878637 878637 ACGT
chrIV 878638 878638 ACGT
chrIV 878639 878639 ACGT
chrIV 878640 878640 AGT
chrIV 878641 878641 ACGT
chrIV 878642 878642 AGT
chrIV 878643 878643 AGT
chrIV 878644 878644 ACGT
chrIV 878645 878645 ACGT
chrIV 878646 878646 ACGT
chrIV 878647 878647 CGT
chrIV 878648 878648 ACGT
chrIV 878649 878649 ACGT
chrIV 878650 878650 ACGT
chrIV 878651 878651 A
chrIV 878677 878677 AT
chrIV 878689 878689 G
chrIV 878713 878713 CG
chrIV 878716 878716 G
chrIV 878717 878717 T
chrIV 878719 878719 AT
chrIV 878722 878722 CG
chrIV 878725 878725 AT
chrIV 878731 878731 T
chrIV 878732 878732 A
chrIV 878733 878733 A
chrIV 878735 878735 AT
chrIV 878737 878737 A
chrIV 878763 878763 CG
chrIV 878803 878803 CG
chrIV 878840 878840 A
chrIV 878843 878843 A
chrIV 878844 878844 G
chrIV 878845 878845 A
chrIV 878847 878847 C
chrIV 878850 878850 G
chrIV 878882 878882 G
chrIV 878917 878917 AT
chrIV 878919 878919 AT
chrIV 878920 878920 CG
chrIV 878925 878925 AT
chrIV 878929 878929 AT
chrIV 878947 878947 AT
chrIV 878959 878959 T
chrIV 878961 878961 T
chrIV 878962 878962 C
chrIV 878980 878980 C
chrIV 878992 878992 A
chrIV 879001 879001 T
chrIV 879037 879037 AT
chrIV 879040 879040 AT
chrIV 879045 879045 AT
chrIV 879046 879046 AT
chrIV 879047 879047 AT
chrIV 879049 879049 AT
chrIV 879055 879055 G
chrIV 879085 879085 G
chrIV 879091 879091 C
chrIV 879100 879100 CG
chrIV 879129 879129 ACG
chrIV 879130 879130 A
chrIV 879132 879132 A
chrIV 879133 879133 G
chrIV 879135 879135 T
chrIV 879141 879141 G
chrIV 879154 879154 CG
chrIV 879156 879156 CG
chrIV 879174 879174 T
chrIV 879178 879178 T
chrIV 879184 879184 C
chrIV 879190 879190 CG
chrIV 879193 879193 T
chrIV 879217 879217 AT
chrIV 879295 879295 AT
chrIV 879328 879328 AT
chrIV 879331 879331 CG
chrIV 879338 879338 C
chrIV 879340 879340 A
chrIV 879341 879341 A
chrIV 879345 879345 T
chrIV 879346 879346 C
chrIV 879354 879354 T
chrIV 879383 879383 AT
chrIV 879403 879403 CG
chrIV 879412 879412 AT
chrIV 879413 879413 CG
chrIV 879424 879424 A
chrIV 879441 879441 AT
chrIV 879450 879450 T
chrIV 879454 879454 C
chrIV 879457 879457 A
chrIV 879460 879460 T
chrIV 879463 879463 T
chrIV 879466 879466 G
chrIV 879490 879490 CG
chrIV 879493 879493 CG
chrIV 879495 879495 AT
chrIV 879511 879511 CG
chrIV 879517 879517 AT
chrIV 879538 879538 G
chrIV 879547 879547 T
chrIV 879549 879549 C
chrIV 879605 879605 C
chrIV 879607 879607 T
chrIV 879609 879609 CG
chrIV 879613 879613 C
chrIV 879615 879615 A
chrIV 879625 879625 C
chrIV 879631 879631 AT
chrIV 879634 879634 AT
chrIV 879637 879637 AT
chrIV 879643 879643 CG
chrIV 879646 879646 CG
chrIV 879652 879652 AT
chrIV 879658 879658 A
chrIV 879661 879661 T
chrIV 879667 879667 C
chrIV 879676 879676 G
chrIV 879679 879679 T
chrIV 879681 879681 C
chrIV 879700 879700 CG
chrIV 879711 879711 CG
chrIV 879715 879715 CG
chrIV 879716 879716 AT
chrIV 879718 879718 CG
chrIV 879721 879721 AT
chrIV 879726 879726 CG
chrIV 879727 879727 AT
chrIV 879745 879745 C
chrIV 879751 879751 A
chrIV 879760 879760 T
chrIV 879763 879763 A
chrIV 879778 879778 A
chrIV 879785 879785 AT
chrIV 879787 879787 C
chrIV 879805 879805 T
chrIV 879849 879849 G
chrIV 879906 879906 CG
chrIV 879920 879920 G
chrIV 879943 879943 AT
chrIV 879946 879946 AT
chrIV 879952 879952 CG
chrIV 879961 879961 CG
chrIV 879964 879964 AT
chrIV 879976 879976 CG
chrIV 879982 879982 G
chrIV 879988 879988 A
chrIV 879991 879991 G
chrIV 880006 880006 A
chrIV 880039 880039 AT
chrIV 880052 880052 C
chrIV 880057 880057 A
chrIV 880072 880072 A
chrIV 880087 880087 G
chrIV 880115 880115 C
chrIV 880116 880116 CG
chrIV 880132 880132 AT
chrIV 880138 880138 CG
chrIV 880144 880144 CG
chrIV 880150 880150 AT
chrIV 880171 880171 C
chrIV 880173 880173 G
chrIV 880186 880186 T
chrIV 880230 880230 G
chrIV 880234 880234 CG
chrIV 880237 880237 A
chrIV 880240 880240 AT
chrIV 880271 880271 CG
chrIV 880288 880288 G
chrIV 880457 880457 CG
chrIV 880465 880465 CG
chrIV 880474 880474 AT
chrIV 880480 880480 CG
chrIV 880486 880486 ACGT
chrIV 880488 880488 AT
chrIV 880492 880492 T
chrIV 880494 880494 A
chrIV 880495 880495 T
chrIV 880509 880509 G
chrIV 880519 880519 C
chrIV 880520 880520 G
chrIV 880525 880525 G
chrIV 880528 880528 A
chrIV 880546 880546 A
chrIV 880678 880678 CG
chrIV 880684 880684 CG
chrIV 880688 880688 G
chrIV 880705 880705 A
chrIV 880708 880708 A
chrIV 880759 880759 CG
chrIV 880761 880761 AT
chrIV 880803 880803 AT
chrIV 880806 880806 CG
chrIV 880813 880813 AT
chrIV 880826 880826 T
chrIV 880857 880857 AT
chrIV 880862 880862 AT
chrIV 880880 880880 CG
chrIV 880882 880882 AT
chrIV 880896 880896 AT
chrIV 880927 880927 AT
chrIV 880936 880936 CG
chrIV 880941 880941 CG
chrIV 880947 880947 T
chrIV 880960 880960 A
chrIV 880978 880978 AT
chrIV 880983 880983 CG
chrIV 880988 880988 AT
chrIV 880993 880993 G
chrIV 880998 880998 T
chrIV 881000 881000 G
chrIV 881005 881005 T
chrIV 881029 881029 AT
chrIV 881075 881075 A
chrIV 881088 881088 CG
chrIV 881095 881095 CG
chrIV 881098 881098 CG
chrIV 881101 881101 CG
chrIV 881107 881107 CG
chrIV 881119 881119 AT
chrIV 881124 881124 G
chrIV 881125 881125 G
chrIV 881127 881127 A
chrIV 881139 881139 C
chrIV 881145 881145 CG
chrIV 881173 881173 A
chrIV 881248 881248 AT
chrIV 881302 881302 CG
chrIV 881353 881353 AT
chrIV 881461 881461 G
chrIV 881462 881462 G
chrIV 881463 881463 T
chrIV 881467 881467 CG
chrIV 881471 881471 T
chrIV 881472 881472 G
chrIV 881547 881547 AT
chrIV 881605 881605 CG
chrIV 881608 881608 AT
chrIV 881637 881637 AT
chrIV 881660 881660 A
chrIV 881662 881662 A
chrIV 881663 881663 C
chrIV 881664 881664 C
chrIV 881665 881665 T
chrIV 881666 881666 GT
chrIV 881667 881667 T
chrIV 881668 881668 T
chrIV 881676 881676 A
chrIV 881677 881677 AC
chrIV 881678 881678 ACGT
chrIV 881679 881679 T
chrIV 881681 881681 G
chrIV 881682 881682 C
chrIV 881683 881683 C
chrIV 881684 881684 T
chrIV 881686 881686 AT
chrIV 881688 881688 AT
chrIV 881734 881734 AT
chrIV 881752 881752 AT
chrIV 881758 881758 CG
chrIV 881764 881764 CG
chrIV 881779 881779 CG
chrIV 881785 881785 AT
chrIV 881818 881818 CG
chrIV 881836 881836 C
chrIV 881884 881884 ACGT
chrIV 882030 882030 CG
chrIV 882042 882042 AT
chrIV 882089 882089 C
chrIV 882090 882090 T
chrIV 882091 882091 C
chrIV 882092 882092 G
chrIV 882093 882093 C
chrIV 882094 882094 CG
chrIV 882095 882095 AG
chrIV 882096 882096 AT
chrIV 882097 882097 T
chrIV 882098 882098 T
chrIV 882103 882103 G
chrIV 882104 882104 AG
chrIV 882108 882108 T
chrIV 882110 882110 C
chrIV 882111 882111 G
chrIV 882118 882118 AT
chrIV 882151 882151 CG
chrIV 882167 882167 AT
chrIV 882176 882176 CG
chrIV 882208 882208 AT
chrIV 882221 882221 CG
chrIV 882252 882252 CG
chrIV 882253 882253 C
chrIV 882262 882262 CG
chrIV 882283 882283 CG
chrIV 882387 882387 AT
chrIV 882479 882479 C
chrIV 882508 882508 CG
chrIV 882547 882547 AT
chrIV 882570 882570 T
chrIV 882589 882589 CG
chrIV 882595 882595 CG
chrIV 882598 882598 CG
chrIV 882615 882615 CG
chrIV 882626 882626 CG
chrIV 882638 882638 T
chrIV 882708 882708 AT
chrIV 882803 882803 AT
chrIV 882837 882837 ACGT
chrIV 882860 882860 AT
chrIV 882998 882998 AT
chrIV 883045 883045 AT
chrIV 883241 883241 AT
chrIV 883261 883261 CG
chrIV 883289 883289 C
chrIV 883290 883290 AT
chrIV 883291 883291 A
chrIV 883292 883292 C
chrIV 883295 883295 T
chrIV 883296 883296 CG
chrIV 883298 883298 T
chrIV 883299 883299 G
chrIV 883313 883313 T
chrIV 883314 883314 G
chrIV 883317 883317 G
chrIV 883332 883332 T
chrIV 883346 883346 A
chrIV 883383 883383 AT
chrIV 883388 883388 A
chrIV 883418 883418 C
chrIV 883420 883420 C
chrIV 883421 883421 A
chrIV 883423 883423 A
chrIV 883454 883454 T
chrIV 883547 883547 AT
chrIV 883611 883611 CG
chrIV 883629 883629 AT
chrIV 883671 883671 T
chrIV 883691 883691 AT
chrIV 883693 883693 AT
chrIV 883694 883694 AT
chrIV 883695 883695 AT
chrIV 883698 883698 C
chrIV 883699 883699 GT
chrIV 883700 883700 ACG
chrIV 883701 883701 CT
chrIV 883702 883702 G
chrIV 883708 883708 T
chrIV 883728 883728 AT
chrIV 883787 883787 A
chrIV 883796 883796 CG
chrIV 883800 883800 CG
chrIV 883807 883807 CG
chrIV 883808 883808 AT
chrIV 883809 883809 CG
chrIV 883873 883873 T
chrIV 883874 883874 C
chrIV 883875 883875 AG
chrIV 883876 883876 CGT
chrIV 883877 883877 ACT
chrIV 883878 883878 CT
chrIV 883879 883879 AGT
chrIV 883880 883880 ACT
chrIV 883881 883881 AGT
chrIV 883882 883882 ACG
chrIV 883883 883883 CG
chrIV 883884 883884 AGT
chrIV 883885 883885 AGT
chrIV 883886 883886 CGT
chrIV 883892 883892 AT
chrIV 883895 883895 ACGT
chrIV 883896 883896 CG
chrIV 883897 883897 AT
chrIV 883899 883899 A
chrIV 883900 883900 AT
chrIV 883901 883901 AT
chrIV 883903 883903 CGT
chrIV 883904 883904 AT
chrIV 883906 883906 G
chrIV 883929 883929 T
chrIV 883932 883932 T
chrIV 883934 883934 AG
chrIV 883935 883935 GT
chrIV 883936 883936 G
chrIV 883941 883941 A
chrIV 883945 883945 T
chrIV 883946 883946 A
chrIV 883947 883947 T
chrIV 883948 883948 A
chrIV 883949 883949 A
chrIV 883950 883950 T
chrIV 883951 883951 AT
chrIV 883952 883952 AC
chrIV 883953 883953 C
chrIV 883956 883956 G
chrIV 883957 883957 T
chrIV 883958 883958 CT
chrIV 883959 883959 AT
chrIV 883960 883960 G
chrIV 883962 883962 A
chrIV 883963 883963 G
chrIV 883977 883977 T
chrIV 883981 883981 ACT
chrIV 883987 883987 ACT
chrIV 883989 883989 C
chrIV 883990 883990 C
chrIV 883991 883991 A
chrIV 883993 883993 C
chrIV 883994 883994 A
chrIV 883997 883997 AGT
chrIV 883998 883998 CG
chrIV 883999 883999 CG
chrIV 884000 884000 T
chrIV 884003 884003 AT
chrIV 884005 884005 AT
chrIV 884006 884006 G
chrIV 884007 884007 G
chrIV 884011 884011 AT
chrIV 884012 884012 AT
chrIV 884020 884020 T
chrIV 884039 884039 C
chrIV 884040 884040 C
chrIV 884041 884041 T
chrIV 884042 884042 G
chrIV 884043 884043 AT
chrIV 884044 884044 CT
chrIV 884045 884045 C
chrIV 884047 884047 AT
chrIV 884059 884059 ACGT
chrIV 884061 884061 CG
chrIV 884065 884065 T
chrIV 884066 884066 C
chrIV 884067 884067 A
chrIV 884069 884069 T
chrIV 884070 884070 CG
chrIV 884082 884082 CG
chrIV 884083 884083 G
chrIV 884084 884084 GT
chrIV 884085 884085 A
chrIV 884086 884086 C
chrIV 884089 884089 A
chrIV 884094 884094 AT
chrIV 884095 884095 AT
chrIV 884102 884102 T
chrIV 884107 884107 CG
chrIV 884108 884108 AT
chrIV 884110 884110 CG
chrIV 884112 884112 T
chrIV 884113 884113 AT
chrIV 884114 884114 AT
chrIV 884115 884115 C
chrIV 884127 884127 T
chrIV 884137 884137 AT
chrIV 884138 884138 AT
chrIV 884140 884140 CG
chrIV 884143 884143 CG
chrIV 884156 884156 A
chrIV 884161 884161 C
chrIV 884174 884174 CG
chrIV 884177 884177 AT
chrIV 884178 884178 AT
chrIV 884183 884183 C
chrIV 884199 884199 A
chrIV 884200 884200 C
chrIV 884201 884201 AG
chrIV 884206 884206 CG
chrIV 884208 884208 CGT
chrIV 884209 884209 C
chrIV 884210 884210 CGT
chrIV 884213 884213 C
chrIV 884221 884221 ACGT
chrIV 884222 884222 ACGT
chrIV 884223 884223 ACGT
chrIV 884224 884224 ACGT
chrIV 884225 884225 ACGT
chrIV 884226 884226 ACGT
chrIV 884227 884227 ACGT
chrIV 884228 884228 ACGT
chrIV 884229 884229 ACGT
chrIV 884230 884230 ACGT
chrIV 884231 884231 ACGT
chrIV 884232 884232 ACGT
chrIV 884233 884233 ACGT
chrIV 884234 884234 AT
chrIV 884235 884235 G
chrIV 884236 884236 AG
chrIV 884320 884320 A
chrIV 884322 884322 G
chrIV 884337 884337 T
chrIV 884339 884339 A
chrIV 884479 884479 AT
chrIV 884510 884510 AT
chrIV 884512 884512 AT
chrIV 884514 884514 T
chrIV 884515 884515 T
chrIV 914482 914482 A
chrIV 914518 914518 A
chrIV 914527 914527 A
chrIV 914533 914533 C
chrIV 914551 914551 T
chrIV 914581 914581 A
chrIV 915517 915517 A
chrIV 915520 915520 T
chrIV 915521 915521 T
chrIV 915528 915528 T
chrIV 915595 915595 A
chrIV 915604 915604 A
chrIV 915616 915616 T
chrIV 915658 915658 CG
chrIV 915685 915685 AT
chrIV 915686 915686 CG
chrIV 915688 915688 A
chrIV 915700 915700 A
chrIV 915712 915712 T
chrIV 915784 915784 A
chrIV 915793 915793 C
chrIV 915808 915808 T
chrIV 915832 915832 T
chrIV 915841 915841 C
chrIV 915868 915868 T
chrIV 915871 915871 C
chrIV 945943 945943 A
chrIV 945944 945944 A
chrIV 945945 945945 G
chrIV 945946 945946 GT
chrIV 945947 945947 CGT
chrIV 945948 945948 ACT
chrIV 945949 945949 AGT
chrIV 945950 945950 AGT
chrIV 945951 945951 AGT
chrIV 945952 945952 ACG
chrIV 945953 945953 AGT
chrIV 945954 945954 ACT
chrIV 945959 945959 T
chrIV 945960 945960 A
chrIV 945962 945962 C
chrIV 945972 945972 A
chrIV 945980 945980 T
chrIV 945983 945983 C
chrIV 945989 945989 C
chrIV 945991 945991 C
chrIV 945998 945998 A
chrIV 945999 945999 GT
chrIV 946000 946000 G
chrIV 946001 946001 G
chrIV 946002 946002 T
chrIV 946004 946004 C
chrIV 946005 946005 C
chrIV 946006 946006 G
chrIV 946009 946009 A
chrIV 946010 946010 GT
chrIV 946011 946011 A
chrIV 946013 946013 A
chrIV 946015 946015 A
chrIV 946016 946016 T
chrIV 946019 946019 T
chrIV 946024 946024 T
chrIV 946034 946034 T
chrIV 946040 946040 GT
chrIV 946050 946050 CG
chrIV 946052 946052 A
chrIV 946053 946053 CG
chrIV 946054 946054 T
chrIV 946055 946055 ACG
chrIV 946056 946056 A
chrIV 946057 946057 G
chrIV 946058 946058 T
chrIV 946059 946059 G
chrIV 946060 946060 A
chrIV 946061 946061 A
chrIV 946062 946062 CGT
chrIV 946063 946063 ACG
chrIV 946064 946064 A
chrIV 946067 946067 C
chrIV 946075 946075 C
chrIV 946076 946076 C
chrIV 946079 946079 CGT
chrIV 946081 946081 C
chrIV 946082 946082 CG
chrIV 946083 946083 AC
chrIV 946084 946084 T
chrIV 946089 946089 T
chrIV 946090 946090 AT
chrIV 946091 946091 CG
chrIV 946092 946092 A
chrIV 946093 946093 AT
chrIV 946094 946094 CG
chrIV 946096 946096 G
chrIV 946099 946099 AT
chrIV 946101 946101 AT
chrIV 946102 946102 CG
chrIV 946103 946103 T
chrIV 946105 946105 T
chrIV 946106 946106 G
chrIV 946107 946107 A
chrIV 946116 946116 AT
chrIV 946124 946124 AC
chrIV 946139 946139 CG
chrIV 946143 946143 T
chrIV 946148 946148 AT
chrIV 946151 946151 G
chrIV 946152 946152 A
chrIV 946153 946153 A
chrIV 946154 946154 A
chrIV 946157 946157 T
chrIV 946158 946158 A
chrIV 946159 946159 CG
chrIV 946162 946162 CG
chrIV 946163 946163 T
chrIV 946164 946164 AT
chrIV 946165 946165 AT
chrIV 946166 946166 CT
chrIV 946167 946167 CT
chrIV 946169 946169 G
chrIV 946170 946170 AG
chrIV 946171 946171 T
chrIV 946177 946177 AT
chrIV 946180 946180 G
chrIV 946184 946184 CGT
chrIV 946187 946187 AT
chrIV 946193 946193 AT
chrIV 946194 946194 C
chrIV 946195 946195 T
chrIV 946197 946197 T
chrIV 946204 946204 AG
chrIV 946205 946205 C
chrIV 946206 946206 A
chrIV 946208 946208 CG
chrIV 946212 946212 T
chrIV 946213 946213 ACT
chrIV 946214 946214 A
chrIV 946219 946219 A
chrIV 946229 946229 G
chrIV 946230 946230 C
chrIV 946237 946237 CG
chrIV 946240 946240 C
chrIV 946242 946242 G
chrIV 946246 946246 G
chrIV 946248 946248 CG
chrIV 946252 946252 CG
chrIV 946253 946253 C
chrIV 946254 946254 CG
chrIV 946255 946255 AT
chrIV 946256 946256 A
chrIV 946257 946257 AT
chrIV 946258 946258 AT
chrIV 946260 946260 AT
chrIV 946268 946268 T
chrIV 946273 946273 AT
chrIV 946276 946276 CG
chrIV 946278 946278 CG
chrIV 946286 946286 AT
chrIV 946288 946288 AT
chrIV 946290 946290 C
chrIV 946294 946294 AT
chrIV 946296 946296 ACGT
chrIV 946297 946297 ACGT
chrIV 946298 946298 ACGT
chrIV 946299 946299 AGT
chrIV 946300 946300 ACGT
chrIV 946301 946301 ACGT
chrIV 946302 946302 ACGT
chrIV 946303 946303 ACGT
chrIV 946304 946304 ACGT
chrIV 946305 946305 CGT
chrIV 946306 946306 GT
chrIV 946308 946308 AG
chrIV 946309 946309 AT
chrIV 946310 946310 CT
chrIV 946311 946311 T
chrIV 946355 946355 C
chrIV 946402 946402 AT
chrIV 946408 946408 ACGT
chrIV 946409 946409 C
chrIV 946410 946410 ACGT
chrIV 946411 946411 C
chrIV 946412 946412 ACGT
chrIV 946413 946413 ACT
chrIV 946414 946414 AC
chrIV 946415 946415 A
chrIV 946416 946416 A
chrIV 946417 946417 G
chrIV 946421 946421 CG
chrIV 980963 980963 C
chrIV 980964 980964 A
chrIV 980965 980965 C
chrIV 980966 980966 T
chrIV 980967 980967 T
chrIV 980969 980969 T
chrIV 980970 980970 T
chrIV 980971 980971 T
chrIV 981056 981056 A
chrIV 981057 981057 A
chrIV 981058 981058 G
chrIV 981059 981059 T
chrIV 981066 981066 AT
chrIV 981068 981068 AT
chrIV 981069 981069 AT
chrIV 981072 981072 G
chrIV 981155 981155 GT
chrIV 981156 981156 GT
chrIV 981157 981157 CT
chrIV 981158 981158 ACG
chrIV 981159 981159 AGT
chrIV 981160 981160 AGT
chrIV 981161 981161 CGT
chrIV 981162 981162 AGT
chrIV 981163 981163 ACG
chrIV 981164 981164 CGT
chrIV 981165 981165 ACG
chrIV 981166 981166 AGT
chrIV 981167 981167 ACT
chrIV 981168 981168 ACG
chrIV 981169 981169 AGT
chrIV 981170 981170 ACG
chrIV 981178 981178 G
chrIV 981181 981181 GT
chrIV 981182 981182 CG
chrIV 981183 981183 GT
chrIV 981185 981185 C
chrIV 981190 981190 AC
chrIV 981191 981191 C
chrIV 981192 981192 A
chrIV 981208 981208 G
chrIV 981213 981213 T
chrIV 981214 981214 A
chrIV 981217 981217 G
chrIV 981230 981230 G
chrIV 981235 981235 T
chrIV 981248 981248 C
chrIV 981251 981251 G
chrIV 981253 981253 A
chrIV 981254 981254 T
chrIV 981264 981264 AT
chrIV 981276 981276 C
chrIV 981277 981277 A
chrIV 981278 981278 A
chrIV 981281 981281 CG
chrIV 981283 981283 AT
chrIV 981284 981284 C
chrIV 981289 981289 A
chrIV 981296 981296 T
chrIV 981297 981297 A
chrIV 981307 981307 T
chrIV 981309 981309 G
chrIV 981321 981321 C
chrIV 981322 981322 A
chrIV 981324 981324 T
chrIV 981325 981325 G
chrIV 981326 981326 A
chrIV 981330 981330 G
chrIV 981332 981332 ACT
chrIV 981344 981344 CG
chrIV 981345 981345 A
chrIV 981346 981346 C
chrIV 981347 981347 GT
chrIV 981348 981348 T
chrIV 981351 981351 CG
chrIV 981371 981371 CG
chrIV 981379 981379 A
chrIV 981384 981384 CG
chrIV 981385 981385 C
chrIV 981386 981386 AT
chrIV 981392 981392 CG
chrIV 981394 981394 C
chrIV 981397 981397 T
chrIV 981398 981398 G
chrIV 981400 981400 T
chrIV 981401 981401 G
chrIV 981402 981402 G
chrIV 981410 981410 ACGT
chrIV 981414 981414 A
chrIV 981428 981428 CG
chrIV 981429 981429 AGT
chrIV 981430 981430 AC
chrIV 981431 981431 A
chrIV 981432 981432 G
chrIV 981433 981433 A
chrIV 981434 981434 T
chrIV 981435 981435 G
chrIV 981436 981436 C
chrIV 981437 981437 G
chrIV 981438 981438 T
chrIV 981439 981439 G
chrIV 981440 981440 G
chrIV 981442 981442 T
chrIV 981449 981449 ACGT
chrIV 981450 981450 A
chrIV 981451 981451 A
chrIV 981456 981456 AT
chrIV 981457 981457 ACT
chrIV 981458 981458 AT
chrIV 981460 981460 AT
chrIV 981480 981480 AT
chrIV 981481 981481 CG
chrIV 981483 981483 A
chrIV 981485 981485 G
chrIV 981488 981488 CG
chrIV 981489 981489 AT
chrIV 981493 981493 CG
chrIV 981494 981494 ACG
chrIV 981495 981495 ACGT
chrIV 981496 981496 AGT
chrIV 981497 981497 AC
chrIV 981498 981498 AGT
chrIV 981499 981499 AC
chrIV 981500 981500 AT
chrIV 981501 981501 G
chrIV 981502 981502 T
chrIV 981503 981503 ACT
chrIV 981504 981504 AT
chrIV 981505 981505 ACT
chrIV 981506 981506 ACG
chrIV 981507 981507 ACGT
chrIV 981508 981508 CT
chrIV 981509 981509 AGT
chrIV 981510 981510 ACT
chrIV 981511 981511 AGT
chrIV 981512 981512 AGT
chrIV 981513 981513 AT
chrIV 981514 981514 AT
chrIV 981515 981515 AC
chrIV 981540 981540 T
chrIV 981544 981544 A
chrIV 981621 981621 CG
chrIV 981737 981737 T
chrIV 981755 981755 AT
chrIV 981782 981782 G
chrIV 981849 981849 AT
chrIV 981856 981856 CG
chrIV 981869 981869 AT
chrIV 981898 981898 CG
chrIV 981901 981901 AT
chrIV 981903 981903 AT
chrIV 981905 981905 AT
chrIV 981906 981906 CG
chrIV 981921 981921 A
chrIV 981933 981933 G
chrIV 981945 981945 G
chrIV 981953 981953 AT
chrIV 981969 981969 C
chrIV 981972 981972 CG
chrIV 981973 981973 A
chrIV 981974 981974 C
chrIV 981994 981994 A
chrIV 982049 982049 ACGT
chrIV 982061 982061 T
chrIV 982079 982079 T
chrIV 982185 982185 AT
chrIV 982199 982199 AT
chrIV 982250 982250 AT
chrIV 982281 982281 AT
chrIV 982316 982316 G
chrIV 982322 982322 CG
chrIV 982334 982334 AT
chrIV 982409 982409 CG
chrIV 982481 982481 CG
chrIV 982589 982589 AT
chrIV 982600 982600 CG
chrIV 982613 982613 CG
chrIV 982667 982667 AT
chrIV 982690 982690 G
chrIV 982740 982740 CG
chrIV 982787 982787 AT
chrIV 982792 982792 CG
chrIV 983001 983001 G
chrIV 983047 983047 A
chrIV 983052 983052 AT
chrIV 983109 983109 C
chrIV 983319 983319 CG
chrIV 983397 983397 AT
chrIV 983401 983401 CG
chrIV 983457 983457 CG
chrIV 983550 983550 CG
chrIV 983583 983583 A
chrIV 983878 983878 A
chrIV 983882 983882 A
chrIV 983883 983883 G
chrIV 983884 983884 A
chrIV 983888 983888 A
chrIV 983895 983895 T
chrIV 983896 983896 G
chrIV 983897 983897 C
chrIV 983900 983900 T
chrIV 983901 983901 T
chrIV 983902 983902 T
chrIV 983903 983903 A
chrIV 983904 983904 CG
chrIV 983905 983905 A
chrIV 983907 983907 C
chrIV 983991 983991 T
chrIV 984039 984039 AT
chrIV 984078 984078 CG
chrIV 984121 984121 AT
chrIV 984126 984126 CGT
chrIV 984130 984130 AT
chrIV 984132 984132 CG
chrIV 984144 984144 CG
chrIV 984148 984148 G
chrIV 984150 984150 C
chrIV 984153 984153 C
chrIV 984165 984165 T
chrIV 984217 984217 AT
chrIV 984228 984228 AT
chrIV 984251 984251 AT
chrIV 984312 984312 CG
chrIV 984328 984328 AT
chrIV 984330 984330 AT
chrIV 984336 984336 C
chrIV 984349 984349 C
chrIV 984351 984351 C
chrIV 984366 984366 AT
chrIV 984377 984377 T
chrIV 984424 984424 C
chrIV 984427 984427 G
chrIV 984476 984476 AT
chrIV 984484 984484 CG
chrIV 984543 984543 CG
chrIV 984556 984556 AT
chrIV 984561 984561 AT
chrIV 984564 984564 CG
chrIV 984602 984602 A
chrIV 984624 984624 C
chrIV 984696 984696 C
chrIV 984724 984724 C
chrIV 984727 984727 G
chrIV 984735 984735 C
chrIV 984738 984738 T
chrIV 984773 984773 CG
chrIV 984777 984777 CG
chrIV 984819 984819 C
chrIV 984918 984918 CG
chrIV 984919 984919 CG
chrIV 984922 984922 CG
chrIV 984949 984949 G
chrIV 984960 984960 C
chrIV 985143 985143 AT
chrIV 985150 985150 CG
chrIV 985158 985158 AT
chrIV 985173 985173 AT
chrIV 985179 985179 AT
chrIV 985224 985224 AT
chrIV 985231 985231 G
chrIV 985258 985258 AT
chrIV 985283 985283 AT
chrIV 985295 985295 CG
chrIV 985350 985350 CG
chrIV 985383 985383 AT
chrIV 985407 985407 C
chrIV 985423 985423 AT
chrIV 985501 985501 CG
chrIV 985521 985521 CG
chrIV 985614 985614 A
chrIV 985615 985615 A
chrIV 985626 985626 AT
chrIV 985629 985629 G
chrIV 985630 985630 A
chrIV 985640 985640 A
chrIV 985641 985641 G
chrIV 985650 985650 T
chrIV 985713 985713 A
chrIV 985716 985716 T
chrIV 985718 985718 G
chrIV 985719 985719 T
chrIV 985723 985723 G
chrIV 985734 985734 T
chrIV 985755 985755 AT
chrIV 985776 985776 T
chrIV 985782 985782 T
chrIV 985788 985788 CG
chrIV 985791 985791 CG
chrIV 985797 985797 AT
chrIV 985800 985800 G
chrIV 985803 985803 AT
chrIV 985809 985809 G
chrIV 985819 985819 AT
chrIV 985821 985821 G
chrIV 985825 985825 G
chrIV 985885 985885 AT
chrIV 985887 985887 A
chrIV 985896 985896 CG
chrIV 985917 985917 CG
chrIV 985923 985923 AT
chrIV 985939 985939 CG
chrIV 985941 985941 AT
chrIV 985944 985944 A
chrIV 985971 985971 T
chrIV 985993 985993 T
chrIV 986001 986001 T
chrIV 986003 986003 A
chrIV 986007 986007 A
chrIV 986010 986010 T
chrIV 986021 986021 G
chrIV 986022 986022 A
chrIV 986031 986031 C
chrIV 986051 986051 AT
chrIV 986080 986080 AT
chrIV 986088 986088 CG
chrIV 986089 986089 AT
chrIV 986093 986093 AT
chrIV 986094 986094 AT
chrIV 986096 986096 CG
chrIV 986103 986103 CG
chrIV 986106 986106 AT
chrIV 986139 986139 T
chrIV 986211 986211 G
chrIV 986214 986214 C
chrIV 986216 986216 A
chrIV 986217 986217 A
chrIV 986223 986223 G
chrIV 986229 986229 T
chrIV 986241 986241 CG
chrIV 986244 986244 AT
chrIV 986250 986250 AT
chrIV 986256 986256 CG
chrIV 986260 986260 CG
chrIV 986262 986262 CG
chrIV 986340 986340 CG
chrIV 986349 986349 CG
chrIV 986385 986385 T
chrIV 986387 986387 T
chrIV 986388 986388 C
chrIV 986389 986389 C
chrIV 986394 986394 C
chrIV 986397 986397 C
chrIV 986403 986403 CG
chrIV 986406 986406 AT
chrIV 986421 986421 CG
chrIV 986424 986424 CG
chrIV 986433 986433 AT
chrIV 986442 986442 AT
chrIV 986487 986487 AT
chrIV 986505 986505 A
chrIV 986509 986509 T
chrIV 986514 986514 G
chrIV 986515 986515 A
chrIV 986517 986517 A
chrIV 986552 986552 CG
chrIV 986584 986584 C
chrIV 986587 986587 G
chrIV 986589 986589 T
chrIV 986590 986590 C
chrIV 986591 986591 T
chrIV 986594 986594 T
chrIV 986631 986631 CG
chrIV 986671 986671 CG
chrIV 986697 986697 AT
chrIV 986699 986699 AT
chrIV 986712 986712 C
chrIV 986715 986715 A
chrIV 986717 986717 A
chrIV 986718 986718 C
chrIV 986721 986721 C
chrIV 986745 986745 C
chrIV 986757 986757 AT
chrIV 986783 986783 T
chrIV 986784 986784 AG
chrIV 986785 986785 CT
chrIV 986786 986786 ACG
chrIV 986787 986787 ACG
chrIV 986788 986788 CGT
chrIV 986789 986789 ACG
chrIV 986790 986790 ACT
chrIV 986791 986791 ACT
chrIV 986792 986792 ACT
chrIV 986793 986793 ACG
chrIV 986794 986794 ACT
chrIV 986795 986795 ACT
chrIV 986796 986796 ACG
chrIV 986797 986797 CGT
chrIV 986805 986805 G
chrIV 986808 986808 CGT
chrIV 986809 986809 CG
chrIV 986810 986810 GT
chrIV 986812 986812 C
chrIV 986814 986814 CG
chrIV 986817 986817 AC
chrIV 986818 986818 C
chrIV 986819 986819 A
chrIV 986821 986821 CG
chrIV 986826 986826 AT
chrIV 986827 986827 CG
chrIV 986835 986835 G
chrIV 986840 986840 T
chrIV 986841 986841 AT
chrIV 986844 986844 G
chrIV 986857 986857 G
chrIV 986862 986862 T
chrIV 986875 986875 C
chrIV 986878 986878 G
chrIV 986880 986880 A
chrIV 986881 986881 T
chrIV 986891 986891 AT
chrIV 986903 986903 C
chrIV 986904 986904 A
chrIV 986905 986905 A
chrIV 986908 986908 CG
chrIV 986910 986910 AT
chrIV 986911 986911 C
chrIV 986916 986916 A
chrIV 986923 986923 T
chrIV 986924 986924 A
chrIV 986934 986934 T
chrIV 986936 986936 G
chrIV 986948 986948 C
chrIV 986949 986949 A
chrIV 986951 986951 T
chrIV 986952 986952 G
chrIV 986953 986953 A
chrIV 986957 986957 G
chrIV 986959 986959 ACT
chrIV 986971 986971 CG
chrIV 986972 986972 A
chrIV 986973 986973 C
chrIV 986974 986974 GT
chrIV 986975 986975 T
chrIV 986978 986978 CG
chrIV 986998 986998 CG
chrIV 987006 987006 A
chrIV 987011 987011 CG
chrIV 987012 987012 C
chrIV 987013 987013 AT
chrIV 987019 987019 CG
chrIV 987021 987021 C
chrIV 987024 987024 T
chrIV 987025 987025 G
chrIV 987027 987027 T
chrIV 987028 987028 G
chrIV 987029 987029 G
chrIV 987037 987037 ACGT
chrIV 987041 987041 A
chrIV 987055 987055 CG
chrIV 987056 987056 AGT
chrIV 987057 987057 AC
chrIV 987058 987058 A
chrIV 987059 987059 G
chrIV 987060 987060 A
chrIV 987061 987061 T
chrIV 987062 987062 G
chrIV 987063 987063 C
chrIV 987064 987064 G
chrIV 987065 987065 T
chrIV 987066 987066 G
chrIV 987067 987067 G
chrIV 987069 987069 T
chrIV 987076 987076 ACGT
chrIV 987077 987077 A
chrIV 987078 987078 A
chrIV 987083 987083 AT
chrIV 987084 987084 ACT
chrIV 987085 987085 AT
chrIV 987087 987087 AT
chrIV 987107 987107 AT
chrIV 987108 987108 CG
chrIV 987110 987110 A
chrIV 987112 987112 G
chrIV 987115 987115 CG
chrIV 987116 987116 AT
chrIV 987120 987120 CG
chrIV 987121 987121 CG
chrIV 987122 987122 AGT
chrIV 987123 987123 AGT
chrIV 987124 987124 AC
chrIV 987125 987125 AGT
chrIV 987126 987126 AC
chrIV 987127 987127 AT
chrIV 987130 987130 AT
chrIV 987131 987131 ACT
chrIV 987132 987132 ACGT
chrIV 987133 987133 AGT
chrIV 987134 987134 ACGT
chrIV 987135 987135 CT
chrIV 987136 987136 ACGT
chrIV 987137 987137 ACGT
chrIV 987138 987138 CGT
chrIV 987139 987139 ACGT
chrIV 987140 987140 AGT
chrIV 987141 987141 AG
chrIV 987142 987142 GT
chrIV 987143 987143 CGT
chrIV 987144 987144 ACG
chrIV 987145 987145 CG
chrIV 987146 987146 ACT
chrIV 987147 987147 ACG
chrIV 987148 987148 ACG
chrIV 987149 987149 CGT
chrIV 987155 987155 A
chrIV 987158 987158 GT
chrIV 987159 987159 G
chrIV 987160 987160 T
chrIV 987162 987162 A
chrIV 987163 987163 A
chrIV 987164 987164 A
chrIV 987166 987166 GT
chrIV 987167 987167 T
chrIV 987169 987169 G
chrIV 987192 987192 T
chrIV 987195 987195 T
chrIV 987197 987197 AG
chrIV 987198 987198 GT
chrIV 987199 987199 G
chrIV 987204 987204 A
chrIV 987208 987208 T
chrIV 987209 987209 A
chrIV 987210 987210 T
chrIV 987211 987211 A
chrIV 987212 987212 A
chrIV 987213 987213 T
chrIV 987214 987214 AT
chrIV 987215 987215 AC
chrIV 987216 987216 C
chrIV 987219 987219 G
chrIV 987220 987220 T
chrIV 987221 987221 CT
chrIV 987222 987222 AT
chrIV 987223 987223 G
chrIV 987225 987225 A
chrIV 987226 987226 G
chrIV 987240 987240 T
chrIV 987244 987244 ACT
chrIV 987250 987250 ACT
chrIV 987252 987252 C
chrIV 987253 987253 C
chrIV 987254 987254 A
chrIV 987256 987256 C
chrIV 987257 987257 A
chrIV 987260 987260 AGT
chrIV 987261 987261 CG
chrIV 987262 987262 CG
chrIV 987263 987263 T
chrIV 987266 987266 AT
chrIV 987268 987268 AT
chrIV 987269 987269 G
chrIV 987270 987270 G
chrIV 987274 987274 AT
chrIV 987275 987275 AT
chrIV 987283 987283 T
chrIV 987302 987302 C
chrIV 987303 987303 C
chrIV 987304 987304 T
chrIV 987305 987305 G
chrIV 987306 987306 AT
chrIV 987307 987307 CT
chrIV 987308 987308 C
chrIV 987310 987310 AT
chrIV 987322 987322 ACGT
chrIV 987324 987324 CG
chrIV 987328 987328 T
chrIV 987329 987329 C
chrIV 987330 987330 A
chrIV 987332 987332 T
chrIV 987333 987333 CG
chrIV 987345 987345 CG
chrIV 987346 987346 G
chrIV 987347 987347 GT
chrIV 987348 987348 A
chrIV 987349 987349 C
chrIV 987352 987352 A
chrIV 987357 987357 AT
chrIV 987358 987358 AT
chrIV 987365 987365 T
chrIV 987370 987370 CG
chrIV 987371 987371 AT
chrIV 987373 987373 CG
chrIV 987375 987375 T
chrIV 987376 987376 AT
chrIV 987377 987377 AT
chrIV 987378 987378 C
chrIV 987390 987390 T
chrIV 987400 987400 AT
chrIV 987401 987401 AT
chrIV 987403 987403 CG
chrIV 987406 987406 CG
chrIV 987419 987419 A
chrIV 987424 987424 C
chrIV 987437 987437 CG
chrIV 987440 987440 AT
chrIV 987441 987441 AT
chrIV 987446 987446 C
chrIV 987448 987448 T
chrIV 987454 987454 G
chrIV 987455 987455 A
chrIV 987460 987460 C
chrIV 987462 987462 A
chrIV 987463 987463 C
chrIV 987464 987464 AG
chrIV 987467 987467 G
chrIV 987469 987469 CG
chrIV 987471 987471 CGT
chrIV 987472 987472 C
chrIV 987473 987473 CGT
chrIV 987476 987476 C
chrIV 987484 987484 ACGT
chrIV 987485 987485 ACGT
chrIV 987486 987486 ACGT
chrIV 987487 987487 AGT
chrIV 987488 987488 ACGT
chrIV 987489 987489 AGT
chrIV 987490 987490 AGT
chrIV 987491 987491 ACGT
chrIV 987492 987492 ACGT
chrIV 987493 987493 ACGT
chrIV 987494 987494 CGT
chrIV 987495 987495 ACGT
chrIV 987496 987496 ACGT
chrIV 987497 987497 ACGT
chrIV 987498 987498 A
chrIV 987524 987524 AT
chrIV 987536 987536 G
chrIV 987551 987551 T
chrIV 987552 987552 G
chrIV 987554 987554 T
chrIV 987555 987555 A
chrIV 987557 987557 G
chrIV 987560 987560 CG
chrIV 987563 987563 CGT
chrIV 987564 987564 AT
chrIV 987566 987566 G
chrIV 987567 987567 AT
chrIV 987568 987568 CG
chrIV 987570 987570 AT
chrIV 987573 987573 C
chrIV 987574 987574 G
chrIV 987575 987575 T
chrIV 987576 987576 C
chrIV 987578 987578 CG
chrIV 987579 987579 A
chrIV 987580 987580 A
chrIV 987581 987581 CG
chrIV 987596 987596 T
chrIV 987600 987600 T
chrIV 987606 987606 C
chrIV 987612 987612 C
chrIV 987615 987615 T
chrIV 987639 987639 T
chrIV 987717 987717 AT
chrIV 987750 987750 CG
chrIV 987753 987753 AT
chrIV 987762 987762 A
chrIV 987804 987804 T
chrIV 987805 987805 AT
chrIV 987816 987816 G
chrIV 987822 987822 G
chrIV 987825 987825 AT
chrIV 987827 987827 C
chrIV 987834 987834 CG
chrIV 987835 987835 AT
chrIV 987840 987840 G
chrIV 987846 987846 CG
chrIV 987849 987849 AT
chrIV 987853 987853 AT
chrIV 987855 987855 AT
chrIV 987863 987863 CG
chrIV 987872 987872 AT
chrIV 987876 987876 T
chrIV 987900 987900 C
chrIV 987924 987924 G
chrIV 987936 987936 C
chrIV 987945 987945 ACG
chrIV 987951 987951 CG
chrIV 987953 987953 CG
chrIV 987954 987954 CG
chrIV 987963 987963 ACGT
chrIV 987965 987965 AT
chrIV 987969 987969 CG
chrIV 987975 987975 AT
chrIV 988017 988017 CG
chrIV 988058 988058 G
chrIV 988089 988089 T
chrIV 988098 988098 A
chrIV 988101 988101 C
chrIV 988103 988103 C
chrIV 988143 988143 C
chrIV 988148 988148 AT
chrIV 988167 988167 C
chrIV 988173 988173 A
chrIV 988182 988182 T
chrIV 988185 988185 A
chrIV 988200 988200 A
chrIV 988207 988207 AT
chrIV 988209 988209 C
chrIV 988227 988227 T
chrIV 988271 988271 G
chrIV 988328 988328 CG
chrIV 988342 988342 G
chrIV 988365 988365 CG
chrIV 988368 988368 CG
chrIV 988374 988374 AT
chrIV 988383 988383 AT
chrIV 988386 988386 CG
chrIV 988403 988403 GT
chrIV 988404 988404 A
chrIV 988410 988410 C
chrIV 988413 988413 A
chrIV 988422 988422 T
chrIV 988428 988428 G
chrIV 988437 988437 C
chrIV 988461 988461 T
chrIV 988465 988465 C
chrIV 988474 988474 CG
chrIV 988479 988479 A
chrIV 988494 988494 AT
chrIV 988509 988509 G
chrIV 988537 988537 C
chrIV 988538 988538 AT
chrIV 988554 988554 AT
chrIV 988560 988560 AT
chrIV 988561 988561 A
chrIV 988566 988566 AT
chrIV 988572 988572 CG
chrIV 988593 988593 T
chrIV 988595 988595 G
chrIV 988608 988608 C
chrIV 988652 988652 T
chrIV 988656 988656 A
chrIV 988659 988659 A
chrIV 988662 988662 AT
chrIV 988693 988693 CG
chrIV 988710 988710 G
chrIV 988879 988879 AT
chrIV 988887 988887 CG
chrIV 988896 988896 AT
chrIV 988902 988902 CG
chrIV 988908 988908 ACGT
chrIV 988910 988910 AT
chrIV 988914 988914 AT
chrIV 988931 988931 G
chrIV 988941 988941 C
chrIV 988942 988942 G
chrIV 988947 988947 G
chrIV 988950 988950 A
chrIV 988968 988968 A
chrIV 989100 989100 CG
chrIV 989106 989106 CG
chrIV 989110 989110 G
chrIV 989127 989127 A
chrIV 989130 989130 A
chrIV 989181 989181 CG
chrIV 989183 989183 AT
chrIV 989225 989225 AT
chrIV 989228 989228 AT
chrIV 989235 989235 AT
chrIV 989248 989248 T
chrIV 989279 989279 CG
chrIV 989284 989284 CG
chrIV 989302 989302 AT
chrIV 989304 989304 AT
chrIV 989318 989318 CG
chrIV 989349 989349 AT
chrIV 989358 989358 CG
chrIV 989363 989363 C
chrIV 989369 989369 T
chrIV 989382 989382 A
chrIV 989400 989400 AT
chrIV 989405 989405 CG
chrIV 989410 989410 AT
chrIV 989414 989414 CG
chrIV 989415 989415 G
chrIV 989418 989418 AT
chrIV 989420 989420 T
chrIV 989422 989422 G
chrIV 989427 989427 T
chrIV 989451 989451 CG
chrIV 989497 989497 A
chrIV 989510 989510 AT
chrIV 989517 989517 CG
chrIV 989520 989520 AT
chrIV 989523 989523 AT
chrIV 989529 989529 AT
chrIV 989534 989534 AT
chrIV 989536 989536 AT
chrIV 989538 989538 AT
chrIV 989541 989541 T
chrIV 989549 989549 A
chrIV 989561 989561 CG
chrIV 989567 989567 CG
chrIV 989595 989595 AT
chrIV 989670 989670 CG
chrIV 989724 989724 CG
chrIV 989775 989775 AT
chrIV 989883 989883 G
chrIV 989884 989884 G
chrIV 989885 989885 T
chrIV 989889 989889 CG
chrIV 989893 989893 T
chrIV 989894 989894 G
chrIV 989969 989969 AT
chrIV 990027 990027 CG
chrIV 990030 990030 AT
chrIV 990059 990059 AT
chrIV 990082 990082 A
chrIV 990084 990084 A
chrIV 990085 990085 C
chrIV 990086 990086 C
chrIV 990087 990087 T
chrIV 990088 990088 GT
chrIV 990089 990089 T
chrIV 990090 990090 T
chrIV 990098 990098 A
chrIV 990099 990099 AC
chrIV 990100 990100 ACGT
chrIV 990101 990101 T
chrIV 990103 990103 G
chrIV 990104 990104 C
chrIV 990105 990105 C
chrIV 990106 990106 T
chrIV 990108 990108 AT
chrIV 990110 990110 AT
chrIV 990156 990156 AT
chrIV 990174 990174 AT
chrIV 990180 990180 CG
chrIV 990186 990186 CG
chrIV 990201 990201 CG
chrIV 990207 990207 AT
chrIV 990240 990240 CG
chrIV 990258 990258 C
chrIV 990306 990306 ACGT
chrIV 990452 990452 CG
chrIV 990464 990464 AT
chrIV 990511 990511 C
chrIV 990512 990512 T
chrIV 990513 990513 C
chrIV 990514 990514 G
chrIV 990515 990515 C
chrIV 990516 990516 CG
chrIV 990517 990517 AG
chrIV 990518 990518 AT
chrIV 990519 990519 T
chrIV 990520 990520 T
chrIV 990525 990525 G
chrIV 990526 990526 AG
chrIV 990530 990530 T
chrIV 990532 990532 C
chrIV 990533 990533 G
chrIV 990540 990540 AT
chrIV 990573 990573 CG
chrIV 990589 990589 AT
chrIV 990598 990598 CG
chrIV 990630 990630 AT
chrIV 990643 990643 CG
chrIV 990674 990674 CG
chrIV 990675 990675 C
chrIV 990684 990684 CG
chrIV 990705 990705 AT
chrIV 990809 990809 AT
chrIV 990901 990901 C
chrIV 990930 990930 CG
chrIV 990969 990969 AT
chrIV 990992 990992 T
chrIV 991011 991011 CG
chrIV 991017 991017 CG
chrIV 991020 991020 CG
chrIV 991037 991037 CG
chrIV 991048 991048 CG
chrIV 991060 991060 T
chrIV 991130 991130 A
chrIV 991225 991225 AT
chrIV 991259 991259 ACT
chrIV 991282 991282 CG
chrIV 991420 991420 AT
chrIV 991467 991467 AT
chrIV 991663 991663 AT
chrIV 991683 991683 CG
chrIV 991711 991711 C
chrIV 991712 991712 AT
chrIV 991713 991713 A
chrIV 991714 991714 C
chrIV 991717 991717 T
chrIV 991718 991718 CG
chrIV 991720 991720 T
chrIV 991721 991721 G
chrIV 991735 991735 T
chrIV 991736 991736 G
chrIV 991739 991739 G
chrIV 991754 991754 T
chrIV 991768 991768 A
chrIV 991805 991805 AT
chrIV 991810 991810 A
chrIV 991840 991840 C
chrIV 991842 991842 C
chrIV 991843 991843 A
chrIV 991845 991845 A
chrIV 991876 991876 T
chrIV 991969 991969 AT
chrIV 992033 992033 CG
chrIV 992051 992051 AT
chrIV 992093 992093 T
chrIV 992113 992113 AT
chrIV 992115 992115 AT
chrIV 992116 992116 AT
chrIV 992117 992117 AT
chrIV 992120 992120 C
chrIV 992121 992121 GT
chrIV 992122 992122 ACG
chrIV 992123 992123 CT
chrIV 992124 992124 G
chrIV 992130 992130 T
chrIV 992150 992150 AT
chrIV 992209 992209 A
chrIV 992213 992213 A
chrIV 992218 992218 AT
chrIV 992222 992222 AT
chrIV 992229 992229 CG
chrIV 992230 992230 AT
chrIV 992231 992231 AT
chrIV 992247 992247 T
chrIV 992264 992264 G
chrIV 992269 992269 T
chrIV 992278 992278 T
chrIV 992294 992294 A
chrIV 992295 992295 AT
chrIV 992296 992296 CGT
chrIV 992297 992297 T
chrIV 992298 992298 CGT
chrIV 992299 992299 ACT
chrIV 992300 992300 ACT
chrIV 992301 992301 AGT
chrIV 992302 992302 ACT
chrIV 992303 992303 AGT
chrIV 992304 992304 ACG
chrIV 992305 992305 CGT
chrIV 992306 992306 AGT
chrIV 992307 992307 AGT
chrIV 992308 992308 CGT
chrIV 992310 992310 T
chrIV 992311 992311 G
chrIV 992312 992312 A
chrIV 992314 992314 AT
chrIV 992315 992315 T
chrIV 992317 992317 ACT
chrIV 992318 992318 AT
chrIV 992319 992319 AT
chrIV 992320 992320 G
chrIV 992321 992321 A
chrIV 992322 992322 CG
chrIV 992323 992323 CGT
chrIV 992325 992325 AT
chrIV 992326 992326 AT
chrIV 992328 992328 AT
chrIV 992332 992332 G
chrIV 992351 992351 AT
chrIV 992353 992353 C
chrIV 992354 992354 T
chrIV 992356 992356 AG
chrIV 992357 992357 GT
chrIV 992363 992363 A
chrIV 992366 992366 T
chrIV 992367 992367 T
chrIV 992368 992368 A
chrIV 992369 992369 T
chrIV 992370 992370 A
chrIV 992371 992371 A
chrIV 992372 992372 T
chrIV 992373 992373 AT
chrIV 992374 992374 C
chrIV 992375 992375 C
chrIV 992377 992377 C
chrIV 992378 992378 G
chrIV 992379 992379 T
chrIV 992380 992380 CT
chrIV 992381 992381 ACT
chrIV 992382 992382 G
chrIV 992383 992383 G
chrIV 992384 992384 A
chrIV 992385 992385 G
chrIV 992389 992389 AT
chrIV 992390 992390 CG
chrIV 992391 992391 AT
chrIV 992394 992394 A
chrIV 992399 992399 T
chrIV 992403 992403 CGT
chrIV 992404 992404 CG
chrIV 992405 992405 C
chrIV 992407 992407 CG
chrIV 992409 992409 ACGT
chrIV 992410 992410 AT
chrIV 992411 992411 CG
chrIV 992412 992412 C
chrIV 992413 992413 AT
chrIV 992415 992415 C
chrIV 992416 992416 A
chrIV 992419 992419 ACGT
chrIV 992420 992420 CG
chrIV 992421 992421 CG
chrIV 992422 992422 T
chrIV 992425 992425 AT
chrIV 992427 992427 AT
chrIV 992428 992428 G
chrIV 992429 992429 G
chrIV 992433 992433 AT
chrIV 992434 992434 AT
chrIV 992442 992442 T
chrIV 992461 992461 C
chrIV 992462 992462 C
chrIV 992463 992463 T
chrIV 992464 992464 G
chrIV 992465 992465 AT
chrIV 992466 992466 CT
chrIV 992467 992467 C
chrIV 992469 992469 AT
chrIV 992481 992481 ACGT
chrIV 992483 992483 CG
chrIV 992487 992487 T
chrIV 992488 992488 C
chrIV 992489 992489 A
chrIV 992491 992491 T
chrIV 992492 992492 CG
chrIV 992504 992504 CG
chrIV 992505 992505 G
chrIV 992506 992506 GT
chrIV 992507 992507 A
chrIV 992508 992508 C
chrIV 992511 992511 A
chrIV 992516 992516 AT
chrIV 992517 992517 AT
chrIV 992524 992524 T
chrIV 992529 992529 CG
chrIV 992530 992530 AT
chrIV 992532 992532 CG
chrIV 992534 992534 T
chrIV 992535 992535 AT
chrIV 992536 992536 AT
chrIV 992537 992537 C
chrIV 992549 992549 T
chrIV 992559 992559 AT
chrIV 992560 992560 AT
chrIV 992562 992562 CG
chrIV 992565 992565 CG
chrIV 992578 992578 A
chrIV 992583 992583 C
chrIV 992596 992596 CG
chrIV 992599 992599 AT
chrIV 992600 992600 AT
chrIV 992605 992605 C
chrIV 992621 992621 A
chrIV 992622 992622 C
chrIV 992623 992623 AG
chrIV 992628 992628 CG
chrIV 992630 992630 CGT
chrIV 992631 992631 C
chrIV 992632 992632 CGT
chrIV 992635 992635 C
chrIV 992636 992636 A
chrIV 992637 992637 A
chrIV 992639 992639 T
chrIV 992640 992640 GT
chrIV 992641 992641 A
chrIV 992642 992642 T
chrIV 992643 992643 ACGT
chrIV 992644 992644 ACGT
chrIV 992645 992645 ACGT
chrIV 992646 992646 ACGT
chrIV 992647 992647 ACGT
chrIV 992648 992648 ACGT
chrIV 992649 992649 ACGT
chrIV 992650 992650 ACGT
chrIV 992651 992651 ACGT
chrIV 992652 992652 ACGT
chrIV 992653 992653 ACGT
chrIV 992654 992654 ACGT
chrIV 992655 992655 ACGT
chrIV 992656 992656 ACGT
chrIV 992657 992657 ACGT
chrIV 992659 992659 T
chrIV 992660 992660 C
chrIV 992677 992677 A
chrIV 992690 992690 C
chrIV 992706 992706 G
chrIV 992714 992714 GT
chrIV 992731 992731 A
chrIV 992732 992732 C
chrIV 992734 992734 T
chrIV 992738 992738 CG
chrIV 992743 992743 AT
chrIV 992744 992744 T
chrIV 992745 992745 T
chrIV 992746 992746 T
chrIV 992747 992747 A
chrIV 1023125 1023125 CT
chrIV 1023127 1023127 T
chrIV 1023128 1023128 CG
chrIV 1023129 1023129 CG
chrIV 1023130 1023130 ACG
chrIV 1023131 1023131 CGT
chrIV 1023132 1023132 ACG
chrIV 1023133 1023133 CG
chrIV 1023134 1023134 AGT
chrIV 1023135 1023135 CGT
chrIV 1023136 1023136 CGT
chrIV 1023138 1023138 T
chrIV 1023141 1023141 C
chrIV 1023142 1023142 C
chrIV 1023144 1023144 A
chrIV 1023146 1023146 A
chrIV 1023154 1023154 CG
chrIV 1023156 1023156 G
chrIV 1023159 1023159 C
chrIV 1023164 1023164 A
chrIV 1023172 1023172 T
chrIV 1023174 1023174 T
chrIV 1023175 1023175 T
chrIV 1023176 1023176 T
chrIV 1023177 1023177 A
chrIV 1023178 1023178 G
chrIV 1023179 1023179 G
chrIV 1023180 1023180 C
chrIV 1023184 1023184 G
chrIV 1023186 1023186 C
chrIV 1023190 1023190 C
chrIV 1023192 1023192 G
chrIV 1023195 1023195 C
chrIV 1023202 1023202 G
chrIV 1023209 1023209 T
chrIV 1023211 1023211 T
chrIV 1023213 1023213 T
chrIV 1023214 1023214 C
chrIV 1023215 1023215 A
chrIV 1023219 1023219 T
chrIV 1023222 1023222 C
chrIV 1023224 1023224 G
chrIV 1023228 1023228 C
chrIV 1023229 1023229 AT
chrIV 1023232 1023232 AT
chrIV 1023235 1023235 A
chrIV 1023238 1023238 G
chrIV 1023239 1023239 CG
chrIV 1023245 1023245 CG
chrIV 1023248 1023248 AT
chrIV 1023252 1023252 C
chrIV 1023255 1023255 T
chrIV 1023267 1023267 A
chrIV 1023269 1023269 AT
chrIV 1023270 1023270 C
chrIV 1023273 1023273 ACT
chrIV 1023274 1023274 A
chrIV 1023275 1023275 T
chrIV 1023284 1023284 CG
chrIV 1023293 1023293 AT
chrIV 1023308 1023308 G
chrIV 1023316 1023316 T
chrIV 1023325 1023325 T
chrIV 1023329 1023329 AT
chrIV 1023330 1023330 C
chrIV 1023336 1023336 C
chrIV 1023341 1023341 C
chrIV 1023342 1023342 A
chrIV 1023348 1023348 A
chrIV 1023349 1023349 GT
chrIV 1023350 1023350 G
chrIV 1023351 1023351 G
chrIV 1023353 1023353 AT
chrIV 1023357 1023357 G
chrIV 1023365 1023365 CG
chrIV 1023367 1023367 A
chrIV 1023368 1023368 AC
chrIV 1023369 1023369 A
chrIV 1023370 1023370 C
chrIV 1023377 1023377 G
chrIV 1023379 1023379 C
chrIV 1023382 1023382 G
chrIV 1023392 1023392 AT
chrIV 1023398 1023398 A
chrIV 1023408 1023408 A
chrIV 1023413 1023413 A
chrIV 1023416 1023416 A
chrIV 1023417 1023417 T
chrIV 1023419 1023419 T
chrIV 1023422 1023422 CG
chrIV 1023426 1023426 CG
chrIV 1023427 1023427 G
chrIV 1023428 1023428 CG
chrIV 1023431 1023431 AT
chrIV 1023432 1023432 G
chrIV 1023441 1023441 CG
chrIV 1023443 1023443 AT
chrIV 1023449 1023449 CG
chrIV 1023452 1023452 A
chrIV 1023460 1023460 AT
chrIV 1023470 1023470 CG
chrIV 1023472 1023472 T
chrIV 1023473 1023473 A
chrIV 1023475 1023475 CG
chrIV 1023478 1023478 ACGT
chrIV 1023479 1023479 ACGT
chrIV 1023480 1023480 AGT
chrIV 1023481 1023481 ACGT
chrIV 1023482 1023482 ACG
chrIV 1023483 1023483 ACT
chrIV 1023484 1023484 ACG
chrIV 1023485 1023485 A
chrIV 1023487 1023487 C
chrIV 1023491 1023491 A
chrIV 1087739 1087739 A
chrIV 1087748 1087748 T
chrIV 1087749 1087749 A
chrIV 1087755 1087755 T
chrIV 1087757 1087757 G
chrIV 1087790 1087790 C
chrIV 1087829 1087829 T
chrIV 1087865 1087865 C
chrIV 1087886 1087886 G
chrIV 1087925 1087925 T
chrIV 1087970 1087970 G
chrIV 1088007 1088007 C
chrIV 1088012 1088012 C
chrIV 1088027 1088027 C
chrIV 1088038 1088038 G
chrIV 1088048 1088048 C
chrIV 1088117 1088117 G
chrIV 1088126 1088126 T
chrIV 1088145 1088145 G
chrIV 1088168 1088168 G
chrIV 1088174 1088174 A
chrIV 1088234 1088234 C
chrIV 1088327 1088327 C
chrIV 1088375 1088375 C
chrIV 1088384 1088384 A
chrIV 1088411 1088411 G
chrIV 1088422 1088422 G
chrIV 1088528 1088528 C
chrIV 1088530 1088530 T
chrIV 1088540 1088540 C
chrIV 1088552 1088552 A
chrIV 1088564 1088564 A
chrIV 1088589 1088589 T
chrIV 1088603 1088603 G
chrIV 1088612 1088612 A
chrIV 1088633 1088633 G
chrIV 1088678 1088678 T
chrIV 1088725 1088725 A
chrIV 1088726 1088726 G
chrIV 1088756 1088756 G
chrIV 1088771 1088771 C
chrIV 1088815 1088815 C
chrIV 1088820 1088820 G
chrIV 1088821 1088821 G
chrIV 1088822 1088822 A
chrIV 1095364 1095364 C
chrIV 1095366 1095366 G
chrIV 1095376 1095376 T
chrIV 1095407 1095407 A
chrIV 1095415 1095415 G
chrIV 1095456 1095456 A
chrIV 1095463 1095463 T
chrIV 1095751 1095751 G
chrIV 1095753 1095753 CT
chrIV 1095754 1095754 AC
chrIV 1095755 1095755 GT
chrIV 1095756 1095756 ACG
chrIV 1095757 1095757 ACG
chrIV 1095758 1095758 ACT
chrIV 1095759 1095759 ACT
chrIV 1095760 1095760 ACG
chrIV 1095761 1095761 CGT
chrIV 1095762 1095762 CGT
chrIV 1095763 1095763 CGT
chrIV 1095764 1095764 ACG
chrIV 1095765 1095765 AGT
chrIV 1095766 1095766 ACG
chrIV 1095771 1095771 A
chrIV 1095777 1095777 G
chrIV 1095778 1095778 G
chrIV 1095789 1095789 T
chrIV 1095790 1095790 T
chrIV 1095797 1095797 C
chrIV 1095799 1095799 A
chrIV 1095800 1095800 C
chrIV 1095801 1095801 T
chrIV 1095803 1095803 A
chrIV 1095807 1095807 C
chrIV 1095808 1095808 G
chrIV 1095811 1095811 C
chrIV 1095816 1095816 C
chrIV 1095818 1095818 A
chrIV 1095819 1095819 C
chrIV 1095820 1095820 A
chrIV 1095832 1095832 T
chrIV 1095834 1095834 T
chrIV 1095837 1095837 C
chrIV 1095838 1095838 A
chrIV 1095839 1095839 G
chrIV 1095848 1095848 G
chrIV 1095851 1095851 C
chrIV 1095854 1095854 C
chrIV 1095855 1095855 G
chrIV 1095861 1095861 A
chrIV 1095864 1095864 A
chrIV 1095865 1095865 T
chrIV 1095866 1095866 A
chrIV 1095867 1095867 A
chrIV 1095873 1095873 T
chrIV 1095875 1095875 ACGT
chrIV 1095876 1095876 A
chrIV 1095878 1095878 CG
chrIV 1095881 1095881 GT
chrIV 1095892 1095892 CG
chrIV 1095893 1095893 AT
chrIV 1095894 1095894 A
chrIV 1095895 1095895 AT
chrIV 1095898 1095898 A
chrIV 1095899 1095899 A
chrIV 1095902 1095902 A
chrIV 1095904 1095904 T
chrIV 1095905 1095905 AT
chrIV 1095908 1095908 AT
chrIV 1095909 1095909 ACG
chrIV 1095910 1095910 CG
chrIV 1095913 1095913 CG
chrIV 1095915 1095915 AT
chrIV 1095916 1095916 CG
chrIV 1095919 1095919 AT
chrIV 1095920 1095920 G
chrIV 1095921 1095921 ACT
chrIV 1095922 1095922 ACG
chrIV 1095923 1095923 AT
chrIV 1095924 1095924 T
chrIV 1095925 1095925 T
chrIV 1095926 1095926 ACG
chrIV 1095927 1095927 T
chrIV 1095928 1095928 G
chrIV 1095934 1095934 C
chrIV 1095938 1095938 T
chrIV 1095949 1095949 A
chrIV 1095953 1095953 C
chrIV 1095955 1095955 T
chrIV 1095959 1095959 CG
chrIV 1095960 1095960 G
chrIV 1095965 1095965 C
chrIV 1095968 1095968 G
chrIV 1095969 1095969 T
chrIV 1095970 1095970 A
chrIV 1095971 1095971 A
chrIV 1095972 1095972 C
chrIV 1095974 1095974 A
chrIV 1095976 1095976 G
chrIV 1095979 1095979 G
chrIV 1095980 1095980 AC
chrIV 1095981 1095981 G
chrIV 1095983 1095983 G
chrIV 1095985 1095985 CG
chrIV 1095986 1095986 T
chrIV 1095988 1095988 C
chrIV 1095989 1095989 A
chrIV 1095991 1095991 A
chrIV 1095992 1095992 ACG
chrIV 1095993 1095993 A
chrIV 1095994 1095994 GT
chrIV 1096002 1096002 A
chrIV 1096003 1096003 G
chrIV 1096004 1096004 AG
chrIV 1096006 1096006 C
chrIV 1096008 1096008 AG
chrIV 1096009 1096009 AG
chrIV 1096010 1096010 AT
chrIV 1096013 1096013 T
chrIV 1096019 1096019 T
chrIV 1096023 1096023 C
chrIV 1096027 1096027 G
chrIV 1096028 1096028 AC
chrIV 1096030 1096030 C
chrIV 1096031 1096031 ACG
chrIV 1096032 1096032 AGT
chrIV 1096033 1096033 CG
chrIV 1096034 1096034 ACT
chrIV 1096036 1096036 CG
chrIV 1096037 1096037 C
chrIV 1096039 1096039 AT
chrIV 1096040 1096040 AT
chrIV 1096042 1096042 G
chrIV 1096047 1096047 A
chrIV 1096049 1096049 C
chrIV 1096050 1096050 CGT
chrIV 1096051 1096051 C
chrIV 1096055 1096055 CG
chrIV 1096056 1096056 C
chrIV 1096057 1096057 T
chrIV 1096058 1096058 C
chrIV 1096059 1096059 T
chrIV 1096060 1096060 G
chrIV 1096062 1096062 AT
chrIV 1096063 1096063 CG
chrIV 1096065 1096065 AC
chrIV 1096066 1096066 AT
chrIV 1096068 1096068 G
chrIV 1096071 1096071 AT
chrIV 1096072 1096072 T
chrIV 1096075 1096075 CG
chrIV 1096079 1096079 CG
chrIV 1096080 1096080 C
chrIV 1096081 1096081 CG
chrIV 1096084 1096084 A
chrIV 1096085 1096085 ACGT
chrIV 1096087 1096087 AT
chrIV 1096088 1096088 ACGT
chrIV 1096090 1096090 AT
chrIV 1096091 1096091 AT
chrIV 1096092 1096092 T
chrIV 1096093 1096093 C
chrIV 1096094 1096094 A
chrIV 1096095 1096095 CG
chrIV 1096096 1096096 ACG
chrIV 1096099 1096099 AT
chrIV 1096105 1096105 ACGT
chrIV 1096106 1096106 ACGT
chrIV 1096107 1096107 ACGT
chrIV 1096108 1096108 CG
chrIV 1096109 1096109 ACGT
chrIV 1096110 1096110 ACT
chrIV 1096111 1096111 ACGT
chrIV 1096112 1096112 ACT
chrIV 1096113 1096113 AG
chrIV 1096114 1096114 AGT
chrIV 1096115 1096115 AG
chrIV 1096116 1096116 AC
chrIV 1096117 1096117 C
chrIV 1096118 1096118 T
chrIV 1096182 1096182 CG
chrIV 1096183 1096183 AT
chrIV 1096184 1096184 CG
chrIV 1096191 1096191 CG
chrIV 1096195 1096195 CG
chrIV 1096204 1096204 AT
chrIV 1096263 1096263 AT
chrIV 1096283 1096283 AT
chrIV 1096289 1096289 G
chrIV 1096290 1096290 GT
chrIV 1096291 1096291 CGT
chrIV 1096292 1096292 CT
chrIV 1096293 1096293 C
chrIV 1096296 1096296 AT
chrIV 1096297 1096297 T
chrIV 1096298 1096298 T
chrIV 1096300 1096300 A
chrIV 1096320 1096320 A
chrIV 1096362 1096362 A
chrIV 1096380 1096380 G
chrIV 1096444 1096444 AT
chrIV 1096537 1096537 AT
chrIV 1096568 1096568 T
chrIV 1096570 1096570 T
chrIV 1096571 1096571 G
chrIV 1096573 1096573 G
chrIV 1096603 1096603 AT
chrIV 1096608 1096608 AT
chrIV 1096645 1096645 AT
chrIV 1096659 1096659 AT
chrIV 1096674 1096674 CG
chrIV 1096677 1096677 G
chrIV 1096678 1096678 T
chrIV 1096692 1096692 CG
chrIV 1096693 1096693 AT
chrIV 1096695 1096695 CG
chrIV 1096696 1096696 AT
chrIV 1096699 1096699 C
chrIV 1096700 1096700 A
chrIV 1096701 1096701 A
chrIV 1096702 1096702 G
chrIV 1096730 1096730 G
chrIV 1096750 1096750 A
chrIV 1096946 1096946 A
chrIV 1096993 1096993 T
chrIV 1097131 1097131 AT
chrIV 1097154 1097154 ACGT
chrIV 1097188 1097188 A
chrIV 1097283 1097283 AT
chrIV 1097353 1097353 A
chrIV 1097365 1097365 CG
chrIV 1097376 1097376 CG
chrIV 1097393 1097393 CG
chrIV 1097396 1097396 G
chrIV 1097402 1097402 CG
chrIV 1097421 1097421 A
chrIV 1097444 1097444 T
chrIV 1097483 1097483 CG
chrIV 1097512 1097512 CG
chrIV 1097604 1097604 T
chrIV 1097708 1097708 AT
chrIV 1097729 1097729 G
chrIV 1097738 1097738 CG
chrIV 1097739 1097739 CG
chrIV 1097770 1097770 CG
chrIV 1097783 1097783 T
chrIV 1097815 1097815 C
chrIV 1097824 1097824 A
chrIV 1097840 1097840 G
chrIV 1097873 1097873 AT
chrIV 1097880 1097880 C
chrIV 1097881 1097881 G
chrIV 1097883 1097883 A
chrIV 1097887 1097887 CGT
chrIV 1097888 1097888 C
chrIV 1097893 1097893 AT
chrIV 1097894 1097894 A
chrIV 1097895 1097895 A
chrIV 1097896 1097896 GT
chrIV 1097897 1097897 C
chrIV 1097898 1097898 G
chrIV 1097899 1097899 C
chrIV 1097900 1097900 G
chrIV 1097901 1097901 A
chrIV 1097902 1097902 G
chrIV 1097949 1097949 A
chrIV 1097961 1097961 G
chrIV 1098107 1098107 AGT
chrIV 1098155 1098155 CG
chrIV 1098173 1098173 CG
chrIV 1098206 1098206 AT
chrIV 1098212 1098212 CG
chrIV 1098227 1098227 CG
chrIV 1098233 1098233 CG
chrIV 1098239 1098239 AT
chrIV 1098257 1098257 AT
chrIV 1098303 1098303 AT
chrIV 1098305 1098305 A
chrIV 1098307 1098307 T
chrIV 1098308 1098308 C
chrIV 1098309 1098309 C
chrIV 1098310 1098310 C
chrIV 1098312 1098312 A
chrIV 1098313 1098313 AG
chrIV 1098314 1098314 AG
chrIV 1098315 1098315 A
chrIV 1098323 1098323 A
chrIV 1098324 1098324 A
chrIV 1098325 1098325 AC
chrIV 1098326 1098326 A
chrIV 1098327 1098327 G
chrIV 1098328 1098328 G
chrIV 1098329 1098329 T
chrIV 1098331 1098331 T
chrIV 1098354 1098354 A
chrIV 1098383 1098383 A
chrIV 1098386 1098386 CG
chrIV 1098444 1098444 T
chrIV 1098519 1098519 C
chrIV 1098520 1098520 A
chrIV 1098524 1098524 CG
chrIV 1098528 1098528 A
chrIV 1098529 1098529 C
chrIV 1098530 1098530 C
chrIV 1098638 1098638 AT
chrIV 1098689 1098689 CG
chrIV 1098743 1098743 CG
chrIV 1098818 1098818 AT
chrIV 1098846 1098846 CG
chrIV 1098852 1098852 CG
chrIV 1098864 1098864 T
chrIV 1098872 1098872 AT
chrIV 1098875 1098875 T
chrIV 1098877 1098877 T
chrIV 1098879 1098879 A
chrIV 1098884 1098884 AT
chrIV 1098890 1098890 AT
chrIV 1098893 1098893 T
chrIV 1098896 1098896 CG
chrIV 1098903 1098903 T
chrIV 1098916 1098916 AT
chrIV 1098962 1098962 C
chrIV 1098986 1098986 AT
chrIV 1098991 1098991 CG
chrIV 1098993 1098993 AT
chrIV 1098995 1098995 AT
chrIV 1098998 1098998 CG
chrIV 1098999 1098999 CG
chrIV 1099003 1099003 T
chrIV 1099008 1099008 C
chrIV 1099013 1099013 T
chrIV 1099031 1099031 AT
chrIV 1099044 1099044 AT
chrIV 1099050 1099050 G
chrIV 1099055 1099055 CG
chrIV 1099064 1099064 AT
chrIV 1099095 1099095 CG
chrIV 1099109 1099109 AT
chrIV 1099111 1099111 AT
chrIV 1099129 1099129 CG
chrIV 1099134 1099134 CG
chrIV 1099165 1099165 AT
chrIV 1099178 1099178 A
chrIV 1099185 1099185 AT
chrIV 1099188 1099188 A
chrIV 1099230 1099230 AT
chrIV 1099232 1099232 CG
chrIV 1099283 1099283 AT
chrIV 1099286 1099286 AT
chrIV 1099303 1099303 CG
chrIV 1099307 1099307 CG
chrIV 1099313 1099313 CG
chrIV 1099445 1099445 AT
chrIV 1099463 1099463 AT
chrIV 1099466 1099466 CG
chrIV 1099471 1099471 CG
chrIV 1099472 1099472 CG
chrIV 1099482 1099482 CG
chrIV 1099496 1099496 A
chrIV 1099497 1099497 T
chrIV 1099499 1099499 A
chrIV 1099503 1099503 T
chrIV 1099505 1099505 CT
chrIV 1099511 1099511 G
chrIV 1099517 1099517 T
chrIV 1099526 1099526 CG
chrIV 1099534 1099534 CG
chrIV 1099703 1099703 CG
chrIV 1099720 1099720 C
chrIV 1099751 1099751 AT
chrIV 1099754 1099754 AT
chrIV 1099757 1099757 AT
chrIV 1099761 1099761 CG
chrIV 1099805 1099805 AT
chrIV 1099818 1099818 CG
chrIV 1099820 1099820 CG
chrIV 1099841 1099841 AT
chrIV 1099847 1099847 CG
chrIV 1099853 1099853 CG
chrIV 1099859 1099859 AT
chrIV 1099875 1099875 G
chrIV 1099876 1099876 CG
chrIV 1099904 1099904 C
chrIV 1099919 1099919 CG
chrIV 1099934 1099934 T
chrIV 1099939 1099939 AT
chrIV 1099948 1099948 G
chrIV 1099952 1099952 AT
chrIV 1099976 1099976 CG
chrIV 1099985 1099985 CG
chrIV 1099991 1099991 AT
chrIV 1100000 1100000 AT
chrIV 1100003 1100003 G
chrIV 1100010 1100010 CG
chrIV 1100027 1100027 C
chrIV 1100030 1100030 T
chrIV 1100039 1100039 T
chrIV 1100045 1100045 G
chrIV 1100048 1100048 G
chrIV 1100071 1100071 CG
chrIV 1100085 1100085 C
chrIV 1100142 1100142 CG
chrIV 1100186 1100186 AT
chrIV 1100204 1100204 CG
chrIV 1100206 1100206 AT
chrIV 1100213 1100213 T
chrIV 1100228 1100228 AT
chrIV 1100231 1100231 A
chrIV 1100240 1100240 T
chrIV 1100246 1100246 G
chrIV 1100264 1100264 T
chrIV 1100265 1100265 CG
chrIV 1100270 1100270 AT
chrIV 1100273 1100273 C
chrIV 1100275 1100275 A
chrIV 1100276 1100276 C
chrIV 1100280 1100280 C
chrIV 1100291 1100291 C
chrIV 1100310 1100310 CG
chrIV 1100312 1100312 AT
chrIV 1100315 1100315 CG
chrIV 1100324 1100324 CG
chrIV 1100330 1100330 AT
chrIV 1100333 1100333 AT
chrIV 1100339 1100339 AT
chrIV 1100345 1100345 CG
chrIV 1100348 1100348 CG
chrIV 1100354 1100354 T
chrIV 1100357 1100357 A
chrIV 1100360 1100360 T
chrIV 1100366 1100366 CG
chrIV 1100376 1100376 AT
chrIV 1100378 1100378 CG
chrIV 1100382 1100382 G
chrIV 1100384 1100384 AT
chrIV 1100386 1100386 CG
chrIV 1100438 1100438 C
chrIV 1100442 1100442 CG
chrIV 1100444 1100444 AC
chrIV 1100448 1100448 G
chrIV 1100450 1100450 GT
chrIV 1100453 1100453 CG
chrIV 1100459 1100459 A
chrIV 1100460 1100460 C
chrIV 1100462 1100462 T
chrIV 1100468 1100468 C
chrIV 1100474 1100474 AT
chrIV 1100480 1100480 CG
chrIV 1100489 1100489 C
chrIV 1100496 1100496 AT
chrIV 1100498 1100498 CG
chrIV 1100501 1100501 CG
chrIV 1100513 1100513 G
chrIV 1100525 1100525 AT
chrIV 1100528 1100528 CG
chrIV 1100531 1100531 CG
chrIV 1100534 1100534 AT
chrIV 1100537 1100537 AT
chrIV 1100541 1100541 T
chrIV 1100550 1100550 CG
chrIV 1100558 1100558 T
chrIV 1100560 1100560 A
chrIV 1100564 1100564 A
chrIV 1100567 1100567 CG
chrIV 1100573 1100573 CG
chrIV 1100578 1100578 A
chrIV 1100579 1100579 CG
chrIV 1100586 1100586 CG
chrIV 1100588 1100588 AT
chrIV 1100591 1100591 CG
chrIV 1100597 1100597 CG
chrIV 1100608 1100608 A
chrIV 1100609 1100609 AT
chrIV 1100651 1100651 AT
chrIV 1100660 1100660 AT
chrIV 1100663 1100663 G
chrIV 1100696 1100696 T
chrIV 1100774 1100774 A
chrIV 1100798 1100798 A
chrIV 1100801 1100801 CG
chrIV 1100807 1100807 G
chrIV 1100813 1100813 A
chrIV 1100817 1100817 A
chrIV 1100835 1100835 AT
chrIV 1100837 1100837 AT
chrIV 1100850 1100850 CG
chrIV 1100856 1100856 AT
chrIV 1100858 1100858 G
chrIV 1100862 1100862 AT
chrIV 1100891 1100891 CG
chrIV 1100900 1100900 CG
chrIV 1100906 1100906 CG
chrIV 1100915 1100915 CG
chrIV 1100921 1100921 AT
chrIV 1100924 1100924 AT
chrIV 1100936 1100936 AT
chrIV 1100942 1100942 AT
chrIV 1100944 1100944 AT
chrIV 1100945 1100945 CG
chrIV 1100946 1100946 CG
chrIV 1100954 1100954 C
chrIV 1100960 1100960 A
chrIV 1100963 1100963 G
chrIV 1100978 1100978 G
chrIV 1100981 1100981 A
chrIV 1101008 1101008 C
chrIV 1101029 1101029 AT
chrIV 1101059 1101059 AT
chrIV 1101062 1101062 AT
chrIV 1101066 1101066 AT
chrIV 1101071 1101071 CG
chrIV 1101072 1101072 AT
chrIV 1101074 1101074 A
chrIV 1101083 1101083 C
chrIV 1101084 1101084 G
chrIV 1101101 1101101 C
chrIV 1101170 1101170 CG
chrIV 1101201 1101201 AT
chrIV 1101203 1101203 CG
chrIV 1101260 1101260 C
chrIV 1101266 1101266 T
chrIV 1101268 1101268 G
chrIV 1101269 1101269 T
chrIV 1101270 1101270 A
chrIV 1101271 1101271 C
chrIV 1101272 1101272 G
chrIV 1101274 1101274 A
chrIV 1101275 1101275 C
chrIV 1101278 1101278 A
chrIV 1101302 1101302 T
chrIV 1101314 1101314 T
chrIV 1101337 1101337 T
chrIV 1101340 1101340 CGT
chrIV 1101341 1101341 AT
chrIV 1101342 1101342 CT
chrIV 1101343 1101343 ACG
chrIV 1101344 1101344 ACG
chrIV 1101345 1101345 CGT
chrIV 1101346 1101346 ACG
chrIV 1101347 1101347 ACT
chrIV 1101348 1101348 ACT
chrIV 1101349 1101349 ACT
chrIV 1101350 1101350 ACG
chrIV 1101351 1101351 ACT
chrIV 1101352 1101352 ACT
chrIV 1101353 1101353 ACG
chrIV 1101354 1101354 CGT
chrIV 1101359 1101359 A
chrIV 1101365 1101365 G
chrIV 1101366 1101366 G
chrIV 1101371 1101371 AT
chrIV 1101377 1101377 T
chrIV 1101378 1101378 AT
chrIV 1101383 1101383 CG
chrIV 1101384 1101384 AT
chrIV 1101385 1101385 C
chrIV 1101387 1101387 A
chrIV 1101388 1101388 C
chrIV 1101389 1101389 T
chrIV 1101390 1101390 CG
chrIV 1101391 1101391 A
chrIV 1101395 1101395 C
chrIV 1101396 1101396 G
chrIV 1101399 1101399 C
chrIV 1101404 1101404 C
chrIV 1101406 1101406 A
chrIV 1101407 1101407 C
chrIV 1101408 1101408 A
chrIV 1101420 1101420 T
chrIV 1101422 1101422 T
chrIV 1101425 1101425 C
chrIV 1101426 1101426 A
chrIV 1101427 1101427 G
chrIV 1101436 1101436 G
chrIV 1101439 1101439 C
chrIV 1101442 1101442 C
chrIV 1101443 1101443 G
chrIV 1101449 1101449 A
chrIV 1101452 1101452 A
chrIV 1101453 1101453 T
chrIV 1101454 1101454 A
chrIV 1101455 1101455 A
chrIV 1101461 1101461 T
chrIV 1101463 1101463 ACGT
chrIV 1101464 1101464 A
chrIV 1101466 1101466 CG
chrIV 1101469 1101469 GT
chrIV 1101480 1101480 CG
chrIV 1101481 1101481 AT
chrIV 1101482 1101482 A
chrIV 1101483 1101483 AT
chrIV 1101486 1101486 A
chrIV 1101487 1101487 A
chrIV 1101490 1101490 A
chrIV 1101492 1101492 T
chrIV 1101493 1101493 AT
chrIV 1101496 1101496 AT
chrIV 1101497 1101497 ACG
chrIV 1101498 1101498 CG
chrIV 1101501 1101501 CG
chrIV 1101503 1101503 AT
chrIV 1101504 1101504 CG
chrIV 1101507 1101507 AT
chrIV 1101508 1101508 G
chrIV 1101509 1101509 ACT
chrIV 1101510 1101510 ACG
chrIV 1101511 1101511 AT
chrIV 1101512 1101512 T
chrIV 1101513 1101513 T
chrIV 1101514 1101514 ACG
chrIV 1101515 1101515 T
chrIV 1101516 1101516 G
chrIV 1101522 1101522 C
chrIV 1101526 1101526 T
chrIV 1101537 1101537 A
chrIV 1101541 1101541 C
chrIV 1101543 1101543 T
chrIV 1101547 1101547 CG
chrIV 1101548 1101548 G
chrIV 1101553 1101553 C
chrIV 1101556 1101556 G
chrIV 1101557 1101557 T
chrIV 1101558 1101558 A
chrIV 1101559 1101559 A
chrIV 1101560 1101560 C
chrIV 1101562 1101562 A
chrIV 1101564 1101564 G
chrIV 1101567 1101567 G
chrIV 1101568 1101568 AC
chrIV 1101569 1101569 G
chrIV 1101571 1101571 G
chrIV 1101573 1101573 CG
chrIV 1101574 1101574 T
chrIV 1101576 1101576 C
chrIV 1101577 1101577 A
chrIV 1101579 1101579 A
chrIV 1101580 1101580 ACG
chrIV 1101581 1101581 A
chrIV 1101582 1101582 GT
chrIV 1101590 1101590 A
chrIV 1101591 1101591 G
chrIV 1101592 1101592 AG
chrIV 1101594 1101594 C
chrIV 1101596 1101596 AG
chrIV 1101597 1101597 AG
chrIV 1101598 1101598 AT
chrIV 1101601 1101601 T
chrIV 1101607 1101607 T
chrIV 1101611 1101611 C
chrIV 1101615 1101615 G
chrIV 1101616 1101616 AC
chrIV 1101618 1101618 C
chrIV 1101619 1101619 ACG
chrIV 1101620 1101620 AGT
chrIV 1101621 1101621 CG
chrIV 1101622 1101622 ACT
chrIV 1101624 1101624 CG
chrIV 1101625 1101625 C
chrIV 1101627 1101627 AT
chrIV 1101628 1101628 AT
chrIV 1101630 1101630 G
chrIV 1101635 1101635 A
chrIV 1101637 1101637 C
chrIV 1101638 1101638 CGT
chrIV 1101639 1101639 C
chrIV 1101643 1101643 CG
chrIV 1101644 1101644 C
chrIV 1101645 1101645 T
chrIV 1101646 1101646 C
chrIV 1101647 1101647 T
chrIV 1101648 1101648 G
chrIV 1101650 1101650 AT
chrIV 1101651 1101651 CG
chrIV 1101653 1101653 AC
chrIV 1101654 1101654 AT
chrIV 1101656 1101656 G
chrIV 1101659 1101659 AT
chrIV 1101660 1101660 T
chrIV 1101663 1101663 CG
chrIV 1101667 1101667 CG
chrIV 1101668 1101668 C
chrIV 1101669 1101669 CG
chrIV 1101672 1101672 A
chrIV 1101673 1101673 ACGT
chrIV 1101675 1101675 AT
chrIV 1101676 1101676 ACGT
chrIV 1101678 1101678 AT
chrIV 1101679 1101679 AT
chrIV 1101680 1101680 T
chrIV 1101681 1101681 C
chrIV 1101682 1101682 A
chrIV 1101683 1101683 CG
chrIV 1101684 1101684 ACG
chrIV 1101687 1101687 AT
chrIV 1101693 1101693 ACGT
chrIV 1101694 1101694 ACGT
chrIV 1101695 1101695 ACGT
chrIV 1101696 1101696 AGT
chrIV 1101697 1101697 ACG
chrIV 1101698 1101698 AGT
chrIV 1101699 1101699 ACGT
chrIV 1101700 1101700 ACT
chrIV 1101701 1101701 G
chrIV 1101702 1101702 CG
chrIV 1101703 1101703 CG
chrIV 1101704 1101704 C
chrIV 1150825 1150825 A
chrIV 1150826 1150826 A
chrIV 1150832 1150832 T
chrIV 1150833 1150833 T
chrIV 1150835 1150835 A
chrIV 1150839 1150839 A
chrIV 1150840 1150840 A
chrIV 1150942 1150942 CG
chrIV 1150944 1150944 A
chrIV 1150945 1150945 A
chrIV 1150946 1150946 C
chrIV 1150950 1150950 AT
chrIV 1150951 1150951 AT
chrIV 1150952 1150952 CG
chrIV 1151054 1151054 C
chrIV 1151066 1151066 A
chrIV 1151083 1151083 C
chrIV 1151086 1151086 C
chrIV 1151087 1151087 T
chrIV 1151094 1151094 T
chrIV 1151104 1151104 G
chrIV 1151105 1151105 A
chrIV 1151106 1151106 T
chrIV 1151107 1151107 G
chrIV 1151108 1151108 T
chrIV 1151110 1151110 A
chrIV 1151114 1151114 C
chrIV 1151115 1151115 G
chrIV 1151116 1151116 G
chrIV 1151119 1151119 G
chrIV 1151120 1151120 A
chrIV 1151122 1151122 C
chrIV 1151123 1151123 G
chrIV 1151124 1151124 G
chrIV 1151126 1151126 G
chrIV 1151129 1151129 C
chrIV 1151132 1151132 A
chrIV 1151133 1151133 G
chrIV 1151135 1151135 A
chrIV 1151146 1151146 GT
chrIV 1151152 1151152 AT
chrIV 1151153 1151153 A
chrIV 1151160 1151160 A
chrIV 1151163 1151163 A
chrIV 1151165 1151165 A
chrIV 1151166 1151166 T
chrIV 1151169 1151169 A
chrIV 1151170 1151170 A
chrIV 1151180 1151180 A
chrIV 1151181 1151181 C
chrIV 1151186 1151186 A
chrIV 1151187 1151187 A
chrIV 1151189 1151189 G
chrIV 1151193 1151193 C
chrIV 1151206 1151206 AT
chrIV 1151207 1151207 ACGT
chrIV 1151208 1151208 A
chrIV 1151209 1151209 CG
chrIV 1151211 1151211 CG
chrIV 1151212 1151212 AT
chrIV 1151214 1151214 AT
chrIV 1151215 1151215 A
chrIV 1151216 1151216 CG
chrIV 1151217 1151217 T
chrIV 1151220 1151220 T
chrIV 1151221 1151221 T
chrIV 1151222 1151222 T
chrIV 1151223 1151223 AGT
chrIV 1151224 1151224 C
chrIV 1151225 1151225 CG
chrIV 1151227 1151227 CG
chrIV 1151228 1151228 T
chrIV 1151229 1151229 AG
chrIV 1151231 1151231 CG
chrIV 1151232 1151232 T
chrIV 1151233 1151233 CG
chrIV 1151234 1151234 AT
chrIV 1151235 1151235 AT
chrIV 1151236 1151236 CG
chrIV 1151241 1151241 G
chrIV 1151245 1151245 A
chrIV 1151252 1151252 A
chrIV 1151253 1151253 T
chrIV 1151256 1151256 AT
chrIV 1151257 1151257 ACG
chrIV 1151258 1151258 AT
chrIV 1151259 1151259 AT
chrIV 1151261 1151261 CG
chrIV 1151262 1151262 AT
chrIV 1151264 1151264 AT
chrIV 1151267 1151267 G
chrIV 1151268 1151268 AG
chrIV 1151270 1151270 C
chrIV 1151274 1151274 T
chrIV 1151283 1151283 C
chrIV 1151287 1151287 C
chrIV 1151296 1151296 A
chrIV 1151297 1151297 G
chrIV 1151300 1151300 G
chrIV 1151320 1151320 C
chrIV 1151321 1151321 T
chrIV 1151324 1151324 A
chrIV 1151326 1151326 AT
chrIV 1151345 1151345 C
chrIV 1151349 1151349 AT
chrIV 1151351 1151351 T
chrIV 1151352 1151352 CGT
chrIV 1151354 1151354 AC
chrIV 1151355 1151355 C
chrIV 1151356 1151356 T
chrIV 1151357 1151357 C
chrIV 1151359 1151359 AT
chrIV 1151360 1151360 AT
chrIV 1151362 1151362 AT
chrIV 1151369 1151369 ACGT
chrIV 1151370 1151370 ACGT
chrIV 1151371 1151371 A
chrIV 1154127 1154127 G
chrIV 1154128 1154128 G
chrIV 1154129 1154129 T
chrIV 1154148 1154148 C
chrIV 1154160 1154160 G
chrIV 1154205 1154205 A
chrIV 1154252 1154252 A
chrIV 1154263 1154263 C
chrIV 1154297 1154297 A
chrIV 1154412 1154412 T
chrIV 1154414 1154414 G
chrIV 1154415 1154415 G
chrIV 1154416 1154416 C
chrIV 1154420 1154420 A
chrIV 1154425 1154425 T
chrIV 1154575 1154575 T
chrIV 1154579 1154579 A
chrIV 1154587 1154587 C
chrIV 1154600 1154600 A
chrIV 1154603 1154603 G
chrIV 1155152 1155152 G
chrIV 1155155 1155155 T
chrIV 1155164 1155164 G
chrIV 1155167 1155167 A
chrIV 1155179 1155179 G
chrIV 1155289 1155289 G
chrIV 1155301 1155301 G
chrIV 1155308 1155308 A
chrIV 1155331 1155331 T
chrIV 1155332 1155332 T
chrIV 1155334 1155334 C
chrIV 1155338 1155338 A
chrIV 1155341 1155341 A
chrIV 1155343 1155343 C
chrIV 1155344 1155344 G
chrIV 1155440 1155440 G
chrIV 1155476 1155476 A
chrIV 1155499 1155499 T
chrIV 1155500 1155500 T
chrIV 1155527 1155527 A
chrIV 1155529 1155529 C
chrIV 1155530 1155530 C
chrIV 1155532 1155532 A
chrIV 1155578 1155578 T
chrIV 1155607 1155607 A
chrIV 1155609 1155609 C
chrIV 1155617 1155617 G
chrIV 1155619 1155619 G
chrIV 1155620 1155620 G
chrIV 1155632 1155632 G
chrIV 1155641 1155641 C
chrIV 1156013 1156013 T
chrIV 1156015 1156015 T
chrIV 1156026 1156026 A
chrIV 1156027 1156027 A
chrIV 1156029 1156029 A
chrIV 1156030 1156030 C
chrIV 1156032 1156032 G
chrIV 1159519 1159519 A
chrIV 1159520 1159520 T
chrIV 1159521 1159521 A
chrIV 1159540 1159540 T
chrIV 1159552 1159552 A
chrIV 1159597 1159597 G
chrIV 1159644 1159644 G
chrIV 1159655 1159655 T
chrIV 1159689 1159689 G
chrIV 1159804 1159804 T
chrIV 1159806 1159806 G
chrIV 1159807 1159807 G
chrIV 1159808 1159808 C
chrIV 1159812 1159812 A
chrIV 1159817 1159817 T
chrIV 1159967 1159967 T
chrIV 1159971 1159971 A
chrIV 1159979 1159979 C
chrIV 1159992 1159992 A
chrIV 1159995 1159995 G
chrIV 1160544 1160544 G
chrIV 1160547 1160547 T
chrIV 1160556 1160556 G
chrIV 1160559 1160559 A
chrIV 1160571 1160571 G
chrIV 1160681 1160681 G
chrIV 1160693 1160693 G
chrIV 1160700 1160700 A
chrIV 1160723 1160723 T
chrIV 1160724 1160724 T
chrIV 1160726 1160726 C
chrIV 1160730 1160730 A
chrIV 1160733 1160733 A
chrIV 1160735 1160735 C
chrIV 1160736 1160736 G
chrIV 1160832 1160832 G
chrIV 1160868 1160868 A
chrIV 1160891 1160891 T
chrIV 1160892 1160892 T
chrIV 1160919 1160919 A
chrIV 1160921 1160921 C
chrIV 1160922 1160922 C
chrIV 1160924 1160924 A
chrIV 1160970 1160970 T
chrIV 1160999 1160999 A
chrIV 1161001 1161001 C
chrIV 1161009 1161009 G
chrIV 1161011 1161011 G
chrIV 1161012 1161012 G
chrIV 1161024 1161024 G
chrIV 1161033 1161033 C
chrIV 1161405 1161405 A
chrIV 1161407 1161407 G
chrIV 1161418 1161418 T
chrIV 1161419 1161419 T
chrIV 1161421 1161421 C
chrIV 1161422 1161422 A
chrIV 1161424 1161424 T
chrIV 1163153 1163153 A
chrIV 1163155 1163155 C
chrIV 1163156 1163156 A
chrIV 1163157 1163157 T
chrIV 1163161 1163161 G
chrIV 1163166 1163166 A
chrIV 1163316 1163316 C
chrIV 1163320 1163320 G
chrIV 1163328 1163328 G
chrIV 1163341 1163341 T
chrIV 1163344 1163344 A
chrIV 1163893 1163893 A
chrIV 1163896 1163896 C
chrIV 1163905 1163905 A
chrIV 1163908 1163908 T
chrIV 1163920 1163920 A
chrIV 1164030 1164030 T
chrIV 1164042 1164042 A
chrIV 1164049 1164049 G
chrIV 1164072 1164072 A
chrIV 1164073 1164073 A
chrIV 1164075 1164075 G
chrIV 1164079 1164079 T
chrIV 1164082 1164082 G
chrIV 1164084 1164084 A
chrIV 1164085 1164085 T
chrIV 1164181 1164181 A
chrIV 1164217 1164217 G
chrIV 1164240 1164240 C
chrIV 1164241 1164241 C
chrIV 1164250 1164250 A
chrIV 1164262 1164262 T
chrIV 1164268 1164268 GT
chrIV 1164270 1164270 A
chrIV 1164271 1164271 AT
chrIV 1164273 1164273 G
chrIV 1164319 1164319 C
chrIV 1164348 1164348 T
chrIV 1164350 1164350 G
chrIV 1164358 1164358 G
chrIV 1164360 1164360 G
chrIV 1164361 1164361 G
chrIV 1164373 1164373 A
chrIV 1164382 1164382 G
chrIV 1175135 1175135 T
chrIV 1175138 1175138 A
chrIV 1175140 1175140 T
chrIV 1175150 1175150 G
chrIV 1175158 1175158 T
chrIV 1175161 1175161 C
chrIV 1175167 1175167 T
chrIV 1175169 1175169 T
chrIV 1175179 1175179 G
chrIV 1175180 1175180 T
chrIV 1175182 1175182 C
chrIV 1175183 1175183 C
chrIV 1175184 1175184 G
chrIV 1175188 1175188 G
chrIV 1175197 1175197 T
chrIV 1175202 1175202 T
chrIV 1175212 1175212 T
chrIV 1175218 1175218 AT
chrIV 1175228 1175228 C
chrIV 1175231 1175231 G
chrIV 1175233 1175233 C
chrIV 1175240 1175240 G
chrIV 1175241 1175241 A
chrIV 1175243 1175243 C
chrIV 1175245 1175245 C
chrIV 1175253 1175253 AT
chrIV 1175257 1175257 CG
chrIV 1175260 1175260 CG
chrIV 1175261 1175261 A
chrIV 1175262 1175262 T
chrIV 1175267 1175267 T
chrIV 1175268 1175268 AT
chrIV 1175269 1175269 CG
chrIV 1175271 1175271 AT
chrIV 1175272 1175272 CG
chrIV 1175274 1175274 AT
chrIV 1175280 1175280 CG
chrIV 1175281 1175281 T
chrIV 1175285 1175285 CG
chrIV 1175302 1175302 AT
chrIV 1175305 1175305 CG
chrIV 1175309 1175309 A
chrIV 1175310 1175310 A
chrIV 1175311 1175311 AG
chrIV 1175312 1175312 CGT
chrIV 1175313 1175313 CGT
chrIV 1175314 1175314 CGT
chrIV 1175315 1175315 AGT
chrIV 1175320 1175320 A
chrIV 1175326 1175326 G
chrIV 1175327 1175327 A
chrIV 1175338 1175338 T
chrIV 1175339 1175339 T
chrIV 1175346 1175346 C
chrIV 1175348 1175348 A
chrIV 1175349 1175349 C
chrIV 1175350 1175350 T
chrIV 1175352 1175352 A
chrIV 1175356 1175356 C
chrIV 1175357 1175357 A
chrIV 1175360 1175360 AT
chrIV 1175361 1175361 A
chrIV 1175362 1175362 T
chrIV 1175363 1175363 C
chrIV 1175365 1175365 C
chrIV 1175367 1175367 A
chrIV 1175368 1175368 C
chrIV 1175369 1175369 A
chrIV 1175375 1175375 A
chrIV 1175376 1175376 G
chrIV 1175381 1175381 T
chrIV 1175382 1175382 C
chrIV 1175383 1175383 T
chrIV 1175384 1175384 G
chrIV 1175385 1175385 T
chrIV 1175386 1175386 CG
chrIV 1175387 1175387 A
chrIV 1175388 1175388 T
chrIV 1175392 1175392 C
chrIV 1175393 1175393 T
chrIV 1175394 1175394 G
chrIV 1175397 1175397 G
chrIV 1175398 1175398 A
chrIV 1175399 1175399 G
chrIV 1175400 1175400 C
chrIV 1175401 1175401 G
chrIV 1175402 1175402 G
chrIV 1175403 1175403 C
chrIV 1175404 1175404 AG
chrIV 1175407 1175407 C
chrIV 1175410 1175410 A
chrIV 1175411 1175411 G
chrIV 1175413 1175413 A
chrIV 1175416 1175416 A
chrIV 1175417 1175417 C
chrIV 1175419 1175419 T
chrIV 1175420 1175420 C
chrIV 1175421 1175421 T
chrIV 1175424 1175424 ACGT
chrIV 1175427 1175427 CG
chrIV 1175428 1175428 G
chrIV 1175430 1175430 CG
chrIV 1175431 1175431 A
chrIV 1175435 1175435 A
chrIV 1175438 1175438 A
chrIV 1175439 1175439 T
chrIV 1175441 1175441 AT
chrIV 1175442 1175442 CG
chrIV 1175443 1175443 A
chrIV 1175444 1175444 AT
chrIV 1175447 1175447 A
chrIV 1175448 1175448 A
chrIV 1175450 1175450 G
chrIV 1175451 1175451 ACT
chrIV 1175453 1175453 T
chrIV 1175454 1175454 AT
chrIV 1175457 1175457 AT
chrIV 1175458 1175458 ACG
chrIV 1175459 1175459 CG
chrIV 1175463 1175463 G
chrIV 1175464 1175464 AT
chrIV 1175465 1175465 A
chrIV 1175467 1175467 G
chrIV 1175468 1175468 CG
chrIV 1175469 1175469 T
chrIV 1175470 1175470 AT
chrIV 1175471 1175471 ACT
chrIV 1175472 1175472 CG
chrIV 1175475 1175475 T
chrIV 1175480 1175480 G
chrIV 1175484 1175484 AT
chrIV 1175485 1175485 ACGT
chrIV 1175486 1175486 A
chrIV 1175487 1175487 CG
chrIV 1175488 1175488 G
chrIV 1175489 1175489 CGT
chrIV 1175490 1175490 ACT
chrIV 1175491 1175491 C
chrIV 1175492 1175492 AT
chrIV 1175493 1175493 A
chrIV 1175494 1175494 CG
chrIV 1175495 1175495 T
chrIV 1175496 1175496 C
chrIV 1175497 1175497 G
chrIV 1175498 1175498 T
chrIV 1175499 1175499 T
chrIV 1175500 1175500 T
chrIV 1175501 1175501 ACGT
chrIV 1175502 1175502 C
chrIV 1175503 1175503 CG
chrIV 1175505 1175505 ACGT
chrIV 1175506 1175506 AT
chrIV 1175507 1175507 AGT
chrIV 1175509 1175509 CG
chrIV 1175510 1175510 T
chrIV 1175511 1175511 CG
chrIV 1175512 1175512 GT
chrIV 1175513 1175513 AT
chrIV 1175514 1175514 AT
chrIV 1175515 1175515 C
chrIV 1175519 1175519 G
chrIV 1175522 1175522 T
chrIV 1175523 1175523 A
chrIV 1175524 1175524 CG
chrIV 1175526 1175526 C
chrIV 1175528 1175528 C
chrIV 1175534 1175534 AT
chrIV 1175535 1175535 ACGT
chrIV 1175537 1175537 CG
chrIV 1175545 1175545 AT
chrIV 1175546 1175546 G
chrIV 1175547 1175547 CG
chrIV 1175549 1175549 CG
chrIV 1175551 1175551 CG
chrIV 1175553 1175553 AT
chrIV 1175566 1175566 C
chrIV 1175570 1175570 G
chrIV 1175574 1175574 CG
chrIV 1175575 1175575 A
chrIV 1175576 1175576 G
chrIV 1175577 1175577 T
chrIV 1175579 1175579 G
chrIV 1175580 1175580 AT
chrIV 1175582 1175582 AT
chrIV 1175583 1175583 AT
chrIV 1175594 1175594 C
chrIV 1175598 1175598 CG
chrIV 1175599 1175599 C
chrIV 1175605 1175605 A
chrIV 1175622 1175622 AT
chrIV 1175634 1175634 T
chrIV 1175641 1175641 A
chrIV 1206690 1206690 T
chrIV 1206691 1206691 AT
chrIV 1206692 1206692 CT
chrIV 1206693 1206693 ACG
chrIV 1206694 1206694 AG
chrIV 1206695 1206695 ACT
chrIV 1206696 1206696 ACG
chrIV 1206697 1206697 ACG
chrIV 1206698 1206698 ACT
chrIV 1206699 1206699 CGT
chrIV 1206700 1206700 CGT
chrIV 1206701 1206701 ACT
chrIV 1206702 1206702 AGT
chrIV 1206703 1206703 CGT
chrIV 1206711 1206711 G
chrIV 1206714 1206714 A
chrIV 1206716 1206716 GT
chrIV 1206718 1206718 C
chrIV 1206723 1206723 AC
chrIV 1206724 1206724 C
chrIV 1206725 1206725 A
chrIV 1206741 1206741 G
chrIV 1206746 1206746 T
chrIV 1206747 1206747 G
chrIV 1206750 1206750 G
chrIV 1206763 1206763 G
chrIV 1206768 1206768 T
chrIV 1206781 1206781 C
chrIV 1206784 1206784 G
chrIV 1206786 1206786 A
chrIV 1206787 1206787 T
chrIV 1206797 1206797 AT
chrIV 1206809 1206809 C
chrIV 1206810 1206810 A
chrIV 1206811 1206811 A
chrIV 1206814 1206814 CG
chrIV 1206816 1206816 AT
chrIV 1206817 1206817 C
chrIV 1206822 1206822 A
chrIV 1206829 1206829 T
chrIV 1206830 1206830 A
chrIV 1206840 1206840 T
chrIV 1206842 1206842 G
chrIV 1206854 1206854 C
chrIV 1206855 1206855 A
chrIV 1206857 1206857 T
chrIV 1206858 1206858 G
chrIV 1206859 1206859 A
chrIV 1206863 1206863 G
chrIV 1206865 1206865 ACT
chrIV 1206877 1206877 CG
chrIV 1206878 1206878 A
chrIV 1206879 1206879 C
chrIV 1206880 1206880 GT
chrIV 1206881 1206881 T
chrIV 1206882 1206882 C
chrIV 1206883 1206883 A
chrIV 1206884 1206884 CG
chrIV 1206885 1206885 C
chrIV 1206904 1206904 AT
chrIV 1206912 1206912 A
chrIV 1206913 1206913 T
chrIV 1206917 1206917 CG
chrIV 1206918 1206918 C
chrIV 1206919 1206919 AT
chrIV 1206921 1206921 A
chrIV 1206924 1206924 A
chrIV 1206925 1206925 CG
chrIV 1206926 1206926 G
chrIV 1206927 1206927 ACG
chrIV 1206930 1206930 T
chrIV 1206931 1206931 G
chrIV 1206933 1206933 T
chrIV 1206934 1206934 G
chrIV 1206935 1206935 CG
chrIV 1206936 1206936 T
chrIV 1206937 1206937 GT
chrIV 1206939 1206939 C
chrIV 1206941 1206941 G
chrIV 1206942 1206942 CG
chrIV 1206943 1206943 ACG
chrIV 1206947 1206947 A
chrIV 1206952 1206952 T
chrIV 1206955 1206955 A
chrIV 1206956 1206956 CG
chrIV 1206957 1206957 T
chrIV 1206961 1206961 CG
chrIV 1206962 1206962 AT
chrIV 1206963 1206963 C
chrIV 1206964 1206964 CG
chrIV 1206965 1206965 AG
chrIV 1206966 1206966 GT
chrIV 1206967 1206967 AT
chrIV 1206968 1206968 CG
chrIV 1206969 1206969 G
chrIV 1206971 1206971 G
chrIV 1206972 1206972 G
chrIV 1206973 1206973 AT
chrIV 1206974 1206974 AT
chrIV 1206975 1206975 T
chrIV 1206976 1206976 AT
chrIV 1206977 1206977 AT
chrIV 1206978 1206978 AT
chrIV 1206979 1206979 A
chrIV 1206980 1206980 A
chrIV 1206983 1206983 AT
chrIV 1206989 1206989 ACT
chrIV 1206990 1206990 ACGT
chrIV 1206992 1206992 AT
chrIV 1206993 1206993 G
chrIV 1206995 1206995 AT
chrIV 1207014 1207014 C
chrIV 1207018 1207018 AT
chrIV 1207020 1207020 AT
chrIV 1207021 1207021 AT
chrIV 1207023 1207023 ACG
chrIV 1207024 1207024 CG
chrIV 1207025 1207025 T
chrIV 1207026 1207026 CG
chrIV 1207027 1207027 A
chrIV 1207028 1207028 AT
chrIV 1207029 1207029 AGT
chrIV 1207031 1207031 A
chrIV 1207032 1207032 AT
chrIV 1207034 1207034 AT
chrIV 1207035 1207035 G
chrIV 1207036 1207036 T
chrIV 1207038 1207038 ACGT
chrIV 1207039 1207039 ACT
chrIV 1207040 1207040 ACGT
chrIV 1207041 1207041 ACGT
chrIV 1207042 1207042 ACGT
chrIV 1207043 1207043 ACGT
chrIV 1207044 1207044 ACGT
chrIV 1207045 1207045 ACT
chrIV 1207046 1207046 AGT
chrIV 1207047 1207047 AGT
chrIV 1207048 1207048 ACG
chrIV 1207049 1207049 T
chrIV 1207050 1207050 AG
chrIV 1207051 1207051 AT
chrIV 1207052 1207052 AT
chrIV 1207068 1207068 AT
chrIV 1207077 1207077 AT
chrIV 1207082 1207082 CG
chrIV 1207099 1207099 AT
chrIV 1207115 1207115 AT
chrIV 1207116 1207116 AT
chrIV 1207117 1207117 CG
chrIV 1207124 1207124 AT
chrIV 1207128 1207128 AT
chrIV 1207133 1207133 AT
chrIV 1207137 1207137 AT
chrIV 1207196 1207196 AT
chrIV 1207216 1207216 AT
chrIV 1207222 1207222 G
chrIV 1207223 1207223 GT
chrIV 1207224 1207224 CGT
chrIV 1207225 1207225 CT
chrIV 1207226 1207226 C
chrIV 1207229 1207229 AT
chrIV 1207230 1207230 T
chrIV 1207231 1207231 T
chrIV 1207233 1207233 A
chrIV 1207253 1207253 A
chrIV 1207295 1207295 A
chrIV 1207313 1207313 G
chrIV 1207377 1207377 AT
chrIV 1207470 1207470 AT
chrIV 1207501 1207501 T
chrIV 1207503 1207503 T
chrIV 1207504 1207504 G
chrIV 1207506 1207506 G
chrIV 1207536 1207536 AT
chrIV 1207541 1207541 AT
chrIV 1207578 1207578 AT
chrIV 1207592 1207592 AT
chrIV 1207607 1207607 CG
chrIV 1207610 1207610 G
chrIV 1207611 1207611 T
chrIV 1207625 1207625 CG
chrIV 1207626 1207626 AT
chrIV 1207628 1207628 CG
chrIV 1207629 1207629 AT
chrIV 1207632 1207632 C
chrIV 1207633 1207633 A
chrIV 1207634 1207634 A
chrIV 1207635 1207635 G
chrIV 1207663 1207663 G
chrIV 1207683 1207683 A
chrIV 1207879 1207879 A
chrIV 1207926 1207926 T
chrIV 1208064 1208064 AT
chrIV 1208087 1208087 CG
chrIV 1208121 1208121 A
chrIV 1208216 1208216 AT
chrIV 1208247 1208247 A
chrIV 1208250 1208250 A
chrIV 1208251 1208251 G
chrIV 1208252 1208252 G
chrIV 1208256 1208256 G
chrIV 1208280 1208280 G
chrIV 1208285 1208285 C
chrIV 1208286 1208286 A
chrIV 1208298 1208298 AT
chrIV 1208309 1208309 AT
chrIV 1208326 1208326 AT
chrIV 1208329 1208329 G
chrIV 1208335 1208335 AT
chrIV 1208354 1208354 AT
chrIV 1208377 1208377 AT
chrIV 1208416 1208416 CG
chrIV 1208445 1208445 CG
chrIV 1208537 1208537 T
chrIV 1208641 1208641 CG
chrIV 1208662 1208662 G
chrIV 1208671 1208671 CG
chrIV 1208672 1208672 AT
chrIV 1208703 1208703 AT
chrIV 1208716 1208716 T
chrIV 1208748 1208748 C
chrIV 1208757 1208757 A
chrIV 1208773 1208773 G
chrIV 1208806 1208806 AT
chrIV 1208813 1208813 C
chrIV 1208814 1208814 G
chrIV 1208816 1208816 A
chrIV 1208820 1208820 CGT
chrIV 1208821 1208821 C
chrIV 1208826 1208826 AT
chrIV 1208827 1208827 A
chrIV 1208828 1208828 A
chrIV 1208829 1208829 GT
chrIV 1208830 1208830 C
chrIV 1208831 1208831 G
chrIV 1208832 1208832 C
chrIV 1208833 1208833 G
chrIV 1208834 1208834 A
chrIV 1208835 1208835 G
chrIV 1208882 1208882 A
chrIV 1208894 1208894 G
chrIV 1209040 1209040 AGT
chrIV 1209088 1209088 CG
chrIV 1209106 1209106 CG
chrIV 1209139 1209139 AT
chrIV 1209145 1209145 CG
chrIV 1209160 1209160 CG
chrIV 1209166 1209166 AT
chrIV 1209172 1209172 A
chrIV 1209190 1209190 AT
chrIV 1209236 1209236 AT
chrIV 1209238 1209238 A
chrIV 1209240 1209240 T
chrIV 1209241 1209241 C
chrIV 1209242 1209242 C
chrIV 1209243 1209243 C
chrIV 1209245 1209245 A
chrIV 1209246 1209246 AG
chrIV 1209247 1209247 AG
chrIV 1209248 1209248 A
chrIV 1209256 1209256 A
chrIV 1209257 1209257 A
chrIV 1209258 1209258 AC
chrIV 1209259 1209259 A
chrIV 1209260 1209260 G
chrIV 1209261 1209261 G
chrIV 1209262 1209262 T
chrIV 1209287 1209287 A
chrIV 1209316 1209316 A
chrIV 1209319 1209319 CG
chrIV 1209377 1209377 CG
chrIV 1209452 1209452 C
chrIV 1209453 1209453 A
chrIV 1209457 1209457 CG
chrIV 1209571 1209571 AT
chrIV 1209622 1209622 CG
chrIV 1209676 1209676 CG
chrIV 1209751 1209751 AT
chrIV 1209779 1209779 CG
chrIV 1209785 1209785 CG
chrIV 1209797 1209797 T
chrIV 1209805 1209805 AT
chrIV 1209808 1209808 T
chrIV 1209810 1209810 T
chrIV 1209812 1209812 A
chrIV 1209817 1209817 AT
chrIV 1209823 1209823 AT
chrIV 1209826 1209826 T
chrIV 1209829 1209829 CG
chrIV 1209836 1209836 T
chrIV 1209849 1209849 AT
chrIV 1209895 1209895 C
chrIV 1209919 1209919 AT
chrIV 1209924 1209924 CG
chrIV 1209926 1209926 AT
chrIV 1209928 1209928 AT
chrIV 1209931 1209931 CG
chrIV 1209932 1209932 CG
chrIV 1209936 1209936 T
chrIV 1209941 1209941 C
chrIV 1209946 1209946 T
chrIV 1209964 1209964 AT
chrIV 1209977 1209977 AT
chrIV 1209983 1209983 G
chrIV 1209988 1209988 CG
chrIV 1209997 1209997 AT
chrIV 1210028 1210028 CG
chrIV 1210042 1210042 AT
chrIV 1210044 1210044 AT
chrIV 1210062 1210062 CG
chrIV 1210067 1210067 CG
chrIV 1210098 1210098 AT
chrIV 1210111 1210111 A
chrIV 1210118 1210118 AT
chrIV 1210121 1210121 A
chrIV 1210163 1210163 AT
chrIV 1210165 1210165 CG
chrIV 1210216 1210216 AT
chrIV 1210219 1210219 AT
chrIV 1210236 1210236 CG
chrIV 1210240 1210240 CG
chrIV 1210246 1210246 CG
chrIV 1210378 1210378 AT
chrIV 1210396 1210396 AT
chrIV 1210399 1210399 CG
chrIV 1210404 1210404 CG
chrIV 1210405 1210405 CG
chrIV 1210415 1210415 CG
chrIV 1210432 1210432 A
chrIV 1210436 1210436 T
chrIV 1210438 1210438 CT
chrIV 1210444 1210444 G
chrIV 1210450 1210450 T
chrIV 1210459 1210459 CG
chrIV 1210467 1210467 AT
chrIV 1210636 1210636 CG
chrIV 1210653 1210653 C
chrIV 1210684 1210684 AT
chrIV 1210687 1210687 AT
chrIV 1210690 1210690 AT
chrIV 1210694 1210694 AT
chrIV 1210738 1210738 CG
chrIV 1210751 1210751 CG
chrIV 1210753 1210753 AT
chrIV 1210774 1210774 CG
chrIV 1210780 1210780 AT
chrIV 1210785 1210785 AT
chrIV 1210786 1210786 AT
chrIV 1210792 1210792 AT
chrIV 1210808 1210808 AT
chrIV 1210809 1210809 CG
chrIV 1210837 1210837 CG
chrIV 1210852 1210852 AT
chrIV 1210867 1210867 AT
chrIV 1210872 1210872 CG
chrIV 1210881 1210881 G
chrIV 1210885 1210885 AT
chrIV 1210909 1210909 CG
chrIV 1210918 1210918 CG
chrIV 1210924 1210924 AT
chrIV 1210933 1210933 AT
chrIV 1210936 1210936 CG
chrIV 1210942 1210942 AT
chrIV 1210943 1210943 ACG
chrIV 1210960 1210960 C
chrIV 1210963 1210963 T
chrIV 1210972 1210972 T
chrIV 1210978 1210978 G
chrIV 1210981 1210981 G
chrIV 1211004 1211004 CG
chrIV 1211018 1211018 C
chrIV 1211075 1211075 CG
chrIV 1211119 1211119 AT
chrIV 1211137 1211137 CG
chrIV 1211139 1211139 AT
chrIV 1211146 1211146 T
chrIV 1211161 1211161 AT
chrIV 1211164 1211164 A
chrIV 1211173 1211173 T
chrIV 1211179 1211179 G
chrIV 1211198 1211198 AT
chrIV 1211203 1211203 CG
chrIV 1211243 1211243 CG
chrIV 1211245 1211245 CG
chrIV 1211248 1211248 AT
chrIV 1211257 1211257 AT
chrIV 1211288 1211288 CG
chrIV 1211329 1211329 CG
chrIV 1211371 1211371 T
chrIV 1211377 1211377 C
chrIV 1211381 1211381 A
chrIV 1211383 1211383 CT
chrIV 1211392 1211392 G
chrIV 1211393 1211393 C
chrIV 1211395 1211395 C
chrIV 1211401 1211401 ACT
chrIV 1211410 1211410 CG
chrIV 1211422 1211422 CG
chrIV 1211446 1211446 CG
chrIV 1211470 1211470 AT
chrIV 1211474 1211474 T
chrIV 1211483 1211483 CG
chrIV 1211491 1211491 T
chrIV 1211493 1211493 A
chrIV 1211497 1211497 A
chrIV 1211500 1211500 CG
chrIV 1211506 1211506 CG
chrIV 1211511 1211511 A
chrIV 1211512 1211512 CG
chrIV 1211519 1211519 CG
chrIV 1211521 1211521 AT
chrIV 1211524 1211524 CG
chrIV 1211530 1211530 CG
chrIV 1211541 1211541 A
chrIV 1211542 1211542 AT
chrIV 1211584 1211584 AT
chrIV 1211593 1211593 AT
chrIV 1211596 1211596 G
chrIV 1211629 1211629 T
chrIV 1211707 1211707 A
chrIV 1211731 1211731 A
chrIV 1211734 1211734 CG
chrIV 1211740 1211740 G
chrIV 1211746 1211746 A
chrIV 1211750 1211750 A
chrIV 1211768 1211768 CG
chrIV 1211770 1211770 CG
chrIV 1211783 1211783 CG
chrIV 1211789 1211789 AT
chrIV 1211791 1211791 CG
chrIV 1211792 1211792 AT
chrIV 1211794 1211794 A
chrIV 1211795 1211795 ACG
chrIV 1211824 1211824 AT
chrIV 1211833 1211833 G
chrIV 1211869 1211869 CG
chrIV 1211875 1211875 AT
chrIV 1211877 1211877 AT
chrIV 1211878 1211878 T
chrIV 1211879 1211879 T
chrIV 1211884 1211884 T
chrIV 1211887 1211887 T
chrIV 1211923 1211923 A
chrIV 1211932 1211932 T
chrIV 1211944 1211944 G
chrIV 1211962 1211962 G
chrIV 1211963 1211963 A
chrIV 1211965 1211965 A
chrIV 1211977 1211977 AT
chrIV 1211995 1211995 A
chrIV 1211999 1211999 T
chrIV 1212004 1212004 G
chrIV 1212005 1212005 A
chrIV 1212007 1212007 A
chrIV 1212042 1212042 CG
chrIV 1212074 1212074 C
chrIV 1212077 1212077 G
chrIV 1212079 1212079 T
chrIV 1212080 1212080 C
chrIV 1212081 1212081 T
chrIV 1212084 1212084 T
chrIV 1212121 1212121 CG
chrIV 1212161 1212161 CG
chrIV 1212187 1212187 AT
chrIV 1212189 1212189 T
chrIV 1212205 1212205 A
chrIV 1212207 1212207 A
chrIV 1212208 1212208 C
chrIV 1212211 1212211 C
chrIV 1212235 1212235 C
chrIV 1212247 1212247 AT
chrIV 1212274 1212274 AT
chrIV 1212275 1212275 CT
chrIV 1212276 1212276 AC
chrIV 1212277 1212277 CG
chrIV 1212278 1212278 CGT
chrIV 1212279 1212279 AG
chrIV 1212280 1212280 AT
chrIV 1212281 1212281 ACT
chrIV 1212282 1212282 ACT
chrIV 1212283 1212283 ACG
chrIV 1212284 1212284 ACT
chrIV 1212285 1212285 ACT
chrIV 1212286 1212286 ACG
chrIV 1212287 1212287 CGT
chrIV 1212295 1212295 G
chrIV 1212298 1212298 AT
chrIV 1212300 1212300 GT
chrIV 1212302 1212302 C
chrIV 1212304 1212304 C
chrIV 1212307 1212307 AC
chrIV 1212308 1212308 C
chrIV 1212309 1212309 A
chrIV 1212311 1212311 CG
chrIV 1212325 1212325 G
chrIV 1212330 1212330 T
chrIV 1212331 1212331 CG
chrIV 1212334 1212334 G
chrIV 1212347 1212347 G
chrIV 1212352 1212352 T
chrIV 1212365 1212365 C
chrIV 1212368 1212368 G
chrIV 1212370 1212370 A
chrIV 1212371 1212371 T
chrIV 1212381 1212381 A
chrIV 1212393 1212393 C
chrIV 1212394 1212394 A
chrIV 1212395 1212395 A
chrIV 1212398 1212398 CG
chrIV 1212400 1212400 AT
chrIV 1212401 1212401 C
chrIV 1212406 1212406 A
chrIV 1212413 1212413 T
chrIV 1212414 1212414 A
chrIV 1212424 1212424 T
chrIV 1212426 1212426 G
chrIV 1212438 1212438 C
chrIV 1212439 1212439 A
chrIV 1212441 1212441 T
chrIV 1212442 1212442 G
chrIV 1212443 1212443 A
chrIV 1212447 1212447 G
chrIV 1212449 1212449 ACT
chrIV 1212461 1212461 CG
chrIV 1212462 1212462 A
chrIV 1212463 1212463 C
chrIV 1212464 1212464 GT
chrIV 1212465 1212465 T
chrIV 1212466 1212466 C
chrIV 1212467 1212467 A
chrIV 1212468 1212468 CG
chrIV 1212469 1212469 C
chrIV 1212488 1212488 AT
chrIV 1212496 1212496 A
chrIV 1212497 1212497 T
chrIV 1212501 1212501 CG
chrIV 1212502 1212502 C
chrIV 1212503 1212503 AT
chrIV 1212505 1212505 A
chrIV 1212508 1212508 A
chrIV 1212509 1212509 CG
chrIV 1212510 1212510 G
chrIV 1212511 1212511 ACG
chrIV 1212514 1212514 T
chrIV 1212515 1212515 G
chrIV 1212517 1212517 T
chrIV 1212518 1212518 G
chrIV 1212519 1212519 G
chrIV 1212520 1212520 T
chrIV 1212521 1212521 GT
chrIV 1212523 1212523 C
chrIV 1212525 1212525 G
chrIV 1212526 1212526 CG
chrIV 1212527 1212527 ACG
chrIV 1212531 1212531 A
chrIV 1212536 1212536 T
chrIV 1212545 1212545 CG
chrIV 1212546 1212546 AT
chrIV 1212548 1212548 G
chrIV 1212549 1212549 AG
chrIV 1212550 1212550 GT
chrIV 1212551 1212551 AT
chrIV 1212552 1212552 CG
chrIV 1212555 1212555 G
chrIV 1212556 1212556 G
chrIV 1212557 1212557 AT
chrIV 1212558 1212558 AT
chrIV 1212559 1212559 T
chrIV 1212560 1212560 AT
chrIV 1212561 1212561 AT
chrIV 1212562 1212562 AT
chrIV 1212563 1212563 A
chrIV 1212564 1212564 A
chrIV 1212567 1212567 AT
chrIV 1212573 1212573 ACT
chrIV 1212574 1212574 ACGT
chrIV 1212576 1212576 AT
chrIV 1212577 1212577 G
chrIV 1212579 1212579 A
chrIV 1212602 1212602 AT
chrIV 1212604 1212604 AT
chrIV 1212605 1212605 AT
chrIV 1212607 1212607 ACG
chrIV 1212608 1212608 CG
chrIV 1212609 1212609 T
chrIV 1212610 1212610 CG
chrIV 1212612 1212612 CG
chrIV 1212613 1212613 ACGT
chrIV 1212616 1212616 AT
chrIV 1212618 1212618 T
chrIV 1212622 1212622 ACGT
chrIV 1212623 1212623 ACGT
chrIV 1212624 1212624 ACGT
chrIV 1212625 1212625 ACGT
chrIV 1212626 1212626 ACGT
chrIV 1212627 1212627 ACGT
chrIV 1212628 1212628 CG
chrIV 1212629 1212629 CGT
chrIV 1212630 1212630 ACGT
chrIV 1212631 1212631 AC
chrIV 1212632 1212632 AT
chrIV 1212633 1212633 C
chrIV 1243220 1243220 A
chrIV 1243221 1243221 C
chrIV 1243224 1243224 AC
chrIV 1243225 1243225 T
chrIV 1243226 1243226 A
chrIV 1243229 1243229 A
chrIV 1243676 1243676 A
chrIV 1244111 1244111 C
chrIV 1245374 1245374 C
chrIV 1245593 1245593 C
chrIV 1245762 1245762 G
chrIV 1245763 1245763 T
chrIV 1245764 1245764 C
chrIV 1245766 1245766 A
chrIV 1245769 1245769 T
chrIV 1245770 1245770 G
chrIV 1301792 1301792 C
chrIV 1301801 1301801 A
chrIV 1301804 1301804 G
chrIV 1301828 1301828 C
chrIV 1301837 1301837 C
chrIV 1301900 1301900 CG
chrIV 1301903 1301903 AT
chrIV 1301915 1301915 CG
chrIV 1301918 1301918 T
chrIV 1301927 1301927 T
chrIV 1302011 1302011 CG
chrIV 1302014 1302014 AT
chrIV 1302035 1302035 CG
chrIV 1302047 1302047 CG
chrIV 1302056 1302056 AT
chrIV 1307685 1307685 C
chrIV 1307688 1307688 A
chrIV 1307689 1307689 A
chrIV 1307691 1307691 G
chrIV 1307694 1307694 C
chrIV 1307695 1307695 A
chrIV 1307709 1307709 G
chrIV 1307711 1307711 C
chrIV 1307715 1307715 T
chrIV 1307751 1307751 G
chrIV 1307759 1307759 T
chrIV 1307778 1307778 T
chrIV 1307779 1307779 G
chrIV 1307793 1307793 A
chrIV 1307795 1307795 T
chrIV 1307799 1307799 C
chrIV 1307835 1307835 A
chrIV 1307838 1307838 T
chrIV 1307840 1307840 T
chrIV 1307843 1307843 T
chrIV 1307846 1307846 T
chrIV 1307847 1307847 C
chrIV 1307848 1307848 C
chrIV 1307859 1307859 C
chrIV 1307862 1307862 T
chrIV 1307863 1307863 G
chrIV 1307877 1307877 A
chrIV 1307879 1307879 T
chrIV 1307883 1307883 C
chrIV 1307919 1307919 G
chrIV 1307922 1307922 T
chrIV 1307924 1307924 T
chrIV 1307927 1307927 T
chrIV 1307946 1307946 T
chrIV 1307947 1307947 G
chrIV 1307961 1307961 A
chrIV 1307963 1307963 T
chrIV 1307967 1307967 C
chrIV 1308003 1308003 G
chrIV 1308006 1308006 T
chrIV 1308008 1308008 T
chrIV 1308011 1308011 C
chrIV 1308014 1308014 T
chrIV 1308015 1308015 C
chrIV 1308016 1308016 C
chrIV 1308025 1308025 G
chrIV 1308027 1308027 C
chrIV 1308030 1308030 T
chrIV 1308031 1308031 G
chrIV 1308045 1308045 A
chrIV 1308047 1308047 C
chrIV 1308051 1308051 C
chrIV 1308087 1308087 G
chrIV 1308090 1308090 T
chrIV 1308092 1308092 T
chrIV 1308095 1308095 T
chrIV 1308109 1308109 G
chrIV 1308111 1308111 C
chrIV 1308114 1308114 T
chrIV 1308115 1308115 G
chrIV 1308129 1308129 A
chrIV 1308131 1308131 T
chrIV 1308135 1308135 T
chrIV 1308171 1308171 G
chrIV 1308174 1308174 T
chrIV 1308176 1308176 T
chrIV 1308179 1308179 T
chrIV 1308189 1308189 T
chrIV 1308192 1308192 T
chrIV 1308193 1308193 G
chrIV 1308195 1308195 C
chrIV 1308198 1308198 T
chrIV 1308199 1308199 G
chrIV 1308213 1308213 G
chrIV 1308215 1308215 C
chrIV 1308219 1308219 T
chrIV 1308255 1308255 G
chrIV 1308258 1308258 T
chrIV 1308263 1308263 T
chrIV 1308273 1308273 T
chrIV 1308276 1308276 T
chrIV 1308277 1308277 G
chrIV 1308279 1308279 C
chrIV 1308282 1308282 T
chrIV 1308283 1308283 G
chrIV 1308297 1308297 G
chrIV 1308299 1308299 C
chrIV 1308303 1308303 T
chrIV 1308339 1308339 G
chrIV 1308342 1308342 T
chrIV 1308347 1308347 T
chrIV 1308361 1308361 G
chrIV 1308363 1308363 C
chrIV 1308366 1308366 T
chrIV 1308367 1308367 G
chrIV 1308381 1308381 A
chrIV 1308383 1308383 T
chrIV 1308387 1308387 T
chrIV 1308423 1308423 G
chrIV 1308426 1308426 T
chrIV 1308428 1308428 T
chrIV 1308431 1308431 T
chrIV 1308445 1308445 G
chrIV 1308447 1308447 C
chrIV 1308450 1308450 T
chrIV 1308451 1308451 G
chrIV 1308465 1308465 A
chrIV 1308467 1308467 T
chrIV 1308471 1308471 T
chrIV 1308507 1308507 G
chrIV 1308510 1308510 T
chrIV 1308512 1308512 T
chrIV 1308515 1308515 T
chrIV 1308549 1308549 A
chrIV 1308551 1308551 T
chrIV 1308555 1308555 C
chrIV 1308591 1308591 A
chrIV 1308594 1308594 A
chrIV 1308596 1308596 C
chrIV 1308599 1308599 C
chrIV 1308602 1308602 C
chrIV 1308603 1308603 A
chrIV 1308604 1308604 A
chrIV 1352445 1352445 A
chrIV 1352446 1352446 G
chrIV 1352447 1352447 A
chrIV 1352448 1352448 T
chrIV 1352449 1352449 G
chrIV 1352450 1352450 AG
chrIV 1352451 1352451 AT
chrIV 1352452 1352452 AC
chrIV 1352453 1352453 AC
chrIV 1352454 1352454 ACG
chrIV 1352455 1352455 CG
chrIV 1352456 1352456 CGT
chrIV 1352457 1352457 T
chrIV 1352462 1352462 GT
chrIV 1352463 1352463 A
chrIV 1352464 1352464 T
chrIV 1352465 1352465 A
chrIV 1352541 1352541 A
chrIV 1352543 1352543 CG
chrIV 1352544 1352544 AT
chrIV 1352545 1352545 AT
chrIV 1352546 1352546 C
chrIV 1352547 1352547 C
chrIV 1352548 1352548 T
chrIV 1352549 1352549 AC
chrIV 1352550 1352550 C
chrIV 1352554 1352554 ACGT
chrIV 1352555 1352555 CGT
chrIV 1352556 1352556 CG
chrIV 1352557 1352557 G
chrIV 1352558 1352558 CG
chrIV 1352559 1352559 AG
chrIV 1352561 1352561 C
chrIV 1352562 1352562 CT
chrIV 1352566 1352566 A
chrIV 1352578 1352578 C
chrIV 1352584 1352584 T
chrIV 1352628 1352628 C
chrIV 1352629 1352629 CG
chrIV 1352630 1352630 ACG
chrIV 1352631 1352631 ACG
chrIV 1352632 1352632 CGT
chrIV 1352633 1352633 ACG
chrIV 1352634 1352634 ACG
chrIV 1352635 1352635 AGT
chrIV 1352636 1352636 CGT
chrIV 1352637 1352637 ACG
chrIV 1352638 1352638 ACT
chrIV 1352639 1352639 ACG
chrIV 1352640 1352640 ACG
chrIV 1352641 1352641 CGT
chrIV 1352642 1352642 AGT
chrIV 1352643 1352643 ACG
chrIV 1352651 1352651 G
chrIV 1352654 1352654 GT
chrIV 1352655 1352655 CG
chrIV 1352656 1352656 GT
chrIV 1352658 1352658 C
chrIV 1352663 1352663 AC
chrIV 1352664 1352664 C
chrIV 1352665 1352665 A
chrIV 1352681 1352681 G
chrIV 1352686 1352686 T
chrIV 1352687 1352687 A
chrIV 1352690 1352690 G
chrIV 1352703 1352703 G
chrIV 1352708 1352708 T
chrIV 1352721 1352721 C
chrIV 1352724 1352724 G
chrIV 1352726 1352726 A
chrIV 1352727 1352727 T
chrIV 1352737 1352737 AT
chrIV 1352749 1352749 C
chrIV 1352750 1352750 AT
chrIV 1352751 1352751 AT
chrIV 1352752 1352752 T
chrIV 1352754 1352754 CG
chrIV 1352756 1352756 AT
chrIV 1352757 1352757 C
chrIV 1352762 1352762 A
chrIV 1352769 1352769 T
chrIV 1352770 1352770 A
chrIV 1352775 1352775 A
chrIV 1352778 1352778 C
chrIV 1352779 1352779 A
chrIV 1352780 1352780 CT
chrIV 1352781 1352781 C
chrIV 1352782 1352782 G
chrIV 1352794 1352794 C
chrIV 1352795 1352795 A
chrIV 1352797 1352797 T
chrIV 1352798 1352798 G
chrIV 1352799 1352799 A
chrIV 1352803 1352803 G
chrIV 1352805 1352805 ACT
chrIV 1352817 1352817 AT
chrIV 1352819 1352819 C
chrIV 1352820 1352820 GT
chrIV 1352821 1352821 T
chrIV 1352822 1352822 C
chrIV 1352823 1352823 A
chrIV 1352824 1352824 CG
chrIV 1352825 1352825 C
chrIV 1352844 1352844 AT
chrIV 1352852 1352852 A
chrIV 1352857 1352857 CG
chrIV 1352858 1352858 C
chrIV 1352859 1352859 AT
chrIV 1352865 1352865 CG
chrIV 1352867 1352867 C
chrIV 1352870 1352870 T
chrIV 1352871 1352871 G
chrIV 1352873 1352873 T
chrIV 1352874 1352874 G
chrIV 1352875 1352875 G
chrIV 1352883 1352883 ACGT
chrIV 1352887 1352887 A
chrIV 1352901 1352901 CG
chrIV 1352902 1352902 AGT
chrIV 1352903 1352903 AC
chrIV 1352904 1352904 A
chrIV 1352905 1352905 G
chrIV 1352906 1352906 A
chrIV 1352907 1352907 T
chrIV 1352908 1352908 G
chrIV 1352909 1352909 C
chrIV 1352910 1352910 G
chrIV 1352911 1352911 T
chrIV 1352912 1352912 G
chrIV 1352913 1352913 CG
chrIV 1352914 1352914 AT
chrIV 1352915 1352915 T
chrIV 1352916 1352916 AT
chrIV 1352917 1352917 AT
chrIV 1352918 1352918 AT
chrIV 1352919 1352919 A
chrIV 1352922 1352922 ACGT
chrIV 1352923 1352923 A
chrIV 1352924 1352924 AT
chrIV 1352925 1352925 CG
chrIV 1352929 1352929 AT
chrIV 1352930 1352930 ACT
chrIV 1352931 1352931 AT
chrIV 1352933 1352933 AT
chrIV 1352953 1352953 AT
chrIV 1352954 1352954 CG
chrIV 1352956 1352956 A
chrIV 1352958 1352958 G
chrIV 1352961 1352961 CG
chrIV 1352962 1352962 AT
chrIV 1352966 1352966 CG
chrIV 1352967 1352967 CG
chrIV 1352968 1352968 AGT
chrIV 1352969 1352969 AGT
chrIV 1352970 1352970 AC
chrIV 1352971 1352971 AGT
chrIV 1352972 1352972 AC
chrIV 1352973 1352973 AT
chrIV 1352974 1352974 G
chrIV 1352975 1352975 T
chrIV 1352976 1352976 ACGT
chrIV 1352977 1352977 CGT
chrIV 1352978 1352978 ACT
chrIV 1352979 1352979 AT
chrIV 1352980 1352980 ACG
chrIV 1352981 1352981 CGT
chrIV 1352982 1352982 ACT
chrIV 1352983 1352983 ACGT
chrIV 1352984 1352984 CGT
chrIV 1352985 1352985 AG
chrIV 1352986 1352986 CGT
chrIV 1352987 1352987 ACGT
chrIV 1352988 1352988 ACG
chrIV 1352990 1352990 C
chrIV 1354862 1354862 G
chrIV 1354865 1354865 A
chrIV 1354877 1354877 A
chrIV 1354922 1354922 A
chrIV 1354994 1354994 CG
chrIV 1355033 1355033 CG
chrIV 1355063 1355063 CG
chrIV 1355075 1355075 CG
chrIV 1355078 1355078 CG
chrIV 1355123 1355123 CG
chrIV 1355126 1355126 G
chrIV 1355150 1355150 G
chrIV 1355165 1355165 A
chrIV 1355201 1355201 AT
chrIV 1355204 1355204 A
chrIV 1355210 1355210 C
chrIV 1360426 1360426 T
chrIV 1360438 1360438 A
chrIV 1360441 1360441 T
chrIV 1360462 1360462 T
chrIV 1360519 1360519 G
chrIV 1360567 1360567 CG
chrIV 1360573 1360573 CG
chrIV 1360591 1360591 AT
chrIV 1360597 1360597 CG
chrIV 1360606 1360606 C
chrIV 1360615 1360615 A
chrIV 1360627 1360627 C
chrIV 1360633 1360633 T
chrIV 1360681 1360681 G
chrIV 1360711 1360711 CG
chrIV 1360720 1360720 CG
chrIV 1360723 1360723 C
chrIV 1360732 1360732 T
chrIV 1360750 1360750 A
chrIV 1450357 1450357 G
chrIV 1450414 1450414 A
chrIV 1450420 1450420 G
chrIV 1450423 1450423 C
chrIV 1450435 1450435 T
chrIV 1450460 1450460 AT
chrIV 1453628 1453628 A
chrIV 1453634 1453634 A
chrIV 1453637 1453637 G
chrIV 1453697 1453697 G
chrIV 1453700 1453700 G
chrIV 1453760 1453760 AT
chrIV 1453769 1453769 AT
chrIV 1453772 1453772 CG
chrIV 1461714 1461714 A
chrIV 1461765 1461765 T
chrIV 1461772 1461772 A
chrIV 1461778 1461778 A
chrIV 1461787 1461787 A
chrIV 1461842 1461842 AT
chrIV 1503849 1503849 G
chrIV 1503861 1503861 G
chrIV 1503885 1503885 G
chrIV 1503887 1503887 A
chrIV 1503903 1503903 A
chrIV 1503905 1503905 G
chrIV 1503911 1503911 A
chrIV 1503921 1503921 A
chrIV 1503929 1503929 G
chrIV 1503933 1503933 A
chrIV 1503939 1503939 G
chrIV 1503947 1503947 A
chrIV 1503959 1503959 G
chrIV 1503975 1503975 G
chrIV 1503993 1503993 A
chrIV 1504001 1504001 A
chrIV 1504011 1504011 G
chrIV 1504019 1504019 G
chrIV 1504078 1504078 C
chrIV 1504082 1504082 A
chrIV 1504088 1504088 A
chrIV 1504091 1504091 T
chrIV 1504095 1504095 A
chrIV 1504103 1504103 A
chrIV 1504115 1504115 T
chrIV 1504136 1504136 A
chrIV 1504193 1504193 G
chrIV 1504211 1504211 C
chrIV 1504222 1504222 C
chrIV 1504264 1504264 A
chrIV 1504273 1504273 A
chrIV 1504277 1504277 T
chrIV 1504283 1504283 A
chrIV 1504286 1504286 G
chrIV 1504290 1504290 G
chrIV 1504298 1504298 G
chrIV 1504310 1504310 T
chrIV 1504331 1504331 A
chrIV 1504388 1504388 A
chrIV 1504406 1504406 T
chrIV 1504417 1504417 T
chrIV 1504436 1504436 A
chrIV 1504439 1504439 G
chrIV 1504445 1504445 C
chrIV 1504449 1504449 A
chrIV 1504453 1504453 T
chrIV 1504474 1504474 C
chrIV 1504493 1504493 G
chrIV 1504496 1504496 G
chrIV 1504500 1504500 A
chrIV 1504508 1504508 G
chrIV 1504520 1504520 A
chrIV 1504541 1504541 G
chrIV 1504598 1504598 A
chrIV 1504616 1504616 T
chrIV 1504627 1504627 T
chrIV 1504646 1504646 G
chrIV 1504649 1504649 A
chrIV 1504655 1504655 T
chrIV 1504659 1504659 G
chrIV 1504663 1504663 C
chrIV 1523206 1523206 T
chrIV 1523208 1523208 C
chrIV 1523209 1523209 T
chrIV 1523212 1523212 T
chrIV 1523213 1523213 A
chrIV 1523214 1523214 A
chrIV 1523220 1523220 C
chrIV 1523222 1523222 C
chrIV 1523232 1523232 C
chrIV 1523238 1523238 T
chrIV 1523247 1523247 AT
chrIV 1523258 1523258 C
chrIV 1523269 1523269 T
chrIV 1523272 1523272 T
chrIV 1523281 1523281 T
chrIV 1523284 1523284 C
chrIV 1523297 1523297 G
chrIV 1523298 1523298 G
chrIV 1523299 1523299 A
chrIV 1523300 1523300 T
chrIV 1523305 1523305 T
chrIV 1523318 1523318 A
chrIV 1523326 1523326 CG
chrIV 1523344 1523344 AT
chrIV 1523350 1523350 CG
chrIV 1523356 1523356 AT
chrIV 1523368 1523368 A
chrIV 1523386 1523386 T
chrIV 1523389 1523389 AT
chrIV 1523392 1523392 AT
chrIV 1523402 1523402 T
chrIV 1523403 1523403 C
chrIV 1523404 1523404 T
chrIV 1523412 1523412 T
chrIV 1523413 1523413 T
chrIV 1523416 1523416 AT
chrIV 1523419 1523419 T
chrIV 1523425 1523425 AT
chrIV 1523437 1523437 CG
chrIV 1523438 1523438 A
chrIV 1523440 1523440 CG
chrIV 1523444 1523444 A
chrIV 1523446 1523446 C
chrIV 1523452 1523452 G
chrIV 1523491 1523491 CG
chrIV 1523498 1523498 AT
chrIV 1523500 1523500 AT
chrIV 1523512 1523512 CG
chrIV 1523524 1523524 AT
chrIV 1523533 1523533 CG
chrIV 1523547 1523547 CG
chrIV 1523554 1523554 G
chrIV 1523556 1523556 G
chrIV 1523557 1523557 A
chrIV 1523563 1523563 AT
chrIV 1523566 1523566 T
chrIV 1523569 1523569 T
chrIV 1523571 1523571 AT
chrIV 1523572 1523572 G
chrIV 1523584 1523584 A
chrIV 1523586 1523586 AT
chrIV 1523587 1523587 T
chrIV 1523603 1523603 AT
chrIV 1523608 1523608 T
chrIV 1523612 1523612 CG
chrIV 1523615 1523615 CG
chrIV 1523616 1523616 AT
chrIV 1523617 1523617 CG
chrIV 1523619 1523619 AT
chrIV 1523623 1523623 AT
chrIV 1523624 1523624 AT
chrIV 1523626 1523626 AT
chrIV 1523627 1523627 CG
chrIV 1523628 1523628 ACG
chrIV 1523630 1523630 T
chrIV 1523634 1523634 G
chrIV 1523638 1523638 CG
chrIV 1523648 1523648 AT
chrIV 1523658 1523658 AT
chrIV 1523662 1523662 A
chrIV 1523664 1523664 G
chrIV 1523665 1523665 T
chrIV 1523668 1523668 T
chrIV 1523669 1523669 G
chrIV 1523670 1523670 A
chrIV 1523673 1523673 T
chrIV 1523675 1523675 A
chrIV 1523678 1523678 T
chrIV 1523679 1523679 AT
chrIV 1523680 1523680 T
chrIV 1523683 1523683 CG
chrIV 1523684 1523684 T
chrIV 1523687 1523687 G
chrIV 1523688 1523688 CT
chrIV 1523689 1523689 G
chrIV 1523714 1523714 C
chrIV 1523715 1523715 CT
chrIV 1523744 1523744 CG
chrIV 1523747 1523747 A
chrIV 1523763 1523763 CG
chrIV 1523776 1523776 T
chrIV 1523781 1523781 C
chrIV 1523789 1523789 AT
chrIV 1523793 1523793 AT
chrIV 1523800 1523800 CG
chrIV 1523801 1523801 AT
chrIV 1523804 1523804 CG
chrIV 1523805 1523805 AT
chrIV 1523806 1523806 G
chrIV 1523808 1523808 C
chrIV 1523809 1523809 AT
chrIV 1523812 1523812 CG
chrIV 1523817 1523817 T
chrIV 1523831 1523831 AT
chrIV 1523841 1523841 A
chrIV 1523856 1523856 AT
chrIV 1523861 1523861 CG
chrIV 1523862 1523862 C
chrIV 1523874 1523874 CG
chrIV 1523888 1523888 CG
chrIV 1523891 1523891 C
chrIV 1523900 1523900 T
chrIV 1523913 1523913 CG
chrIV 1523916 1523916 A
chrIV 1523917 1523917 A
chrIV 1523927 1523927 AT
chrIV 1523939 1523939 G
chrIV 1523971 1523971 AT
chrIV 1523978 1523978 CG
chrIV 1523985 1523985 CG
chrIV 1524000 1524000 AT
chrIV 1524003 1524003 AT
chrIV 1524010 1524010 G
chrIV 1524012 1524012 T
chrIV 1524016 1524016 AT
chrIV 1524018 1524018 T
chrIV 1524019 1524019 C
chrIV 1524020 1524020 A
chrIV 1524025 1524025 CG
chrIV 1524029 1524029 C
chrIV 1524030 1524030 C
chrIV 1524031 1524031 T
chrIV 1524032 1524032 A
chrIV 1524033 1524033 G
chrIV 1524035 1524035 C
chrIV 1524037 1524037 T
chrIV 1524040 1524040 AT
chrIV 1524043 1524043 CG
chrIV 1524054 1524054 AT
chrIV 1524059 1524059 CG
chrIV 1524070 1524070 C
chrIV 1524076 1524076 CG
chrIV 1524085 1524085 CG
chrIV 1524110 1524110 CG
chrIV 1524151 1524151 AT
chrIV 1524154 1524154 AT
chrIV 1524158 1524158 CG
chrIV 1524160 1524160 AT
chrIV 1524272 1524272 C
chrIV 1524273 1524273 T
chrIV 1524274 1524274 C
chrIV 1524278 1524278 AT
chrIV 1524279 1524279 T
chrIV 1524280 1524280 T
chrIV 1524284 1524284 T
chrIV 1524288 1524288 A
chrIV 1524289 1524289 A
chrIV 1524292 1524292 A
chrIV 1524299 1524299 AT
chrIV 1524310 1524310 C
chrIV 1524311 1524311 A
chrIV 1524312 1524312 C
chrIV 1524313 1524313 T
chrIV 1524324 1524324 C
chrIV 1524361 1524361 A
chrIV 1524365 1524365 T
chrIV 1524372 1524372 G
chrIV 1524383 1524383 CG
chrIV 1524390 1524390 A
chrIV 1524400 1524400 AT
chrIV 1524405 1524405 A
chrIV 1524412 1524412 AT
chrIV 1524416 1524416 AT
chrIV 1524417 1524417 AT
chrIV 1524418 1524418 AT
chrIV 1524422 1524422 AT
chrIV 1524432 1524432 CG
chrIV 1524435 1524435 CGT
chrIV 1524444 1524444 AT
chrIV 1524445 1524445 C
chrIV 1524448 1524448 CG
chrIV 1524450 1524450 G
chrIV 1524451 1524451 T
chrIV 1524452 1524452 G
chrIV 1524453 1524453 G
chrIV 1524454 1524454 CG
chrIV 1524455 1524455 T
chrIV 1524456 1524456 G
chrIV 1524522 1524522 C
chrIV 1524534 1524534 C
chrIV 1524542 1524542 T
chrIV 1524550 1524550 A
chrIV 1524578 1524578 G
chrIV 1524619 1524619 T
chrIV 1524620 1524620 C
chrIV 1524625 1524625 CG
chrIV 1524626 1524626 G
chrIV 1524628 1524628 G
chrIV 1524630 1524630 G
chrIV 1524636 1524636 T
chrIV 1524641 1524641 C
chrIV 1524645 1524645 CG
chrIV 1524652 1524652 AT
chrIV 1524653 1524653 AT
chrIV 1524654 1524654 CG
chrIV 1524683 1524683 AT
chrIV 1524688 1524688 CG
chrIV 1524696 1524696 AT
chrIV 1524700 1524700 T
chrIV 1524702 1524702 C
chrIV 1524706 1524706 A
chrIV 1524707 1524707 AT
chrIV 1524717 1524717 G
chrIV 1524719 1524719 T
chrIV 1524725 1524725 CG
chrIV 1524726 1524726 AT
chrIV 1524732 1524732 A
chrIV 1524740 1524740 AT
chrIV 1524745 1524745 ACT
chrIV 1524750 1524750 AT
chrIV 1524751 1524751 AT
chrIV 1524752 1524752 A
chrIV 1524753 1524753 A
chrIV 1524755 1524755 CG
chrIV 1524760 1524760 A
chrIV 1524761 1524761 C
chrIV 1524772 1524772 CG
chrIV 1524775 1524775 AT
chrIV 1524776 1524776 T
chrIV 1524779 1524779 AT
chrIV 1524783 1524783 G
chrIV 1524784 1524784 G
chrIV 1524787 1524787 CG
chrIV 1524792 1524792 AT
chrIV 1524793 1524793 AC
chrIV 1524794 1524794 T
chrIV 1524796 1524796 A
chrIV 1524798 1524798 T
chrIV 1524799 1524799 A
chrIV 1524803 1524803 A
chrIV 1524808 1524808 G
chrIV 1524811 1524811 A
chrIV 1524812 1524812 CG
chrIV 1524815 1524815 AT
chrIV 1524816 1524816 C
chrIV 1524831 1524831 G
chrIV 1524832 1524832 CG
chrIV 1524835 1524835 A
chrIV 1524836 1524836 A
chrIV 1524837 1524837 AT
chrIV 1524838 1524838 AT
chrIV 1524844 1524844 CG
chrIV 1524847 1524847 G
chrIV 1524853 1524853 A
chrIV 1524854 1524854 AT
chrIV 1524858 1524858 A
chrIV 1524864 1524864 A
chrIV 1524866 1524866 A
chrIV 1524868 1524868 A
chrIV 1524879 1524879 C
chrIV 1524880 1524880 A
chrIV 1524885 1524885 AT
chrIV 1524886 1524886 ACGT
chrIV 1524888 1524888 C
chrIV 1524889 1524889 G
chrIV 1524890 1524890 G
chrIV 1524895 1524895 A
chrIV 1524896 1524896 CG
chrIV 1524898 1524898 CG
chrIV 1524905 1524905 C
chrIV 1524907 1524907 AT
chrIV 1524908 1524908 C
chrIV 1524909 1524909 A
chrIV 1524910 1524910 T
chrIV 1524911 1524911 A
chrIV 1524924 1524924 T
chrIV 1524942 1524942 A
chrIV 1524945 1524945 T
chrIV 1524946 1524946 G
chrIV 1524953 1524953 A
chrIV 1524964 1524964 A
chrIV 1524965 1524965 G
chrIV 1524974 1524974 GT
chrIV 1524983 1524983 A
chrIV 1524995 1524995 G
chrIV 1524998 1524998 A
chrIV 1525003 1525003 AC
chrIV 1525005 1525005 C
chrIV 1525006 1525006 G
chrIV 1525011 1525011 A
chrIV 1525012 1525012 A
chrIV 1525019 1525019 T
chrIV 1525021 1525021 A
chrIV 1525023 1525023 G
chrIV 1525031 1525031 G
chrIV 1525043 1525043 A
chrIV 1525052 1525052 G
chrIV 1525062 1525062 G
chrIV 1525063 1525063 A
chrIV 1525071 1525071 A
chrIV 1525096 1525096 A
chrIV 1525097 1525097 G
chrIV 1525098 1525098 AT
chrIV 1525100 1525100 AT
chrIV 1525109 1525109 AT
chrIV 1525110 1525110 CG
chrIV 1525112 1525112 AT
chrIV 1525113 1525113 CG
chrIV 1525435 1525435 G
chrIV 1525436 1525436 T
chrIV 1525440 1525440 G
chrIV 1525441 1525441 T
chrIV 1525444 1525444 T
chrIV 1525445 1525445 G
chrIV 1525446 1525446 T
chrIV 1525447 1525447 G
chrIV 1525448 1525448 T
chrIV 1525449 1525449 G
chrIV 1525450 1525450 T
chrIV 1525451 1525451 T
chrIV 1525452 1525452 T
chrIV 1525453 1525453 AG
chrIV 1525454 1525454 T
chrIV 1525455 1525455 AG
chrIV 1525456 1525456 AT
chrIV 1525457 1525457 CT
chrIV 1525458 1525458 ACG
chrIV 1525459 1525459 AT
chrIV 1525460 1525460 G
chrIV 1525461 1525461 AT
chrIV 1525462 1525462 T
chrIV 1525463 1525463 CG
chrIV 1525464 1525464 ACT
chrIV 1525465 1525465 ACG
chrIV 1525466 1525466 ACT
chrIV 1525467 1525467 C
chrIV 1525472 1525472 C
chrIV 1525481 1525481 C
chrIV 1525482 1525482 T
chrIV 1525579 1525579 T
chrIV 1525580 1525580 C
chrIV 1525582 1525582 A
chrIV 1525583 1525583 ACG
chrIV 1525584 1525584 A
chrIV 1525635 1525635 C
chrIV 1525638 1525638 C
chrIV 1525639 1525639 A
chrIV 1525640 1525640 AC
chrIV 1525641 1525641 AC
chrIV 1525642 1525642 A
chrIV 1525669 1525669 T
chrIV 1525698 1525698 AT
chrIV 1525707 1525707 AT
chrIV 1525708 1525708 CG
chrIV 1525709 1525709 A
chrIV 1525715 1525715 A
chrIV 1525717 1525717 A
chrIV 1525722 1525722 G
chrIV 1525729 1525729 T
chrIV 1525759 1525759 G
chrIV 1525760 1525760 CT
chrIV 1525761 1525761 A
chrIV 1525769 1525769 T
chrIV 1525782 1525782 T
chrIV 1525823 1525823 AT
chrIV 1525844 1525844 AT
chrIV 1525852 1525852 G
chrIV 1525853 1525853 C
chrIV 1525854 1525854 AC
chrIV 1525856 1525856 A
chrIV 1525857 1525857 A
chrIV 1525858 1525858 C
chrIV 1525859 1525859 A
chrIV 1525860 1525860 T
chrIV 1525870 1525870 A
chrIV 1525871 1525871 G
chrIV 1525872 1525872 A
chrIV 1525875 1525875 G
chrIV 1525876 1525876 G
chrIV 1525878 1525878 A
chrIV 1525890 1525890 CG
chrIV 1525894 1525894 CG
chrIV 1525901 1525901 A
chrIV 1525902 1525902 A
chrIV 1525903 1525903 T
chrIV 1525905 1525905 AC
chrIV 1525907 1525907 A
chrIV 1525908 1525908 T
chrIV 1525909 1525909 T
chrIV 1525920 1525920 AT
chrIV 1525922 1525922 G
chrIV 1525923 1525923 A
chrIV 1525924 1525924 CT
chrIV 1525930 1525930 C
chrIV 1525931 1525931 G
chrIV 1525966 1525966 C
chrIV 1525967 1525967 G
chrIV 1526004 1526004 CG
chrIV 1526006 1526006 CG
chrIV 1526007 1526007 G
chrIV 1526018 1526018 CG
chrIV 1526038 1526038 G
chrIV 1526041 1526041 A
chrIV 1526042 1526042 T
chrIV 1526043 1526043 C
chrIV 1526045 1526045 A
chrIV 1526046 1526046 CG
chrIV 1526047 1526047 T
chrIV 1526048 1526048 AC
chrIV 1526049 1526049 A
chrIV 1526052 1526052 A
chrIV 1526068 1526068 CG
chrIV 1526069 1526069 G
chrIV 1526070 1526070 G
chrIV 1526071 1526071 G
chrIV 1526072 1526072 A
chrIV 1526073 1526073 G
chrIV 1526074 1526074 G
chrIV 1526075 1526075 C
chrIV 1526076 1526076 ACT
chrIV 1526077 1526077 AC
chrIV 1526078 1526078 G
chrIV 1526080 1526080 AT
chrIV 1526082 1526082 CG
chrIV 1526083 1526083 AT
chrIV 1526084 1526084 AT
chrIV 1526087 1526087 AT
chrIV 1526088 1526088 CG
chrIV 1526110 1526110 G
chrIV 1526115 1526115 C
chrIV 1526127 1526127 A
chrIV 1526141 1526141 A
chrIV 1526173 1526173 AT
chrIV 1526176 1526176 G
chrIV 1526177 1526177 AC
chrIV 1526178 1526178 A
chrIV 1526183 1526183 CG
chrIV 1526184 1526184 T
chrIV 1526185 1526185 C
chrIV 1526186 1526186 CG
chrIV 1526187 1526187 AT
chrIV 1526190 1526190 AT
chrIV 1526191 1526191 AT
chrIV 1526193 1526193 T
chrIV 1526194 1526194 A
chrIV 1526195 1526195 A
chrIV 1526208 1526208 C
chrIV 1526225 1526225 A
chrIV 1526234 1526234 G
chrIV 1526277 1526277 CG
chrIV 1526278 1526278 A
chrIV 1526327 1526327 A
chrIV 1526328 1526328 G
chrIV 1526331 1526331 T
chrIV 1526334 1526334 C
chrIV 1526335 1526335 AG
chrIV 1526336 1526336 CT
chrIV 1526337 1526337 A
chrIV 1526340 1526340 A
chrIV 1526343 1526343 G
chrIV 1526344 1526344 T
chrIV 1526479 1526479 AT
chrIV 1526516 1526516 AT
chrIV 1526540 1526540 CG
chrIV 1526546 1526546 CG
chrIV 1526573 1526573 AT
chrIV 1526587 1526587 CG
chrIV 1526635 1526635 CG
chrIV 1526636 1526636 AT
chrIV 1526638 1526638 AT
chrIV 1526640 1526640 G
chrIV 1526642 1526642 G
chrIV 1526650 1526650 A
chrIV 1526652 1526652 C
chrIV 1526655 1526655 A
chrIV 1526657 1526657 C
chrIV 1526660 1526660 G
chrIV 1526756 1526756 T
chrIV 1526759 1526759 AC
chrIV 1526760 1526760 GT
chrIV 1526761 1526761 T
chrIV 1526762 1526762 G
chrIV 1526764 1526764 AC
chrIV 1526765 1526765 GT
chrIV 1526766 1526766 T
chrIV 1526770 1526770 AT
chrIV 1526772 1526772 G
chrIV 1526773 1526773 C
chrIV 1526774 1526774 A
chrIV 1526776 1526776 G
chrIV 1526777 1526777 AT
chrIV 1526778 1526778 ACG
chrIV 1526779 1526779 AT
chrIV 1526789 1526789 AT
chrIV 1526796 1526796 A
chrIV 1526806 1526806 AT
chrIV 1526854 1526854 CG
chrIV 1526858 1526858 AT
chrIV 1526873 1526873 CG
chrIV 1526887 1526887 T
chrIV 1526898 1526898 CG
chrIV 1526905 1526905 AT
chrIV 1526918 1526918 CG
chrIV 1526921 1526921 CG
chrIV 1526925 1526925 CG
chrIV 1526928 1526928 AT
chrIV 1526929 1526929 ACGT
chrIV 1526930 1526930 AT
chrIV 1526933 1526933 T
chrIV 1526957 1526957 C
chrIV 1526958 1526958 G
chrIV 1526960 1526960 A
chrIV 1526961 1526961 CG
chrIV 1526962 1526962 A
chrIV 1526963 1526963 A
chrIV 1526964 1526964 G
chrIV 1526965 1526965 A
chrIV 1526966 1526966 C
chrIV 1526967 1526967 G
chrIV 1526969 1526969 A
chrIV 1526970 1526970 T
chrIV 1526971 1526971 G
chrIV 1527045 1527045 CG
chrIV 1527094 1527094 CG
chrIV 1527110 1527110 CG
chrIV 1527117 1527117 CG
chrIV 1527119 1527119 CG
chrIV 1527121 1527121 CG
chrIV 1527122 1527122 AGT
chrIV 1527123 1527123 CG
chrIV 1527139 1527139 AT
chrIV 1527193 1527193 CG
chrIV 1527239 1527239 CG
chrIV 1527259 1527259 CG
chrIV 1527337 1527337 CG
chrIV 1527366 1527366 AT
chrIV 1527379 1527379 CG
chrIV 1527428 1527428 CG
chrIV 1527476 1527476 CG
chrIV 1527483 1527483 C
chrIV 1527484 1527484 G
chrIV 1527489 1527489 A
chrIV 1527493 1527493 C
chrIV 1527494 1527494 T
chrIV 1527496 1527496 CG
chrIV 1527498 1527498 C
chrIV 1527499 1527499 C
chrIV 1527500 1527500 ACT
chrIV 1527501 1527501 T
chrIV 1527502 1527502 GT
chrIV 1527503 1527503 A
chrIV 1527504 1527504 GT
chrIV 1527505 1527505 A
chrIV 1527506 1527506 AT
chrIV 1527507 1527507 C
chrIV 1527508 1527508 CT
chrIV 1527509 1527509 ACT
chrIV 1527510 1527510 G
chrIV 1527511 1527511 C
chrIV 1527547 1527547 AT
chrIV 1527561 1527561 AT
chrIV 1527565 1527565 AT
chrIV 1527572 1527572 G
chrIV 1527597 1527597 A
chrIV 1527598 1527598 A
chrIV 1527600 1527600 G
chrIV 1527601 1527601 A
chrIV 1527602 1527602 T
chrIV 1527603 1527603 A
chrIV 1527609 1527609 AT
chrIV 1527646 1527646 AT
chrIV 1527649 1527649 CG
chrIV 1527676 1527676 CG
chrIV 1527688 1527688 CG
chrIV 1527689 1527689 T
chrIV 1527782 1527782 CG
chrIV 1527824 1527824 AT
chrIV 1527976 1527976 AT
chrIV 1527997 1527997 CG
chrIV 1528043 1528043 G
chrIV 1528074 1528074 CG
chrIV 1528075 1528075 CG
chrIV 1528076 1528076 AT
chrIV 1528078 1528078 AT
chrIV 1528081 1528081 C
chrIV 1528082 1528082 A
chrIV 1528083 1528083 A
chrIV 1528085 1528085 A
chrIV 1528118 1528118 AT
chrIV 1528450 1528450 T
chrIV 1528451 1528451 G
chrIV 1528453 1528453 C
chrIV 1528455 1528455 G
chrIV 1528458 1528458 T
chrIV 1528459 1528459 C
chrIV 1528460 1528460 A
chrIV 1528480 1528480 CG
chrIV 1528519 1528519 CG
chrIV 1528568 1528568 AT
chrIV 1528574 1528574 CG
chrIV 1528576 1528576 CG
chrIV 1528585 1528585 CG
chrIV 1528642 1528642 AT
chrIV 1528650 1528650 CG
chrIV 1528706 1528706 AT
chrIV 1528804 1528804 AT
chrIV 1528820 1528820 CG
chrIV 1528883 1528883 CG
chrIV 1528889 1528889 CG
chrIV 1528938 1528938 AT
chrIV 1529086 1529086 CG
chrIV 1529188 1529188 CG
chrIV 1529200 1529200 AT
chrIV 1529248 1529248 AT
chrIV 1529345 1529345 AT
chrIV 1529375 1529375 CG
chrIV 1529436 1529436 CG
chrIV 1529536 1529536 G
chrIV 1529539 1529539 A
chrIV 1529541 1529541 G
chrIV 1529542 1529542 CT
chrIV 1529543 1529543 T
chrIV 1529545 1529545 AT
chrIV 1529546 1529546 T
chrIV 1529547 1529547 AT
chrIV 1529548 1529548 C
chrIV 1529549 1529549 A
chrIV 1529550 1529550 CT
chrIV 1529551 1529551 AG
chrIV 1529552 1529552 AC
chrIV 1529553 1529553 AT
chrIV 1529554 1529554 T
chrIV 1529587 1529587 CG
chrIV 1529595 1529595 AT
chrIV 1529601 1529601 AT
chrIV 1529617 1529617 AT
chrIV 1529707 1529707 AT
chrIV 1529731 1529731 CG
chrIV 1529732 1529732 C
chrIV 1529733 1529733 C
chrIV 1529734 1529734 T
chrIV 1529737 1529737 CG
chrIV 1529739 1529739 CG
chrIV 1529767 1529767 C
chrIV 1529791 1529791 G
chrIV 1529797 1529797 AT
chrIV 1529848 1529848 T
chrIV 1529849 1529849 C
chrIV 1529850 1529850 A
chrIV 1529853 1529853 G
chrIV 1529854 1529854 A
chrIV 1529857 1529857 G
chrIV 1529859 1529859 A
chrIV 1529866 1529866 AT
chrIV 1529869 1529869 CG
chrIV 1529870 1529870 G
chrIV 1529871 1529871 G
chrIV 1529872 1529872 CT
chrIV 1529873 1529873 CT
chrIV 1529874 1529874 G
chrIV 1529875 1529875 C
chrIV 1529889 1529889 AT
chrIV 1529892 1529892 CG
chrIV 1529894 1529894 AT
chrIV 1529896 1529896 T
chrIV 1529897 1529897 GT
chrIV 1529898 1529898 AGT
chrIV 1529899 1529899 T
chrIV 1529901 1529901 C
chrIV 1529902 1529902 T
chrIV 1529903 1529903 G
chrIV 1529956 1529956 AT
chrIV 1529981 1529981 CG
chrIV 1529997 1529997 AT
chrIV 1530027 1530027 AT
chrIV 1530059 1530059 AT
chrIV 1530071 1530071 AG
chrIV 1530072 1530072 G
chrIV 1530074 1530074 C
chrIV 1530075 1530075 CT
chrIV 1530076 1530076 CG
chrIV 1530078 1530078 AC
chrIV 1530079 1530079 CG
chrIV 1530080 1530080 A
chrIV 1530082 1530082 C
chrIV 1530084 1530084 G
chrIV 1530085 1530085 C
chrIV 1530088 1530088 T
chrIV 1530090 1530090 CT
chrIV 1530094 1530094 AT
chrIV 1530096 1530096 C
chrIV 1530097 1530097 CG
chrIV 1530099 1530099 A
chrIV 1530100 1530100 ACG
chrIV 1530102 1530102 CG
chrIV 1530106 1530106 AT
chrIV 1530115 1530115 G
chrIV 1530120 1530120 G
chrIV 1530130 1530130 T
chrIV 1530141 1530141 AT
chrIV 1530146 1530146 T
chrIV 1530147 1530147 C
chrIV 1530151 1530151 C
chrIV 1530156 1530156 A
chrIV 1530160 1530160 CG
chrIV 1530166 1530166 T
chrIV 1530168 1530168 A
chrIV 1530172 1530172 CG
chrIV 1530174 1530174 CG
chrIV 1530175 1530175 AT
chrIV 1530177 1530177 CG
chrIV 1530196 1530196 AT
chrIV 1530198 1530198 CG
chrIV 1530204 1530204 A
chrIV 1530207 1530207 CG
chrIV 1530208 1530208 CG
chrIV 1530210 1530210 C
chrIV 1530211 1530211 CG
chrIV 1530213 1530213 AT
chrIV 1530218 1530218 G
chrIV 1530219 1530219 T
chrIV 1530220 1530220 AT
chrIV 1530222 1530222 AT
chrIV 1530223 1530223 G
chrIV 1530228 1530228 CG
chrIV 1530232 1530232 CG
chrIV 1530238 1530238 T
chrIV 1530241 1530241 CG
chrIV 1530243 1530243 AT
chrIV 1530244 1530244 AT
chrIV 1530247 1530247 AT
chrIV 1530249 1530249 AT
chrIV 1530254 1530254 T
chrIV 1530255 1530255 C
chrIV 1530258 1530258 A
chrIV 1530259 1530259 C
chrIV 1530264 1530264 A
chrIV 1530268 1530268 CG
chrIV 1530274 1530274 T
chrIV 1530278 1530278 T
chrIV 1530279 1530279 AT
chrIV 1530280 1530280 AT
chrIV 1530283 1530283 AT
chrIV 1530285 1530285 C
chrIV 1530300 1530300 AT
chrIV 1530304 1530304 AT
chrIV 1530306 1530306 T
chrIV 1530315 1530315 CG
chrIV 1530316 1530316 CG
chrIV 1530319 1530319 CG
chrIV 1530321 1530321 AT
chrIV 1530326 1530326 C
chrIV 1530328 1530328 AT
chrIV 1530330 1530330 CG
chrIV 1530331 1530331 G
chrIV 1530336 1530336 AT
chrIV 1530340 1530340 CG
chrIV 1530349 1530349 AT
chrIV 1530351 1530351 CG
chrIV 1530352 1530352 CG
chrIV 1530355 1530355 CG
chrIV 1530359 1530359 AT
chrIV 1530366 1530366 CG
chrIV 1530372 1530372 AT
chrIV 1530385 1530385 AT
chrIV 1530387 1530387 CG
chrIV 1530388 1530388 AT
chrIV 1530391 1530391 CG
chrIV 1530395 1530395 AT
chrIV 1530402 1530402 CG
chrIV 1530408 1530408 AT
chrIV 1530423 1530423 A
chrIV 1530424 1530424 ACG
chrIV 1530427 1530427 T
chrIV 1530429 1530429 AT
chrIV 1530431 1530431 G
chrIV 1530438 1530438 A
chrIV 1530444 1530444 G
chrIV 1530448 1530448 T
chrIV 1530459 1530459 AT
chrIV 1530460 1530460 ACT
chrIV 1530463 1530463 AT
chrIV 1530474 1530474 A
chrIV 1530475 1530475 G
chrIV 1530480 1530480 G
chrIV 1530484 1530484 T
chrIV 1530495 1530495 C
chrIV 1530496 1530496 C
chrIV 1530499 1530499 C
chrIV 1530587 1530587 CG
chrIV 1530619 1530619 CG
chrIV 1530737 1530737 AT
chrIV 1530757 1530757 CG
chrIV 1530760 1530760 CG
chrIV 1530804 1530804 CG
chrIV 1530842 1530842 AT
chrIV 1530850 1530850 AT
chrIV 1530892 1530892 AT
chrIV 1530949 1530949 CG
chrIV 1530960 1530960 AT
chrIV 1530977 1530977 AT
chrIV 1531128 1531128 AT
chrIV 1531195 1531195 AT
chrIV 1531206 1531206 AT
chrIV 1531237 1531237 AT
chrIV 1531238 1531238 CG
chrIV 1531260 1531260 CG
chrIV 1531375 1531375 CG
chrIV 1531400 1531400 AT
chrIV 1531450 1531450 CG
chrIV 1531473 1531473 CG
chrIV 1531501 1531501 CG
chrIV 1531526 1531526 AT
chrIV 1531547 1531547 CG
chrIV 1531583 1531583 CG
chrIV 1531590 1531590 AT
chrIV 1531597 1531597 AT
chrIV 1531598 1531598 A
chrIV 1531599 1531599 C
chrIV 1531602 1531602 C
chrIV 1531603 1531603 T
chrIV 1531604 1531604 A
chrIV 1531630 1531630 T
chrIV 1531632 1531632 A
chrIV 1531633 1531633 A
chrIV 1531635 1531635 C
chrIV 1531636 1531636 G
chrIV 1531638 1531638 T
chrIV 1531639 1531639 A
chrIV 1531662 1531662 C
chrIV 1531663 1531663 AC
chrIV 1531664 1531664 AT
chrIV 1531665 1531665 T
chrIV 1531666 1531666 A
chrIV 1531667 1531667 CG
chrIV 1531668 1531668 A
chrIV 1531669 1531669 T
chrIV 1531670 1531670 AT
chrIV 1531676 1531676 AT
chrIV 1531677 1531677 C
chrIV 1531678 1531678 A
chrIV 1531680 1531680 C
chrIV 1531681 1531681 T
chrIV 1531682 1531682 C
chrIV 1531683 1531683 T
chrIV 1531684 1531684 G
chrIV 1531736 1531736 C
chrIV 1531774 1531774 AT
chrIV 1531782 1531782 G
chrIV 1531783 1531783 A
chrIV 1531784 1531784 GT
chrIV 1531788 1531788 AT
chrIV 1531791 1531791 AT
chrIV 1531801 1531801 AT
chrIV 1531816 1531816 T
chrIV 1531818 1531818 AT
chrIV 1531865 1531865 CG
chrIV 1531869 1531869 CG
chrIV 1531870 1531870 AT
chrIV 1531874 1531874 CG
chrIV 1531879 1531879 G
chrIV 1531888 1531888 G
chrIV 1531889 1531889 CG
chrIV 1531926 1531926 A
chrIV 1531927 1531927 T
chrIV 1531928 1531928 C
