# Supplementary material for: Sequence Profiling of the Saccharomyces cerevisiae Genome Permits Deconvolution of Unique and Multialigned Reads for Variant Detection
Source: G3 (Bethesda). 2014 Feb 20;4(4):707–15. doi: 10.1534/g3.113.009464 (PMC4059241; doi:10.1534/g3.113.009464)
Supplement: Supporting Information [file supp_g3.113.009464_FileS1.zip › resources/100nt/chrIX_100_intrasnv.bed]

track name=intraSNV_100 description="intra SNV from HTS profile"
chrIX 19 19 C
chrIX 23 23 A
chrIX 24 24 C
chrIX 25 25 A
chrIX 85 85 T
chrIX 86 86 A
chrIX 102 102 T
chrIX 133 133 T
chrIX 136 136 T
chrIX 137 137 A
chrIX 138 138 A
chrIX 158 158 C
chrIX 162 162 C
chrIX 178 178 G
chrIX 184 184 C
chrIX 198 198 G
chrIX 206 206 C
chrIX 219 219 G
chrIX 239 239 CG
chrIX 243 243 AT
chrIX 256 256 T
chrIX 257 257 G
chrIX 270 270 A
chrIX 271 271 G
chrIX 272 272 C
chrIX 309 309 G
chrIX 310 310 T
chrIX 319 319 T
chrIX 324 324 C
chrIX 328 328 T
chrIX 329 329 T
chrIX 333 333 C
chrIX 380 380 A
chrIX 382 382 CG
chrIX 404 404 T
chrIX 406 406 C
chrIX 407 407 T
chrIX 408 408 T
chrIX 410 410 AG
chrIX 411 411 G
chrIX 412 412 A
chrIX 420 420 A
chrIX 458 458 C
chrIX 508 508 C
chrIX 509 509 T
chrIX 510 510 AT
chrIX 511 511 A
chrIX 512 512 C
chrIX 513 513 GT
chrIX 514 514 A
chrIX 515 515 G
chrIX 518 518 CG
chrIX 521 521 T
chrIX 525 525 AT
chrIX 526 526 AT
chrIX 527 527 AT
chrIX 589 589 C
chrIX 591 591 G
chrIX 592 592 C
chrIX 593 593 A
chrIX 594 594 CG
chrIX 601 601 T
chrIX 608 608 AT
chrIX 644 644 CG
chrIX 665 665 T
chrIX 690 690 AT
chrIX 718 718 CG
chrIX 741 741 CG
chrIX 791 791 CG
chrIX 816 816 G
chrIX 931 931 AT
chrIX 953 953 AT
chrIX 954 954 CG
chrIX 985 985 CG
chrIX 996 996 CG
chrIX 1063 1063 AT
chrIX 1214 1214 CG
chrIX 1231 1231 AT
chrIX 1242 1242 CG
chrIX 1299 1299 A
chrIX 1341 1341 CG
chrIX 1349 1349 T
chrIX 1387 1387 C
chrIX 1431 1431 AT
chrIX 1434 1434 G
chrIX 1454 1454 CG
chrIX 1572 1572 G
chrIX 1604 1604 G
chrIX 1679 1679 T
chrIX 1680 1680 G
chrIX 1683 1683 G
chrIX 1685 1685 A
chrIX 1688 1688 C
chrIX 1692 1692 G
chrIX 1695 1695 G
chrIX 1696 1696 G
chrIX 1706 1706 C
chrIX 1707 1707 CG
chrIX 1711 1711 AT
chrIX 1716 1716 CT
chrIX 1717 1717 CG
chrIX 1724 1724 C
chrIX 1728 1728 CG
chrIX 1731 1731 AGT
chrIX 1732 1732 CG
chrIX 1734 1734 A
chrIX 1742 1742 T
chrIX 1747 1747 T
chrIX 1752 1752 T
chrIX 1753 1753 C
chrIX 1755 1755 A
chrIX 1757 1757 C
chrIX 1764 1764 G
chrIX 1766 1766 C
chrIX 1767 1767 A
chrIX 1768 1768 G
chrIX 1770 1770 G
chrIX 1774 1774 A
chrIX 1778 1778 C
chrIX 1779 1779 C
chrIX 1783 1783 CG
chrIX 1788 1788 CG
chrIX 1789 1789 T
chrIX 1791 1791 A
chrIX 1793 1793 C
chrIX 1798 1798 A
chrIX 1800 1800 G
chrIX 1802 1802 C
chrIX 1803 1803 AG
chrIX 1804 1804 G
chrIX 1806 1806 G
chrIX 1810 1810 A
chrIX 1814 1814 C
chrIX 1815 1815 C
chrIX 1819 1819 C
chrIX 1824 1824 CT
chrIX 1825 1825 T
chrIX 1827 1827 A
chrIX 1832 1832 C
chrIX 1834 1834 A
chrIX 1836 1836 G
chrIX 1839 1839 A
chrIX 1840 1840 G
chrIX 1841 1841 T
chrIX 1842 1842 G
chrIX 1846 1846 A
chrIX 1850 1850 C
chrIX 1851 1851 CG
chrIX 1855 1855 CG
chrIX 1860 1860 CG
chrIX 1861 1861 C
chrIX 1863 1863 A
chrIX 1870 1870 A
chrIX 1874 1874 C
chrIX 1877 1877 T
chrIX 1882 1882 A
chrIX 1887 1887 CG
chrIX 1891 1891 CG
chrIX 1896 1896 CG
chrIX 1897 1897 T
chrIX 1899 1899 CG
chrIX 1900 1900 AT
chrIX 1901 1901 CG
chrIX 1906 1906 G
chrIX 1908 1908 G
chrIX 1911 1911 G
chrIX 1912 1912 G
chrIX 1913 1913 C
chrIX 1923 1923 C
chrIX 1927 1927 T
chrIX 1937 1937 A
chrIX 1942 1942 G
chrIX 1944 1944 A
chrIX 1947 1947 T
chrIX 1948 1948 T
chrIX 1959 1959 A
chrIX 1963 1963 T
chrIX 1968 1968 C
chrIX 1969 1969 T
chrIX 1972 1972 A
chrIX 1973 1973 C
chrIX 1993 1993 A
chrIX 1995 1995 C
chrIX 2014 2014 G
chrIX 2019 2019 AT
chrIX 2020 2020 T
chrIX 2022 2022 G
chrIX 2030 2030 C
chrIX 2035 2035 T
chrIX 2040 2040 CGT
chrIX 2041 2041 CG
chrIX 2044 2044 A
chrIX 2045 2045 C
chrIX 2048 2048 C
chrIX 2052 2052 G
chrIX 2054 2054 C
chrIX 2055 2055 G
chrIX 2056 2056 G
chrIX 2058 2058 A
chrIX 2066 2066 C
chrIX 2067 2067 C
chrIX 2071 2071 CG
chrIX 2077 2077 AT
chrIX 2080 2080 A
chrIX 2081 2081 C
chrIX 2086 2086 A
chrIX 2088 2088 G
chrIX 2091 2091 G
chrIX 2092 2092 G
chrIX 2094 2094 G
chrIX 2098 2098 A
chrIX 2103 2103 A
chrIX 2107 2107 CG
chrIX 2113 2113 T
chrIX 2115 2115 A
chrIX 2117 2117 C
chrIX 2122 2122 A
chrIX 2124 2124 G
chrIX 2127 2127 G
chrIX 2128 2128 G
chrIX 2129 2129 T
chrIX 2137 2137 A
chrIX 2139 2139 CG
chrIX 2143 2143 T
chrIX 2148 2148 G
chrIX 2149 2149 T
chrIX 2158 2158 G
chrIX 2160 2160 A
chrIX 2161 2161 G
chrIX 2163 2163 C
chrIX 2167 2167 T
chrIX 2169 2169 A
chrIX 2175 2175 CG
chrIX 2179 2179 AT
chrIX 2184 2184 CG
chrIX 2185 2185 T
chrIX 2188 2188 G
chrIX 2189 2189 A
chrIX 2194 2194 AT
chrIX 2196 2196 A
chrIX 2205 2205 A
chrIX 2211 2211 C
chrIX 2215 2215 C
chrIX 2220 2220 C
chrIX 2224 2224 A
chrIX 2225 2225 C
chrIX 2232 2232 G
chrIX 2233 2233 CG
chrIX 2235 2235 AT
chrIX 2236 2236 AT
chrIX 2239 2239 CG
chrIX 2245 2245 ACGT
chrIX 2247 2247 A
chrIX 2250 2250 G
chrIX 2251 2251 C
chrIX 2253 2253 AT
chrIX 2255 2255 CG
chrIX 2256 2256 ACT
chrIX 2257 2257 CG
chrIX 2259 2259 AT
chrIX 2260 2260 CG
chrIX 2261 2261 A
chrIX 2262 2262 G
chrIX 2264 2264 CG
chrIX 2265 2265 G
chrIX 2269 2269 G
chrIX 2271 2271 AC
chrIX 2281 2281 G
chrIX 2283 2283 C
chrIX 2289 2289 A
chrIX 2345 2345 A
chrIX 2346 2346 G
chrIX 2347 2347 T
chrIX 2353 2353 G
chrIX 2361 2361 G
chrIX 2365 2365 G
chrIX 2367 2367 C
chrIX 2370 2370 A
chrIX 2373 2373 G
chrIX 2408 2408 C
chrIX 2440 2440 C
chrIX 2470 2470 T
chrIX 2486 2486 AT
chrIX 2511 2511 AT
chrIX 2564 2564 C
chrIX 2565 2565 A
chrIX 2566 2566 G
chrIX 2568 2568 A
chrIX 2569 2569 CT
chrIX 2570 2570 ACG
chrIX 2571 2571 T
chrIX 2573 2573 A
chrIX 2575 2575 C
chrIX 2578 2578 A
chrIX 2592 2592 G
chrIX 2593 2593 C
chrIX 2594 2594 AC
chrIX 2595 2595 AGT
chrIX 2596 2596 CG
chrIX 2597 2597 C
chrIX 2598 2598 C
chrIX 2601 2601 T
chrIX 2608 2608 AT
chrIX 2610 2610 CG
chrIX 2613 2613 AT
chrIX 2614 2614 CG
chrIX 2617 2617 AT
chrIX 2618 2618 CG
chrIX 2619 2619 AT
chrIX 2670 2670 T
chrIX 2676 2676 C
chrIX 2700 2700 G
chrIX 2730 2730 G
chrIX 2733 2733 A
chrIX 2734 2734 CG
chrIX 2735 2735 C
chrIX 2736 2736 C
chrIX 2760 2760 CG
chrIX 2850 2850 T
chrIX 2866 2866 CG
chrIX 2872 2872 T
chrIX 2880 2880 C
chrIX 2913 2913 A
chrIX 2914 2914 AT
chrIX 2915 2915 GT
chrIX 2916 2916 CT
chrIX 2917 2917 AC
chrIX 2918 2918 A
chrIX 2919 2919 C
chrIX 2920 2920 AT
chrIX 2921 2921 A
chrIX 2922 2922 A
chrIX 2924 2924 AT
chrIX 2925 2925 ACG
chrIX 2926 2926 CG
chrIX 2928 2928 AT
chrIX 2931 2931 G
chrIX 2932 2932 C
chrIX 2933 2933 A
chrIX 2934 2934 C
chrIX 3031 3031 AT
chrIX 3092 3092 AT
chrIX 3122 3122 T
chrIX 3219 3219 CG
chrIX 3267 3267 AT
chrIX 3279 3279 AT
chrIX 3381 3381 C
chrIX 3529 3529 CG
chrIX 3578 3578 CG
chrIX 3584 3584 AT
chrIX 3647 3647 AT
chrIX 3663 3663 CG
chrIX 3761 3761 CG
chrIX 3817 3817 CG
chrIX 3825 3825 A
chrIX 3882 3882 G
chrIX 3891 3891 G
chrIX 3893 3893 CG
chrIX 3899 3899 CG
chrIX 3948 3948 AT
chrIX 3987 3987 AT
chrIX 4007 4007 AT
chrIX 4008 4008 CG
chrIX 4009 4009 AT
chrIX 4012 4012 CG
chrIX 4349 4349 CG
chrIX 4384 4384 A
chrIX 4385 4385 A
chrIX 4386 4386 C
chrIX 4389 4389 T
chrIX 4391 4391 A
chrIX 4392 4392 C
chrIX 4393 4393 C
chrIX 4424 4424 C
chrIX 4426 4426 G
chrIX 4427 4427 T
chrIX 4428 4428 T
chrIX 4470 4470 AT
chrIX 4491 4491 AT
chrIX 4643 4643 CG
chrIX 4685 4685 AT
chrIX 4778 4778 AT
chrIX 4779 4779 CG
chrIX 4791 4791 CG
chrIX 4818 4818 AT
chrIX 4821 4821 CG
chrIX 4858 4858 CG
chrIX 4864 4864 A
chrIX 4865 4865 T
chrIX 4866 4866 A
chrIX 4867 4867 C
chrIX 4869 4869 T
chrIX 4870 4870 T
chrIX 4871 4871 CG
chrIX 4872 4872 G
chrIX 4873 4873 T
chrIX 4895 4895 CG
chrIX 4902 4902 AT
chrIX 4906 4906 T
chrIX 4920 4920 CG
chrIX 4958 4958 G
chrIX 4959 4959 GT
chrIX 4960 4960 ACG
chrIX 4961 4961 AG
chrIX 4962 4962 AC
chrIX 4963 4963 A
chrIX 4964 4964 T
chrIX 4965 4965 C
chrIX 4966 4966 AG
chrIX 4967 4967 A
chrIX 4968 4968 CT
chrIX 4969 4969 C
chrIX 4970 4970 C
chrIX 4971 4971 CG
chrIX 4972 4972 C
chrIX 4973 4973 CG
chrIX 4974 4974 AT
chrIX 4978 4978 CG
chrIX 4980 4980 T
chrIX 4981 4981 G
chrIX 4982 4982 T
chrIX 4992 4992 C
chrIX 5040 5040 C
chrIX 5089 5089 CG
chrIX 5102 5102 CG
chrIX 5131 5131 AT
chrIX 5209 5209 AT
chrIX 5229 5229 AT
chrIX 5275 5275 CG
chrIX 5329 5329 CG
chrIX 5342 5342 C
chrIX 5345 5345 C
chrIX 5346 5346 AC
chrIX 5347 5347 C
chrIX 5349 5349 C
chrIX 5351 5351 C
chrIX 5358 5358 C
chrIX 5374 5374 AT
chrIX 5423 5423 CG
chrIX 5497 5497 G
chrIX 5498 5498 T
chrIX 5499 5499 A
chrIX 5501 5501 C
chrIX 5502 5502 G
chrIX 5503 5503 AT
chrIX 5504 5504 CG
chrIX 5505 5505 T
chrIX 5506 5506 AT
chrIX 5507 5507 CG
chrIX 5508 5508 AT
chrIX 5510 5510 G
chrIX 5511 5511 C
chrIX 5535 5535 T
chrIX 5538 5538 T
chrIX 5539 5539 CG
chrIX 5540 5540 T
chrIX 5543 5543 G
chrIX 5547 5547 CG
chrIX 5550 5550 C
chrIX 5563 5563 AT
chrIX 5570 5570 C
chrIX 5581 5581 AT
chrIX 5595 5595 CG
chrIX 5610 5610 AT
chrIX 5614 5614 AT
chrIX 5662 5662 CG
chrIX 5672 5672 AT
chrIX 5679 5679 AT
chrIX 5689 5689 A
chrIX 5690 5690 GT
chrIX 5691 5691 AT
chrIX 5692 5692 C
chrIX 5694 5694 A
chrIX 5695 5695 C
chrIX 5696 5696 G
chrIX 5698 5698 A
chrIX 5702 5702 T
chrIX 5703 5703 AG
chrIX 5704 5704 AG
chrIX 5706 5706 C
chrIX 5707 5707 T
chrIX 5808 5808 CG
chrIX 5811 5811 CG
chrIX 5813 5813 AT
chrIX 5816 5816 CG
chrIX 5818 5818 AT
chrIX 5823 5823 C
chrIX 5826 5826 CG
chrIX 5827 5827 T
chrIX 5828 5828 CG
chrIX 5829 5829 C
chrIX 5830 5830 T
chrIX 5831 5831 A
chrIX 5832 5832 T
chrIX 5833 5833 G
chrIX 5881 5881 AT
chrIX 5895 5895 CG
chrIX 5922 5922 CG
chrIX 5928 5928 AT
chrIX 5952 5952 T
chrIX 5989 5989 AT
chrIX 6124 6124 A
chrIX 6125 6125 C
chrIX 6128 6128 T
chrIX 6131 6131 A
chrIX 6132 6132 GT
chrIX 6133 6133 AC
chrIX 6134 6134 G
chrIX 6137 6137 AT
chrIX 6140 6140 CG
chrIX 6141 6141 AT
chrIX 6190 6190 AT
chrIX 6191 6191 C
chrIX 6234 6234 CG
chrIX 6243 6243 AT
chrIX 6260 6260 CG
chrIX 6268 6268 T
chrIX 6269 6269 T
chrIX 6270 6270 A
chrIX 6272 6272 G
chrIX 6273 6273 C
chrIX 6276 6276 C
chrIX 6277 6277 T
chrIX 6281 6281 CG
chrIX 6283 6283 G
chrIX 6284 6284 A
chrIX 6285 6285 T
chrIX 6290 6290 AC
chrIX 6291 6291 CT
chrIX 6292 6292 T
chrIX 6316 6316 C
chrIX 6317 6317 G
chrIX 6318 6318 CT
chrIX 6319 6319 T
chrIX 6320 6320 C
chrIX 6322 6322 C
chrIX 6324 6324 C
chrIX 6336 6336 AT
chrIX 6343 6343 C
chrIX 6344 6344 C
chrIX 6345 6345 AC
chrIX 6346 6346 CG
chrIX 6347 6347 CG
chrIX 6348 6348 CGT
chrIX 6349 6349 A
chrIX 6351 6351 C
chrIX 6352 6352 A
chrIX 6353 6353 CG
chrIX 6385 6385 T
chrIX 6386 6386 CT
chrIX 6387 6387 AG
chrIX 6388 6388 T
chrIX 6389 6389 GT
chrIX 6390 6390 CG
chrIX 6391 6391 T
chrIX 6392 6392 AT
chrIX 6393 6393 C
chrIX 6405 6405 CG
chrIX 6419 6419 T
chrIX 6420 6420 CT
chrIX 6421 6421 AG
chrIX 6422 6422 C
chrIX 6424 6424 T
chrIX 6425 6425 AG
chrIX 6426 6426 AT
chrIX 6427 6427 C
chrIX 6455 6455 C
chrIX 6466 6466 C
chrIX 6467 6467 G
chrIX 6469 6469 AT
chrIX 6506 6506 C
chrIX 6507 6507 G
chrIX 6542 6542 C
chrIX 6543 6543 G
chrIX 6549 6549 C
chrIX 6550 6550 A
chrIX 6551 6551 G
chrIX 6553 6553 A
chrIX 6564 6564 A
chrIX 6565 6565 A
chrIX 6566 6566 T
chrIX 6568 6568 GT
chrIX 6570 6570 A
chrIX 6571 6571 T
chrIX 6572 6572 T
chrIX 6579 6579 C
chrIX 6583 6583 AT
chrIX 6595 6595 AT
chrIX 6597 6597 CG
chrIX 6598 6598 CG
chrIX 6601 6601 AT
chrIX 6602 6602 CG
chrIX 6603 6603 AT
chrIX 6606 6606 T
chrIX 6614 6614 T
chrIX 6615 6615 G
chrIX 6616 6616 T
chrIX 6617 6617 T
chrIX 6619 6619 AG
chrIX 6620 6620 CG
chrIX 6621 6621 G
chrIX 6629 6629 CG
chrIX 6650 6650 CG
chrIX 6691 6691 AT
chrIX 6704 6704 CG
chrIX 6712 6712 A
chrIX 6713 6713 GT
chrIX 6714 6714 G
chrIX 6715 6715 G
chrIX 6716 6716 G
chrIX 6744 6744 A
chrIX 6751 6751 AT
chrIX 6752 6752 T
chrIX 6754 6754 C
chrIX 6756 6756 T
chrIX 6758 6758 CG
chrIX 6759 6759 A
chrIX 6764 6764 T
chrIX 6765 6765 A
chrIX 6766 6766 C
chrIX 6788 6788 G
chrIX 6828 6828 CG
chrIX 6860 6860 CG
chrIX 6949 6949 T
chrIX 6950 6950 G
chrIX 6951 6951 C
chrIX 6952 6952 A
chrIX 6953 6953 GT
chrIX 6954 6954 AG
chrIX 6955 6955 G
chrIX 6956 6956 G
chrIX 6957 6957 C
chrIX 6958 6958 G
chrIX 7004 7004 A
chrIX 7006 7006 T
chrIX 7007 7007 T
chrIX 7010 7010 C
chrIX 7012 7012 C
chrIX 7014 7014 A
chrIX 7245 7245 A
chrIX 7246 7246 GT
chrIX 7247 7247 T
chrIX 7248 7248 T
chrIX 7252 7252 A
chrIX 7253 7253 A
chrIX 7254 7254 T
chrIX 7255 7255 C
chrIX 7262 7262 C
chrIX 7263 7263 C
chrIX 7265 7265 A
chrIX 7273 7273 C
chrIX 7300 7300 C
chrIX 7311 7311 C
chrIX 7313 7313 C
chrIX 7340 7340 T
chrIX 7341 7341 G
chrIX 7343 7343 G
chrIX 7349 7349 T
chrIX 7352 7352 G
chrIX 7359 7359 C
chrIX 7374 7374 T
chrIX 7380 7380 AT
chrIX 7387 7387 T
chrIX 7388 7388 AT
chrIX 7389 7389 G
chrIX 7390 7390 AT
chrIX 7392 7392 A
chrIX 7400 7400 T
chrIX 7406 7406 CG
chrIX 7408 7408 CGT
chrIX 7413 7413 T
chrIX 7424 7424 A
chrIX 7437 7437 AT
chrIX 7446 7446 ACGT
chrIX 7447 7447 C
chrIX 7461 7461 CG
chrIX 7463 7463 CG
chrIX 7478 7478 AT
chrIX 7480 7480 C
chrIX 7483 7483 A
chrIX 7484 7484 T
chrIX 7485 7485 C
chrIX 7486 7486 G
chrIX 7487 7487 A
chrIX 7488 7488 G
chrIX 7490 7490 T
chrIX 7491 7491 G
chrIX 7497 7497 G
chrIX 7498 7498 T
chrIX 7499 7499 CT
chrIX 7500 7500 ACG
chrIX 7501 7501 CT
chrIX 7502 7502 C
chrIX 7504 7504 G
chrIX 7505 7505 G
chrIX 7511 7511 C
chrIX 7513 7513 G
chrIX 7514 7514 T
chrIX 7519 7519 C
chrIX 7520 7520 C
chrIX 7521 7521 G
chrIX 7523 7523 AT
chrIX 7524 7524 A
chrIX 7529 7529 T
chrIX 7530 7530 G
chrIX 7541 7541 T
chrIX 7543 7543 T
chrIX 7545 7545 T
chrIX 7551 7551 T
chrIX 7555 7555 A
chrIX 7556 7556 T
chrIX 7558 7558 A
chrIX 7562 7562 C
chrIX 7565 7565 G
chrIX 7571 7571 CT
chrIX 7572 7572 AT
chrIX 7573 7573 T
chrIX 7574 7574 T
chrIX 7577 7577 T
chrIX 7578 7578 CT
chrIX 7593 7593 G
chrIX 7594 7594 T
chrIX 7597 7597 C
chrIX 7598 7598 T
chrIX 7601 7601 CG
chrIX 7606 7606 T
chrIX 7610 7610 AT
chrIX 7611 7611 ACT
chrIX 7613 7613 AT
chrIX 7615 7615 A
chrIX 7616 7616 CGT
chrIX 7617 7617 AT
chrIX 7622 7622 CG
chrIX 7625 7625 CG
chrIX 7626 7626 CG
chrIX 7630 7630 AT
chrIX 7633 7633 AT
chrIX 7634 7634 AT
chrIX 7635 7635 AT
chrIX 7637 7637 AT
chrIX 7644 7644 CG
chrIX 7648 7648 CG
chrIX 7649 7649 AT
chrIX 7653 7653 CG
chrIX 7654 7654 C
chrIX 7658 7658 ACGT
chrIX 7664 7664 ACGT
chrIX 7669 7669 CG
chrIX 7671 7671 CG
chrIX 7676 7676 T
chrIX 7677 7677 AT
chrIX 7683 7683 CG
chrIX 7684 7684 C
chrIX 7686 7686 A
chrIX 7690 7690 A
chrIX 7692 7692 CG
chrIX 7701 7701 AT
chrIX 7702 7702 AT
chrIX 7703 7703 AT
chrIX 7707 7707 G
chrIX 7709 7709 AT
chrIX 7711 7711 T
chrIX 7713 7713 AGT
chrIX 7726 7726 T
chrIX 7756 7756 C
chrIX 7764 7764 CG
chrIX 7773 7773 AT
chrIX 7779 7779 AT
chrIX 7780 7780 AT
chrIX 7781 7781 CG
chrIX 7783 7783 A
chrIX 7784 7784 AT
chrIX 7789 7789 A
chrIX 7964 7964 A
chrIX 7973 7973 C
chrIX 7976 7976 CT
chrIX 7986 7986 A
chrIX 7990 7990 G
chrIX 7991 7991 A
chrIX 7992 7992 C
chrIX 7996 7996 T
chrIX 8003 8003 T
chrIX 8008 8008 T
chrIX 8018 8018 T
chrIX 8025 8025 T
chrIX 8036 8036 G
chrIX 8043 8043 A
chrIX 8047 8047 T
chrIX 8084 8084 G
chrIX 8095 8095 AT
chrIX 8096 8096 G
chrIX 8097 8097 T
chrIX 8098 8098 CG
chrIX 8109 8109 ACG
chrIX 8116 8116 T
chrIX 8124 8124 CG
chrIX 8128 8128 A
chrIX 8129 8129 A
chrIX 8130 8130 C
chrIX 8147 8147 C
chrIX 8149 8149 C
chrIX 8159 8159 C
chrIX 8164 8164 A
chrIX 8167 8167 T
chrIX 8183 8183 C
chrIX 8192 8192 ACG
chrIX 8246 8246 C
chrIX 8252 8252 AT
chrIX 8264 8264 AT
chrIX 8279 8279 CG
chrIX 8280 8280 A
chrIX 8281 8281 CG
chrIX 8282 8282 CG
chrIX 8283 8283 T
chrIX 8285 8285 CG
chrIX 8289 8289 C
chrIX 8292 8292 A
chrIX 8293 8293 C
chrIX 8297 8297 C
chrIX 8298 8298 GT
chrIX 8299 8299 AG
chrIX 8300 8300 CGT
chrIX 8301 8301 AC
chrIX 8302 8302 A
chrIX 8303 8303 T
chrIX 8304 8304 A
chrIX 8305 8305 AT
chrIX 8312 8312 G
chrIX 8317 8317 C
chrIX 8333 8333 G
chrIX 8334 8334 GT
chrIX 8335 8335 CG
chrIX 8362 8362 T
chrIX 8365 8365 G
chrIX 8370 8370 G
chrIX 8372 8372 C
chrIX 8373 8373 T
chrIX 8374 8374 T
chrIX 8375 8375 C
chrIX 8376 8376 C
chrIX 8377 8377 A
chrIX 8378 8378 C
chrIX 8379 8379 G
chrIX 8380 8380 A
chrIX 8384 8384 C
chrIX 8389 8389 A
chrIX 8402 8402 G
chrIX 8405 8405 T
chrIX 8420 8420 G
chrIX 8427 8427 C
chrIX 8434 8434 T
chrIX 8466 8466 C
chrIX 8478 8478 AT
chrIX 8488 8488 T
chrIX 8489 8489 T
chrIX 8492 8492 AT
chrIX 8502 8502 G
chrIX 8505 8505 AT
chrIX 8514 8514 CG
chrIX 8517 8517 AT
chrIX 8531 8531 AT
chrIX 8543 8543 CG
chrIX 8544 8544 AT
chrIX 8549 8549 AT
chrIX 8564 8564 AT
chrIX 8586 8586 A
chrIX 8587 8587 T
chrIX 8588 8588 CG
chrIX 8590 8590 T
chrIX 8591 8591 G
chrIX 8592 8592 T
chrIX 8596 8596 AT
chrIX 8599 8599 C
chrIX 8600 8600 T
chrIX 8603 8603 C
chrIX 8604 8604 T
chrIX 8606 8606 A
chrIX 8607 8607 T
chrIX 8610 8610 G
chrIX 8611 8611 CG
chrIX 8615 8615 G
chrIX 8623 8623 G
chrIX 8628 8628 A
chrIX 8641 8641 T
chrIX 8657 8657 T
chrIX 8660 8660 T
chrIX 8689 8689 AG
chrIX 8690 8690 G
chrIX 8714 8714 C
chrIX 8715 8715 AC
chrIX 8716 8716 ACGT
chrIX 8717 8717 CT
chrIX 8720 8720 A
chrIX 8721 8721 G
chrIX 8724 8724 AT
chrIX 8725 8725 AT
chrIX 8726 8726 A
chrIX 8729 8729 T
chrIX 8731 8731 A
chrIX 8734 8734 AT
chrIX 8735 8735 CG
chrIX 8736 8736 AGT
chrIX 8739 8739 A
chrIX 8740 8740 C
chrIX 8746 8746 CG
chrIX 8756 8756 T
chrIX 8766 8766 AT
chrIX 8770 8770 C
chrIX 8772 8772 C
chrIX 8773 8773 G
chrIX 8774 8774 AT
chrIX 8776 8776 CT
chrIX 8777 8777 G
chrIX 8778 8778 T
chrIX 8780 8780 A
chrIX 8781 8781 A
chrIX 8785 8785 A
chrIX 8787 8787 C
chrIX 8788 8788 A
chrIX 8789 8789 C
chrIX 8792 8792 C
chrIX 8796 8796 A
chrIX 8801 8801 T
chrIX 8818 8818 AT
chrIX 8832 8832 C
chrIX 8833 8833 T
chrIX 8835 8835 A
chrIX 8838 8838 A
chrIX 8841 8841 A
chrIX 8847 8847 T
chrIX 8848 8848 C
chrIX 8850 8850 C
chrIX 8857 8857 G
chrIX 8871 8871 AT
chrIX 8880 8880 T
chrIX 8892 8892 G
chrIX 8904 8904 CG
chrIX 8906 8906 CG
chrIX 8913 8913 CG
chrIX 8952 8952 CG
chrIX 8958 8958 CG
chrIX 8960 8960 AT
chrIX 8964 8964 AT
chrIX 8966 8966 T
chrIX 8967 8967 C
chrIX 8979 8979 CG
chrIX 8985 8985 A
chrIX 8988 8988 ACG
chrIX 8992 8992 A
chrIX 9000 9000 A
chrIX 9001 9001 G
chrIX 9002 9002 A
chrIX 9012 9012 A
chrIX 9015 9015 T
chrIX 9018 9018 A
chrIX 9036 9036 T
chrIX 9048 9048 T
chrIX 9054 9054 C
chrIX 9060 9060 A
chrIX 9078 9078 C
chrIX 9086 9086 AT
chrIX 9096 9096 G
chrIX 9097 9097 C
chrIX 9098 9098 A
chrIX 9099 9099 A
chrIX 9100 9100 A
chrIX 9104 9104 A
chrIX 9105 9105 T
chrIX 9106 9106 C
chrIX 9107 9107 C
chrIX 9108 9108 G
chrIX 9117 9117 A
chrIX 9120 9120 CG
chrIX 9123 9123 AT
chrIX 9129 9129 G
chrIX 9132 9132 CG
chrIX 9135 9135 AT
chrIX 9146 9146 CG
chrIX 9157 9157 AT
chrIX 9166 9166 A
chrIX 9172 9172 ACT
chrIX 9182 9182 G
chrIX 9184 9184 CG
chrIX 9186 9186 G
chrIX 9188 9188 AT
chrIX 9190 9190 CG
chrIX 9191 9191 CG
chrIX 9192 9192 AT
chrIX 9195 9195 AT
chrIX 9196 9196 AT
chrIX 9200 9200 G
chrIX 9201 9201 T
chrIX 9202 9202 G
chrIX 9205 9205 ACGT
chrIX 9206 9206 A
chrIX 9213 9213 AT
chrIX 9215 9215 T
chrIX 9220 9220 C
chrIX 9224 9224 CG
chrIX 9227 9227 A
chrIX 9228 9228 AT
chrIX 9233 9233 CG
chrIX 9239 9239 AT
chrIX 9242 9242 AT
chrIX 9244 9244 AT
chrIX 9259 9259 AT
chrIX 9261 9261 CG
chrIX 9264 9264 C
chrIX 9265 9265 T
chrIX 9266 9266 T
chrIX 9270 9270 A
chrIX 9273 9273 T
chrIX 9278 9278 C
chrIX 9302 9302 C
chrIX 9313 9313 C
chrIX 9325 9325 CG
chrIX 9360 9360 AT
chrIX 9366 9366 G
chrIX 9368 9368 A
chrIX 9372 9372 AC
chrIX 9373 9373 C
chrIX 9381 9381 C
chrIX 9392 9392 G
chrIX 9402 9402 C
chrIX 9407 9407 G
chrIX 9408 9408 T
chrIX 9424 9424 CG
chrIX 9428 9428 A
chrIX 9457 9457 T
chrIX 9466 9466 CG
chrIX 9474 9474 AT
chrIX 9484 9484 AT
chrIX 9485 9485 CG
chrIX 9486 9486 CG
chrIX 9488 9488 CG
chrIX 9489 9489 AT
chrIX 9490 9490 CG
chrIX 9494 9494 A
chrIX 9504 9504 CG
chrIX 9512 9512 AT
chrIX 9518 9518 C
chrIX 9519 9519 G
chrIX 9520 9520 G
chrIX 9521 9521 AT
chrIX 9522 9522 C
chrIX 9525 9525 A
chrIX 9531 9531 CGT
chrIX 9532 9532 CG
chrIX 9549 9549 AT
chrIX 9560 9560 T
chrIX 9561 9561 C
chrIX 9562 9562 T
chrIX 9577 9577 T
chrIX 9585 9585 T
chrIX 9593 9593 A
chrIX 9599 9599 C
chrIX 9600 9600 G
chrIX 9601 9601 T
chrIX 9603 9603 C
chrIX 9612 9612 T
chrIX 9614 9614 AT
chrIX 9627 9627 CG
chrIX 9628 9628 CG
chrIX 9630 9630 G
chrIX 9632 9632 G
chrIX 9636 9636 G
chrIX 9637 9637 C
chrIX 9643 9643 C
chrIX 9695 9695 G
chrIX 9697 9697 C
chrIX 9703 9703 T
chrIX 9707 9707 C
chrIX 9708 9708 CT
chrIX 9709 9709 C
chrIX 9712 9712 G
chrIX 9715 9715 T
chrIX 9720 9720 C
chrIX 9723 9723 A
chrIX 9725 9725 T
chrIX 9726 9726 CG
chrIX 9727 9727 A
chrIX 9728 9728 T
chrIX 9760 9760 CG
chrIX 9761 9761 AT
chrIX 9763 9763 CG
chrIX 9764 9764 CG
chrIX 9766 9766 CG
chrIX 9767 9767 AT
chrIX 9768 9768 AT
chrIX 9771 9771 T
chrIX 9776 9776 C
chrIX 9787 9787 CG
chrIX 9795 9795 AT
chrIX 9799 9799 CG
chrIX 9813 9813 A
chrIX 9815 9815 CG
chrIX 9818 9818 C
chrIX 9825 9825 A
chrIX 9826 9826 GT
chrIX 9827 9827 T
chrIX 9831 9831 T
chrIX 9854 9854 T
chrIX 9859 9859 AT
chrIX 9885 9885 AT
chrIX 9890 9890 AT
chrIX 9900 9900 CG
chrIX 9914 9914 CG
chrIX 10009 10009 G
chrIX 10010 10010 C
chrIX 10043 10043 G
chrIX 10051 10051 T
chrIX 10075 10075 T
chrIX 10097 10097 C
chrIX 10115 10115 G
chrIX 10590 10590 A
chrIX 10591 10591 T
chrIX 10608 10608 C
chrIX 10646 10646 G
chrIX 10668 10668 T
chrIX 10679 10679 C
chrIX 10750 10750 CG
chrIX 10751 10751 CG
chrIX 10801 10801 CG
chrIX 10827 10827 AT
chrIX 10828 10828 CG
chrIX 10830 10830 G
chrIX 13246 13246 G
chrIX 13249 13249 G
chrIX 13255 13255 G
chrIX 13285 13285 T
chrIX 13300 13300 A
chrIX 13363 13363 AT
chrIX 13370 13370 CG
chrIX 13371 13371 CG
chrIX 13374 13374 A
chrIX 13402 13402 AT
chrIX 13580 13580 G
chrIX 13599 13599 G
chrIX 13612 13612 C
chrIX 13627 13627 T
chrIX 13633 13633 C
chrIX 13735 13735 AT
chrIX 13754 13754 AT
chrIX 13771 13771 AT
chrIX 13775 13775 CG
chrIX 13777 13777 AT
chrIX 13792 13792 T
chrIX 13839 13839 C
chrIX 13856 13856 C
chrIX 13864 13864 T
chrIX 13900 13900 AT
chrIX 13954 13954 CG
chrIX 13972 13972 CG
chrIX 13996 13996 AT
chrIX 14017 14017 AT
chrIX 14071 14071 CG
chrIX 14077 14077 CG
chrIX 14080 14080 AT
chrIX 14081 14081 CG
chrIX 14098 14098 CG
chrIX 14101 14101 G
chrIX 14218 14218 C
chrIX 14233 14233 T
chrIX 14263 14263 G
chrIX 14272 14272 A
chrIX 14283 14283 T
chrIX 14344 14344 G
chrIX 14369 14369 A
chrIX 14377 14377 G
chrIX 14404 14404 A
chrIX 14422 14422 T
chrIX 14467 14467 AT
chrIX 14506 14506 CG
chrIX 14545 14545 AT
chrIX 14566 14566 CG
chrIX 14578 14578 AT
chrIX 14620 14620 AT
chrIX 14698 14698 AT
chrIX 14770 14770 CG
chrIX 14773 14773 AT
chrIX 14817 14817 AT
chrIX 14849 14849 AT
chrIX 15178 15178 CG
chrIX 15183 15183 AT
chrIX 15233 15233 CG
chrIX 15235 15235 AT
chrIX 15241 15241 AT
chrIX 15245 15245 C
chrIX 15250 15250 C
chrIX 15253 15253 G
chrIX 15332 15332 T
chrIX 15340 15340 G
chrIX 15343 15343 G
chrIX 15478 15478 AT
chrIX 15487 15487 AT
chrIX 15586 15586 AT
chrIX 15648 15648 CG
chrIX 15712 15712 AT
chrIX 15802 15802 AT
chrIX 15814 15814 AT
chrIX 15824 15824 AT
chrIX 15836 15836 CG
chrIX 15837 15837 AT
chrIX 15841 15841 AT
chrIX 16038 16038 C
chrIX 16680 16680 C
chrIX 16685 16685 C
chrIX 16691 16691 G
chrIX 16694 16694 A
chrIX 16737 16737 A
chrIX 16781 16781 C
chrIX 16847 16847 G
chrIX 16883 16883 C
chrIX 16910 16910 A
chrIX 17024 17024 T
chrIX 17093 17093 A
chrIX 17111 17111 G
chrIX 17112 17112 A
chrIX 17120 17120 G
chrIX 17126 17126 T
chrIX 17135 17135 G
chrIX 17163 17163 C
chrIX 17228 17228 C
chrIX 17234 17234 G
chrIX 17246 17246 G
chrIX 17252 17252 T
chrIX 17429 17429 G
chrIX 17431 17431 G
chrIX 17432 17432 T
chrIX 17456 17456 C
chrIX 17459 17459 A
chrIX 17480 17480 C
chrIX 17516 17516 G
chrIX 17534 17534 T
chrIX 17537 17537 A
chrIX 17597 17597 G
chrIX 17678 17678 T
chrIX 17702 17702 T
chrIX 17718 17718 T
chrIX 17835 17835 G
chrIX 17882 17882 T
chrIX 17883 17883 A
chrIX 17888 17888 T
chrIX 17900 17900 A
chrIX 17906 17906 G
chrIX 17978 17978 A
chrIX 17984 17984 C
chrIX 17987 17987 A
chrIX 17996 17996 A
chrIX 17999 17999 C
chrIX 18001 18001 A
chrIX 18065 18065 A
chrIX 18068 18068 T
chrIX 18077 18077 A
chrIX 18081 18081 A
chrIX 18086 18086 T
chrIX 18087 18087 T
chrIX 18131 18131 T
chrIX 18161 18161 C
chrIX 18164 18164 C
chrIX 18170 18170 A
chrIX 18173 18173 C
chrIX 18176 18176 C
chrIX 18203 18203 CG
chrIX 18212 18212 C
chrIX 18215 18215 A
chrIX 18218 18218 G
chrIX 18221 18221 A
chrIX 18230 18230 C
chrIX 18290 18290 T
chrIX 18293 18293 A
chrIX 18302 18302 A
chrIX 18305 18305 T
chrIX 18368 18368 G
chrIX 18374 18374 T
chrIX 18394 18394 C
chrIX 18410 18410 A
chrIX 18418 18418 G
chrIX 18431 18431 C
chrIX 18449 18449 C
chrIX 18494 18494 G
chrIX 18570 18570 T
chrIX 18574 18574 T
chrIX 18611 18611 C
chrIX 18666 18666 T
chrIX 18670 18670 T
chrIX 18674 18674 T
chrIX 18677 18677 C
chrIX 18678 18678 G
chrIX 18681 18681 C
chrIX 18684 18684 AT
chrIX 18687 18687 C
chrIX 18808 18808 C
chrIX 18825 18825 G
chrIX 18836 18836 G
chrIX 18838 18838 C
chrIX 18853 18853 T
chrIX 18854 18854 A
chrIX 18855 18855 GT
chrIX 18856 18856 AT
chrIX 18857 18857 CG
chrIX 18858 18858 A
chrIX 18859 18859 AC
chrIX 18861 18861 A
chrIX 18862 18862 T
chrIX 18863 18863 A
chrIX 18866 18866 G
chrIX 18867 18867 A
chrIX 18868 18868 G
chrIX 18870 18870 A
chrIX 18872 18872 C
chrIX 18873 18873 T
chrIX 18874 18874 A
chrIX 18953 18953 A
chrIX 18955 18955 T
chrIX 18961 18961 A
chrIX 18965 18965 A
chrIX 19011 19011 C
chrIX 19065 19065 C
chrIX 19066 19066 C
chrIX 19068 19068 T
chrIX 19069 19069 T
chrIX 19070 19070 G
chrIX 19121 19121 T
chrIX 19123 19123 G
chrIX 19124 19124 AC
chrIX 19125 19125 A
chrIX 19126 19126 C
chrIX 19127 19127 C
chrIX 19128 19128 C
chrIX 19129 19129 C
chrIX 19130 19130 T
chrIX 19131 19131 A
chrIX 19223 19223 A
chrIX 19238 19238 C
chrIX 19239 19239 A
chrIX 19241 19241 T
chrIX 19244 19244 C
chrIX 19245 19245 G
chrIX 19246 19246 A
chrIX 19259 19259 A
chrIX 19315 19315 G
chrIX 19374 19374 T
chrIX 19396 19396 T
chrIX 19407 19407 G
chrIX 19412 19412 G
chrIX 19579 19579 T
chrIX 19582 19582 C
chrIX 19584 19584 A
chrIX 19585 19585 A
chrIX 19586 19586 T
chrIX 19589 19589 A
chrIX 19592 19592 A
chrIX 19623 19623 A
chrIX 19637 19637 G
chrIX 19643 19643 C
chrIX 19649 19649 G
chrIX 19650 19650 C
chrIX 19685 19685 G
chrIX 19706 19706 G
chrIX 19730 19730 C
chrIX 19784 19784 T
chrIX 19787 19787 C
chrIX 19799 19799 C
chrIX 19805 19805 C
chrIX 19813 19813 T
chrIX 19822 19822 A
chrIX 19825 19825 C
chrIX 19858 19858 C
chrIX 19990 19990 T
chrIX 20039 20039 C
chrIX 20053 20053 C
chrIX 20101 20101 A
chrIX 20107 20107 A
chrIX 20113 20113 T
chrIX 20138 20138 T
chrIX 20161 20161 A
chrIX 20240 20240 A
chrIX 20260 20260 A
chrIX 20296 20296 T
chrIX 20299 20299 G
chrIX 20325 20325 G
chrIX 20332 20332 T
chrIX 20356 20356 C
chrIX 20372 20372 C
chrIX 20376 20376 T
chrIX 20377 20377 T
chrIX 20398 20398 A
chrIX 20404 20404 C
chrIX 20408 20408 C
chrIX 20417 20417 C
chrIX 20482 20482 C
chrIX 20494 20494 G
chrIX 20524 20524 T
chrIX 20545 20545 C
chrIX 20587 20587 G
chrIX 20599 20599 T
chrIX 20602 20602 C
chrIX 20611 20611 T
chrIX 20698 20698 A
chrIX 20713 20713 G
chrIX 20725 20725 C
chrIX 20738 20738 T
chrIX 20782 20782 C
chrIX 20821 20821 T
chrIX 20830 20830 C
chrIX 20839 20839 T
chrIX 20845 20845 A
chrIX 20856 20856 A
chrIX 20866 20866 C
chrIX 20887 20887 G
chrIX 20889 20889 T
chrIX 20998 20998 C
chrIX 21065 21065 C
chrIX 21070 21070 A
chrIX 21076 21076 G
chrIX 21082 21082 G
chrIX 21121 21121 A
chrIX 21139 21139 A
chrIX 21142 21142 A
chrIX 21498 21498 T
chrIX 21499 21499 A
chrIX 21502 21502 G
chrIX 21503 21503 T
chrIX 21504 21504 A
chrIX 21505 21505 AC
chrIX 21506 21506 GT
chrIX 21507 21507 CG
chrIX 21508 21508 T
chrIX 21509 21509 A
chrIX 21510 21510 A
chrIX 21516 21516 C
chrIX 21517 21517 C
chrIX 21518 21518 T
chrIX 21520 21520 A
chrIX 21521 21521 G
chrIX 21522 21522 G
chrIX 21741 21741 G
chrIX 21742 21742 G
chrIX 21761 21761 A
chrIX 22108 22108 A
chrIX 22113 22113 G
chrIX 22114 22114 T
chrIX 22115 22115 C
chrIX 22117 22117 T
chrIX 22127 22127 G
chrIX 22128 22128 CT
chrIX 22129 22129 C
chrIX 22132 22132 G
chrIX 22133 22133 C
chrIX 22135 22135 T
chrIX 22136 22136 C
chrIX 22137 22137 A
chrIX 22175 22175 T
chrIX 22256 22256 T
chrIX 22257 22257 C
chrIX 22258 22258 A
chrIX 22265 22265 C
chrIX 22266 22266 G
chrIX 22267 22267 CT
chrIX 22268 22268 C
chrIX 22269 22269 T
chrIX 22270 22270 C
chrIX 22271 22271 C
chrIX 22272 22272 C
chrIX 22273 22273 C
chrIX 22281 22281 G
chrIX 22287 22287 C
chrIX 22288 22288 C
chrIX 22598 22598 T
chrIX 22769 22769 G
chrIX 22805 22805 C
chrIX 22807 22807 A
chrIX 22812 22812 G
chrIX 22813 22813 G
chrIX 22815 22815 T
chrIX 22816 22816 A
chrIX 22824 22824 A
chrIX 22825 22825 T
chrIX 22833 22833 A
chrIX 22834 22834 T
chrIX 22887 22887 C
chrIX 23069 23069 A
chrIX 23070 23070 G
chrIX 23071 23071 A
chrIX 23074 23074 T
chrIX 23079 23079 G
chrIX 23080 23080 C
chrIX 23081 23081 T
chrIX 23082 23082 G
chrIX 23083 23083 T
chrIX 23085 23085 A
chrIX 23088 23088 T
chrIX 23091 23091 A
chrIX 23095 23095 G
chrIX 23189 23189 T
chrIX 23191 23191 A
chrIX 23192 23192 T
chrIX 23194 23194 G
chrIX 23272 23272 C
chrIX 23273 23273 A
chrIX 23274 23274 CG
chrIX 23275 23275 C
chrIX 23279 23279 G
chrIX 23280 23280 C
chrIX 23281 23281 T
chrIX 23282 23282 G
chrIX 23283 23283 T
chrIX 23312 23312 G
chrIX 23325 23325 C
chrIX 23330 23330 C
chrIX 23331 23331 A
chrIX 23371 23371 A
chrIX 23392 23392 A
chrIX 23434 23434 A
chrIX 23437 23437 T
chrIX 23443 23443 A
chrIX 23455 23455 G
chrIX 23525 23525 T
chrIX 23538 23538 T
chrIX 23543 23543 G
chrIX 23544 23544 C
chrIX 23567 23567 T
chrIX 23572 23572 G
chrIX 23580 23580 T
chrIX 23581 23581 G
chrIX 23584 23584 G
chrIX 23587 23587 G
chrIX 23590 23590 G
chrIX 23605 23605 A
chrIX 23647 23647 G
chrIX 23650 23650 C
chrIX 23656 23656 G
chrIX 23668 23668 A
chrIX 24412 24412 T
chrIX 24413 24413 T
chrIX 24450 24450 A
chrIX 24451 24451 G
chrIX 24457 24457 A
chrIX 24469 24469 G
chrIX 24490 24490 G
chrIX 24517 24517 CG
chrIX 24547 24547 CG
chrIX 24568 24568 CG
chrIX 24574 24574 AT
chrIX 24613 24613 CG
chrIX 24628 24628 CG
chrIX 25357 25357 A
chrIX 25361 25361 A
chrIX 25376 25376 T
chrIX 25383 25383 C
chrIX 25384 25384 T
chrIX 25387 25387 A
chrIX 25392 25392 A
chrIX 25393 25393 A
chrIX 25418 25418 C
chrIX 25425 25425 C
chrIX 25426 25426 T
chrIX 25434 25434 A
chrIX 25435 25435 A
chrIX 25456 25456 T
chrIX 25467 25467 T
chrIX 25468 25468 A
chrIX 25471 25471 A
chrIX 25476 25476 C
chrIX 25477 25477 T
chrIX 25498 25498 G
chrIX 25502 25502 C
chrIX 25508 25508 A
chrIX 25509 25509 T
chrIX 25510 25510 AG
chrIX 25513 25513 GT
chrIX 25518 25518 C
chrIX 25519 25519 GT
chrIX 25525 25525 G
chrIX 25529 25529 C
chrIX 25540 25540 T
chrIX 25544 25544 C
chrIX 25551 25551 C
chrIX 25552 25552 T
chrIX 25555 25555 A
chrIX 25560 25560 A
chrIX 25561 25561 A
chrIX 25593 25593 T
chrIX 25594 25594 A
chrIX 25597 25597 A
chrIX 25602 25602 A
chrIX 25603 25603 A
chrIX 25624 25624 T
chrIX 25634 25634 A
chrIX 25635 25635 T
chrIX 25636 25636 A
chrIX 25639 25639 A
chrIX 25644 25644 C
chrIX 25645 25645 T
chrIX 25666 25666 G
chrIX 25676 25676 A
chrIX 25677 25677 T
chrIX 25678 25678 AG
chrIX 25681 25681 G
chrIX 25686 25686 C
chrIX 25687 25687 T
chrIX 25708 25708 T
chrIX 25719 25719 C
chrIX 25720 25720 T
chrIX 25728 25728 A
chrIX 25729 25729 A
chrIX 25750 25750 T
chrIX 25765 25765 G
chrIX 25770 25770 C
chrIX 25771 25771 T
chrIX 25792 25792 G
chrIX 25802 25802 G
chrIX 25804 25804 T
chrIX 25807 25807 A
chrIX 25813 25813 A
chrIX 69153 69153 C
chrIX 69156 69156 T
chrIX 69180 69180 T
chrIX 69183 69183 C
chrIX 69184 69184 C
chrIX 69207 69207 C
chrIX 69225 69225 C
chrIX 69231 69231 C
chrIX 69249 69249 T
chrIX 69297 69297 T
chrIX 69306 69306 AT
chrIX 69307 69307 CG
chrIX 69309 69309 AT
chrIX 69324 69324 CG
chrIX 69330 69330 CG
chrIX 69342 69342 AT
chrIX 69429 69429 T
chrIX 69435 69435 A
chrIX 69441 69441 C
chrIX 69444 69444 C
chrIX 69450 69450 A
chrIX 98659 98659 T
chrIX 98665 98665 A
chrIX 98695 98695 A
chrIX 98716 98716 A
chrIX 98737 98737 T
chrIX 98758 98758 A
chrIX 98764 98764 A
chrIX 146882 146882 G
chrIX 146883 146883 A
chrIX 146907 146907 T
chrIX 146919 146919 G
chrIX 146932 146932 A
chrIX 146960 146960 A
chrIX 146961 146961 T
chrIX 146985 146985 G
chrIX 146997 146997 A
chrIX 147005 147005 A
chrIX 147006 147006 T
chrIX 147010 147010 G
chrIX 147018 147018 C
chrIX 147036 147036 G
chrIX 147041 147041 C
chrIX 147063 147063 T
chrIX 147083 147083 G
chrIX 147084 147084 C
chrIX 147096 147096 A
chrIX 147114 147114 A
chrIX 147119 147119 T
chrIX 175012 175012 C
chrIX 175013 175013 A
chrIX 175015 175015 C
chrIX 175016 175016 T
chrIX 175020 175020 G
chrIX 175021 175021 T
chrIX 175022 175022 A
chrIX 175025 175025 A
chrIX 175112 175112 T
chrIX 175113 175113 C
chrIX 183426 183426 C
chrIX 183427 183427 C
chrIX 183439 183439 A
chrIX 183529 183529 AT
chrIX 183530 183530 AT
chrIX 183532 183532 CG
chrIX 196637 196637 C
chrIX 196638 196638 G
chrIX 196639 196639 AC
chrIX 196640 196640 GT
chrIX 196641 196641 G
chrIX 196642 196642 ACG
chrIX 196643 196643 AG
chrIX 196644 196644 GT
chrIX 196645 196645 ACG
chrIX 196646 196646 GT
chrIX 196648 196648 AT
chrIX 196649 196649 ACG
chrIX 196650 196650 CGT
chrIX 196651 196651 CGT
chrIX 196652 196652 ACG
chrIX 196670 196670 A
chrIX 196676 196676 A
chrIX 196693 196693 A
chrIX 196695 196695 A
chrIX 196697 196697 T
chrIX 196700 196700 T
chrIX 196726 196726 CT
chrIX 196727 196727 T
chrIX 196729 196729 T
chrIX 196731 196731 C
chrIX 196732 196732 A
chrIX 196744 196744 T
chrIX 196761 196761 CG
chrIX 196780 196780 CG
chrIX 196796 196796 A
chrIX 196802 196802 T
chrIX 196842 196842 AT
chrIX 196851 196851 CG
chrIX 196852 196852 AT
chrIX 196858 196858 T
chrIX 196859 196859 AT
chrIX 196861 196861 GT
chrIX 196863 196863 C
chrIX 196864 196864 A
chrIX 196866 196866 CG
chrIX 196870 196870 CG
chrIX 196881 196881 CG
chrIX 196886 196886 C
chrIX 196919 196919 AT
chrIX 196920 196920 AT
chrIX 196944 196944 AT
chrIX 196945 196945 CG
chrIX 196962 196962 CG
chrIX 196973 196973 G
chrIX 196974 196974 AT
chrIX 196992 196992 AT
chrIX 196998 196998 AT
chrIX 197004 197004 CG
chrIX 197024 197024 AT
chrIX 197025 197025 ACGT
chrIX 197026 197026 ACGT
chrIX 197027 197027 ACGT
chrIX 197028 197028 ACGT
chrIX 197029 197029 ACGT
chrIX 197030 197030 ACT
chrIX 197031 197031 GT
chrIX 197032 197032 AC
chrIX 197033 197033 AT
chrIX 197034 197034 CG
chrIX 197035 197035 AT
chrIX 197036 197036 AT
chrIX 197037 197037 AT
chrIX 197296 197296 A
chrIX 197297 197297 A
chrIX 197298 197298 T
chrIX 197306 197306 A
chrIX 197313 197313 T
chrIX 197315 197315 C
chrIX 197364 197364 C
chrIX 197374 197374 T
chrIX 197377 197377 T
chrIX 197384 197384 G
chrIX 197404 197404 C
chrIX 197405 197405 AT
chrIX 197406 197406 AT
chrIX 197408 197408 C
chrIX 197411 197411 T
chrIX 197415 197415 C
chrIX 205203 205203 C
chrIX 205205 205205 T
chrIX 205206 205206 G
chrIX 205208 205208 AG
chrIX 205209 205209 GT
chrIX 205210 205210 ACG
chrIX 205211 205211 AT
chrIX 205212 205212 CGT
chrIX 205213 205213 ACG
chrIX 205214 205214 ACT
chrIX 205215 205215 AT
chrIX 205216 205216 CGT
chrIX 205217 205217 CGT
chrIX 205218 205218 AGT
chrIX 205219 205219 CGT
chrIX 205221 205221 T
chrIX 205224 205224 C
chrIX 205225 205225 C
chrIX 205227 205227 A
chrIX 205229 205229 A
chrIX 205239 205239 G
chrIX 205242 205242 C
chrIX 205263 205263 T
chrIX 205267 205267 A
chrIX 205278 205278 C
chrIX 205285 205285 G
chrIX 205302 205302 T
chrIX 205307 205307 G
chrIX 205322 205322 AT
chrIX 205328 205328 A
chrIX 205331 205331 ACGT
chrIX 205338 205338 T
chrIX 205343 205343 G
chrIX 205344 205344 AC
chrIX 205345 205345 C
chrIX 205347 205347 GT
chrIX 205348 205348 AC
chrIX 205349 205349 C
chrIX 205350 205350 A
chrIX 205351 205351 A
chrIX 205352 205352 AT
chrIX 205355 205355 C
chrIX 205356 205356 T
chrIX 205357 205357 C
chrIX 205358 205358 A
chrIX 205361 205361 T
chrIX 205362 205362 T
chrIX 205363 205363 CT
chrIX 205364 205364 A
chrIX 205366 205366 T
chrIX 205371 205371 A
chrIX 205375 205375 C
chrIX 205390 205390 GT
chrIX 205398 205398 T
chrIX 205407 205407 T
chrIX 205408 205408 C
chrIX 205409 205409 A
chrIX 205411 205411 AT
chrIX 205412 205412 C
chrIX 205413 205413 T
chrIX 205415 205415 T
chrIX 205418 205418 C
chrIX 205420 205420 C
chrIX 205421 205421 A
chrIX 205422 205422 T
chrIX 205423 205423 C
chrIX 205424 205424 A
chrIX 205425 205425 A
chrIX 205430 205430 A
chrIX 205431 205431 T
chrIX 205432 205432 G
chrIX 205435 205435 C
chrIX 205439 205439 G
chrIX 205447 205447 CG
chrIX 205449 205449 A
chrIX 205450 205450 AC
chrIX 205451 205451 AC
chrIX 205452 205452 CT
chrIX 205453 205453 T
chrIX 205454 205454 T
chrIX 205455 205455 C
chrIX 205456 205456 A
chrIX 205457 205457 C
chrIX 205458 205458 T
chrIX 205459 205459 GT
chrIX 205460 205460 A
chrIX 205461 205461 C
chrIX 205462 205462 T
chrIX 205464 205464 G
chrIX 205474 205474 ACG
chrIX 205480 205480 A
chrIX 205490 205490 A
chrIX 205495 205495 A
chrIX 205498 205498 A
chrIX 205499 205499 T
chrIX 205501 205501 T
chrIX 205503 205503 T
chrIX 205504 205504 ACG
chrIX 205505 205505 T
chrIX 205508 205508 CG
chrIX 205509 205509 G
chrIX 205510 205510 CG
chrIX 205512 205512 A
chrIX 205513 205513 C
chrIX 205514 205514 C
chrIX 205515 205515 AC
chrIX 205516 205516 T
chrIX 205523 205523 CG
chrIX 205525 205525 AT
chrIX 205531 205531 CG
chrIX 205534 205534 A
chrIX 205542 205542 AT
chrIX 205552 205552 CG
chrIX 205554 205554 T
chrIX 205555 205555 A
chrIX 205557 205557 CG
chrIX 205560 205560 ACGT
chrIX 205561 205561 ACGT
chrIX 205562 205562 ACGT
chrIX 205563 205563 ACGT
chrIX 205564 205564 ACT
chrIX 205565 205565 ACGT
chrIX 205566 205566 ACGT
chrIX 205567 205567 ACGT
chrIX 205568 205568 ACGT
chrIX 205569 205569 ACGT
chrIX 205570 205570 ACGT
chrIX 205571 205571 AT
chrIX 205576 205576 T
chrIX 205577 205577 C
chrIX 205578 205578 C
chrIX 205782 205782 T
chrIX 205877 205877 C
chrIX 205940 205940 G
chrIX 206192 206192 T
chrIX 206322 206322 G
chrIX 206333 206333 T
chrIX 206400 206400 C
chrIX 206405 206405 T
chrIX 206534 206534 C
chrIX 206802 206802 T
chrIX 206970 206970 C
chrIX 206971 206971 C
chrIX 206973 206973 G
chrIX 206974 206974 A
chrIX 206976 206976 A
chrIX 207008 207008 C
chrIX 207019 207019 C
chrIX 207048 207048 A
chrIX 207049 207049 A
chrIX 207051 207051 C
chrIX 207052 207052 T
chrIX 207054 207054 C
chrIX 207073 207073 G
chrIX 207076 207076 T
chrIX 207083 207083 C
chrIX 207086 207086 AT
chrIX 207089 207089 C
chrIX 207090 207090 C
chrIX 207097 207097 T
chrIX 207151 207151 A
chrIX 207154 207154 C
chrIX 207161 207161 A
chrIX 207453 207453 T
chrIX 207537 207537 C
chrIX 207606 207606 T
chrIX 207837 207837 A
chrIX 207969 207969 A
chrIX 208230 208230 A
chrIX 208314 208314 T
chrIX 208325 208325 A
chrIX 208696 208696 C
chrIX 208741 208741 G
chrIX 209019 209019 A
chrIX 209052 209052 T
chrIX 209100 209100 A
chrIX 209104 209104 T
chrIX 209124 209124 A
chrIX 209169 209169 A
chrIX 209190 209190 A
chrIX 209202 209202 T
chrIX 209259 209259 G
chrIX 209304 209304 T
chrIX 209340 209340 C
chrIX 209365 209365 C
chrIX 209451 209451 T
chrIX 209570 209570 C
chrIX 209628 209628 T
chrIX 209955 209955 C
chrIX 210030 210030 T
chrIX 210032 210032 C
chrIX 210034 210034 T
chrIX 210035 210035 G
chrIX 210036 210036 A
chrIX 210041 210041 A
chrIX 210042 210042 G
chrIX 210047 210047 G
chrIX 210048 210048 C
chrIX 210049 210049 G
chrIX 210095 210095 A
chrIX 210176 210176 T
chrIX 210294 210294 C
chrIX 210295 210295 T
chrIX 210296 210296 CT
chrIX 210297 210297 GT
chrIX 210298 210298 AC
chrIX 210299 210299 CGT
chrIX 210300 210300 ACT
chrIX 210301 210301 CGT
chrIX 210302 210302 ACT
chrIX 210303 210303 ACT
chrIX 210304 210304 GT
chrIX 210305 210305 CGT
chrIX 210306 210306 ACT
chrIX 210307 210307 CGT
chrIX 210309 210309 T
chrIX 210312 210312 C
chrIX 210313 210313 C
chrIX 210315 210315 A
chrIX 210317 210317 A
chrIX 210327 210327 G
chrIX 210330 210330 C
chrIX 210351 210351 T
chrIX 210355 210355 A
chrIX 210366 210366 C
chrIX 210373 210373 G
chrIX 210390 210390 T
chrIX 210395 210395 G
chrIX 210410 210410 AT
chrIX 210416 210416 A
chrIX 210419 210419 ACGT
chrIX 210426 210426 T
chrIX 210431 210431 G
chrIX 210432 210432 AC
chrIX 210433 210433 C
chrIX 210435 210435 GT
chrIX 210436 210436 AC
chrIX 210437 210437 C
chrIX 210438 210438 A
chrIX 210439 210439 A
chrIX 210440 210440 AT
chrIX 210443 210443 C
chrIX 210444 210444 T
chrIX 210445 210445 C
chrIX 210446 210446 A
chrIX 210449 210449 T
chrIX 210450 210450 T
chrIX 210451 210451 CT
chrIX 210452 210452 A
chrIX 210454 210454 T
chrIX 210459 210459 A
chrIX 210463 210463 C
chrIX 210478 210478 GT
chrIX 210486 210486 T
chrIX 210495 210495 T
chrIX 210496 210496 C
chrIX 210497 210497 A
chrIX 210499 210499 AT
chrIX 210500 210500 C
chrIX 210501 210501 T
chrIX 210503 210503 T
chrIX 210506 210506 C
chrIX 210508 210508 C
chrIX 210509 210509 A
chrIX 210510 210510 T
chrIX 210511 210511 C
chrIX 210512 210512 A
chrIX 210513 210513 A
chrIX 210518 210518 A
chrIX 210519 210519 T
chrIX 210520 210520 G
chrIX 210523 210523 C
chrIX 210527 210527 G
chrIX 210535 210535 CG
chrIX 210537 210537 A
chrIX 210538 210538 AC
chrIX 210539 210539 AC
chrIX 210540 210540 CT
chrIX 210541 210541 T
chrIX 210542 210542 T
chrIX 210543 210543 C
chrIX 210544 210544 A
chrIX 210545 210545 C
chrIX 210546 210546 T
chrIX 210547 210547 GT
chrIX 210548 210548 A
chrIX 210549 210549 C
chrIX 210550 210550 T
chrIX 210552 210552 G
chrIX 210562 210562 ACG
chrIX 210568 210568 A
chrIX 210578 210578 A
chrIX 210583 210583 A
chrIX 210586 210586 A
chrIX 210587 210587 T
chrIX 210589 210589 T
chrIX 210591 210591 T
chrIX 210592 210592 ACG
chrIX 210593 210593 T
chrIX 210596 210596 CG
chrIX 210597 210597 G
chrIX 210598 210598 CG
chrIX 210600 210600 A
chrIX 210601 210601 C
chrIX 210602 210602 C
chrIX 210603 210603 AC
chrIX 210604 210604 T
chrIX 210611 210611 CG
chrIX 210613 210613 AT
chrIX 210619 210619 CG
chrIX 210622 210622 A
chrIX 210630 210630 AT
chrIX 210640 210640 CG
chrIX 210642 210642 T
chrIX 210643 210643 A
chrIX 210645 210645 CG
chrIX 210648 210648 ACGT
chrIX 210649 210649 ACGT
chrIX 210650 210650 ACGT
chrIX 210651 210651 ACGT
chrIX 210652 210652 ACGT
chrIX 210653 210653 ACGT
chrIX 210654 210654 ACGT
chrIX 210655 210655 ACGT
chrIX 210656 210656 ACT
chrIX 210657 210657 ACG
chrIX 210658 210658 CGT
chrIX 210659 210659 CGT
chrIX 210660 210660 ACG
chrIX 210661 210661 CGT
chrIX 210662 210662 A
chrIX 210663 210663 A
chrIX 210664 210664 G
chrIX 210740 210740 T
chrIX 210741 210741 A
chrIX 210748 210748 T
chrIX 210758 210758 G
chrIX 210759 210759 C
chrIX 210760 210760 C
chrIX 221486 221486 T
chrIX 221501 221501 A
chrIX 221504 221504 T
chrIX 221507 221507 C
chrIX 221561 221561 C
chrIX 221588 221588 AT
chrIX 221591 221591 C
chrIX 221605 221605 AT
chrIX 221636 221636 AT
chrIX 221657 221657 A
chrIX 221672 221672 A
chrIX 221681 221681 G
chrIX 221705 221705 A
chrIX 221729 221729 C
chrIX 221786 221786 CG
chrIX 221795 221795 CG
chrIX 221798 221798 AT
chrIX 231559 231559 G
chrIX 231580 231580 C
chrIX 231583 231583 A
chrIX 231592 231592 C
chrIX 231604 231604 G
chrIX 231757 231757 CG
chrIX 231841 231841 CG
chrIX 231886 231886 CG
chrIX 231889 231889 CG
chrIX 231934 231934 AT
chrIX 231940 231940 CG
chrIX 231946 231946 AT
chrIX 246204 246204 T
chrIX 246205 246205 GT
chrIX 246206 246206 AC
chrIX 246207 246207 CGT
chrIX 246208 246208 ACG
chrIX 246209 246209 CGT
chrIX 246210 246210 AGT
chrIX 246211 246211 AGT
chrIX 246212 246212 ACG
chrIX 246213 246213 AGT
chrIX 246214 246214 AGT
chrIX 246215 246215 AGT
chrIX 246216 246216 CGT
chrIX 246217 246217 ACG
chrIX 246218 246218 CGT
chrIX 246219 246219 AGT
chrIX 246227 246227 G
chrIX 246230 246230 GT
chrIX 246231 246231 CG
chrIX 246232 246232 GT
chrIX 246234 246234 C
chrIX 246239 246239 AC
chrIX 246240 246240 C
chrIX 246241 246241 A
chrIX 246257 246257 G
chrIX 246262 246262 T
chrIX 246263 246263 A
chrIX 246266 246266 G
chrIX 246279 246279 G
chrIX 246284 246284 T
chrIX 246297 246297 C
chrIX 246300 246300 G
chrIX 246302 246302 A
chrIX 246303 246303 T
chrIX 246313 246313 AT
chrIX 246325 246325 C
chrIX 246326 246326 A
chrIX 246327 246327 A
chrIX 246330 246330 CG
chrIX 246332 246332 AT
chrIX 246333 246333 C
chrIX 246338 246338 A
chrIX 246345 246345 T
chrIX 246346 246346 A
chrIX 246354 246354 C
chrIX 246355 246355 A
chrIX 246356 246356 CT
chrIX 246357 246357 C
chrIX 246358 246358 G
chrIX 246370 246370 C
chrIX 246371 246371 A
chrIX 246373 246373 T
chrIX 246374 246374 G
chrIX 246375 246375 A
chrIX 246379 246379 G
chrIX 246381 246381 ACT
chrIX 246393 246393 CG
chrIX 246394 246394 A
chrIX 246395 246395 C
chrIX 246396 246396 GT
chrIX 246397 246397 T
chrIX 246400 246400 CG
chrIX 246420 246420 AT
chrIX 246428 246428 A
chrIX 246433 246433 CG
chrIX 246434 246434 C
chrIX 246435 246435 AT
chrIX 246441 246441 CG
chrIX 246443 246443 C
chrIX 246446 246446 T
chrIX 246447 246447 G
chrIX 246449 246449 T
chrIX 246450 246450 G
chrIX 246451 246451 G
chrIX 246456 246456 T
chrIX 246457 246457 T
chrIX 246459 246459 ACGT
chrIX 246463 246463 A
chrIX 246477 246477 AT
chrIX 246478 246478 AGT
chrIX 246479 246479 C
chrIX 246480 246480 G
chrIX 246481 246481 A
chrIX 246482 246482 T
chrIX 246483 246483 CG
chrIX 246484 246484 AT
chrIX 246485 246485 G
chrIX 246486 246486 C
chrIX 246487 246487 G
chrIX 246488 246488 G
chrIX 246489 246489 A
chrIX 246499 246499 AT
chrIX 246505 246505 AT
chrIX 246506 246506 ACGT
chrIX 246508 246508 CG
chrIX 246525 246525 CG
chrIX 246544 246544 CG
chrIX 246546 246546 AT
chrIX 246548 246548 AT
chrIX 246550 246550 AT
chrIX 246551 246551 G
chrIX 246552 246552 T
chrIX 246553 246553 ACT
chrIX 246554 246554 ACGT
chrIX 246555 246555 ACT
chrIX 246556 246556 AC
chrIX 246557 246557 ACG
chrIX 246558 246558 CT
chrIX 246559 246559 CG
chrIX 246560 246560 G
chrIX 246562 246562 T
chrIX 246563 246563 C
chrIX 248839 248839 T
chrIX 248840 248840 G
chrIX 248843 248843 A
chrIX 248844 248844 A
chrIX 248846 248846 G
chrIX 248847 248847 A
chrIX 248849 248849 G
chrIX 248933 248933 A
chrIX 248934 248934 T
chrIX 248936 248936 A
chrIX 248940 248940 AT
chrIX 248942 248942 T
chrIX 248943 248943 CG
chrIX 248946 248946 AT
chrIX 248947 248947 ACG
chrIX 256295 256295 T
chrIX 256307 256307 G
chrIX 256322 256322 A
chrIX 256324 256324 T
chrIX 256325 256325 A
chrIX 256337 256337 A
chrIX 256397 256397 A
chrIX 256403 256403 G
chrIX 256427 256427 A
chrIX 256430 256430 G
chrIX 256439 256439 C
chrIX 256472 256472 G
chrIX 256478 256478 T
chrIX 256487 256487 G
chrIX 256490 256490 A
chrIX 256505 256505 A
chrIX 300207 300207 G
chrIX 300211 300211 T
chrIX 300212 300212 T
chrIX 300213 300213 CG
chrIX 300214 300214 GT
chrIX 300215 300215 GT
chrIX 300216 300216 A
chrIX 300217 300217 ACT
chrIX 300218 300218 AT
chrIX 300219 300219 A
chrIX 300224 300224 G
chrIX 300225 300225 A
chrIX 300303 300303 A
chrIX 300311 300311 A
chrIX 300316 300316 CGT
chrIX 300317 300317 CGT
chrIX 300318 300318 C
chrIX 300319 300319 CG
chrIX 300320 300320 A
chrIX 300321 300321 C
chrIX 300322 300322 CG
chrIX 300324 300324 A
chrIX 300328 300328 T
chrIX 300340 300340 G
chrIX 300346 300346 A
chrIX 300410 300410 G
chrIX 300414 300414 A
chrIX 300461 300461 T
chrIX 300475 300475 G
chrIX 300476 300476 A
chrIX 300481 300481 T
chrIX 300482 300482 A
chrIX 300484 300484 G
chrIX 300485 300485 G
chrIX 300488 300488 C
chrIX 300492 300492 G
chrIX 300493 300493 A
chrIX 300495 300495 T
chrIX 300505 300505 A
chrIX 300507 300507 T
chrIX 300509 300509 G
chrIX 300510 300510 CG
chrIX 300511 300511 AT
chrIX 300512 300512 C
chrIX 300513 300513 T
chrIX 300514 300514 C
chrIX 300521 300521 C
chrIX 300523 300523 CGT
chrIX 300524 300524 A
chrIX 300527 300527 G
chrIX 300530 300530 G
chrIX 300534 300534 AC
chrIX 300535 300535 T
chrIX 300539 300539 C
chrIX 300541 300541 T
chrIX 300543 300543 G
chrIX 300544 300544 C
chrIX 300545 300545 T
chrIX 300546 300546 AC
chrIX 300547 300547 C
chrIX 300549 300549 C
chrIX 300550 300550 G
chrIX 300555 300555 C
chrIX 300556 300556 G
chrIX 300557 300557 A
chrIX 300560 300560 A
chrIX 300562 300562 G
chrIX 300564 300564 C
chrIX 300573 300573 T
chrIX 300587 300587 AT
chrIX 300588 300588 AGT
chrIX 300589 300589 AT
chrIX 300591 300591 AT
chrIX 300593 300593 AT
chrIX 300594 300594 AT
chrIX 300595 300595 CG
chrIX 300599 300599 G
chrIX 300600 300600 AT
chrIX 300610 300610 CG
chrIX 300611 300611 CG
chrIX 300614 300614 A
chrIX 300615 300615 CG
chrIX 300617 300617 C
chrIX 300634 300634 T
chrIX 300645 300645 AT
chrIX 300655 300655 CG
chrIX 300659 300659 AT
chrIX 300661 300661 T
chrIX 317167 317167 T
chrIX 317168 317168 T
chrIX 317215 317215 T
chrIX 317221 317221 C
chrIX 317233 317233 G
chrIX 317266 317266 AT
chrIX 317281 317281 CG
chrIX 317290 317290 T
chrIX 317335 317335 CG
chrIX 317353 317353 CG
chrIX 317380 317380 CG
chrIX 317395 317395 AT
chrIX 317413 317413 CG
chrIX 317437 317437 CG
chrIX 317443 317443 G
chrIX 317557 317557 CG
chrIX 317572 317572 AT
chrIX 317578 317578 CG
chrIX 317593 317593 CG
chrIX 317602 317602 CG
chrIX 317605 317605 T
chrIX 317650 317650 T
chrIX 317839 317839 CG
chrIX 317854 317854 AT
chrIX 317872 317872 CG
chrIX 317884 317884 CG
chrIX 317896 317896 AT
chrIX 324389 324389 CG
chrIX 324390 324390 C
chrIX 324408 324408 A
chrIX 324413 324413 T
chrIX 324418 324418 G
chrIX 324430 324430 T
chrIX 324438 324438 G
chrIX 324444 324444 T
chrIX 324446 324446 A
chrIX 324449 324449 C
chrIX 324456 324456 G
chrIX 324467 324467 T
chrIX 324473 324473 T
chrIX 324492 324492 G
chrIX 324493 324493 CG
chrIX 324499 324499 A
chrIX 324502 324502 T
chrIX 324506 324506 AT
chrIX 324519 324519 A
chrIX 324521 324521 CG
chrIX 324522 324522 T
chrIX 324527 324527 AT
chrIX 324538 324538 T
chrIX 324547 324547 C
chrIX 324559 324559 CG
chrIX 324573 324573 CG
chrIX 324579 324579 CG
chrIX 324830 324830 C
chrIX 324835 324835 A
chrIX 324853 324853 C
chrIX 324854 324854 G
chrIX 324871 324871 C
chrIX 324872 324872 G
chrIX 324875 324875 T
chrIX 324898 324898 G
chrIX 324902 324902 A
chrIX 324912 324912 G
chrIX 324914 324914 G
chrIX 324915 324915 C
chrIX 324918 324918 AG
chrIX 324939 324939 AT
chrIX 324956 324956 CG
chrIX 324957 324957 CG
chrIX 324958 324958 CG
chrIX 324962 324962 G
chrIX 324963 324963 G
chrIX 324982 324982 G
chrIX 324985 324985 T
chrIX 325011 325011 T
chrIX 325029 325029 AT
chrIX 325032 325032 CG
chrIX 325062 325062 G
chrIX 325063 325063 A
chrIX 325080 325080 C
chrIX 325081 325081 T
chrIX 325091 325091 C
chrIX 325112 325112 C
chrIX 325159 325159 A
chrIX 325163 325163 AT
chrIX 325729 325729 A
chrIX 325730 325730 C
chrIX 325732 325732 G
chrIX 325733 325733 A
chrIX 325737 325737 A
chrIX 325738 325738 A
chrIX 325739 325739 C
chrIX 325742 325742 G
chrIX 325829 325829 C
chrIX 325830 325830 T
chrIX 366531 366531 T
chrIX 366549 366549 C
chrIX 366567 366567 T
chrIX 366603 366603 T
chrIX 366615 366615 T
chrIX 366620 366620 A
chrIX 366621 366621 C
chrIX 366633 366633 A
chrIX 366638 366638 G
chrIX 366651 366651 T
chrIX 390636 390636 T
chrIX 390638 390638 G
chrIX 390639 390639 T
chrIX 390657 390657 C
chrIX 390718 390718 C
chrIX 390724 390724 G
chrIX 390744 390744 G
chrIX 390767 390767 T
chrIX 390768 390768 A
chrIX 390770 390770 C
chrIX 390771 390771 A
chrIX 390779 390779 A
chrIX 390789 390789 T
chrIX 390850 390850 T
chrIX 390856 390856 A
chrIX 390876 390876 A
chrIX 390899 390899 G
chrIX 390911 390911 G
chrIX 390995 390995 A
chrIX 390996 390996 C
chrIX 391001 391001 G
chrIX 391012 391012 G
chrIX 391013 391013 C
chrIX 391027 391027 G
chrIX 391028 391028 G
chrIX 391089 391089 A
chrIX 391102 391102 A
chrIX 391105 391105 A
chrIX 391111 391111 T
chrIX 391113 391113 T
chrIX 391166 391166 G
chrIX 391167 391167 T
chrIX 391172 391172 A
chrIX 391183 391183 A
chrIX 391184 391184 G
chrIX 391198 391198 A
chrIX 391199 391199 A
chrIX 391258 391258 A
chrIX 391259 391259 G
chrIX 391260 391260 A
chrIX 391273 391273 G
chrIX 391276 391276 G
chrIX 391282 391282 G
chrIX 391288 391288 A
chrIX 391289 391289 C
chrIX 391291 391291 G
chrIX 391293 391293 T
chrIX 391294 391294 A
chrIX 391295 391295 G
chrIX 391315 391315 A
chrIX 391321 391321 G
chrIX 391327 391327 T
chrIX 391329 391329 T
chrIX 391330 391330 A
chrIX 391332 391332 A
chrIX 391333 391333 G
chrIX 391334 391334 C
chrIX 391336 391336 G
chrIX 391338 391338 T
chrIX 391339 391339 AT
chrIX 391340 391340 G
chrIX 391347 391347 T
chrIX 391363 391363 G
chrIX 391366 391366 G
chrIX 391372 391372 T
chrIX 391374 391374 T
chrIX 391375 391375 A
chrIX 391377 391377 A
chrIX 391378 391378 G
chrIX 391379 391379 C
chrIX 391381 391381 G
chrIX 391383 391383 T
chrIX 391384 391384 C
chrIX 391408 391408 A
chrIX 391410 391410 A
chrIX 391411 391411 GT
chrIX 391413 391413 G
chrIX 391414 391414 A
chrIX 391415 391415 G
chrIX 391417 391417 T
chrIX 391419 391419 AG
chrIX 391420 391420 A
chrIX 391421 391421 G
chrIX 391422 391422 G
chrIX 391423 391423 A
chrIX 391428 391428 T
chrIX 391431 391431 C
chrIX 391441 391441 G
chrIX 391444 391444 G
chrIX 391447 391447 G
chrIX 391453 391453 T
chrIX 391455 391455 T
chrIX 391456 391456 A
chrIX 391457 391457 A
chrIX 391458 391458 AC
chrIX 391459 391459 GT
chrIX 391460 391460 C
chrIX 391461 391461 G
chrIX 391462 391462 AG
chrIX 391464 391464 T
chrIX 391465 391465 AC
chrIX 391466 391466 G
chrIX 391476 391476 C
chrIX 391480 391480 A
chrIX 391486 391486 G
chrIX 391489 391489 G
chrIX 391492 391492 G
chrIX 391498 391498 T
chrIX 391500 391500 T
chrIX 391501 391501 A
chrIX 391502 391502 A
chrIX 391503 391503 AC
chrIX 391504 391504 GT
chrIX 391505 391505 C
chrIX 391506 391506 G
chrIX 391507 391507 AG
chrIX 391509 391509 T
chrIX 391510 391510 AC
chrIX 391511 391511 G
chrIX 391518 391518 T
chrIX 391521 391521 T
chrIX 391525 391525 A
chrIX 391531 391531 G
chrIX 391534 391534 G
chrIX 391537 391537 G
chrIX 391543 391543 T
chrIX 391545 391545 T
chrIX 391546 391546 A
chrIX 391547 391547 A
chrIX 391548 391548 AC
chrIX 391549 391549 GT
chrIX 391550 391550 C
chrIX 391551 391551 G
chrIX 391552 391552 AG
chrIX 391554 391554 T
chrIX 391555 391555 C
chrIX 391563 391563 T
chrIX 391566 391566 T
chrIX 391579 391579 A
chrIX 391581 391581 A
chrIX 391582 391582 GT
chrIX 391584 391584 G
chrIX 391585 391585 A
chrIX 391586 391586 G
chrIX 391588 391588 T
chrIX 391590 391590 AG
chrIX 391591 391591 C
chrIX 391592 391592 G
chrIX 391593 391593 G
chrIX 391594 391594 A
chrIX 391596 391596 T
chrIX 391597 391597 T
chrIX 391599 391599 T
chrIX 391615 391615 A
chrIX 391618 391618 G
chrIX 391620 391620 G
chrIX 391621 391621 A
chrIX 391622 391622 G
chrIX 391624 391624 T
chrIX 391626 391626 AG
chrIX 391628 391628 G
chrIX 391629 391629 G
chrIX 391630 391630 AG
chrIX 391632 391632 T
chrIX 391633 391633 T
chrIX 391635 391635 T
chrIX 391648 391648 G
chrIX 391651 391651 G
chrIX 391660 391660 T
chrIX 391662 391662 T
chrIX 391664 391664 A
chrIX 391665 391665 AC
chrIX 391666 391666 GT
chrIX 391667 391667 C
chrIX 391668 391668 G
chrIX 391669 391669 AG
chrIX 391671 391671 T
chrIX 391672 391672 AC
chrIX 391673 391673 G
chrIX 391681 391681 T
chrIX 391682 391682 A
chrIX 391683 391683 C
chrIX 391687 391687 A
chrIX 391693 391693 G
chrIX 391696 391696 G
chrIX 391699 391699 G
chrIX 391705 391705 T
chrIX 391707 391707 T
chrIX 391708 391708 A
chrIX 391709 391709 A
chrIX 391710 391710 AC
chrIX 391711 391711 AT
chrIX 391712 391712 C
chrIX 391714 391714 G
chrIX 391716 391716 T
chrIX 391717 391717 AC
chrIX 391718 391718 G
chrIX 391725 391725 T
chrIX 391728 391728 T
chrIX 391732 391732 A
chrIX 391738 391738 G
chrIX 391741 391741 G
chrIX 391750 391750 T
chrIX 391752 391752 T
chrIX 391754 391754 A
chrIX 391755 391755 AC
chrIX 391756 391756 GT
chrIX 391757 391757 C
chrIX 391759 391759 G
chrIX 391761 391761 T
chrIX 391762 391762 C
chrIX 391770 391770 T
chrIX 391786 391786 A
chrIX 391789 391789 G
chrIX 391797 391797 AG
chrIX 391798 391798 A
chrIX 391799 391799 G
chrIX 391800 391800 G
chrIX 391801 391801 A
chrIX 391806 391806 T
chrIX 391822 391822 G
chrIX 391825 391825 G
chrIX 391831 391831 G
chrIX 391833 391833 T
chrIX 391835 391835 A
chrIX 391836 391836 C
chrIX 391837 391837 AT
chrIX 391842 391842 T
chrIX 391843 391843 T
chrIX 391844 391844 A
chrIX 391852 391852 T
chrIX 391853 391853 A
chrIX 391854 391854 C
chrIX 391858 391858 A
chrIX 391864 391864 G
chrIX 391867 391867 G
chrIX 391876 391876 G
chrIX 391878 391878 T
chrIX 391882 391882 G
chrIX 391887 391887 T
chrIX 391888 391888 AC
chrIX 391889 391889 G
chrIX 391896 391896 T
chrIX 391909 391909 G
chrIX 391912 391912 G
chrIX 391921 391921 G
chrIX 391923 391923 T
chrIX 391927 391927 G
chrIX 391930 391930 G
chrIX 391932 391932 T
chrIX 391933 391933 T
chrIX 391957 391957 A
chrIX 391960 391960 A
chrIX 391962 391962 G
chrIX 391963 391963 A
chrIX 391964 391964 G
chrIX 391966 391966 T
chrIX 391968 391968 G
chrIX 391969 391969 AC
chrIX 391970 391970 G
chrIX 391977 391977 C
chrIX 391993 391993 G
chrIX 392002 392002 T
chrIX 392008 392008 G
chrIX 392013 392013 T
chrIX 392014 392014 C
chrIX 392029 392029 A
chrIX 392038 392038 A
chrIX 392041 392041 G
chrIX 392047 392047 T
chrIX 392049 392049 A
chrIX 392058 392058 T
chrIX 392074 392074 A
chrIX 392077 392077 A
chrIX 392083 392083 G
chrIX 392085 392085 T
chrIX 392087 392087 A
chrIX 392088 392088 AC
chrIX 392089 392089 AT
chrIX 392090 392090 C
chrIX 392092 392092 G
chrIX 392094 392094 T
chrIX 392095 392095 CT
chrIX 392096 392096 A
chrIX 392103 392103 T
chrIX 392119 392119 G
chrIX 392128 392128 T
chrIX 392130 392130 T
chrIX 392131 392131 A
chrIX 392133 392133 A
chrIX 392134 392134 G
chrIX 392135 392135 C
chrIX 392137 392137 G
chrIX 392139 392139 T
chrIX 392140 392140 C
chrIX 392164 392164 A
chrIX 392166 392166 A
chrIX 392167 392167 GT
chrIX 392169 392169 G
chrIX 392170 392170 A
chrIX 392171 392171 G
chrIX 392173 392173 T
chrIX 392175 392175 AG
chrIX 392176 392176 AC
chrIX 392177 392177 G
chrIX 392184 392184 T
chrIX 392200 392200 G
chrIX 392203 392203 G
chrIX 392209 392209 T
chrIX 392211 392211 T
chrIX 392212 392212 A
chrIX 392213 392213 A
chrIX 392214 392214 AC
chrIX 392215 392215 GT
chrIX 392216 392216 C
chrIX 392217 392217 G
chrIX 392218 392218 AG
chrIX 392220 392220 T
chrIX 392221 392221 AC
chrIX 392222 392222 G
chrIX 392236 392236 A
chrIX 392245 392245 A
chrIX 392247 392247 A
chrIX 392248 392248 GT
chrIX 392250 392250 G
chrIX 392251 392251 A
chrIX 392252 392252 G
chrIX 392254 392254 T
chrIX 392256 392256 AG
chrIX 392257 392257 AC
chrIX 392258 392258 G
chrIX 392259 392259 G
chrIX 392260 392260 AG
chrIX 392262 392262 T
chrIX 392263 392263 T
chrIX 392265 392265 T
chrIX 392281 392281 G
chrIX 392284 392284 G
chrIX 392290 392290 T
chrIX 392292 392292 T
chrIX 392293 392293 A
chrIX 392294 392294 A
chrIX 392295 392295 AC
chrIX 392296 392296 GT
chrIX 392297 392297 C
chrIX 392298 392298 G
chrIX 392299 392299 AG
chrIX 392301 392301 T
chrIX 392302 392302 AC
chrIX 392303 392303 G
chrIX 392317 392317 A
chrIX 392326 392326 A
chrIX 392328 392328 A
chrIX 392329 392329 GT
chrIX 392331 392331 G
chrIX 392332 392332 A
chrIX 392333 392333 G
chrIX 392335 392335 T
chrIX 392337 392337 AG
chrIX 392339 392339 G
chrIX 392340 392340 G
chrIX 392341 392341 AG
chrIX 392343 392343 T
chrIX 392344 392344 T
chrIX 392346 392346 T
chrIX 392362 392362 A
chrIX 392364 392364 A
chrIX 392365 392365 GT
chrIX 392367 392367 G
chrIX 392368 392368 A
chrIX 392369 392369 G
chrIX 392371 392371 T
chrIX 392373 392373 AG
chrIX 392375 392375 G
chrIX 392376 392376 G
chrIX 392377 392377 AG
chrIX 392379 392379 T
chrIX 392380 392380 T
chrIX 392398 392398 A
chrIX 392400 392400 A
chrIX 392401 392401 T
chrIX 392403 392403 G
chrIX 392404 392404 A
chrIX 392405 392405 G
chrIX 392407 392407 T
chrIX 392409 392409 AG
chrIX 392410 392410 C
chrIX 392411 392411 G
chrIX 392412 392412 G
chrIX 392413 392413 AG
chrIX 392415 392415 T
chrIX 392416 392416 T
chrIX 392434 392434 A
chrIX 392436 392436 A
chrIX 392437 392437 GT
chrIX 392439 392439 G
chrIX 392440 392440 A
chrIX 392441 392441 G
chrIX 392443 392443 T
chrIX 392445 392445 AG
chrIX 392446 392446 AC
chrIX 392447 392447 G
chrIX 392448 392448 G
chrIX 392449 392449 AG
chrIX 392451 392451 T
chrIX 392452 392452 T
chrIX 392454 392454 T
chrIX 392470 392470 G
chrIX 392479 392479 T
chrIX 392481 392481 T
chrIX 392482 392482 A
chrIX 392483 392483 A
chrIX 392484 392484 AC
chrIX 392485 392485 GT
chrIX 392486 392486 C
chrIX 392487 392487 G
chrIX 392488 392488 AG
chrIX 392490 392490 T
chrIX 392491 392491 AC
chrIX 392492 392492 G
chrIX 392506 392506 A
chrIX 392515 392515 A
chrIX 392518 392518 G
chrIX 392520 392520 G
chrIX 392521 392521 A
chrIX 392522 392522 G
chrIX 392524 392524 T
chrIX 392526 392526 AG
chrIX 392527 392527 C
chrIX 392528 392528 G
chrIX 392529 392529 G
chrIX 392530 392530 AG
chrIX 392532 392532 T
chrIX 392533 392533 T
chrIX 392535 392535 T
chrIX 392538 392538 C
chrIX 392551 392551 A
chrIX 392554 392554 G
chrIX 392558 392558 G
chrIX 392560 392560 T
chrIX 392562 392562 AG
chrIX 392563 392563 AC
chrIX 392564 392564 G
chrIX 392565 392565 G
chrIX 392566 392566 AG
chrIX 392568 392568 T
chrIX 392569 392569 T
chrIX 392571 392571 T
chrIX 392587 392587 G
chrIX 392590 392590 G
chrIX 392596 392596 G
chrIX 392598 392598 T
chrIX 392599 392599 A
chrIX 392600 392600 A
chrIX 392601 392601 AC
chrIX 392602 392602 AT
chrIX 392603 392603 C
chrIX 392605 392605 G
chrIX 392607 392607 T
chrIX 392608 392608 AC
chrIX 392609 392609 G
chrIX 392615 392615 A
chrIX 392623 392623 A
chrIX 392632 392632 A
chrIX 392633 392633 C
chrIX 392635 392635 G
chrIX 392641 392641 T
chrIX 392643 392643 AG
chrIX 392652 392652 T
chrIX 392668 392668 G
chrIX 392671 392671 G
chrIX 392677 392677 T
chrIX 392679 392679 T
chrIX 392683 392683 G
chrIX 392689 392689 A
chrIX 392690 392690 G
chrIX 392704 392704 G
chrIX 392713 392713 G
chrIX 392722 392722 G
chrIX 392724 392724 T
chrIX 392728 392728 A
chrIX 392742 392742 C
chrIX 392745 392745 A
chrIX 392909 392909 C
chrIX 392911 392911 A
chrIX 392916 392916 T
chrIX 392917 392917 A
chrIX 392919 392919 T
chrIX 392920 392920 G
chrIX 392939 392939 G
chrIX 392941 392941 T
chrIX 392946 392946 A
chrIX 392947 392947 T
chrIX 392949 392949 A
chrIX 392950 392950 T
chrIX 393021 393021 T
chrIX 393022 393022 C
chrIX 393024 393024 T
chrIX 393026 393026 C
chrIX 393027 393027 C
chrIX 393030 393030 C
chrIX 393051 393051 C
chrIX 393052 393052 G
chrIX 393054 393054 A
chrIX 393056 393056 G
chrIX 393057 393057 T
chrIX 393060 393060 T
chrIX 431738 431738 G
chrIX 431744 431744 G
chrIX 431749 431749 T
chrIX 431755 431755 C
chrIX 431761 431761 T
chrIX 431874 431874 CG
chrIX 431988 431988 CG
chrIX 432007 432007 AT
chrIX 432102 432102 AT
chrIX 432121 432121 CG
chrIX 432190 432190 AT
chrIX 432219 432219 AT
chrIX 432350 432350 AT
chrIX 432351 432351 CG
chrIX 432354 432354 CG
chrIX 432357 432357 AT
chrIX 432360 432360 A
chrIX 432361 432361 A
chrIX 432415 432415 A
chrIX 432418 432418 A
chrIX 432421 432421 A
chrIX 432423 432423 C
chrIX 432424 432424 G
chrIX 432425 432425 C
chrIX 432527 432527 AT
chrIX 432568 432568 AT
chrIX 432630 432630 AT
chrIX 432859 432859 AT
chrIX 432981 432981 AT
chrIX 433072 433072 AT
chrIX 433095 433095 AT
chrIX 433120 433120 CG
chrIX 433213 433213 AT
chrIX 433253 433253 AT
chrIX 433283 433283 CG
chrIX 433284 433284 AT
chrIX 433286 433286 CG
chrIX 433297 433297 C
chrIX 433317 433317 C
chrIX 433318 433318 A
chrIX 433319 433319 T
chrIX 433321 433321 C
chrIX 433322 433322 G
chrIX 433324 433324 C
chrIX 433325 433325 T
chrIX 433359 433359 A
chrIX 433370 433370 A
chrIX 433373 433373 C
chrIX 433376 433376 G
chrIX 433377 433377 A
chrIX 433388 433388 G
chrIX 433390 433390 C
chrIX 433442 433442 G
chrIX 433448 433448 G
chrIX 433449 433449 C
chrIX 433453 433453 C
chrIX 433455 433455 C
chrIX 433457 433457 G
chrIX 433458 433458 C
chrIX 433471 433471 A
chrIX 433473 433473 AT
chrIX 433482 433482 CG
chrIX 433484 433484 AT
chrIX 433485 433485 C
chrIX 433486 433486 AT
chrIX 433492 433492 AT
chrIX 433493 433493 AT
chrIX 433500 433500 CG
chrIX 433554 433554 AT
chrIX 433560 433560 G
chrIX 433570 433570 CG
chrIX 433572 433572 C
chrIX 433573 433573 G
chrIX 433591 433591 A
chrIX 433592 433592 C
chrIX 433594 433594 T
chrIX 433595 433595 C
chrIX 433596 433596 G
chrIX 433598 433598 C
chrIX 433599 433599 A
chrIX 433600 433600 CT
chrIX 433604 433604 G
chrIX 433605 433605 A
chrIX 433606 433606 T
chrIX 433609 433609 AT
chrIX 433610 433610 A
chrIX 433611 433611 AT
chrIX 433613 433613 C
chrIX 433614 433614 G
chrIX 433618 433618 AT
chrIX 433627 433627 AT
chrIX 433645 433645 A
chrIX 433648 433648 C
chrIX 433656 433656 AT
chrIX 433660 433660 CG
chrIX 433676 433676 A
chrIX 433677 433677 C
chrIX 433682 433682 C
chrIX 433689 433689 T
chrIX 433692 433692 CG
chrIX 433703 433703 AT
chrIX 433711 433711 AT
chrIX 433712 433712 ACGT
chrIX 433716 433716 T
chrIX 433718 433718 AT
chrIX 433723 433723 C
chrIX 433724 433724 AT
chrIX 433737 433737 C
chrIX 433755 433755 AT
chrIX 433759 433759 AT
chrIX 433765 433765 C
chrIX 433768 433768 A
chrIX 433771 433771 A
chrIX 433772 433772 A
chrIX 433782 433782 CG
chrIX 433783 433783 AT
chrIX 433784 433784 AT
chrIX 433792 433792 A
chrIX 433803 433803 A
chrIX 433811 433811 A
chrIX 433814 433814 AT
chrIX 433818 433818 AT
chrIX 433819 433819 CG
chrIX 433823 433823 AT
chrIX 433825 433825 CG
chrIX 433851 433851 AT
chrIX 433856 433856 CG
chrIX 433857 433857 AT
chrIX 433860 433860 C
chrIX 433869 433869 AT
chrIX 433871 433871 CG
chrIX 433878 433878 T
chrIX 433879 433879 AT
chrIX 433882 433882 CG
chrIX 433884 433884 CG
chrIX 433898 433898 CG
chrIX 433902 433902 C
chrIX 433912 433912 CG
chrIX 433927 433927 C
chrIX 433952 433952 C
chrIX 433955 433955 C
chrIX 433961 433961 AT
chrIX 433964 433964 AT
chrIX 433967 433967 T
chrIX 433976 433976 C
chrIX 433977 433977 AT
chrIX 433978 433978 CG
chrIX 433980 433980 A
chrIX 433981 433981 CG
chrIX 433983 433983 AT
chrIX 433988 433988 AT
chrIX 433989 433989 AT
chrIX 433991 433991 T
chrIX 434027 434027 G
chrIX 434030 434030 CG
chrIX 434081 434081 AT
chrIX 434113 434113 CG
chrIX 434114 434114 AT
chrIX 434132 434132 CG
chrIX 434171 434171 T
chrIX 434210 434210 CG
chrIX 434222 434222 CG
chrIX 434234 434234 C
chrIX 434237 434237 T
chrIX 434249 434249 CG
chrIX 434252 434252 C
chrIX 434255 434255 T
chrIX 434270 434270 CG
chrIX 434282 434282 CG
chrIX 434289 434289 T
chrIX 434290 434290 A
chrIX 434291 434291 G
chrIX 434307 434307 CG
chrIX 434309 434309 A
chrIX 434318 434318 T
chrIX 434324 434324 A
chrIX 434325 434325 C
chrIX 437136 437136 G
chrIX 437139 437139 A
chrIX 437153 437153 G
chrIX 437154 437154 C
chrIX 437169 437169 G
chrIX 437185 437185 A
chrIX 437200 437200 C
chrIX 437202 437202 C
chrIX 437203 437203 G
chrIX 437209 437209 G
chrIX 437226 437226 G
chrIX 437232 437232 G
chrIX 437241 437241 T
chrIX 437242 437242 C
chrIX 437265 437265 T
chrIX 437271 437271 AT
chrIX 437292 437292 C
chrIX 437295 437295 CG
chrIX 437296 437296 A
chrIX 437304 437304 T
chrIX 437310 437310 AT
chrIX 437322 437322 C
chrIX 437325 437325 CG
chrIX 437337 437337 CG
chrIX 437343 437343 CG
chrIX 437345 437345 AT
chrIX 437416 437416 CG
chrIX 437459 437459 CG
chrIX 437461 437461 CG
chrIX 437475 437475 CG
chrIX 437495 437495 AC
chrIX 437499 437499 A
chrIX 437523 437523 C
chrIX 437529 437529 CG
chrIX 437532 437532 CG
chrIX 437534 437534 G
chrIX 437536 437536 A
chrIX 437538 437538 G
chrIX 437544 437544 C
chrIX 437568 437568 C
chrIX 437573 437573 A
chrIX 437583 437583 T
chrIX 437605 437605 CG
chrIX 437617 437617 T
chrIX 437639 437639 CG
chrIX 437675 437675 AT
chrIX 437676 437676 AT
chrIX 437691 437691 AT
chrIX 437694 437694 AT
chrIX 437718 437718 T
chrIX 437727 437727 AT
chrIX 437731 437731 AT
chrIX 437732 437732 T
chrIX 437740 437740 C
chrIX 437745 437745 A
chrIX 437755 437755 AT
chrIX 437758 437758 AT
chrIX 437808 437808 AT
chrIX 437810 437810 CG
chrIX 437819 437819 CG
chrIX 437825 437825 CG
chrIX 437972 437972 T
chrIX 437973 437973 A
chrIX 437980 437980 C
chrIX 437988 437988 C
chrIX 437994 437994 C
chrIX 437999 437999 C
chrIX 438018 438018 C
chrIX 438030 438030 C
chrIX 438031 438031 G
chrIX 438037 438037 A
chrIX 438042 438042 G
chrIX 438072 438072 AT
chrIX 438075 438075 C
chrIX 438093 438093 AT
chrIX 438096 438096 AT
chrIX 438101 438101 CG
chrIX 438105 438105 CG
chrIX 438115 438115 A
chrIX 438286 438286 T
chrIX 438289 438289 C
chrIX 438293 438293 G
chrIX 438308 438308 A
chrIX 438315 438315 A
chrIX 438330 438330 G
chrIX 438333 438333 C
chrIX 438342 438342 T
chrIX 438343 438343 A
chrIX 438358 438358 AT
chrIX 438359 438359 G
chrIX 438366 438366 A
chrIX 438374 438374 T
chrIX 438388 438388 T
chrIX 438567 438567 T
chrIX 438570 438570 C
chrIX 438573 438573 A
chrIX 438609 438609 A
chrIX 438622 438622 T
chrIX 438686 438686 AT
chrIX 438697 438697 A
chrIX 438698 438698 A
chrIX 438699 438699 G
chrIX 438741 438741 A
chrIX 438742 438742 AG
chrIX 438743 438743 C
chrIX 438749 438749 AC
chrIX 438758 438758 C
chrIX 438765 438765 G
chrIX 438768 438768 A
chrIX 438773 438773 T
chrIX 438796 438796 G
chrIX 438797 438797 T
chrIX 438837 438837 T
chrIX 438856 438856 AT
chrIX 438858 438858 CG
chrIX 438859 438859 CG
chrIX 438863 438863 CG
chrIX 438864 438864 CG
chrIX 438867 438867 CG
chrIX 438873 438873 CG
chrIX 439004 439004 G
chrIX 439006 439006 A
chrIX 439011 439011 T
chrIX 439012 439012 A
chrIX 439013 439013 G
chrIX 439015 439015 A
chrIX 439086 439086 G
chrIX 439100 439100 G
chrIX 439126 439126 G
chrIX 439127 439127 A
chrIX 439132 439132 CG
chrIX 439144 439144 G
chrIX 439158 439158 CG
chrIX 439160 439160 G
chrIX 439163 439163 AT
chrIX 439169 439169 AT
chrIX 439171 439171 A
chrIX 439176 439176 AT
chrIX 439186 439186 AT
chrIX 439202 439202 C
chrIX 439204 439204 C
chrIX 439208 439208 T
chrIX 439215 439215 G
chrIX 439226 439226 G
chrIX 439235 439235 G
chrIX 439236 439236 C
chrIX 439241 439241 C
chrIX 439275 439275 A
chrIX 439278 439278 CG
chrIX 439280 439280 AT
chrIX 439281 439281 G
chrIX 439287 439287 C
chrIX 439294 439294 AT
chrIX 439296 439296 A
chrIX 439297 439297 T
chrIX 439307 439307 AT
chrIX 439311 439311 A
chrIX 439323 439323 CG
chrIX 439329 439329 T
chrIX 439331 439331 AT
chrIX 439339 439339 C
chrIX 439341 439341 CG
chrIX 439345 439345 T
chrIX 439349 439349 A
chrIX 439350 439350 AT
chrIX 439367 439367 T
chrIX 439373 439373 T
chrIX 439385 439385 A
chrIX 439387 439387 A
chrIX 439417 439417 C
chrIX 439442 439442 A
chrIX 439447 439447 CG
chrIX 439449 439449 AT
chrIX 439454 439454 T
chrIX 439455 439455 C
chrIX 439456 439456 A
chrIX 439460 439460 T
chrIX 439463 439463 CG
chrIX 439465 439465 G
chrIX 439466 439466 C
chrIX 439467 439467 G
chrIX 439468 439468 A
chrIX 439475 439475 G
chrIX 439485 439485 A
chrIX 439487 439487 AT
chrIX 439493 439493 T
chrIX 439494 439494 A
chrIX 439496 439496 G
chrIX 439497 439497 A
chrIX 439503 439503 C
chrIX 439506 439506 A
chrIX 439515 439515 A
chrIX 439517 439517 A
chrIX 439521 439521 G
chrIX 439533 439533 T
chrIX 439542 439542 G
chrIX 439544 439544 A
chrIX 439551 439551 C
chrIX 439553 439553 G
chrIX 439554 439554 T
chrIX 439555 439555 T
chrIX 439556 439556 AG
chrIX 439557 439557 AT
chrIX 439560 439560 G
chrIX 439561 439561 GT
chrIX 439562 439562 A
chrIX 439564 439564 C
chrIX 439565 439565 AG
chrIX 439569 439569 T
chrIX 439573 439573 C
chrIX 439574 439574 G
chrIX 439582 439582 ACGT
chrIX 439583 439583 G
chrIX 439584 439584 GT
chrIX 439585 439585 C
chrIX 439589 439589 AT
chrIX 439590 439590 CG
chrIX 439591 439591 CG
chrIX 439592 439592 CG
chrIX 439600 439600 AT
chrIX 439602 439602 G
chrIX 439606 439606 A
chrIX 439608 439608 CG
chrIX 439611 439611 A
chrIX 439620 439620 AT
chrIX 439621 439621 G
chrIX 439626 439626 A
chrIX 439627 439627 AT
chrIX 439665 439665 G
chrIX 439672 439672 T
chrIX 439683 439683 G
chrIX 439685 439685 A
chrIX 439692 439692 G
