# Supplementary material for: Sequence Profiling of the Saccharomyces cerevisiae Genome Permits Deconvolution of Unique and Multialigned Reads for Variant Detection
Source: G3 (Bethesda). 2014 Feb 20;4(4):707–15. doi: 10.1534/g3.113.009464 (PMC4059241; doi:10.1534/g3.113.009464)
Supplement: Supporting Information [file supp_g3.113.009464_FileS1.zip › resources/100nt/chrmt_100_intrasnv.bed]

track name=intraSNV_100 description="intra SNV from HTS profile"
chrmt 1361 1361 T
chrmt 1362 1362 C
chrmt 1363 1363 T
chrmt 1366 1366 G
chrmt 1419 1419 T
chrmt 1490 1490 A
chrmt 1491 1491 CT
chrmt 1492 1492 AG
chrmt 1495 1495 AT
chrmt 3988 3988 T
chrmt 3990 3990 A
chrmt 3994 3994 C
chrmt 3999 3999 T
chrmt 4005 4005 T
chrmt 4090 4090 AT
chrmt 4094 4094 AT
chrmt 4096 4096 AT
chrmt 4098 4098 T
chrmt 4251 4251 C
chrmt 4252 4252 T
chrmt 4253 4253 A
chrmt 4265 4265 G
chrmt 4269 4269 T
chrmt 4274 4274 G
chrmt 4279 4279 G
chrmt 4281 4281 T
chrmt 4287 4287 C
chrmt 4366 4366 CG
chrmt 4367 4367 AT
chrmt 4368 4368 T
chrmt 4369 4369 T
chrmt 4370 4370 T
chrmt 4371 4371 T
chrmt 4372 4372 A
chrmt 4373 4373 T
chrmt 4376 4376 T
chrmt 12699 12699 C
chrmt 12701 12701 A
chrmt 12706 12706 A
chrmt 12712 12712 A
chrmt 12713 12713 T
chrmt 12714 12714 A
chrmt 12715 12715 A
chrmt 12718 12718 T
chrmt 12726 12726 A
chrmt 12731 12731 T
chrmt 12733 12733 G
chrmt 12737 12737 A
chrmt 12742 12742 T
chrmt 12747 12747 T
chrmt 12749 12749 C
chrmt 12755 12755 A
chrmt 12783 12783 T
chrmt 12828 12828 CG
chrmt 12829 12829 ACGT
chrmt 12830 12830 AT
chrmt 12832 12832 AT
chrmt 12834 12834 T
chrmt 12839 12839 T
chrmt 12840 12840 A
chrmt 12841 12841 T
chrmt 12844 12844 AT
chrmt 12845 12845 CG
chrmt 30153 30153 T
chrmt 30155 30155 T
chrmt 30156 30156 C
chrmt 30157 30157 A
chrmt 30160 30160 C
chrmt 30165 30165 A
chrmt 30166 30166 T
chrmt 30168 30168 G
chrmt 30170 30170 A
chrmt 30171 30171 CT
chrmt 30172 30172 C
chrmt 30217 30217 A
chrmt 30245 30245 G
chrmt 30251 30251 A
chrmt 30253 30253 C
chrmt 30258 30258 AT
chrmt 30263 30263 AT
chrmt 30267 30267 AT
chrmt 30269 30269 A
chrmt 30279 30279 AT
chrmt 30280 30280 CG
chrmt 30281 30281 AT
chrmt 30282 30282 AT
chrmt 41078 41078 C
chrmt 41080 41080 T
chrmt 41086 41086 G
chrmt 41318 41318 CG
chrmt 41320 41320 AT
chrmt 41322 41322 CG
chrmt 41325 41325 AT
chrmt 41326 41326 AT
chrmt 41328 41328 CG
chrmt 44855 44855 T
chrmt 44856 44856 A
chrmt 44859 44859 A
chrmt 44861 44861 A
chrmt 44862 44862 G
chrmt 44872 44872 AG
chrmt 44874 44874 G
chrmt 44876 44876 A
chrmt 44877 44877 AT
chrmt 44878 44878 T
chrmt 44923 44923 A
chrmt 44951 44951 T
chrmt 44957 44957 G
chrmt 44959 44959 A
chrmt 44964 44964 A
chrmt 44969 44969 T
chrmt 44973 44973 CG
chrmt 44975 44975 AT
chrmt 44980 44980 AT
chrmt 44988 44988 A
chrmt 44991 44991 AT
chrmt 44992 44992 AT
chrmt 44993 44993 AT
chrmt 44994 44994 CG
chrmt 44995 44995 A
chrmt 44996 44996 T
chrmt 44997 44997 A
chrmt 44998 44998 A
chrmt 45000 45000 T
chrmt 45001 45001 A
chrmt 45002 45002 T
chrmt 45003 45003 A
chrmt 45006 45006 AT
chrmt 45088 45088 A
chrmt 45101 45101 A
chrmt 45113 45113 A
chrmt 45114 45114 T
chrmt 45117 45117 A
chrmt 45125 45125 T
chrmt 45126 45126 A
chrmt 45127 45127 A
chrmt 45134 45134 T
chrmt 45145 45145 T
chrmt 45146 45146 A
chrmt 45148 45148 G
chrmt 45149 45149 A
chrmt 45186 45186 T
chrmt 45187 45187 G
chrmt 45189 45189 T
chrmt 45190 45190 A
chrmt 45228 45228 T
chrmt 45229 45229 CG
chrmt 45230 45230 T
chrmt 54604 54604 A
chrmt 54605 54605 T
chrmt 54607 54607 A
chrmt 54608 54608 T
chrmt 54645 54645 A
chrmt 54646 54646 T
chrmt 54648 54648 A
chrmt 54649 54649 T
chrmt 54693 54693 A
chrmt 54706 54706 A
chrmt 56766 56766 A
chrmt 56767 56767 T
chrmt 56778 56778 G
chrmt 56783 56783 C
chrmt 56785 56785 A
chrmt 56799 56799 T
chrmt 56801 56801 C
chrmt 56807 56807 A
chrmt 56835 56835 G
chrmt 56880 56880 A
chrmt 56881 56881 A
chrmt 56882 56882 AT
chrmt 56884 56884 C
chrmt 56886 56886 AT
chrmt 56898 56898 T
chrmt 56899 56899 T
chrmt 56900 56900 A
chrmt 82486 82486 T
chrmt 82487 82487 A
chrmt 82490 82490 T
chrmt 82498 82498 A
chrmt 82499 82499 T
chrmt 82500 82500 T
chrmt 82507 82507 A
chrmt 82514 82514 T
chrmt 82516 82516 T
chrmt 82518 82518 A
chrmt 82522 82522 A
chrmt 82601 82601 T
chrmt 82602 82602 AT
chrmt 82603 82603 T
chrmt 82607 82607 G
chrmt 82613 82613 T
chrmt 82618 82618 AT
chrmt 82622 82622 AT
chrmt 82624 82624 AT
