# Supplementary material for: Sequence Profiling of the Saccharomyces cerevisiae Genome Permits Deconvolution of Unique and Multialigned Reads for Variant Detection
Source: G3 (Bethesda). 2014 Feb 20;4(4):707–15. doi: 10.1534/g3.113.009464 (PMC4059241; doi:10.1534/g3.113.009464)
Supplement: Supporting Information [file supp_g3.113.009464_FileS1.zip › resources/100nt/chrV_100_intrasnv.bed]

track name=intraSNV_100 description="intra SNV from HTS profile"
chrV 47 47 C
chrV 48 48 T
chrV 49 49 A
chrV 86 86 G
chrV 87 87 C
chrV 96 96 C
chrV 101 101 C
chrV 105 105 T
chrV 106 106 C
chrV 110 110 G
chrV 157 157 A
chrV 159 159 A
chrV 174 174 T
chrV 184 184 T
chrV 187 187 T
chrV 191 191 CT
chrV 192 192 A
chrV 193 193 G
chrV 201 201 T
chrV 239 239 G
chrV 291 291 C
chrV 297 297 A
chrV 298 298 C
chrV 299 299 AT
chrV 305 305 A
chrV 306 306 AT
chrV 307 307 AT
chrV 308 308 CG
chrV 309 309 T
chrV 310 310 T
chrV 311 311 T
chrV 312 312 AG
chrV 313 313 G
chrV 336 336 T
chrV 337 337 A
chrV 339 339 C
chrV 340 340 G
chrV 342 342 T
chrV 343 343 T
chrV 345 345 A
chrV 373 373 C
chrV 375 375 G
chrV 376 376 C
chrV 377 377 A
chrV 378 378 CG
chrV 385 385 CG
chrV 392 392 C
chrV 428 428 CG
chrV 449 449 T
chrV 474 474 AT
chrV 502 502 CG
chrV 525 525 CG
chrV 575 575 CG
chrV 600 600 AT
chrV 715 715 C
chrV 737 737 C
chrV 738 738 A
chrV 769 769 CG
chrV 780 780 CG
chrV 847 847 A
chrV 998 998 CG
chrV 1015 1015 AT
chrV 1026 1026 CG
chrV 1083 1083 A
chrV 1125 1125 T
chrV 1133 1133 CG
chrV 1171 1171 C
chrV 1215 1215 C
chrV 1218 1218 AT
chrV 1238 1238 CG
chrV 1356 1356 G
chrV 1388 1388 G
chrV 1469 1469 A
chrV 1476 1476 G
chrV 1479 1479 AG
chrV 1480 1480 G
chrV 1482 1482 G
chrV 1491 1491 CG
chrV 1495 1495 C
chrV 1500 1500 C
chrV 1501 1501 T
chrV 1504 1504 A
chrV 1505 1505 C
chrV 1508 1508 C
chrV 1512 1512 A
chrV 1515 1515 T
chrV 1516 1516 T
chrV 1527 1527 CG
chrV 1531 1531 AT
chrV 1536 1536 T
chrV 1537 1537 CG
chrV 1541 1541 C
chrV 1544 1544 C
chrV 1548 1548 CG
chrV 1550 1550 CG
chrV 1554 1554 AT
chrV 1563 1563 G
chrV 1567 1567 AT
chrV 1573 1573 CG
chrV 1580 1580 CG
chrV 1584 1584 AT
chrV 1587 1587 AT
chrV 1588 1588 T
chrV 1599 1599 C
chrV 1608 1608 G
chrV 1616 1616 C
chrV 1626 1626 A
chrV 1639 1639 T
chrV 1645 1645 C
chrV 1656 1656 A
chrV 1659 1659 T
chrV 1660 1660 T
chrV 1662 1662 G
chrV 1670 1670 C
chrV 1675 1675 T
chrV 1680 1680 G
chrV 1681 1681 C
chrV 1694 1694 C
chrV 1698 1698 G
chrV 1706 1706 C
chrV 1711 1711 C
chrV 1717 1717 C
chrV 1728 1728 G
chrV 1731 1731 A
chrV 1732 1732 G
chrV 1738 1738 G
chrV 1743 1743 C
chrV 1753 1753 AT
chrV 1755 1755 A
chrV 1756 1756 A
chrV 1757 1757 C
chrV 1762 1762 G
chrV 1764 1764 G
chrV 1767 1767 G
chrV 1768 1768 G
chrV 1769 1769 C
chrV 1779 1779 C
chrV 1783 1783 T
chrV 1792 1792 G
chrV 1793 1793 A
chrV 1798 1798 G
chrV 1800 1800 A
chrV 1803 1803 T
chrV 1804 1804 T
chrV 1806 1806 G
chrV 1815 1815 A
chrV 1819 1819 C
chrV 1825 1825 T
chrV 1827 1827 A
chrV 1829 1829 C
chrV 1832 1832 C
chrV 1834 1834 A
chrV 1836 1836 G
chrV 1839 1839 G
chrV 1840 1840 G
chrV 1849 1849 A
chrV 1851 1851 C
chrV 1855 1855 AT
chrV 1860 1860 CG
chrV 1861 1861 AT
chrV 1870 1870 G
chrV 1872 1872 A
chrV 1873 1873 G
chrV 1875 1875 C
chrV 1879 1879 T
chrV 1881 1881 A
chrV 1887 1887 C
chrV 1891 1891 T
chrV 1896 1896 G
chrV 1897 1897 T
chrV 1900 1900 G
chrV 1901 1901 A
chrV 1906 1906 AT
chrV 1908 1908 A
chrV 1917 1917 A
chrV 1923 1923 C
chrV 1927 1927 C
chrV 1932 1932 C
chrV 1935 1935 C
chrV 1936 1936 A
chrV 1937 1937 C
chrV 1938 1938 A
chrV 1941 1941 A
chrV 1944 1944 G
chrV 1945 1945 CG
chrV 1947 1947 AGT
chrV 1948 1948 AT
chrV 1951 1951 CG
chrV 1957 1957 ACGT
chrV 1959 1959 A
chrV 1962 1962 G
chrV 1963 1963 C
chrV 1965 1965 AT
chrV 1967 1967 CG
chrV 1968 1968 G
chrV 1969 1969 CG
chrV 1971 1971 AGT
chrV 1972 1972 CG
chrV 1977 1977 G
chrV 1979 1979 C
chrV 1983 1983 G
chrV 1993 1993 C
chrV 1995 1995 G
chrV 2001 2001 G
chrV 2021 2021 A
chrV 2022 2022 G
chrV 2023 2023 T
chrV 2029 2029 G
chrV 2037 2037 G
chrV 2041 2041 G
chrV 2043 2043 C
chrV 2046 2046 A
chrV 2049 2049 G
chrV 2084 2084 C
chrV 2116 2116 C
chrV 2146 2146 CG
chrV 2162 2162 AT
chrV 2187 2187 AT
chrV 2240 2240 C
chrV 2241 2241 A
chrV 2242 2242 G
chrV 2244 2244 A
chrV 2245 2245 CT
chrV 2246 2246 ACG
chrV 2247 2247 T
chrV 2249 2249 A
chrV 2251 2251 C
chrV 2254 2254 A
chrV 2270 2270 AC
chrV 2271 2271 GT
chrV 2272 2272 G
chrV 2274 2274 C
chrV 2277 2277 T
chrV 2284 2284 AT
chrV 2286 2286 CG
chrV 2289 2289 AT
chrV 2290 2290 CG
chrV 2293 2293 AT
chrV 2294 2294 CG
chrV 2295 2295 AT
chrV 2346 2346 CG
chrV 2352 2352 C
chrV 2376 2376 G
chrV 2404 2404 G
chrV 2406 2406 G
chrV 2409 2409 A
chrV 2410 2410 CG
chrV 2411 2411 C
chrV 2412 2412 C
chrV 2418 2418 C
chrV 2419 2419 C
chrV 2436 2436 A
chrV 2526 2526 T
chrV 2542 2542 AT
chrV 2548 2548 CG
chrV 2556 2556 AT
chrV 2589 2589 A
chrV 2590 2590 AT
chrV 2591 2591 GT
chrV 2592 2592 CT
chrV 2593 2593 AT
chrV 2594 2594 AG
chrV 2595 2595 CT
chrV 2596 2596 ACG
chrV 2597 2597 A
chrV 2598 2598 A
chrV 2600 2600 T
chrV 2707 2707 AT
chrV 2768 2768 AT
chrV 2798 2798 T
chrV 2895 2895 CG
chrV 2943 2943 AT
chrV 2955 2955 AT
chrV 3057 3057 C
chrV 3205 3205 CG
chrV 3254 3254 CG
chrV 3260 3260 AT
chrV 3323 3323 C
chrV 3339 3339 AT
chrV 3437 3437 CG
chrV 3493 3493 CG
chrV 3501 3501 CG
chrV 3558 3558 AT
chrV 3567 3567 AT
chrV 3569 3569 CG
chrV 3575 3575 T
chrV 3624 3624 G
chrV 3663 3663 C
chrV 3683 3683 AT
chrV 3684 3684 CG
chrV 3685 3685 AT
chrV 3688 3688 CG
chrV 3690 3690 CG
chrV 3692 3692 CG
chrV 3693 3693 AT
chrV 4025 4025 CG
chrV 4077 4077 C
chrV 4079 4079 T
chrV 4080 4080 C
chrV 4081 4081 A
chrV 4084 4084 A
chrV 4086 4086 T
chrV 4087 4087 A
chrV 4088 4088 A
chrV 4094 4094 G
chrV 4095 4095 T
chrV 4096 4096 G
chrV 4100 4100 AT
chrV 4102 4102 AT
chrV 4103 4103 CG
chrV 4104 4104 C
chrV 4165 4165 G
chrV 4186 4186 AT
chrV 4338 4338 CG
chrV 4380 4380 AT
chrV 4473 4473 AT
chrV 4474 4474 CG
chrV 4486 4486 CG
chrV 4513 4513 AT
chrV 4516 4516 CG
chrV 4553 4553 T
chrV 4559 4559 T
chrV 4560 4560 A
chrV 4561 4561 T
chrV 4562 4562 A
chrV 4564 4564 T
chrV 4565 4565 T
chrV 4566 4566 CG
chrV 4567 4567 G
chrV 4568 4568 T
chrV 4575 4575 GT
chrV 4576 4576 CT
chrV 4577 4577 G
chrV 4579 4579 G
chrV 4580 4580 A
chrV 4581 4581 G
chrV 4583 4583 AT
chrV 4584 4584 A
chrV 4585 4585 A
chrV 4586 4586 C
chrV 4587 4587 C
chrV 4607 4607 C
chrV 4655 4655 C
chrV 4704 4704 CG
chrV 4717 4717 CG
chrV 4746 4746 AT
chrV 4824 4824 AT
chrV 4844 4844 AT
chrV 4890 4890 CG
chrV 4944 4944 CG
chrV 4957 4957 C
chrV 4960 4960 C
chrV 4961 4961 AC
chrV 4962 4962 C
chrV 4964 4964 C
chrV 4966 4966 C
chrV 4973 4973 C
chrV 4989 4989 AT
chrV 5038 5038 CG
chrV 5112 5112 C
chrV 5113 5113 A
chrV 5114 5114 T
chrV 5116 5116 C
chrV 5117 5117 G
chrV 5118 5118 AT
chrV 5119 5119 CG
chrV 5120 5120 T
chrV 5121 5121 AT
chrV 5122 5122 AGT
chrV 5123 5123 AT
chrV 5125 5125 T
chrV 5126 5126 A
chrV 5130 5130 G
chrV 5133 5133 G
chrV 5146 5146 T
chrV 5153 5153 C
chrV 5164 5164 A
chrV 5178 5178 C
chrV 5193 5193 T
chrV 5197 5197 A
chrV 5245 5245 CG
chrV 5255 5255 AT
chrV 5262 5262 AT
chrV 5272 5272 A
chrV 5273 5273 GT
chrV 5274 5274 AT
chrV 5275 5275 C
chrV 5277 5277 A
chrV 5278 5278 C
chrV 5279 5279 G
chrV 5281 5281 A
chrV 5285 5285 T
chrV 5286 5286 AG
chrV 5287 5287 AG
chrV 5289 5289 C
chrV 5290 5290 T
chrV 5389 5389 G
chrV 5390 5390 T
chrV 5391 5391 AT
chrV 5392 5392 T
chrV 5393 5393 A
chrV 5394 5394 AT
chrV 5395 5395 C
chrV 5396 5396 AT
chrV 5397 5397 A
chrV 5398 5398 A
chrV 5399 5399 ACT
chrV 5401 5401 CG
chrV 5447 5447 T
chrV 5461 5461 CG
chrV 5488 5488 C
chrV 5494 5494 AT
chrV 5518 5518 T
chrV 5555 5555 AT
chrV 5690 5690 A
chrV 5691 5691 C
chrV 5694 5694 T
chrV 5697 5697 A
chrV 5698 5698 GT
chrV 5699 5699 AC
chrV 5700 5700 G
chrV 5703 5703 AT
chrV 5706 5706 CG
chrV 5707 5707 AT
chrV 5756 5756 AT
chrV 5757 5757 C
chrV 5800 5800 CG
chrV 5809 5809 AT
chrV 5826 5826 CG
chrV 5847 5847 CG
chrV 5849 5849 G
chrV 5850 5850 A
chrV 5851 5851 T
chrV 5856 5856 C
chrV 5857 5857 CT
chrV 5858 5858 T
chrV 5882 5882 T
chrV 5883 5883 T
chrV 5884 5884 AG
chrV 5885 5885 CG
chrV 5886 5886 GT
chrV 5887 5887 GT
chrV 5888 5888 AT
chrV 5889 5889 AT
chrV 5890 5890 CGT
chrV 5891 5891 GT
chrV 5892 5892 C
chrV 5893 5893 A
chrV 5894 5894 GT
chrV 5895 5895 C
chrV 5931 5931 T
chrV 5932 5932 G
chrV 5933 5933 T
chrV 5935 5935 C
chrV 5947 5947 G
chrV 5961 5961 T
chrV 5962 5962 CT
chrV 5963 5963 AG
chrV 5964 5964 C
chrV 5966 5966 T
chrV 5967 5967 AG
chrV 5968 5968 AT
chrV 5969 5969 C
chrV 5997 5997 C
chrV 6008 6008 C
chrV 6009 6009 G
chrV 6011 6011 AT
chrV 6048 6048 C
chrV 6049 6049 G
chrV 6084 6084 C
chrV 6085 6085 G
chrV 6106 6106 A
chrV 6107 6107 A
chrV 6108 6108 T
chrV 6110 6110 CGT
chrV 6112 6112 A
chrV 6113 6113 T
chrV 6114 6114 T
chrV 6125 6125 AT
chrV 6128 6128 C
chrV 6129 6129 C
chrV 6130 6130 T
chrV 6131 6131 G
chrV 6132 6132 G
chrV 6134 6134 CT
chrV 6135 6135 AT
chrV 6136 6136 C
chrV 6137 6137 CG
chrV 6139 6139 AT
chrV 6140 6140 AT
chrV 6143 6143 CG
chrV 6144 6144 AT
chrV 6145 6145 CG
chrV 6165 6165 G
chrV 6206 6206 A
chrV 6219 6219 CG
chrV 6259 6259 CG
chrV 6266 6266 CG
chrV 6271 6271 CG
chrV 6273 6273 AT
chrV 6279 6279 T
chrV 6280 6280 A
chrV 6281 6281 C
chrV 6303 6303 AT
chrV 6378 6378 A
chrV 6397 6397 T
chrV 6409 6409 T
chrV 6414 6414 C
chrV 6415 6415 T
chrV 6441 6441 T
chrV 6455 6455 T
chrV 6486 6486 G
chrV 6487 6487 C
chrV 6497 6497 A
chrV 6566 6566 C
chrV 6586 6586 G
chrV 6611 6611 T
chrV 6617 6617 T
chrV 6635 6635 T
chrV 6660 6660 CT
chrV 6668 6668 G
chrV 6674 6674 GT
chrV 6677 6677 G
chrV 6678 6678 T
chrV 6682 6682 T
chrV 6683 6683 T
chrV 6685 6685 C
chrV 6704 6704 A
chrV 6707 6707 C
chrV 6729 6729 G
chrV 6744 6744 A
chrV 6745 6745 C
chrV 6768 6768 A
chrV 6773 6773 CG
chrV 6776 6776 AT
chrV 6783 6783 AT
chrV 6792 6792 ACGT
chrV 6794 6794 A
chrV 6795 6795 A
chrV 6796 6796 A
chrV 6797 6797 AG
chrV 6798 6798 C
chrV 6831 6831 T
chrV 6833 6833 A
chrV 6834 6834 G
chrV 6837 6837 C
chrV 6838 6838 A
chrV 6839 6839 A
chrV 6920 6920 T
chrV 6921 6921 A
chrV 6939 6939 AT
chrV 6965 6965 CG
chrV 6968 6968 AT
chrV 6973 6973 C
chrV 7071 7071 A
chrV 7072 7072 C
chrV 7073 7073 T
chrV 7074 7074 A
chrV 7075 7075 T
chrV 7122 7122 C
chrV 7124 7124 T
chrV 7134 7134 T
chrV 7172 7172 T
chrV 7173 7173 A
chrV 7174 7174 T
chrV 7285 7285 A
chrV 7286 7286 T
chrV 7288 7288 A
chrV 7289 7289 T
chrV 7300 7300 A
chrV 7301 7301 G
chrV 7356 7356 A
chrV 7397 7397 AT
chrV 7419 7419 AT
chrV 7423 7423 CG
chrV 7434 7434 AT
chrV 18986 18986 C
chrV 18988 18988 T
chrV 19045 19045 A
chrV 19049 19049 G
chrV 19051 19051 G
chrV 19571 19571 T
chrV 19572 19572 T
chrV 19574 19574 A
chrV 19576 19576 C
chrV 19630 19630 C
chrV 19654 19654 C
chrV 19675 19675 AT
chrV 19786 19786 AT
chrV 19816 19816 AT
chrV 19915 19915 AT
chrV 20116 20116 AT
chrV 20125 20125 CG
chrV 20368 20368 CG
chrV 20713 20713 AT
chrV 20794 20794 AT
chrV 20824 20824 AT
chrV 20941 20941 AT
chrV 20965 20965 CG
chrV 21022 21022 CG
chrV 21049 21049 AT
chrV 21110 21110 AT
chrV 21226 21226 CG
chrV 21242 21242 AT
chrV 21245 21245 CG
chrV 21253 21253 AT
chrV 21290 21290 AT
chrV 21300 21300 G
chrV 21384 21384 A
chrV 21393 21393 C
chrV 21404 21404 A
chrV 21412 21412 C
chrV 21438 21438 AT
chrV 21440 21440 G
chrV 21467 21467 G
chrV 21489 21489 A
chrV 21520 21520 CG
chrV 21547 21547 CG
chrV 21548 21548 CG
chrV 21608 21608 CG
chrV 21624 21624 G
chrV 21630 21630 T
chrV 21669 21669 AT
chrV 21678 21678 C
chrV 21682 21682 G
chrV 21705 21705 T
chrV 21734 21734 CG
chrV 21741 21741 AT
chrV 21813 21813 CG
chrV 21816 21816 AT
chrV 21822 21822 CG
chrV 21831 21831 CG
chrV 21841 21841 AT
chrV 21849 21849 CG
chrV 21855 21855 AT
chrV 21864 21864 CG
chrV 21870 21870 AT
chrV 21888 21888 T
chrV 21918 21918 G
chrV 21939 21939 AT
chrV 21951 21951 CG
chrV 21954 21954 T
chrV 21987 21987 AT
chrV 21990 21990 CG
chrV 21993 21993 AT
chrV 21999 21999 A
chrV 22026 22026 T
chrV 22065 22065 A
chrV 22074 22074 T
chrV 22077 22077 G
chrV 22083 22083 AT
chrV 22101 22101 T
chrV 22137 22137 AT
chrV 22143 22143 A
chrV 22158 22158 AT
chrV 22167 22167 A
chrV 22188 22188 CG
chrV 22191 22191 AT
chrV 22200 22200 CG
chrV 22224 22224 AT
chrV 22296 22296 AT
chrV 22302 22302 CG
chrV 22305 22305 CG
chrV 22326 22326 CG
chrV 22332 22332 CG
chrV 22341 22341 AT
chrV 22415 22415 CG
chrV 22419 22419 CG
chrV 22425 22425 G
chrV 22431 22431 CG
chrV 22432 22432 AT
chrV 22436 22436 A
chrV 22446 22446 A
chrV 22464 22464 AT
chrV 22517 22517 AT
chrV 22539 22539 AT
chrV 22575 22575 T
chrV 22578 22578 T
chrV 22614 22614 CG
chrV 22623 22623 AT
chrV 22641 22641 AT
chrV 22662 22662 AT
chrV 22665 22665 AT
chrV 22677 22677 AT
chrV 22722 22722 AT
chrV 22728 22728 AT
chrV 22737 22737 A
chrV 22740 22740 G
chrV 22746 22746 AT
chrV 22764 22764 CG
chrV 22803 22803 AT
chrV 22812 22812 AT
chrV 22821 22821 AT
chrV 22848 22848 AT
chrV 22863 22863 AT
chrV 23034 23034 CG
chrV 23054 23054 AT
chrV 23172 23172 CG
chrV 23187 23187 AT
chrV 23188 23188 CG
chrV 23191 23191 CG
chrV 23196 23196 CG
chrV 23197 23197 AT
chrV 23198 23198 CG
chrV 52778 52778 G
chrV 52787 52787 A
chrV 52799 52799 A
chrV 52820 52820 C
chrV 52823 52823 A
chrV 52907 52907 CG
chrV 52916 52916 CG
chrV 52919 52919 AT
chrV 52931 52931 CG
chrV 52934 52934 AT
chrV 52997 52997 A
chrV 53006 53006 A
chrV 53030 53030 AT
chrV 53033 53033 CG
chrV 53042 53042 AT
chrV 61871 61871 G
chrV 61875 61875 G
chrV 61876 61876 C
chrV 61883 61883 T
chrV 61884 61884 A
chrV 61888 61888 T
chrV 62125 62125 T
chrV 62127 62127 G
chrV 62128 62128 C
chrV 62129 62129 A
chrV 62130 62130 CGT
chrV 62131 62131 CGT
chrV 62132 62132 ACG
chrV 62133 62133 CGT
chrV 62134 62134 ACG
chrV 62135 62135 ACT
chrV 62136 62136 ACG
chrV 62137 62137 CGT
chrV 62138 62138 ACG
chrV 62139 62139 ACG
chrV 62140 62140 CGT
chrV 62141 62141 ACG
chrV 62149 62149 G
chrV 62152 62152 GT
chrV 62153 62153 C
chrV 62154 62154 AT
chrV 62155 62155 C
chrV 62156 62156 CG
chrV 62157 62157 G
chrV 62161 62161 AC
chrV 62162 62162 C
chrV 62163 62163 A
chrV 62179 62179 G
chrV 62184 62184 T
chrV 62185 62185 A
chrV 62188 62188 G
chrV 62201 62201 G
chrV 62206 62206 T
chrV 62219 62219 C
chrV 62222 62222 G
chrV 62224 62224 A
chrV 62225 62225 T
chrV 62235 62235 AT
chrV 62247 62247 C
chrV 62248 62248 A
chrV 62249 62249 A
chrV 62252 62252 CG
chrV 62254 62254 AT
chrV 62255 62255 C
chrV 62260 62260 A
chrV 62267 62267 T
chrV 62268 62268 A
chrV 62276 62276 C
chrV 62277 62277 A
chrV 62278 62278 CT
chrV 62279 62279 C
chrV 62280 62280 G
chrV 62292 62292 C
chrV 62293 62293 A
chrV 62295 62295 T
chrV 62296 62296 G
chrV 62297 62297 A
chrV 62301 62301 G
chrV 62303 62303 ACT
chrV 62315 62315 CG
chrV 62316 62316 A
chrV 62317 62317 C
chrV 62318 62318 GT
chrV 62319 62319 T
chrV 62322 62322 CG
chrV 62342 62342 AT
chrV 62350 62350 A
chrV 62355 62355 CG
chrV 62356 62356 C
chrV 62357 62357 AT
chrV 62363 62363 CG
chrV 62365 62365 C
chrV 62368 62368 T
chrV 62369 62369 G
chrV 62371 62371 T
chrV 62372 62372 G
chrV 62373 62373 G
chrV 62378 62378 T
chrV 62379 62379 T
chrV 62381 62381 ACGT
chrV 62385 62385 A
chrV 62399 62399 AT
chrV 62400 62400 AGT
chrV 62401 62401 C
chrV 62402 62402 G
chrV 62403 62403 A
chrV 62404 62404 T
chrV 62405 62405 CG
chrV 62406 62406 AT
chrV 62407 62407 G
chrV 62408 62408 C
chrV 62409 62409 G
chrV 62410 62410 G
chrV 62411 62411 A
chrV 62421 62421 AT
chrV 62427 62427 AT
chrV 62428 62428 ACGT
chrV 62430 62430 CG
chrV 62447 62447 CG
chrV 62466 62466 AT
chrV 62468 62468 AT
chrV 62470 62470 AT
chrV 62472 62472 AT
chrV 62475 62475 ACGT
chrV 62476 62476 ACGT
chrV 62477 62477 ACT
chrV 62478 62478 AGT
chrV 62479 62479 CG
chrV 62480 62480 ACGT
chrV 62481 62481 G
chrV 62482 62482 C
chrV 62483 62483 AGT
chrV 62484 62484 CG
chrV 62485 62485 CG
chrV 62486 62486 A
chrV 62487 62487 AG
chrV 63703 63703 C
chrV 63704 63704 T
chrV 63705 63705 A
chrV 63707 63707 C
chrV 63708 63708 T
chrV 63709 63709 A
chrV 63711 63711 A
chrV 63726 63726 C
chrV 63737 63737 C
chrV 63748 63748 C
chrV 63751 63751 T
chrV 63760 63760 C
chrV 63763 63763 T
chrV 63776 63776 G
chrV 63777 63777 G
chrV 63784 63784 T
chrV 63797 63797 A
chrV 63805 63805 G
chrV 63823 63823 T
chrV 63829 63829 CG
chrV 63835 63835 A
chrV 63847 63847 CG
chrV 63865 63865 CG
chrV 63868 63868 AT
chrV 63871 63871 CG
chrV 63881 63881 AT
chrV 63882 63882 AT
chrV 63883 63883 CG
chrV 63891 63891 T
chrV 63892 63892 C
chrV 63895 63895 C
chrV 63898 63898 T
chrV 63904 63904 G
chrV 63916 63916 G
chrV 63917 63917 G
chrV 63919 63919 C
chrV 63923 63923 A
chrV 63925 63925 C
chrV 63931 63931 A
chrV 63970 63970 C
chrV 63977 63977 T
chrV 63979 63979 T
chrV 63991 63991 C
chrV 64003 64003 AT
chrV 64012 64012 CG
chrV 64026 64026 CG
chrV 64042 64042 AT
chrV 64045 64045 CG
chrV 64048 64048 T
chrV 64050 64050 A
chrV 64051 64051 G
chrV 64063 64063 A
chrV 64065 64065 T
chrV 64082 64082 AT
chrV 64091 64091 CG
chrV 64094 64094 CG
chrV 64095 64095 AT
chrV 64096 64096 CG
chrV 64098 64098 AT
chrV 64102 64102 AT
chrV 64103 64103 AT
chrV 64105 64105 AT
chrV 64106 64106 CG
chrV 64107 64107 ACGT
chrV 64109 64109 ACGT
chrV 64110 64110 CG
chrV 64111 64111 CG
chrV 64113 64113 CG
chrV 64115 64115 C
chrV 85674 85674 A
chrV 85675 85675 C
chrV 85693 85693 C
chrV 85704 85704 A
chrV 85718 85718 G
chrV 85762 85762 T
chrV 85780 85780 AT
chrV 85781 85781 CG
chrV 85816 85816 CG
chrV 85822 85822 CG
chrV 85840 85840 CG
chrV 85859 85859 C
chrV 85903 85903 C
chrV 85913 85913 T
chrV 85925 85925 T
chrV 85938 85938 G
chrV 85957 85957 T
chrV 86589 86589 A
chrV 86590 86590 A
chrV 86591 86591 A
chrV 86592 86592 AC
chrV 86593 86593 AT
chrV 86594 86594 T
chrV 86595 86595 CGT
chrV 86596 86596 AC
chrV 86597 86597 ACT
chrV 86598 86598 GT
chrV 86599 86599 ACT
chrV 86600 86600 AG
chrV 86601 86601 ACG
chrV 86602 86602 CGT
chrV 86603 86603 A
chrV 86686 86686 A
chrV 86687 86687 C
chrV 86689 86689 A
chrV 86690 86690 A
chrV 86692 86692 G
chrV 86693 86693 G
chrV 86694 86694 ACGT
chrV 86695 86695 ACGT
chrV 86696 86696 ACGT
chrV 86697 86697 CG
chrV 86698 86698 AT
chrV 86699 86699 CG
chrV 86700 86700 CG
chrV 86701 86701 ACG
chrV 86702 86702 ACGT
chrV 86703 86703 ACT
chrV 86704 86704 G
chrV 86705 86705 AT
chrV 86706 86706 ACT
chrV 86707 86707 ACT
chrV 86710 86710 G
chrV 86711 86711 AT
chrV 100121 100121 G
chrV 100212 100212 C
chrV 100213 100213 G
chrV 100219 100219 G
chrV 100220 100220 A
chrV 135401 135401 C
chrV 135404 135404 AT
chrV 135405 135405 CG
chrV 135406 135406 C
chrV 135407 135407 T
chrV 135408 135408 A
chrV 135409 135409 AC
chrV 135410 135410 C
chrV 135411 135411 C
chrV 135414 135414 A
chrV 135415 135415 G
chrV 135416 135416 A
chrV 135424 135424 T
chrV 135499 135499 C
chrV 135503 135503 A
chrV 135504 135504 A
chrV 135507 135507 A
chrV 135508 135508 T
chrV 135593 135593 T
chrV 135594 135594 G
chrV 135595 135595 C
chrV 135597 135597 GT
chrV 135598 135598 ACG
chrV 135599 135599 ACG
chrV 135600 135600 CGT
chrV 135601 135601 ACT
chrV 135602 135602 ACT
chrV 135603 135603 ACT
chrV 135604 135604 ACG
chrV 135605 135605 ACG
chrV 135606 135606 CGT
chrV 135607 135607 ACG
chrV 135608 135608 A
chrV 135609 135609 C
chrV 135610 135610 T
chrV 135611 135611 GT
chrV 135612 135612 A
chrV 135613 135613 G
chrV 135614 135614 AC
chrV 135615 135615 CT
chrV 135616 135616 G
chrV 135617 135617 CG
chrV 135621 135621 A
chrV 135622 135622 G
chrV 135625 135625 C
chrV 135627 135627 T
chrV 135629 135629 G
chrV 135630 135630 A
chrV 135650 135650 T
chrV 135652 135652 T
chrV 135653 135653 GT
chrV 135654 135654 A
chrV 135658 135658 C
chrV 135659 135659 A
chrV 135660 135660 T
chrV 135661 135661 AG
chrV 135664 135664 T
chrV 135665 135665 T
chrV 135666 135666 A
chrV 135667 135667 T
chrV 135668 135668 A
chrV 135669 135669 A
chrV 135670 135670 CG
chrV 135671 135671 C
chrV 135672 135672 A
chrV 135673 135673 C
chrV 135674 135674 G
chrV 135675 135675 C
chrV 135676 135676 A
chrV 135677 135677 A
chrV 135678 135678 CG
chrV 135679 135679 AT
chrV 135680 135680 GT
chrV 135681 135681 AC
chrV 135682 135682 G
chrV 135696 135696 T
chrV 135700 135700 ACGT
chrV 135708 135708 C
chrV 135709 135709 C
chrV 135710 135710 A
chrV 135712 135712 C
chrV 135713 135713 A
chrV 135716 135716 G
chrV 135718 135718 CG
chrV 135724 135724 A
chrV 135725 135725 CG
chrV 135726 135726 G
chrV 135731 135731 AT
chrV 135739 135739 AT
chrV 135758 135758 C
chrV 135759 135759 C
chrV 135760 135760 T
chrV 135761 135761 G
chrV 135762 135762 AT
chrV 135763 135763 CT
chrV 135764 135764 C
chrV 135766 135766 AT
chrV 135778 135778 ACGT
chrV 135780 135780 CG
chrV 135784 135784 T
chrV 135785 135785 C
chrV 135786 135786 A
chrV 135788 135788 T
chrV 135789 135789 CG
chrV 135801 135801 CG
chrV 135802 135802 G
chrV 135803 135803 GT
chrV 135804 135804 A
chrV 135805 135805 C
chrV 135808 135808 A
chrV 135813 135813 AT
chrV 135814 135814 AT
chrV 135821 135821 T
chrV 135826 135826 CG
chrV 135827 135827 AT
chrV 135829 135829 CG
chrV 135831 135831 T
chrV 135832 135832 AT
chrV 135833 135833 AT
chrV 135834 135834 C
chrV 135846 135846 T
chrV 135856 135856 AT
chrV 135857 135857 AT
chrV 135859 135859 CG
chrV 135862 135862 CG
chrV 135875 135875 A
chrV 135880 135880 C
chrV 135893 135893 CG
chrV 135896 135896 AT
chrV 135897 135897 AT
chrV 135902 135902 C
chrV 135918 135918 A
chrV 135919 135919 C
chrV 135920 135920 AG
chrV 135925 135925 CG
chrV 135927 135927 CGT
chrV 135928 135928 C
chrV 135929 135929 CGT
chrV 135932 135932 C
chrV 135940 135940 ACGT
chrV 135941 135941 ACGT
chrV 135942 135942 ACGT
chrV 135943 135943 ACGT
chrV 135944 135944 ACGT
chrV 135945 135945 ACGT
chrV 135946 135946 ACGT
chrV 135947 135947 ACT
chrV 135948 135948 ACGT
chrV 135949 135949 ACGT
chrV 135950 135950 ACGT
chrV 135951 135951 ACGT
chrV 135952 135952 ACT
chrV 135953 135953 ACT
chrV 135954 135954 CG
chrV 135955 135955 CGT
chrV 135956 135956 CT
chrV 135957 135957 AG
chrV 138237 138237 C
chrV 138256 138256 A
chrV 138259 138259 A
chrV 138260 138260 AT
chrV 138261 138261 C
chrV 138264 138264 G
chrV 138265 138265 AG
chrV 138266 138266 G
chrV 138267 138267 CT
chrV 138268 138268 T
chrV 138269 138269 C
chrV 138271 138271 G
chrV 138276 138276 C
chrV 138287 138287 A
chrV 138297 138297 T
chrV 138298 138298 G
chrV 138301 138301 G
chrV 138302 138302 A
chrV 138305 138305 G
chrV 138306 138306 G
chrV 138319 138319 G
chrV 138325 138325 T
chrV 138334 138334 G
chrV 138335 138335 G
chrV 138345 138345 G
chrV 138349 138349 G
chrV 138368 138368 A
chrV 138369 138369 CG
chrV 138370 138370 G
chrV 138371 138371 G
chrV 138372 138372 AT
chrV 138373 138373 T
chrV 138374 138374 A
chrV 138375 138375 CT
chrV 138376 138376 A
chrV 138377 138377 T
chrV 138404 138404 T
chrV 138408 138408 C
chrV 138409 138409 G
chrV 138421 138421 C
chrV 138423 138423 G
chrV 138430 138430 A
chrV 138434 138434 C
chrV 138441 138441 CG
chrV 138452 138452 G
chrV 138453 138453 G
chrV 138457 138457 A
chrV 138458 138458 T
chrV 138459 138459 C
chrV 138476 138476 G
chrV 138480 138480 AT
chrV 138481 138481 T
chrV 138489 138489 CG
chrV 175443 175443 T
chrV 175445 175445 A
chrV 175451 175451 G
chrV 175466 175466 T
chrV 175507 175507 C
chrV 175541 175541 T
chrV 175544 175544 T
chrV 175651 175651 A
chrV 175652 175652 A
chrV 175656 175656 G
chrV 175657 175657 AG
chrV 175658 175658 G
chrV 175659 175659 T
chrV 175674 175674 C
chrV 175687 175687 C
chrV 175688 175688 T
chrV 175692 175692 T
chrV 175693 175693 CT
chrV 175694 175694 A
chrV 175695 175695 A
chrV 175710 175710 T
chrV 175728 175728 T
chrV 175729 175729 T
chrV 175730 175730 A
chrV 175731 175731 A
chrV 175745 175745 T
chrV 175746 175746 T
chrV 175754 175754 C
chrV 175755 175755 A
chrV 175768 175768 A
chrV 175781 175781 T
chrV 175790 175790 C
chrV 175791 175791 A
chrV 175804 175804 A
chrV 175817 175817 C
chrV 175826 175826 T
chrV 175827 175827 T
chrV 175840 175840 G
chrV 177093 177093 T
chrV 177096 177096 G
chrV 177097 177097 T
chrV 177098 177098 T
chrV 177173 177173 T
chrV 249916 249916 A
chrV 249917 249917 T
chrV 249918 249918 AGT
chrV 249919 249919 ACT
chrV 249920 249920 ACT
chrV 249921 249921 AGT
chrV 249922 249922 ACG
chrV 249923 249923 CGT
chrV 249924 249924 CGT
chrV 249925 249925 CGT
chrV 249926 249926 ACG
chrV 249927 249927 ACG
chrV 249928 249928 ACG
chrV 249929 249929 CGT
chrV 249932 249932 C
chrV 249934 249934 T
chrV 249935 249935 A
chrV 249937 249937 C
chrV 249947 249947 A
chrV 249955 249955 T
chrV 249958 249958 C
chrV 249964 249964 T
chrV 249966 249966 C
chrV 249973 249973 A
chrV 249974 249974 GT
chrV 249975 249975 G
chrV 249976 249976 G
chrV 249977 249977 T
chrV 249979 249979 C
chrV 249980 249980 C
chrV 249981 249981 G
chrV 249985 249985 G
chrV 249988 249988 A
chrV 249990 249990 A
chrV 249991 249991 T
chrV 249994 249994 T
chrV 249999 249999 T
chrV 250009 250009 T
chrV 250015 250015 GT
chrV 250025 250025 CG
chrV 250028 250028 CG
chrV 250029 250029 T
chrV 250030 250030 CG
chrV 250034 250034 G
chrV 250035 250035 A
chrV 250036 250036 A
chrV 250037 250037 CGT
chrV 250038 250038 ACGT
chrV 250039 250039 ACG
chrV 250040 250040 AT
chrV 250042 250042 C
chrV 250050 250050 CG
chrV 250054 250054 CGT
chrV 250056 250056 C
chrV 250057 250057 CG
chrV 250058 250058 AC
chrV 250059 250059 T
chrV 250064 250064 T
chrV 250065 250065 AT
chrV 250066 250066 CG
chrV 250067 250067 A
chrV 250068 250068 AT
chrV 250069 250069 CG
chrV 250071 250071 G
chrV 250074 250074 AT
chrV 250076 250076 AT
chrV 250077 250077 CG
chrV 250078 250078 CG
chrV 250082 250082 A
chrV 250088 250088 A
chrV 250091 250091 AT
chrV 250099 250099 A
chrV 250102 250102 T
chrV 250114 250114 CG
chrV 250123 250123 AT
chrV 250132 250132 T
chrV 250133 250133 AT
chrV 250134 250134 ACT
chrV 250137 250137 CG
chrV 250138 250138 T
chrV 250139 250139 AT
chrV 250140 250140 AT
chrV 250141 250141 CT
chrV 250142 250142 CT
chrV 250144 250144 G
chrV 250145 250145 A
chrV 250152 250152 AT
chrV 250155 250155 G
chrV 250159 250159 AT
chrV 250162 250162 AT
chrV 250168 250168 CG
chrV 250169 250169 C
chrV 250172 250172 T
chrV 250179 250179 G
chrV 250183 250183 CG
chrV 250187 250187 T
chrV 250188 250188 ACT
chrV 250189 250189 A
chrV 250192 250192 T
chrV 250193 250193 G
chrV 250194 250194 A
chrV 250196 250196 A
chrV 250205 250205 AT
chrV 250212 250212 CG
chrV 250215 250215 CG
chrV 250217 250217 CG
chrV 250221 250221 G
chrV 250223 250223 CG
chrV 250227 250227 G
chrV 250228 250228 C
chrV 250229 250229 CG
chrV 250230 250230 AT
chrV 250231 250231 A
chrV 250232 250232 A
chrV 250233 250233 A
chrV 250235 250235 A
chrV 250243 250243 AT
chrV 250248 250248 AT
chrV 250251 250251 CG
chrV 250253 250253 CG
chrV 250261 250261 AT
chrV 250262 250262 A
chrV 250269 250269 AT
chrV 250271 250271 ACGT
chrV 250272 250272 ACGT
chrV 250273 250273 ACG
chrV 250274 250274 CG
chrV 250275 250275 ACGT
chrV 250276 250276 ACGT
chrV 250277 250277 AGT
chrV 250278 250278 AT
chrV 250281 250281 CG
chrV 250283 250283 T
chrV 250284 250284 A
chrV 250285 250285 C
chrV 250364 250364 T
chrV 250365 250365 G
chrV 250366 250366 A
chrV 266662 266662 C
chrV 266665 266665 T
chrV 266668 266668 T
chrV 266671 266671 A
chrV 266681 266681 G
chrV 266767 266767 CG
chrV 266770 266770 AT
chrV 266773 266773 AT
chrV 266775 266775 AT
chrV 266776 266776 A
chrV 266818 266818 A
chrV 266824 266824 A
chrV 266827 266827 G
chrV 266836 266836 A
chrV 266854 266854 G
chrV 266971 266971 CG
chrV 266977 266977 CG
chrV 266983 266983 A
chrV 266984 266984 G
chrV 266985 266985 G
chrV 266989 266989 CG
chrV 267289 267289 A
chrV 267294 267294 C
chrV 267318 267318 C
chrV 267337 267337 C
chrV 267361 267361 T
chrV 267391 267391 CG
chrV 267401 267401 CG
chrV 267403 267403 A
chrV 269492 269492 C
chrV 269504 269504 A
chrV 269519 269519 G
chrV 269521 269521 C
chrV 269522 269522 G
chrV 269534 269534 G
chrV 269594 269594 G
chrV 269600 269600 A
chrV 269624 269624 G
chrV 269627 269627 A
chrV 269636 269636 T
chrV 269669 269669 A
chrV 269675 269675 C
chrV 269684 269684 A
chrV 269687 269687 G
chrV 269702 269702 G
chrV 275824 275824 A
chrV 275826 275826 T
chrV 275829 275829 T
chrV 275841 275841 T
chrV 275920 275920 A
chrV 275936 275936 A
chrV 275943 275943 G
chrV 275945 275945 A
chrV 275958 275958 T
chrV 275984 275984 C
chrV 275997 275997 A
chrV 276033 276033 T
chrV 276042 276042 T
chrV 276057 276057 G
chrV 277273 277273 C
chrV 277275 277275 T
chrV 277285 277285 T
chrV 277315 277315 G
chrV 277339 277339 A
chrV 277358 277358 A
chrV 277382 277382 AT
chrV 277387 277387 CG
chrV 277687 277687 T
chrV 277691 277691 T
chrV 277692 277692 T
chrV 277699 277699 T
chrV 277705 277705 T
chrV 277822 277822 AT
chrV 277835 277835 T
chrV 277837 277837 C
chrV 277840 277840 CG
chrV 277849 277849 AT
chrV 277852 277852 ACG
chrV 277858 277858 CG
chrV 277900 277900 C
chrV 277901 277901 T
chrV 277903 277903 C
chrV 277906 277906 C
chrV 277909 277909 A
chrV 277931 277931 G
chrV 277947 277947 G
chrV 277954 277954 A
chrV 277956 277956 G
chrV 277969 277969 C
chrV 277995 277995 T
chrV 278005 278005 CG
chrV 278008 278008 ACT
chrV 278011 278011 AT
chrV 278014 278014 AT
chrV 278044 278044 C
chrV 278053 278053 C
chrV 278068 278068 C
chrV 288427 288427 A
chrV 288428 288428 A
chrV 288431 288431 A
chrV 288432 288432 T
chrV 288434 288434 A
chrV 288440 288440 T
chrV 288527 288527 AT
chrV 288528 288528 AT
chrV 288530 288530 C
chrV 288531 288531 A
chrV 288535 288535 AT
chrV 289800 289800 G
chrV 289802 289802 A
chrV 289810 289810 C
chrV 289835 289835 G
chrV 289889 289889 A
chrV 289908 289908 G
chrV 290153 290153 T
chrV 290157 290157 A
chrV 290158 290158 T
chrV 290192 290192 T
chrV 290194 290194 G
chrV 290218 290218 C
chrV 290251 290251 T
chrV 290253 290253 G
chrV 290259 290259 T
chrV 290262 290262 A
chrV 290371 290371 T
chrV 290450 290450 A
chrV 290457 290457 T
chrV 290459 290459 C
chrV 290463 290463 T
chrV 290464 290464 T
chrV 290466 290466 G
chrV 306803 306803 C
chrV 306809 306809 T
chrV 306815 306815 C
chrV 306860 306860 T
chrV 306863 306863 T
chrV 306908 306908 AT
chrV 306992 306992 AT
chrV 307145 307145 AT
chrV 307157 307157 AT
chrV 307166 307166 CG
chrV 307169 307169 AT
chrV 307190 307190 AT
chrV 323378 323378 A
chrV 323381 323381 T
chrV 323390 323390 A
chrV 323447 323447 A
chrV 323471 323471 A
chrV 323495 323495 AT
chrV 323504 323504 CG
chrV 323519 323519 CG
chrV 323540 323540 C
chrV 323571 323571 C
chrV 323585 323585 C
chrV 323588 323588 G
chrV 323615 323615 A
chrV 323669 323669 AT
chrV 323672 323672 AT
chrV 323675 323675 C
chrV 323690 323690 CG
chrV 354354 354354 A
chrV 354355 354355 T
chrV 354357 354357 A
chrV 354359 354359 AG
chrV 354366 354366 A
chrV 354367 354367 T
chrV 354369 354369 A
chrV 354372 354372 A
chrV 354373 354373 G
chrV 354374 354374 A
chrV 354376 354376 G
chrV 354377 354377 T
chrV 354383 354383 T
chrV 354400 354400 G
chrV 354402 354402 G
chrV 354404 354404 G
chrV 354407 354407 T
chrV 354433 354433 CT
chrV 354434 354434 T
chrV 354436 354436 T
chrV 354438 354438 C
chrV 354439 354439 A
chrV 354451 354451 T
chrV 354468 354468 AT
chrV 354487 354487 CG
chrV 354503 354503 A
chrV 354509 354509 T
chrV 354549 354549 AT
chrV 354558 354558 CG
chrV 354559 354559 AT
chrV 354565 354565 T
chrV 354566 354566 AT
chrV 354568 354568 CGT
chrV 354570 354570 C
chrV 354571 354571 A
chrV 354573 354573 CG
chrV 354577 354577 CG
chrV 354588 354588 CG
chrV 354593 354593 C
chrV 354626 354626 T
chrV 354627 354627 AT
chrV 354651 354651 AT
chrV 354652 354652 AT
chrV 354669 354669 CG
chrV 354680 354680 G
chrV 354681 354681 AT
chrV 354699 354699 AT
chrV 354705 354705 AT
chrV 354711 354711 CG
chrV 354731 354731 AT
chrV 354732 354732 ACGT
chrV 354733 354733 ACGT
chrV 354734 354734 AG
chrV 354735 354735 ACGT
chrV 354736 354736 ACGT
chrV 354737 354737 ACGT
chrV 354738 354738 AT
chrV 354739 354739 CG
chrV 354740 354740 G
chrV 354741 354741 GT
chrV 354742 354742 AGT
chrV 363207 363207 C
chrV 363210 363210 G
chrV 363213 363213 C
chrV 363228 363228 T
chrV 363237 363237 T
chrV 363704 363704 AT
chrV 363705 363705 CG
chrV 363706 363706 AT
chrV 363710 363710 CG
chrV 363712 363712 AT
chrV 363714 363714 AT
chrV 363715 363715 AT
chrV 397386 397386 G
chrV 397399 397399 C
chrV 397407 397407 T
chrV 397422 397422 C
chrV 397428 397428 G
chrV 397527 397527 AT
chrV 397575 397575 CG
chrV 397581 397581 CG
chrV 397611 397611 AT
chrV 397629 397629 AT
chrV 397632 397632 AT
chrV 423990 423990 A
chrV 424008 424008 A
chrV 424014 424014 C
chrV 424023 424023 C
chrV 424038 424038 T
chrV 424074 424074 C
chrV 424092 424092 C
chrV 424131 424131 AT
chrV 424140 424140 AT
chrV 424164 424164 AT
chrV 424176 424176 AT
chrV 424179 424179 T
chrV 424203 424203 C
chrV 424209 424209 C
chrV 431484 431484 AGT
chrV 431485 431485 CT
chrV 431486 431486 GT
chrV 431487 431487 CGT
chrV 431488 431488 ACT
chrV 431489 431489 CGT
chrV 431492 431492 T
chrV 431494 431494 A
chrV 431496 431496 AT
chrV 431498 431498 T
chrV 431517 431517 C
chrV 431532 431532 G
chrV 431534 431534 G
chrV 431536 431536 GT
chrV 431537 431537 A
chrV 431543 431543 T
chrV 431556 431556 G
chrV 431557 431557 C
chrV 431558 431558 A
chrV 431559 431559 C
chrV 431560 431560 T
chrV 431561 431561 AT
chrV 431562 431562 CG
chrV 431563 431563 T
chrV 431564 431564 T
chrV 431565 431565 A
chrV 431579 431579 T
chrV 431583 431583 ACT
chrV 431585 431585 A
chrV 431586 431586 A
chrV 431591 431591 C
chrV 431592 431592 C
chrV 431593 431593 A
chrV 431595 431595 C
chrV 431596 431596 A
chrV 431599 431599 CG
chrV 431601 431601 G
chrV 431607 431607 A
chrV 431608 431608 G
chrV 431609 431609 G
chrV 431614 431614 T
chrV 431622 431622 T
chrV 431642 431642 C
chrV 431645 431645 AT
chrV 431646 431646 CT
chrV 431647 431647 C
chrV 431648 431648 T
chrV 431649 431649 CG
chrV 431661 431661 ACGT
chrV 431663 431663 CG
chrV 431667 431667 T
chrV 431668 431668 C
chrV 431669 431669 A
chrV 431671 431671 T
chrV 431672 431672 CG
chrV 431684 431684 CG
chrV 431685 431685 G
chrV 431686 431686 GT
chrV 431687 431687 A
chrV 431688 431688 C
chrV 431696 431696 AT
chrV 431697 431697 AT
chrV 431704 431704 T
chrV 431709 431709 CG
chrV 431710 431710 AT
chrV 431712 431712 CG
chrV 431715 431715 A
chrV 431716 431716 A
chrV 431717 431717 C
chrV 431729 431729 T
chrV 431739 431739 AT
chrV 431740 431740 AT
chrV 431742 431742 CG
chrV 431745 431745 CG
chrV 431758 431758 A
chrV 431763 431763 C
chrV 431776 431776 CG
chrV 431779 431779 AT
chrV 431780 431780 AT
chrV 431785 431785 C
chrV 431801 431801 A
chrV 431802 431802 C
chrV 431803 431803 AG
chrV 431808 431808 CG
chrV 431810 431810 CGT
chrV 431811 431811 C
chrV 431812 431812 CGT
chrV 431815 431815 AT
chrV 431823 431823 ACGT
chrV 431824 431824 ACGT
chrV 431825 431825 ACGT
chrV 431826 431826 ACGT
chrV 431827 431827 ACGT
chrV 431828 431828 ACGT
chrV 431829 431829 ACGT
chrV 431830 431830 ACGT
chrV 431831 431831 ACGT
chrV 431832 431832 ACGT
chrV 431833 431833 AGT
chrV 431834 431834 ACG
chrV 434614 434614 C
chrV 434615 434615 T
chrV 434616 434616 AC
chrV 434617 434617 A
chrV 434618 434618 A
chrV 434619 434619 AG
chrV 434620 434620 AGT
chrV 434621 434621 CG
chrV 434622 434622 CGT
chrV 434623 434623 ACG
chrV 434624 434624 ACT
chrV 434625 434625 ACT
chrV 434626 434626 CGT
chrV 434627 434627 ACT
chrV 434628 434628 CGT
chrV 434629 434629 CGT
chrV 434630 434630 AGT
chrV 434633 434633 C
chrV 434635 434635 T
chrV 434636 434636 A
chrV 434638 434638 C
chrV 434648 434648 A
chrV 434656 434656 T
chrV 434659 434659 C
chrV 434665 434665 T
chrV 434667 434667 C
chrV 434674 434674 A
chrV 434675 434675 GT
chrV 434676 434676 G
chrV 434677 434677 G
chrV 434678 434678 T
chrV 434680 434680 C
chrV 434681 434681 C
chrV 434682 434682 G
chrV 434685 434685 A
chrV 434686 434686 GT
chrV 434687 434687 A
chrV 434689 434689 A
chrV 434691 434691 A
chrV 434692 434692 T
chrV 434695 434695 T
chrV 434700 434700 T
chrV 434710 434710 T
chrV 434716 434716 AGT
chrV 434726 434726 CG
chrV 434728 434728 A
chrV 434729 434729 CG
chrV 434730 434730 T
chrV 434731 434731 ACG
chrV 434732 434732 A
chrV 434733 434733 G
chrV 434734 434734 T
chrV 434735 434735 G
chrV 434736 434736 A
chrV 434737 434737 A
chrV 434738 434738 CGT
chrV 434739 434739 ACGT
chrV 434740 434740 ACG
chrV 434741 434741 AT
chrV 434743 434743 C
chrV 434751 434751 CG
chrV 434752 434752 C
chrV 434755 434755 CGT
chrV 434757 434757 C
chrV 434758 434758 CG
chrV 434759 434759 AC
chrV 434760 434760 T
chrV 434765 434765 T
chrV 434766 434766 AT
chrV 434767 434767 CG
chrV 434768 434768 A
chrV 434769 434769 AT
chrV 434770 434770 CG
chrV 434772 434772 G
chrV 434775 434775 AT
chrV 434777 434777 AT
chrV 434778 434778 CG
chrV 434779 434779 T
chrV 434781 434781 T
chrV 434782 434782 G
chrV 434783 434783 A
chrV 434789 434789 A
chrV 434792 434792 AT
chrV 434800 434800 AC
chrV 434803 434803 T
chrV 434815 434815 CG
chrV 434819 434819 T
chrV 434824 434824 AT
chrV 434827 434827 G
chrV 434828 434828 A
chrV 434833 434833 T
chrV 434834 434834 A
chrV 434835 434835 CG
chrV 434838 434838 CG
chrV 434839 434839 T
chrV 434840 434840 AT
chrV 434841 434841 AT
chrV 434842 434842 CT
chrV 434843 434843 CT
chrV 434845 434845 G
chrV 434846 434846 AG
chrV 434847 434847 T
chrV 434853 434853 AT
chrV 434856 434856 G
chrV 434860 434860 AT
chrV 434863 434863 AT
chrV 434869 434869 CG
chrV 434870 434870 C
chrV 434871 434871 T
chrV 434873 434873 T
chrV 434880 434880 AG
chrV 434881 434881 C
chrV 434882 434882 A
chrV 434884 434884 CG
chrV 434888 434888 T
chrV 434889 434889 ACT
chrV 434890 434890 A
chrV 434893 434893 T
chrV 434894 434894 G
chrV 434895 434895 A
chrV 434906 434906 C
chrV 434913 434913 CG
chrV 434916 434916 CG
chrV 434918 434918 CG
chrV 434922 434922 G
chrV 434924 434924 CG
chrV 434928 434928 G
chrV 434929 434929 C
chrV 434930 434930 CG
chrV 434931 434931 ACT
chrV 434932 434932 A
chrV 434933 434933 AT
chrV 434934 434934 AT
chrV 434936 434936 A
chrV 434944 434944 AT
chrV 434949 434949 AT
chrV 434952 434952 CG
chrV 434954 434954 CG
chrV 434962 434962 AT
chrV 434964 434964 AT
chrV 434970 434970 AT
chrV 434972 434972 ACGT
chrV 434973 434973 ACGT
chrV 434974 434974 ACGT
chrV 434975 434975 ACGT
chrV 434976 434976 GT
chrV 434977 434977 ACGT
chrV 434978 434978 ACT
chrV 434979 434979 ACGT
chrV 434980 434980 ACGT
chrV 434981 434981 A
chrV 434982 434982 AT
chrV 434983 434983 AT
chrV 434984 434984 CG
chrV 434987 434987 AT
chrV 434988 434988 A
chrV 435163 435163 A
chrV 435180 435180 C
chrV 435193 435193 G
chrV 435243 435243 A
chrV 435250 435250 T
chrV 435276 435276 CG
chrV 435309 435309 AT
chrV 435311 435311 AT
chrV 435738 435738 G
chrV 435739 435739 T
chrV 435740 435740 G
chrV 435741 435741 A
chrV 435742 435742 G
chrV 435743 435743 A
chrV 435826 435826 T
chrV 435832 435832 A
chrV 435833 435833 A
chrV 435835 435835 A
chrV 435836 435836 AC
chrV 435839 435839 G
chrV 435842 435842 G
chrV 435929 435929 C
chrV 435930 435930 G
chrV 435933 435933 ACT
chrV 435934 435934 AC
chrV 435935 435935 T
chrV 435936 435936 CT
chrV 435937 435937 AC
chrV 435938 435938 ACT
chrV 435939 435939 ACG
chrV 435940 435940 CG
chrV 435941 435941 AGT
chrV 435942 435942 GT
chrV 435943 435943 ACG
chrV 435944 435944 CGT
chrV 435945 435945 CGT
chrV 435946 435946 A
chrV 435947 435947 C
chrV 435948 435948 A
chrV 435949 435949 GT
chrV 435950 435950 C
chrV 435951 435951 GT
chrV 435952 435952 C
chrV 435953 435953 CT
chrV 435954 435954 G
chrV 435955 435955 G
chrV 435959 435959 A
chrV 435960 435960 G
chrV 435963 435963 C
chrV 435967 435967 G
chrV 435968 435968 A
chrV 435988 435988 T
chrV 435990 435990 T
chrV 435991 435991 GT
chrV 435992 435992 A
chrV 435993 435993 C
chrV 435996 435996 C
chrV 435997 435997 A
chrV 435998 435998 T
chrV 435999 435999 AG
chrV 436006 436006 A
chrV 436007 436007 A
chrV 436008 436008 CG
chrV 436009 436009 C
chrV 436010 436010 A
chrV 436011 436011 C
chrV 436012 436012 G
chrV 436013 436013 C
chrV 436014 436014 A
chrV 436015 436015 A
chrV 436016 436016 CG
chrV 436017 436017 AT
chrV 436018 436018 GT
chrV 436019 436019 AC
chrV 436020 436020 G
chrV 436034 436034 T
chrV 436038 436038 ACGT
chrV 436046 436046 C
chrV 436047 436047 C
chrV 436048 436048 A
chrV 436050 436050 C
chrV 436051 436051 A
chrV 436054 436054 G
chrV 436056 436056 CG
chrV 436062 436062 A
chrV 436063 436063 CG
chrV 436064 436064 G
chrV 436069 436069 AT
chrV 436077 436077 AT
chrV 436097 436097 C
chrV 436104 436104 AT
chrV 436116 436116 ACGT
chrV 436118 436118 CG
chrV 436127 436127 CG
chrV 436139 436139 CG
chrV 436140 436140 G
chrV 436141 436141 GT
chrV 436142 436142 A
chrV 436143 436143 C
chrV 436146 436146 A
chrV 436151 436151 AT
chrV 436152 436152 AT
chrV 436164 436164 CG
chrV 436165 436165 CG
chrV 436167 436167 AT
chrV 436169 436169 A
chrV 436170 436170 AT
chrV 436171 436171 AT
chrV 436172 436172 A
chrV 436184 436184 T
chrV 436194 436194 A
chrV 436195 436195 T
chrV 436197 436197 C
chrV 436200 436200 G
chrV 436213 436213 A
chrV 436218 436218 C
chrV 436231 436231 C
chrV 436234 436234 AT
chrV 436235 436235 A
chrV 436240 436240 CG
chrV 436256 436256 A
chrV 436257 436257 C
chrV 436263 436263 G
chrV 436265 436265 CG
chrV 436267 436267 CG
chrV 436270 436270 C
chrV 436278 436278 ACGT
chrV 436279 436279 ACGT
chrV 436280 436280 ACGT
chrV 436281 436281 ACGT
chrV 436282 436282 ACGT
chrV 436283 436283 ACGT
chrV 436284 436284 ACGT
chrV 436285 436285 ACGT
chrV 436286 436286 ACT
chrV 436287 436287 ACGT
chrV 436288 436288 ACGT
chrV 436289 436289 ACGT
chrV 436290 436290 ACGT
chrV 436291 436291 ACT
chrV 436292 436292 AGT
chrV 436293 436293 ACGT
chrV 436294 436294 AGT
chrV 438689 438689 A
chrV 438696 438696 T
chrV 438699 438699 T
chrV 438777 438777 A
chrV 438778 438778 A
chrV 438785 438785 T
chrV 438786 438786 A
chrV 442900 442900 G
chrV 442902 442902 A
chrV 442935 442935 A
chrV 442961 442961 G
chrV 442968 442968 C
chrV 443018 443018 AT
chrV 443031 443031 AT
chrV 443048 443048 CG
chrV 443384 443384 A
chrV 443387 443387 C
chrV 443388 443388 AT
chrV 443389 443389 AG
chrV 443390 443390 CG
chrV 443391 443391 ACG
chrV 443392 443392 AGT
chrV 443393 443393 CGT
chrV 443394 443394 ACG
chrV 443395 443395 AGT
chrV 443396 443396 ACG
chrV 443398 443398 T
chrV 443399 443399 G
chrV 443400 443400 A
chrV 443402 443402 T
chrV 443403 443403 T
chrV 443405 443405 AT
chrV 443406 443406 T
chrV 443407 443407 T
chrV 443408 443408 G
chrV 443409 443409 A
chrV 443410 443410 G
chrV 443411 443411 GT
chrV 443413 443413 GT
chrV 443414 443414 T
chrV 443416 443416 ACG
chrV 443417 443417 T
chrV 443420 443420 G
chrV 443421 443421 G
chrV 443422 443422 CG
chrV 443426 443426 CG
chrV 443429 443429 A
chrV 443430 443430 AT
chrV 443433 443433 C
chrV 443435 443435 AT
chrV 443436 443436 GT
chrV 443438 443438 CG
chrV 443439 443439 AT
chrV 443441 443441 C
chrV 443442 443442 A
chrV 443443 443443 G
chrV 443444 443444 A
chrV 443445 443445 G
chrV 443446 443446 G
chrV 443450 443450 G
chrV 443451 443451 AC
chrV 443452 443452 G
chrV 443454 443454 T
chrV 443459 443459 C
chrV 443461 443461 T
chrV 443462 443462 A
chrV 443464 443464 G
chrV 443465 443465 C
chrV 443467 443467 AGT
chrV 443468 443468 CG
chrV 443469 443469 ACT
chrV 443470 443470 CGT
chrV 443471 443471 G
chrV 443473 443473 GT
chrV 443474 443474 C
chrV 443478 443478 G
chrV 443482 443482 A
chrV 443488 443488 A
chrV 443491 443491 AT
chrV 443492 443492 CT
chrV 443493 443493 CT
chrV 443495 443495 CG
chrV 443497 443497 ACGT
chrV 443498 443498 CT
chrV 443499 443499 T
chrV 443507 443507 ACGT
chrV 443508 443508 AT
chrV 443509 443509 CGT
chrV 443510 443510 T
chrV 443512 443512 T
chrV 443513 443513 CG
chrV 443515 443515 AT
chrV 443516 443516 G
chrV 443518 443518 C
chrV 443520 443520 C
chrV 443521 443521 ACGT
chrV 443522 443522 CG
chrV 443525 443525 C
chrV 443527 443527 T
chrV 443529 443529 G
chrV 443530 443530 T
chrV 443531 443531 T
chrV 443532 443532 AT
chrV 443533 443533 C
chrV 443536 443536 G
chrV 443541 443541 CG
chrV 443542 443542 CG
chrV 443546 443546 AT
chrV 443548 443548 G
chrV 443552 443552 GT
chrV 443553 443553 AC
chrV 443554 443554 G
chrV 443555 443555 C
chrV 443556 443556 CG
chrV 443557 443557 AG
chrV 443558 443558 T
chrV 443559 443559 T
chrV 443560 443560 A
chrV 443563 443563 AT
chrV 443567 443567 CG
chrV 443572 443572 A
chrV 443573 443573 CG
chrV 443574 443574 ACT
chrV 443575 443575 AT
chrV 443576 443576 A
chrV 443577 443577 T
chrV 443578 443578 AT
chrV 443579 443579 ACGT
chrV 443580 443580 AG
chrV 443581 443581 C
chrV 443582 443582 T
chrV 443583 443583 G
chrV 443607 443607 T
chrV 443608 443608 A
chrV 443615 443615 T
chrV 443620 443620 AGT
chrV 443621 443621 T
chrV 443623 443623 G
chrV 443625 443625 CG
chrV 443626 443626 AT
chrV 443627 443627 A
chrV 443628 443628 CG
chrV 443635 443635 AT
chrV 443636 443636 CG
chrV 443637 443637 CG
chrV 443640 443640 T
chrV 443650 443650 A
chrV 443651 443651 T
chrV 443653 443653 C
chrV 443656 443656 CG
chrV 443669 443669 A
chrV 443674 443674 C
chrV 443687 443687 CG
chrV 443690 443690 CG
chrV 443691 443691 AT
chrV 443696 443696 C
chrV 443710 443710 C
chrV 443712 443712 A
chrV 443713 443713 C
chrV 443714 443714 AG
chrV 443717 443717 G
chrV 443719 443719 CG
chrV 443721 443721 CGT
chrV 443723 443723 AT
chrV 443726 443726 C
chrV 443734 443734 ACGT
chrV 443735 443735 ACGT
chrV 443736 443736 ACGT
chrV 443737 443737 AGT
chrV 443738 443738 ACGT
chrV 443739 443739 AGT
chrV 443740 443740 AGT
chrV 443741 443741 T
chrV 443742 443742 ACGT
chrV 443743 443743 ACGT
chrV 443744 443744 CG
chrV 443745 443745 AG
chrV 443746 443746 AGT
chrV 443747 443747 AT
chrV 443774 443774 AT
chrV 443786 443786 G
chrV 443810 443810 CG
chrV 443813 443813 G
chrV 443814 443814 T
chrV 443816 443816 T
chrV 443832 443832 AT
chrV 443834 443834 A
chrV 443860 443860 CG
chrV 443900 443900 CG
chrV 443937 443937 A
chrV 443940 443940 A
chrV 443941 443941 G
chrV 443942 443942 A
chrV 443944 443944 C
chrV 443947 443947 G
chrV 443972 443972 G
chrV 443975 443975 T
chrV 443979 443979 G
chrV 443981 443981 T
chrV 443987 443987 G
chrV 443988 443988 G
chrV 444004 444004 C
chrV 444005 444005 G
chrV 444014 444014 CG
chrV 444016 444016 CG
chrV 444017 444017 AT
chrV 444022 444022 CG
chrV 444026 444026 CG
chrV 444029 444029 G
chrV 444059 444059 T
chrV 444080 444080 CG
chrV 444107 444107 AT
chrV 444110 444110 CG
chrV 444125 444125 CG
chrV 444128 444128 AT
chrV 444134 444134 CG
chrV 444164 444164 CG
chrV 444167 444167 CG
chrV 444173 444173 AT
chrV 444182 444182 AT
chrV 444188 444188 AT
chrV 444191 444191 CGT
chrV 444197 444197 CG
chrV 444203 444203 AT
chrV 444204 444204 AT
chrV 444206 444206 AT
chrV 444226 444226 T
chrV 444232 444232 T
chrV 444238 444238 G
chrV 444251 444251 T
chrV 444253 444253 A
chrV 444269 444269 A
chrV 444271 444271 T
chrV 444275 444275 T
chrV 444281 444281 C
chrV 444287 444287 AT
chrV 444290 444290 T
chrV 444314 444314 AT
chrV 444392 444392 AT
chrV 444425 444425 CG
chrV 444428 444428 AT
chrV 444437 444437 A
chrV 444479 444479 T
chrV 444480 444480 AT
chrV 444491 444491 G
chrV 444497 444497 G
chrV 444500 444500 AT
chrV 444502 444502 C
chrV 444509 444509 CG
chrV 444510 444510 AT
chrV 444515 444515 G
chrV 444521 444521 CG
chrV 444524 444524 AT
chrV 444528 444528 AT
chrV 444530 444530 AT
chrV 444538 444538 CG
chrV 444547 444547 AT
chrV 444551 444551 T
chrV 444554 444554 T
chrV 444557 444557 C
chrV 444560 444560 G
chrV 444563 444563 T
chrV 444575 444575 C
chrV 444587 444587 C
chrV 444590 444590 G
chrV 444592 444592 T
chrV 444599 444599 G
chrV 444608 444608 C
chrV 444614 444614 T
chrV 444620 444620 CG
chrV 444626 444626 AT
chrV 444628 444628 CG
chrV 444629 444629 AT
chrV 444635 444635 G
chrV 444638 444638 ACGT
chrV 444640 444640 CG
chrV 444644 444644 CGT
chrV 444646 444646 C
chrV 444650 444650 CG
chrV 444706 444706 CG
chrV 444728 444728 AT
chrV 444731 444731 CG
chrV 444734 444734 AT
chrV 444740 444740 AT
chrV 444743 444743 AT
chrV 444749 444749 CG
chrV 444755 444755 CG
chrV 444758 444758 AT
chrV 444764 444764 C
chrV 444773 444773 G
chrV 444776 444776 T
chrV 444778 444778 C
chrV 444797 444797 CG
chrV 444818 444818 T
chrV 444823 444823 G
chrV 444842 444842 C
chrV 444848 444848 A
chrV 444857 444857 T
chrV 444860 444860 A
chrV 444875 444875 A
chrV 444882 444882 AT
chrV 444884 444884 C
chrV 444902 444902 T
chrV 444946 444946 G
chrV 445003 445003 CG
chrV 445017 445017 G
chrV 445040 445040 CG
chrV 445043 445043 CG
chrV 445049 445049 AT
chrV 445058 445058 AT
chrV 445061 445061 CG
chrV 445078 445078 GT
chrV 445079 445079 A
chrV 445085 445085 C
chrV 445088 445088 A
chrV 445097 445097 T
chrV 445103 445103 G
chrV 445112 445112 C
chrV 445136 445136 T
chrV 445140 445140 C
chrV 445149 445149 CG
chrV 445154 445154 A
chrV 445169 445169 AT
chrV 445184 445184 G
chrV 445212 445212 C
chrV 445213 445213 AT
chrV 445229 445229 AT
chrV 445235 445235 AT
chrV 445236 445236 A
chrV 445241 445241 AT
chrV 445247 445247 CG
chrV 445268 445268 T
chrV 445270 445270 G
chrV 445283 445283 C
chrV 445327 445327 T
chrV 445331 445331 A
chrV 445334 445334 A
chrV 445337 445337 AT
chrV 445368 445368 CG
chrV 445385 445385 G
chrV 445554 445554 CG
chrV 445562 445562 CG
chrV 445571 445571 AT
chrV 445577 445577 CG
chrV 445583 445583 ACGT
chrV 445585 445585 AT
chrV 445589 445589 T
chrV 445591 445591 A
chrV 445592 445592 T
chrV 445606 445606 G
chrV 445616 445616 C
chrV 445617 445617 G
chrV 445622 445622 G
chrV 445625 445625 A
chrV 445643 445643 A
chrV 445775 445775 CG
chrV 445781 445781 CG
chrV 445785 445785 G
chrV 445802 445802 A
chrV 445805 445805 A
chrV 445856 445856 CG
chrV 445858 445858 AT
chrV 445900 445900 AT
chrV 445903 445903 AT
chrV 445910 445910 AT
chrV 445923 445923 T
chrV 445954 445954 CG
chrV 445959 445959 CG
chrV 445977 445977 AT
chrV 445979 445979 AT
chrV 445993 445993 CG
chrV 446024 446024 AT
chrV 446033 446033 CG
chrV 446038 446038 C
chrV 446044 446044 T
chrV 446057 446057 A
chrV 446075 446075 AT
chrV 446080 446080 CG
chrV 446085 446085 AT
chrV 446089 446089 CG
chrV 446090 446090 G
chrV 446093 446093 AT
chrV 446095 446095 T
chrV 446097 446097 G
chrV 446102 446102 T
chrV 446126 446126 CG
chrV 446172 446172 A
chrV 446185 446185 AT
chrV 446192 446192 AT
chrV 446195 446195 AT
chrV 446198 446198 CG
chrV 446204 446204 AT
chrV 446209 446209 AT
chrV 446210 446210 G
chrV 446211 446211 AT
chrV 446212 446212 T
chrV 446213 446213 AT
chrV 446216 446216 T
chrV 446217 446217 A
chrV 446218 446218 G
chrV 446219 446219 C
chrV 446221 446221 G
chrV 446222 446222 G
chrV 446223 446223 A
chrV 446224 446224 A
chrV 446236 446236 AT
chrV 446242 446242 CG
chrV 446270 446270 AT
chrV 446345 446345 CG
chrV 446399 446399 CG
chrV 446450 446450 AT
chrV 446558 446558 G
chrV 446559 446559 G
chrV 446560 446560 T
chrV 446564 446564 CG
chrV 446568 446568 T
chrV 446569 446569 G
chrV 446644 446644 AT
chrV 446702 446702 ACGT
chrV 446705 446705 AT
chrV 446734 446734 AT
chrV 446759 446759 A
chrV 446760 446760 C
chrV 446761 446761 C
chrV 446762 446762 T
chrV 446763 446763 GT
chrV 446764 446764 T
chrV 446765 446765 T
chrV 446773 446773 A
chrV 446774 446774 AC
chrV 446775 446775 ACGT
chrV 446776 446776 T
chrV 446778 446778 G
chrV 446779 446779 C
chrV 446780 446780 C
chrV 446781 446781 T
chrV 446783 446783 AT
chrV 446831 446831 AT
chrV 446849 446849 AT
chrV 446855 446855 AT
chrV 446861 446861 CG
chrV 446876 446876 CG
chrV 446882 446882 AT
chrV 446915 446915 C
chrV 446933 446933 C
chrV 446981 446981 ACGT
chrV 447127 447127 CG
chrV 447139 447139 AT
chrV 447191 447191 CG
chrV 447192 447192 G
chrV 447193 447193 AT
chrV 447194 447194 T
chrV 447195 447195 T
chrV 447200 447200 G
chrV 447201 447201 AG
chrV 447205 447205 T
chrV 447207 447207 C
chrV 447208 447208 G
chrV 447215 447215 CG
chrV 447248 447248 CG
chrV 447264 447264 AT
chrV 447273 447273 CG
chrV 447305 447305 AT
chrV 447318 447318 CG
chrV 447349 447349 CG
chrV 447350 447350 C
chrV 447359 447359 CG
chrV 447380 447380 CG
chrV 447484 447484 AT
chrV 447576 447576 C
chrV 447605 447605 CG
chrV 447644 447644 AT
chrV 447667 447667 T
chrV 447686 447686 AT
chrV 447692 447692 CG
chrV 447695 447695 AT
chrV 447712 447712 AT
chrV 447723 447723 AT
chrV 447735 447735 AT
chrV 447736 447736 CG
chrV 447741 447741 CG
chrV 447765 447765 CG
chrV 447769 447769 CG
chrV 447770 447770 CG
chrV 447771 447771 AT
chrV 447774 447774 T
chrV 447805 447805 A
chrV 447900 447900 AT
chrV 447934 447934 CG
chrV 447957 447957 AT
chrV 448095 448095 AT
chrV 448142 448142 AT
chrV 448338 448338 AT
chrV 448358 448358 CG
chrV 448386 448386 C
chrV 448387 448387 AT
chrV 448388 448388 A
chrV 448389 448389 C
chrV 448392 448392 T
chrV 448393 448393 CG
chrV 448395 448395 T
chrV 448396 448396 G
chrV 448410 448410 T
chrV 448411 448411 G
chrV 448414 448414 G
chrV 448429 448429 T
chrV 448443 448443 A
chrV 448480 448480 AT
chrV 448485 448485 A
chrV 448515 448515 C
chrV 448517 448517 C
chrV 448518 448518 A
chrV 448520 448520 A
chrV 448551 448551 T
chrV 448644 448644 AT
chrV 448708 448708 CG
chrV 448726 448726 AT
chrV 448768 448768 T
chrV 448788 448788 AT
chrV 448790 448790 AT
chrV 448791 448791 AT
chrV 448792 448792 AT
chrV 448795 448795 C
chrV 448796 448796 GT
chrV 448797 448797 ACG
chrV 448798 448798 CT
chrV 448799 448799 G
chrV 448805 448805 T
chrV 448825 448825 AT
chrV 448884 448884 A
chrV 448888 448888 A
chrV 448893 448893 AT
chrV 448897 448897 AT
chrV 448904 448904 CG
chrV 448905 448905 AT
chrV 448906 448906 AT
chrV 448922 448922 T
chrV 448939 448939 G
chrV 448944 448944 T
chrV 448953 448953 T
chrV 448969 448969 A
chrV 448970 448970 AT
chrV 448971 448971 CGT
chrV 448972 448972 T
chrV 448973 448973 CGT
chrV 448974 448974 ACT
chrV 448975 448975 ACT
chrV 448976 448976 AGT
chrV 448977 448977 ACT
chrV 448978 448978 AGT
chrV 448979 448979 ACG
chrV 448980 448980 CGT
chrV 448981 448981 AGT
chrV 448982 448982 AGT
chrV 448983 448983 CGT
chrV 448984 448984 CG
chrV 448985 448985 CT
chrV 448986 448986 G
chrV 448987 448987 A
chrV 448989 448989 AT
chrV 448990 448990 T
chrV 448992 448992 ACT
chrV 448993 448993 AT
chrV 448994 448994 AT
chrV 448995 448995 G
chrV 448996 448996 A
chrV 448997 448997 CG
chrV 448998 448998 CGT
chrV 449000 449000 AT
chrV 449001 449001 AT
chrV 449003 449003 ACT
chrV 449004 449004 T
chrV 449005 449005 A
chrV 449006 449006 G
chrV 449007 449007 G
chrV 449008 449008 G
chrV 449009 449009 CG
chrV 449013 449013 CG
chrV 449016 449016 A
chrV 449017 449017 AT
chrV 449020 449020 C
chrV 449022 449022 AT
chrV 449023 449023 GT
chrV 449025 449025 CG
chrV 449026 449026 AT
chrV 449028 449028 C
chrV 449029 449029 A
chrV 449030 449030 G
chrV 449031 449031 A
chrV 449032 449032 G
chrV 449033 449033 G
chrV 449034 449034 G
chrV 449037 449037 G
chrV 449038 449038 AC
chrV 449039 449039 G
chrV 449041 449041 T
chrV 449046 449046 C
chrV 449048 449048 T
chrV 449049 449049 A
chrV 449051 449051 G
chrV 449052 449052 C
chrV 449054 449054 AGT
chrV 449055 449055 CG
chrV 449056 449056 ACT
chrV 449057 449057 CGT
chrV 449058 449058 G
chrV 449060 449060 GT
chrV 449061 449061 C
chrV 449064 449064 AT
chrV 449065 449065 CG
chrV 449066 449066 AT
chrV 449068 449068 T
chrV 449069 449069 A
chrV 449075 449075 A
chrV 449078 449078 AT
chrV 449079 449079 CT
chrV 449080 449080 CT
chrV 449082 449082 CG
chrV 449084 449084 ACGT
chrV 449085 449085 ACT
chrV 449086 449086 CGT
chrV 449088 449088 AT
chrV 449090 449090 A
chrV 449094 449094 ACGT
chrV 449095 449095 AT
chrV 449096 449096 CGT
chrV 449097 449097 T
chrV 449099 449099 AT
chrV 449100 449100 CG
chrV 449102 449102 AT
chrV 449103 449103 G
chrV 449105 449105 C
chrV 449107 449107 C
chrV 449108 449108 ACGT
chrV 449109 449109 CG
chrV 449112 449112 C
chrV 449114 449114 T
chrV 449116 449116 G
chrV 449117 449117 T
chrV 449118 449118 T
chrV 449119 449119 AT
chrV 449120 449120 C
chrV 449123 449123 G
chrV 449128 449128 CG
chrV 449129 449129 CG
chrV 449133 449133 AT
chrV 449135 449135 G
chrV 449139 449139 GT
chrV 449140 449140 AC
chrV 449141 449141 G
chrV 449142 449142 C
chrV 449143 449143 CG
chrV 449144 449144 AG
chrV 449145 449145 T
chrV 449146 449146 T
chrV 449147 449147 A
chrV 449150 449150 AT
chrV 449154 449154 CG
chrV 449159 449159 A
chrV 449160 449160 CG
chrV 449161 449161 ACT
chrV 449162 449162 AT
chrV 449163 449163 A
chrV 449164 449164 T
chrV 449165 449165 AT
chrV 449166 449166 ACGT
chrV 449167 449167 AG
chrV 449168 449168 C
chrV 449169 449169 T
chrV 449170 449170 G
chrV 449194 449194 T
chrV 449195 449195 A
chrV 449202 449202 T
chrV 449207 449207 AGT
chrV 449208 449208 T
chrV 449210 449210 G
chrV 449212 449212 CG
chrV 449213 449213 AT
chrV 449214 449214 A
chrV 449215 449215 CG
chrV 449222 449222 AT
chrV 449223 449223 CG
chrV 449224 449224 CG
chrV 449227 449227 T
chrV 449237 449237 A
chrV 449238 449238 T
chrV 449240 449240 C
chrV 449243 449243 CG
chrV 449256 449256 A
chrV 449261 449261 C
chrV 449274 449274 CG
chrV 449277 449277 CG
chrV 449278 449278 AT
chrV 449283 449283 C
chrV 449299 449299 A
chrV 449300 449300 C
chrV 449301 449301 AG
chrV 449306 449306 CG
chrV 449308 449308 CGT
chrV 449309 449309 A
chrV 449310 449310 AT
chrV 449311 449311 AG
chrV 449312 449312 C
chrV 449313 449313 CG
chrV 449314 449314 A
chrV 449318 449318 GT
chrV 449319 449319 AT
chrV 449320 449320 T
chrV 449321 449321 ACGT
chrV 449322 449322 ACGT
chrV 449323 449323 ACGT
chrV 449324 449324 ACGT
chrV 449325 449325 ACGT
chrV 449326 449326 ACG
chrV 449327 449327 AGT
chrV 449328 449328 ACGT
chrV 449329 449329 ACGT
chrV 449330 449330 CT
chrV 449331 449331 ACGT
chrV 449332 449332 ACGT
chrV 449333 449333 G
chrV 449334 449334 A
chrV 449336 449336 G
chrV 449341 449341 T
chrV 449342 449342 A
chrV 449345 449345 G
chrV 449358 449358 G
chrV 449363 449363 T
chrV 449376 449376 C
chrV 449379 449379 G
chrV 449381 449381 A
chrV 449382 449382 T
chrV 449392 449392 A
chrV 449405 449405 T
chrV 449406 449406 T
chrV 449407 449407 T
chrV 449409 449409 C
chrV 449411 449411 A
chrV 449412 449412 C
chrV 449417 449417 A
chrV 449424 449424 T
chrV 449425 449425 A
chrV 449430 449430 A
chrV 449433 449433 C
chrV 449434 449434 A
chrV 449435 449435 CT
chrV 449436 449436 C
chrV 449437 449437 G
chrV 449449 449449 C
chrV 449450 449450 A
chrV 449452 449452 T
chrV 449453 449453 G
chrV 449454 449454 A
chrV 449458 449458 G
chrV 449460 449460 ACT
chrV 449472 449472 AT
chrV 449474 449474 C
chrV 449475 449475 GT
chrV 449476 449476 T
chrV 449477 449477 C
chrV 449478 449478 A
chrV 449479 449479 CG
chrV 449480 449480 C
chrV 449499 449499 AT
chrV 449507 449507 A
chrV 449512 449512 CG
chrV 449513 449513 C
chrV 449514 449514 AT
chrV 449520 449520 CG
chrV 449522 449522 C
chrV 449525 449525 T
chrV 449526 449526 G
chrV 449528 449528 T
chrV 449529 449529 G
chrV 449530 449530 G
chrV 449538 449538 ACGT
chrV 449542 449542 A
chrV 449556 449556 CG
chrV 449557 449557 AGT
chrV 449558 449558 AC
chrV 449559 449559 A
chrV 449560 449560 G
chrV 449561 449561 A
chrV 449562 449562 T
chrV 449563 449563 G
chrV 449564 449564 C
chrV 449565 449565 G
chrV 449566 449566 T
chrV 449567 449567 G
chrV 449568 449568 CG
chrV 449569 449569 AT
chrV 449570 449570 T
chrV 449571 449571 AT
chrV 449572 449572 AT
chrV 449573 449573 AT
chrV 449574 449574 A
chrV 449577 449577 ACGT
chrV 449578 449578 CG
chrV 449579 449579 A
chrV 449583 449583 CG
chrV 449584 449584 AT
chrV 449585 449585 ACT
chrV 449586 449586 AT
chrV 449588 449588 AT
chrV 449608 449608 AT
chrV 449609 449609 CG
chrV 449613 449613 G
chrV 449616 449616 CG
chrV 449617 449617 AT
chrV 449621 449621 G
chrV 449622 449622 CG
chrV 449623 449623 AGT
chrV 449624 449624 AGT
chrV 449625 449625 C
chrV 449626 449626 AT
chrV 449627 449627 AC
chrV 449628 449628 AT
chrV 449629 449629 G
chrV 449630 449630 T
chrV 449631 449631 ACT
chrV 449632 449632 ACGT
chrV 449633 449633 ACGT
chrV 449634 449634 ACT
chrV 449635 449635 ACGT
chrV 449636 449636 CGT
chrV 449637 449637 ACGT
chrV 449638 449638 CG
chrV 449639 449639 CGT
chrV 449641 449641 GT
chrV 449642 449642 G
chrV 469440 469440 T
chrV 469441 469441 A
chrV 469442 469442 A
chrV 469448 469448 T
chrV 469456 469456 A
chrV 469538 469538 T
chrV 469540 469540 C
chrV 469541 469541 C
chrV 487816 487816 A
chrV 487818 487818 A
chrV 487819 487819 AG
chrV 487820 487820 ACG
chrV 487821 487821 AT
chrV 487822 487822 AG
chrV 487823 487823 CGT
chrV 487824 487824 ACG
chrV 487825 487825 ACT
chrV 487826 487826 CGT
chrV 487827 487827 ACG
chrV 487828 487828 ACG
chrV 487829 487829 CGT
chrV 487830 487830 CGT
chrV 487831 487831 ACG
chrV 487832 487832 CGT
chrV 487833 487833 ACT
chrV 487841 487841 G
chrV 487844 487844 GT
chrV 487845 487845 CG
chrV 487846 487846 GT
chrV 487848 487848 C
chrV 487853 487853 AC
chrV 487854 487854 C
chrV 487855 487855 A
chrV 487871 487871 G
chrV 487876 487876 T
chrV 487877 487877 A
chrV 487880 487880 G
chrV 487893 487893 G
chrV 487898 487898 T
chrV 487911 487911 C
chrV 487914 487914 G
chrV 487916 487916 A
chrV 487917 487917 T
chrV 487927 487927 AT
chrV 487939 487939 C
chrV 487940 487940 AT
chrV 487941 487941 AT
chrV 487942 487942 T
chrV 487944 487944 CG
chrV 487946 487946 AT
chrV 487947 487947 C
chrV 487952 487952 A
chrV 487959 487959 T
chrV 487960 487960 A
chrV 487965 487965 A
chrV 487968 487968 C
chrV 487969 487969 A
chrV 487970 487970 CT
chrV 487971 487971 C
chrV 487972 487972 G
chrV 487984 487984 C
chrV 487985 487985 A
chrV 487987 487987 T
chrV 487988 487988 G
chrV 487989 487989 A
chrV 487993 487993 G
chrV 487995 487995 ACT
chrV 488007 488007 AT
chrV 488009 488009 C
chrV 488010 488010 GT
chrV 488011 488011 T
chrV 488012 488012 C
chrV 488013 488013 A
chrV 488014 488014 CG
chrV 488015 488015 C
chrV 488034 488034 AT
chrV 488042 488042 A
chrV 488047 488047 CG
chrV 488048 488048 C
chrV 488049 488049 AT
chrV 488055 488055 CG
chrV 488057 488057 C
chrV 488060 488060 T
chrV 488061 488061 G
chrV 488063 488063 T
chrV 488064 488064 G
chrV 488065 488065 G
chrV 488073 488073 ACGT
chrV 488077 488077 A
chrV 488091 488091 CG
chrV 488092 488092 AGT
chrV 488093 488093 C
chrV 488094 488094 A
chrV 488095 488095 G
chrV 488096 488096 A
chrV 488097 488097 T
chrV 488098 488098 G
chrV 488099 488099 C
chrV 488100 488100 G
chrV 488101 488101 T
chrV 488102 488102 G
chrV 488103 488103 CG
chrV 488104 488104 AT
chrV 488105 488105 T
chrV 488112 488112 ACGT
chrV 488113 488113 A
chrV 488114 488114 AT
chrV 488115 488115 CG
chrV 488119 488119 AT
chrV 488120 488120 ACT
chrV 488121 488121 AT
chrV 488123 488123 AT
chrV 488143 488143 AT
chrV 488144 488144 CG
chrV 488148 488148 G
chrV 488151 488151 CG
chrV 488152 488152 AT
chrV 488156 488156 G
chrV 488157 488157 CG
chrV 488158 488158 AGT
chrV 488159 488159 G
chrV 488160 488160 AC
chrV 488161 488161 G
chrV 488162 488162 AC
chrV 488163 488163 AT
chrV 488166 488166 ACGT
chrV 488167 488167 ACGT
chrV 488168 488168 ACT
chrV 488169 488169 ACG
chrV 488170 488170 ACGT
chrV 488171 488171 AT
chrV 488172 488172 AGT
chrV 488173 488173 ACT
chrV 488174 488174 ACGT
chrV 488175 488175 ACGT
chrV 488176 488176 GT
chrV 488177 488177 AGT
chrV 488178 488178 ACG
chrV 488180 488180 G
chrV 488181 488181 AGT
chrV 488182 488182 AC
chrV 492425 492425 C
chrV 492426 492426 GT
chrV 492427 492427 AT
chrV 492428 492428 AC
chrV 492429 492429 GT
chrV 492430 492430 ACG
chrV 492431 492431 ACT
chrV 492432 492432 ACG
chrV 492433 492433 ACG
chrV 492434 492434 AGT
chrV 492435 492435 CGT
chrV 492436 492436 ACT
chrV 492437 492437 ACG
chrV 492438 492438 ACT
chrV 492441 492441 C
chrV 492443 492443 T
chrV 492444 492444 A
chrV 492446 492446 C
chrV 492456 492456 A
chrV 492464 492464 T
chrV 492467 492467 C
chrV 492473 492473 T
chrV 492475 492475 C
chrV 492482 492482 A
chrV 492483 492483 GT
chrV 492484 492484 G
chrV 492485 492485 G
chrV 492486 492486 T
chrV 492488 492488 C
chrV 492489 492489 C
chrV 492490 492490 G
chrV 492493 492493 A
chrV 492494 492494 GT
chrV 492495 492495 A
chrV 492497 492497 A
chrV 492499 492499 A
chrV 492500 492500 T
chrV 492503 492503 T
chrV 492508 492508 T
chrV 492518 492518 T
chrV 492524 492524 GT
chrV 492534 492534 CG
chrV 492536 492536 A
chrV 492537 492537 CG
chrV 492538 492538 T
chrV 492539 492539 ACG
chrV 492540 492540 A
chrV 492541 492541 G
chrV 492542 492542 T
chrV 492543 492543 G
chrV 492544 492544 A
chrV 492545 492545 A
chrV 492546 492546 CGT
chrV 492547 492547 ACGT
chrV 492548 492548 ACG
chrV 492549 492549 AT
chrV 492551 492551 C
chrV 492559 492559 CG
chrV 492560 492560 C
chrV 492563 492563 CGT
chrV 492565 492565 C
chrV 492566 492566 CG
chrV 492567 492567 AC
chrV 492568 492568 T
chrV 492573 492573 T
chrV 492574 492574 AT
chrV 492575 492575 CG
chrV 492576 492576 A
chrV 492577 492577 AT
chrV 492578 492578 CG
chrV 492580 492580 G
chrV 492583 492583 AT
chrV 492585 492585 AT
chrV 492586 492586 CG
chrV 492587 492587 T
chrV 492589 492589 T
chrV 492590 492590 G
chrV 492591 492591 A
chrV 492600 492600 AT
chrV 492608 492608 AC
chrV 492623 492623 CG
chrV 492627 492627 T
chrV 492632 492632 AT
chrV 492635 492635 G
chrV 492643 492643 CG
chrV 492646 492646 CG
chrV 492647 492647 T
chrV 492648 492648 AT
chrV 492649 492649 A
chrV 492650 492650 CT
chrV 492651 492651 CT
chrV 492653 492653 G
chrV 492654 492654 AG
chrV 492655 492655 T
chrV 492661 492661 AT
chrV 492668 492668 CG
chrV 492671 492671 AT
chrV 492677 492677 AT
chrV 492684 492684 C
chrV 492685 492685 C
chrV 492687 492687 A
chrV 492690 492690 AG
chrV 492691 492691 CT
chrV 492692 492692 ACG
chrV 492695 492695 A
chrV 492696 492696 CG
chrV 492697 492697 AT
chrV 492698 492698 AGT
chrV 492699 492699 C
chrV 492700 492700 G
chrV 492701 492701 T
chrV 492702 492702 T
chrV 492703 492703 C
chrV 492705 492705 A
chrV 492706 492706 T
chrV 492707 492707 A
chrV 492708 492708 C
chrV 492713 492713 AT
chrV 492714 492714 AT
chrV 492719 492719 C
chrV 492722 492722 G
chrV 492725 492725 CT
chrV 492733 492733 T
chrV 492739 492739 T
chrV 492745 492745 C
chrV 492746 492746 G
chrV 492749 492749 G
chrV 492752 492752 C
chrV 492761 492761 C
chrV 492762 492762 T
chrV 492766 492766 A
chrV 492789 492789 CG
chrV 492792 492792 CG
chrV 492793 492793 G
chrV 492797 492797 A
chrV 492798 492798 C
chrV 492799 492799 AT
chrV 492800 492800 CG
chrV 492801 492801 AT
chrV 492803 492803 C
chrV 492804 492804 A
chrV 492805 492805 G
chrV 492810 492810 AT
chrV 492811 492811 A
chrV 492817 492817 T
chrV 492822 492822 CG
chrV 492823 492823 C
chrV 492829 492829 T
chrV 492834 492834 ACGT
chrV 492835 492835 ACGT
chrV 492836 492836 ACGT
chrV 492837 492837 ACGT
chrV 492838 492838 ACGT
chrV 492839 492839 ACGT
chrV 492840 492840 AGT
chrV 492841 492841 AGT
chrV 492842 492842 CGT
chrV 492843 492843 ACGT
chrV 492844 492844 ACGT
chrV 492845 492845 ACGT
chrV 492846 492846 AGT
chrV 492847 492847 AT
chrV 492848 492848 AGT
chrV 492851 492851 AT
chrV 492874 492874 A
chrV 492886 492886 A
chrV 492910 492910 AT
chrV 492913 492913 G
chrV 492914 492914 T
chrV 492916 492916 CG
chrV 492917 492917 G
chrV 492918 492918 T
chrV 492919 492919 AT
chrV 492920 492920 C
chrV 492922 492922 AT
chrV 492928 492928 CG
chrV 492985 492985 CG
chrV 492987 492987 AT
chrV 493018 493018 CG
chrV 493087 493087 CG
chrV 493104 493104 CG
chrV 493105 493105 CG
chrV 493114 493114 AT
chrV 493116 493116 AT
chrV 493117 493117 CG
chrV 493122 493122 A
chrV 493126 493126 T
chrV 493129 493129 A
chrV 493159 493159 T
chrV 493180 493180 G
chrV 493189 493189 G
chrV 493198 493198 C
chrV 493207 493207 T
chrV 493210 493210 C
chrV 493225 493225 CG
chrV 493228 493228 CG
chrV 493234 493234 CG
chrV 493237 493237 CG
chrV 493264 493264 CG
chrV 493267 493267 CG
chrV 493273 493273 AT
chrV 493282 493282 CG
chrV 493288 493288 AT
chrV 493291 493291 ACGT
chrV 493297 493297 AT
chrV 493303 493303 A
chrV 493402 493402 CG
chrV 493408 493408 AT
chrV 493415 493415 CG
chrV 493417 493417 AT
chrV 493420 493420 CG
chrV 493572 493572 AT
chrV 493579 493579 ACG
chrV 493591 493591 CG
chrV 493597 493597 CG
chrV 493600 493600 AT
chrV 493609 493609 T
chrV 493615 493615 G
chrV 493621 493621 A
chrV 493624 493624 AT
chrV 493638 493638 A
chrV 493647 493647 A
chrV 493651 493651 C
chrV 493654 493654 T
chrV 493657 493657 C
chrV 493660 493660 G
chrV 493663 493663 T
chrV 493675 493675 CG
chrV 493687 493687 C
chrV 493690 493690 G
chrV 493692 493692 T
chrV 493699 493699 CG
chrV 493708 493708 C
chrV 493711 493711 CG
chrV 493714 493714 T
chrV 493720 493720 ACGT
chrV 493726 493726 AT
chrV 493728 493728 CG
chrV 493729 493729 AT
chrV 493735 493735 G
chrV 493738 493738 ACGT
chrV 493740 493740 CG
chrV 493744 493744 GT
chrV 493746 493746 C
chrV 493750 493750 G
chrV 493802 493802 C
chrV 493804 493804 T
chrV 493806 493806 CG
chrV 493810 493810 C
chrV 493812 493812 A
chrV 493822 493822 C
chrV 493828 493828 AT
chrV 493831 493831 AT
chrV 493834 493834 AT
chrV 493840 493840 CG
chrV 493843 493843 CG
chrV 493849 493849 AT
chrV 493855 493855 A
chrV 493858 493858 T
chrV 493864 493864 C
chrV 493873 493873 G
chrV 493876 493876 T
chrV 493878 493878 C
chrV 493897 493897 CG
chrV 493908 493908 CG
chrV 493912 493912 CG
chrV 493913 493913 AT
chrV 493915 493915 CG
chrV 493918 493918 AT
chrV 493923 493923 CG
chrV 493924 493924 AT
chrV 493948 493948 A
chrV 493957 493957 T
chrV 493960 493960 A
chrV 493975 493975 A
chrV 493982 493982 AT
chrV 493984 493984 C
chrV 494002 494002 CG
chrV 494046 494046 AT
chrV 494103 494103 CG
chrV 494117 494117 G
chrV 494140 494140 CG
chrV 494143 494143 CG
chrV 494149 494149 AT
chrV 494158 494158 AT
chrV 494161 494161 CG
chrV 494178 494178 AT
chrV 494197 494197 CG
chrV 494203 494203 G
chrV 494212 494212 C
chrV 494236 494236 T
chrV 494240 494240 C
chrV 494249 494249 AT
chrV 494254 494254 CG
chrV 494269 494269 CG
chrV 494284 494284 AT
chrV 494312 494312 AT
chrV 494313 494313 CG
chrV 494329 494329 AT
chrV 494335 494335 AT
chrV 494336 494336 A
chrV 494341 494341 T
chrV 494347 494347 G
chrV 494368 494368 T
chrV 494370 494370 CG
chrV 494383 494383 C
chrV 494427 494427 T
chrV 494431 494431 A
chrV 494434 494434 A
chrV 494437 494437 CG
chrV 494468 494468 CG
chrV 494485 494485 G
chrV 494654 494654 CG
chrV 494662 494662 CG
chrV 494671 494671 AT
chrV 494677 494677 CG
chrV 494683 494683 AT
chrV 494685 494685 CG
chrV 494689 494689 AT
chrV 494691 494691 CG
chrV 494692 494692 CG
chrV 494697 494697 AT
chrV 494717 494717 CG
chrV 494725 494725 AT
chrV 494731 494731 G
chrV 494740 494740 A
chrV 494743 494743 T
chrV 494755 494755 G
chrV 494761 494761 AT
chrV 494768 494768 AT
chrV 494769 494769 AT
chrV 494773 494773 AT
chrV 494800 494800 AT
chrV 494827 494827 CG
chrV 494842 494842 G
chrV 494844 494844 T
chrV 494845 494845 G
chrV 494846 494846 A
chrV 494848 494848 G
chrV 494857 494857 AT
chrV 494878 494878 G
chrV 494881 494881 A
chrV 494885 494885 A
chrV 494902 494902 G
chrV 494905 494905 G
chrV 494956 494956 T
chrV 494958 494958 AT
chrV 495000 495000 AT
chrV 495003 495003 AT
chrV 495010 495010 AT
chrV 495023 495023 T
chrV 495054 495054 AT
chrV 495059 495059 AT
chrV 495077 495077 AT
chrV 495079 495079 AT
chrV 495093 495093 AT
chrV 495124 495124 AT
chrV 495133 495133 CG
chrV 495138 495138 CG
chrV 495144 495144 AT
chrV 495157 495157 A
chrV 495175 495175 AT
chrV 495180 495180 CG
chrV 495185 495185 AT
chrV 495190 495190 AT
chrV 495193 495193 T
chrV 495195 495195 T
chrV 495197 495197 G
chrV 495202 495202 T
chrV 495226 495226 CG
chrV 495272 495272 CG
chrV 495285 495285 AT
chrV 495292 495292 CG
chrV 495295 495295 AT
chrV 495298 495298 CG
chrV 495304 495304 AT
chrV 495309 495309 AT
chrV 495311 495311 AT
chrV 495313 495313 AT
chrV 495316 495316 T
chrV 495321 495321 G
chrV 495322 495322 G
chrV 495324 495324 A
chrV 495336 495336 CG
chrV 495342 495342 CG
chrV 495370 495370 AT
chrV 495445 495445 CG
chrV 495499 495499 AT
chrV 495550 495550 AT
chrV 495658 495658 G
chrV 495659 495659 G
chrV 495660 495660 T
chrV 495664 495664 CG
chrV 495668 495668 T
chrV 495669 495669 G
chrV 495744 495744 AT
chrV 495802 495802 ACGT
chrV 495805 495805 AT
chrV 495834 495834 AT
chrV 495857 495857 A
chrV 495859 495859 A
chrV 495860 495860 C
chrV 495861 495861 C
chrV 495862 495862 T
chrV 495863 495863 GT
chrV 495864 495864 T
chrV 495865 495865 T
chrV 495873 495873 A
chrV 495874 495874 AC
chrV 495875 495875 ACGT
chrV 495876 495876 T
chrV 495878 495878 G
chrV 495879 495879 C
chrV 495880 495880 C
chrV 495881 495881 T
chrV 495883 495883 AT
chrV 495931 495931 AT
chrV 495949 495949 AT
chrV 495955 495955 CG
chrV 495961 495961 CG
chrV 495976 495976 CG
chrV 495982 495982 AT
chrV 496015 496015 CG
chrV 496033 496033 C
chrV 496081 496081 ACGT
chrV 496227 496227 CG
chrV 496239 496239 AT
chrV 496291 496291 CG
chrV 496292 496292 G
chrV 496293 496293 AT
chrV 496294 496294 T
chrV 496295 496295 T
chrV 496300 496300 G
chrV 496301 496301 AG
chrV 496305 496305 T
chrV 496307 496307 C
chrV 496308 496308 G
chrV 496315 496315 CG
chrV 496348 496348 CG
chrV 496364 496364 AT
chrV 496373 496373 CG
chrV 496405 496405 AT
chrV 496418 496418 CG
chrV 496449 496449 CG
chrV 496450 496450 C
chrV 496459 496459 CG
chrV 496480 496480 AT
chrV 496584 496584 AT
chrV 496676 496676 C
chrV 496705 496705 CG
chrV 496744 496744 AT
chrV 496767 496767 T
chrV 496786 496786 CG
chrV 496792 496792 CG
chrV 496795 496795 CG
chrV 496812 496812 CG
chrV 496823 496823 CG
chrV 496835 496835 T
chrV 496905 496905 A
chrV 497000 497000 AT
chrV 497034 497034 ACT
chrV 497057 497057 AT
chrV 497195 497195 AT
chrV 497242 497242 AT
chrV 497438 497438 AT
chrV 497458 497458 CG
chrV 497486 497486 C
chrV 497487 497487 AT
chrV 497488 497488 A
chrV 497489 497489 C
chrV 497492 497492 T
chrV 497493 497493 CG
chrV 497495 497495 T
chrV 497496 497496 G
chrV 497514 497514 G
chrV 497529 497529 T
chrV 497543 497543 A
chrV 497580 497580 AT
chrV 497585 497585 CG
chrV 497615 497615 C
chrV 497617 497617 C
chrV 497618 497618 A
chrV 497620 497620 A
chrV 497651 497651 T
chrV 497744 497744 AT
chrV 497808 497808 CG
chrV 497826 497826 AT
chrV 497868 497868 T
chrV 497888 497888 AT
chrV 497890 497890 AT
chrV 497891 497891 AT
chrV 497892 497892 AT
chrV 497895 497895 C
chrV 497896 497896 GT
chrV 497897 497897 ACG
chrV 497898 497898 CT
chrV 497899 497899 G
chrV 497905 497905 T
chrV 497925 497925 AT
chrV 497984 497984 A
chrV 497993 497993 CG
chrV 497997 497997 CG
chrV 498004 498004 CG
chrV 498005 498005 AT
chrV 498006 498006 CG
chrV 498070 498070 T
chrV 498071 498071 C
chrV 498072 498072 AG
chrV 498073 498073 CGT
chrV 498074 498074 ACT
chrV 498075 498075 CT
chrV 498076 498076 AGT
chrV 498077 498077 ACT
chrV 498078 498078 AGT
chrV 498079 498079 ACG
chrV 498080 498080 CG
chrV 498081 498081 AGT
chrV 498082 498082 AGT
chrV 498083 498083 CGT
chrV 498089 498089 AT
chrV 498092 498092 ACGT
chrV 498093 498093 CG
chrV 498094 498094 AT
chrV 498095 498095 G
chrV 498096 498096 A
chrV 498097 498097 AT
chrV 498098 498098 AT
chrV 498100 498100 CGT
chrV 498101 498101 AT
chrV 498103 498103 ACG
chrV 498104 498104 T
chrV 498107 498107 G
chrV 498108 498108 G
chrV 498109 498109 G
chrV 498113 498113 CG
chrV 498116 498116 A
chrV 498117 498117 T
chrV 498120 498120 C
chrV 498122 498122 AT
chrV 498123 498123 GT
chrV 498125 498125 G
chrV 498126 498126 AT
chrV 498128 498128 C
chrV 498130 498130 G
chrV 498131 498131 A
chrV 498132 498132 G
chrV 498133 498133 G
chrV 498137 498137 G
chrV 498138 498138 A
chrV 498139 498139 G
chrV 498141 498141 T
chrV 498146 498146 C
chrV 498148 498148 T
chrV 498149 498149 A
chrV 498151 498151 G
chrV 498152 498152 C
chrV 498154 498154 T
chrV 498155 498155 CG
chrV 498156 498156 ACT
chrV 498157 498157 GT
chrV 498161 498161 C
chrV 498165 498165 G
chrV 498169 498169 A
chrV 498178 498178 AT
chrV 498179 498179 CT
chrV 498180 498180 CT
chrV 498182 498182 G
chrV 498184 498184 ACT
chrV 498185 498185 C
chrV 498186 498186 T
chrV 498194 498194 ACT
chrV 498195 498195 AT
chrV 498196 498196 CGT
chrV 498197 498197 T
chrV 498199 498199 T
chrV 498200 498200 CG
chrV 498202 498202 AT
chrV 498203 498203 AT
chrV 498205 498205 C
chrV 498207 498207 C
chrV 498208 498208 T
chrV 498212 498212 C
chrV 498214 498214 T
chrV 498216 498216 G
chrV 498217 498217 T
chrV 498218 498218 T
chrV 498219 498219 A
chrV 498220 498220 C
chrV 498223 498223 G
chrV 498228 498228 CG
chrV 498229 498229 CG
chrV 498233 498233 AT
chrV 498260 498260 CG
chrV 498261 498261 AT
chrV 498262 498262 AGT
chrV 498263 498263 A
chrV 498264 498264 T
chrV 498265 498265 AT
chrV 498266 498266 CGT
chrV 498267 498267 A
chrV 498269 498269 T
chrV 498272 498272 G
chrV 498273 498273 T
chrV 498275 498275 G
chrV 498278 498278 CG
chrV 498279 498279 GT
chrV 498280 498280 T
chrV 498283 498283 T
chrV 498284 498284 A
chrV 498286 498286 T
chrV 498289 498289 T
chrV 498290 498290 T
chrV 498293 498293 A
chrV 498294 498294 T
chrV 498295 498295 A
chrV 498296 498296 C
chrV 498307 498307 ACT
chrV 498310 498310 G
chrV 498312 498312 AT
chrV 498313 498313 ACT
chrV 498315 498315 AT
chrV 498321 498321 T
chrV 498322 498322 AT
chrV 498323 498323 AT
chrV 498324 498324 AT
chrV 498327 498327 T
chrV 498333 498333 C
chrV 498334 498334 G
chrV 498337 498337 G
chrV 498340 498340 C
chrV 498349 498349 C
chrV 498350 498350 T
chrV 498351 498351 G
chrV 498354 498354 A
chrV 498356 498356 A
chrV 498368 498368 AT
chrV 498369 498369 CG
chrV 498370 498370 AT
chrV 498372 498372 CG
chrV 498377 498377 CG
chrV 498380 498380 CG
chrV 498381 498381 G
chrV 498385 498385 A
chrV 498387 498387 AT
chrV 498388 498388 CG
chrV 498389 498389 AT
chrV 498391 498391 C
chrV 498398 498398 AT
chrV 498399 498399 A
chrV 498410 498410 CG
chrV 498411 498411 C
chrV 498412 498412 C
chrV 498413 498413 G
chrV 498414 498414 C
chrV 498415 498415 A
chrV 498417 498417 T
chrV 498419 498419 CT
chrV 498420 498420 T
chrV 498421 498421 C
chrV 498422 498422 ACGT
chrV 498423 498423 ACGT
chrV 498424 498424 ACGT
chrV 498425 498425 ACGT
chrV 498426 498426 ACGT
chrV 498427 498427 ACT
chrV 498428 498428 ACGT
chrV 498429 498429 ACGT
chrV 498430 498430 ACGT
chrV 498431 498431 ACGT
chrV 498432 498432 ACGT
chrV 498433 498433 ACGT
chrV 498434 498434 ACT
chrV 498435 498435 T
chrV 498436 498436 CG
chrV 498437 498437 CT
chrV 498445 498445 C
chrV 498463 498463 C
chrV 498488 498488 A
chrV 498511 498511 ACGT
chrV 498512 498512 ACGT
chrV 498513 498513 AT
chrV 498514 498514 CG
chrV 498515 498515 ACT
chrV 498516 498516 AGT
chrV 498517 498517 CGT
chrV 498518 498518 A
chrV 498519 498519 A
chrV 498520 498520 A
chrV 498521 498521 AG
chrV 498522 498522 A
chrV 498523 498523 G
chrV 498527 498527 A
chrV 566760 566760 T
chrV 566762 566762 C
chrV 566771 566771 C
chrV 566805 566805 C
chrV 566819 566819 G
chrV 566865 566865 CG
chrV 566875 566875 AT
chrV 566878 566878 AT
chrV 566911 566911 CG
chrV 566930 566930 AT
chrV 569470 569470 A
chrV 569471 569471 C
chrV 569475 569475 G
chrV 569476 569476 T
chrV 569519 569519 T
chrV 569538 569538 G
chrV 569539 569539 C
chrV 569540 569540 A
chrV 569562 569562 T
chrV 569565 569565 A
chrV 569575 569575 C
chrV 569588 569588 AT
chrV 569591 569591 G
chrV 569595 569595 CG
chrV 569600 569600 A
chrV 569602 569602 A
chrV 569603 569603 A
chrV 569604 569604 A
chrV 569615 569615 C
chrV 569619 569619 AGT
chrV 569627 569627 AT
chrV 569628 569628 CG
chrV 569651 569651 A
chrV 569657 569657 G
chrV 569669 569669 CG
chrV 569670 569670 ACG
chrV 569676 569676 CG
chrV 569681 569681 CG
chrV 569691 569691 G
chrV 569699 569699 G
chrV 569700 569700 A
chrV 569706 569706 AT
chrV 569707 569707 A
chrV 569712 569712 AT
chrV 569714 569714 CG
chrV 569719 569719 ACT
chrV 569725 569725 ACT
chrV 569729 569729 G
chrV 569730 569730 C
chrV 569734 569734 A
chrV 569735 569735 C
chrV 569739 569739 C
chrV 569746 569746 A
chrV 569748 569748 A
chrV 569749 569749 T
chrV 569750 569750 T
chrV 569753 569753 T
chrV 569757 569757 G
chrV 569758 569758 G
chrV 569761 569761 C
chrV 569766 569766 AT
chrV 569767 569767 AC
chrV 569768 569768 T
chrV 569772 569772 T
chrV 569773 569773 A
chrV 569777 569777 A
chrV 569782 569782 G
chrV 569785 569785 A
chrV 569786 569786 G
chrV 569789 569789 A
chrV 569790 569790 C
chrV 569805 569805 ACG
chrV 569806 569806 AT
chrV 569809 569809 A
chrV 569810 569810 A
chrV 569811 569811 AT
chrV 569812 569812 ACG
chrV 569818 569818 CG
chrV 569821 569821 G
chrV 569825 569825 T
chrV 569827 569827 A
chrV 569828 569828 AT
chrV 569832 569832 A
chrV 569838 569838 CG
chrV 569840 569840 A
chrV 569842 569842 A
chrV 569853 569853 C
chrV 569854 569854 A
chrV 569859 569859 AT
chrV 569860 569860 AT
chrV 569862 569862 C
chrV 569863 569863 G
chrV 569864 569864 G
chrV 569869 569869 A
chrV 569870 569870 CG
chrV 569872 569872 CG
chrV 569879 569879 ACG
chrV 569880 569880 C
chrV 569881 569881 AT
chrV 569882 569882 C
chrV 569883 569883 AG
chrV 569884 569884 T
chrV 569885 569885 A
chrV 569886 569886 C
chrV 569889 569889 G
chrV 569890 569890 A
chrV 569898 569898 AT
chrV 569899 569899 AT
chrV 569900 569900 CG
chrV 569903 569903 CG
chrV 569916 569916 G
chrV 569919 569919 G
chrV 569920 569920 A
chrV 569922 569922 A
chrV 569974 569974 G
chrV 569982 569982 A
chrV 569987 569987 T
chrV 569994 569994 A
chrV 570002 570002 G
chrV 570023 570023 A
chrV 570039 570039 T
chrV 570041 570041 T
chrV 570042 570042 A
chrV 570044 570044 A
chrV 570069 570069 G
chrV 570071 570071 A
chrV 570082 570082 AT
chrV 570083 570083 G
chrV 570086 570086 CG
chrV 570087 570087 T
chrV 570099 570099 C
chrV 570100 570100 G
chrV 570109 570109 C
chrV 570110 570110 G
chrV 570111 570111 G
chrV 570115 570115 A
chrV 570117 570117 A
chrV 570126 570126 A
chrV 570128 570128 G
chrV 570132 570132 A
chrV 570134 570134 C
chrV 570146 570146 C
chrV 570147 570147 A
chrV 570149 570149 C
chrV 570151 570151 A
chrV 570152 570152 G
chrV 570180 570180 T
chrV 570187 570187 A
chrV 570190 570190 C
chrV 570191 570191 G
chrV 570194 570194 A
chrV 570198 570198 AT
chrV 570200 570200 AGT
chrV 570202 570202 AT
chrV 570203 570203 CG
chrV 570209 570209 CT
chrV 570211 570211 C
chrV 570218 570218 A
chrV 570220 570220 G
chrV 570229 570229 A
chrV 570321 570321 G
chrV 570322 570322 T
chrV 570325 570325 T
chrV 570326 570326 ACG
chrV 570327 570327 CGT
chrV 570328 570328 T
chrV 570329 570329 T
chrV 570334 570334 A
chrV 570343 570343 T
chrV 570344 570344 G
chrV 570367 570367 A
chrV 570369 570369 T
chrV 570372 570372 T
chrV 570373 570373 A
chrV 570375 570375 A
chrV 570376 570376 T
chrV 570436 570436 T
chrV 570437 570437 C
chrV 570438 570438 C
chrV 570441 570441 T
chrV 570442 570442 AT
chrV 570443 570443 AGT
chrV 570444 570444 CG
chrV 570445 570445 ACG
chrV 570446 570446 C
chrV 570447 570447 CT
chrV 570466 570466 C
chrV 570498 570498 AT
chrV 570538 570538 C
chrV 570560 570560 CG
chrV 570561 570561 AT
chrV 570562 570562 T
chrV 570567 570567 T
chrV 570568 570568 G
chrV 570570 570570 A
chrV 570572 570572 G
chrV 570574 570574 A
chrV 570575 570575 T
chrV 570580 570580 G
chrV 570581 570581 A
chrV 570582 570582 T
chrV 570608 570608 T
chrV 570609 570609 C
chrV 570610 570610 C
chrV 570611 570611 C
chrV 570612 570612 CG
chrV 570613 570613 CT
chrV 570614 570614 A
chrV 570622 570622 C
chrV 570635 570635 T
chrV 570676 570676 CG
chrV 570697 570697 AT
chrV 570705 570705 G
chrV 570706 570706 C
chrV 570707 570707 AC
chrV 570709 570709 A
chrV 570710 570710 A
chrV 570711 570711 C
chrV 570712 570712 A
chrV 570713 570713 T
chrV 570714 570714 C
chrV 570720 570720 T
chrV 570723 570723 A
chrV 570724 570724 G
chrV 570725 570725 A
chrV 570728 570728 G
chrV 570729 570729 G
chrV 570731 570731 A
chrV 570743 570743 AT
chrV 570747 570747 CG
chrV 570754 570754 A
chrV 570755 570755 A
chrV 570756 570756 T
chrV 570758 570758 AC
chrV 570760 570760 A
chrV 570761 570761 T
chrV 570762 570762 T
chrV 570773 570773 AT
chrV 570774 570774 A
chrV 570775 570775 AG
chrV 570776 570776 A
chrV 570777 570777 CT
chrV 570778 570778 C
chrV 570779 570779 A
chrV 570783 570783 C
chrV 570784 570784 G
chrV 570819 570819 C
chrV 570820 570820 G
chrV 570857 570857 AT
chrV 570859 570859 CG
chrV 570860 570860 G
chrV 570871 570871 CG
chrV 570899 570899 C
chrV 570900 570900 T
chrV 570901 570901 AC
chrV 570902 570902 A
chrV 570904 570904 G
chrV 570905 570905 AC
chrV 570906 570906 AC
chrV 570907 570907 T
chrV 570921 570921 CG
chrV 570933 570933 CG
chrV 570935 570935 AT
chrV 570936 570936 C
chrV 570937 570937 A
chrV 570973 570973 G
chrV 570974 570974 ACG
chrV 570975 570975 AT
chrV 570976 570976 G
chrV 570977 570977 ACT
chrV 570978 570978 AG
chrV 570979 570979 A
chrV 570980 570980 T
chrV 570981 570981 CT
chrV 570982 570982 AC
chrV 570983 570983 CG
chrV 570984 570984 AC
chrV 570985 570985 T
chrV 570986 570986 T
chrV 571012 571012 C
chrV 571017 571017 AT
chrV 571018 571018 A
chrV 571019 571019 G
chrV 571021 571021 G
chrV 571042 571042 C
chrV 571059 571059 A
chrV 571068 571068 CG
chrV 571111 571111 G
chrV 571112 571112 A
chrV 571161 571161 A
chrV 571162 571162 G
chrV 571165 571165 T
chrV 571168 571168 C
chrV 571169 571169 AG
chrV 571170 571170 CT
chrV 571171 571171 A
chrV 571174 571174 A
chrV 571177 571177 G
chrV 571178 571178 T
chrV 571313 571313 AT
chrV 571350 571350 AT
chrV 571374 571374 CG
chrV 571380 571380 CG
chrV 571407 571407 AT
chrV 571421 571421 AT
chrV 571467 571467 G
chrV 571469 571469 ACG
chrV 571470 571470 AT
chrV 571471 571471 T
chrV 571472 571472 AT
chrV 571473 571473 G
chrV 571474 571474 A
chrV 571475 571475 A
chrV 571476 571476 T
chrV 571477 571477 AT
chrV 571478 571478 A
chrV 571581 571581 AC
chrV 571582 571582 GT
chrV 571583 571583 T
chrV 571587 571587 AT
chrV 571589 571589 G
chrV 571590 571590 C
chrV 571591 571591 A
chrV 571593 571593 G
chrV 571594 571594 AT
chrV 571595 571595 ACG
chrV 571596 571596 AT
chrV 571606 571606 AT
chrV 571613 571613 AT
chrV 571623 571623 CG
chrV 571671 571671 AT
chrV 571675 571675 AT
chrV 571690 571690 G
chrV 571704 571704 CG
chrV 571715 571715 CG
chrV 571722 571722 AT
chrV 571735 571735 CG
chrV 571738 571738 CG
chrV 571742 571742 CG
chrV 571745 571745 AT
chrV 571746 571746 CG
chrV 571747 571747 AT
chrV 571777 571777 A
chrV 571778 571778 CG
chrV 571779 571779 A
chrV 571780 571780 A
chrV 571781 571781 G
chrV 571782 571782 A
chrV 571783 571783 C
chrV 571784 571784 G
chrV 571786 571786 A
chrV 571787 571787 T
chrV 571788 571788 G
chrV 571862 571862 AT
chrV 571911 571911 A
chrV 571927 571927 CG
chrV 571934 571934 CG
chrV 571936 571936 CG
chrV 571938 571938 CG
chrV 571939 571939 AGT
chrV 571940 571940 CG
chrV 571943 571943 C
chrV 571956 571956 AT
chrV 572010 572010 AT
chrV 572056 572056 CG
chrV 572076 572076 T
chrV 572154 572154 T
chrV 572183 572183 C
chrV 572196 572196 AT
chrV 572245 572245 AT
chrV 572293 572293 AT
chrV 572313 572313 AT
chrV 572314 572314 G
chrV 572315 572315 C
chrV 572316 572316 C
chrV 572317 572317 ACT
chrV 572319 572319 GT
chrV 572320 572320 A
chrV 572364 572364 C
chrV 572378 572378 G
chrV 572382 572382 G
chrV 572389 572389 A
chrV 572418 572418 A
chrV 572419 572419 T
chrV 572420 572420 A
chrV 572426 572426 AT
chrV 572463 572463 AT
chrV 572466 572466 G
chrV 572493 572493 AT
chrV 572505 572505 AT
chrV 572506 572506 T
chrV 572599 572599 CG
chrV 572641 572641 G
chrV 572793 572793 AT
chrV 572814 572814 CG
chrV 572860 572860 G
chrV 572891 572891 CG
chrV 572892 572892 CG
chrV 572893 572893 AT
chrV 572895 572895 AT
chrV 572898 572898 C
chrV 572899 572899 A
chrV 572900 572900 A
chrV 572902 572902 A
chrV 572935 572935 AT
chrV 573267 573267 T
chrV 573268 573268 G
chrV 573270 573270 C
chrV 573272 573272 G
chrV 573275 573275 T
chrV 573276 573276 C
chrV 573277 573277 A
chrV 573297 573297 CG
chrV 573336 573336 CG
chrV 573385 573385 AT
chrV 573391 573391 CG
chrV 573393 573393 CG
chrV 573402 573402 CG
chrV 573459 573459 AT
chrV 573467 573467 CG
chrV 573523 573523 AT
chrV 573621 573621 AT
chrV 573637 573637 CG
chrV 573700 573700 CG
chrV 573706 573706 CG
chrV 573755 573755 AT
chrV 573903 573903 CG
chrV 574005 574005 CG
chrV 574017 574017 AT
chrV 574065 574065 AT
chrV 574162 574162 AT
chrV 574192 574192 CG
chrV 574253 574253 CG
chrV 574353 574353 G
chrV 574356 574356 A
chrV 574358 574358 G
chrV 574359 574359 CT
chrV 574360 574360 T
chrV 574362 574362 AT
chrV 574363 574363 T
chrV 574364 574364 AT
chrV 574365 574365 C
chrV 574366 574366 A
chrV 574367 574367 CT
chrV 574368 574368 AG
chrV 574369 574369 AC
chrV 574370 574370 AT
chrV 574371 574371 T
chrV 574404 574404 CG
chrV 574412 574412 AT
chrV 574418 574418 AT
chrV 574434 574434 AT
chrV 574524 574524 AT
chrV 574548 574548 CG
chrV 574549 574549 C
chrV 574550 574550 C
chrV 574551 574551 T
chrV 574554 574554 CG
chrV 574556 574556 CG
chrV 574584 574584 C
chrV 574608 574608 G
chrV 574614 574614 AT
chrV 574665 574665 T
chrV 574666 574666 C
chrV 574667 574667 A
chrV 574670 574670 G
chrV 574671 574671 A
chrV 574674 574674 G
chrV 574676 574676 A
chrV 574683 574683 AT
chrV 574686 574686 CG
chrV 574687 574687 G
chrV 574688 574688 G
chrV 574689 574689 CT
chrV 574690 574690 CT
chrV 574691 574691 G
chrV 574692 574692 C
chrV 574706 574706 AT
chrV 574709 574709 CG
chrV 574711 574711 AT
chrV 574713 574713 T
chrV 574714 574714 GT
chrV 574715 574715 AGT
chrV 574716 574716 T
chrV 574718 574718 C
chrV 574719 574719 T
chrV 574720 574720 G
chrV 574773 574773 AT
chrV 574798 574798 A
chrV 574814 574814 AT
chrV 574844 574844 AT
chrV 574876 574876 AT
chrV 574888 574888 AG
chrV 574889 574889 G
chrV 574891 574891 C
chrV 574892 574892 CT
chrV 574893 574893 CG
chrV 574895 574895 AC
chrV 574896 574896 CG
chrV 574897 574897 A
chrV 574899 574899 C
chrV 574901 574901 G
chrV 574902 574902 C
chrV 574905 574905 T
chrV 574907 574907 CT
chrV 574911 574911 AT
chrV 574913 574913 C
chrV 574914 574914 CG
chrV 574916 574916 A
chrV 574917 574917 ACG
chrV 574919 574919 CG
chrV 574923 574923 AT
chrV 574927 574927 G
chrV 574928 574928 T
chrV 574932 574932 G
chrV 574937 574937 G
chrV 574941 574941 G
chrV 574947 574947 T
chrV 574956 574956 T
chrV 574958 574958 AT
chrV 574963 574963 T
chrV 574964 574964 C
chrV 574967 574967 A
chrV 574968 574968 C
chrV 574973 574973 A
chrV 574977 574977 CG
chrV 574983 574983 T
chrV 574985 574985 A
chrV 574989 574989 CG
chrV 574991 574991 CG
chrV 574992 574992 AT
chrV 574994 574994 CG
chrV 575009 575009 A
chrV 575013 575013 AT
chrV 575015 575015 GT
chrV 575021 575021 A
chrV 575024 575024 CG
chrV 575025 575025 CG
chrV 575027 575027 C
chrV 575028 575028 CG
chrV 575030 575030 AT
chrV 575035 575035 CG
chrV 575036 575036 T
chrV 575037 575037 AT
chrV 575039 575039 AT
chrV 575040 575040 G
chrV 575045 575045 CG
chrV 575049 575049 CG
chrV 575055 575055 T
chrV 575058 575058 CG
chrV 575060 575060 AT
chrV 575061 575061 AT
chrV 575064 575064 AT
chrV 575066 575066 AT
chrV 575071 575071 AT
chrV 575072 575072 CG
chrV 575075 575075 A
chrV 575076 575076 C
chrV 575081 575081 A
chrV 575085 575085 CG
chrV 575091 575091 T
chrV 575095 575095 AT
chrV 575096 575096 AT
chrV 575097 575097 AT
chrV 575100 575100 AT
chrV 575102 575102 CG
chrV 575117 575117 AT
chrV 575121 575121 AT
chrV 575123 575123 T
chrV 575132 575132 CG
chrV 575133 575133 CG
chrV 575136 575136 CG
chrV 575138 575138 AT
chrV 575143 575143 C
chrV 575145 575145 AT
chrV 575147 575147 CG
chrV 575148 575148 G
chrV 575153 575153 AT
chrV 575157 575157 CG
chrV 575166 575166 AT
chrV 575168 575168 CG
chrV 575169 575169 CG
chrV 575172 575172 CG
chrV 575176 575176 AT
chrV 575183 575183 CG
chrV 575189 575189 AT
chrV 575202 575202 AT
chrV 575204 575204 CG
chrV 575205 575205 AT
chrV 575208 575208 CG
chrV 575212 575212 AT
chrV 575219 575219 CG
chrV 575225 575225 AT
chrV 575240 575240 A
chrV 575241 575241 ACG
chrV 575244 575244 T
chrV 575246 575246 AT
chrV 575248 575248 G
chrV 575255 575255 A
chrV 575261 575261 G
chrV 575265 575265 T
chrV 575276 575276 AT
chrV 575277 575277 ACT
chrV 575280 575280 AT
chrV 575291 575291 A
chrV 575292 575292 G
chrV 575297 575297 G
chrV 575301 575301 T
chrV 575312 575312 C
chrV 575313 575313 C
chrV 575316 575316 C
chrV 575404 575404 CG
chrV 575436 575436 CG
chrV 575554 575554 AT
chrV 575574 575574 CG
chrV 575577 575577 CG
chrV 575621 575621 CG
chrV 575659 575659 AT
chrV 575667 575667 AT
chrV 575709 575709 AT
chrV 575766 575766 CG
chrV 575777 575777 AT
chrV 575794 575794 AT
chrV 575945 575945 AT
chrV 576012 576012 CG
chrV 576023 576023 AT
chrV 576054 576054 AT
chrV 576055 576055 CG
chrV 576077 576077 CG
chrV 576192 576192 CG
chrV 576217 576217 AT
chrV 576267 576267 CG
chrV 576290 576290 AT
chrV 576318 576318 CG
chrV 576343 576343 AT
chrV 576364 576364 CG
chrV 576400 576400 CG
chrV 576407 576407 AT
chrV 576414 576414 AT
chrV 576415 576415 A
chrV 576416 576416 C
chrV 576419 576419 C
chrV 576420 576420 T
chrV 576421 576421 A
chrV 576476 576476 A
chrV 576477 576477 GT
chrV 576478 576478 CG
chrV 576479 576479 A
chrV 576480 576480 A
chrV 576481 576481 AT
chrV 576482 576482 T
chrV 576483 576483 A
chrV 576487 576487 AT
chrV 576490 576490 C
chrV 576493 576493 G
chrV 576494 576494 A
chrV 576495 576495 T
chrV 576497 576497 C
chrV 576498 576498 ACG
chrV 576499 576499 T
chrV 576500 576500 C
chrV 576550 576550 CG
chrV 576588 576588 AT
chrV 576596 576596 G
chrV 576597 576597 A
chrV 576598 576598 GT
chrV 576602 576602 AT
chrV 576605 576605 AT
chrV 576615 576615 AT
chrV 576630 576630 T
chrV 576632 576632 AT
chrV 576679 576679 CG
chrV 576683 576683 CG
chrV 576684 576684 AT
chrV 576688 576688 CG
chrV 576693 576693 G
chrV 576702 576702 G
chrV 576703 576703 CG
chrV 576740 576740 A
chrV 576741 576741 T
chrV 576742 576742 C
chrV 576771 576771 T
chrV 576791 576791 A
chrV 576802 576802 CG
chrV 576813 576813 CG
chrV 576816 576816 T
chrV 576817 576817 T
chrV 576818 576818 T
chrV 576821 576821 CG
chrV 576826 576826 A
chrV 576832 576832 AT
chrV 576852 576852 A
chrV 576872 576872 AT
chrV 576873 576873 AT
