# Supplementary material for: Sequence Profiling of the Saccharomyces cerevisiae Genome Permits Deconvolution of Unique and Multialigned Reads for Variant Detection
Source: G3 (Bethesda). 2014 Feb 20;4(4):707–15. doi: 10.1534/g3.113.009464 (PMC4059241; doi:10.1534/g3.113.009464)
Supplement: Supporting Information [file supp_g3.113.009464_FileS1.zip › resources/100nt/chrVI_100_intrasnv.bed]

track name=intraSNV_100 description="intra SNV from HTS profile"
chrVI 23 23 G
chrVI 138 138 C
chrVI 160 160 C
chrVI 161 161 A
chrVI 192 192 T
chrVI 203 203 AT
chrVI 270 270 A
chrVI 421 421 T
chrVI 438 438 AT
chrVI 449 449 AT
chrVI 506 506 A
chrVI 548 548 T
chrVI 556 556 T
chrVI 594 594 C
chrVI 638 638 C
chrVI 641 641 G
chrVI 661 661 AT
chrVI 779 779 G
chrVI 811 811 G
chrVI 899 899 AT
chrVI 902 902 AT
chrVI 903 903 AT
chrVI 914 914 CG
chrVI 918 918 C
chrVI 923 923 CG
chrVI 924 924 T
chrVI 927 927 CG
chrVI 928 928 AT
chrVI 933 933 G
chrVI 935 935 A
chrVI 938 938 T
chrVI 939 939 T
chrVI 940 940 T
chrVI 950 950 A
chrVI 963 963 G
chrVI 964 964 A
chrVI 969 969 G
chrVI 971 971 A
chrVI 974 974 T
chrVI 975 975 T
chrVI 977 977 G
chrVI 986 986 A
chrVI 990 990 C
chrVI 996 996 T
chrVI 998 998 A
chrVI 1000 1000 C
chrVI 1003 1003 C
chrVI 1005 1005 A
chrVI 1007 1007 G
chrVI 1008 1008 CG
chrVI 1010 1010 CG
chrVI 1011 1011 G
chrVI 1014 1014 T
chrVI 1020 1020 AT
chrVI 1022 1022 CG
chrVI 1026 1026 T
chrVI 1031 1031 CG
chrVI 1032 1032 AT
chrVI 1035 1035 CG
chrVI 1036 1036 AT
chrVI 1039 1039 CG
chrVI 1041 1041 G
chrVI 1043 1043 A
chrVI 1044 1044 G
chrVI 1046 1046 C
chrVI 1050 1050 T
chrVI 1052 1052 A
chrVI 1058 1058 C
chrVI 1062 1062 T
chrVI 1067 1067 G
chrVI 1068 1068 T
chrVI 1071 1071 G
chrVI 1072 1072 A
chrVI 1077 1077 AT
chrVI 1079 1079 A
chrVI 1088 1088 A
chrVI 1094 1094 C
chrVI 1098 1098 C
chrVI 1103 1103 C
chrVI 1107 1107 A
chrVI 1108 1108 C
chrVI 1115 1115 G
chrVI 1116 1116 CG
chrVI 1118 1118 AT
chrVI 1119 1119 AT
chrVI 1122 1122 CG
chrVI 1128 1128 ACGT
chrVI 1130 1130 A
chrVI 1133 1133 G
chrVI 1134 1134 C
chrVI 1136 1136 AT
chrVI 1138 1138 CG
chrVI 1139 1139 G
chrVI 1140 1140 CGT
chrVI 1142 1142 AGT
chrVI 1143 1143 CG
chrVI 1144 1144 A
chrVI 1145 1145 G
chrVI 1148 1148 A
chrVI 1152 1152 G
chrVI 1154 1154 AC
chrVI 1164 1164 G
chrVI 1166 1166 C
chrVI 1172 1172 A
chrVI 1228 1228 A
chrVI 1229 1229 G
chrVI 1230 1230 T
chrVI 1236 1236 G
chrVI 1244 1244 G
chrVI 1248 1248 G
chrVI 1250 1250 C
chrVI 1253 1253 A
chrVI 1256 1256 G
chrVI 1291 1291 T
chrVI 1323 1323 T
chrVI 1353 1353 T
chrVI 1369 1369 AT
chrVI 1394 1394 AT
chrVI 1434 1434 C
chrVI 1435 1435 AG
chrVI 1436 1436 CT
chrVI 1437 1437 C
chrVI 1439 1439 T
chrVI 1441 1441 G
chrVI 1444 1444 C
chrVI 1447 1447 CG
chrVI 1448 1448 CG
chrVI 1449 1449 AT
chrVI 1451 1451 AT
chrVI 1452 1452 CG
chrVI 1453 1453 AT
chrVI 1455 1455 G
chrVI 1460 1460 AC
chrVI 1461 1461 GT
chrVI 1462 1462 G
chrVI 1464 1464 C
chrVI 1467 1467 T
chrVI 1536 1536 CG
chrVI 1542 1542 C
chrVI 1566 1566 G
chrVI 1596 1596 G
chrVI 1599 1599 A
chrVI 1600 1600 CG
chrVI 1601 1601 C
chrVI 1602 1602 C
chrVI 1608 1608 C
chrVI 1609 1609 C
chrVI 1626 1626 CG
chrVI 1716 1716 T
chrVI 1732 1732 CG
chrVI 1738 1738 T
chrVI 1746 1746 C
chrVI 1779 1779 A
chrVI 1780 1780 AT
chrVI 1781 1781 GT
chrVI 1782 1782 CT
chrVI 1783 1783 AC
chrVI 1784 1784 A
chrVI 1785 1785 C
chrVI 1786 1786 AT
chrVI 1787 1787 A
chrVI 1788 1788 A
chrVI 1790 1790 AT
chrVI 1791 1791 ACG
chrVI 1792 1792 CG
chrVI 1794 1794 AT
chrVI 1797 1797 G
chrVI 1798 1798 C
chrVI 1799 1799 A
chrVI 1800 1800 C
chrVI 1897 1897 C
chrVI 1958 1958 G
chrVI 1988 1988 T
chrVI 2085 2085 T
chrVI 2133 2133 AT
chrVI 2145 2145 AT
chrVI 2247 2247 C
chrVI 2395 2395 CG
chrVI 2444 2444 AT
chrVI 2450 2450 AT
chrVI 2513 2513 C
chrVI 2529 2529 AT
chrVI 2627 2627 A
chrVI 2683 2683 CG
chrVI 2691 2691 A
chrVI 2748 2748 G
chrVI 2757 2757 G
chrVI 2759 2759 CG
chrVI 2765 2765 T
chrVI 2814 2814 G
chrVI 2853 2853 C
chrVI 2873 2873 CG
chrVI 2874 2874 AT
chrVI 2875 2875 CG
chrVI 2878 2878 AT
chrVI 2880 2880 CG
chrVI 2882 2882 CG
chrVI 2883 2883 CG
chrVI 2912 2912 T
chrVI 3043 3043 A
chrVI 3044 3044 GT
chrVI 3045 3045 A
chrVI 3047 3047 T
chrVI 3049 3049 AT
chrVI 3056 3056 T
chrVI 3072 3072 T
chrVI 3121 3121 CG
chrVI 3195 3195 G
chrVI 3196 3196 T
chrVI 3197 3197 A
chrVI 3199 3199 C
chrVI 3200 3200 G
chrVI 3201 3201 AT
chrVI 3202 3202 CG
chrVI 3203 3203 T
chrVI 3204 3204 AT
chrVI 3205 3205 CG
chrVI 3206 3206 AT
chrVI 3208 3208 G
chrVI 3209 3209 C
chrVI 3237 3237 CG
chrVI 3238 3238 T
chrVI 3241 3241 G
chrVI 3245 3245 AT
chrVI 3248 3248 C
chrVI 3261 3261 AT
chrVI 3268 3268 C
chrVI 3279 3279 AT
chrVI 3293 3293 CG
chrVI 3308 3308 AT
chrVI 3312 3312 CG
chrVI 3360 3360 AT
chrVI 3370 3370 AT
chrVI 3377 3377 AT
chrVI 3388 3388 C
chrVI 3389 3389 AC
chrVI 3390 3390 AT
chrVI 3391 3391 T
chrVI 3393 3393 C
chrVI 3394 3394 A
chrVI 3395 3395 C
chrVI 3397 3397 G
chrVI 3400 3400 G
chrVI 3401 3401 AG
chrVI 3402 3402 AG
chrVI 3404 3404 C
chrVI 3405 3405 G
chrVI 3406 3406 AG
chrVI 3407 3407 AG
chrVI 3410 3410 A
chrVI 3507 3507 CG
chrVI 3510 3510 CG
chrVI 3512 3512 AT
chrVI 3515 3515 CG
chrVI 3517 3517 AT
chrVI 3525 3525 CG
chrVI 3527 3527 G
chrVI 3529 3529 T
chrVI 3531 3531 T
chrVI 3532 3532 G
chrVI 3580 3580 CG
chrVI 3594 3594 AT
chrVI 3621 3621 CG
chrVI 3627 3627 CG
chrVI 3651 3651 CG
chrVI 3688 3688 AT
chrVI 3823 3823 A
chrVI 3824 3824 C
chrVI 3827 3827 T
chrVI 3830 3830 A
chrVI 3831 3831 GT
chrVI 3832 3832 AC
chrVI 3833 3833 G
chrVI 3836 3836 AT
chrVI 3839 3839 CG
chrVI 3840 3840 AT
chrVI 3889 3889 AT
chrVI 3890 3890 C
chrVI 3933 3933 CG
chrVI 3942 3942 AT
chrVI 3959 3959 CG
chrVI 3967 3967 T
chrVI 3968 3968 T
chrVI 3969 3969 A
chrVI 3971 3971 G
chrVI 3972 3972 C
chrVI 3975 3975 C
chrVI 3976 3976 T
chrVI 3980 3980 CG
chrVI 3982 3982 G
chrVI 3983 3983 A
chrVI 3984 3984 T
chrVI 3989 3989 AC
chrVI 3990 3990 CT
chrVI 3991 3991 T
chrVI 4015 4015 C
chrVI 4016 4016 G
chrVI 4017 4017 CT
chrVI 4018 4018 T
chrVI 4019 4019 C
chrVI 4020 4020 T
chrVI 4021 4021 AT
chrVI 4023 4023 C
chrVI 4035 4035 AT
chrVI 4042 4042 C
chrVI 4043 4043 C
chrVI 4044 4044 AC
chrVI 4045 4045 CG
chrVI 4046 4046 CG
chrVI 4047 4047 CGT
chrVI 4048 4048 A
chrVI 4050 4050 C
chrVI 4051 4051 A
chrVI 4052 4052 CG
chrVI 4084 4084 T
chrVI 4085 4085 CT
chrVI 4086 4086 AG
chrVI 4087 4087 T
chrVI 4088 4088 GT
chrVI 4089 4089 CG
chrVI 4090 4090 T
chrVI 4091 4091 AT
chrVI 4092 4092 C
chrVI 4093 4093 AT
chrVI 4104 4104 CG
chrVI 4123 4123 T
chrVI 4124 4124 AG
chrVI 4125 4125 AT
chrVI 4126 4126 C
chrVI 4154 4154 C
chrVI 4165 4165 AT
chrVI 4166 4166 G
chrVI 4168 4168 CG
chrVI 4205 4205 C
chrVI 4206 4206 G
chrVI 4225 4225 G
chrVI 4226 4226 T
chrVI 4227 4227 G
chrVI 4228 4228 CG
chrVI 4229 4229 C
chrVI 4231 4231 C
chrVI 4235 4235 A
chrVI 4236 4236 C
chrVI 4237 4237 A
chrVI 4241 4241 G
chrVI 4242 4242 G
chrVI 4243 4243 CG
chrVI 4247 4247 T
chrVI 4248 4248 C
chrVI 4257 4257 T
chrVI 4261 4261 T
chrVI 4291 4291 A
chrVI 4292 4292 T
chrVI 4293 4293 G
chrVI 4294 4294 T
chrVI 4295 4295 T
chrVI 4297 4297 AG
chrVI 4298 4298 CG
chrVI 4299 4299 G
chrVI 4307 4307 A
chrVI 4328 4328 AT
chrVI 4369 4369 AT
chrVI 4382 4382 AT
chrVI 4390 4390 A
chrVI 4391 4391 GT
chrVI 4392 4392 G
chrVI 4422 4422 A
chrVI 4429 4429 CG
chrVI 4434 4434 T
chrVI 4436 4436 AT
chrVI 4442 4442 A
chrVI 4443 4443 C
chrVI 4444 4444 A
chrVI 4453 4453 T
chrVI 4482 4482 AT
chrVI 4509 4509 A
chrVI 4510 4510 AG
chrVI 4511 4511 CT
chrVI 4512 4512 T
chrVI 4513 4513 G
chrVI 4516 4516 C
chrVI 4563 4563 T
chrVI 4564 4564 A
chrVI 4567 4567 T
chrVI 4568 4568 AT
chrVI 4569 4569 T
chrVI 4571 4571 G
chrVI 4572 4572 A
chrVI 4669 4669 AT
chrVI 4670 4670 CG
chrVI 4679 4679 CG
chrVI 4684 4684 CG
chrVI 4685 4685 GT
chrVI 4686 4686 AGT
chrVI 4687 4687 AGT
chrVI 4688 4688 CG
chrVI 4689 4689 AT
chrVI 4690 4690 CGT
chrVI 4691 4691 AT
chrVI 4692 4692 ACGT
chrVI 4693 4693 ACGT
chrVI 4694 4694 ACT
chrVI 4695 4695 AT
chrVI 4696 4696 ACGT
chrVI 4697 4697 A
chrVI 4698 4698 ACGT
chrVI 4699 4699 T
chrVI 4700 4700 CG
chrVI 4701 4701 A
chrVI 4702 4702 C
chrVI 4703 4703 AT
chrVI 4704 4704 AT
chrVI 4705 4705 ACG
chrVI 4706 4706 AT
chrVI 4707 4707 C
chrVI 4709 4709 A
chrVI 4715 4715 CG
chrVI 4716 4716 AT
chrVI 4947 4947 C
chrVI 4958 4958 C
chrVI 4964 4964 T
chrVI 4970 4970 T
chrVI 4971 4971 T
chrVI 4975 4975 T
chrVI 4976 4976 C
chrVI 4980 4980 AC
chrVI 4981 4981 A
chrVI 4984 4984 C
chrVI 4985 4985 A
chrVI 4993 4993 A
chrVI 4995 4995 T
chrVI 5001 5001 T
chrVI 5016 5016 C
chrVI 5018 5018 G
chrVI 5027 5027 C
chrVI 5028 5028 A
chrVI 5045 5045 A
chrVI 5068 5068 A
chrVI 5077 5077 AT
chrVI 5081 5081 AT
chrVI 5084 5084 AT
chrVI 5086 5086 AT
chrVI 5088 5088 CG
chrVI 5098 5098 AT
chrVI 5102 5102 CG
chrVI 5239 5239 A
chrVI 5240 5240 A
chrVI 5243 5243 C
chrVI 5245 5245 T
chrVI 5246 5246 AC
chrVI 5247 5247 C
chrVI 5248 5248 T
chrVI 5257 5257 T
chrVI 5259 5259 G
chrVI 5269 5269 T
chrVI 5270 5270 A
chrVI 5291 5291 T
chrVI 5301 5301 A
chrVI 5311 5311 C
chrVI 5317 5317 AT
chrVI 5318 5318 G
chrVI 5323 5323 T
chrVI 5324 5324 CG
chrVI 5340 5340 T
chrVI 5343 5343 C
chrVI 5344 5344 CG
chrVI 5352 5352 CG
chrVI 5357 5357 CG
chrVI 5362 5362 G
chrVI 5368 5368 G
chrVI 5372 5372 C
chrVI 5376 5376 A
chrVI 5379 5379 CG
chrVI 5380 5380 A
chrVI 5381 5381 T
chrVI 5383 5383 T
chrVI 5400 5400 C
chrVI 5404 5404 AG
chrVI 5410 5410 AG
chrVI 5415 5415 A
chrVI 5417 5417 C
chrVI 5423 5423 T
chrVI 5429 5429 T
chrVI 5436 5436 A
chrVI 5448 5448 T
chrVI 5453 5453 G
chrVI 5455 5455 A
chrVI 5458 5458 C
chrVI 5459 5459 GT
chrVI 5460 5460 C
chrVI 5468 5468 T
chrVI 5471 5471 T
chrVI 5472 5472 C
chrVI 5478 5478 T
chrVI 5501 5501 C
chrVI 5502 5502 AT
chrVI 5503 5503 T
chrVI 5510 5510 CG
chrVI 5514 5514 G
chrVI 5519 5519 AT
chrVI 5525 5525 AT
chrVI 5527 5527 AT
chrVI 5529 5529 ACGT
chrVI 5534 5534 AT
chrVI 5538 5538 CG
chrVI 5540 5540 AT
chrVI 5541 5541 T
chrVI 5546 5546 AT
chrVI 5554 5554 CG
chrVI 5564 5564 CG
chrVI 5566 5566 T
chrVI 5567 5567 AT
chrVI 5569 5569 A
chrVI 5575 5575 C
chrVI 5577 5577 T
chrVI 5579 5579 A
chrVI 5580 5580 T
chrVI 5581 5581 AT
chrVI 5584 5584 A
chrVI 5592 5592 AT
chrVI 5597 5597 A
chrVI 5605 5605 A
chrVI 5625 5625 C
chrVI 5644 5644 T
chrVI 5645 5645 A
chrVI 5660 5660 C
chrVI 5666 5666 AT
chrVI 5668 5668 AT
chrVI 5669 5669 CG
chrVI 5672 5672 AT
chrVI 5688 5688 AT
chrVI 5691 5691 T
chrVI 5698 5698 A
chrVI 5717 5717 AC
chrVI 5725 5725 CG
chrVI 5731 5731 CG
chrVI 5734 5734 CG
chrVI 5742 5742 C
chrVI 5749 5749 C
chrVI 5761 5761 C
chrVI 5764 5764 T
chrVI 5772 5772 C
chrVI 5786 5786 A
chrVI 5801 5801 G
chrVI 5849 5849 AT
chrVI 5862 5862 AT
chrVI 5865 5865 CG
chrVI 5866 5866 CG
chrVI 5879 5879 C
chrVI 5905 5905 C
chrVI 5925 5925 C
chrVI 5928 5928 G
chrVI 5962 5962 A
chrVI 5969 5969 C
chrVI 5971 5971 G
chrVI 5973 5973 G
chrVI 5982 5982 C
chrVI 6006 6006 A
chrVI 6011 6011 A
chrVI 6018 6018 CG
chrVI 6021 6021 AT
chrVI 6024 6024 CG
chrVI 6033 6033 CG
chrVI 6046 6046 A
chrVI 6048 6048 AT
chrVI 6065 6065 CG
chrVI 6066 6066 AT
chrVI 6067 6067 AT
chrVI 6217 6217 A
chrVI 6232 6232 T
chrVI 6233 6233 AG
chrVI 6248 6248 C
chrVI 6249 6249 T
chrVI 6250 6250 A
chrVI 6258 6258 T
chrVI 6261 6261 T
chrVI 6272 6272 T
chrVI 6276 6276 T
chrVI 6283 6283 T
chrVI 6297 6297 C
chrVI 6336 6336 AT
chrVI 6348 6348 C
chrVI 6349 6349 AG
chrVI 6350 6350 G
chrVI 6351 6351 ACG
chrVI 6352 6352 A
chrVI 6353 6353 G
chrVI 6354 6354 AGT
chrVI 6355 6355 C
chrVI 6356 6356 G
chrVI 6357 6357 C
chrVI 6358 6358 G
chrVI 6363 6363 A
chrVI 6364 6364 T
chrVI 6370 6370 T
chrVI 6380 6380 AT
chrVI 6384 6384 T
chrVI 6386 6386 T
chrVI 6417 6417 C
chrVI 6434 6434 G
chrVI 6441 6441 G
chrVI 6443 6443 C
chrVI 6447 6447 G
chrVI 6455 6455 CG
chrVI 6458 6458 C
chrVI 6467 6467 G
chrVI 6473 6473 CG
chrVI 6474 6474 G
chrVI 6491 6491 CG
chrVI 6499 6499 C
chrVI 6533 6533 G
chrVI 6563 6563 T
chrVI 6568 6568 AT
chrVI 6574 6574 CG
chrVI 6575 6575 CG
chrVI 6587 6587 G
chrVI 6606 6606 A
chrVI 6611 6611 A
chrVI 6617 6617 AT
chrVI 6625 6625 G
chrVI 6632 6632 AT
chrVI 6633 6633 CG
chrVI 6636 6636 C
chrVI 6641 6641 AT
chrVI 6647 6647 AT
chrVI 6659 6659 CG
chrVI 6713 6713 G
chrVI 6736 6736 T
chrVI 6753 6753 G
chrVI 6759 6759 G
chrVI 6762 6762 G
chrVI 6763 6763 AT
chrVI 6776 6776 T
chrVI 6780 6780 A
chrVI 6786 6786 A
chrVI 6795 6795 A
chrVI 6797 6797 CG
chrVI 6802 6802 T
chrVI 6824 6824 CG
chrVI 6836 6836 CG
chrVI 6837 6837 A
chrVI 6838 6838 AT
chrVI 6847 6847 CG
chrVI 6848 6848 CG
chrVI 6850 6850 AT
chrVI 6860 6860 T
chrVI 6865 6865 G
chrVI 6873 6873 A
chrVI 6874 6874 T
chrVI 6878 6878 T
chrVI 6887 6887 A
chrVI 6911 6911 A
chrVI 6914 6914 T
chrVI 6929 6929 T
chrVI 6930 6930 A
chrVI 6966 6966 AT
chrVI 6988 6988 AT
chrVI 7000 7000 CG
chrVI 7022 7022 AT
chrVI 7032 7032 AT
chrVI 7037 7037 AT
chrVI 7061 7061 AT
chrVI 7067 7067 CG
chrVI 7069 7069 AT
chrVI 7071 7071 CG
chrVI 7082 7082 AT
chrVI 7106 7106 CG
chrVI 7110 7110 CG
chrVI 7113 7113 CG
chrVI 7115 7115 CG
chrVI 7118 7118 AT
chrVI 7211 7211 T
chrVI 7256 7256 C
chrVI 7259 7259 G
chrVI 7263 7263 A
chrVI 7269 7269 C
chrVI 7270 7270 C
chrVI 7271 7271 C
chrVI 7272 7272 G
chrVI 7273 7273 C
chrVI 7274 7274 A
chrVI 7275 7275 G
chrVI 7276 7276 A
chrVI 7277 7277 A
chrVI 7289 7289 A
chrVI 7295 7295 A
chrVI 7298 7298 T
chrVI 7301 7301 A
chrVI 7303 7303 T
chrVI 7304 7304 A
chrVI 7307 7307 G
chrVI 7328 7328 C
chrVI 7334 7334 A
chrVI 7357 7357 A
chrVI 7358 7358 A
chrVI 7367 7367 C
chrVI 7373 7373 T
chrVI 7390 7390 CG
chrVI 7396 7396 C
chrVI 7397 7397 AT
chrVI 7399 7399 G
chrVI 7414 7414 AT
chrVI 7415 7415 CG
chrVI 7418 7418 CGT
chrVI 7444 7444 AT
chrVI 7461 7461 CG
chrVI 7466 7466 CG
chrVI 7472 7472 AT
chrVI 7485 7485 AT
chrVI 7488 7488 CG
chrVI 7491 7491 AT
chrVI 7494 7494 C
chrVI 7542 7542 C
chrVI 7552 7552 T
chrVI 7554 7554 C
chrVI 7555 7555 T
chrVI 7561 7561 T
chrVI 7565 7565 G
chrVI 7619 7619 T
chrVI 7643 7643 ACG
chrVI 7656 7656 AT
chrVI 7684 7684 CG
chrVI 7689 7689 CG
chrVI 7699 7699 CG
chrVI 7701 7701 CG
chrVI 7719 7719 T
chrVI 7742 7742 CG
chrVI 7745 7745 AT
chrVI 7752 7752 A
chrVI 7774 7774 A
chrVI 7775 7775 CT
chrVI 7776 7776 C
chrVI 7782 7782 T
chrVI 7786 7786 C
chrVI 7829 7829 A
chrVI 7887 7887 AT
chrVI 7892 7892 CG
chrVI 7897 7897 CG
chrVI 7916 7916 AT
chrVI 7918 7918 A
chrVI 7941 7941 AT
chrVI 7948 7948 AT
chrVI 7949 7949 CG
chrVI 7950 7950 AT
chrVI 7951 7951 G
chrVI 7952 7952 CG
chrVI 7953 7953 A
chrVI 7954 7954 T
chrVI 7955 7955 T
chrVI 7956 7956 A
chrVI 8020 8020 A
chrVI 8038 8038 T
chrVI 8186 8186 C
chrVI 8193 8193 A
chrVI 8195 8195 A
chrVI 8362 8362 G
chrVI 8449 8449 T
chrVI 8450 8450 A
chrVI 8451 8451 CT
chrVI 8452 8452 A
chrVI 8453 8453 G
chrVI 8459 8459 T
chrVI 8460 8460 CG
chrVI 8461 8461 A
chrVI 8462 8462 T
chrVI 8469 8469 G
chrVI 8476 8476 G
chrVI 8650 8650 A
chrVI 8652 8652 A
chrVI 8653 8653 T
chrVI 8656 8656 G
chrVI 8659 8659 T
chrVI 8660 8660 C
chrVI 8661 8661 C
chrVI 8679 8679 T
chrVI 8680 8680 G
chrVI 8681 8681 C
chrVI 8682 8682 G
chrVI 8687 8687 A
chrVI 8688 8688 T
chrVI 8689 8689 A
chrVI 8690 8690 T
chrVI 8692 8692 A
chrVI 8693 8693 T
chrVI 8694 8694 A
chrVI 8849 8849 C
chrVI 8893 8893 G
chrVI 8948 8948 T
chrVI 8981 8981 A
chrVI 9106 9106 G
chrVI 9225 9225 C
chrVI 9525 9525 C
chrVI 9922 9922 C
chrVI 10656 10656 T
chrVI 10690 10690 T
chrVI 11006 11006 G
chrVI 11060 11060 T
chrVI 11061 11061 C
chrVI 11062 11062 A
chrVI 11064 11064 T
chrVI 11065 11065 G
chrVI 11069 11069 AG
chrVI 11070 11070 AG
chrVI 11071 11071 C
chrVI 11080 11080 G
chrVI 11082 11082 A
chrVI 11084 11084 C
chrVI 11085 11085 T
chrVI 11211 11211 T
chrVI 11314 11314 A
chrVI 11665 11665 C
chrVI 12064 12064 T
chrVI 12112 12112 T
chrVI 12139 12139 T
chrVI 12151 12151 G
chrVI 12158 12158 A
chrVI 12416 12416 A
chrVI 12423 12423 T
chrVI 12425 12425 G
chrVI 12427 12427 C
chrVI 12429 12429 T
chrVI 12430 12430 G
chrVI 12431 12431 T
chrVI 12432 12432 A
chrVI 12435 12435 G
chrVI 12743 12743 AG
chrVI 12744 12744 G
chrVI 12746 12746 T
chrVI 12747 12747 A
chrVI 12749 12749 T
chrVI 12750 12750 G
chrVI 12751 12751 T
chrVI 12795 12795 T
chrVI 12867 12867 CG
chrVI 12888 12888 AT
chrVI 12913 12913 CG
chrVI 12917 12917 AT
chrVI 13039 13039 AT
chrVI 13066 13066 CG
chrVI 13123 13123 T
chrVI 13192 13192 CG
chrVI 13252 13252 C
chrVI 13279 13279 T
chrVI 13339 13339 AT
chrVI 13342 13342 AT
chrVI 13378 13378 T
chrVI 13383 13383 AT
chrVI 13390 13390 C
chrVI 13396 13396 AT
chrVI 13402 13402 C
chrVI 13426 13426 T
chrVI 13438 13438 A
chrVI 13447 13447 T
chrVI 13456 13456 T
chrVI 13477 13477 G
chrVI 13519 13519 AT
chrVI 13564 13564 AT
chrVI 13671 13671 G
chrVI 13690 13690 AT
chrVI 13702 13702 T
chrVI 13792 13792 AT
chrVI 13793 13793 CG
chrVI 13832 13832 C
chrVI 13876 13876 C
chrVI 13955 13955 AT
chrVI 13956 13956 CG
chrVI 13968 13968 CG
chrVI 13970 13970 AT
chrVI 13971 13971 CG
chrVI 13975 13975 CG
chrVI 13976 13976 T
chrVI 13997 13997 T
chrVI 14007 14007 C
chrVI 14102 14102 C
chrVI 14132 14132 T
chrVI 14141 14141 G
chrVI 14146 14146 A
chrVI 14158 14158 G
chrVI 14282 14282 C
chrVI 14283 14283 A
chrVI 14284 14284 C
chrVI 14285 14285 GT
chrVI 14286 14286 A
chrVI 14287 14287 C
chrVI 14288 14288 C
chrVI 14289 14289 C
chrVI 14296 14296 G
chrVI 14377 14377 A
chrVI 14389 14389 G
chrVI 14395 14395 T
chrVI 14398 14398 G
chrVI 14412 14412 C
chrVI 14428 14428 T
chrVI 14430 14430 C
chrVI 14434 14434 C
chrVI 14446 14446 C
chrVI 14448 14448 G
chrVI 14452 14452 G
chrVI 14455 14455 A
chrVI 14458 14458 T
chrVI 14482 14482 AT
chrVI 14488 14488 G
chrVI 14491 14491 C
chrVI 14494 14494 T
chrVI 14496 14496 C
chrVI 14500 14500 A
chrVI 14501 14501 T
chrVI 14507 14507 G
chrVI 14509 14509 C
chrVI 14512 14512 G
chrVI 14517 14517 A
chrVI 14566 14566 C
chrVI 14589 14589 T
chrVI 14596 14596 T
chrVI 14608 14608 G
chrVI 14614 14614 A
chrVI 14616 14616 C
chrVI 14617 14617 C
chrVI 14635 14635 CG
chrVI 14661 14661 A
chrVI 14675 14675 T
chrVI 14683 14683 T
chrVI 14737 14737 T
chrVI 14740 14740 A
chrVI 14749 14749 A
chrVI 14770 14770 AT
chrVI 14779 14779 CG
chrVI 14782 14782 AT
chrVI 14785 14785 AT
chrVI 14799 14799 CG
chrVI 14922 14922 A
chrVI 14925 14925 C
chrVI 14927 14927 A
chrVI 14931 14931 A
chrVI 14934 14934 C
chrVI 14948 14948 A
chrVI 14958 14958 T
chrVI 14984 14984 T
chrVI 15045 15045 AT
chrVI 15052 15052 T
chrVI 15063 15063 AT
chrVI 15069 15069 A
chrVI 15075 15075 CG
chrVI 15078 15078 AT
chrVI 15079 15079 CG
chrVI 15093 15093 T
chrVI 31612 31612 C
chrVI 31619 31619 C
chrVI 31669 31669 G
chrVI 31713 31713 CG
chrVI 31730 31730 AT
chrVI 31731 31731 AT
chrVI 31733 31733 C
chrVI 31734 31734 C
chrVI 99234 99234 G
chrVI 99240 99240 G
chrVI 99259 99259 A
chrVI 99270 99270 A
chrVI 99297 99297 G
chrVI 99426 99426 A
chrVI 99434 99434 A
chrVI 99438 99438 A
chrVI 99480 99480 A
chrVI 99524 99524 A
chrVI 99540 99540 G
chrVI 99555 99555 A
chrVI 99573 99573 G
chrVI 99576 99576 A
chrVI 99622 99622 A
chrVI 99633 99633 A
chrVI 99634 99634 T
chrVI 99641 99641 G
chrVI 99693 99693 G
chrVI 101366 101366 CT
chrVI 101367 101367 AG
chrVI 101368 101368 G
chrVI 101369 101369 GT
chrVI 101370 101370 A
chrVI 101371 101371 CT
chrVI 101372 101372 G
chrVI 101373 101373 AC
chrVI 101374 101374 AG
chrVI 101375 101375 AT
chrVI 101422 101422 C
chrVI 101423 101423 CT
chrVI 101479 101479 AGT
chrVI 101480 101480 A
chrVI 101481 101481 A
chrVI 101482 101482 AT
chrVI 101483 101483 A
chrVI 101484 101484 ACT
chrVI 101485 101485 AT
chrVI 101486 101486 C
chrVI 101487 101487 CT
chrVI 101488 101488 ACT
chrVI 101489 101489 T
chrVI 101490 101490 T
chrVI 117380 117380 A
chrVI 117382 117382 G
chrVI 117390 117390 T
chrVI 117415 117415 A
chrVI 117469 117469 G
chrVI 117488 117488 A
chrVI 117733 117733 C
chrVI 117737 117737 G
chrVI 117738 117738 A
chrVI 117772 117772 C
chrVI 117774 117774 A
chrVI 117798 117798 T
chrVI 117831 117831 C
chrVI 117833 117833 A
chrVI 117839 117839 C
chrVI 117842 117842 G
chrVI 117951 117951 A
chrVI 118030 118030 G
chrVI 118037 118037 C
chrVI 118039 118039 G
chrVI 118043 118043 C
chrVI 118044 118044 C
chrVI 118046 118046 A
chrVI 137695 137695 C
chrVI 137700 137700 CG
chrVI 137701 137701 CT
chrVI 137702 137702 AG
chrVI 137703 137703 C
chrVI 137704 137704 T
chrVI 137711 137711 C
chrVI 137721 137721 T
chrVI 137722 137722 GT
chrVI 137723 137723 T
chrVI 137724 137724 G
chrVI 137725 137725 T
chrVI 137727 137727 A
chrVI 137731 137731 C
chrVI 137732 137732 T
chrVI 137733 137733 G
chrVI 137736 137736 G
chrVI 137737 137737 A
chrVI 137738 137738 G
chrVI 137739 137739 C
chrVI 137740 137740 G
chrVI 137741 137741 G
chrVI 137743 137743 G
chrVI 137752 137752 A
chrVI 137760 137760 T
chrVI 137763 137763 GT
chrVI 137767 137767 G
chrVI 137769 137769 G
chrVI 137770 137770 G
chrVI 137773 137773 T
chrVI 137780 137780 G
chrVI 137783 137783 T
chrVI 137797 137797 A
chrVI 137798 137798 C
chrVI 137803 137803 A
chrVI 137804 137804 A
chrVI 137810 137810 T
chrVI 137817 137817 G
chrVI 137823 137823 AT
chrVI 137824 137824 ACGT
chrVI 137826 137826 CG
chrVI 137828 137828 CG
chrVI 137829 137829 C
chrVI 137830 137830 T
chrVI 137831 137831 CT
chrVI 137832 137832 C
chrVI 137834 137834 T
chrVI 137835 137835 AT
chrVI 137836 137836 AT
chrVI 137839 137839 G
chrVI 137896 137896 AT
chrVI 137897 137897 G
chrVI 137898 137898 G
chrVI 137899 137899 ACT
chrVI 137900 137900 AGT
chrVI 137901 137901 GT
chrVI 137902 137902 ACG
chrVI 137903 137903 CGT
chrVI 137904 137904 ACG
chrVI 137905 137905 ACG
chrVI 137906 137906 AGT
chrVI 137907 137907 ACG
chrVI 137908 137908 ACT
chrVI 137909 137909 ACG
chrVI 137910 137910 CGT
chrVI 137911 137911 ACG
chrVI 137912 137912 CGT
chrVI 137920 137920 G
chrVI 137923 137923 GT
chrVI 137924 137924 CG
chrVI 137925 137925 GT
chrVI 137927 137927 C
chrVI 137932 137932 AC
chrVI 137933 137933 C
chrVI 137934 137934 A
chrVI 137950 137950 G
chrVI 137955 137955 T
chrVI 137956 137956 A
chrVI 137959 137959 G
chrVI 137972 137972 G
chrVI 137977 137977 T
chrVI 137990 137990 C
chrVI 137993 137993 G
chrVI 137995 137995 A
chrVI 137996 137996 T
chrVI 138006 138006 AT
chrVI 138018 138018 C
chrVI 138019 138019 A
chrVI 138020 138020 A
chrVI 138023 138023 CG
chrVI 138025 138025 AT
chrVI 138026 138026 C
chrVI 138031 138031 A
chrVI 138038 138038 T
chrVI 138039 138039 A
chrVI 138047 138047 C
chrVI 138048 138048 A
chrVI 138049 138049 CT
chrVI 138050 138050 C
chrVI 138051 138051 G
chrVI 138063 138063 C
chrVI 138064 138064 A
chrVI 138066 138066 T
chrVI 138067 138067 G
chrVI 138068 138068 A
chrVI 138072 138072 G
chrVI 138074 138074 ACT
chrVI 138086 138086 CG
chrVI 138087 138087 A
chrVI 138088 138088 C
chrVI 138089 138089 GT
chrVI 138090 138090 T
chrVI 138093 138093 CG
chrVI 138113 138113 AT
chrVI 138121 138121 A
chrVI 138126 138126 CG
chrVI 138127 138127 C
chrVI 138128 138128 AT
chrVI 138134 138134 CG
chrVI 138136 138136 C
chrVI 138139 138139 T
chrVI 138140 138140 G
chrVI 138142 138142 T
chrVI 138143 138143 G
chrVI 138144 138144 G
chrVI 138149 138149 T
chrVI 138150 138150 T
chrVI 138152 138152 ACGT
chrVI 138156 138156 A
chrVI 138170 138170 CG
chrVI 138171 138171 AGT
chrVI 138172 138172 AC
chrVI 138173 138173 A
chrVI 138174 138174 G
chrVI 138175 138175 A
chrVI 138176 138176 T
chrVI 138177 138177 G
chrVI 138178 138178 C
chrVI 138179 138179 G
chrVI 138180 138180 T
chrVI 138181 138181 G
chrVI 138182 138182 CG
chrVI 138183 138183 AT
chrVI 138184 138184 T
chrVI 138185 138185 AT
chrVI 138186 138186 AT
chrVI 138187 138187 AT
chrVI 138188 138188 A
chrVI 138191 138191 ACGT
chrVI 138192 138192 A
chrVI 138193 138193 AT
chrVI 138194 138194 CG
chrVI 138197 138197 C
chrVI 138198 138198 AT
chrVI 138199 138199 AT
chrVI 138200 138200 CG
chrVI 138202 138202 CG
chrVI 138222 138222 AT
chrVI 138223 138223 CG
chrVI 138225 138225 A
chrVI 138229 138229 T
chrVI 138230 138230 C
chrVI 138231 138231 AT
chrVI 138234 138234 G
chrVI 138235 138235 CG
chrVI 138236 138236 AC
chrVI 138237 138237 ACGT
chrVI 138238 138238 AGT
chrVI 138239 138239 C
chrVI 138240 138240 AT
chrVI 138241 138241 ACGT
chrVI 138242 138242 ACT
chrVI 138243 138243 A
chrVI 138244 138244 G
chrVI 138245 138245 ACG
chrVI 138246 138246 ACT
chrVI 138247 138247 ACGT
chrVI 138248 138248 G
chrVI 138249 138249 T
chrVI 138250 138250 ACT
chrVI 138255 138255 G
chrVI 138256 138256 C
chrVI 138258 138258 T
chrVI 138259 138259 A
chrVI 138282 138282 T
chrVI 138286 138286 AT
chrVI 138363 138363 CG
chrVI 138479 138479 T
chrVI 138497 138497 AT
chrVI 138524 138524 AT
chrVI 138591 138591 CG
chrVI 138598 138598 CG
chrVI 138611 138611 CG
chrVI 138640 138640 CG
chrVI 138643 138643 AT
chrVI 138645 138645 AT
chrVI 138647 138647 AT
chrVI 138648 138648 CG
chrVI 138663 138663 AT
chrVI 138675 138675 AT
chrVI 138687 138687 G
chrVI 138695 138695 AT
chrVI 138711 138711 C
chrVI 138714 138714 CG
chrVI 138715 138715 A
chrVI 138716 138716 C
chrVI 138736 138736 A
chrVI 138791 138791 AT
chrVI 138803 138803 T
chrVI 138821 138821 AT
chrVI 138927 138927 AT
chrVI 138941 138941 AT
chrVI 138992 138992 AT
chrVI 139023 139023 AT
chrVI 139058 139058 G
chrVI 139064 139064 CG
chrVI 139076 139076 AT
chrVI 139151 139151 AT
chrVI 139223 139223 AT
chrVI 139331 139331 CG
chrVI 139342 139342 G
chrVI 139355 139355 CG
chrVI 139409 139409 CG
chrVI 139432 139432 G
chrVI 139482 139482 CG
chrVI 139529 139529 CG
chrVI 139534 139534 CG
chrVI 139743 139743 G
chrVI 139789 139789 A
chrVI 139794 139794 CG
chrVI 139851 139851 C
chrVI 140061 140061 AT
chrVI 140139 140139 CG
chrVI 140143 140143 A
chrVI 140199 140199 AT
chrVI 140292 140292 C
chrVI 140325 140325 A
chrVI 140620 140620 A
chrVI 140624 140624 A
chrVI 140625 140625 G
chrVI 140626 140626 A
chrVI 140630 140630 A
chrVI 140637 140637 T
chrVI 140638 140638 G
chrVI 140639 140639 C
chrVI 140642 140642 T
chrVI 140643 140643 T
chrVI 140644 140644 T
chrVI 140645 140645 A
chrVI 140646 140646 CG
chrVI 140647 140647 A
chrVI 140649 140649 C
chrVI 140733 140733 T
chrVI 140781 140781 AT
chrVI 140820 140820 CG
chrVI 140863 140863 AT
chrVI 140868 140868 CT
chrVI 140872 140872 AT
chrVI 140874 140874 CG
chrVI 140886 140886 CG
chrVI 140890 140890 CG
chrVI 140892 140892 C
chrVI 140895 140895 C
chrVI 140907 140907 T
chrVI 140959 140959 AT
chrVI 140970 140970 AT
chrVI 140993 140993 AT
chrVI 141054 141054 AT
chrVI 141070 141070 AT
chrVI 141072 141072 CG
chrVI 141078 141078 C
chrVI 141091 141091 C
chrVI 141093 141093 C
chrVI 141108 141108 CG
chrVI 141119 141119 T
chrVI 141166 141166 C
chrVI 141169 141169 G
chrVI 141218 141218 AT
chrVI 141226 141226 AT
chrVI 141285 141285 CG
chrVI 141298 141298 CG
chrVI 141303 141303 CG
chrVI 141306 141306 AT
chrVI 141344 141344 A
chrVI 141366 141366 C
chrVI 141438 141438 C
chrVI 141466 141466 C
chrVI 141469 141469 G
chrVI 141477 141477 C
chrVI 141480 141480 T
chrVI 141515 141515 CG
chrVI 141519 141519 CG
chrVI 141561 141561 C
chrVI 141660 141660 AT
chrVI 141661 141661 AT
chrVI 141664 141664 CG
chrVI 141691 141691 G
chrVI 141702 141702 C
chrVI 141885 141885 AT
chrVI 141892 141892 CG
chrVI 141900 141900 AT
chrVI 141915 141915 AT
chrVI 141921 141921 AT
chrVI 141966 141966 AT
chrVI 141973 141973 G
chrVI 142000 142000 AT
chrVI 142025 142025 AT
chrVI 142037 142037 CG
chrVI 142092 142092 CG
chrVI 142125 142125 AT
chrVI 142149 142149 C
chrVI 142165 142165 AT
chrVI 142243 142243 AT
chrVI 142263 142263 AT
chrVI 142368 142368 CG
chrVI 142455 142455 A
chrVI 142458 142458 T
chrVI 142460 142460 G
chrVI 142461 142461 T
chrVI 142465 142465 G
chrVI 142476 142476 T
chrVI 142497 142497 AT
chrVI 142518 142518 T
chrVI 142524 142524 T
chrVI 142530 142530 CG
chrVI 142533 142533 CG
chrVI 142539 142539 AT
chrVI 142542 142542 G
chrVI 142545 142545 AT
chrVI 142551 142551 G
chrVI 142561 142561 AT
chrVI 142563 142563 G
chrVI 142567 142567 G
chrVI 142627 142627 CG
chrVI 142629 142629 A
chrVI 142638 142638 CG
chrVI 142659 142659 CG
chrVI 142665 142665 AT
chrVI 142681 142681 CG
chrVI 142683 142683 AT
chrVI 142686 142686 AT
chrVI 142713 142713 T
chrVI 142735 142735 T
chrVI 142743 142743 T
chrVI 142745 142745 A
chrVI 142749 142749 A
chrVI 142752 142752 T
chrVI 142763 142763 G
chrVI 142764 142764 A
chrVI 142773 142773 C
chrVI 142793 142793 AT
chrVI 142822 142822 AT
chrVI 142830 142830 CG
chrVI 142831 142831 AT
chrVI 142835 142835 AT
chrVI 142836 142836 AT
chrVI 142838 142838 CG
chrVI 142845 142845 CG
chrVI 142848 142848 CG
chrVI 142881 142881 T
chrVI 142959 142959 A
chrVI 142983 142983 A
chrVI 142986 142986 CG
chrVI 142992 142992 G
chrVI 142998 142998 A
chrVI 143002 143002 A
chrVI 143020 143020 CG
chrVI 143022 143022 CG
chrVI 143035 143035 CG
chrVI 143041 143041 AT
chrVI 143043 143043 CG
chrVI 143044 143044 AT
chrVI 143046 143046 A
chrVI 143047 143047 ACG
chrVI 143076 143076 AT
chrVI 143085 143085 G
chrVI 143121 143121 CG
chrVI 143127 143127 AT
chrVI 143129 143129 AT
chrVI 143130 143130 T
chrVI 143131 143131 T
chrVI 143136 143136 T
chrVI 143139 143139 T
chrVI 143175 143175 A
chrVI 143184 143184 T
chrVI 143196 143196 G
chrVI 143214 143214 G
chrVI 143215 143215 A
chrVI 143217 143217 A
chrVI 143229 143229 AT
chrVI 143247 143247 A
chrVI 143251 143251 T
chrVI 143256 143256 G
chrVI 143257 143257 A
chrVI 143259 143259 A
chrVI 143294 143294 CG
chrVI 143326 143326 C
chrVI 143329 143329 G
chrVI 143331 143331 T
chrVI 143332 143332 C
chrVI 143333 143333 T
chrVI 143336 143336 T
chrVI 143373 143373 CG
chrVI 143413 143413 CG
chrVI 143439 143439 AT
chrVI 143441 143441 T
chrVI 143454 143454 C
chrVI 143457 143457 A
chrVI 143459 143459 A
chrVI 143460 143460 C
chrVI 143463 143463 C
chrVI 143487 143487 C
chrVI 143499 143499 AT
chrVI 143525 143525 T
chrVI 143526 143526 AG
chrVI 143527 143527 CT
chrVI 143528 143528 ACG
chrVI 143529 143529 ACG
chrVI 143530 143530 CGT
chrVI 143531 143531 ACG
chrVI 143532 143532 ACT
chrVI 143533 143533 ACT
chrVI 143534 143534 ACT
chrVI 143535 143535 ACG
chrVI 143536 143536 ACT
chrVI 143537 143537 ACT
chrVI 143538 143538 ACG
chrVI 143539 143539 CGT
chrVI 143547 143547 G
chrVI 143550 143550 CGT
chrVI 143551 143551 CG
chrVI 143552 143552 GT
chrVI 143554 143554 C
chrVI 143556 143556 CG
chrVI 143559 143559 AC
chrVI 143560 143560 C
chrVI 143561 143561 A
chrVI 143563 143563 CG
chrVI 143568 143568 AT
chrVI 143569 143569 CG
chrVI 143577 143577 G
chrVI 143582 143582 T
chrVI 143583 143583 AT
chrVI 143586 143586 G
chrVI 143599 143599 G
chrVI 143604 143604 T
chrVI 143617 143617 C
chrVI 143620 143620 G
chrVI 143622 143622 A
chrVI 143623 143623 T
chrVI 143633 143633 AT
chrVI 143645 143645 C
chrVI 143646 143646 A
chrVI 143647 143647 A
chrVI 143650 143650 CG
chrVI 143652 143652 AT
chrVI 143653 143653 C
chrVI 143658 143658 A
chrVI 143665 143665 T
chrVI 143666 143666 A
chrVI 143674 143674 C
chrVI 143675 143675 A
chrVI 143676 143676 CT
chrVI 143677 143677 C
chrVI 143678 143678 G
chrVI 143690 143690 C
chrVI 143691 143691 A
chrVI 143693 143693 T
chrVI 143694 143694 G
chrVI 143695 143695 A
chrVI 143699 143699 G
chrVI 143701 143701 ACT
chrVI 143713 143713 CG
chrVI 143714 143714 A
chrVI 143715 143715 C
chrVI 143716 143716 GT
chrVI 143717 143717 T
chrVI 143720 143720 CG
chrVI 143740 143740 AT
chrVI 143748 143748 A
chrVI 143753 143753 CG
chrVI 143754 143754 C
chrVI 143755 143755 AT
chrVI 143761 143761 CG
chrVI 143763 143763 C
chrVI 143766 143766 T
chrVI 143767 143767 G
chrVI 143769 143769 T
chrVI 143770 143770 G
chrVI 143771 143771 G
chrVI 143776 143776 T
chrVI 143777 143777 T
chrVI 143779 143779 ACGT
chrVI 143783 143783 A
chrVI 143797 143797 CG
chrVI 143798 143798 AGT
chrVI 143799 143799 AC
chrVI 143800 143800 A
chrVI 143801 143801 G
chrVI 143802 143802 A
chrVI 143803 143803 T
chrVI 143804 143804 G
chrVI 143805 143805 C
chrVI 143806 143806 G
chrVI 143807 143807 T
chrVI 143808 143808 G
chrVI 143809 143809 CG
chrVI 143810 143810 AT
chrVI 143811 143811 T
chrVI 143812 143812 AT
chrVI 143813 143813 AT
chrVI 143814 143814 AT
chrVI 143815 143815 A
chrVI 143818 143818 ACGT
chrVI 143819 143819 A
chrVI 143820 143820 AT
chrVI 143821 143821 CG
chrVI 143824 143824 C
chrVI 143825 143825 AT
chrVI 143826 143826 AT
chrVI 143827 143827 CG
chrVI 143829 143829 CG
chrVI 143849 143849 AT
chrVI 143850 143850 CG
chrVI 143852 143852 A
chrVI 143858 143858 AT
chrVI 143861 143861 G
chrVI 143862 143862 G
chrVI 143864 143864 AGT
chrVI 143865 143865 AGT
chrVI 143866 143866 C
chrVI 143867 143867 AT
chrVI 143868 143868 ACGT
chrVI 143869 143869 ACT
chrVI 143871 143871 T
chrVI 143872 143872 ACT
chrVI 143873 143873 ACGT
chrVI 143874 143874 CGT
chrVI 143875 143875 CG
chrVI 143876 143876 CT
chrVI 143877 143877 AGT
chrVI 143878 143878 CG
chrVI 143879 143879 AT
chrVI 143880 143880 T
chrVI 143885 143885 G
chrVI 143886 143886 C
chrVI 157897 157897 G
chrVI 157898 157898 G
chrVI 157899 157899 C
chrVI 157900 157900 T
chrVI 157901 157901 CG
chrVI 157902 157902 CT
chrVI 157903 157903 CT
chrVI 157904 157904 AC
chrVI 157905 157905 AGT
chrVI 157906 157906 CGT
chrVI 157907 157907 CT
chrVI 157908 157908 CT
chrVI 157909 157909 GT
chrVI 157910 157910 CGT
chrVI 157911 157911 GT
chrVI 157912 157912 ACG
chrVI 157913 157913 AT
chrVI 157914 157914 T
chrVI 158008 158008 A
chrVI 158010 158010 A
chrVI 158013 158013 AC
chrVI 158014 158014 A
chrVI 158015 158015 AG
chrVI 158016 158016 T
chrVI 158017 158017 AC
chrVI 158018 158018 AT
chrVI 158019 158019 CT
chrVI 158020 158020 GT
chrVI 158021 158021 G
chrVI 161820 161820 G
chrVI 161858 161858 AT
chrVI 161859 161859 G
chrVI 161868 161868 G
chrVI 161869 161869 A
chrVI 161871 161871 G
chrVI 161874 161874 A
chrVI 161875 161875 C
chrVI 161876 161876 T
chrVI 161877 161877 A
chrVI 161881 161881 C
chrVI 161885 161885 G
chrVI 161898 161898 A
chrVI 161899 161899 T
chrVI 161900 161900 G
chrVI 161902 161902 G
chrVI 161904 161904 CT
chrVI 161905 161905 C
chrVI 161906 161906 T
chrVI 161914 161914 C
chrVI 161916 161916 ACT
chrVI 161917 161917 T
chrVI 161923 161923 G
chrVI 161924 161924 G
chrVI 161925 161925 G
chrVI 161927 161927 CG
chrVI 161928 161928 T
chrVI 161932 161932 C
chrVI 161934 161934 T
chrVI 161936 161936 G
chrVI 161937 161937 T
chrVI 161938 161938 T
chrVI 161939 161939 AC
chrVI 161940 161940 CG
chrVI 161941 161941 A
chrVI 161942 161942 C
chrVI 161944 161944 CT
chrVI 161945 161945 A
chrVI 161946 161946 CG
chrVI 161948 161948 C
chrVI 161949 161949 G
chrVI 161950 161950 AGT
chrVI 161951 161951 T
chrVI 161952 161952 T
chrVI 161953 161953 A
chrVI 161955 161955 G
chrVI 161957 161957 C
chrVI 161958 161958 T
chrVI 161959 161959 T
chrVI 161961 161961 AT
chrVI 161962 161962 CT
chrVI 161964 161964 C
chrVI 161965 161965 T
chrVI 161966 161966 GT
chrVI 161967 161967 AT
chrVI 161978 161978 G
chrVI 161979 161979 G
chrVI 161980 161980 AGT
chrVI 161981 161981 AT
chrVI 161982 161982 AT
chrVI 161983 161983 AG
chrVI 161984 161984 AC
chrVI 161985 161985 G
chrVI 161986 161986 AT
chrVI 161987 161987 AT
chrVI 161988 161988 CG
chrVI 161992 161992 ACT
chrVI 161993 161993 AGT
chrVI 161994 161994 T
chrVI 161997 161997 T
chrVI 161998 161998 A
chrVI 162001 162001 C
chrVI 162003 162003 T
chrVI 162007 162007 A
chrVI 162009 162009 G
chrVI 162010 162010 T
chrVI 162013 162013 T
chrVI 162020 162020 T
chrVI 162021 162021 CG
chrVI 162024 162024 G
chrVI 162027 162027 ACGT
chrVI 162035 162035 T
chrVI 162038 162038 AT
chrVI 162040 162040 CG
chrVI 162041 162041 AT
chrVI 162044 162044 CG
chrVI 162047 162047 CG
chrVI 162048 162048 G
chrVI 162049 162049 CG
chrVI 162050 162050 C
chrVI 162051 162051 G
chrVI 162053 162053 AT
chrVI 162054 162054 CG
chrVI 162057 162057 CG
chrVI 162058 162058 AT
chrVI 162059 162059 CG
chrVI 162063 162063 CGT
chrVI 162064 162064 AT
chrVI 162065 162065 G
chrVI 162068 162068 A
chrVI 162069 162069 T
chrVI 162070 162070 A
chrVI 162082 162082 AT
chrVI 162083 162083 CG
chrVI 162084 162084 AT
chrVI 162086 162086 CG
chrVI 162091 162091 CG
chrVI 162094 162094 CG
chrVI 162095 162095 G
chrVI 162099 162099 AT
chrVI 162100 162100 CG
chrVI 162101 162101 AT
chrVI 162102 162102 ACGT
chrVI 162103 162103 ACT
chrVI 162104 162104 C
chrVI 162105 162105 AC
chrVI 162106 162106 T
chrVI 162107 162107 A
chrVI 162113 162113 A
chrVI 162124 162124 CG
chrVI 162125 162125 C
chrVI 162131 162131 T
chrVI 162136 162136 ACGT
chrVI 162137 162137 ACGT
chrVI 162138 162138 ACGT
chrVI 162139 162139 ACGT
chrVI 162140 162140 ACGT
chrVI 162141 162141 ACGT
chrVI 162142 162142 ACGT
chrVI 162143 162143 ACGT
chrVI 162144 162144 ACGT
chrVI 162145 162145 CGT
chrVI 162146 162146 ACT
chrVI 162147 162147 A
chrVI 162148 162148 T
chrVI 162149 162149 T
chrVI 162225 162225 T
chrVI 162301 162301 C
chrVI 162302 162302 C
chrVI 162303 162303 T
chrVI 162313 162313 C
chrVI 162314 162314 T
chrVI 167409 167409 A
chrVI 167410 167410 T
chrVI 167411 167411 A
chrVI 167417 167417 C
chrVI 167418 167418 C
chrVI 167419 167419 C
chrVI 167420 167420 G
chrVI 167421 167421 G
chrVI 167422 167422 A
chrVI 167423 167423 A
chrVI 167424 167424 CT
chrVI 167425 167425 AGT
chrVI 167426 167426 C
chrVI 167427 167427 CT
chrVI 167428 167428 AG
chrVI 167429 167429 GT
chrVI 167430 167430 T
chrVI 167431 167431 T
chrVI 167432 167432 T
chrVI 167433 167433 GT
chrVI 167434 167434 AT
chrVI 167435 167435 CT
chrVI 167436 167436 T
chrVI 167480 167480 T
chrVI 167527 167527 AT
chrVI 167533 167533 ACG
chrVI 167535 167535 AGT
chrVI 167536 167536 ACGT
chrVI 167537 167537 ACGT
chrVI 167538 167538 C
chrVI 167539 167539 AT
chrVI 167540 167540 CG
chrVI 167541 167541 AC
chrVI 167542 167542 AC
chrVI 167543 167543 A
chrVI 167544 167544 CT
chrVI 167545 167545 C
chrVI 167546 167546 T
chrVI 178018 178018 T
chrVI 178019 178019 AC
chrVI 178020 178020 G
chrVI 178021 178021 T
chrVI 178022 178022 GT
chrVI 178023 178023 GT
chrVI 178024 178024 T
chrVI 178096 178096 T
chrVI 178159 178159 G
chrVI 178160 178160 GT
chrVI 178161 178161 T
chrVI 178162 178162 T
chrVI 178163 178163 AC
chrVI 178164 178164 AC
chrVI 178165 178165 G
chrVI 178171 178171 C
chrVI 178237 178237 C
chrVI 178312 178312 C
chrVI 180952 180952 T
chrVI 180953 180953 T
chrVI 180958 180958 G
chrVI 180959 180959 T
chrVI 180960 180960 T
chrVI 180961 180961 C
chrVI 180962 180962 AC
chrVI 180963 180963 GT
chrVI 180964 180964 C
chrVI 180969 180969 G
chrVI 180970 180970 A
chrVI 180971 180971 A
chrVI 180973 180973 T
chrVI 181047 181047 G
chrVI 181051 181051 T
chrVI 181052 181052 C
chrVI 181064 181064 A
chrVI 181070 181070 A
chrVI 191490 191490 T
chrVI 191492 191492 G
chrVI 191499 191499 G
chrVI 191615 191615 CG
chrVI 191616 191616 CG
chrVI 191619 191619 AT
chrVI 191620 191620 AT
chrVI 191624 191624 T
chrVI 191625 191625 G
chrVI 191626 191626 T
chrVI 204920 204920 A
chrVI 205000 205000 T
chrVI 205001 205001 C
chrVI 205004 205004 G
chrVI 205005 205005 T
chrVI 205007 205007 G
chrVI 205008 205008 T
chrVI 210596 210596 T
chrVI 210597 210597 G
chrVI 210598 210598 G
chrVI 210600 210600 GT
chrVI 210601 210601 CT
chrVI 210603 210603 C
chrVI 210604 210604 CG
chrVI 210605 210605 AC
chrVI 210606 210606 C
chrVI 210607 210607 AG
chrVI 210608 210608 GT
chrVI 210609 210609 AC
chrVI 210611 210611 CT
chrVI 210617 210617 A
chrVI 210664 210664 A
chrVI 210708 210708 AT
chrVI 210709 210709 ACGT
chrVI 210710 210710 AT
chrVI 210711 210711 ACGT
chrVI 210712 210712 AT
chrVI 210713 210713 AT
chrVI 210714 210714 AT
chrVI 210715 210715 ACGT
chrVI 210716 210716 ACGT
chrVI 210717 210717 AGT
chrVI 210718 210718 C
chrVI 210719 210719 AGT
chrVI 210720 210720 AT
chrVI 210721 210721 AT
chrVI 210722 210722 AT
chrVI 210723 210723 T
chrVI 210724 210724 T
chrVI 210725 210725 CT
chrVI 210726 210726 CT
chrVI 210727 210727 A
chrVI 210728 210728 C
chrVI 210729 210729 G
chrVI 220543 220543 G
chrVI 220555 220555 A
chrVI 220567 220567 A
chrVI 220585 220585 G
chrVI 220600 220600 A
chrVI 220789 220789 CG
chrVI 220834 220834 CG
chrVI 220837 220837 AT
chrVI 220846 220846 AT
chrVI 220861 220861 AT
chrVI 220867 220867 G
chrVI 220882 220882 A
chrVI 220996 220996 AT
chrVI 221002 221002 AT
chrVI 221026 221026 AT
chrVI 221044 221044 CG
chrVI 221059 221059 AT
chrVI 221086 221086 A
chrVI 221104 221104 AT
chrVI 221149 221149 CG
chrVI 221158 221158 AT
chrVI 221173 221173 CG
chrVI 221206 221206 AT
chrVI 221218 221218 AT
chrVI 221224 221224 G
chrVI 221271 221271 AT
chrVI 221272 221272 AT
