# Supplementary material for: Sequence Profiling of the Saccharomyces cerevisiae Genome Permits Deconvolution of Unique and Multialigned Reads for Variant Detection
Source: G3 (Bethesda). 2014 Feb 20;4(4):707–15. doi: 10.1534/g3.113.009464 (PMC4059241; doi:10.1534/g3.113.009464)
Supplement: Supporting Information [file supp_g3.113.009464_FileS1.zip › resources/100nt/chrVII_100_intrasnv.bed]

track name=intraSNV_100 description="intra SNV from HTS profile"
chrVII 77 77 T
chrVII 78 78 G
chrVII 83 83 T
chrVII 84 84 T
chrVII 88 88 G
chrVII 173 173 C
chrVII 178 178 AT
chrVII 180 180 C
chrVII 181 181 A
chrVII 206 206 T
chrVII 207 207 C
chrVII 209 209 A
chrVII 211 211 T
chrVII 213 213 A
chrVII 214 214 C
chrVII 230 230 GT
chrVII 231 231 AC
chrVII 232 232 C
chrVII 233 233 A
chrVII 234 234 A
chrVII 235 235 C
chrVII 243 243 G
chrVII 245 245 C
chrVII 260 260 G
chrVII 266 266 C
chrVII 268 268 G
chrVII 277 277 C
chrVII 278 278 A
chrVII 318 318 G
chrVII 327 327 C
chrVII 331 331 CG
chrVII 334 334 AT
chrVII 336 336 CG
chrVII 338 338 AT
chrVII 344 344 T
chrVII 357 357 AT
chrVII 358 358 AT
chrVII 359 359 AT
chrVII 361 361 AT
chrVII 362 362 CG
chrVII 364 364 ACGT
chrVII 365 365 AT
chrVII 378 378 CG
chrVII 379 379 AT
chrVII 380 380 T
chrVII 381 381 G
chrVII 382 382 CG
chrVII 383 383 A
chrVII 384 384 AT
chrVII 411 411 T
chrVII 444 444 G
chrVII 477 477 C
chrVII 478 478 C
chrVII 479 479 A
chrVII 480 480 AG
chrVII 481 481 AT
chrVII 484 484 G
chrVII 485 485 AGT
chrVII 486 486 C
chrVII 487 487 T
chrVII 488 488 CT
chrVII 489 489 AG
chrVII 499 499 C
chrVII 501 501 G
chrVII 502 502 G
chrVII 508 508 T
chrVII 516 516 C
chrVII 517 517 C
chrVII 520 520 AG
chrVII 521 521 A
chrVII 540 540 T
chrVII 542 542 T
chrVII 552 552 A
chrVII 553 553 T
chrVII 559 559 C
chrVII 562 562 G
chrVII 568 568 C
chrVII 569 569 T
chrVII 570 570 T
chrVII 574 574 C
chrVII 575 575 GT
chrVII 590 590 G
chrVII 595 595 CG
chrVII 603 603 CG
chrVII 608 608 AC
chrVII 612 612 A
chrVII 613 613 CGT
chrVII 622 622 CG
chrVII 623 623 CG
chrVII 627 627 AT
chrVII 630 630 AT
chrVII 634 634 C
chrVII 641 641 A
chrVII 647 647 A
chrVII 655 655 T
chrVII 661 661 T
chrVII 663 663 A
chrVII 666 666 G
chrVII 673 673 A
chrVII 680 680 C
chrVII 686 686 GT
chrVII 691 691 A
chrVII 700 700 T
chrVII 705 705 C
chrVII 717 717 T
chrVII 722 722 T
chrVII 723 723 C
chrVII 749 749 C
chrVII 763 763 C
chrVII 794 794 A
chrVII 795 795 T
chrVII 805 805 G
chrVII 815 815 C
chrVII 834 834 CG
chrVII 835 835 A
chrVII 836 836 AT
chrVII 837 837 ACG
chrVII 838 838 CG
chrVII 839 839 AC
chrVII 840 840 GT
chrVII 841 841 G
chrVII 842 842 G
chrVII 843 843 G
chrVII 855 855 C
chrVII 6250 6250 C
chrVII 6251 6251 T
chrVII 6252 6252 T
chrVII 6255 6255 G
chrVII 6256 6256 T
chrVII 6258 6258 T
chrVII 6262 6262 G
chrVII 6269 6269 T
chrVII 6270 6270 AC
chrVII 6271 6271 AG
chrVII 6273 6273 AT
chrVII 6274 6274 A
chrVII 6275 6275 A
chrVII 6277 6277 T
chrVII 6278 6278 T
chrVII 6282 6282 A
chrVII 6284 6284 C
chrVII 6285 6285 A
chrVII 6286 6286 C
chrVII 6289 6289 C
chrVII 6298 6298 T
chrVII 6314 6314 A
chrVII 6315 6315 A
chrVII 6317 6317 T
chrVII 6329 6329 C
chrVII 6330 6330 T
chrVII 6332 6332 A
chrVII 6335 6335 A
chrVII 6338 6338 A
chrVII 6354 6354 G
chrVII 6368 6368 G
chrVII 6377 6377 T
chrVII 6389 6389 G
chrVII 6401 6401 A
chrVII 6403 6403 A
chrVII 6410 6410 CG
chrVII 6449 6449 CG
chrVII 6455 6455 CG
chrVII 6457 6457 AT
chrVII 6461 6461 CG
chrVII 6463 6463 AT
chrVII 6464 6464 C
chrVII 6476 6476 AT
chrVII 6482 6482 AT
chrVII 6485 6485 AT
chrVII 6488 6488 AT
chrVII 6509 6509 CG
chrVII 6512 6512 T
chrVII 6515 6515 A
chrVII 6533 6533 T
chrVII 6545 6545 CG
chrVII 6551 6551 C
chrVII 6557 6557 CG
chrVII 6575 6575 AT
chrVII 6583 6583 AT
chrVII 6596 6596 A
chrVII 6603 6603 C
chrVII 6604 6604 C
chrVII 6617 6617 CG
chrVII 6620 6620 AT
chrVII 6629 6629 A
chrVII 6632 6632 A
chrVII 6643 6643 G
chrVII 6654 6654 AT
chrVII 6663 6663 A
chrVII 6669 6669 CG
chrVII 6676 6676 G
chrVII 6677 6677 G
chrVII 6678 6678 T
chrVII 6679 6679 AT
chrVII 6687 6687 CG
chrVII 6688 6688 CG
chrVII 6689 6689 AT
chrVII 6692 6692 AT
chrVII 6693 6693 AT
chrVII 6695 6695 CG
chrVII 6699 6699 G
chrVII 6702 6702 A
chrVII 6703 6703 CG
chrVII 6710 6710 A
chrVII 6712 6712 CG
chrVII 6724 6724 CG
chrVII 6725 6725 A
chrVII 6730 6730 T
chrVII 6756 6756 A
chrVII 6758 6758 G
chrVII 6762 6762 T
chrVII 6763 6763 C
chrVII 6767 6767 T
chrVII 6770 6770 T
chrVII 6775 6775 T
chrVII 6778 6778 T
chrVII 6797 6797 A
chrVII 6798 6798 G
chrVII 6799 6799 C
chrVII 6810 6810 T
chrVII 6822 6822 T
chrVII 6826 6826 T
chrVII 6857 6857 AT
chrVII 6858 6858 CG
chrVII 6863 6863 AT
chrVII 6865 6865 AT
chrVII 6869 6869 AT
chrVII 6870 6870 CG
chrVII 6878 6878 AT
chrVII 6889 6889 G
chrVII 6892 6892 A
chrVII 6899 6899 CG
chrVII 6904 6904 CG
chrVII 6905 6905 AT
chrVII 6921 6921 C
chrVII 6925 6925 AT
chrVII 6954 6954 T
chrVII 6963 6963 A
chrVII 6967 6967 G
chrVII 6968 6968 C
chrVII 6970 6970 A
chrVII 6971 6971 AT
chrVII 6972 6972 T
chrVII 6975 6975 T
chrVII 6976 6976 A
chrVII 6977 6977 G
chrVII 6981 6981 ACGT
chrVII 6982 6982 AT
chrVII 6983 6983 CG
chrVII 6985 6985 CG
chrVII 6986 6986 CG
chrVII 7002 7002 T
chrVII 7003 7003 T
chrVII 7007 7007 C
chrVII 7008 7008 AG
chrVII 7009 7009 C
chrVII 7010 7010 A
chrVII 7011 7011 C
chrVII 7088 7088 CG
chrVII 7089 7089 AT
chrVII 7095 7095 T
chrVII 7096 7096 G
chrVII 7097 7097 A
chrVII 7099 7099 AT
chrVII 7108 7108 CG
chrVII 7126 7126 G
chrVII 7133 7133 A
chrVII 7136 7136 A
chrVII 7137 7137 A
chrVII 7142 7142 A
chrVII 7156 7156 A
chrVII 7157 7157 G
chrVII 7159 7159 T
chrVII 7164 7164 G
chrVII 7191 7191 AT
chrVII 7193 7193 CG
chrVII 7204 7204 AT
chrVII 7205 7205 C
chrVII 7208 7208 AT
chrVII 7211 7211 CG
chrVII 7216 7216 G
chrVII 7267 7267 A
chrVII 7283 7283 A
chrVII 7291 7291 T
chrVII 7294 7294 T
chrVII 7295 7295 T
chrVII 7296 7296 A
chrVII 7297 7297 T
chrVII 7309 7309 AT
chrVII 7310 7310 CG
chrVII 7311 7311 CG
chrVII 7313 7313 A
chrVII 7314 7314 ACT
chrVII 7315 7315 AT
chrVII 7316 7316 CG
chrVII 7321 7321 C
chrVII 7322 7322 T
chrVII 7323 7323 T
chrVII 7327 7327 C
chrVII 7367 7367 C
chrVII 7460 7460 AT
chrVII 7485 7485 CG
chrVII 7508 7508 CG
chrVII 7599 7599 CG
chrVII 7721 7721 CG
chrVII 7950 7950 AT
chrVII 8012 8012 AT
chrVII 8053 8053 AT
chrVII 8153 8153 T
chrVII 8154 8154 G
chrVII 8155 8155 CT
chrVII 8156 8156 G
chrVII 8157 8157 C
chrVII 8160 8160 CG
chrVII 8161 8161 AT
chrVII 8163 8163 CG
chrVII 8164 8164 AT
chrVII 8220 8220 T
chrVII 8224 8224 A
chrVII 8227 8227 A
chrVII 8230 8230 T
chrVII 8231 8231 C
chrVII 8362 8362 CG
chrVII 8391 8391 AT
chrVII 8460 8460 AT
chrVII 8479 8479 AT
chrVII 8574 8574 CG
chrVII 8593 8593 AT
chrVII 8707 8707 AT
chrVII 8820 8820 CG
chrVII 8826 8826 AT
chrVII 8832 8832 CG
chrVII 8837 8837 AT
chrVII 8843 8843 AT
chrVII 10308 10308 C
chrVII 10309 10309 C
chrVII 10310 10310 G
chrVII 10312 10312 G
chrVII 10313 10313 G
chrVII 10322 10322 T
chrVII 10386 10386 C
chrVII 10427 10427 AT
chrVII 10456 10456 AT
chrVII 10469 10469 AT
chrVII 10476 10476 AT
chrVII 10508 10508 A
chrVII 10517 10517 C
chrVII 10518 10518 G
chrVII 10538 10538 C
chrVII 10544 10544 T
chrVII 10555 10555 C
chrVII 10610 10610 AT
chrVII 10616 10616 C
chrVII 10619 10619 T
chrVII 10627 10627 AT
chrVII 10681 10681 G
chrVII 10700 10700 C
chrVII 10801 10801 AT
chrVII 10804 10804 CG
chrVII 10888 10888 G
chrVII 10889 10889 GT
chrVII 10890 10890 C
chrVII 10892 10892 A
chrVII 10894 10894 T
chrVII 10895 10895 A
chrVII 10904 10904 CG
chrVII 10905 10905 CG
chrVII 10906 10906 AT
chrVII 10908 10908 AT
chrVII 10909 10909 AT
chrVII 10911 10911 CG
chrVII 10913 10913 C
chrVII 10914 10914 G
chrVII 10981 10981 A
chrVII 11123 11123 AT
chrVII 11149 11149 CG
chrVII 11151 11151 CG
chrVII 11164 11164 CG
chrVII 11190 11190 CG
chrVII 11282 11282 C
chrVII 11286 11286 T
chrVII 11295 11295 T
chrVII 11298 11298 A
chrVII 11316 11316 C
chrVII 11379 11379 C
chrVII 11382 11382 T
chrVII 11385 11385 T
chrVII 11388 11388 G
chrVII 11406 11406 A
chrVII 11425 11425 T
chrVII 11454 11454 T
chrVII 11499 11499 CG
chrVII 11517 11517 CG
chrVII 11526 11526 AT
chrVII 11562 11562 AT
chrVII 73816 73816 C
chrVII 73817 73817 G
chrVII 73818 73818 G
chrVII 73826 73826 A
chrVII 73828 73828 T
chrVII 73914 73914 C
chrVII 110841 110841 A
chrVII 110842 110842 C
chrVII 110843 110843 CT
chrVII 110844 110844 T
chrVII 110845 110845 G
chrVII 110846 110846 T
chrVII 110847 110847 G
chrVII 110848 110848 ACT
chrVII 110849 110849 ACT
chrVII 110850 110850 AGT
chrVII 110851 110851 GT
chrVII 110852 110852 CGT
chrVII 110853 110853 ACG
chrVII 110854 110854 CT
chrVII 110874 110874 G
chrVII 110880 110880 A
chrVII 110886 110886 T
chrVII 110904 110904 AT
chrVII 110905 110905 C
chrVII 110916 110916 C
chrVII 110933 110933 A
chrVII 110934 110934 C
chrVII 110958 110958 T
chrVII 110959 110959 AT
chrVII 110992 110992 CG
chrVII 110997 110997 C
chrVII 111008 111008 G
chrVII 111012 111012 CG
chrVII 111014 111014 AT
chrVII 111015 111015 G
chrVII 111017 111017 ACG
chrVII 111019 111019 AT
chrVII 111020 111020 A
chrVII 111026 111026 A
chrVII 111027 111027 AT
chrVII 111036 111036 AT
chrVII 111076 111076 AT
chrVII 111082 111082 AT
chrVII 111098 111098 CG
chrVII 111117 111117 AT
chrVII 111134 111134 AT
chrVII 111146 111146 T
chrVII 111147 111147 G
chrVII 111149 111149 A
chrVII 111151 111151 A
chrVII 111152 111152 AGT
chrVII 111178 111178 AT
chrVII 111181 111181 AT
chrVII 111183 111183 AT
chrVII 111185 111185 AT
chrVII 111202 111202 AT
chrVII 111208 111208 AT
chrVII 111209 111209 CG
chrVII 111215 111215 T
chrVII 111216 111216 T
chrVII 111219 111219 T
chrVII 111220 111220 AG
chrVII 111221 111221 T
chrVII 111224 111224 G
chrVII 111225 111225 CG
chrVII 111226 111226 ACGT
chrVII 111227 111227 ACGT
chrVII 111228 111228 ACGT
chrVII 111229 111229 ACT
chrVII 111230 111230 CG
chrVII 111231 111231 GT
chrVII 111232 111232 CGT
chrVII 111233 111233 AGT
chrVII 111234 111234 CGT
chrVII 111235 111235 AGT
chrVII 111236 111236 CT
chrVII 111237 111237 AT
chrVII 111238 111238 AT
chrVII 111239 111239 ACGT
chrVII 111240 111240 G
chrVII 111241 111241 CG
chrVII 111242 111242 A
chrVII 111243 111243 A
chrVII 111244 111244 G
chrVII 111245 111245 A
chrVII 111247 111247 A
chrVII 111248 111248 G
chrVII 111262 111262 T
chrVII 111266 111266 AGT
chrVII 111278 111278 C
chrVII 111279 111279 A
chrVII 111282 111282 G
chrVII 111284 111284 G
chrVII 111290 111290 A
chrVII 111291 111291 G
chrVII 111292 111292 A
chrVII 111297 111297 T
chrVII 111305 111305 T
chrVII 111324 111324 A
chrVII 111325 111325 AGT
chrVII 111326 111326 T
chrVII 111327 111327 G
chrVII 111328 111328 AT
chrVII 111329 111329 CT
chrVII 111330 111330 C
chrVII 111332 111332 AT
chrVII 111344 111344 CGT
chrVII 111346 111346 CG
chrVII 111354 111354 T
chrVII 111355 111355 G
chrVII 111367 111367 CG
chrVII 111369 111369 T
chrVII 111379 111379 AT
chrVII 111380 111380 AT
chrVII 111387 111387 T
chrVII 111392 111392 CG
chrVII 111393 111393 AT
chrVII 111395 111395 CG
chrVII 111398 111398 A
chrVII 111399 111399 A
chrVII 111400 111400 C
chrVII 111412 111412 T
chrVII 111422 111422 AT
chrVII 111423 111423 AT
chrVII 111425 111425 CG
chrVII 111428 111428 CG
chrVII 111441 111441 AT
chrVII 111446 111446 CG
chrVII 111459 111459 CG
chrVII 111462 111462 AT
chrVII 111463 111463 AT
chrVII 111468 111468 C
chrVII 111484 111484 A
chrVII 111485 111485 C
chrVII 111486 111486 AG
chrVII 111491 111491 CG
chrVII 111493 111493 CG
chrVII 111495 111495 CG
chrVII 111498 111498 C
chrVII 111506 111506 ACGT
chrVII 111507 111507 ACGT
chrVII 111508 111508 ACGT
chrVII 111509 111509 ACGT
chrVII 111510 111510 ACGT
chrVII 111511 111511 ACGT
chrVII 111512 111512 ACGT
chrVII 111513 111513 G
chrVII 111514 111514 G
chrVII 111516 111516 C
chrVII 114967 114967 A
chrVII 114968 114968 C
chrVII 114986 114986 T
chrVII 114989 114989 A
chrVII 114998 114998 G
chrVII 115002 115002 C
chrVII 115006 115006 T
chrVII 115007 115007 G
chrVII 115008 115008 T
chrVII 115010 115010 A
chrVII 115014 115014 T
chrVII 115015 115015 T
chrVII 115016 115016 G
chrVII 115019 115019 G
chrVII 115020 115020 A
chrVII 115022 115022 C
chrVII 115023 115023 G
chrVII 115024 115024 G
chrVII 115026 115026 AT
chrVII 115029 115029 C
chrVII 115032 115032 A
chrVII 115033 115033 G
chrVII 115035 115035 G
chrVII 115046 115046 GT
chrVII 115052 115052 G
chrVII 115053 115053 AC
chrVII 115056 115056 T
chrVII 115063 115063 A
chrVII 115066 115066 T
chrVII 115079 115079 C
chrVII 115080 115080 A
chrVII 115081 115081 C
chrVII 115086 115086 A
chrVII 115093 115093 A
chrVII 115106 115106 AT
chrVII 115107 115107 ACG
chrVII 115111 115111 CG
chrVII 115112 115112 AT
chrVII 115114 115114 AT
chrVII 115115 115115 A
chrVII 115116 115116 G
chrVII 115120 115120 T
chrVII 115121 115121 T
chrVII 115122 115122 T
chrVII 115123 115123 AGT
chrVII 115124 115124 C
chrVII 115125 115125 CG
chrVII 115127 115127 G
chrVII 115128 115128 T
chrVII 115129 115129 AGT
chrVII 115131 115131 CG
chrVII 115132 115132 CG
chrVII 115133 115133 G
chrVII 115134 115134 GT
chrVII 115135 115135 ACT
chrVII 115136 115136 AT
chrVII 115141 115141 G
chrVII 115146 115146 AT
chrVII 115148 115148 AT
chrVII 115153 115153 T
chrVII 115460 115460 T
chrVII 115461 115461 A
chrVII 115462 115462 T
chrVII 115463 115463 A
chrVII 115464 115464 AG
chrVII 115465 115465 CGT
chrVII 115466 115466 AC
chrVII 115467 115467 G
chrVII 115468 115468 AT
chrVII 115469 115469 GT
chrVII 115470 115470 G
chrVII 115471 115471 AC
chrVII 115472 115472 CT
chrVII 115473 115473 CGT
chrVII 115474 115474 C
chrVII 115475 115475 A
chrVII 115476 115476 AT
chrVII 115477 115477 T
chrVII 115529 115529 T
chrVII 115589 115589 AT
chrVII 115590 115590 ACGT
chrVII 115591 115591 CG
chrVII 115593 115593 AT
chrVII 115596 115596 AGT
chrVII 115597 115597 AT
chrVII 115598 115598 CG
chrVII 115599 115599 CG
chrVII 115600 115600 ACT
chrVII 115601 115601 AT
chrVII 115602 115602 AT
chrVII 115603 115603 AT
chrVII 115606 115606 CG
chrVII 122243 122243 G
chrVII 122245 122245 T
chrVII 122247 122247 AT
chrVII 122248 122248 A
chrVII 122250 122250 T
chrVII 122251 122251 G
chrVII 122252 122252 AG
chrVII 122253 122253 AT
chrVII 122258 122258 T
chrVII 122266 122266 A
chrVII 122343 122343 A
chrVII 122344 122344 CG
chrVII 122345 122345 AT
chrVII 122350 122350 T
chrVII 122351 122351 AGT
chrVII 122352 122352 CG
chrVII 122353 122353 ACT
chrVII 122354 122354 AT
chrVII 122355 122355 AT
chrVII 122356 122356 AT
chrVII 122357 122357 AT
chrVII 122358 122358 T
chrVII 148331 148331 A
chrVII 148337 148337 A
chrVII 148361 148361 G
chrVII 148364 148364 G
chrVII 148376 148376 C
chrVII 148400 148400 G
chrVII 148409 148409 T
chrVII 148448 148448 A
chrVII 148466 148466 AT
chrVII 148502 148502 CG
chrVII 148517 148517 AT
chrVII 148526 148526 CG
chrVII 148532 148532 C
chrVII 148550 148550 C
chrVII 185690 185690 C
chrVII 185694 185694 AC
chrVII 185695 185695 T
chrVII 185696 185696 G
chrVII 185697 185697 AG
chrVII 185698 185698 A
chrVII 185699 185699 A
chrVII 185700 185700 CT
chrVII 185701 185701 AC
chrVII 185702 185702 AGT
chrVII 185703 185703 AGT
chrVII 185704 185704 ACG
chrVII 185705 185705 T
chrVII 185710 185710 GT
chrVII 185711 185711 A
chrVII 185712 185712 T
chrVII 185713 185713 A
chrVII 185788 185788 C
chrVII 185789 185789 A
chrVII 185791 185791 C
chrVII 185792 185792 T
chrVII 185793 185793 A
chrVII 185794 185794 C
chrVII 185795 185795 C
chrVII 185797 185797 CG
chrVII 185798 185798 C
chrVII 185800 185800 AT
chrVII 185802 185802 AGT
chrVII 185803 185803 CGT
chrVII 185804 185804 AT
chrVII 185805 185805 A
chrVII 185807 185807 AC
chrVII 185808 185808 A
chrVII 185809 185809 G
chrVII 185810 185810 G
chrVII 205502 205502 G
chrVII 205503 205503 A
chrVII 205504 205504 T
chrVII 205505 205505 CG
chrVII 205506 205506 CG
chrVII 205507 205507 CG
chrVII 205508 205508 AGT
chrVII 205509 205509 CGT
chrVII 205510 205510 AC
chrVII 205514 205514 G
chrVII 205515 205515 G
chrVII 205519 205519 T
chrVII 205559 205559 A
chrVII 205577 205577 G
chrVII 205635 205635 AT
chrVII 205636 205636 A
chrVII 205637 205637 T
chrVII 205638 205638 AT
chrVII 205641 205641 A
chrVII 205643 205643 A
chrVII 205644 205644 ACT
chrVII 205645 205645 C
chrVII 205646 205646 AT
chrVII 205647 205647 AC
chrVII 205648 205648 A
chrVII 205649 205649 G
chrVII 205650 205650 AG
chrVII 205651 205651 C
chrVII 205652 205652 T
chrVII 205653 205653 AT
chrVII 227910 227910 T
chrVII 227916 227916 A
chrVII 227919 227919 A
chrVII 227922 227922 G
chrVII 227952 227952 G
chrVII 228003 228003 A
chrVII 228114 228114 AT
chrVII 228117 228117 AT
chrVII 228132 228132 CG
chrVII 228148 228148 AT
chrVII 228210 228210 AT
chrVII 228246 228246 CG
chrVII 228270 228270 AT
chrVII 228282 228282 AT
chrVII 228296 228296 AT
chrVII 228300 228300 A
chrVII 254631 254631 T
chrVII 254632 254632 C
chrVII 254633 254633 G
chrVII 254636 254636 C
chrVII 254637 254637 A
chrVII 254646 254646 C
chrVII 254655 254655 T
chrVII 254811 254811 T
chrVII 254979 254979 T
chrVII 255295 255295 G
chrVII 255299 255299 G
chrVII 255300 255300 G
chrVII 255304 255304 T
chrVII 255305 255305 A
chrVII 280036 280036 T
chrVII 280038 280038 A
chrVII 280039 280039 A
chrVII 280041 280041 T
chrVII 280042 280042 T
chrVII 280044 280044 A
chrVII 280050 280050 C
chrVII 280051 280051 T
chrVII 280053 280053 A
chrVII 280054 280054 A
chrVII 280056 280056 T
chrVII 280060 280060 G
chrVII 280062 280062 A
chrVII 280063 280063 A
chrVII 280065 280065 A
chrVII 280066 280066 A
chrVII 280068 280068 T
chrVII 280074 280074 A
chrVII 280075 280075 A
chrVII 280140 280140 C
chrVII 280143 280143 C
chrVII 280145 280145 A
chrVII 280152 280152 C
chrVII 280155 280155 C
chrVII 280157 280157 A
chrVII 280159 280159 A
chrVII 280164 280164 A
chrVII 280167 280167 A
chrVII 280169 280169 C
chrVII 280171 280171 A
chrVII 287335 287335 C
chrVII 287336 287336 AC
chrVII 287337 287337 AT
chrVII 287338 287338 T
chrVII 287339 287339 G
chrVII 287340 287340 A
chrVII 287341 287341 A
chrVII 287342 287342 T
chrVII 287343 287343 A
chrVII 287344 287344 T
chrVII 287345 287345 GT
chrVII 287346 287346 T
chrVII 287349 287349 T
chrVII 287457 287457 A
chrVII 287461 287461 AT
chrVII 287462 287462 CGT
chrVII 287463 287463 C
chrVII 287464 287464 T
chrVII 287465 287465 A
chrVII 287466 287466 CG
chrVII 287468 287468 AT
chrVII 287469 287469 G
chrVII 287471 287471 CG
chrVII 287473 287473 AT
chrVII 287474 287474 AT
chrVII 287475 287475 A
chrVII 287479 287479 C
chrVII 287480 287480 AT
chrVII 287482 287482 T
chrVII 319412 319412 C
chrVII 319413 319413 AC
chrVII 319414 319414 C
chrVII 319415 319415 ACG
chrVII 319416 319416 AGT
chrVII 319417 319417 CGT
chrVII 319418 319418 CGT
chrVII 319419 319419 CGT
chrVII 319420 319420 ACT
chrVII 319421 319421 ACG
chrVII 319422 319422 ACG
chrVII 319427 319427 T
chrVII 319428 319428 A
chrVII 319430 319430 C
chrVII 319440 319440 A
chrVII 319448 319448 T
chrVII 319451 319451 C
chrVII 319457 319457 T
chrVII 319459 319459 C
chrVII 319466 319466 A
chrVII 319467 319467 GT
chrVII 319468 319468 G
chrVII 319469 319469 G
chrVII 319470 319470 T
chrVII 319472 319472 C
chrVII 319473 319473 C
chrVII 319474 319474 G
chrVII 319478 319478 A
chrVII 319481 319481 A
chrVII 319483 319483 A
chrVII 319484 319484 T
chrVII 319487 319487 T
chrVII 319492 319492 T
chrVII 319502 319502 T
chrVII 319508 319508 GT
chrVII 319518 319518 CG
chrVII 319521 319521 CG
chrVII 319522 319522 T
chrVII 319523 319523 CG
chrVII 319527 319527 G
chrVII 319528 319528 A
chrVII 319529 319529 A
chrVII 319530 319530 CGT
chrVII 319531 319531 ACG
chrVII 319532 319532 A
chrVII 319535 319535 C
chrVII 319543 319543 C
chrVII 319547 319547 CG
chrVII 319550 319550 CG
chrVII 319551 319551 A
chrVII 319552 319552 T
chrVII 319557 319557 T
chrVII 319558 319558 AT
chrVII 319559 319559 CG
chrVII 319560 319560 A
chrVII 319561 319561 AT
chrVII 319562 319562 CG
chrVII 319564 319564 G
chrVII 319567 319567 AT
chrVII 319570 319570 CG
chrVII 319571 319571 CG
chrVII 319575 319575 A
chrVII 319584 319584 AT
chrVII 319592 319592 A
chrVII 319607 319607 CG
chrVII 319616 319616 AT
chrVII 319619 319619 T
chrVII 319620 319620 A
chrVII 319621 319621 A
chrVII 319624 319624 A
chrVII 319625 319625 CG
chrVII 319626 319626 GT
chrVII 319627 319627 CG
chrVII 319630 319630 CG
chrVII 319632 319632 T
chrVII 319633 319633 C
chrVII 319634 319634 AG
chrVII 319635 319635 CT
chrVII 319637 319637 G
chrVII 319638 319638 AG
chrVII 319639 319639 G
chrVII 319644 319644 A
chrVII 319647 319647 G
chrVII 319651 319651 ACT
chrVII 319654 319654 T
chrVII 319660 319660 CG
chrVII 319661 319661 C
chrVII 319664 319664 T
chrVII 319671 319671 G
chrVII 319675 319675 C
chrVII 319680 319680 A
chrVII 319686 319686 A
chrVII 319697 319697 C
chrVII 319704 319704 G
chrVII 319707 319707 C
chrVII 319709 319709 G
chrVII 319715 319715 CG
chrVII 319719 319719 CG
chrVII 319721 319721 CG
chrVII 319722 319722 AT
chrVII 319723 319723 A
chrVII 319724 319724 AT
chrVII 319725 319725 AT
chrVII 319727 319727 A
chrVII 319735 319735 AT
chrVII 319740 319740 CG
chrVII 319743 319743 CG
chrVII 319745 319745 CG
chrVII 319753 319753 AT
chrVII 319755 319755 AT
chrVII 319757 319757 CG
chrVII 319758 319758 G
chrVII 319761 319761 AT
chrVII 319763 319763 ACGT
chrVII 319764 319764 ACGT
chrVII 319765 319765 ACGT
chrVII 319766 319766 ACGT
chrVII 319767 319767 ACGT
chrVII 319768 319768 ACGT
chrVII 319769 319769 ACG
chrVII 319770 319770 AGT
chrVII 319771 319771 ACG
chrVII 319772 319772 ACG
chrVII 319773 319773 G
chrVII 319774 319774 ACG
chrVII 327993 327993 G
chrVII 328011 328011 C
chrVII 328012 328012 G
chrVII 328015 328015 C
chrVII 328042 328042 A
chrVII 328556 328556 T
chrVII 328560 328560 C
chrVII 328561 328561 A
chrVII 328562 328562 A
chrVII 328659 328659 CG
chrVII 328661 328661 AT
chrVII 364344 364344 A
chrVII 364346 364346 C
chrVII 364359 364359 A
chrVII 364401 364401 G
chrVII 364404 364404 A
chrVII 364650 364650 CG
chrVII 364785 364785 AT
chrVII 364944 364944 AT
chrVII 364950 364950 AT
chrVII 364970 364970 AT
chrVII 364971 364971 AT
chrVII 364974 364974 AT
chrVII 385471 385471 G
chrVII 385474 385474 T
chrVII 385475 385475 A
chrVII 385480 385480 G
chrVII 385564 385564 C
chrVII 385591 385591 AT
chrVII 385600 385600 CG
chrVII 385603 385603 AT
chrVII 385609 385609 AT
chrVII 385678 385678 G
chrVII 385679 385679 C
chrVII 385681 385681 A
chrVII 385684 385684 G
chrVII 385699 385699 T
chrVII 385900 385900 AT
chrVII 385945 385945 AT
chrVII 385951 385951 AT
chrVII 385966 385966 AT
chrVII 385978 385978 CG
chrVII 386488 386488 G
chrVII 386494 386494 A
chrVII 386503 386503 C
chrVII 386512 386512 T
chrVII 386557 386557 T
chrVII 386620 386620 AT
chrVII 386623 386623 CG
chrVII 386638 386638 CG
chrVII 386647 386647 CG
chrVII 386674 386674 T
chrVII 386677 386677 C
chrVII 386683 386683 T
chrVII 386689 386689 T
chrVII 386714 386714 C
chrVII 386803 386803 AT
chrVII 386815 386815 CG
chrVII 386824 386824 AT
chrVII 386828 386828 AT
chrVII 386841 386841 AT
chrVII 386842 386842 CG
chrVII 386848 386848 C
chrVII 386867 386867 C
chrVII 386870 386870 C
chrVII 386978 386978 CG
chrVII 386979 386979 CG
chrVII 386986 386986 AT
chrVII 387007 387007 AT
chrVII 387016 387016 CG
chrVII 387031 387031 CG
chrVII 387056 387056 C
chrVII 387106 387106 AT
chrVII 387118 387118 CG
chrVII 387130 387130 CG
chrVII 387139 387139 AT
chrVII 387163 387163 AT
chrVII 387205 387205 T
chrVII 387217 387217 G
chrVII 401524 401524 G
chrVII 401599 401599 T
chrVII 401600 401600 C
chrVII 401601 401601 A
chrVII 401605 401605 C
chrVII 401606 401606 G
chrVII 401607 401607 G
chrVII 401609 401609 T
chrVII 401610 401610 AC
chrVII 401611 401611 AT
chrVII 401613 401613 CGT
chrVII 401614 401614 CGT
chrVII 401615 401615 CGT
chrVII 401617 401617 T
chrVII 401625 401625 A
chrVII 401635 401635 G
chrVII 401638 401638 C
chrVII 401656 401656 A
chrVII 401657 401657 G
chrVII 401658 401658 G
chrVII 401659 401659 C
chrVII 401663 401663 G
chrVII 401665 401665 C
chrVII 401669 401669 C
chrVII 401671 401671 G
chrVII 401674 401674 A
chrVII 401681 401681 G
chrVII 401697 401697 T
chrVII 401698 401698 AG
chrVII 401699 401699 A
chrVII 401703 401703 G
chrVII 401718 401718 CG
chrVII 401724 401724 A
chrVII 401727 401727 AT
chrVII 401731 401731 C
chrVII 401734 401734 T
chrVII 401740 401740 T
chrVII 401741 401741 GT
chrVII 401742 401742 C
chrVII 401744 401744 AC
chrVII 401745 401745 GT
chrVII 401746 401746 A
chrVII 401747 401747 AT
chrVII 401748 401748 AT
chrVII 401749 401749 C
chrVII 401752 401752 CG
chrVII 401760 401760 C
chrVII 401763 401763 T
chrVII 401768 401768 A
chrVII 401772 401772 C
chrVII 401784 401784 A
chrVII 401787 401787 GT
chrVII 401795 401795 T
chrVII 401798 401798 T
chrVII 401804 401804 T
chrVII 401805 401805 C
chrVII 401806 401806 A
chrVII 401808 401808 AT
chrVII 401809 401809 C
chrVII 401815 401815 C
chrVII 401828 401828 G
chrVII 401829 401829 G
chrVII 401830 401830 G
chrVII 401832 401832 AC
chrVII 401835 401835 G
chrVII 401836 401836 G
chrVII 401844 401844 CG
chrVII 401847 401847 A
chrVII 401848 401848 C
chrVII 401849 401849 CT
chrVII 401850 401850 T
chrVII 401851 401851 T
chrVII 401852 401852 C
chrVII 401853 401853 A
chrVII 401854 401854 C
chrVII 401855 401855 T
chrVII 401856 401856 T
chrVII 401857 401857 A
chrVII 401858 401858 C
chrVII 401859 401859 T
chrVII 401871 401871 CG
chrVII 401877 401877 A
chrVII 401892 401892 CG
chrVII 401895 401895 AT
chrVII 401896 401896 AT
chrVII 401898 401898 CG
chrVII 401900 401900 CG
chrVII 401901 401901 AT
chrVII 401902 401902 CG
chrVII 401943 401943 A
chrVII 401944 401944 ACT
chrVII 401945 401945 ACT
chrVII 401946 401946 A
chrVII 401947 401947 ACT
chrVII 401948 401948 CGT
chrVII 401949 401949 CGT
chrVII 401950 401950 ACG
chrVII 401951 401951 ACT
chrVII 401952 401952 ACG
chrVII 401953 401953 ACG
chrVII 401954 401954 ACT
chrVII 401955 401955 CGT
chrVII 401956 401956 ACT
chrVII 401957 401957 CGT
chrVII 401958 401958 ACG
chrVII 401963 401963 A
chrVII 401969 401969 G
chrVII 401970 401970 G
chrVII 401981 401981 T
chrVII 401982 401982 T
chrVII 401987 401987 A
chrVII 401988 401988 T
chrVII 401989 401989 CT
chrVII 401990 401990 G
chrVII 401991 401991 AG
chrVII 401992 401992 AC
chrVII 401993 401993 T
chrVII 401994 401994 C
chrVII 401995 401995 A
chrVII 401999 401999 C
chrVII 402000 402000 G
chrVII 402003 402003 C
chrVII 402004 402004 A
chrVII 402005 402005 T
chrVII 402006 402006 C
chrVII 402008 402008 C
chrVII 402010 402010 A
chrVII 402011 402011 C
chrVII 402012 402012 A
chrVII 402024 402024 T
chrVII 402026 402026 T
chrVII 402027 402027 G
chrVII 402028 402028 T
chrVII 402029 402029 CG
chrVII 402030 402030 A
chrVII 402031 402031 GT
chrVII 402035 402035 C
chrVII 402036 402036 T
chrVII 402037 402037 G
chrVII 402040 402040 G
chrVII 402041 402041 A
chrVII 402043 402043 C
chrVII 402044 402044 G
chrVII 402045 402045 G
chrVII 402046 402046 C
chrVII 402047 402047 G
chrVII 402053 402053 A
chrVII 402054 402054 G
chrVII 402056 402056 A
chrVII 402059 402059 A
chrVII 402067 402067 ACGT
chrVII 402070 402070 CG
chrVII 402073 402073 G
chrVII 402074 402074 A
chrVII 402082 402082 T
chrVII 402084 402084 AT
chrVII 402085 402085 CG
chrVII 402086 402086 A
chrVII 402087 402087 AT
chrVII 402090 402090 A
chrVII 402091 402091 A
chrVII 402093 402093 G
chrVII 402094 402094 A
chrVII 402096 402096 T
chrVII 402097 402097 AT
chrVII 402100 402100 AT
chrVII 402101 402101 ACG
chrVII 402102 402102 CG
chrVII 402105 402105 CG
chrVII 402106 402106 G
chrVII 402107 402107 AT
chrVII 402108 402108 ACT
chrVII 402109 402109 G
chrVII 402110 402110 AG
chrVII 402111 402111 CGT
chrVII 402112 402112 T
chrVII 402113 402113 AT
chrVII 402114 402114 AT
chrVII 402115 402115 CG
chrVII 402118 402118 AT
chrVII 402127 402127 AT
chrVII 402128 402128 ACGT
chrVII 402129 402129 A
chrVII 402130 402130 CG
chrVII 402132 402132 CGT
chrVII 402133 402133 AT
chrVII 402135 402135 AT
chrVII 402136 402136 A
chrVII 402137 402137 CG
chrVII 402141 402141 T
chrVII 402142 402142 T
chrVII 402143 402143 T
chrVII 402144 402144 AGT
chrVII 402145 402145 C
chrVII 402146 402146 AT
chrVII 402148 402148 C
chrVII 402150 402150 A
chrVII 402152 402152 CG
chrVII 402153 402153 T
chrVII 402154 402154 CG
chrVII 402155 402155 GT
chrVII 402156 402156 AT
chrVII 402157 402157 AT
chrVII 402158 402158 C
chrVII 402160 402160 A
chrVII 402162 402162 G
chrVII 402166 402166 A
chrVII 402167 402167 CG
chrVII 402169 402169 CG
chrVII 402171 402171 C
chrVII 402174 402174 C
chrVII 402175 402175 A
chrVII 402177 402177 AT
chrVII 402178 402178 ACG
chrVII 402179 402179 AT
chrVII 402180 402180 CGT
chrVII 402188 402188 A
chrVII 402189 402189 CG
chrVII 402190 402190 ACGT
chrVII 402192 402192 CG
chrVII 402194 402194 ACT
chrVII 402195 402195 A
chrVII 402196 402196 AT
chrVII 402197 402197 A
chrVII 402198 402198 G
chrVII 402200 402200 A
chrVII 402201 402201 G
chrVII 402202 402202 A
chrVII 402204 402204 C
chrVII 402205 402205 T
chrVII 402209 402209 ACG
chrVII 402213 402213 G
chrVII 402217 402217 CG
chrVII 402218 402218 CG
chrVII 402219 402219 AT
chrVII 402222 402222 G
chrVII 402223 402223 C
chrVII 402225 402225 AT
chrVII 402226 402226 A
chrVII 402228 402228 G
chrVII 402233 402233 A
chrVII 402235 402235 C
chrVII 402236 402236 GT
chrVII 402237 402237 C
chrVII 402241 402241 CG
chrVII 402242 402242 C
chrVII 402243 402243 T
chrVII 402244 402244 C
chrVII 402246 402246 G
chrVII 402248 402248 AT
chrVII 402249 402249 C
chrVII 402251 402251 AC
chrVII 402252 402252 AT
chrVII 402254 402254 G
chrVII 402257 402257 A
chrVII 402258 402258 T
chrVII 402261 402261 CG
chrVII 402266 402266 C
chrVII 402267 402267 CG
chrVII 402271 402271 AT
chrVII 402273 402273 AT
chrVII 402274 402274 ACGT
chrVII 402276 402276 ACGT
chrVII 402277 402277 CG
chrVII 402278 402278 T
chrVII 402279 402279 AT
chrVII 402281 402281 AT
chrVII 402282 402282 AT
chrVII 402284 402284 AT
chrVII 402287 402287 T
chrVII 402291 402291 ACG
chrVII 402292 402292 ACGT
chrVII 402293 402293 GT
chrVII 402294 402294 A
chrVII 402296 402296 AT
chrVII 402297 402297 AT
chrVII 402361 402361 C
chrVII 402365 402365 A
chrVII 402373 402373 T
chrVII 402383 402383 C
chrVII 402437 402437 A
chrVII 402438 402438 T
chrVII 402439 402439 G
chrVII 402442 402442 A
chrVII 402445 402445 A
chrVII 402508 402508 T
chrVII 402613 402613 G
chrVII 402617 402617 T
chrVII 402623 402623 T
chrVII 402628 402628 A
chrVII 402643 402643 A
chrVII 402910 402910 G
chrVII 402911 402911 T
chrVII 402918 402918 T
chrVII 402939 402939 T
chrVII 402945 402945 G
chrVII 402946 402946 G
chrVII 403008 403008 T
chrVII 403010 403010 G
chrVII 403011 403011 G
chrVII 403012 403012 C
chrVII 403018 403018 G
chrVII 403020 403020 T
chrVII 403334 403334 T
chrVII 403337 403337 C
chrVII 403339 403339 G
chrVII 403341 403341 C
chrVII 403381 403381 C
chrVII 403405 403405 G
chrVII 403424 403424 A
chrVII 403437 403437 G
chrVII 403441 403441 G
chrVII 403516 403516 T
chrVII 403531 403531 G
chrVII 403534 403534 A
chrVII 403536 403536 G
chrVII 403542 403542 G
chrVII 403664 403664 G
chrVII 403666 403666 A
chrVII 403685 403685 C
chrVII 403686 403686 T
chrVII 403700 403700 C
chrVII 403731 403731 T
chrVII 403924 403924 A
chrVII 403925 403925 T
chrVII 403926 403926 A
chrVII 403928 403928 T
chrVII 403929 403929 T
chrVII 403934 403934 T
chrVII 403936 403936 A
chrVII 403937 403937 C
chrVII 403949 403949 G
chrVII 403950 403950 T
chrVII 403966 403966 A
chrVII 404046 404046 G
chrVII 404288 404288 A
chrVII 404404 404404 A
chrVII 404461 404461 G
chrVII 404476 404476 G
chrVII 404478 404478 A
chrVII 404479 404479 G
chrVII 404514 404514 A
chrVII 404516 404516 C
chrVII 404517 404517 A
chrVII 404518 404518 A
chrVII 404520 404520 G
chrVII 404521 404521 T
chrVII 404522 404522 G
chrVII 404609 404609 A
chrVII 404644 404644 T
chrVII 404661 404661 A
chrVII 404823 404823 A
chrVII 404935 404935 G
chrVII 404936 404936 C
chrVII 404970 404970 C
chrVII 404980 404980 T
chrVII 405060 405060 T
chrVII 405087 405087 C
chrVII 405088 405088 A
chrVII 405092 405092 C
chrVII 405093 405093 T
chrVII 405218 405218 G
chrVII 405219 405219 G
chrVII 405220 405220 T
chrVII 405221 405221 G
chrVII 405222 405222 A
chrVII 405223 405223 T
chrVII 405224 405224 C
chrVII 405225 405225 AC
chrVII 405226 405226 AT
chrVII 405227 405227 T
chrVII 405230 405230 C
chrVII 405238 405238 C
chrVII 405239 405239 C
chrVII 405242 405242 GT
chrVII 405244 405244 C
chrVII 405245 405245 C
chrVII 405246 405246 C
chrVII 405265 405265 G
chrVII 405266 405266 T
chrVII 405270 405270 A
chrVII 405276 405276 A
chrVII 405279 405279 A
chrVII 405287 405287 A
chrVII 405290 405290 T
chrVII 405302 405302 G
chrVII 405311 405311 A
chrVII 405322 405322 CG
chrVII 405325 405325 CG
chrVII 405326 405326 T
chrVII 405327 405327 AT
chrVII 405328 405328 AT
chrVII 405329 405329 CT
chrVII 405330 405330 CT
chrVII 405332 405332 G
chrVII 405333 405333 AG
chrVII 405334 405334 T
chrVII 405340 405340 AT
chrVII 405343 405343 G
chrVII 405347 405347 AT
chrVII 405350 405350 AT
chrVII 405356 405356 CG
chrVII 405371 405371 CG
chrVII 405375 405375 T
chrVII 405376 405376 ACT
chrVII 405377 405377 A
chrVII 405380 405380 T
chrVII 405381 405381 G
chrVII 405382 405382 A
chrVII 405393 405393 C
chrVII 405400 405400 CG
chrVII 405403 405403 CG
chrVII 405405 405405 CG
chrVII 405409 405409 AT
chrVII 405411 405411 G
chrVII 405412 405412 T
chrVII 405413 405413 C
chrVII 405414 405414 C
chrVII 405416 405416 C
chrVII 405417 405417 CG
chrVII 405418 405418 AGT
chrVII 405419 405419 CG
chrVII 405422 405422 T
chrVII 405440 405440 A
chrVII 405441 405441 A
chrVII 405444 405444 CT
chrVII 405445 405445 A
chrVII 405448 405448 C
chrVII 405449 405449 G
chrVII 405450 405450 C
chrVII 405452 405452 A
chrVII 405453 405453 T
chrVII 405454 405454 T
chrVII 405455 405455 C
chrVII 405457 405457 T
chrVII 405459 405459 G
chrVII 405465 405465 T
chrVII 405546 405546 G
chrVII 405550 405550 G
chrVII 405551 405551 ACG
chrVII 405552 405552 A
chrVII 405553 405553 AT
chrVII 405554 405554 AT
chrVII 405555 405555 T
chrVII 405556 405556 T
chrVII 405557 405557 T
chrVII 405558 405558 CT
chrVII 405559 405559 C
chrVII 423039 423039 T
chrVII 423040 423040 C
chrVII 423045 423045 C
chrVII 423050 423050 C
chrVII 423055 423055 T
chrVII 423068 423068 T
chrVII 423071 423071 GT
chrVII 423072 423072 A
chrVII 423073 423073 CT
chrVII 423074 423074 AT
chrVII 423075 423075 AGT
chrVII 423076 423076 AC
chrVII 423077 423077 AC
chrVII 423078 423078 C
chrVII 423079 423079 ACG
chrVII 423080 423080 AT
chrVII 423081 423081 CT
chrVII 423085 423085 A
chrVII 423086 423086 G
chrVII 423090 423090 T
chrVII 423130 423130 C
chrVII 423148 423148 G
chrVII 423206 423206 AT
chrVII 423207 423207 A
chrVII 423208 423208 T
chrVII 423209 423209 AT
chrVII 423212 423212 A
chrVII 423214 423214 A
chrVII 423215 423215 A
chrVII 423216 423216 AT
chrVII 423217 423217 AT
chrVII 423218 423218 ACT
chrVII 423219 423219 ACG
chrVII 423220 423220 C
chrVII 423222 423222 GT
chrVII 423223 423223 CGT
chrVII 423224 423224 C
chrVII 423225 423225 T
chrVII 423226 423226 G
chrVII 423227 423227 C
chrVII 423228 423228 C
chrVII 437545 437545 G
chrVII 437584 437584 T
chrVII 437585 437585 C
chrVII 437596 437596 C
chrVII 437605 437605 T
chrVII 437629 437629 T
chrVII 437686 437686 A
chrVII 437689 437689 G
chrVII 437701 437701 C
chrVII 437713 437713 C
chrVII 437773 437773 C
chrVII 437779 437779 G
chrVII 437812 437812 T
chrVII 437824 437824 A
chrVII 437851 437851 A
chrVII 437875 437875 T
chrVII 437878 437878 A
chrVII 440700 440700 T
chrVII 440701 440701 T
chrVII 440702 440702 T
chrVII 440703 440703 ACT
chrVII 440704 440704 ACG
chrVII 440705 440705 CGT
chrVII 440706 440706 CG
chrVII 440707 440707 ACT
chrVII 440708 440708 ACT
chrVII 440709 440709 AGT
chrVII 440710 440710 AC
chrVII 440711 440711 ACG
chrVII 440712 440712 CGT
chrVII 440713 440713 ACG
chrVII 440714 440714 A
chrVII 440808 440808 T
chrVII 440809 440809 C
chrVII 440810 440810 C
chrVII 440811 440811 AC
chrVII 440812 440812 T
chrVII 440813 440813 AC
chrVII 440815 440815 C
chrVII 440816 440816 AC
chrVII 440817 440817 GT
chrVII 440818 440818 G
chrVII 440819 440819 T
chrVII 440820 440820 A
chrVII 440821 440821 A
chrVII 440822 440822 T
chrVII 480654 480654 G
chrVII 480663 480663 G
chrVII 480684 480684 G
chrVII 480687 480687 T
chrVII 480702 480702 G
chrVII 480750 480750 G
chrVII 480813 480813 CG
chrVII 480828 480828 CG
chrVII 480843 480843 AT
chrVII 480876 480876 CG
chrVII 480879 480879 CG
chrVII 481065 481065 G
chrVII 481107 481107 C
chrVII 481140 481140 A
chrVII 481152 481152 T
chrVII 481154 481154 G
chrVII 481167 481167 AT
chrVII 519029 519029 CG
chrVII 519030 519030 T
chrVII 519031 519031 G
chrVII 519039 519039 A
chrVII 519052 519052 C
chrVII 519054 519054 A
chrVII 519057 519057 T
chrVII 519078 519078 A
chrVII 519090 519090 G
chrVII 519103 519103 T
chrVII 519105 519105 G
chrVII 519108 519108 G
chrVII 519129 519129 A
chrVII 519131 519131 AT
chrVII 519132 519132 AC
chrVII 519133 519133 C
chrVII 519141 519141 G
chrVII 519153 519153 G
chrVII 519154 519154 T
chrVII 519156 519156 A
chrVII 519159 519159 G
chrVII 519180 519180 A
chrVII 519183 519183 C
chrVII 519204 519204 G
chrVII 519205 519205 T
chrVII 519207 519207 G
chrVII 519210 519210 AG
chrVII 519211 519211 C
chrVII 519231 519231 G
chrVII 519234 519234 C
chrVII 519255 519255 G
chrVII 519256 519256 T
chrVII 519258 519258 A
chrVII 519282 519282 A
chrVII 519285 519285 T
chrVII 519306 519306 A
chrVII 519307 519307 C
chrVII 519309 519309 G
chrVII 519312 519312 T
chrVII 519313 519313 T
chrVII 534339 534339 A
chrVII 534360 534360 C
chrVII 534390 534390 G
chrVII 534411 534411 A
chrVII 534414 534414 G
chrVII 534438 534438 C
chrVII 534460 534460 T
chrVII 535195 535195 G
chrVII 535196 535196 G
chrVII 535197 535197 CG
chrVII 535198 535198 ACG
chrVII 535199 535199 CGT
chrVII 535200 535200 ACT
chrVII 535201 535201 CGT
chrVII 535202 535202 ACG
chrVII 535203 535203 CGT
chrVII 535204 535204 ACG
chrVII 535205 535205 AGT
chrVII 535206 535206 CGT
chrVII 535207 535207 CGT
chrVII 535208 535208 ACT
chrVII 535209 535209 ACT
chrVII 535210 535210 ACG
chrVII 535215 535215 A
chrVII 535221 535221 G
chrVII 535222 535222 G
chrVII 535233 535233 T
chrVII 535234 535234 T
chrVII 535238 535238 C
chrVII 535239 535239 AG
chrVII 535240 535240 T
chrVII 535241 535241 CT
chrVII 535242 535242 CG
chrVII 535243 535243 AG
chrVII 535244 535244 AC
chrVII 535245 535245 T
chrVII 535246 535246 C
chrVII 535247 535247 A
chrVII 535251 535251 C
chrVII 535252 535252 G
chrVII 535254 535254 T
chrVII 535255 535255 C
chrVII 535256 535256 A
chrVII 535257 535257 T
chrVII 535258 535258 C
chrVII 535260 535260 C
chrVII 535262 535262 A
chrVII 535263 535263 C
chrVII 535264 535264 A
chrVII 535270 535270 A
chrVII 535271 535271 G
chrVII 535276 535276 T
chrVII 535277 535277 C
chrVII 535278 535278 T
chrVII 535279 535279 G
chrVII 535280 535280 T
chrVII 535281 535281 CG
chrVII 535282 535282 A
chrVII 535283 535283 GT
chrVII 535287 535287 C
chrVII 535288 535288 T
chrVII 535289 535289 G
chrVII 535292 535292 G
chrVII 535293 535293 A
chrVII 535294 535294 G
chrVII 535295 535295 C
chrVII 535296 535296 G
chrVII 535297 535297 G
chrVII 535298 535298 C
chrVII 535299 535299 AG
chrVII 535302 535302 C
chrVII 535305 535305 A
chrVII 535306 535306 G
chrVII 535308 535308 A
chrVII 535311 535311 A
chrVII 535312 535312 C
chrVII 535314 535314 T
chrVII 535315 535315 C
chrVII 535316 535316 T
chrVII 535319 535319 ACGT
chrVII 535322 535322 CG
chrVII 535323 535323 G
chrVII 535325 535325 CG
chrVII 535326 535326 A
chrVII 535330 535330 A
chrVII 535333 535333 A
chrVII 535334 535334 T
chrVII 535336 535336 AT
chrVII 535337 535337 CG
chrVII 535338 535338 A
chrVII 535339 535339 AT
chrVII 535342 535342 A
chrVII 535343 535343 A
chrVII 535345 535345 G
chrVII 535346 535346 AC
chrVII 535348 535348 T
chrVII 535349 535349 AT
chrVII 535351 535351 G
chrVII 535352 535352 AT
chrVII 535353 535353 ACG
chrVII 535354 535354 CG
chrVII 535358 535358 G
chrVII 535359 535359 AT
chrVII 535360 535360 ACT
chrVII 535361 535361 GT
chrVII 535362 535362 AG
chrVII 535363 535363 CGT
chrVII 535364 535364 T
chrVII 535365 535365 AT
chrVII 535366 535366 ACT
chrVII 535367 535367 CG
chrVII 535370 535370 T
chrVII 535371 535371 G
chrVII 535375 535375 G
chrVII 535379 535379 AT
chrVII 535380 535380 ACGT
chrVII 535381 535381 A
chrVII 535382 535382 CG
chrVII 535383 535383 G
chrVII 535384 535384 CGT
chrVII 535385 535385 ACT
chrVII 535386 535386 CG
chrVII 535387 535387 AT
chrVII 535388 535388 A
chrVII 535389 535389 CG
chrVII 535390 535390 T
chrVII 535392 535392 G
chrVII 535393 535393 T
chrVII 535394 535394 T
chrVII 535395 535395 T
chrVII 535396 535396 ACGT
chrVII 535397 535397 C
chrVII 535398 535398 CG
chrVII 535400 535400 ACGT
chrVII 535401 535401 AT
chrVII 535402 535402 AGT
chrVII 535403 535403 C
chrVII 535404 535404 CG
chrVII 535405 535405 T
chrVII 535406 535406 CG
chrVII 535407 535407 GT
chrVII 535408 535408 AT
chrVII 535409 535409 AT
chrVII 535410 535410 C
chrVII 535412 535412 A
chrVII 535414 535414 G
chrVII 535417 535417 GT
chrVII 535418 535418 AC
chrVII 535419 535419 CG
chrVII 535421 535421 CG
chrVII 535423 535423 C
chrVII 535426 535426 CT
chrVII 535427 535427 A
chrVII 535429 535429 AT
chrVII 535430 535430 ACG
chrVII 535431 535431 A
chrVII 535432 535432 CGT
chrVII 535434 535434 A
chrVII 535435 535435 T
chrVII 535440 535440 AC
chrVII 535441 535441 CGT
chrVII 535442 535442 ACGT
chrVII 535444 535444 CG
chrVII 535446 535446 ACGT
chrVII 535447 535447 ACG
chrVII 535448 535448 ACGT
chrVII 535449 535449 T
chrVII 535457 535457 T
chrVII 535461 535461 C
chrVII 535465 535465 G
chrVII 535469 535469 ACG
chrVII 535470 535470 AGT
chrVII 535471 535471 CG
chrVII 535472 535472 AC
chrVII 535474 535474 CG
chrVII 535475 535475 C
chrVII 535477 535477 AT
chrVII 535478 535478 AT
chrVII 535480 535480 G
chrVII 535485 535485 A
chrVII 535487 535487 C
chrVII 535488 535488 T
chrVII 535489 535489 C
chrVII 535493 535493 CG
chrVII 535494 535494 C
chrVII 535495 535495 T
chrVII 535496 535496 C
chrVII 535498 535498 G
chrVII 535500 535500 AT
chrVII 535501 535501 C
chrVII 535503 535503 AC
chrVII 535504 535504 AT
chrVII 535506 535506 G
chrVII 535509 535509 A
chrVII 535510 535510 T
chrVII 535513 535513 CG
chrVII 535518 535518 C
chrVII 535519 535519 CG
chrVII 535523 535523 AT
chrVII 535525 535525 AT
chrVII 535526 535526 AT
chrVII 535528 535528 ACG
chrVII 535529 535529 CG
chrVII 535530 535530 T
chrVII 535531 535531 AT
chrVII 535533 535533 AT
chrVII 535534 535534 AT
chrVII 535536 535536 A
chrVII 535539 535539 CG
chrVII 535543 535543 ACGT
chrVII 535544 535544 ACG
chrVII 535545 535545 ACGT
chrVII 535546 535546 ACT
chrVII 535547 535547 ACGT
chrVII 535548 535548 ACGT
chrVII 535549 535549 ACGT
chrVII 535550 535550 ACGT
chrVII 535551 535551 CGT
chrVII 535552 535552 CG
chrVII 535746 535746 C
chrVII 535747 535747 CGT
chrVII 535748 535748 ACG
chrVII 535749 535749 ACT
chrVII 535750 535750 CGT
chrVII 535751 535751 AGT
chrVII 535752 535752 ACG
chrVII 535753 535753 ACG
chrVII 535754 535754 ACG
chrVII 535755 535755 ACG
chrVII 535756 535756 ACG
chrVII 535757 535757 AGT
chrVII 535758 535758 ACG
chrVII 535759 535759 AGT
chrVII 535764 535764 A
chrVII 535770 535770 G
chrVII 535771 535771 G
chrVII 535782 535782 T
chrVII 535783 535783 T
chrVII 535787 535787 C
chrVII 535788 535788 AG
chrVII 535789 535789 T
chrVII 535790 535790 CT
chrVII 535791 535791 G
chrVII 535792 535792 AG
chrVII 535793 535793 AC
chrVII 535794 535794 T
chrVII 535795 535795 C
chrVII 535796 535796 A
chrVII 535800 535800 C
chrVII 535801 535801 G
chrVII 535804 535804 C
chrVII 535805 535805 A
chrVII 535806 535806 T
chrVII 535807 535807 C
chrVII 535809 535809 C
chrVII 535811 535811 A
chrVII 535812 535812 C
chrVII 535813 535813 A
chrVII 535825 535825 T
chrVII 535827 535827 T
chrVII 535830 535830 C
chrVII 535831 535831 A
chrVII 535832 535832 G
chrVII 535841 535841 G
chrVII 535844 535844 C
chrVII 535847 535847 C
chrVII 535848 535848 G
chrVII 535854 535854 A
chrVII 535857 535857 A
chrVII 535858 535858 T
chrVII 535859 535859 A
chrVII 535860 535860 A
chrVII 535866 535866 T
chrVII 535868 535868 ACGT
chrVII 535869 535869 A
chrVII 535871 535871 CG
chrVII 535874 535874 CGT
chrVII 535885 535885 CG
chrVII 535886 535886 AT
chrVII 535887 535887 A
chrVII 535888 535888 AT
chrVII 535891 535891 A
chrVII 535892 535892 A
chrVII 535895 535895 A
chrVII 535897 535897 T
chrVII 535898 535898 AT
chrVII 535901 535901 AT
chrVII 535902 535902 ACG
chrVII 535903 535903 CG
chrVII 535906 535906 CG
chrVII 535908 535908 T
chrVII 535912 535912 AT
chrVII 535913 535913 G
chrVII 535914 535914 ACT
chrVII 535915 535915 ACG
chrVII 535916 535916 AT
chrVII 535917 535917 T
chrVII 535918 535918 T
chrVII 535919 535919 ACG
chrVII 535920 535920 T
chrVII 535921 535921 G
chrVII 535927 535927 C
chrVII 535931 535931 T
chrVII 535942 535942 A
chrVII 535946 535946 C
chrVII 535948 535948 T
chrVII 535952 535952 CG
chrVII 535953 535953 G
chrVII 535958 535958 C
chrVII 535961 535961 G
chrVII 535962 535962 T
chrVII 535963 535963 A
chrVII 535964 535964 A
chrVII 535965 535965 C
chrVII 535967 535967 A
chrVII 535969 535969 G
chrVII 535972 535972 G
chrVII 535973 535973 AC
chrVII 535974 535974 G
chrVII 535976 535976 G
chrVII 535978 535978 CG
chrVII 535979 535979 T
chrVII 535981 535981 C
chrVII 535982 535982 A
chrVII 535984 535984 A
chrVII 535985 535985 ACG
chrVII 535986 535986 AT
chrVII 535987 535987 GT
chrVII 535995 535995 AC
chrVII 535996 535996 GT
chrVII 535997 535997 AG
chrVII 535999 535999 C
chrVII 536001 536001 AG
chrVII 536002 536002 AG
chrVII 536003 536003 AT
chrVII 536006 536006 T
chrVII 536012 536012 T
chrVII 536015 536015 A
chrVII 536016 536016 CG
chrVII 536017 536017 T
chrVII 536020 536020 G
chrVII 536021 536021 AC
chrVII 536023 536023 C
chrVII 536024 536024 ACG
chrVII 536025 536025 AGT
chrVII 536026 536026 CG
chrVII 536027 536027 ACT
chrVII 536029 536029 CG
chrVII 536030 536030 C
chrVII 536032 536032 AT
chrVII 536033 536033 AT
chrVII 536035 536035 G
chrVII 536040 536040 A
chrVII 536042 536042 C
chrVII 536043 536043 CGT
chrVII 536044 536044 C
chrVII 536048 536048 CG
chrVII 536049 536049 C
chrVII 536050 536050 T
chrVII 536051 536051 C
chrVII 536052 536052 T
chrVII 536053 536053 G
chrVII 536055 536055 AT
chrVII 536056 536056 CG
chrVII 536058 536058 AC
chrVII 536059 536059 AT
chrVII 536061 536061 G
chrVII 536064 536064 AT
chrVII 536065 536065 T
chrVII 536068 536068 CG
chrVII 536072 536072 CG
chrVII 536073 536073 C
chrVII 536074 536074 CG
chrVII 536076 536076 T
chrVII 536077 536077 A
chrVII 536078 536078 AGT
chrVII 536080 536080 AT
chrVII 536081 536081 AT
chrVII 536083 536083 ACGT
chrVII 536084 536084 CG
chrVII 536085 536085 T
chrVII 536086 536086 CG
chrVII 536087 536087 A
chrVII 536088 536088 CG
chrVII 536089 536089 ACGT
chrVII 536092 536092 AT
chrVII 536094 536094 AT
chrVII 536095 536095 G
chrVII 536096 536096 GT
chrVII 536097 536097 C
chrVII 536098 536098 ACGT
chrVII 536099 536099 ACGT
chrVII 536100 536100 ACGT
chrVII 536101 536101 ACGT
chrVII 536102 536102 ACGT
chrVII 536103 536103 ACGT
chrVII 536104 536104 ACGT
chrVII 536105 536105 ACT
chrVII 536106 536106 AGT
chrVII 536107 536107 AGT
chrVII 536108 536108 G
chrVII 536110 536110 G
chrVII 536111 536111 C
chrVII 536128 536128 AT
chrVII 536137 536137 AT
chrVII 536142 536142 C
chrVII 536159 536159 A
chrVII 536175 536175 AT
chrVII 536176 536176 AT
chrVII 536177 536177 CG
chrVII 536184 536184 AT
chrVII 536188 536188 AT
chrVII 536193 536193 AT
chrVII 536197 536197 AT
chrVII 536256 536256 AT
chrVII 536276 536276 CG
chrVII 536282 536282 A
chrVII 536283 536283 GT
chrVII 536284 536284 ACT
chrVII 536285 536285 AG
chrVII 536286 536286 T
chrVII 536289 536289 CG
chrVII 536290 536290 A
chrVII 536291 536291 C
chrVII 536293 536293 T
chrVII 536313 536313 AT
chrVII 536355 536355 A
chrVII 536373 536373 CG
chrVII 536437 536437 AT
chrVII 536530 536530 AT
chrVII 536561 536561 T
chrVII 536563 536563 T
chrVII 536564 536564 G
chrVII 536566 536566 G
chrVII 536596 536596 AT
chrVII 536601 536601 AT
chrVII 536638 536638 AT
chrVII 536652 536652 AT
chrVII 536667 536667 CG
chrVII 536670 536670 G
chrVII 536671 536671 T
chrVII 536685 536685 CG
chrVII 536686 536686 AT
chrVII 536688 536688 CG
chrVII 536689 536689 AT
chrVII 536692 536692 C
chrVII 536693 536693 A
chrVII 536694 536694 A
chrVII 536695 536695 G
chrVII 536723 536723 G
chrVII 536743 536743 A
chrVII 536939 536939 A
chrVII 536986 536986 T
chrVII 537124 537124 AT
chrVII 537147 537147 CG
chrVII 537181 537181 A
chrVII 537276 537276 AT
chrVII 537307 537307 A
chrVII 537310 537310 A
chrVII 537311 537311 G
chrVII 537312 537312 G
chrVII 537316 537316 G
chrVII 537340 537340 G
chrVII 537345 537345 C
chrVII 537346 537346 A
chrVII 537358 537358 AT
chrVII 537369 537369 AT
chrVII 537386 537386 AT
chrVII 537389 537389 G
chrVII 537395 537395 AT
chrVII 537414 537414 AT
chrVII 537437 537437 AT
chrVII 537476 537476 CG
chrVII 537505 537505 CG
chrVII 537597 537597 T
chrVII 537701 537701 CG
chrVII 537722 537722 G
chrVII 537731 537731 CG
chrVII 537732 537732 AT
chrVII 537763 537763 AT
chrVII 537776 537776 T
chrVII 537808 537808 C
chrVII 537817 537817 A
chrVII 537833 537833 G
chrVII 537866 537866 AT
chrVII 537873 537873 C
chrVII 537874 537874 G
chrVII 537876 537876 A
chrVII 537880 537880 CGT
chrVII 537881 537881 C
chrVII 537886 537886 AT
chrVII 537887 537887 A
chrVII 537888 537888 A
chrVII 537889 537889 GT
chrVII 537890 537890 C
chrVII 537891 537891 G
chrVII 537892 537892 C
chrVII 537893 537893 G
chrVII 537894 537894 A
chrVII 537895 537895 G
chrVII 537942 537942 A
chrVII 537954 537954 G
chrVII 538100 538100 AGT
chrVII 538148 538148 CG
chrVII 538166 538166 AT
chrVII 538199 538199 AT
chrVII 538205 538205 AT
chrVII 538220 538220 AT
chrVII 538226 538226 CG
chrVII 538232 538232 CG
chrVII 538250 538250 A
chrVII 538296 538296 AT
chrVII 538298 538298 A
chrVII 538300 538300 T
chrVII 538301 538301 C
chrVII 538302 538302 C
chrVII 538303 538303 C
chrVII 538305 538305 A
chrVII 538306 538306 AG
chrVII 538307 538307 AG
chrVII 538308 538308 A
chrVII 538316 538316 A
chrVII 538317 538317 A
chrVII 538318 538318 AC
chrVII 538319 538319 A
chrVII 538320 538320 G
chrVII 538321 538321 G
chrVII 538322 538322 T
chrVII 538347 538347 A
chrVII 538376 538376 A
chrVII 538379 538379 CG
chrVII 538437 538437 T
chrVII 538512 538512 C
chrVII 538513 538513 A
chrVII 538517 538517 CG
chrVII 538521 538521 A
chrVII 538522 538522 C
chrVII 538523 538523 C
chrVII 538631 538631 AT
chrVII 538682 538682 CG
chrVII 538736 538736 CG
chrVII 538811 538811 AT
chrVII 538839 538839 CG
chrVII 538845 538845 CG
chrVII 538857 538857 T
chrVII 538865 538865 AT
chrVII 538868 538868 T
chrVII 538870 538870 T
chrVII 538872 538872 A
chrVII 538877 538877 AT
chrVII 538883 538883 AT
chrVII 538886 538886 T
chrVII 538889 538889 CG
chrVII 538896 538896 T
chrVII 538909 538909 AT
chrVII 538955 538955 C
chrVII 538979 538979 AT
chrVII 538984 538984 CG
chrVII 538986 538986 AT
chrVII 538988 538988 AT
chrVII 538991 538991 CG
chrVII 538992 538992 CG
chrVII 538996 538996 T
chrVII 539001 539001 C
chrVII 539006 539006 T
chrVII 539024 539024 AT
chrVII 539037 539037 AT
chrVII 539043 539043 G
chrVII 539048 539048 CG
chrVII 539057 539057 AT
chrVII 539088 539088 CG
chrVII 539102 539102 AT
chrVII 539104 539104 AT
chrVII 539122 539122 CG
chrVII 539127 539127 CG
chrVII 539158 539158 AT
chrVII 539171 539171 A
chrVII 539178 539178 AT
chrVII 539181 539181 A
chrVII 539223 539223 AT
chrVII 539225 539225 CG
chrVII 539276 539276 AT
chrVII 539279 539279 AT
chrVII 539296 539296 CG
chrVII 539300 539300 CG
chrVII 539306 539306 CG
chrVII 539438 539438 AT
chrVII 539456 539456 AT
chrVII 539459 539459 CG
chrVII 539464 539464 CG
chrVII 539465 539465 CG
chrVII 539475 539475 CG
chrVII 539490 539490 T
chrVII 539492 539492 A
chrVII 539496 539496 T
chrVII 539498 539498 CT
chrVII 539504 539504 G
chrVII 539510 539510 T
chrVII 539519 539519 AT
chrVII 539527 539527 AT
chrVII 539696 539696 CG
chrVII 539713 539713 C
chrVII 539744 539744 AT
chrVII 539747 539747 AT
chrVII 539750 539750 AT
chrVII 539754 539754 AT
chrVII 539798 539798 CG
chrVII 539811 539811 CG
chrVII 539813 539813 AT
chrVII 539834 539834 CG
chrVII 539840 539840 AT
chrVII 539845 539845 AT
chrVII 539846 539846 AT
chrVII 539852 539852 AT
chrVII 539868 539868 AT
chrVII 539869 539869 CG
chrVII 539897 539897 CG
chrVII 539912 539912 AT
chrVII 539927 539927 AT
chrVII 539932 539932 CG
chrVII 539941 539941 G
chrVII 539945 539945 AT
chrVII 539969 539969 CG
chrVII 539978 539978 CG
chrVII 539984 539984 AT
chrVII 539993 539993 AT
chrVII 539996 539996 CG
chrVII 540002 540002 AT
chrVII 540003 540003 ACG
chrVII 540020 540020 C
chrVII 540023 540023 T
chrVII 540032 540032 T
chrVII 540038 540038 G
chrVII 540041 540041 G
chrVII 540064 540064 CG
chrVII 540078 540078 C
chrVII 540135 540135 CG
chrVII 540179 540179 AT
chrVII 540197 540197 CG
chrVII 540199 540199 AT
chrVII 540206 540206 T
chrVII 540221 540221 AT
chrVII 540224 540224 A
chrVII 540233 540233 T
chrVII 540239 540239 G
chrVII 540258 540258 AT
chrVII 540263 540263 CG
chrVII 540303 540303 CG
chrVII 540305 540305 CG
chrVII 540308 540308 AT
chrVII 540317 540317 AT
chrVII 540348 540348 CG
chrVII 540389 540389 CG
chrVII 540455 540455 C
chrVII 540461 540461 AT
chrVII 540470 540470 AT
chrVII 540482 540482 AT
chrVII 540506 540506 AT
chrVII 540530 540530 CG
chrVII 540543 540543 T
chrVII 540557 540557 AT
chrVII 540560 540560 T
chrVII 540572 540572 A
chrVII 540581 540581 AT
chrVII 540584 540584 C
chrVII 540590 540590 C
chrVII 540602 540602 CT
chrVII 540609 540609 A
chrVII 540761 540761 C
chrVII 540764 540764 T
chrVII 540766 540766 G
chrVII 540773 540773 T
chrVII 540779 540779 C
chrVII 540875 540875 C
chrVII 540877 540877 C
chrVII 540878 540878 A
chrVII 540884 540884 T
chrVII 540890 540890 AT
chrVII 540893 540893 A
chrVII 540899 540899 AT
chrVII 540908 540908 A
chrVII 540914 540914 C
chrVII 540917 540917 G
chrVII 540947 540947 C
chrVII 540953 540953 AT
chrVII 540956 540956 G
chrVII 540971 540971 G
chrVII 540974 540974 A
chrVII 541001 541001 C
chrVII 541022 541022 AT
chrVII 541052 541052 CG
chrVII 541055 541055 CG
chrVII 541059 541059 CG
chrVII 541064 541064 AT
chrVII 541065 541065 CG
chrVII 541067 541067 G
chrVII 541076 541076 CG
chrVII 541077 541077 AT
chrVII 541093 541093 AT
chrVII 541094 541094 AT
chrVII 541100 541100 CG
chrVII 541106 541106 AT
chrVII 541109 541109 AT
chrVII 541163 541163 AT
chrVII 541194 541194 CG
chrVII 541196 541196 AT
chrVII 541253 541253 C
chrVII 541259 541259 T
chrVII 541261 541261 G
chrVII 541262 541262 T
chrVII 541263 541263 A
chrVII 541264 541264 C
chrVII 541265 541265 G
chrVII 541267 541267 A
chrVII 541268 541268 C
chrVII 541271 541271 A
chrVII 541295 541295 T
chrVII 541307 541307 T
chrVII 541330 541330 T
chrVII 541333 541333 CGT
chrVII 541334 541334 AT
chrVII 541335 541335 CT
chrVII 541336 541336 ACG
chrVII 541337 541337 ACG
chrVII 541338 541338 CGT
chrVII 541339 541339 ACG
chrVII 541340 541340 ACT
chrVII 541341 541341 ACT
chrVII 541342 541342 ACT
chrVII 541343 541343 ACG
chrVII 541344 541344 ACT
chrVII 541345 541345 ACT
chrVII 541346 541346 ACG
chrVII 541347 541347 CGT
chrVII 541352 541352 A
chrVII 541358 541358 G
chrVII 541359 541359 G
chrVII 541364 541364 AT
chrVII 541370 541370 T
chrVII 541371 541371 AT
chrVII 541375 541375 C
chrVII 541376 541376 ACG
chrVII 541377 541377 AT
chrVII 541378 541378 CT
chrVII 541379 541379 G
chrVII 541380 541380 AG
chrVII 541381 541381 AC
chrVII 541382 541382 T
chrVII 541383 541383 CG
chrVII 541384 541384 A
chrVII 541388 541388 C
chrVII 541389 541389 G
chrVII 541392 541392 C
chrVII 541393 541393 A
chrVII 541394 541394 T
chrVII 541395 541395 C
chrVII 541397 541397 C
chrVII 541399 541399 A
chrVII 541400 541400 C
chrVII 541401 541401 A
chrVII 541413 541413 T
chrVII 541415 541415 T
chrVII 541418 541418 C
chrVII 541419 541419 A
chrVII 541420 541420 G
chrVII 541429 541429 G
chrVII 541432 541432 C
chrVII 541435 541435 C
chrVII 541436 541436 G
chrVII 541442 541442 A
chrVII 541445 541445 A
chrVII 541446 541446 T
chrVII 541447 541447 A
chrVII 541448 541448 A
chrVII 541454 541454 T
chrVII 541456 541456 ACGT
chrVII 541457 541457 A
chrVII 541459 541459 CG
chrVII 541462 541462 CGT
chrVII 541473 541473 CG
chrVII 541474 541474 AT
chrVII 541475 541475 A
chrVII 541476 541476 AT
chrVII 541479 541479 A
chrVII 541480 541480 A
chrVII 541483 541483 A
chrVII 541485 541485 T
chrVII 541486 541486 AT
chrVII 541489 541489 AT
chrVII 541490 541490 ACG
chrVII 541491 541491 CG
chrVII 541494 541494 CG
chrVII 541496 541496 T
chrVII 541500 541500 AT
chrVII 541501 541501 G
chrVII 541502 541502 ACT
chrVII 541503 541503 ACG
chrVII 541504 541504 AT
chrVII 541505 541505 T
chrVII 541506 541506 T
chrVII 541507 541507 ACG
chrVII 541508 541508 T
chrVII 541509 541509 G
chrVII 541515 541515 C
chrVII 541519 541519 T
chrVII 541530 541530 A
chrVII 541534 541534 C
chrVII 541536 541536 T
chrVII 541540 541540 CG
chrVII 541541 541541 G
chrVII 541546 541546 C
chrVII 541549 541549 G
chrVII 541550 541550 T
chrVII 541551 541551 A
chrVII 541552 541552 A
chrVII 541553 541553 C
chrVII 541555 541555 A
chrVII 541557 541557 G
chrVII 541560 541560 G
chrVII 541561 541561 AC
chrVII 541562 541562 G
chrVII 541564 541564 G
chrVII 541566 541566 CG
chrVII 541567 541567 T
chrVII 541569 541569 C
chrVII 541570 541570 A
chrVII 541572 541572 A
chrVII 541573 541573 ACG
chrVII 541574 541574 AT
chrVII 541575 541575 GT
chrVII 541583 541583 AC
chrVII 541584 541584 GT
chrVII 541585 541585 AG
chrVII 541587 541587 C
chrVII 541589 541589 AG
chrVII 541590 541590 AG
chrVII 541591 541591 AT
chrVII 541594 541594 T
chrVII 541600 541600 T
chrVII 541604 541604 C
chrVII 541608 541608 G
chrVII 541609 541609 AC
chrVII 541611 541611 C
chrVII 541612 541612 ACG
chrVII 541613 541613 AGT
chrVII 541614 541614 CG
chrVII 541615 541615 ACT
chrVII 541617 541617 CG
chrVII 541618 541618 C
chrVII 541620 541620 AT
chrVII 541621 541621 AT
chrVII 541623 541623 G
chrVII 541628 541628 A
chrVII 541630 541630 C
chrVII 541631 541631 CGT
chrVII 541632 541632 C
chrVII 541636 541636 CG
chrVII 541637 541637 C
chrVII 541638 541638 T
chrVII 541639 541639 C
chrVII 541640 541640 T
chrVII 541641 541641 G
chrVII 541643 541643 AT
chrVII 541644 541644 CG
chrVII 541646 541646 AC
chrVII 541647 541647 AT
chrVII 541649 541649 G
chrVII 541652 541652 AT
chrVII 541653 541653 T
chrVII 541656 541656 CG
chrVII 541660 541660 CG
chrVII 541661 541661 C
chrVII 541662 541662 CG
chrVII 541664 541664 T
chrVII 541665 541665 A
chrVII 541666 541666 AGT
chrVII 541668 541668 AT
chrVII 541669 541669 AT
chrVII 541671 541671 ACGT
chrVII 541672 541672 CG
chrVII 541673 541673 T
chrVII 541674 541674 CG
chrVII 541675 541675 A
chrVII 541676 541676 CG
chrVII 541677 541677 ACGT
chrVII 541680 541680 AT
chrVII 541682 541682 AT
chrVII 541683 541683 G
chrVII 541684 541684 GT
chrVII 541685 541685 C
chrVII 541686 541686 ACGT
chrVII 541687 541687 ACGT
chrVII 541688 541688 ACGT
chrVII 541689 541689 ACGT
chrVII 541690 541690 ACGT
chrVII 541691 541691 CGT
chrVII 541692 541692 ACGT
chrVII 541693 541693 CGT
chrVII 541694 541694 AT
chrVII 541695 541695 C
chrVII 541696 541696 G
chrVII 541697 541697 T
chrVII 541698 541698 T
chrVII 541699 541699 A
chrVII 544566 544566 T
chrVII 544567 544567 T
chrVII 544650 544650 A
chrVII 544654 544654 C
chrVII 544657 544657 T
chrVII 544658 544658 C
chrVII 556402 556402 G
chrVII 556417 556417 C
chrVII 556429 556429 C
chrVII 556447 556447 T
chrVII 556456 556456 T
chrVII 556519 556519 A
chrVII 556525 556525 C
chrVII 556543 556543 T
chrVII 556603 556603 C
chrVII 556606 556606 T
chrVII 556612 556612 A
chrVII 556618 556618 T
chrVII 556636 556636 A
chrVII 561639 561639 A
chrVII 561640 561640 C
chrVII 561641 561641 A
chrVII 561643 561643 AG
chrVII 561644 561644 AG
chrVII 561645 561645 ACT
chrVII 561646 561646 AC
chrVII 561647 561647 G
chrVII 561648 561648 G
chrVII 561649 561649 CT
chrVII 561651 561651 AGT
chrVII 561652 561652 ACG
chrVII 561653 561653 AGT
chrVII 561658 561658 T
chrVII 561660 561660 G
chrVII 561661 561661 T
chrVII 561744 561744 AT
chrVII 561745 561745 AGT
chrVII 561746 561746 ACT
chrVII 561747 561747 ACT
chrVII 561748 561748 G
chrVII 561749 561749 ACT
chrVII 561750 561750 ACGT
chrVII 561751 561751 AGT
chrVII 561752 561752 ACGT
chrVII 561753 561753 AG
chrVII 561754 561754 CG
chrVII 561755 561755 CG
chrVII 561756 561756 ACT
chrVII 561757 561757 AGT
chrVII 561758 561758 C
chrVII 561826 561826 T
chrVII 561828 561828 T
chrVII 561829 561829 T
chrVII 561830 561830 CT
chrVII 561831 561831 T
chrVII 561832 561832 CT
chrVII 561833 561833 CGT
chrVII 561834 561834 AC
chrVII 561835 561835 ACT
chrVII 561836 561836 AGT
chrVII 561837 561837 ACG
chrVII 561838 561838 ACT
chrVII 561839 561839 CT
chrVII 561840 561840 CGT
chrVII 561841 561841 ACT
chrVII 561842 561842 ACT
chrVII 561848 561848 A
chrVII 561851 561851 GT
chrVII 561852 561852 G
chrVII 561853 561853 T
chrVII 561855 561855 A
chrVII 561856 561856 A
chrVII 561857 561857 A
chrVII 561859 561859 GT
chrVII 561860 561860 T
chrVII 561862 561862 G
chrVII 561885 561885 T
chrVII 561888 561888 T
chrVII 561890 561890 AG
chrVII 561891 561891 GT
chrVII 561892 561892 G
chrVII 561897 561897 A
chrVII 561901 561901 T
chrVII 561902 561902 A
chrVII 561903 561903 T
chrVII 561904 561904 A
chrVII 561905 561905 A
chrVII 561906 561906 T
chrVII 561907 561907 AT
chrVII 561908 561908 AC
chrVII 561909 561909 C
chrVII 561912 561912 G
chrVII 561913 561913 T
chrVII 561914 561914 CT
chrVII 561915 561915 AT
chrVII 561916 561916 G
chrVII 561918 561918 A
chrVII 561919 561919 G
chrVII 561933 561933 T
chrVII 561937 561937 ACT
chrVII 561943 561943 ACT
chrVII 561945 561945 C
chrVII 561946 561946 C
chrVII 561947 561947 A
chrVII 561949 561949 C
chrVII 561950 561950 A
chrVII 561953 561953 AGT
chrVII 561954 561954 CG
chrVII 561955 561955 CG
chrVII 561956 561956 T
chrVII 561959 561959 AT
chrVII 561961 561961 AT
chrVII 561962 561962 G
chrVII 561963 561963 G
chrVII 561967 561967 AT
chrVII 561968 561968 AT
chrVII 561976 561976 T
chrVII 561995 561995 C
chrVII 561996 561996 C
chrVII 561997 561997 T
chrVII 561998 561998 G
chrVII 561999 561999 AT
chrVII 562000 562000 CT
chrVII 562001 562001 C
chrVII 562003 562003 AT
chrVII 562015 562015 ACGT
chrVII 562017 562017 CG
chrVII 562021 562021 T
chrVII 562022 562022 C
chrVII 562023 562023 A
chrVII 562025 562025 T
chrVII 562026 562026 CG
chrVII 562038 562038 CG
chrVII 562039 562039 G
chrVII 562040 562040 GT
chrVII 562041 562041 A
chrVII 562042 562042 C
chrVII 562045 562045 A
chrVII 562050 562050 AT
chrVII 562051 562051 AT
chrVII 562058 562058 T
chrVII 562063 562063 CG
chrVII 562064 562064 AT
chrVII 562066 562066 CG
chrVII 562068 562068 T
chrVII 562069 562069 AT
chrVII 562070 562070 AT
chrVII 562071 562071 C
chrVII 562083 562083 T
chrVII 562093 562093 AT
chrVII 562094 562094 AT
chrVII 562096 562096 CG
chrVII 562099 562099 CG
chrVII 562112 562112 A
chrVII 562117 562117 C
chrVII 562130 562130 CG
chrVII 562133 562133 CG
chrVII 562134 562134 AT
chrVII 562139 562139 C
chrVII 562153 562153 C
chrVII 562155 562155 A
chrVII 562156 562156 C
chrVII 562157 562157 AG
chrVII 562160 562160 G
chrVII 562162 562162 CG
chrVII 562164 562164 CGT
chrVII 562166 562166 AT
chrVII 562169 562169 C
chrVII 562177 562177 ACGT
chrVII 562178 562178 ACGT
chrVII 562179 562179 ACGT
chrVII 562180 562180 AGT
chrVII 562181 562181 ACGT
chrVII 562182 562182 AGT
chrVII 562183 562183 AGT
chrVII 562184 562184 T
chrVII 562185 562185 ACGT
chrVII 562186 562186 ACGT
chrVII 562187 562187 CG
chrVII 562188 562188 AG
chrVII 562189 562189 AGT
chrVII 562190 562190 AT
chrVII 562217 562217 AT
chrVII 562229 562229 G
chrVII 562253 562253 CG
chrVII 562256 562256 G
chrVII 562257 562257 T
chrVII 562259 562259 T
chrVII 562275 562275 AT
chrVII 562277 562277 A
chrVII 562303 562303 AT
chrVII 562343 562343 CG
chrVII 562380 562380 A
chrVII 562383 562383 A
chrVII 562384 562384 G
chrVII 562385 562385 A
chrVII 562387 562387 C
chrVII 562422 562422 G
chrVII 562457 562457 AT
chrVII 562459 562459 AT
chrVII 562460 562460 CG
chrVII 562465 562465 AT
chrVII 562469 562469 AT
chrVII 562487 562487 AT
chrVII 562499 562499 T
chrVII 562501 562501 T
chrVII 562502 562502 C
chrVII 562520 562520 C
chrVII 562532 562532 A
chrVII 562541 562541 T
chrVII 562577 562577 AT
chrVII 562580 562580 AT
chrVII 562585 562585 AT
chrVII 562586 562586 AT
chrVII 562587 562587 AT
chrVII 562589 562589 AT
chrVII 562595 562595 G
chrVII 562610 562610 A
chrVII 562616 562616 C
chrVII 562625 562625 G
chrVII 562631 562631 C
chrVII 562640 562640 A
chrVII 562669 562669 AT
chrVII 562673 562673 G
chrVII 562675 562675 T
chrVII 562681 562681 G
chrVII 562694 562694 AT
chrVII 562696 562696 AT
chrVII 562714 562714 T
chrVII 562718 562718 T
chrVII 562724 562724 C
chrVII 562730 562730 CG
chrVII 562733 562733 T
chrVII 562757 562757 AT
chrVII 562835 562835 AT
chrVII 562868 562868 CG
chrVII 562871 562871 AT
chrVII 562880 562880 A
chrVII 562922 562922 T
chrVII 562923 562923 AT
chrVII 562934 562934 G
chrVII 562940 562940 G
chrVII 562943 562943 AT
chrVII 562945 562945 C
chrVII 562952 562952 CG
chrVII 562953 562953 AT
chrVII 562958 562958 G
chrVII 562964 562964 CG
chrVII 562967 562967 AT
chrVII 562971 562971 AT
chrVII 562973 562973 AT
chrVII 562981 562981 CG
chrVII 562990 562990 AT
chrVII 562994 562994 T
chrVII 562997 562997 T
chrVII 563000 563000 C
chrVII 563003 563003 G
chrVII 563006 563006 T
chrVII 563018 563018 C
chrVII 563030 563030 C
chrVII 563033 563033 G
chrVII 563035 563035 T
chrVII 563042 563042 G
chrVII 563051 563051 C
chrVII 563057 563057 T
chrVII 563063 563063 CG
chrVII 563069 563069 AT
chrVII 563071 563071 CG
chrVII 563072 563072 AT
chrVII 563078 563078 G
chrVII 563081 563081 ACGT
chrVII 563083 563083 CG
chrVII 563087 563087 CGT
chrVII 563089 563089 C
chrVII 563093 563093 CG
chrVII 563145 563145 C
chrVII 563147 563147 T
chrVII 563149 563149 CG
chrVII 563153 563153 C
chrVII 563155 563155 A
chrVII 563165 563165 C
chrVII 563171 563171 AT
chrVII 563174 563174 AT
chrVII 563177 563177 AT
chrVII 563183 563183 CG
chrVII 563186 563186 CG
chrVII 563192 563192 AT
chrVII 563198 563198 A
chrVII 563201 563201 T
chrVII 563207 563207 C
chrVII 563216 563216 G
chrVII 563219 563219 T
chrVII 563221 563221 C
chrVII 563240 563240 CG
chrVII 563251 563251 CG
chrVII 563255 563255 CG
chrVII 563256 563256 AT
chrVII 563258 563258 CG
chrVII 563261 563261 AT
chrVII 563266 563266 CG
chrVII 563267 563267 AT
chrVII 563285 563285 C
chrVII 563291 563291 A
chrVII 563300 563300 T
chrVII 563303 563303 A
chrVII 563318 563318 A
chrVII 563325 563325 AT
chrVII 563327 563327 C
chrVII 563345 563345 T
chrVII 563389 563389 G
chrVII 563446 563446 CG
chrVII 563460 563460 G
chrVII 563483 563483 CG
chrVII 563486 563486 CG
chrVII 563492 563492 AT
chrVII 563501 563501 AT
chrVII 563504 563504 CG
chrVII 563521 563521 G
chrVII 563528 563528 C
chrVII 563531 563531 A
chrVII 563540 563540 T
chrVII 563546 563546 G
chrVII 563555 563555 C
chrVII 563579 563579 T
chrVII 563583 563583 C
chrVII 563592 563592 AT
chrVII 563597 563597 A
chrVII 563612 563612 CG
chrVII 563627 563627 G
chrVII 563655 563655 C
chrVII 563656 563656 CG
chrVII 563672 563672 AT
chrVII 563678 563678 CG
chrVII 563684 563684 CG
chrVII 563690 563690 AT
chrVII 563711 563711 CG
chrVII 563713 563713 G
chrVII 563726 563726 T
chrVII 563770 563770 G
chrVII 563774 563774 A
chrVII 563777 563777 A
chrVII 563780 563780 AT
chrVII 563811 563811 CG
chrVII 563828 563828 G
chrVII 563997 563997 CG
chrVII 564005 564005 CG
chrVII 564014 564014 AT
chrVII 564020 564020 CG
chrVII 564026 564026 ACGT
chrVII 564028 564028 AT
chrVII 564032 564032 T
chrVII 564034 564034 A
chrVII 564035 564035 T
chrVII 564049 564049 G
chrVII 564059 564059 C
chrVII 564060 564060 G
chrVII 564065 564065 G
chrVII 564068 564068 A
chrVII 564086 564086 A
chrVII 564218 564218 CG
chrVII 564224 564224 CG
chrVII 564228 564228 G
chrVII 564245 564245 A
chrVII 564248 564248 A
chrVII 564299 564299 CG
chrVII 564301 564301 AT
chrVII 564343 564343 AT
chrVII 564346 564346 AT
chrVII 564353 564353 AT
chrVII 564366 564366 T
chrVII 564397 564397 CG
chrVII 564402 564402 CG
chrVII 564420 564420 AT
chrVII 564422 564422 AT
chrVII 564436 564436 CG
chrVII 564467 564467 AT
chrVII 564476 564476 CG
chrVII 564481 564481 C
chrVII 564487 564487 T
chrVII 564500 564500 A
chrVII 564518 564518 AT
chrVII 564523 564523 CG
chrVII 564528 564528 AT
chrVII 564532 564532 CG
chrVII 564533 564533 G
chrVII 564536 564536 AT
chrVII 564538 564538 T
chrVII 564540 564540 G
chrVII 564545 564545 T
chrVII 564569 564569 CG
chrVII 564615 564615 A
chrVII 564628 564628 AT
chrVII 564635 564635 CG
chrVII 564638 564638 AT
chrVII 564641 564641 AT
chrVII 564647 564647 AT
chrVII 564652 564652 AT
chrVII 564654 564654 AT
chrVII 564656 564656 AT
chrVII 564659 564659 T
chrVII 564667 564667 A
chrVII 564679 564679 CG
chrVII 564685 564685 CG
chrVII 564713 564713 AT
chrVII 564788 564788 CG
chrVII 564842 564842 CG
chrVII 564893 564893 AT
chrVII 565001 565001 G
chrVII 565002 565002 G
chrVII 565003 565003 T
chrVII 565007 565007 CG
chrVII 565011 565011 T
chrVII 565012 565012 G
chrVII 565087 565087 AT
chrVII 565145 565145 CG
chrVII 565148 565148 AT
chrVII 565177 565177 AT
chrVII 565200 565200 A
chrVII 565202 565202 A
chrVII 565203 565203 C
chrVII 565204 565204 C
chrVII 565205 565205 T
chrVII 565206 565206 GT
chrVII 565207 565207 T
chrVII 565208 565208 T
chrVII 565216 565216 A
chrVII 565217 565217 AC
chrVII 565218 565218 ACGT
chrVII 565219 565219 T
chrVII 565221 565221 G
chrVII 565222 565222 C
chrVII 565223 565223 C
chrVII 565224 565224 T
chrVII 565226 565226 AT
chrVII 565228 565228 AT
chrVII 565274 565274 AT
chrVII 565292 565292 AT
chrVII 565298 565298 CG
chrVII 565304 565304 CG
chrVII 565319 565319 CG
chrVII 565325 565325 AT
chrVII 565358 565358 CG
chrVII 565376 565376 C
chrVII 565424 565424 ACGT
chrVII 565570 565570 CG
chrVII 565582 565582 AT
chrVII 565629 565629 C
chrVII 565630 565630 T
chrVII 565631 565631 C
chrVII 565632 565632 G
chrVII 565633 565633 C
chrVII 565634 565634 CG
chrVII 565635 565635 AG
chrVII 565636 565636 AT
chrVII 565637 565637 T
chrVII 565638 565638 T
chrVII 565643 565643 G
chrVII 565644 565644 AG
chrVII 565648 565648 T
chrVII 565650 565650 C
chrVII 565651 565651 G
chrVII 565658 565658 AT
chrVII 565691 565691 CG
chrVII 565707 565707 AT
chrVII 565716 565716 CG
chrVII 565748 565748 AT
chrVII 565761 565761 CG
chrVII 565792 565792 CG
chrVII 565793 565793 C
chrVII 565802 565802 CG
chrVII 565823 565823 CG
chrVII 565927 565927 AT
chrVII 566019 566019 AT
chrVII 566048 566048 AT
chrVII 566087 566087 AT
chrVII 566110 566110 T
chrVII 566129 566129 AT
chrVII 566135 566135 CG
chrVII 566138 566138 AT
chrVII 566155 566155 AT
chrVII 566166 566166 CG
chrVII 566178 566178 AT
chrVII 566179 566179 CG
chrVII 566184 566184 CG
chrVII 566208 566208 CG
chrVII 566212 566212 CG
chrVII 566213 566213 CG
chrVII 566214 566214 T
chrVII 566248 566248 A
chrVII 566343 566343 AT
chrVII 566377 566377 ACT
chrVII 566400 566400 AT
chrVII 566538 566538 AT
chrVII 566585 566585 AT
chrVII 566781 566781 AT
chrVII 566801 566801 CG
chrVII 566829 566829 C
chrVII 566830 566830 AT
chrVII 566831 566831 A
chrVII 566832 566832 C
chrVII 566835 566835 T
chrVII 566836 566836 CG
chrVII 566838 566838 T
chrVII 566839 566839 G
chrVII 566853 566853 T
chrVII 566854 566854 G
chrVII 566857 566857 G
chrVII 566872 566872 T
chrVII 566886 566886 A
chrVII 566923 566923 AT
chrVII 566928 566928 A
chrVII 566958 566958 C
chrVII 566960 566960 C
chrVII 566961 566961 A
chrVII 566963 566963 A
chrVII 566994 566994 T
chrVII 567087 567087 AT
chrVII 567151 567151 CG
chrVII 567169 567169 AT
chrVII 567211 567211 T
chrVII 567231 567231 AT
chrVII 567233 567233 AT
chrVII 567234 567234 AT
chrVII 567235 567235 AT
chrVII 567238 567238 C
chrVII 567239 567239 GT
chrVII 567240 567240 ACG
chrVII 567241 567241 CT
chrVII 567242 567242 G
chrVII 567248 567248 T
chrVII 567268 567268 AT
chrVII 567327 567327 A
chrVII 567336 567336 CG
chrVII 567340 567340 CG
chrVII 567347 567347 CG
chrVII 567348 567348 AT
chrVII 567349 567349 CG
chrVII 567387 567387 T
chrVII 567396 567396 T
chrVII 567416 567416 C
chrVII 567417 567417 CT
chrVII 567420 567420 CT
chrVII 567421 567421 AGT
chrVII 567422 567422 AC
chrVII 567423 567423 CGT
chrVII 567424 567424 AGT
chrVII 567425 567425 AGT
chrVII 567426 567426 CGT
chrVII 567430 567430 A
chrVII 567432 567432 AT
chrVII 567435 567435 ACGT
chrVII 567436 567436 CG
chrVII 567437 567437 AT
chrVII 567438 567438 G
chrVII 567439 567439 A
chrVII 567440 567440 CG
chrVII 567441 567441 CGT
chrVII 567443 567443 AT
chrVII 567444 567444 AT
chrVII 567446 567446 AT
chrVII 567450 567450 G
chrVII 567469 567469 AT
chrVII 567471 567471 C
chrVII 567472 567472 T
chrVII 567474 567474 AG
chrVII 567475 567475 GT
chrVII 567476 567476 G
chrVII 567481 567481 A
chrVII 567484 567484 T
chrVII 567485 567485 T
chrVII 567486 567486 A
chrVII 567487 567487 T
chrVII 567488 567488 A
chrVII 567489 567489 A
chrVII 567490 567490 T
chrVII 567491 567491 AT
chrVII 567492 567492 AC
chrVII 567493 567493 C
chrVII 567495 567495 C
chrVII 567496 567496 G
chrVII 567497 567497 T
chrVII 567498 567498 CT
chrVII 567499 567499 ACT
chrVII 567500 567500 G
chrVII 567501 567501 G
chrVII 567502 567502 A
chrVII 567503 567503 G
chrVII 567507 567507 T
chrVII 567508 567508 G
chrVII 567512 567512 A
chrVII 567517 567517 T
chrVII 567521 567521 ACT
chrVII 567522 567522 C
chrVII 567523 567523 C
chrVII 567525 567525 CG
chrVII 567527 567527 ACGT
chrVII 567528 567528 CT
chrVII 567529 567529 C
chrVII 567530 567530 C
chrVII 567531 567531 A
chrVII 567533 567533 C
chrVII 567534 567534 A
chrVII 567537 567537 ACGT
chrVII 567538 567538 CG
chrVII 567539 567539 CG
chrVII 567540 567540 T
chrVII 567543 567543 AT
chrVII 567545 567545 AT
chrVII 567546 567546 G
chrVII 567547 567547 G
chrVII 567551 567551 AT
chrVII 567552 567552 AT
chrVII 567560 567560 T
chrVII 567579 567579 C
chrVII 567580 567580 C
chrVII 567581 567581 T
chrVII 567582 567582 G
chrVII 567583 567583 AT
chrVII 567584 567584 CT
chrVII 567585 567585 C
chrVII 567587 567587 AT
chrVII 567599 567599 ACGT
chrVII 567601 567601 CG
chrVII 567605 567605 T
chrVII 567606 567606 C
chrVII 567607 567607 A
chrVII 567609 567609 T
chrVII 567610 567610 CG
chrVII 567622 567622 CG
chrVII 567623 567623 G
chrVII 567624 567624 GT
chrVII 567625 567625 A
chrVII 567626 567626 C
chrVII 567629 567629 A
chrVII 567634 567634 AT
chrVII 567635 567635 AT
chrVII 567642 567642 T
chrVII 567647 567647 CG
chrVII 567648 567648 AT
chrVII 567650 567650 CG
chrVII 567652 567652 T
chrVII 567653 567653 AT
chrVII 567654 567654 AT
chrVII 567655 567655 C
chrVII 567667 567667 T
chrVII 567677 567677 AT
chrVII 567678 567678 AT
chrVII 567680 567680 CG
chrVII 567683 567683 CG
chrVII 567696 567696 A
chrVII 567701 567701 C
chrVII 567714 567714 CG
chrVII 567717 567717 CG
chrVII 567718 567718 AT
chrVII 567723 567723 C
chrVII 567739 567739 A
chrVII 567740 567740 C
chrVII 567741 567741 AG
chrVII 567746 567746 CG
chrVII 567748 567748 CGT
chrVII 567750 567750 AT
chrVII 567753 567753 C
chrVII 567761 567761 ACGT
chrVII 567762 567762 ACGT
chrVII 567763 567763 ACGT
chrVII 567764 567764 ACGT
chrVII 567765 567765 ACGT
chrVII 567766 567766 ACGT
chrVII 567767 567767 ACT
chrVII 567768 567768 ACGT
chrVII 567769 567769 ACG
chrVII 567770 567770 CG
chrVII 567771 567771 C
chrVII 567772 567772 AT
chrVII 567773 567773 CG
chrVII 567774 567774 T
chrVII 567775 567775 C
chrVII 568726 568726 A
chrVII 568727 568727 A
chrVII 568728 568728 GT
chrVII 568729 568729 T
chrVII 568730 568730 AC
chrVII 568731 568731 A
chrVII 568732 568732 T
chrVII 568733 568733 AGT
chrVII 568734 568734 ACG
chrVII 568735 568735 ACG
chrVII 568736 568736 ACT
chrVII 568737 568737 ACG
chrVII 568738 568738 CGT
chrVII 568739 568739 ACG
chrVII 568740 568740 ACG
chrVII 568741 568741 A
chrVII 568742 568742 C
chrVII 568743 568743 T
chrVII 568744 568744 GT
chrVII 568745 568745 A
chrVII 568746 568746 G
chrVII 568747 568747 AC
chrVII 568748 568748 CT
chrVII 568749 568749 G
chrVII 568750 568750 CG
chrVII 568754 568754 A
chrVII 568755 568755 G
chrVII 568758 568758 C
chrVII 568760 568760 T
chrVII 568762 568762 G
chrVII 568763 568763 A
chrVII 568783 568783 T
chrVII 568785 568785 T
chrVII 568786 568786 GT
chrVII 568787 568787 A
chrVII 568791 568791 C
chrVII 568792 568792 A
chrVII 568793 568793 T
chrVII 568794 568794 AG
chrVII 568797 568797 T
chrVII 568798 568798 T
chrVII 568799 568799 A
chrVII 568800 568800 T
chrVII 568801 568801 A
chrVII 568802 568802 A
chrVII 568803 568803 CG
chrVII 568804 568804 C
chrVII 568805 568805 A
chrVII 568806 568806 C
chrVII 568807 568807 G
chrVII 568808 568808 C
chrVII 568809 568809 A
chrVII 568810 568810 A
chrVII 568811 568811 CG
chrVII 568812 568812 AT
chrVII 568813 568813 GT
chrVII 568814 568814 AC
chrVII 568815 568815 G
chrVII 568829 568829 T
chrVII 568833 568833 ACGT
chrVII 568835 568835 A
chrVII 568836 568836 A
chrVII 568841 568841 C
chrVII 568842 568842 C
chrVII 568843 568843 A
chrVII 568845 568845 C
chrVII 568846 568846 A
chrVII 568849 568849 G
chrVII 568851 568851 CG
chrVII 568857 568857 A
chrVII 568858 568858 CG
chrVII 568859 568859 G
chrVII 568864 568864 AT
chrVII 568872 568872 AT
chrVII 568892 568892 C
chrVII 568895 568895 AT
chrVII 568896 568896 CT
chrVII 568897 568897 C
chrVII 568898 568898 T
chrVII 568899 568899 CG
chrVII 568911 568911 ACGT
chrVII 568913 568913 CG
chrVII 568917 568917 T
chrVII 568918 568918 C
chrVII 568919 568919 A
chrVII 568921 568921 T
chrVII 568922 568922 CG
chrVII 568934 568934 CG
chrVII 568935 568935 G
chrVII 568936 568936 GT
chrVII 568937 568937 A
chrVII 568938 568938 C
chrVII 568946 568946 AT
chrVII 568947 568947 AT
chrVII 568954 568954 T
chrVII 568959 568959 CG
chrVII 568960 568960 AT
chrVII 568962 568962 CG
chrVII 568965 568965 A
chrVII 568966 568966 A
chrVII 568967 568967 C
chrVII 568979 568979 T
chrVII 568989 568989 AT
chrVII 568990 568990 AT
chrVII 568992 568992 CG
chrVII 568995 568995 CG
chrVII 569008 569008 A
chrVII 569013 569013 C
chrVII 569026 569026 CG
chrVII 569029 569029 AT
chrVII 569030 569030 AT
chrVII 569035 569035 C
chrVII 569043 569043 G
chrVII 569044 569044 A
chrVII 569049 569049 C
chrVII 569051 569051 A
chrVII 569052 569052 C
chrVII 569053 569053 AG
chrVII 569056 569056 G
chrVII 569058 569058 CG
chrVII 569060 569060 CGT
chrVII 569061 569061 C
chrVII 569062 569062 CGT
chrVII 569065 569065 C
chrVII 569073 569073 ACGT
chrVII 569074 569074 ACGT
chrVII 569075 569075 ACGT
chrVII 569076 569076 AGT
chrVII 569077 569077 ACGT
chrVII 569078 569078 AGT
chrVII 569079 569079 AGT
chrVII 569080 569080 ACGT
chrVII 569081 569081 ACGT
chrVII 569082 569082 ACGT
chrVII 569083 569083 CGT
chrVII 569084 569084 ACGT
chrVII 569085 569085 ACGT
chrVII 569086 569086 ACGT
chrVII 569087 569087 A
chrVII 569113 569113 AT
chrVII 569125 569125 G
chrVII 569149 569149 CG
chrVII 569152 569152 G
chrVII 569153 569153 T
chrVII 569155 569155 AT
chrVII 569158 569158 CG
chrVII 569171 569171 AT
chrVII 569173 569173 A
chrVII 569199 569199 CG
chrVII 569239 569239 CG
chrVII 569276 569276 A
chrVII 569279 569279 A
chrVII 569280 569280 G
chrVII 569281 569281 A
chrVII 569283 569283 C
chrVII 569286 569286 G
chrVII 569318 569318 G
chrVII 569353 569353 AT
chrVII 569355 569355 AT
chrVII 569356 569356 CG
chrVII 569361 569361 AT
chrVII 569365 569365 AT
chrVII 569383 569383 AT
chrVII 569395 569395 T
chrVII 569397 569397 T
chrVII 569398 569398 C
chrVII 569416 569416 C
chrVII 569428 569428 A
chrVII 569437 569437 T
chrVII 569473 569473 AT
chrVII 569476 569476 AT
chrVII 569481 569481 AT
chrVII 569482 569482 AT
chrVII 569483 569483 AT
chrVII 569485 569485 AT
chrVII 569491 569491 G
chrVII 569527 569527 C
chrVII 569536 569536 A
chrVII 569565 569565 ACG
chrVII 569566 569566 A
chrVII 569568 569568 A
chrVII 569569 569569 G
chrVII 569571 569571 T
chrVII 569577 569577 G
chrVII 569590 569590 CG
chrVII 569592 569592 CG
chrVII 569610 569610 T
chrVII 569614 569614 T
chrVII 569620 569620 C
chrVII 569626 569626 C
chrVII 569629 569629 T
chrVII 569653 569653 AT
chrVII 569731 569731 AT
chrVII 569764 569764 CG
chrVII 569767 569767 CG
chrVII 569774 569774 C
chrVII 569776 569776 A
chrVII 569777 569777 A
chrVII 569781 569781 T
chrVII 569782 569782 C
chrVII 569790 569790 T
chrVII 569819 569819 AT
chrVII 569839 569839 CG
chrVII 569848 569848 AT
chrVII 569849 569849 CG
chrVII 569860 569860 AT
chrVII 569863 569863 T
chrVII 569867 569867 T
chrVII 569869 569869 A
chrVII 569877 569877 AT
chrVII 569899 569899 A
chrVII 569926 569926 T
chrVII 569929 569929 A
chrVII 569931 569931 C
chrVII 569947 569947 T
chrVII 569953 569953 G
chrVII 569974 569974 G
chrVII 569983 569983 AT
chrVII 569985 569985 CG
chrVII 570045 570045 CG
chrVII 570049 570049 C
chrVII 570051 570051 A
chrVII 570061 570061 C
chrVII 570067 570067 AT
chrVII 570070 570070 CG
chrVII 570073 570073 AT
chrVII 570079 570079 CG
chrVII 570082 570082 CG
chrVII 570088 570088 AT
chrVII 570094 570094 AT
chrVII 570115 570115 T
chrVII 570136 570136 AT
chrVII 570147 570147 CG
chrVII 570151 570151 AT
chrVII 570152 570152 CG
chrVII 570154 570154 AT
chrVII 570157 570157 A
chrVII 570244 570244 CG
chrVII 570349 570349 AT
chrVII 570369 570369 AT
chrVII 570447 570447 T
chrVII 570463 570463 CG
chrVII 570487 570487 AT
chrVII 570520 570520 CG
chrVII 570575 570575 CG
chrVII 570587 570587 AT
chrVII 570612 570612 AT
chrVII 570639 570639 CG
chrVII 570646 570646 AT
chrVII 570691 570691 AT
chrVII 570697 570697 AT
chrVII 570712 570712 A
chrVII 570720 570720 CG
chrVII 570727 570727 AT
chrVII 570910 570910 CG
chrVII 570921 570921 CG
chrVII 570948 570948 CG
chrVII 570951 570951 AT
chrVII 570952 570952 AT
chrVII 571051 571051 CG
chrVII 571093 571093 CG
chrVII 571097 571097 CG
chrVII 571132 571132 AT
chrVII 571135 571135 CG
chrVII 571143 571143 CG
chrVII 571146 571146 G
chrVII 571174 571174 CG
chrVII 571246 571246 CG
chrVII 571268 571268 AT
chrVII 571306 571306 AT
chrVII 571309 571309 CG
chrVII 571314 571314 CG
chrVII 571327 571327 CG
chrVII 571386 571386 AT
chrVII 571394 571394 A
chrVII 571443 571443 CG
chrVII 571446 571446 CG
chrVII 571493 571493 AT
chrVII 571504 571504 CG
chrVII 571519 571519 CG
chrVII 571521 571521 CG
chrVII 571534 571534 CG
chrVII 571540 571540 CG
chrVII 571542 571542 AT
chrVII 571558 571558 AT
chrVII 571619 571619 T
chrVII 571642 571642 CG
chrVII 571653 571653 T
chrVII 571705 571705 CG
chrVII 571717 571717 AT
chrVII 571720 571720 AT
chrVII 571722 571722 AT
chrVII 571726 571726 AT
chrVII 571738 571738 G
chrVII 571740 571740 A
chrVII 571744 571744 AGT
chrVII 571749 571749 C
chrVII 571792 571792 CG
chrVII 571831 571831 AT
chrVII 571879 571879 AT
chrVII 571963 571963 CG
chrVII 571966 571966 CG
chrVII 571967 571967 ACT
chrVII 571968 571968 CG
chrVII 571969 571969 A
chrVII 571970 571970 A
chrVII 571971 571971 A
chrVII 571974 571974 AT
chrVII 571975 571975 C
chrVII 571976 571976 G
chrVII 571982 571982 CG
chrVII 571983 571983 T
chrVII 571984 571984 A
chrVII 571985 571985 C
chrVII 571986 571986 CT
chrVII 571987 571987 T
chrVII 571988 571988 C
chrVII 571989 571989 T
chrVII 571992 571992 T
chrVII 571993 571993 A
chrVII 572288 572288 AT
chrVII 572321 572321 CG
chrVII 572414 572414 AT
chrVII 572470 572470 AT
chrVII 572474 572474 CG
chrVII 572552 572552 AT
chrVII 572762 572762 CG
chrVII 572819 572819 CG
chrVII 572824 572824 AT
chrVII 572870 572870 CG
chrVII 573079 573079 C
chrVII 573084 573084 CG
chrVII 573131 573131 AT
chrVII 573181 573181 CG
chrVII 573204 573204 CG
chrVII 573258 573258 CG
chrVII 573271 573271 CG
chrVII 573282 573282 CG
chrVII 573390 573390 CG
chrVII 573462 573462 AT
chrVII 573537 573537 AT
chrVII 573549 573549 CG
chrVII 573555 573555 CG
chrVII 573590 573590 AT
chrVII 573621 573621 AT
chrVII 573672 573672 A
chrVII 573686 573686 AT
chrVII 573792 573792 AT
chrVII 573810 573810 AT
chrVII 573822 573822 AT
chrVII 573877 573877 AT
chrVII 573897 573897 C
chrVII 573898 573898 A
chrVII 573899 573899 C
chrVII 573902 573902 CG
chrVII 573918 573918 AT
chrVII 573926 573926 AT
chrVII 573938 573938 CG
chrVII 573950 573950 CG
chrVII 573965 573965 CG
chrVII 573966 573966 CG
chrVII 573968 573968 CG
chrVII 573970 573970 CG
chrVII 573973 573973 C
chrVII 574002 574002 C
chrVII 574015 574015 C
chrVII 574022 574022 G
chrVII 574089 574089 CG
chrVII 574116 574116 AT
chrVII 574134 574134 AT
chrVII 574250 574250 CG
chrVII 574327 574327 CG
chrVII 574331 574331 AT
chrVII 574357 574357 CG
chrVII 574358 574358 CG
chrVII 574362 574362 T
chrVII 574363 574363 AGT
chrVII 574364 574364 C
chrVII 574365 574365 T
chrVII 574366 574366 GT
chrVII 574367 574367 AGT
chrVII 574368 574368 CT
chrVII 574369 574369 G
chrVII 574370 574370 A
chrVII 574371 574371 AT
chrVII 574372 574372 ACGT
chrVII 574373 574373 A
chrVII 574374 574374 CG
chrVII 574375 574375 ACG
chrVII 574376 574376 CGT
chrVII 574377 574377 GT
chrVII 574378 574378 CG
chrVII 574379 574379 C
chrVII 574382 574382 A
chrVII 574383 574383 G
chrVII 574384 574384 A
chrVII 574388 574388 T
chrVII 574390 574390 G
chrVII 574391 574391 A
chrVII 574411 574411 CG
chrVII 574413 574413 CG
chrVII 574414 574414 ACGT
chrVII 574415 574415 T
chrVII 574419 574419 C
chrVII 574420 574420 A
chrVII 574421 574421 T
chrVII 574422 574422 AT
chrVII 574425 574425 T
chrVII 574426 574426 T
chrVII 574427 574427 A
chrVII 574428 574428 T
chrVII 574429 574429 A
chrVII 574430 574430 A
chrVII 574431 574431 CG
chrVII 574432 574432 C
chrVII 574433 574433 A
chrVII 574434 574434 C
chrVII 574435 574435 G
chrVII 574436 574436 C
chrVII 574437 574437 A
chrVII 574438 574438 A
chrVII 574439 574439 CG
chrVII 574440 574440 AT
chrVII 574441 574441 GT
chrVII 574442 574442 AC
chrVII 574443 574443 G
chrVII 574457 574457 T
chrVII 574461 574461 ACT
chrVII 574463 574463 A
chrVII 574464 574464 A
chrVII 574469 574469 C
chrVII 574470 574470 C
chrVII 574471 574471 A
chrVII 574473 574473 C
chrVII 574474 574474 A
chrVII 574477 574477 G
chrVII 574479 574479 G
chrVII 574485 574485 A
chrVII 574486 574486 G
chrVII 574487 574487 G
chrVII 574492 574492 T
chrVII 574500 574500 AT
chrVII 574520 574520 C
chrVII 574523 574523 T
chrVII 574524 574524 CT
chrVII 574525 574525 C
chrVII 574527 574527 CG
chrVII 574539 574539 ACGT
chrVII 574541 574541 CG
chrVII 574549 574549 T
chrVII 574550 574550 CG
chrVII 574562 574562 CG
chrVII 574563 574563 G
chrVII 574564 574564 GT
chrVII 574565 574565 A
chrVII 574566 574566 C
chrVII 574574 574574 AT
chrVII 574575 574575 AT
chrVII 574582 574582 T
chrVII 574587 574587 CG
chrVII 574588 574588 AT
chrVII 574590 574590 CG
chrVII 574593 574593 A
chrVII 574594 574594 A
chrVII 574595 574595 C
chrVII 574607 574607 CG
chrVII 574617 574617 AT
chrVII 574618 574618 AT
chrVII 574620 574620 CG
chrVII 574623 574623 CG
chrVII 574636 574636 A
chrVII 574641 574641 C
chrVII 574654 574654 CG
chrVII 574657 574657 AT
chrVII 574658 574658 AT
chrVII 574663 574663 C
chrVII 574679 574679 A
chrVII 574680 574680 C
chrVII 574681 574681 AG
chrVII 574686 574686 CG
chrVII 574688 574688 CGT
chrVII 574690 574690 CG
chrVII 574693 574693 C
chrVII 574701 574701 ACGT
chrVII 574702 574702 ACGT
chrVII 574703 574703 ACGT
chrVII 574704 574704 ACGT
chrVII 574705 574705 ACGT
chrVII 574706 574706 ACGT
chrVII 574707 574707 ACGT
chrVII 574708 574708 ACGT
chrVII 574709 574709 ACGT
chrVII 574710 574710 ACGT
chrVII 574711 574711 ACGT
chrVII 574712 574712 ACGT
chrVII 574713 574713 ACGT
chrVII 574714 574714 AT
chrVII 574715 574715 ACG
chrVII 574716 574716 AGT
chrVII 574717 574717 CG
chrVII 648392 648392 C
chrVII 648394 648394 A
chrVII 648395 648395 A
chrVII 648404 648404 A
chrVII 648467 648467 G
chrVII 648794 648794 C
chrVII 648818 648818 C
chrVII 648842 648842 A
chrVII 648845 648845 A
chrVII 648851 648851 T
chrVII 700930 700930 A
chrVII 700933 700933 G
chrVII 700934 700934 G
chrVII 700935 700935 GT
chrVII 700936 700936 G
chrVII 700937 700937 G
chrVII 700938 700938 CG
chrVII 700939 700939 AG
chrVII 700940 700940 A
chrVII 700943 700943 T
chrVII 700945 700945 G
chrVII 700946 700946 CGT
chrVII 700947 700947 A
chrVII 701007 701007 G
chrVII 701059 701059 CG
chrVII 701060 701060 ACGT
chrVII 701061 701061 ACGT
chrVII 701062 701062 AC
chrVII 701063 701063 A
chrVII 701065 701065 CG
chrVII 701066 701066 AT
chrVII 701067 701067 G
chrVII 701068 701068 GT
chrVII 701069 701069 C
chrVII 707182 707182 CT
chrVII 707183 707183 T
chrVII 707184 707184 AC
chrVII 707185 707185 ACG
chrVII 707186 707186 C
chrVII 707187 707187 ACG
chrVII 707188 707188 AT
chrVII 707189 707189 CG
chrVII 707190 707190 ACT
chrVII 707191 707191 CGT
chrVII 707192 707192 CGT
chrVII 707193 707193 CGT
chrVII 707194 707194 ACT
chrVII 707196 707196 T
chrVII 707199 707199 C
chrVII 707200 707200 C
chrVII 707202 707202 A
chrVII 707204 707204 A
chrVII 707214 707214 G
chrVII 707217 707217 C
chrVII 707238 707238 T
chrVII 707242 707242 A
chrVII 707253 707253 C
chrVII 707260 707260 G
chrVII 707277 707277 T
chrVII 707282 707282 G
chrVII 707297 707297 AT
chrVII 707303 707303 A
chrVII 707306 707306 ACGT
chrVII 707313 707313 T
chrVII 707318 707318 G
chrVII 707319 707319 AC
chrVII 707320 707320 C
chrVII 707322 707322 GT
chrVII 707323 707323 AC
chrVII 707324 707324 C
chrVII 707325 707325 A
chrVII 707326 707326 A
chrVII 707327 707327 AT
chrVII 707330 707330 C
chrVII 707331 707331 T
chrVII 707332 707332 C
chrVII 707333 707333 A
chrVII 707336 707336 T
chrVII 707337 707337 T
chrVII 707338 707338 CT
chrVII 707339 707339 A
chrVII 707341 707341 T
chrVII 707346 707346 A
chrVII 707350 707350 C
chrVII 707365 707365 GT
chrVII 707373 707373 T
chrVII 707382 707382 T
chrVII 707383 707383 C
chrVII 707384 707384 A
chrVII 707386 707386 AT
chrVII 707387 707387 C
chrVII 707388 707388 T
chrVII 707390 707390 T
chrVII 707393 707393 C
chrVII 707395 707395 C
chrVII 707396 707396 A
chrVII 707397 707397 T
chrVII 707398 707398 C
chrVII 707399 707399 A
chrVII 707400 707400 A
chrVII 707405 707405 A
chrVII 707406 707406 T
chrVII 707407 707407 G
chrVII 707410 707410 C
chrVII 707414 707414 G
chrVII 707422 707422 CG
chrVII 707424 707424 A
chrVII 707425 707425 AC
chrVII 707426 707426 AC
chrVII 707427 707427 CT
chrVII 707428 707428 T
chrVII 707429 707429 T
chrVII 707430 707430 C
chrVII 707431 707431 A
chrVII 707432 707432 C
chrVII 707433 707433 T
chrVII 707434 707434 GT
chrVII 707435 707435 A
chrVII 707436 707436 C
chrVII 707437 707437 T
chrVII 707439 707439 G
chrVII 707449 707449 ACG
chrVII 707455 707455 A
chrVII 707465 707465 A
chrVII 707470 707470 A
chrVII 707473 707473 A
chrVII 707474 707474 T
chrVII 707476 707476 T
chrVII 707478 707478 T
chrVII 707479 707479 ACG
chrVII 707480 707480 T
chrVII 707483 707483 CG
chrVII 707484 707484 G
chrVII 707485 707485 CG
chrVII 707487 707487 A
chrVII 707488 707488 C
chrVII 707489 707489 C
chrVII 707490 707490 AC
chrVII 707491 707491 T
chrVII 707498 707498 CG
chrVII 707500 707500 AT
chrVII 707506 707506 CG
chrVII 707509 707509 A
chrVII 707517 707517 AT
chrVII 707527 707527 CG
chrVII 707529 707529 T
chrVII 707530 707530 A
chrVII 707532 707532 CG
chrVII 707535 707535 ACGT
chrVII 707536 707536 ACGT
chrVII 707537 707537 ACGT
chrVII 707538 707538 ACGT
chrVII 707539 707539 ACT
chrVII 707540 707540 ACGT
chrVII 707541 707541 ACGT
chrVII 707542 707542 ACGT
chrVII 707543 707543 ACGT
chrVII 707544 707544 ACGT
chrVII 707545 707545 ACGT
chrVII 707546 707546 AT
chrVII 707551 707551 T
chrVII 707552 707552 C
chrVII 707553 707553 C
chrVII 707757 707757 C
chrVII 707852 707852 T
chrVII 707915 707915 A
chrVII 708167 708167 C
chrVII 708297 708297 A
chrVII 708308 708308 C
chrVII 708375 708375 G
chrVII 708380 708380 C
chrVII 708509 708509 T
chrVII 708777 708777 G
chrVII 708945 708945 C
chrVII 708946 708946 C
chrVII 708948 708948 G
chrVII 708949 708949 A
chrVII 708951 708951 A
chrVII 708983 708983 C
chrVII 708994 708994 C
chrVII 709048 709048 A
chrVII 709051 709051 C
chrVII 709058 709058 A
chrVII 709061 709061 C
chrVII 709064 709064 A
chrVII 709065 709065 A
chrVII 709350 709350 C
chrVII 709434 709434 T
chrVII 709503 709503 C
chrVII 709734 709734 C
chrVII 709866 709866 C
chrVII 710127 710127 G
chrVII 710211 710211 G
chrVII 710222 710222 C
chrVII 710593 710593 T
chrVII 710638 710638 A
chrVII 710916 710916 G
chrVII 710949 710949 C
chrVII 710997 710997 G
chrVII 711001 711001 C
chrVII 711021 711021 G
chrVII 711066 711066 T
chrVII 711087 711087 G
chrVII 711099 711099 C
chrVII 711156 711156 A
chrVII 711201 711201 C
chrVII 711237 711237 T
chrVII 711262 711262 T
chrVII 711348 711348 C
chrVII 711467 711467 T
chrVII 711525 711525 C
chrVII 711852 711852 T
chrVII 711928 711928 A
chrVII 711930 711930 T
chrVII 711932 711932 C
chrVII 711933 711933 T
chrVII 711934 711934 G
chrVII 711938 711938 G
chrVII 711939 711939 T
chrVII 711944 711944 C
chrVII 711945 711945 G
chrVII 711946 711946 C
chrVII 711993 711993 G
chrVII 712074 712074 C
chrVII 712192 712192 C
chrVII 712193 712193 T
chrVII 712194 712194 CT
chrVII 712195 712195 GT
chrVII 712196 712196 AC
chrVII 712197 712197 CGT
chrVII 712198 712198 ACT
chrVII 712199 712199 CGT
chrVII 712200 712200 ACT
chrVII 712201 712201 ACT
chrVII 712202 712202 GT
chrVII 712203 712203 CGT
chrVII 712204 712204 ACT
chrVII 712205 712205 CGT
chrVII 712207 712207 T
chrVII 712210 712210 C
chrVII 712211 712211 C
chrVII 712213 712213 A
chrVII 712215 712215 A
chrVII 712225 712225 G
chrVII 712228 712228 C
chrVII 712249 712249 T
chrVII 712253 712253 A
chrVII 712264 712264 C
chrVII 712271 712271 G
chrVII 712288 712288 T
chrVII 712293 712293 G
chrVII 712308 712308 AT
chrVII 712314 712314 A
chrVII 712317 712317 ACGT
chrVII 712324 712324 T
chrVII 712329 712329 G
chrVII 712330 712330 AC
chrVII 712331 712331 C
chrVII 712333 712333 GT
chrVII 712334 712334 AC
chrVII 712335 712335 C
chrVII 712336 712336 A
chrVII 712337 712337 A
chrVII 712338 712338 AT
chrVII 712341 712341 C
chrVII 712342 712342 T
chrVII 712343 712343 C
chrVII 712344 712344 A
chrVII 712347 712347 T
chrVII 712348 712348 T
chrVII 712349 712349 CT
chrVII 712350 712350 A
chrVII 712352 712352 T
chrVII 712357 712357 A
chrVII 712361 712361 C
chrVII 712376 712376 GT
chrVII 712384 712384 T
chrVII 712393 712393 T
chrVII 712394 712394 C
chrVII 712395 712395 A
chrVII 712397 712397 AT
chrVII 712398 712398 C
chrVII 712399 712399 T
chrVII 712401 712401 T
chrVII 712404 712404 C
chrVII 712406 712406 C
chrVII 712407 712407 A
chrVII 712408 712408 T
chrVII 712409 712409 C
chrVII 712410 712410 A
chrVII 712411 712411 A
chrVII 712416 712416 A
chrVII 712417 712417 T
chrVII 712418 712418 G
chrVII 712421 712421 C
chrVII 712425 712425 G
chrVII 712433 712433 CG
chrVII 712435 712435 A
chrVII 712436 712436 AC
chrVII 712437 712437 AC
chrVII 712438 712438 CT
chrVII 712439 712439 T
chrVII 712440 712440 T
chrVII 712441 712441 C
chrVII 712442 712442 A
chrVII 712443 712443 C
chrVII 712444 712444 T
chrVII 712445 712445 GT
chrVII 712446 712446 A
chrVII 712447 712447 C
chrVII 712448 712448 T
chrVII 712450 712450 G
chrVII 712460 712460 ACG
chrVII 712466 712466 A
chrVII 712476 712476 A
chrVII 712481 712481 A
chrVII 712484 712484 A
chrVII 712485 712485 T
chrVII 712487 712487 T
chrVII 712489 712489 T
chrVII 712490 712490 ACG
chrVII 712491 712491 T
chrVII 712494 712494 CG
chrVII 712495 712495 G
chrVII 712496 712496 CG
chrVII 712498 712498 A
chrVII 712499 712499 C
chrVII 712500 712500 C
chrVII 712501 712501 AC
chrVII 712502 712502 T
chrVII 712509 712509 CG
chrVII 712511 712511 AT
chrVII 712517 712517 CG
chrVII 712520 712520 A
chrVII 712528 712528 AT
chrVII 712538 712538 CG
chrVII 712540 712540 T
chrVII 712541 712541 A
chrVII 712543 712543 CG
chrVII 712546 712546 ACGT
chrVII 712547 712547 ACGT
chrVII 712548 712548 ACGT
chrVII 712549 712549 ACGT
chrVII 712550 712550 ACGT
chrVII 712551 712551 ACGT
chrVII 712552 712552 ACGT
chrVII 712553 712553 AGT
chrVII 712554 712554 ACGT
chrVII 712555 712555 ACGT
chrVII 712556 712556 ACGT
chrVII 712557 712557 ACG
chrVII 712558 712558 C
chrVII 712559 712559 C
chrVII 712562 712562 C
chrVII 712563 712563 G
chrVII 712564 712564 C
chrVII 727355 727355 C
chrVII 727379 727379 T
chrVII 727391 727391 A
chrVII 727436 727436 C
chrVII 727448 727448 T
chrVII 727460 727460 G
chrVII 727541 727541 T
chrVII 727583 727583 T
chrVII 727592 727592 C
chrVII 727607 727607 C
chrVII 727628 727628 G
chrVII 727703 727703 G
chrVII 727727 727727 T
chrVII 727735 727735 T
chrVII 727736 727736 C
chrVII 727739 727739 T
chrVII 727740 727740 A
chrVII 735582 735582 C
chrVII 735583 735583 T
chrVII 735587 735587 G
chrVII 735590 735590 T
chrVII 735591 735591 T
chrVII 735593 735593 A
chrVII 735598 735598 C
chrVII 735608 735608 G
chrVII 735609 735609 A
chrVII 735610 735610 T
chrVII 735611 735611 G
chrVII 735612 735612 T
chrVII 735614 735614 A
chrVII 735618 735618 C
chrVII 735619 735619 T
chrVII 735620 735620 A
chrVII 735623 735623 G
chrVII 735624 735624 A
chrVII 735626 735626 C
chrVII 735627 735627 G
chrVII 735628 735628 A
chrVII 735630 735630 G
chrVII 735636 735636 A
chrVII 735639 735639 A
chrVII 735650 735650 GT
chrVII 735656 735656 G
chrVII 735657 735657 A
chrVII 735665 735665 T
chrVII 735667 735667 A
chrVII 735670 735670 AT
chrVII 735684 735684 A
chrVII 735685 735685 C
chrVII 735690 735690 A
chrVII 735691 735691 A
chrVII 735710 735710 AT
chrVII 735711 735711 ACGT
chrVII 735713 735713 CG
chrVII 735714 735714 G
chrVII 735715 735715 CGT
chrVII 735716 735716 ACT
chrVII 735718 735718 AT
chrVII 735719 735719 CG
chrVII 735720 735720 CG
chrVII 735724 735724 T
chrVII 735725 735725 T
chrVII 735727 735727 AT
chrVII 735728 735728 C
chrVII 735729 735729 CG
chrVII 735732 735732 AT
chrVII 735733 735733 AT
chrVII 735735 735735 CG
chrVII 735736 735736 CG
chrVII 735739 735739 T
chrVII 735740 735740 G
chrVII 735966 735966 A
chrVII 735969 735969 A
chrVII 735970 735970 CG
chrVII 735971 735971 AC
chrVII 735972 735972 CT
chrVII 735974 735974 C
chrVII 735975 735975 ACT
chrVII 735976 735976 ACG
chrVII 735977 735977 ACG
chrVII 735978 735978 GT
chrVII 735979 735979 CGT
chrVII 735980 735980 ACT
chrVII 735981 735981 ACG
chrVII 735983 735983 T
chrVII 735987 735987 C
chrVII 735989 735989 A
chrVII 735991 735991 A
chrVII 735999 735999 CG
chrVII 736001 736001 G
chrVII 736004 736004 T
chrVII 736009 736009 A
chrVII 736017 736017 T
chrVII 736019 736019 T
chrVII 736020 736020 T
chrVII 736021 736021 T
chrVII 736022 736022 A
chrVII 736023 736023 G
chrVII 736024 736024 G
chrVII 736025 736025 C
chrVII 736029 736029 G
chrVII 736031 736031 C
chrVII 736035 736035 C
chrVII 736037 736037 G
chrVII 736040 736040 C
chrVII 736047 736047 G
chrVII 736048 736048 C
chrVII 736058 736058 T
chrVII 736063 736063 T
chrVII 736064 736064 GT
chrVII 736065 736065 A
chrVII 736069 736069 G
chrVII 736071 736071 A
chrVII 736072 736072 C
chrVII 736073 736073 AC
chrVII 736080 736080 AT
chrVII 736082 736082 AT
chrVII 736083 736083 G
chrVII 736084 736084 AT
chrVII 736090 736090 A
chrVII 736093 736093 ACGT
chrVII 736097 736097 C
chrVII 736100 736100 T
chrVII 736106 736106 T
chrVII 736107 736107 GT
chrVII 736108 736108 C
chrVII 736110 736110 AC
chrVII 736111 736111 GT
chrVII 736112 736112 A
chrVII 736113 736113 AT
chrVII 736114 736114 AT
chrVII 736115 736115 C
chrVII 736118 736118 CG
chrVII 736119 736119 A
chrVII 736120 736120 T
chrVII 736123 736123 T
chrVII 736124 736124 T
chrVII 736125 736125 A
chrVII 736126 736126 C
chrVII 736129 736129 T
chrVII 736134 736134 A
chrVII 736138 736138 C
chrVII 736153 736153 GT
chrVII 736161 736161 T
chrVII 736170 736170 T
chrVII 736171 736171 C
chrVII 736172 736172 A
chrVII 736174 736174 AT
chrVII 736175 736175 C
chrVII 736176 736176 T
chrVII 736178 736178 T
chrVII 736181 736181 C
chrVII 736183 736183 C
chrVII 736184 736184 A
chrVII 736185 736185 T
chrVII 736186 736186 C
chrVII 736187 736187 A
chrVII 736188 736188 A
chrVII 736193 736193 A
chrVII 736194 736194 GT
chrVII 736195 736195 G
chrVII 736196 736196 G
chrVII 736198 736198 AC
chrVII 736201 736201 G
chrVII 736202 736202 G
chrVII 736210 736210 CG
chrVII 736212 736212 A
chrVII 736213 736213 AC
chrVII 736214 736214 AC
chrVII 736215 736215 CT
chrVII 736216 736216 T
chrVII 736217 736217 T
chrVII 736218 736218 C
chrVII 736219 736219 A
chrVII 736220 736220 C
chrVII 736221 736221 T
chrVII 736222 736222 GT
chrVII 736223 736223 A
chrVII 736224 736224 C
chrVII 736225 736225 T
chrVII 736227 736227 G
chrVII 736237 736237 ACG
chrVII 736243 736243 A
chrVII 736253 736253 A
chrVII 736258 736258 A
chrVII 736261 736261 A
chrVII 736262 736262 T
chrVII 736264 736264 T
chrVII 736266 736266 T
chrVII 736267 736267 ACG
chrVII 736268 736268 T
chrVII 736271 736271 CG
chrVII 736272 736272 G
chrVII 736273 736273 CG
chrVII 736275 736275 A
chrVII 736276 736276 C
chrVII 736277 736277 C
chrVII 736278 736278 AC
chrVII 736279 736279 T
chrVII 736286 736286 CG
chrVII 736288 736288 AT
chrVII 736294 736294 CG
chrVII 736297 736297 A
chrVII 736305 736305 AT
chrVII 736315 736315 CG
chrVII 736317 736317 AT
chrVII 736318 736318 A
chrVII 736323 736323 ACGT
chrVII 736324 736324 ACGT
chrVII 736325 736325 ACGT
chrVII 736326 736326 ACGT
chrVII 736327 736327 ACGT
chrVII 736328 736328 ACGT
chrVII 736329 736329 ACG
chrVII 736330 736330 CGT
chrVII 736331 736331 ACGT
chrVII 736332 736332 ACG
chrVII 736333 736333 ACG
chrVII 736334 736334 CG
chrVII 736335 736335 AT
chrVII 740870 740870 C
chrVII 740873 740873 C
chrVII 740879 740879 T
chrVII 740882 740882 T
chrVII 740894 740894 C
chrVII 740978 740978 C
chrVII 740981 740981 T
chrVII 740999 740999 C
chrVII 741020 741020 G
chrVII 741026 741026 G
chrVII 741068 741068 T
chrVII 741089 741089 T
chrVII 741098 741098 G
chrVII 741113 741113 T
chrVII 741119 741119 C
chrVII 741167 741167 C
chrVII 741173 741173 T
chrVII 741206 741206 A
chrVII 741217 741217 G
chrVII 741221 741221 A
chrVII 763789 763789 A
chrVII 763801 763801 T
chrVII 763816 763816 A
chrVII 763819 763819 T
chrVII 763822 763822 G
chrVII 763899 763899 G
chrVII 764130 764130 A
chrVII 764218 764218 C
chrVII 764284 764284 C
chrVII 764299 764299 G
chrVII 764392 764392 A
chrVII 764418 764418 A
chrVII 764460 764460 C
chrVII 764826 764826 T
chrVII 764972 764972 A
chrVII 764973 764973 C
chrVII 764974 764974 C
chrVII 765049 765049 C
chrVII 765058 765058 G
chrVII 765061 765061 A
chrVII 765076 765076 T
chrVII 765081 765081 G
chrVII 765082 765082 T
chrVII 778912 778912 G
chrVII 778913 778913 G
chrVII 778914 778914 C
chrVII 778915 778915 T
chrVII 778916 778916 G
chrVII 778917 778917 AG
chrVII 778918 778918 C
chrVII 778919 778919 A
chrVII 778931 778931 C
chrVII 778940 778940 G
chrVII 778942 778942 AC
chrVII 778954 778954 T
chrVII 778961 778961 G
chrVII 778981 778981 A
chrVII 778989 778989 G
chrVII 778994 778994 C
chrVII 778995 778995 C
chrVII 778996 778996 T
chrVII 779002 779002 C
chrVII 779004 779004 C
chrVII 779020 779020 ACG
chrVII 779024 779024 A
chrVII 779038 779038 CG
chrVII 779039 779039 AT
chrVII 779041 779041 A
chrVII 779042 779042 G
chrVII 779043 779043 A
chrVII 779044 779044 T
chrVII 779045 779045 G
chrVII 779046 779046 C
chrVII 779047 779047 G
chrVII 779048 779048 T
chrVII 779049 779049 G
chrVII 779050 779050 CG
chrVII 779051 779051 AT
chrVII 779052 779052 T
chrVII 779059 779059 ACGT
chrVII 779060 779060 A
chrVII 779061 779061 A
chrVII 779066 779066 AT
chrVII 779067 779067 ACT
chrVII 779068 779068 AT
chrVII 779070 779070 A
chrVII 779090 779090 AT
chrVII 779091 779091 CG
chrVII 779095 779095 AT
chrVII 779098 779098 AT
chrVII 779099 779099 AT
chrVII 779104 779104 AT
chrVII 779105 779105 AGT
chrVII 779106 779106 G
chrVII 779107 779107 C
chrVII 779109 779109 A
chrVII 779110 779110 AT
chrVII 779113 779113 AGT
chrVII 779114 779114 AT
chrVII 779115 779115 AT
chrVII 779116 779116 T
chrVII 787390 787390 A
chrVII 787429 787429 C
chrVII 787430 787430 T
chrVII 787441 787441 T
chrVII 787450 787450 C
chrVII 787474 787474 C
chrVII 787531 787531 G
chrVII 787534 787534 A
chrVII 787546 787546 G
chrVII 787558 787558 T
chrVII 787618 787618 T
chrVII 787624 787624 A
chrVII 787657 787657 C
chrVII 787669 787669 G
chrVII 787696 787696 G
chrVII 787720 787720 C
chrVII 787723 787723 G
chrVII 811430 811430 AT
chrVII 811431 811431 CGT
chrVII 811432 811432 ACT
chrVII 811433 811433 AGT
chrVII 811434 811434 CGT
chrVII 811435 811435 CGT
chrVII 811436 811436 ACG
chrVII 811437 811437 ACG
chrVII 811438 811438 ACG
chrVII 811439 811439 CGT
chrVII 811440 811440 ACG
chrVII 811441 811441 CGT
chrVII 811442 811442 ACG
chrVII 811443 811443 CGT
chrVII 811444 811444 ACG
chrVII 811445 811445 CGT
chrVII 811446 811446 ACG
chrVII 811454 811454 G
chrVII 811457 811457 GT
chrVII 811458 811458 CG
chrVII 811459 811459 GT
chrVII 811461 811461 C
chrVII 811466 811466 AC
chrVII 811467 811467 C
chrVII 811468 811468 A
chrVII 811484 811484 G
chrVII 811489 811489 T
chrVII 811490 811490 A
chrVII 811493 811493 G
chrVII 811506 811506 G
chrVII 811511 811511 T
chrVII 811524 811524 C
chrVII 811527 811527 G
chrVII 811529 811529 A
chrVII 811530 811530 T
chrVII 811540 811540 AT
chrVII 811552 811552 C
chrVII 811553 811553 A
chrVII 811554 811554 A
chrVII 811557 811557 CG
chrVII 811559 811559 AT
chrVII 811560 811560 C
chrVII 811565 811565 A
chrVII 811572 811572 T
chrVII 811573 811573 A
chrVII 811581 811581 C
chrVII 811582 811582 A
chrVII 811583 811583 CT
chrVII 811584 811584 C
chrVII 811585 811585 G
chrVII 811597 811597 C
chrVII 811598 811598 A
chrVII 811600 811600 T
chrVII 811601 811601 G
chrVII 811602 811602 A
chrVII 811606 811606 G
chrVII 811608 811608 ACT
chrVII 811620 811620 CG
chrVII 811621 811621 A
chrVII 811622 811622 C
chrVII 811623 811623 GT
chrVII 811624 811624 T
chrVII 811627 811627 CG
chrVII 811647 811647 AT
chrVII 811655 811655 A
chrVII 811660 811660 CG
chrVII 811661 811661 C
chrVII 811662 811662 AT
chrVII 811668 811668 CG
chrVII 811670 811670 C
chrVII 811673 811673 T
chrVII 811674 811674 G
chrVII 811676 811676 T
chrVII 811677 811677 G
chrVII 811678 811678 G
chrVII 811683 811683 T
chrVII 811684 811684 T
chrVII 811686 811686 ACGT
chrVII 811690 811690 A
chrVII 811704 811704 CG
chrVII 811705 811705 AGT
chrVII 811706 811706 AC
chrVII 811707 811707 A
chrVII 811708 811708 G
chrVII 811709 811709 A
chrVII 811710 811710 T
chrVII 811711 811711 G
chrVII 811712 811712 C
chrVII 811713 811713 G
chrVII 811714 811714 T
chrVII 811715 811715 G
chrVII 811716 811716 CG
chrVII 811717 811717 AT
chrVII 811718 811718 T
chrVII 811719 811719 AT
chrVII 811720 811720 AT
chrVII 811721 811721 AT
chrVII 811722 811722 A
chrVII 811725 811725 ACGT
chrVII 811726 811726 A
chrVII 811727 811727 AT
chrVII 811728 811728 CG
chrVII 811731 811731 C
chrVII 811732 811732 AT
chrVII 811733 811733 AT
chrVII 811734 811734 CG
chrVII 811736 811736 CG
chrVII 811756 811756 AT
chrVII 811757 811757 CG
chrVII 811759 811759 A
chrVII 811763 811763 T
chrVII 811764 811764 C
chrVII 811765 811765 AT
chrVII 811768 811768 G
chrVII 811769 811769 CG
chrVII 811770 811770 AC
chrVII 811771 811771 ACGT
chrVII 811772 811772 AGT
chrVII 811773 811773 C
chrVII 811774 811774 AT
chrVII 811775 811775 ACGT
chrVII 811776 811776 ACT
chrVII 811777 811777 A
chrVII 811778 811778 G
chrVII 811779 811779 ACG
chrVII 811780 811780 ACT
chrVII 811781 811781 ACGT
chrVII 811782 811782 G
chrVII 811783 811783 T
chrVII 811784 811784 ACT
chrVII 811789 811789 G
chrVII 811790 811790 C
chrVII 811792 811792 T
chrVII 811793 811793 A
chrVII 811816 811816 T
chrVII 811820 811820 AT
chrVII 811897 811897 CG
chrVII 812013 812013 T
chrVII 812031 812031 AT
chrVII 812058 812058 AT
chrVII 812125 812125 CG
chrVII 812132 812132 CG
chrVII 812145 812145 CG
chrVII 812174 812174 CG
chrVII 812177 812177 AT
chrVII 812179 812179 AT
chrVII 812181 812181 AT
chrVII 812182 812182 CG
chrVII 812197 812197 AT
chrVII 812209 812209 AT
chrVII 812221 812221 G
chrVII 812229 812229 AT
chrVII 812245 812245 C
chrVII 812248 812248 CG
chrVII 812249 812249 A
chrVII 812250 812250 C
chrVII 812270 812270 A
chrVII 812325 812325 AT
chrVII 812337 812337 T
chrVII 812355 812355 AT
chrVII 812461 812461 AT
chrVII 812475 812475 AT
chrVII 812526 812526 AT
chrVII 812557 812557 AT
chrVII 812592 812592 G
chrVII 812598 812598 CG
chrVII 812610 812610 AT
chrVII 812685 812685 AT
chrVII 812757 812757 AT
chrVII 812865 812865 CG
chrVII 812876 812876 G
chrVII 812889 812889 CG
chrVII 812943 812943 CG
chrVII 812966 812966 G
chrVII 813016 813016 CG
chrVII 813063 813063 CG
chrVII 813068 813068 CG
chrVII 813277 813277 G
chrVII 813323 813323 A
chrVII 813328 813328 CG
chrVII 813385 813385 C
chrVII 813595 813595 AT
chrVII 813673 813673 CG
chrVII 813677 813677 A
chrVII 813733 813733 AT
chrVII 813826 813826 C
chrVII 813859 813859 A
chrVII 814154 814154 A
chrVII 814158 814158 A
chrVII 814159 814159 G
chrVII 814160 814160 A
chrVII 814164 814164 A
chrVII 814171 814171 T
chrVII 814172 814172 G
chrVII 814173 814173 C
chrVII 814176 814176 T
chrVII 814177 814177 T
chrVII 814178 814178 T
chrVII 814179 814179 A
chrVII 814180 814180 CG
chrVII 814181 814181 A
chrVII 814183 814183 C
chrVII 814267 814267 T
chrVII 814315 814315 AT
chrVII 814354 814354 CG
chrVII 814397 814397 AT
chrVII 814402 814402 CT
chrVII 814406 814406 AT
chrVII 814408 814408 CG
chrVII 814420 814420 CG
chrVII 814424 814424 CG
chrVII 814426 814426 C
chrVII 814429 814429 C
chrVII 814441 814441 T
chrVII 814493 814493 AT
chrVII 814504 814504 AT
chrVII 814527 814527 AT
chrVII 814588 814588 AT
chrVII 814604 814604 AT
chrVII 814606 814606 CG
chrVII 814612 814612 C
chrVII 814625 814625 C
chrVII 814627 814627 C
chrVII 814642 814642 CG
chrVII 814653 814653 T
chrVII 814700 814700 C
chrVII 814703 814703 G
chrVII 814752 814752 AT
chrVII 814760 814760 AT
chrVII 814819 814819 CG
chrVII 814832 814832 CG
chrVII 814837 814837 CG
chrVII 814840 814840 AT
chrVII 814878 814878 A
chrVII 814900 814900 C
chrVII 814972 814972 C
chrVII 815000 815000 C
chrVII 815003 815003 G
chrVII 815011 815011 C
chrVII 815014 815014 T
chrVII 815049 815049 CG
chrVII 815053 815053 CG
chrVII 815095 815095 C
chrVII 815194 815194 AT
chrVII 815195 815195 AT
chrVII 815198 815198 CG
chrVII 815225 815225 G
chrVII 815236 815236 C
chrVII 815419 815419 AT
chrVII 815426 815426 CG
chrVII 815434 815434 AT
chrVII 815449 815449 AT
chrVII 815455 815455 AT
chrVII 815500 815500 AT
chrVII 815507 815507 G
chrVII 815534 815534 AT
chrVII 815559 815559 AT
chrVII 815571 815571 CG
chrVII 815626 815626 CG
chrVII 815659 815659 AT
chrVII 815683 815683 C
chrVII 815699 815699 AT
chrVII 815777 815777 AT
chrVII 815797 815797 AT
chrVII 815902 815902 CG
chrVII 815989 815989 A
chrVII 815992 815992 T
chrVII 815994 815994 G
chrVII 815995 815995 T
chrVII 815999 815999 G
chrVII 816010 816010 T
chrVII 816031 816031 AT
chrVII 816052 816052 T
chrVII 816058 816058 T
chrVII 816064 816064 CG
chrVII 816067 816067 CG
chrVII 816073 816073 AT
chrVII 816076 816076 G
chrVII 816079 816079 AT
chrVII 816085 816085 G
chrVII 816095 816095 AT
chrVII 816097 816097 G
chrVII 816101 816101 G
chrVII 816161 816161 CG
chrVII 816163 816163 A
chrVII 816172 816172 CG
chrVII 816193 816193 CG
chrVII 816199 816199 AT
chrVII 816215 816215 CG
chrVII 816217 816217 AT
chrVII 816220 816220 AT
chrVII 816247 816247 T
chrVII 816269 816269 T
chrVII 816277 816277 T
chrVII 816279 816279 A
chrVII 816283 816283 A
chrVII 816286 816286 T
chrVII 816297 816297 G
chrVII 816298 816298 A
chrVII 816307 816307 C
chrVII 816327 816327 AT
chrVII 816356 816356 AT
chrVII 816364 816364 CG
chrVII 816365 816365 AT
chrVII 816369 816369 AT
chrVII 816370 816370 AT
chrVII 816372 816372 CG
chrVII 816379 816379 CG
chrVII 816382 816382 CG
chrVII 816415 816415 T
chrVII 816493 816493 A
chrVII 816517 816517 A
chrVII 816520 816520 CG
chrVII 816526 816526 G
chrVII 816532 816532 A
chrVII 816536 816536 A
chrVII 816554 816554 CG
chrVII 816556 816556 CG
chrVII 816569 816569 CG
chrVII 816575 816575 AT
chrVII 816577 816577 CG
chrVII 816578 816578 AT
chrVII 816580 816580 A
chrVII 816581 816581 ACG
chrVII 816610 816610 AT
chrVII 816619 816619 G
chrVII 816655 816655 CG
chrVII 816661 816661 AT
chrVII 816663 816663 AT
chrVII 816664 816664 T
chrVII 816665 816665 T
chrVII 816670 816670 T
chrVII 816673 816673 T
chrVII 816709 816709 A
chrVII 816718 816718 T
chrVII 816730 816730 G
chrVII 816748 816748 G
chrVII 816749 816749 A
chrVII 816751 816751 A
chrVII 816763 816763 AT
chrVII 816781 816781 A
chrVII 816785 816785 T
chrVII 816790 816790 G
chrVII 816791 816791 A
chrVII 816793 816793 A
chrVII 816828 816828 CG
chrVII 816860 816860 C
chrVII 816863 816863 G
chrVII 816865 816865 T
chrVII 816866 816866 C
chrVII 816867 816867 T
chrVII 816870 816870 T
chrVII 816907 816907 CG
chrVII 816947 816947 CG
chrVII 816973 816973 AT
chrVII 816975 816975 T
chrVII 816988 816988 C
chrVII 816991 816991 A
chrVII 816993 816993 A
chrVII 816994 816994 C
chrVII 816997 816997 C
chrVII 817021 817021 C
chrVII 817033 817033 AT
chrVII 817059 817059 T
chrVII 817060 817060 AG
chrVII 817061 817061 CT
chrVII 817062 817062 ACG
chrVII 817063 817063 ACG
chrVII 817064 817064 CGT
chrVII 817065 817065 ACG
chrVII 817066 817066 ACT
chrVII 817067 817067 ACT
chrVII 817068 817068 ACT
chrVII 817069 817069 ACG
chrVII 817070 817070 ACT
chrVII 817071 817071 ACT
chrVII 817072 817072 ACG
chrVII 817073 817073 CGT
chrVII 817081 817081 G
chrVII 817084 817084 CGT
chrVII 817085 817085 CG
chrVII 817086 817086 GT
chrVII 817088 817088 C
chrVII 817090 817090 CG
chrVII 817093 817093 AC
chrVII 817094 817094 C
chrVII 817095 817095 A
chrVII 817097 817097 CG
chrVII 817102 817102 AT
chrVII 817103 817103 CG
chrVII 817111 817111 G
chrVII 817116 817116 T
chrVII 817117 817117 AT
chrVII 817120 817120 G
chrVII 817133 817133 G
chrVII 817138 817138 T
chrVII 817151 817151 C
chrVII 817154 817154 G
chrVII 817156 817156 A
chrVII 817157 817157 T
chrVII 817167 817167 AT
chrVII 817179 817179 C
chrVII 817180 817180 A
chrVII 817181 817181 A
chrVII 817184 817184 CG
chrVII 817186 817186 AT
chrVII 817187 817187 C
chrVII 817192 817192 A
chrVII 817199 817199 T
chrVII 817200 817200 A
chrVII 817208 817208 C
chrVII 817209 817209 A
chrVII 817210 817210 CT
chrVII 817211 817211 C
chrVII 817212 817212 G
chrVII 817224 817224 C
chrVII 817225 817225 A
chrVII 817227 817227 T
chrVII 817228 817228 G
chrVII 817229 817229 A
chrVII 817233 817233 G
chrVII 817235 817235 ACT
chrVII 817247 817247 CG
chrVII 817248 817248 A
chrVII 817249 817249 C
chrVII 817250 817250 GT
chrVII 817251 817251 T
chrVII 817254 817254 CG
chrVII 817274 817274 AT
chrVII 817282 817282 A
chrVII 817287 817287 CG
chrVII 817288 817288 C
chrVII 817289 817289 AT
chrVII 817295 817295 CG
chrVII 817297 817297 C
chrVII 817300 817300 T
chrVII 817301 817301 G
chrVII 817303 817303 T
chrVII 817304 817304 G
chrVII 817305 817305 G
chrVII 817310 817310 T
chrVII 817311 817311 T
chrVII 817313 817313 ACGT
chrVII 817317 817317 A
chrVII 817331 817331 CG
chrVII 817332 817332 AGT
chrVII 817333 817333 AC
chrVII 817334 817334 A
chrVII 817335 817335 G
chrVII 817336 817336 A
chrVII 817337 817337 T
chrVII 817338 817338 G
chrVII 817339 817339 C
chrVII 817340 817340 G
chrVII 817341 817341 T
chrVII 817342 817342 G
chrVII 817343 817343 CG
chrVII 817344 817344 AT
chrVII 817345 817345 T
chrVII 817346 817346 AT
chrVII 817347 817347 AT
chrVII 817348 817348 AT
chrVII 817349 817349 A
chrVII 817352 817352 ACGT
chrVII 817353 817353 A
chrVII 817354 817354 AT
chrVII 817355 817355 CG
chrVII 817358 817358 CG
chrVII 817359 817359 AT
chrVII 817360 817360 ACT
chrVII 817361 817361 CG
chrVII 817363 817363 CG
chrVII 817372 817372 G
chrVII 817373 817373 A
chrVII 817378 817378 T
chrVII 817379 817379 CGT
chrVII 817380 817380 CG
chrVII 817381 817381 ACG
chrVII 817382 817382 CG
chrVII 817383 817383 AGT
chrVII 817384 817384 CGT
chrVII 817385 817385 ACG
chrVII 817386 817386 CGT
chrVII 817387 817387 CGT
chrVII 817388 817388 CGT
chrVII 817389 817389 CGT
chrVII 817390 817390 CGT
chrVII 817391 817391 ACG
chrVII 817392 817392 AGT
chrVII 817393 817393 CG
chrVII 817394 817394 AT
chrVII 817395 817395 CGT
chrVII 817397 817397 T
chrVII 817398 817398 A
chrVII 817399 817399 CG
chrVII 817401 817401 GT
chrVII 817402 817402 G
chrVII 817403 817403 T
chrVII 817404 817404 G
chrVII 817405 817405 A
chrVII 817406 817406 A
chrVII 817407 817407 A
chrVII 817409 817409 GT
chrVII 817410 817410 T
chrVII 817412 817412 ACG
chrVII 817413 817413 T
chrVII 817416 817416 G
chrVII 817417 817417 G
chrVII 817418 817418 CG
chrVII 817422 817422 CG
chrVII 817425 817425 A
chrVII 817426 817426 AT
chrVII 817429 817429 C
chrVII 817431 817431 AT
chrVII 817432 817432 GT
chrVII 817434 817434 CG
chrVII 817435 817435 AT
chrVII 817437 817437 C
chrVII 817438 817438 A
chrVII 817439 817439 G
chrVII 817440 817440 A
chrVII 817441 817441 G
chrVII 817442 817442 G
chrVII 817446 817446 G
chrVII 817447 817447 AC
chrVII 817448 817448 G
chrVII 817450 817450 T
chrVII 817455 817455 C
chrVII 817457 817457 T
chrVII 817458 817458 A
chrVII 817460 817460 G
chrVII 817461 817461 C
chrVII 817463 817463 AGT
chrVII 817464 817464 CG
chrVII 817465 817465 ACT
chrVII 817466 817466 CGT
chrVII 817467 817467 G
chrVII 817469 817469 GT
chrVII 817470 817470 C
chrVII 817474 817474 G
chrVII 817478 817478 A
chrVII 817484 817484 A
chrVII 817486 817486 A
chrVII 817487 817487 AT
chrVII 817488 817488 CT
chrVII 817489 817489 CT
chrVII 817491 817491 G
chrVII 817493 817493 ACT
chrVII 817494 817494 C
chrVII 817495 817495 T
chrVII 817500 817500 A
chrVII 817501 817501 T
chrVII 817503 817503 ACT
chrVII 817504 817504 AT
chrVII 817505 817505 CGT
chrVII 817506 817506 T
chrVII 817508 817508 T
chrVII 817509 817509 ACG
chrVII 817511 817511 AT
chrVII 817512 817512 G
chrVII 817514 817514 CG
chrVII 817516 817516 CG
chrVII 817517 817517 ACGT
chrVII 817518 817518 ACG
chrVII 817521 817521 C
chrVII 817523 817523 T
chrVII 817525 817525 G
chrVII 817526 817526 T
chrVII 817527 817527 T
chrVII 817528 817528 ACT
chrVII 817529 817529 CG
chrVII 817530 817530 A
chrVII 817531 817531 C
chrVII 817532 817532 G
chrVII 817533 817533 CT
chrVII 817534 817534 A
chrVII 817535 817535 CGT
chrVII 817537 817537 CG
chrVII 817538 817538 CG
chrVII 817539 817539 AGT
chrVII 817540 817540 T
chrVII 817541 817541 T
chrVII 817542 817542 AT
chrVII 817543 817543 C
chrVII 817544 817544 G
chrVII 817545 817545 A
chrVII 817546 817546 C
chrVII 817547 817547 T
chrVII 817548 817548 T
chrVII 817549 817549 C
chrVII 817550 817550 AGT
chrVII 817551 817551 CT
chrVII 817552 817552 C
chrVII 817553 817553 C
chrVII 817554 817554 T
chrVII 817555 817555 AGT
chrVII 817556 817556 AT
chrVII 817559 817559 AT
chrVII 817560 817560 C
chrVII 817563 817563 CG
chrVII 817564 817564 C
chrVII 817565 817565 A
chrVII 817568 817568 C
chrVII 817569 817569 AGT
chrVII 817570 817570 AT
chrVII 817571 817571 AT
chrVII 817572 817572 AG
chrVII 817573 817573 AC
chrVII 817574 817574 GT
chrVII 817575 817575 AGT
chrVII 817576 817576 AT
chrVII 817577 817577 CG
chrVII 817578 817578 C
chrVII 817581 817581 CG
chrVII 817582 817582 AGT
chrVII 817583 817583 GT
chrVII 817584 817584 CT
chrVII 817586 817586 T
chrVII 817587 817587 A
chrVII 817589 817589 GT
chrVII 817590 817590 C
chrVII 817592 817592 T
chrVII 817593 817593 T
chrVII 817596 817596 AT
chrVII 817597 817597 T
chrVII 817598 817598 G
chrVII 817599 817599 AT
chrVII 817601 817601 A
chrVII 817602 817602 T
chrVII 817605 817605 T
chrVII 817609 817609 T
chrVII 817610 817610 CG
chrVII 817612 817612 C
chrVII 817613 817613 G
chrVII 817616 817616 ACGT
chrVII 817619 817619 A
chrVII 817620 817620 G
chrVII 817621 817621 A
chrVII 817623 817623 C
chrVII 817624 817624 T
chrVII 817627 817627 AT
chrVII 817629 817629 CG
chrVII 817630 817630 AT
chrVII 817633 817633 CG
chrVII 817636 817636 ACGT
chrVII 817637 817637 G
chrVII 817638 817638 CG
chrVII 817639 817639 C
chrVII 817640 817640 G
chrVII 817641 817641 C
chrVII 817642 817642 AT
chrVII 817643 817643 CG
chrVII 817646 817646 CG
chrVII 817647 817647 AT
chrVII 817648 817648 CG
chrVII 817652 817652 ACT
chrVII 817653 817653 T
chrVII 817654 817654 CG
chrVII 817655 817655 AT
chrVII 817656 817656 CG
chrVII 817657 817657 A
chrVII 817658 817658 C
chrVII 817659 817659 A
chrVII 817664 817664 C
chrVII 817665 817665 T
chrVII 817671 817671 AT
chrVII 817672 817672 CG
chrVII 817673 817673 AT
chrVII 817675 817675 CG
chrVII 817677 817677 G
chrVII 817678 817678 AT
chrVII 817679 817679 AT
chrVII 817680 817680 CG
chrVII 817681 817681 AT
chrVII 817683 817683 CG
chrVII 817684 817684 G
chrVII 817688 817688 AT
chrVII 817689 817689 CG
chrVII 817690 817690 AT
chrVII 817691 817691 ACGT
chrVII 817692 817692 ACT
chrVII 817693 817693 C
chrVII 817694 817694 ACT
chrVII 817695 817695 AT
chrVII 817696 817696 ACG
chrVII 817697 817697 G
chrVII 817701 817701 AT
chrVII 817702 817702 A
chrVII 817708 817708 T
chrVII 817713 817713 CG
chrVII 817714 817714 C
chrVII 817720 817720 T
chrVII 817725 817725 ACGT
chrVII 817726 817726 ACGT
chrVII 817727 817727 ACGT
chrVII 817728 817728 ACGT
chrVII 817729 817729 ACGT
chrVII 817730 817730 ACGT
chrVII 817731 817731 AGT
chrVII 817732 817732 AGT
chrVII 817733 817733 CGT
chrVII 817734 817734 ACGT
chrVII 817735 817735 ACGT
chrVII 817736 817736 ACGT
chrVII 817737 817737 AGT
chrVII 817738 817738 AT
chrVII 817739 817739 AGT
chrVII 817742 817742 AT
chrVII 817765 817765 A
chrVII 817777 817777 A
chrVII 817801 817801 AT
chrVII 817804 817804 G
chrVII 817805 817805 T
chrVII 817807 817807 CG
chrVII 817808 817808 G
chrVII 817809 817809 T
chrVII 817810 817810 AT
chrVII 817811 817811 C
chrVII 817813 817813 AT
chrVII 817819 817819 CG
chrVII 817876 817876 AT
chrVII 817878 817878 AT
chrVII 817909 817909 CG
chrVII 817966 817966 A
chrVII 817972 817972 G
chrVII 817978 817978 AT
chrVII 817979 817979 A
chrVII 817995 817995 AT
chrVII 817996 817996 AT
chrVII 818005 818005 CG
chrVII 818007 818007 CG
chrVII 818008 818008 AT
chrVII 818013 818013 G
chrVII 818017 818017 G
chrVII 818020 818020 G
chrVII 818050 818050 CG
chrVII 818071 818071 CG
chrVII 818080 818080 G
chrVII 818089 818089 C
chrVII 818098 818098 AT
chrVII 818101 818101 CG
chrVII 818116 818116 CG
chrVII 818119 818119 CG
chrVII 818125 818125 CG
chrVII 818155 818155 CG
chrVII 818158 818158 CG
chrVII 818164 818164 AT
chrVII 818173 818173 CG
chrVII 818179 818179 AT
chrVII 818182 818182 AT
chrVII 818188 818188 AT
chrVII 818194 818194 A
chrVII 818293 818293 CG
chrVII 818299 818299 AT
chrVII 818306 818306 CG
chrVII 818308 818308 AT
chrVII 818311 818311 CG
chrVII 818463 818463 CG
chrVII 818470 818470 AT
chrVII 818482 818482 AT
chrVII 818488 818488 AT
chrVII 818491 818491 CG
chrVII 818493 818493 AT
chrVII 818500 818500 C
chrVII 818506 818506 T
chrVII 818512 818512 G
chrVII 818529 818529 G
chrVII 818542 818542 T
chrVII 818611 818611 AT
chrVII 818617 818617 AT
chrVII 818619 818619 CG
chrVII 818620 818620 CG
chrVII 818629 818629 CG
chrVII 818631 818631 AT
chrVII 818635 818635 AT
chrVII 818641 818641 CG
chrVII 818693 818693 T
chrVII 818695 818695 C
chrVII 818697 818697 C
chrVII 818701 818701 T
chrVII 818703 818703 C
chrVII 818713 818713 T
chrVII 818722 818722 T
chrVII 818731 818731 G
chrVII 818734 818734 G
chrVII 818740 818740 A
chrVII 818746 818746 A
chrVII 818749 818749 T
chrVII 818755 818755 C
chrVII 818764 818764 G
chrVII 818767 818767 T
chrVII 818769 818769 C
chrVII 818788 818788 G
chrVII 818799 818799 CG
chrVII 818803 818803 CG
chrVII 818804 818804 AT
chrVII 818806 818806 CG
chrVII 818809 818809 AT
chrVII 818814 818814 CG
chrVII 818815 818815 AT
chrVII 818833 818833 C
chrVII 818839 818839 A
chrVII 818848 818848 T
chrVII 818851 818851 A
chrVII 818866 818866 A
chrVII 818873 818873 AT
chrVII 818875 818875 C
chrVII 818893 818893 T
chrVII 818937 818937 G
chrVII 818994 818994 CG
chrVII 819008 819008 G
chrVII 819031 819031 CG
chrVII 819034 819034 CG
chrVII 819040 819040 AT
chrVII 819049 819049 AT
chrVII 819052 819052 CG
chrVII 819069 819069 G
chrVII 819076 819076 C
chrVII 819079 819079 A
chrVII 819088 819088 T
chrVII 819094 819094 G
chrVII 819103 819103 C
chrVII 819127 819127 T
chrVII 819131 819131 C
chrVII 819140 819140 AT
chrVII 819145 819145 A
chrVII 819160 819160 CG
chrVII 819175 819175 G
chrVII 819203 819203 C
chrVII 819204 819204 CG
chrVII 819220 819220 AT
chrVII 819226 819226 CG
chrVII 819232 819232 CG
chrVII 819238 819238 AT
chrVII 819259 819259 CG
chrVII 819261 819261 G
chrVII 819274 819274 T
chrVII 819318 819318 G
chrVII 819322 819322 A
chrVII 819325 819325 A
chrVII 819328 819328 AT
chrVII 819359 819359 CG
chrVII 819376 819376 G
chrVII 819545 819545 AT
chrVII 819553 819553 AT
chrVII 819562 819562 CG
chrVII 819568 819568 CG
chrVII 819574 819574 AT
chrVII 819576 819576 CG
chrVII 819580 819580 AT
chrVII 819582 819582 C
chrVII 819588 819588 AT
chrVII 819608 819608 CG
chrVII 819616 819616 CG
chrVII 819622 819622 CG
chrVII 819631 819631 CG
chrVII 819634 819634 AT
chrVII 819646 819646 CG
chrVII 819652 819652 AT
chrVII 819729 819729 G
chrVII 819730 819730 T
chrVII 819733 819733 G
chrVII 819735 819735 T
chrVII 819736 819736 G
chrVII 819737 819737 A
chrVII 819739 819739 G
chrVII 819748 819748 G
chrVII 819769 819769 G
chrVII 819772 819772 A
chrVII 819776 819776 A
chrVII 819793 819793 G
chrVII 819796 819796 G
chrVII 819847 819847 T
chrVII 819849 819849 AT
chrVII 819891 819891 AT
chrVII 819894 819894 CG
chrVII 819901 819901 AT
chrVII 819914 819914 T
chrVII 819945 819945 CG
chrVII 819950 819950 CG
chrVII 819968 819968 AT
chrVII 819970 819970 A
chrVII 819984 819984 CG
chrVII 820015 820015 AT
chrVII 820024 820024 CG
chrVII 820029 820029 C
chrVII 820035 820035 T
chrVII 820048 820048 A
chrVII 820066 820066 AT
chrVII 820071 820071 CG
chrVII 820076 820076 AT
chrVII 820080 820080 CG
chrVII 820081 820081 G
chrVII 820084 820084 AT
chrVII 820086 820086 T
chrVII 820088 820088 G
chrVII 820093 820093 T
chrVII 820117 820117 CG
chrVII 820163 820163 A
chrVII 820176 820176 AT
chrVII 820183 820183 CG
chrVII 820186 820186 AT
chrVII 820189 820189 AT
chrVII 820195 820195 AT
chrVII 820200 820200 AT
chrVII 820202 820202 AT
chrVII 820204 820204 AT
chrVII 820207 820207 T
chrVII 820215 820215 A
chrVII 820227 820227 CG
chrVII 820233 820233 CG
chrVII 820261 820261 AT
chrVII 820336 820336 CG
chrVII 820390 820390 CG
chrVII 820441 820441 AT
chrVII 820549 820549 G
chrVII 820550 820550 G
chrVII 820551 820551 T
chrVII 820555 820555 CG
chrVII 820559 820559 T
chrVII 820560 820560 G
chrVII 820635 820635 AT
chrVII 820693 820693 ACGT
chrVII 820696 820696 AT
chrVII 820725 820725 AT
chrVII 820747 820747 T
chrVII 820748 820748 AT
chrVII 820749 820749 A
chrVII 820750 820750 A
chrVII 820751 820751 C
chrVII 820752 820752 C
chrVII 820753 820753 T
chrVII 820754 820754 GT
chrVII 820755 820755 T
chrVII 820756 820756 T
chrVII 820764 820764 A
chrVII 820765 820765 AC
chrVII 820766 820766 ACGT
chrVII 820767 820767 T
chrVII 820769 820769 G
chrVII 820770 820770 C
chrVII 820771 820771 C
chrVII 820772 820772 T
chrVII 820774 820774 AT
chrVII 820822 820822 CG
chrVII 820840 820840 AT
chrVII 820846 820846 CG
chrVII 820852 820852 CG
chrVII 820867 820867 CG
chrVII 820873 820873 AT
chrVII 820906 820906 C
chrVII 820924 820924 C
chrVII 820972 820972 ACGT
chrVII 821118 821118 CG
chrVII 821130 821130 AT
chrVII 821177 821177 C
chrVII 821178 821178 T
chrVII 821179 821179 C
chrVII 821180 821180 G
chrVII 821181 821181 C
chrVII 821182 821182 CG
chrVII 821183 821183 AG
chrVII 821184 821184 AT
chrVII 821185 821185 T
chrVII 821186 821186 T
chrVII 821191 821191 G
chrVII 821192 821192 AG
chrVII 821196 821196 T
chrVII 821198 821198 C
chrVII 821199 821199 G
chrVII 821206 821206 AT
chrVII 821239 821239 CG
chrVII 821255 821255 AT
chrVII 821264 821264 CG
chrVII 821296 821296 AT
chrVII 821309 821309 CG
chrVII 821340 821340 CG
chrVII 821341 821341 AT
chrVII 821350 821350 CG
chrVII 821371 821371 AT
chrVII 821475 821475 AT
chrVII 821567 821567 C
chrVII 821596 821596 CG
chrVII 821635 821635 AT
chrVII 821658 821658 T
chrVII 821677 821677 CG
chrVII 821683 821683 CG
chrVII 821686 821686 CG
chrVII 821703 821703 CG
chrVII 821714 821714 CG
chrVII 821726 821726 T
chrVII 821796 821796 A
chrVII 821891 821891 AT
chrVII 821925 821925 ACT
chrVII 821948 821948 AT
chrVII 822086 822086 AT
chrVII 822133 822133 AT
chrVII 822329 822329 AT
chrVII 822349 822349 CG
chrVII 822377 822377 C
chrVII 822378 822378 AT
chrVII 822379 822379 A
chrVII 822380 822380 C
chrVII 822383 822383 T
chrVII 822384 822384 CG
chrVII 822386 822386 T
chrVII 822387 822387 G
chrVII 822401 822401 T
chrVII 822402 822402 G
chrVII 822405 822405 G
chrVII 822420 822420 T
chrVII 822434 822434 A
chrVII 822471 822471 AT
chrVII 822476 822476 A
chrVII 822506 822506 C
chrVII 822508 822508 C
chrVII 822509 822509 A
chrVII 822511 822511 A
chrVII 822542 822542 T
chrVII 822635 822635 AT
chrVII 822699 822699 CG
chrVII 822717 822717 AT
chrVII 822759 822759 T
chrVII 822779 822779 AT
chrVII 822781 822781 AT
chrVII 822782 822782 AT
chrVII 822783 822783 AT
chrVII 822786 822786 C
chrVII 822787 822787 GT
chrVII 822788 822788 ACG
chrVII 822789 822789 CT
chrVII 822790 822790 G
chrVII 822796 822796 T
chrVII 822816 822816 AT
chrVII 822875 822875 A
chrVII 822884 822884 CG
chrVII 822888 822888 CG
chrVII 822895 822895 CG
chrVII 822896 822896 AT
chrVII 822897 822897 CG
chrVII 822961 822961 T
chrVII 822962 822962 C
chrVII 822963 822963 AG
chrVII 822964 822964 CGT
chrVII 822965 822965 ACT
chrVII 822966 822966 CT
chrVII 822967 822967 AGT
chrVII 822968 822968 ACT
chrVII 822969 822969 AGT
chrVII 822970 822970 ACG
chrVII 822971 822971 CG
chrVII 822972 822972 AGT
chrVII 822973 822973 AGT
chrVII 822974 822974 CGT
chrVII 822980 822980 AT
chrVII 822983 822983 ACGT
chrVII 822984 822984 CG
chrVII 822985 822985 AT
chrVII 822986 822986 G
chrVII 822987 822987 A
chrVII 822988 822988 AT
chrVII 822989 822989 AT
chrVII 822991 822991 CGT
chrVII 822992 822992 AT
chrVII 822994 822994 ACG
chrVII 822995 822995 T
chrVII 822998 822998 G
chrVII 822999 822999 G
chrVII 823000 823000 CG
chrVII 823004 823004 CG
chrVII 823007 823007 A
chrVII 823008 823008 AT
chrVII 823011 823011 C
chrVII 823013 823013 AT
chrVII 823014 823014 GT
chrVII 823016 823016 CG
chrVII 823017 823017 AT
chrVII 823019 823019 C
chrVII 823020 823020 A
chrVII 823021 823021 G
chrVII 823022 823022 A
chrVII 823023 823023 G
chrVII 823024 823024 G
chrVII 823028 823028 G
chrVII 823029 823029 AC
chrVII 823030 823030 G
chrVII 823032 823032 T
chrVII 823037 823037 C
chrVII 823039 823039 T
chrVII 823040 823040 A
chrVII 823042 823042 G
chrVII 823043 823043 C
chrVII 823045 823045 AGT
chrVII 823046 823046 CG
chrVII 823047 823047 ACT
chrVII 823048 823048 CGT
chrVII 823049 823049 G
chrVII 823051 823051 GT
chrVII 823052 823052 C
chrVII 823056 823056 G
chrVII 823060 823060 A
chrVII 823066 823066 A
chrVII 823068 823068 A
chrVII 823069 823069 AT
chrVII 823070 823070 CT
chrVII 823071 823071 CT
chrVII 823073 823073 G
chrVII 823075 823075 ACT
chrVII 823076 823076 C
chrVII 823077 823077 T
chrVII 823082 823082 A
chrVII 823083 823083 T
chrVII 823085 823085 ACT
chrVII 823086 823086 AT
chrVII 823087 823087 CGT
chrVII 823088 823088 T
chrVII 823090 823090 T
chrVII 823091 823091 ACG
chrVII 823093 823093 AT
chrVII 823094 823094 G
chrVII 823096 823096 CG
chrVII 823098 823098 CG
chrVII 823099 823099 ACGT
chrVII 823100 823100 ACG
chrVII 823103 823103 C
chrVII 823105 823105 T
chrVII 823107 823107 G
chrVII 823108 823108 T
chrVII 823109 823109 T
chrVII 823110 823110 ACT
chrVII 823111 823111 CG
chrVII 823112 823112 A
chrVII 823113 823113 C
chrVII 823114 823114 G
chrVII 823115 823115 CT
chrVII 823116 823116 A
chrVII 823117 823117 CGT
chrVII 823119 823119 CG
chrVII 823120 823120 CG
chrVII 823121 823121 AGT
chrVII 823122 823122 T
chrVII 823123 823123 T
chrVII 823124 823124 AT
chrVII 823125 823125 C
chrVII 823126 823126 G
chrVII 823127 823127 A
chrVII 823128 823128 C
chrVII 823129 823129 T
chrVII 823130 823130 T
chrVII 823131 823131 C
chrVII 823132 823132 AGT
chrVII 823133 823133 CT
chrVII 823134 823134 C
chrVII 823135 823135 C
chrVII 823136 823136 T
chrVII 823137 823137 AGT
chrVII 823138 823138 AT
chrVII 823141 823141 AT
chrVII 823142 823142 C
chrVII 823145 823145 CG
chrVII 823146 823146 C
chrVII 823147 823147 A
chrVII 823150 823150 C
chrVII 823151 823151 AGT
chrVII 823152 823152 AT
chrVII 823153 823153 AT
chrVII 823154 823154 AG
chrVII 823155 823155 AC
chrVII 823156 823156 GT
chrVII 823157 823157 AGT
chrVII 823158 823158 AT
chrVII 823159 823159 CG
chrVII 823160 823160 C
chrVII 823163 823163 CG
chrVII 823164 823164 AGT
chrVII 823165 823165 GT
chrVII 823166 823166 CT
chrVII 823168 823168 T
chrVII 823169 823169 A
chrVII 823171 823171 GT
chrVII 823172 823172 C
chrVII 823174 823174 T
chrVII 823175 823175 T
chrVII 823178 823178 AT
chrVII 823179 823179 T
chrVII 823180 823180 G
chrVII 823181 823181 AT
chrVII 823183 823183 A
chrVII 823184 823184 T
chrVII 823187 823187 T
chrVII 823191 823191 T
chrVII 823192 823192 CG
chrVII 823194 823194 C
chrVII 823195 823195 G
chrVII 823198 823198 ACGT
chrVII 823201 823201 A
chrVII 823202 823202 G
chrVII 823203 823203 A
chrVII 823205 823205 C
chrVII 823206 823206 T
chrVII 823209 823209 AT
chrVII 823211 823211 CG
chrVII 823212 823212 AT
chrVII 823215 823215 CG
chrVII 823218 823218 ACGT
chrVII 823219 823219 G
chrVII 823220 823220 CG
chrVII 823221 823221 C
chrVII 823222 823222 G
chrVII 823223 823223 C
chrVII 823224 823224 AT
chrVII 823225 823225 CG
chrVII 823228 823228 CG
chrVII 823229 823229 AT
chrVII 823230 823230 CG
chrVII 823234 823234 ACT
chrVII 823235 823235 T
chrVII 823236 823236 CG
chrVII 823237 823237 AT
chrVII 823238 823238 CG
chrVII 823239 823239 A
chrVII 823240 823240 C
chrVII 823241 823241 A
chrVII 823246 823246 C
chrVII 823247 823247 T
chrVII 823253 823253 AT
chrVII 823254 823254 CG
chrVII 823255 823255 AT
chrVII 823257 823257 CG
chrVII 823259 823259 G
chrVII 823260 823260 AT
chrVII 823261 823261 AT
chrVII 823262 823262 CG
chrVII 823263 823263 AT
chrVII 823265 823265 CG
chrVII 823266 823266 G
chrVII 823270 823270 AT
chrVII 823271 823271 CG
chrVII 823272 823272 AT
chrVII 823273 823273 ACGT
chrVII 823274 823274 ACT
chrVII 823275 823275 C
chrVII 823276 823276 ACT
chrVII 823277 823277 T
chrVII 823278 823278 AC
chrVII 823279 823279 G
chrVII 823283 823283 AT
chrVII 823284 823284 A
chrVII 823295 823295 CG
chrVII 823296 823296 C
chrVII 823302 823302 T
chrVII 823307 823307 ACGT
chrVII 823308 823308 ACGT
chrVII 823309 823309 ACGT
chrVII 823310 823310 ACGT
chrVII 823311 823311 ACGT
chrVII 823312 823312 ACGT
chrVII 823313 823313 ACGT
chrVII 823314 823314 ACGT
chrVII 823315 823315 CGT
chrVII 823316 823316 ACGT
chrVII 823317 823317 ACGT
chrVII 823318 823318 ACGT
chrVII 823319 823319 ACT
chrVII 823320 823320 AT
chrVII 823321 823321 G
chrVII 823322 823322 G
chrVII 828705 828705 C
chrVII 828706 828706 C
chrVII 828709 828709 G
chrVII 828710 828710 CT
chrVII 828711 828711 AC
chrVII 828713 828713 T
chrVII 828714 828714 G
chrVII 828718 828718 C
chrVII 828799 828799 A
chrVII 828807 828807 A
chrVII 828809 828809 G
chrVII 828811 828811 AT
chrVII 828812 828812 CG
chrVII 828814 828814 CG
chrVII 828815 828815 CGT
chrVII 828816 828816 CG
chrVII 828819 828819 G
chrVII 828820 828820 A
chrVII 828821 828821 GT
chrVII 828822 828822 T
chrVII 828823 828823 C
chrVII 845448 845448 A
chrVII 845459 845459 G
chrVII 845462 845462 GT
chrVII 845490 845490 T
chrVII 845511 845511 A
chrVII 845521 845521 C
chrVII 845524 845524 T
chrVII 845533 845533 T
chrVII 845536 845536 T
chrVII 845546 845546 A
chrVII 845595 845595 CG
chrVII 845599 845599 C
chrVII 845600 845600 A
chrVII 845604 845604 T
chrVII 857359 857359 A
chrVII 857360 857360 A
chrVII 857361 857361 GT
chrVII 857363 857363 A
chrVII 857364 857364 T
chrVII 857365 857365 C
chrVII 857366 857366 G
chrVII 857367 857367 G
chrVII 857368 857368 GT
chrVII 857370 857370 T
chrVII 857372 857372 T
chrVII 857373 857373 T
chrVII 857374 857374 A
chrVII 857377 857377 A
chrVII 857435 857435 C
chrVII 857453 857453 G
chrVII 857493 857493 AT
chrVII 857497 857497 CG
chrVII 857498 857498 CG
chrVII 857502 857502 CGT
chrVII 857503 857503 AT
chrVII 857504 857504 ACT
chrVII 857505 857505 CG
chrVII 857506 857506 ACGT
chrVII 857507 857507 AT
chrVII 857508 857508 ACGT
chrVII 857509 857509 AT
chrVII 857510 857510 ACGT
chrVII 857511 857511 T
chrVII 857512 857512 ACT
chrVII 857513 857513 G
chrVII 857514 857514 AT
chrVII 857515 857515 AT
chrVII 857516 857516 AT
chrVII 876033 876033 A
chrVII 876051 876051 T
chrVII 876057 876057 C
chrVII 876067 876067 A
chrVII 876081 876081 A
chrVII 876086 876086 A
chrVII 876087 876087 A
chrVII 876088 876088 T
chrVII 876089 876089 G
chrVII 876093 876093 G
chrVII 876094 876094 AT
chrVII 876095 876095 AG
chrVII 876096 876096 CGT
chrVII 876097 876097 CG
chrVII 876098 876098 AG
chrVII 876099 876099 T
chrVII 876100 876100 T
chrVII 876101 876101 A
chrVII 876102 876102 T
chrVII 876117 876117 A
chrVII 876123 876123 A
chrVII 876129 876129 T
chrVII 876130 876130 A
chrVII 876133 876133 CG
chrVII 876134 876134 G
chrVII 876136 876136 C
chrVII 876139 876139 C
chrVII 876140 876140 G
chrVII 876142 876142 CG
chrVII 876143 876143 T
chrVII 876144 876144 A
chrVII 876145 876145 A
chrVII 876146 876146 C
chrVII 876148 876148 A
chrVII 876150 876150 G
chrVII 876154 876154 A
chrVII 876155 876155 GT
chrVII 876157 876157 G
chrVII 876159 876159 C
chrVII 876162 876162 C
chrVII 876165 876165 A
chrVII 876166 876166 ACG
chrVII 876168 876168 G
chrVII 876175 876175 G
chrVII 876176 876176 A
chrVII 876177 876177 G
chrVII 876178 876178 AT
chrVII 876180 876180 C
chrVII 876182 876182 AG
chrVII 876183 876183 AG
chrVII 876184 876184 AT
chrVII 876187 876187 T
chrVII 876194 876194 A
chrVII 876197 876197 C
chrVII 876201 876201 G
chrVII 876205 876205 ACG
chrVII 876206 876206 AGT
chrVII 876207 876207 CG
chrVII 876208 876208 A
chrVII 876210 876210 CG
chrVII 876211 876211 C
chrVII 876213 876213 AT
chrVII 876214 876214 AT
chrVII 876216 876216 G
chrVII 876221 876221 A
chrVII 876223 876223 C
chrVII 876224 876224 T
chrVII 876225 876225 CT
chrVII 876229 876229 CG
chrVII 876230 876230 C
chrVII 876236 876236 ACGT
chrVII 876237 876237 AT
chrVII 876239 876239 AT
chrVII 876240 876240 CG
chrVII 876242 876242 AT
chrVII 876377 876377 G
chrVII 876378 876378 G
chrVII 876379 876379 C
chrVII 876380 876380 T
chrVII 876381 876381 T
chrVII 876382 876382 C
chrVII 876383 876383 CT
chrVII 876387 876387 C
chrVII 876388 876388 GT
chrVII 876389 876389 A
chrVII 876392 876392 G
chrVII 876467 876467 A
chrVII 876476 876476 CG
chrVII 876477 876477 AT
chrVII 876479 876479 G
chrVII 876480 876480 G
chrVII 876481 876481 C
chrVII 876484 876484 CG
chrVII 876485 876485 AT
chrVII 876486 876486 AT
chrVII 878686 878686 T
chrVII 878687 878687 G
chrVII 878688 878688 C
chrVII 878690 878690 C
chrVII 878692 878692 C
chrVII 878693 878693 T
chrVII 878695 878695 CG
chrVII 878696 878696 CGT
chrVII 878697 878697 CG
chrVII 878698 878698 AC
chrVII 878699 878699 GT
chrVII 878700 878700 T
chrVII 878701 878701 T
chrVII 878702 878702 A
chrVII 878703 878703 T
chrVII 878704 878704 T
chrVII 878705 878705 AG
chrVII 878706 878706 T
chrVII 878707 878707 T
chrVII 878708 878708 T
chrVII 878709 878709 T
chrVII 878817 878817 A
chrVII 878821 878821 AT
chrVII 878822 878822 CGT
chrVII 878823 878823 C
chrVII 878824 878824 T
chrVII 878825 878825 A
chrVII 878826 878826 CG
chrVII 878828 878828 AT
chrVII 878829 878829 CG
chrVII 878831 878831 CG
chrVII 878833 878833 AT
chrVII 878834 878834 A
chrVII 878835 878835 T
chrVII 878839 878839 A
chrVII 878840 878840 T
chrVII 878842 878842 C
chrVII 882805 882805 G
chrVII 882806 882806 T
chrVII 882808 882808 A
chrVII 882809 882809 A
chrVII 882811 882811 T
chrVII 882853 882853 C
chrVII 882854 882854 G
chrVII 882872 882872 A
chrVII 882884 882884 A
chrVII 882886 882886 T
chrVII 882925 882925 C
chrVII 882926 882926 G
chrVII 882946 882946 T
chrVII 882986 882986 A
chrVII 882998 882998 G
chrVII 883031 883031 G
chrVII 883058 883058 A
chrVII 883060 883060 C
chrVII 883067 883067 T
chrVII 883069 883069 C
chrVII 883097 883097 A
chrVII 883187 883187 AT
chrVII 883199 883199 AT
chrVII 883250 883250 AT
chrVII 883265 883265 G
chrVII 883268 883268 CG
chrVII 883271 883271 CG
chrVII 883276 883276 T
chrVII 883277 883277 G
chrVII 883283 883283 A
chrVII 883376 883376 CG
chrVII 883386 883386 AT
chrVII 883387 883387 AT
chrVII 883391 883391 AT
chrVII 883393 883393 CG
chrVII 883403 883403 T
chrVII 883457 883457 G
chrVII 883496 883496 G
chrVII 883502 883502 C
chrVII 883531 883531 C
chrVII 883532 883532 A
chrVII 883537 883537 C
chrVII 883538 883538 A
chrVII 883543 883543 T
chrVII 883547 883547 T
chrVII 883548 883548 A
chrVII 883549 883549 G
chrVII 883554 883554 G
chrVII 883739 883739 C
chrVII 883740 883740 T
chrVII 883741 883741 T
chrVII 883745 883745 T
chrVII 883746 883746 T
chrVII 883747 883747 G
chrVII 883763 883763 A
chrVII 921317 921317 T
chrVII 921353 921353 T
chrVII 921359 921359 C
chrVII 921389 921389 G
chrVII 921398 921398 T
chrVII 921494 921494 T
chrVII 921497 921497 T
chrVII 921506 921506 C
chrVII 921539 921539 C
chrVII 921557 921557 G
chrVII 921593 921593 G
chrVII 921596 921596 C
chrVII 921645 921645 A
chrVII 921650 921650 A
chrVII 921662 921662 G
chrVII 931161 931161 CT
chrVII 931164 931164 A
chrVII 931167 931167 A
chrVII 931168 931168 AG
chrVII 931169 931169 A
chrVII 931179 931179 G
chrVII 931182 931182 G
chrVII 931183 931183 A
chrVII 931184 931184 G
chrVII 931186 931186 T
chrVII 931187 931187 A
chrVII 931193 931193 T
chrVII 931210 931210 G
chrVII 931212 931212 G
chrVII 931214 931214 T
chrVII 931217 931217 C
chrVII 931243 931243 CT
chrVII 931244 931244 T
chrVII 931246 931246 T
chrVII 931248 931248 C
chrVII 931249 931249 A
chrVII 931261 931261 T
chrVII 931278 931278 T
chrVII 931297 931297 CG
chrVII 931313 931313 A
chrVII 931319 931319 T
chrVII 931359 931359 AT
chrVII 931368 931368 CG
chrVII 931369 931369 AT
chrVII 931376 931376 CG
chrVII 931378 931378 CG
chrVII 931380 931380 C
chrVII 931381 931381 AT
chrVII 931383 931383 AT
chrVII 931387 931387 C
chrVII 931398 931398 CG
chrVII 931403 931403 CG
chrVII 931436 931436 CG
chrVII 931437 931437 A
chrVII 931461 931461 T
chrVII 931462 931462 T
chrVII 931479 931479 CG
chrVII 931490 931490 G
chrVII 931491 931491 ACG
chrVII 931509 931509 AT
chrVII 931515 931515 AT
chrVII 931521 931521 CG
chrVII 931541 931541 ACGT
chrVII 931542 931542 ACGT
chrVII 931543 931543 ACGT
chrVII 931544 931544 AG
chrVII 931545 931545 ACGT
chrVII 931546 931546 ACGT
chrVII 931547 931547 ACGT
chrVII 931549 931549 A
chrVII 931554 931554 T
chrVII 931671 931671 G
chrVII 931673 931673 G
chrVII 931675 931675 AC
chrVII 931676 931676 CGT
chrVII 931677 931677 AGT
chrVII 931678 931678 ACG
chrVII 931679 931679 AGT
chrVII 931680 931680 CGT
chrVII 931681 931681 CGT
chrVII 931682 931682 AG
chrVII 931683 931683 ACG
chrVII 931684 931684 ACT
chrVII 931685 931685 ACG
chrVII 931686 931686 ACG
chrVII 931687 931687 ACT
chrVII 931692 931692 A
chrVII 931698 931698 G
chrVII 931699 931699 G
chrVII 931710 931710 T
chrVII 931711 931711 T
chrVII 931716 931716 A
chrVII 931717 931717 T
chrVII 931718 931718 CT
chrVII 931719 931719 G
chrVII 931720 931720 AG
chrVII 931721 931721 AC
chrVII 931722 931722 T
chrVII 931723 931723 C
chrVII 931724 931724 A
chrVII 931728 931728 C
chrVII 931729 931729 G
chrVII 931732 931732 C
chrVII 931737 931737 C
chrVII 931739 931739 A
chrVII 931740 931740 C
chrVII 931741 931741 A
chrVII 931753 931753 T
chrVII 931755 931755 T
chrVII 931756 931756 G
chrVII 931757 931757 T
chrVII 931758 931758 CG
chrVII 931759 931759 A
chrVII 931760 931760 GT
chrVII 931764 931764 C
chrVII 931765 931765 T
chrVII 931766 931766 G
chrVII 931769 931769 G
chrVII 931770 931770 A
chrVII 931772 931772 C
chrVII 931773 931773 G
chrVII 931774 931774 G
chrVII 931775 931775 C
chrVII 931776 931776 G
chrVII 931782 931782 A
chrVII 931783 931783 G
chrVII 931785 931785 A
chrVII 931788 931788 A
chrVII 931796 931796 ACGT
chrVII 931799 931799 CG
chrVII 931802 931802 G
chrVII 931803 931803 A
chrVII 931813 931813 AT
chrVII 931814 931814 CG
chrVII 931815 931815 A
chrVII 931816 931816 AT
chrVII 931819 931819 A
chrVII 931820 931820 A
chrVII 931822 931822 G
chrVII 931825 931825 T
chrVII 931826 931826 AT
chrVII 931827 931827 T
chrVII 931828 931828 T
chrVII 931829 931829 AGT
chrVII 931830 931830 CG
chrVII 931831 931831 CG
chrVII 931834 931834 CG
chrVII 931835 931835 G
chrVII 931836 931836 AT
chrVII 931837 931837 ACT
chrVII 931838 931838 GT
chrVII 931839 931839 AG
chrVII 931840 931840 CGT
chrVII 931841 931841 T
chrVII 931842 931842 AT
chrVII 931843 931843 AT
chrVII 931844 931844 CG
chrVII 931847 931847 T
chrVII 931848 931848 G
chrVII 931849 931849 C
chrVII 931853 931853 T
chrVII 931856 931856 AT
chrVII 931857 931857 ACGT
chrVII 931858 931858 A
chrVII 931859 931859 CG
chrVII 931861 931861 CG
chrVII 931862 931862 AT
chrVII 931863 931863 G
chrVII 931864 931864 AT
chrVII 931865 931865 A
chrVII 931866 931866 G
chrVII 931868 931868 C
chrVII 931870 931870 T
chrVII 931871 931871 T
chrVII 931872 931872 T
chrVII 931873 931873 ACGT
chrVII 931874 931874 CG
chrVII 931875 931875 CG
chrVII 931877 931877 CG
chrVII 931879 931879 A
chrVII 931880 931880 C
chrVII 931881 931881 CG
chrVII 931882 931882 T
chrVII 931883 931883 CG
chrVII 931884 931884 GT
chrVII 931885 931885 AT
chrVII 931886 931886 AT
chrVII 931887 931887 C
chrVII 931889 931889 A
chrVII 931891 931891 G
chrVII 931894 931894 G
chrVII 931895 931895 AC
chrVII 931896 931896 CG
chrVII 931898 931898 CG
chrVII 931900 931900 C
chrVII 931901 931901 T
chrVII 931903 931903 CT
chrVII 931904 931904 A
chrVII 931906 931906 AT
chrVII 931907 931907 ACG
chrVII 931908 931908 AT
chrVII 931909 931909 CGT
chrVII 931917 931917 AC
chrVII 931918 931918 CGT
chrVII 931919 931919 ACGT
chrVII 931921 931921 CG
chrVII 931923 931923 ACGT
chrVII 931924 931924 AG
chrVII 931925 931925 AT
chrVII 931926 931926 T
chrVII 931928 931928 T
chrVII 931934 931934 T
chrVII 931938 931938 CG
chrVII 931942 931942 G
chrVII 931943 931943 AC
chrVII 931945 931945 C
chrVII 931946 931946 ACG
chrVII 931947 931947 AGT
chrVII 931948 931948 CG
chrVII 931949 931949 ACT
chrVII 931951 931951 CG
chrVII 931952 931952 C
chrVII 931954 931954 AT
chrVII 931955 931955 AT
chrVII 931957 931957 G
chrVII 931962 931962 A
chrVII 931964 931964 C
chrVII 931965 931965 CGT
chrVII 931966 931966 C
chrVII 931970 931970 CG
chrVII 931971 931971 C
chrVII 931972 931972 T
chrVII 931973 931973 C
chrVII 931974 931974 T
chrVII 931975 931975 G
chrVII 931977 931977 AT
chrVII 931978 931978 CG
chrVII 931980 931980 AC
chrVII 931981 931981 AT
chrVII 931983 931983 G
chrVII 931986 931986 AT
chrVII 931987 931987 T
chrVII 931990 931990 CG
chrVII 931994 931994 CG
chrVII 931995 931995 C
chrVII 931996 931996 CG
chrVII 931999 931999 A
chrVII 932000 932000 AGT
chrVII 932002 932002 AT
chrVII 932003 932003 AT
chrVII 932005 932005 ACGT
chrVII 932006 932006 CG
chrVII 932007 932007 CG
chrVII 932008 932008 CG
chrVII 932009 932009 A
chrVII 932010 932010 AT
chrVII 932011 932011 AT
chrVII 932013 932013 A
chrVII 932014 932014 A
chrVII 932016 932016 T
chrVII 932020 932020 ACGT
chrVII 932021 932021 ACT
chrVII 932022 932022 ACGT
chrVII 932023 932023 AGT
chrVII 932024 932024 ACGT
chrVII 932025 932025 ACGT
chrVII 932026 932026 ACGT
chrVII 932027 932027 AGT
chrVII 932028 932028 A
chrVII 1000912 1000912 T
chrVII 1000917 1000917 T
chrVII 1000918 1000918 A
chrVII 1000919 1000919 C
chrVII 1000923 1000923 A
chrVII 1000925 1000925 T
chrVII 1001031 1001031 T
chrVII 1001043 1001043 C
chrVII 1001046 1001046 C
chrVII 1001081 1001081 A
chrVII 1001082 1001082 A
chrVII 1001307 1001307 C
chrVII 1001316 1001316 G
chrVII 1001320 1001320 C
chrVII 1001322 1001322 A
chrVII 1001325 1001325 T
chrVII 1001436 1001436 C
chrVII 1001475 1001475 C
chrVII 1001476 1001476 A
chrVII 1001589 1001589 C
chrVII 1001650 1001650 G
chrVII 1001721 1001721 C
chrVII 1001725 1001725 G
chrVII 1001727 1001727 A
chrVII 1001756 1001756 AT
chrVII 1001757 1001757 CG
chrVII 1001758 1001758 G
chrVII 1001763 1001763 A
chrVII 1001770 1001770 A
chrVII 1001874 1001874 C
chrVII 1001911 1001911 G
chrVII 1001912 1001912 C
chrVII 1001913 1001913 T
chrVII 1001928 1001928 C
chrVII 1001946 1001946 T
chrVII 1001967 1001967 T
chrVII 1002025 1002025 A
chrVII 1002026 1002026 A
chrVII 1002027 1002027 C
chrVII 1002090 1002090 T
chrVII 1002153 1002153 G
chrVII 1002186 1002186 G
chrVII 1002195 1002195 G
chrVII 1002201 1002201 C
chrVII 1002203 1002203 A
chrVII 1067549 1067549 A
chrVII 1067550 1067550 G
chrVII 1067558 1067558 T
chrVII 1067564 1067564 C
chrVII 1067573 1067573 C
chrVII 1067601 1067601 T
chrVII 1067666 1067666 T
chrVII 1067672 1067672 A
chrVII 1067684 1067684 T
chrVII 1067690 1067690 C
chrVII 1067867 1067867 C
chrVII 1067869 1067869 A
chrVII 1067870 1067870 C
chrVII 1067894 1067894 T
chrVII 1067897 1067897 A
chrVII 1067918 1067918 G
chrVII 1067954 1067954 A
chrVII 1067972 1067972 A
chrVII 1067975 1067975 T
chrVII 1068320 1068320 A
chrVII 1068321 1068321 G
chrVII 1068326 1068326 C
chrVII 1068338 1068338 G
chrVII 1068344 1068344 C
chrVII 1068416 1068416 G
chrVII 1068422 1068422 C
chrVII 1068425 1068425 G
chrVII 1068434 1068434 G
chrVII 1068437 1068437 T
chrVII 1068439 1068439 G
chrVII 1068449 1068449 G
chrVII 1068473 1068473 A
chrVII 1068476 1068476 C
chrVII 1068497 1068497 C
chrVII 1068503 1068503 A
chrVII 1068506 1068506 T
chrVII 1068518 1068518 G
chrVII 1068519 1068519 A
chrVII 1068521 1068521 A
chrVII 1068569 1068569 C
chrVII 1068599 1068599 T
chrVII 1068602 1068602 CG
chrVII 1068608 1068608 CG
chrVII 1068611 1068611 T
chrVII 1068614 1068614 T
chrVII 1068641 1068641 CG
chrVII 1068647 1068647 AT
chrVII 1068648 1068648 CG
chrVII 1068650 1068650 C
chrVII 1068653 1068653 G
chrVII 1068656 1068656 A
chrVII 1068659 1068659 G
chrVII 1068668 1068668 T
chrVII 1068728 1068728 C
chrVII 1068731 1068731 G
chrVII 1068740 1068740 G
chrVII 1068743 1068743 G
chrVII 1068806 1068806 A
chrVII 1068812 1068812 C
chrVII 1068832 1068832 T
chrVII 1068848 1068848 A
chrVII 1068856 1068856 A
chrVII 1068869 1068869 A
chrVII 1068872 1068872 C
chrVII 1068878 1068878 A
chrVII 1076181 1076181 G
chrVII 1076182 1076182 C
chrVII 1076183 1076183 A
chrVII 1076185 1076185 C
chrVII 1076208 1076208 T
chrVII 1076269 1076269 T
chrVII 1076293 1076293 G
chrVII 1076363 1076363 C
chrVII 1076432 1076432 G
chrVII 1076456 1076456 T
chrVII 1076528 1076528 C
chrVII 1076533 1076533 T
chrVII 1076591 1076591 A
chrVII 1076820 1076820 T
chrVII 1076847 1076847 C
chrVII 1076856 1076856 C
chrVII 1076946 1076946 T
chrVII 1076973 1076973 A
chrVII 1076976 1076976 A
chrVII 1076979 1076979 T
chrVII 1076985 1076985 A
chrVII 1076988 1076988 A
chrVII 1077018 1077018 A
chrVII 1077062 1077062 CG
chrVII 1077063 1077063 CG
chrVII 1077066 1077066 CG
chrVII 1077068 1077068 AT
chrVII 1077069 1077069 T
chrVII 1077072 1077072 C
chrVII 1077081 1077081 T
chrVII 1077084 1077084 A
chrVII 1077511 1077511 C
chrVII 1077997 1077997 T
chrVII 1078014 1078014 T
chrVII 1078212 1078212 G
chrVII 1078365 1078365 A
chrVII 1078399 1078399 G
chrVII 1078454 1078454 A
chrVII 1078515 1078515 T
chrVII 1078573 1078573 A
chrVII 1078645 1078645 G
chrVII 1078750 1078750 C
chrVII 1078753 1078753 A
chrVII 1078838 1078838 G
chrVII 1078862 1078862 T
chrVII 1079005 1079005 C
chrVII 1079007 1079007 A
chrVII 1079009 1079009 A
chrVII 1079025 1079025 G
chrVII 1079055 1079055 A
chrVII 1079068 1079068 G
chrVII 1079076 1079076 T
chrVII 1079104 1079104 A
chrVII 1079115 1079115 C
chrVII 1079170 1079170 G
chrVII 1079183 1079183 C
chrVII 1079189 1079189 G
chrVII 1079218 1079218 T
chrVII 1079233 1079233 T
chrVII 1079290 1079290 A
chrVII 1079303 1079303 G
chrVII 1079344 1079344 G
chrVII 1079375 1079375 C
chrVII 1079466 1079466 G
chrVII 1079489 1079489 C
chrVII 1079490 1079490 T
chrVII 1079509 1079509 G
chrVII 1079541 1079541 A
chrVII 1079556 1079556 G
chrVII 1079596 1079596 T
chrVII 1079615 1079615 G
chrVII 1079617 1079617 T
chrVII 1079643 1079643 G
chrVII 1079649 1079649 C
chrVII 1079656 1079656 G
chrVII 1079657 1079657 A
chrVII 1079689 1079689 G
chrVII 1079758 1079758 G
chrVII 1079825 1079825 G
chrVII 1079852 1079852 A
chrVII 1079866 1079866 G
chrVII 1079875 1079875 T
chrVII 1079904 1079904 G
chrVII 1080004 1080004 G
chrVII 1080008 1080008 AT
chrVII 1080009 1080009 G
chrVII 1080010 1080010 CG
chrVII 1080011 1080011 T
chrVII 1080012 1080012 A
chrVII 1080013 1080013 T
chrVII 1080017 1080017 G
chrVII 1080023 1080023 C
chrVII 1080024 1080024 C
chrVII 1080026 1080026 T
chrVII 1080027 1080027 G
chrVII 1080028 1080028 A
chrVII 1080123 1080123 A
chrVII 1080230 1080230 T
chrVII 1080231 1080231 G
chrVII 1080232 1080232 C
chrVII 1080273 1080273 A
chrVII 1080277 1080277 T
chrVII 1080279 1080279 C
chrVII 1080289 1080289 C
chrVII 1080295 1080295 T
chrVII 1080304 1080304 AT
chrVII 1080315 1080315 T
chrVII 1080326 1080326 T
chrVII 1080329 1080329 C
chrVII 1080338 1080338 CG
chrVII 1080341 1080341 AT
chrVII 1080353 1080353 C
chrVII 1080354 1080354 G
chrVII 1080355 1080355 G
chrVII 1080356 1080356 A
chrVII 1080357 1080357 T
chrVII 1080362 1080362 T
chrVII 1080375 1080375 A
chrVII 1080383 1080383 CG
chrVII 1080401 1080401 T
chrVII 1080407 1080407 CG
chrVII 1080413 1080413 A
chrVII 1080425 1080425 A
chrVII 1080443 1080443 T
chrVII 1080446 1080446 AT
chrVII 1080449 1080449 AT
chrVII 1080459 1080459 AT
chrVII 1080460 1080460 AT
chrVII 1080461 1080461 CG
chrVII 1080469 1080469 T
chrVII 1080470 1080470 T
chrVII 1080473 1080473 ACGT
chrVII 1080476 1080476 CG
chrVII 1080482 1080482 G
chrVII 1080494 1080494 CG
chrVII 1080495 1080495 A
chrVII 1080497 1080497 CG
chrVII 1080501 1080501 G
chrVII 1080503 1080503 T
chrVII 1080509 1080509 G
chrVII 1080548 1080548 C
chrVII 1080555 1080555 T
chrVII 1080557 1080557 T
chrVII 1080569 1080569 C
chrVII 1080581 1080581 AT
chrVII 1080590 1080590 CG
chrVII 1080604 1080604 CG
chrVII 1080620 1080620 AT
chrVII 1080623 1080623 T
chrVII 1080626 1080626 T
chrVII 1080628 1080628 AT
chrVII 1080629 1080629 G
chrVII 1080641 1080641 A
chrVII 1080643 1080643 T
chrVII 1080644 1080644 T
chrVII 1080660 1080660 AT
chrVII 1080669 1080669 CG
chrVII 1080672 1080672 CG
chrVII 1080673 1080673 AT
chrVII 1080674 1080674 CG
chrVII 1080676 1080676 AT
chrVII 1080680 1080680 AT
chrVII 1080681 1080681 AT
chrVII 1080683 1080683 AT
chrVII 1080684 1080684 AT
chrVII 1080685 1080685 AT
chrVII 1080687 1080687 CGT
chrVII 1080688 1080688 ACGT
chrVII 1080689 1080689 AT
chrVII 1080696 1080696 AT
chrVII 1080700 1080700 CG
chrVII 1080702 1080702 AT
chrVII 1080703 1080703 AT
chrVII 1080706 1080706 CG
chrVII 1080707 1080707 CG
chrVII 1080708 1080708 AT
chrVII 1080712 1080712 T
chrVII 1080716 1080716 A
chrVII 1080721 1080721 A
chrVII 1080728 1080728 CT
chrVII 1080729 1080729 CT
chrVII 1080730 1080730 T
chrVII 1080758 1080758 G
chrVII 1080905 1080905 A
chrVII 1080906 1080906 G
chrVII 1080908 1080908 A
chrVII 1080909 1080909 T
chrVII 1080910 1080910 G
chrVII 1080911 1080911 G
chrVII 1080912 1080912 AT
chrVII 1080919 1080919 G
chrVII 1080920 1080920 T
chrVII 1080924 1080924 A
chrVII 1080925 1080925 A
chrVII 1080926 1080926 A
chrVII 1080928 1080928 C
chrVII 1080929 1080929 T
chrVII 1080930 1080930 A
chrVII 1080931 1080931 C
chrVII 1081028 1081028 T
chrVII 1081029 1081029 C
chrVII 1081031 1081031 C
chrVII 1081034 1081034 T
chrVII 1081035 1081035 T
chrVII 1081036 1081036 A
chrVII 1081037 1081037 A
chrVII 1081038 1081038 A
chrVII 1081039 1081039 T
chrVII 1081057 1081057 C
chrVII 1081058 1081058 AC
chrVII 1081059 1081059 T
chrVII 1081061 1081061 A
chrVII 1081063 1081063 A
chrVII 1081064 1081064 T
chrVII 1081165 1081165 A
chrVII 1081166 1081166 A
chrVII 1081180 1081180 G
chrVII 1081194 1081194 T
chrVII 1081221 1081221 C
chrVII 1081233 1081233 A
chrVII 1081252 1081252 G
chrVII 1081257 1081257 T
chrVII 1081262 1081262 A
chrVII 1081320 1081320 T
chrVII 1081357 1081357 G
chrVII 1081358 1081358 A
chrVII 1081359 1081359 T
chrVII 1081363 1081363 AT
chrVII 1081364 1081364 A
chrVII 1081365 1081365 C
chrVII 1081366 1081366 A
chrVII 1081367 1081367 A
chrVII 1081368 1081368 C
chrVII 1081369 1081369 C
chrVII 1081370 1081370 A
chrVII 1081374 1081374 G
chrVII 1081397 1081397 CG
chrVII 1081404 1081404 AT
chrVII 1081407 1081407 AT
chrVII 1081430 1081430 AT
chrVII 1081448 1081448 AT
chrVII 1081450 1081450 A
chrVII 1081456 1081456 T
chrVII 1081457 1081457 C
chrVII 1081460 1081460 G
chrVII 1081465 1081465 C
chrVII 1081493 1081493 G
chrVII 1081506 1081506 CGT
chrVII 1081530 1081530 A
chrVII 1081584 1081584 C
chrVII 1081588 1081588 A
chrVII 1081594 1081594 A
chrVII 1081595 1081595 G
chrVII 1081597 1081597 A
chrVII 1081607 1081607 CG
chrVII 1081664 1081664 A
chrVII 1081677 1081677 CG
chrVII 1081683 1081683 AT
chrVII 1081688 1081688 G
chrVII 1081705 1081705 T
chrVII 1081731 1081731 AC
chrVII 1081734 1081734 G
chrVII 1081735 1081735 T
chrVII 1081750 1081750 C
chrVII 1081752 1081752 A
chrVII 1081753 1081753 G
chrVII 1081759 1081759 G
chrVII 1081776 1081776 A
chrVII 1081782 1081782 G
chrVII 1081791 1081791 AT
chrVII 1081792 1081792 CG
chrVII 1081815 1081815 CG
chrVII 1081821 1081821 G
chrVII 1081842 1081842 CG
chrVII 1081845 1081845 AT
chrVII 1081846 1081846 AT
chrVII 1081848 1081848 CG
chrVII 1081851 1081851 CG
chrVII 1081872 1081872 C
chrVII 1081887 1081887 AT
chrVII 1081899 1081899 CG
chrVII 1081902 1081902 AT
chrVII 1081903 1081903 AT
chrVII 1082037 1082037 C
chrVII 1082040 1082040 T
chrVII 1082042 1082042 A
chrVII 1082045 1082045 AT
chrVII 1082049 1082049 A
chrVII 1082073 1082073 T
chrVII 1082088 1082088 G
chrVII 1082094 1082094 T
chrVII 1082118 1082118 T
chrVII 1082123 1082123 T
chrVII 1082133 1082133 T
chrVII 1082155 1082155 CG
chrVII 1082167 1082167 CG
chrVII 1082189 1082189 A
chrVII 1082225 1082225 AT
chrVII 1082226 1082226 AT
chrVII 1082241 1082241 AT
chrVII 1082244 1082244 AT
chrVII 1082265 1082265 A
chrVII 1082268 1082268 CG
chrVII 1082273 1082273 T
chrVII 1082277 1082277 AT
chrVII 1082281 1082281 T
chrVII 1082282 1082282 CG
chrVII 1082290 1082290 AT
chrVII 1082295 1082295 CG
chrVII 1082305 1082305 CG
chrVII 1082307 1082307 A
chrVII 1082308 1082308 A
chrVII 1082318 1082318 T
chrVII 1082319 1082319 G
chrVII 1082331 1082331 T
chrVII 1082353 1082353 A
chrVII 1082358 1082358 A
chrVII 1082379 1082379 A
chrVII 1082392 1082392 C
chrVII 1082393 1082393 CG
chrVII 1082396 1082396 CG
chrVII 1082402 1082402 C
chrVII 1082419 1082419 AT
chrVII 1082442 1082442 CG
chrVII 1082456 1082456 CG
chrVII 1082486 1082486 G
chrVII 1082496 1082496 C
chrVII 1082508 1082508 T
chrVII 1082514 1082514 T
chrVII 1082519 1082519 G
chrVII 1082522 1082522 C
chrVII 1082523 1082523 A
chrVII 1082530 1082530 C
chrVII 1082538 1082538 CG
chrVII 1082544 1082544 T
chrVII 1082549 1082549 T
chrVII 1082568 1082568 C
chrVII 1082580 1082580 C
chrVII 1082581 1082581 G
chrVII 1082587 1082587 CG
chrVII 1082592 1082592 A
chrVII 1082622 1082622 CG
chrVII 1082656 1082656 AT
chrVII 1082664 1082664 AT
chrVII 1082681 1082681 AT
chrVII 1082682 1082682 AT
chrVII 1082688 1082688 CG
chrVII 1082697 1082697 CG
chrVII 1082700 1082700 AT
chrVII 1082721 1082721 T
chrVII 1082738 1082738 A
chrVII 1082769 1082769 CG
chrVII 1082771 1082771 CG
chrVII 1082775 1082775 CG
chrVII 1082785 1082785 A
chrVII 1082801 1082801 CG
chrVII 1082804 1082804 T
chrVII 1082806 1082806 CG
chrVII 1082807 1082807 G
chrVII 1082819 1082819 C
chrVII 1082858 1082858 T
chrVII 1082883 1082883 CG
chrVII 1082897 1082897 A
chrVII 1082905 1082905 CG
chrVII 1082906 1082906 A
chrVII 1082907 1082907 G
chrVII 1082922 1082922 AT
chrVII 1082923 1082923 CG
chrVII 1083106 1083106 T
chrVII 1083121 1083121 A
chrVII 1083143 1083143 A
chrVII 1083148 1083148 C
chrVII 1083181 1083181 T
chrVII 1083226 1083226 AT
chrVII 1083229 1083229 CG
chrVII 1083286 1083286 A
chrVII 1083299 1083299 A
chrVII 1083300 1083300 A
chrVII 1083303 1083303 C
chrVII 1083310 1083310 T
chrVII 1083311 1083311 CT
chrVII 1083312 1083312 G
chrVII 1083316 1083316 CT
chrVII 1083325 1083325 T
chrVII 1083332 1083332 A
chrVII 1083335 1083335 C
chrVII 1083340 1083340 T
chrVII 1083363 1083363 G
chrVII 1083364 1083364 C
chrVII 1083379 1083379 C
chrVII 1083401 1083401 CG
chrVII 1083404 1083404 G
chrVII 1083423 1083423 AT
chrVII 1083425 1083425 A
chrVII 1083426 1083426 A
chrVII 1083430 1083430 A
chrVII 1083431 1083431 CG
chrVII 1083434 1083434 ACG
chrVII 1083440 1083440 CG
chrVII 1083448 1083448 AT
chrVII 1083467 1083467 CG
chrVII 1083474 1083474 G
chrVII 1083477 1083477 C
chrVII 1083492 1083492 G
chrVII 1083498 1083498 C
chrVII 1083505 1083505 G
chrVII 1083520 1083520 C
chrVII 1083521 1083521 G
chrVII 1083523 1083523 T
chrVII 1083540 1083540 AT
chrVII 1083543 1083543 T
chrVII 1083560 1083560 CG
chrVII 1083568 1083568 CG
chrVII 1083573 1083573 G
chrVII 1083576 1083576 C
chrVII 1083577 1083577 A
chrVII 1083581 1083581 G
chrVII 1083582 1083582 T
chrVII 1083583 1083583 A
chrVII 1083584 1083584 G
chrVII 1083596 1083596 T
chrVII 1083601 1083601 C
chrVII 1083611 1083611 C
chrVII 1083624 1083624 T
chrVII 1083651 1083651 C
chrVII 1083655 1083655 G
chrVII 1083662 1083662 G
chrVII 1083663 1083663 G
chrVII 1083664 1083664 A
chrVII 1083687 1083687 AT
chrVII 1083693 1083693 AT
chrVII 1083694 1083694 CG
chrVII 1083697 1083697 CG
chrVII 1083699 1083699 CG
chrVII 1083700 1083700 AT
chrVII 1083725 1083725 T
chrVII 1083726 1083726 G
chrVII 1083735 1083735 A
chrVII 1083754 1083754 A
chrVII 1083765 1083765 T
chrVII 1083769 1083769 G
chrVII 1083781 1083781 A
chrVII 1083783 1083783 A
chrVII 1083785 1083785 G
chrVII 1083788 1083788 T
chrVII 1083792 1083792 G
chrVII 1083793 1083793 G
chrVII 1083796 1083796 C
chrVII 1083802 1083802 AC
chrVII 1083803 1083803 T
chrVII 1083805 1083805 A
chrVII 1083807 1083807 T
chrVII 1083808 1083808 A
chrVII 1083812 1083812 A
chrVII 1083817 1083817 G
chrVII 1083820 1083820 A
chrVII 1083825 1083825 C
chrVII 1083833 1083833 A
chrVII 1083840 1083840 CG
chrVII 1083841 1083841 CG
chrVII 1083845 1083845 A
chrVII 1083846 1083846 C
chrVII 1083847 1083847 AG
chrVII 1083853 1083853 C
chrVII 1083856 1083856 G
chrVII 1083862 1083862 A
chrVII 1083863 1083863 T
chrVII 1083864 1083864 A
chrVII 1083867 1083867 A
chrVII 1083873 1083873 A
chrVII 1083875 1083875 CG
chrVII 1083877 1083877 A
chrVII 1083888 1083888 AT
chrVII 1083895 1083895 T
chrVII 1083905 1083905 C
chrVII 1083907 1083907 CG
chrVII 1083914 1083914 AT
chrVII 1083916 1083916 G
chrVII 1083928 1083928 C
chrVII 1083929 1083929 A
chrVII 1083931 1083931 G
chrVII 1083932 1083932 A
chrVII 1083933 1083933 G
chrVII 1083939 1083939 G
chrVII 1083951 1083951 A
chrVII 1083953 1083953 A
chrVII 1083968 1083968 G
chrVII 1083977 1083977 A
chrVII 1084001 1084001 C
chrVII 1084006 1084006 G
chrVII 1084008 1084008 A
chrVII 1084026 1084026 A
chrVII 1084031 1084031 CG
chrVII 1084032 1084032 AT
chrVII 1084034 1084034 AT
chrVII 1084035 1084035 CG
chrVII 1084049 1084049 A
chrVII 1084062 1084062 AT
chrVII 1084103 1084103 G
chrVII 1084114 1084114 G
chrVII 1084141 1084141 G
chrVII 1084144 1084144 C
chrVII 1084145 1084145 T
chrVII 1084146 1084146 A
chrVII 1084151 1084151 G
chrVII 1084152 1084152 T
chrVII 1084331 1084331 A
chrVII 1084332 1084332 C
chrVII 1084333 1084333 C
chrVII 1084334 1084334 GT
chrVII 1084335 1084335 AG
chrVII 1084336 1084336 CGT
chrVII 1084337 1084337 AT
chrVII 1084338 1084338 T
chrVII 1084339 1084339 CG
chrVII 1084341 1084341 GT
chrVII 1084342 1084342 CT
chrVII 1084343 1084343 CGT
chrVII 1084344 1084344 AG
chrVII 1084345 1084345 T
chrVII 1084350 1084350 C
chrVII 1084359 1084359 C
chrVII 1084360 1084360 T
chrVII 1084457 1084457 T
chrVII 1084458 1084458 C
chrVII 1084460 1084460 A
chrVII 1084461 1084461 ACG
chrVII 1084462 1084462 A
chrVII 1084513 1084513 C
chrVII 1084516 1084516 C
chrVII 1084517 1084517 A
chrVII 1084518 1084518 AC
chrVII 1084519 1084519 AC
chrVII 1084520 1084520 A
chrVII 1084547 1084547 T
chrVII 1084576 1084576 AT
chrVII 1084585 1084585 AT
chrVII 1084586 1084586 CG
chrVII 1084587 1084587 A
chrVII 1084593 1084593 A
chrVII 1084595 1084595 A
chrVII 1084600 1084600 G
chrVII 1084607 1084607 T
chrVII 1084637 1084637 G
chrVII 1084638 1084638 CT
chrVII 1084639 1084639 A
chrVII 1084647 1084647 T
chrVII 1084660 1084660 T
chrVII 1084701 1084701 AT
chrVII 1084722 1084722 AT
chrVII 1084730 1084730 G
chrVII 1084731 1084731 C
chrVII 1084732 1084732 AC
chrVII 1084734 1084734 A
chrVII 1084735 1084735 A
chrVII 1084736 1084736 C
chrVII 1084737 1084737 A
chrVII 1084738 1084738 T
chrVII 1084748 1084748 A
chrVII 1084749 1084749 G
chrVII 1084750 1084750 A
chrVII 1084753 1084753 G
chrVII 1084754 1084754 G
chrVII 1084756 1084756 A
chrVII 1084768 1084768 CG
chrVII 1084772 1084772 CG
chrVII 1084779 1084779 A
chrVII 1084780 1084780 A
chrVII 1084781 1084781 T
chrVII 1084783 1084783 AC
chrVII 1084785 1084785 A
chrVII 1084786 1084786 T
chrVII 1084787 1084787 T
chrVII 1084798 1084798 AT
chrVII 1084800 1084800 G
chrVII 1084801 1084801 A
chrVII 1084802 1084802 C
chrVII 1084808 1084808 C
chrVII 1084809 1084809 G
chrVII 1084844 1084844 C
chrVII 1084845 1084845 G
chrVII 1084882 1084882 AT
chrVII 1084884 1084884 CG
chrVII 1084885 1084885 G
chrVII 1084896 1084896 CG
chrVII 1084924 1084924 C
chrVII 1084925 1084925 T
chrVII 1084926 1084926 AC
chrVII 1084927 1084927 A
chrVII 1084929 1084929 G
chrVII 1084930 1084930 AC
chrVII 1084931 1084931 AC
chrVII 1084932 1084932 T
chrVII 1084946 1084946 AT
chrVII 1084958 1084958 CG
chrVII 1084960 1084960 A
chrVII 1084961 1084961 C
chrVII 1084962 1084962 A
chrVII 1084966 1084966 T
chrVII 1084998 1084998 G
chrVII 1084999 1084999 AT
chrVII 1085000 1085000 CG
chrVII 1085001 1085001 G
chrVII 1085002 1085002 AG
chrVII 1085003 1085003 AGT
chrVII 1085004 1085004 C
chrVII 1085005 1085005 G
chrVII 1085015 1085015 AT
chrVII 1085027 1085027 G
chrVII 1085029 1085029 CG
chrVII 1085031 1085031 G
chrVII 1085032 1085032 A
chrVII 1085033 1085033 GT
chrVII 1085034 1085034 G
chrVII 1085035 1085035 C
chrVII 1085059 1085059 T
chrVII 1085060 1085060 GT
chrVII 1085061 1085061 ACT
chrVII 1085066 1085066 AT
chrVII 1085067 1085067 A
chrVII 1085068 1085068 G
chrVII 1085070 1085070 G
chrVII 1085074 1085074 AT
chrVII 1085075 1085075 CG
chrVII 1085091 1085091 C
chrVII 1085108 1085108 A
chrVII 1085117 1085117 G
chrVII 1085160 1085160 CG
chrVII 1085161 1085161 A
chrVII 1085210 1085210 A
chrVII 1085211 1085211 G
chrVII 1085214 1085214 T
chrVII 1085217 1085217 C
chrVII 1085218 1085218 AG
chrVII 1085219 1085219 CT
chrVII 1085220 1085220 A
chrVII 1085223 1085223 A
chrVII 1085226 1085226 G
chrVII 1085227 1085227 T
chrVII 1085362 1085362 CG
chrVII 1085399 1085399 AT
chrVII 1085423 1085423 CG
chrVII 1085429 1085429 AT
chrVII 1085456 1085456 AT
chrVII 1085470 1085470 AT
chrVII 1085518 1085518 CG
chrVII 1085519 1085519 AT
chrVII 1085521 1085521 AT
chrVII 1085523 1085523 G
chrVII 1085525 1085525 G
chrVII 1085526 1085526 C
chrVII 1085527 1085527 A
chrVII 1085533 1085533 A
chrVII 1085535 1085535 C
chrVII 1085538 1085538 A
chrVII 1085540 1085540 C
chrVII 1085543 1085543 G
chrVII 1085642 1085642 AC
chrVII 1085643 1085643 GT
chrVII 1085644 1085644 T
chrVII 1085645 1085645 G
chrVII 1085647 1085647 AC
chrVII 1085648 1085648 GT
chrVII 1085649 1085649 T
chrVII 1085653 1085653 AT
chrVII 1085655 1085655 G
chrVII 1085656 1085656 C
chrVII 1085657 1085657 A
chrVII 1085659 1085659 G
chrVII 1085660 1085660 AT
chrVII 1085661 1085661 ACG
chrVII 1085662 1085662 AT
chrVII 1085672 1085672 CG
chrVII 1085679 1085679 A
chrVII 1085689 1085689 AT
chrVII 1085737 1085737 CG
chrVII 1085741 1085741 CG
chrVII 1085756 1085756 AT
chrVII 1085770 1085770 T
chrVII 1085781 1085781 CG
chrVII 1085788 1085788 CG
chrVII 1085801 1085801 CG
chrVII 1085804 1085804 CG
chrVII 1085812 1085812 CG
chrVII 1085843 1085843 A
chrVII 1085844 1085844 CG
chrVII 1085845 1085845 A
chrVII 1085846 1085846 A
chrVII 1085847 1085847 G
chrVII 1085848 1085848 A
chrVII 1085849 1085849 C
chrVII 1085850 1085850 G
chrVII 1085852 1085852 A
chrVII 1085853 1085853 T
chrVII 1085854 1085854 G
chrVII 1085928 1085928 AT
chrVII 1085977 1085977 A
chrVII 1085993 1085993 CG
chrVII 1086000 1086000 CG
chrVII 1086002 1086002 CG
chrVII 1086004 1086004 CG
chrVII 1086005 1086005 AGT
chrVII 1086006 1086006 CG
chrVII 1086009 1086009 C
chrVII 1086022 1086022 AT
chrVII 1086076 1086076 AT
chrVII 1086122 1086122 CG
chrVII 1086142 1086142 T
chrVII 1086220 1086220 T
chrVII 1086249 1086249 C
chrVII 1086262 1086262 AT
chrVII 1086311 1086311 AT
chrVII 1086359 1086359 AT
chrVII 1086379 1086379 AT
chrVII 1086380 1086380 G
chrVII 1086381 1086381 C
chrVII 1086382 1086382 C
chrVII 1086383 1086383 ACT
chrVII 1086385 1086385 GT
chrVII 1086386 1086386 A
chrVII 1086430 1086430 C
chrVII 1086444 1086444 G
chrVII 1086448 1086448 G
chrVII 1086455 1086455 A
chrVII 1086484 1086484 A
chrVII 1086485 1086485 T
chrVII 1086486 1086486 A
chrVII 1086492 1086492 AT
chrVII 1086529 1086529 AT
chrVII 1086532 1086532 G
chrVII 1086559 1086559 AT
chrVII 1086571 1086571 AT
chrVII 1086572 1086572 T
chrVII 1086665 1086665 CG
chrVII 1086707 1086707 G
chrVII 1086859 1086859 AT
chrVII 1086880 1086880 CG
chrVII 1086926 1086926 G
chrVII 1086957 1086957 CG
chrVII 1086958 1086958 CG
chrVII 1086959 1086959 AT
chrVII 1086961 1086961 AT
chrVII 1086964 1086964 C
chrVII 1086965 1086965 A
chrVII 1086966 1086966 A
chrVII 1086968 1086968 A
chrVII 1087001 1087001 AT
chrVII 1087333 1087333 T
chrVII 1087334 1087334 G
chrVII 1087336 1087336 C
chrVII 1087338 1087338 G
chrVII 1087341 1087341 T
chrVII 1087342 1087342 C
chrVII 1087343 1087343 A
chrVII 1087363 1087363 CG
chrVII 1087402 1087402 CG
chrVII 1087451 1087451 AT
chrVII 1087457 1087457 CG
chrVII 1087459 1087459 CG
chrVII 1087468 1087468 CG
chrVII 1087525 1087525 AT
chrVII 1087533 1087533 CG
chrVII 1087589 1087589 AT
chrVII 1087687 1087687 AT
chrVII 1087703 1087703 CG
chrVII 1087766 1087766 CG
chrVII 1087772 1087772 CG
chrVII 1087821 1087821 AT
chrVII 1087969 1087969 CG
chrVII 1088071 1088071 CG
chrVII 1088083 1088083 AT
chrVII 1088131 1088131 AT
chrVII 1088228 1088228 AT
chrVII 1088258 1088258 CG
chrVII 1088319 1088319 CG
chrVII 1088419 1088419 G
chrVII 1088422 1088422 A
chrVII 1088424 1088424 G
chrVII 1088425 1088425 CT
chrVII 1088426 1088426 T
chrVII 1088428 1088428 AT
chrVII 1088429 1088429 T
chrVII 1088430 1088430 AT
chrVII 1088431 1088431 C
chrVII 1088432 1088432 A
chrVII 1088433 1088433 CT
chrVII 1088434 1088434 AG
chrVII 1088435 1088435 AC
chrVII 1088436 1088436 AT
chrVII 1088437 1088437 T
chrVII 1088470 1088470 CG
chrVII 1088478 1088478 AT
chrVII 1088484 1088484 AT
chrVII 1088500 1088500 AT
chrVII 1088590 1088590 AT
chrVII 1088614 1088614 CG
chrVII 1088615 1088615 C
chrVII 1088616 1088616 C
chrVII 1088617 1088617 T
chrVII 1088620 1088620 CG
chrVII 1088622 1088622 CG
chrVII 1088650 1088650 C
chrVII 1088674 1088674 G
chrVII 1088680 1088680 AT
chrVII 1088731 1088731 T
chrVII 1088732 1088732 C
chrVII 1088733 1088733 A
chrVII 1088736 1088736 G
chrVII 1088737 1088737 A
chrVII 1088740 1088740 G
chrVII 1088742 1088742 A
chrVII 1088749 1088749 AT
chrVII 1088752 1088752 CG
chrVII 1088753 1088753 G
chrVII 1088754 1088754 G
chrVII 1088755 1088755 CT
chrVII 1088756 1088756 CT
chrVII 1088757 1088757 G
chrVII 1088758 1088758 C
chrVII 1088772 1088772 AT
chrVII 1088775 1088775 CG
chrVII 1088777 1088777 AT
chrVII 1088779 1088779 T
chrVII 1088780 1088780 GT
chrVII 1088781 1088781 AGT
chrVII 1088782 1088782 T
chrVII 1088784 1088784 C
chrVII 1088785 1088785 T
chrVII 1088786 1088786 G
chrVII 1088839 1088839 AT
chrVII 1088864 1088864 A
chrVII 1088880 1088880 AT
chrVII 1088910 1088910 AT
chrVII 1088942 1088942 AT
chrVII 1088954 1088954 AG
chrVII 1088955 1088955 G
chrVII 1088957 1088957 C
chrVII 1088958 1088958 CT
chrVII 1088959 1088959 CG
chrVII 1088961 1088961 AC
chrVII 1088962 1088962 CG
chrVII 1088963 1088963 A
chrVII 1088965 1088965 C
chrVII 1088967 1088967 G
chrVII 1088968 1088968 C
chrVII 1088971 1088971 T
chrVII 1088973 1088973 CT
chrVII 1088977 1088977 AT
chrVII 1088979 1088979 C
chrVII 1088980 1088980 CG
chrVII 1088982 1088982 A
chrVII 1088983 1088983 ACG
chrVII 1088985 1088985 CG
chrVII 1088989 1088989 AT
chrVII 1088993 1088993 G
chrVII 1088994 1088994 T
chrVII 1088998 1088998 G
chrVII 1089003 1089003 G
chrVII 1089007 1089007 G
chrVII 1089013 1089013 T
chrVII 1089022 1089022 T
chrVII 1089024 1089024 AT
chrVII 1089029 1089029 T
chrVII 1089030 1089030 C
chrVII 1089033 1089033 A
chrVII 1089034 1089034 C
chrVII 1089039 1089039 A
chrVII 1089043 1089043 CG
chrVII 1089049 1089049 T
chrVII 1089051 1089051 A
chrVII 1089055 1089055 CG
chrVII 1089057 1089057 CG
chrVII 1089058 1089058 AT
chrVII 1089060 1089060 CG
chrVII 1089075 1089075 A
chrVII 1089079 1089079 AT
chrVII 1089081 1089081 GT
chrVII 1089087 1089087 A
chrVII 1089090 1089090 CG
chrVII 1089091 1089091 CG
chrVII 1089093 1089093 C
chrVII 1089094 1089094 CG
chrVII 1089096 1089096 AT
chrVII 1089101 1089101 CG
chrVII 1089102 1089102 T
chrVII 1089103 1089103 AT
chrVII 1089105 1089105 AT
chrVII 1089106 1089106 G
chrVII 1089111 1089111 CG
chrVII 1089115 1089115 CG
chrVII 1089121 1089121 T
chrVII 1089124 1089124 CG
chrVII 1089126 1089126 AT
chrVII 1089127 1089127 AT
chrVII 1089130 1089130 AT
chrVII 1089132 1089132 AT
chrVII 1089137 1089137 AT
chrVII 1089138 1089138 CG
chrVII 1089141 1089141 A
chrVII 1089142 1089142 C
chrVII 1089147 1089147 A
chrVII 1089151 1089151 CG
chrVII 1089157 1089157 T
chrVII 1089161 1089161 AT
chrVII 1089162 1089162 AT
chrVII 1089163 1089163 AT
chrVII 1089166 1089166 AT
chrVII 1089168 1089168 CG
chrVII 1089183 1089183 AT
chrVII 1089187 1089187 AT
chrVII 1089189 1089189 T
chrVII 1089198 1089198 CG
chrVII 1089199 1089199 CG
chrVII 1089202 1089202 CG
chrVII 1089204 1089204 AT
chrVII 1089209 1089209 C
chrVII 1089211 1089211 AT
chrVII 1089213 1089213 CG
chrVII 1089214 1089214 G
chrVII 1089219 1089219 AT
chrVII 1089223 1089223 CG
chrVII 1089232 1089232 AT
chrVII 1089234 1089234 CG
chrVII 1089235 1089235 CG
chrVII 1089238 1089238 CG
chrVII 1089242 1089242 AT
chrVII 1089249 1089249 CG
chrVII 1089255 1089255 AT
chrVII 1089268 1089268 AT
chrVII 1089270 1089270 CG
chrVII 1089271 1089271 AT
chrVII 1089274 1089274 CG
chrVII 1089278 1089278 AT
chrVII 1089285 1089285 CG
chrVII 1089291 1089291 AT
chrVII 1089306 1089306 A
chrVII 1089307 1089307 ACG
chrVII 1089310 1089310 T
chrVII 1089312 1089312 AT
chrVII 1089314 1089314 G
chrVII 1089321 1089321 A
chrVII 1089327 1089327 G
chrVII 1089331 1089331 T
chrVII 1089342 1089342 AT
chrVII 1089343 1089343 ACT
chrVII 1089346 1089346 AT
chrVII 1089357 1089357 A
chrVII 1089358 1089358 G
chrVII 1089363 1089363 G
chrVII 1089367 1089367 T
chrVII 1089378 1089378 C
chrVII 1089379 1089379 C
chrVII 1089382 1089382 C
chrVII 1089470 1089470 CG
chrVII 1089502 1089502 CG
chrVII 1089620 1089620 AT
chrVII 1089640 1089640 CG
chrVII 1089643 1089643 CG
chrVII 1089687 1089687 CG
chrVII 1089725 1089725 AT
chrVII 1089733 1089733 AT
chrVII 1089775 1089775 AT
chrVII 1089832 1089832 CG
chrVII 1089843 1089843 AT
chrVII 1089860 1089860 AT
chrVII 1090011 1090011 AT
chrVII 1090078 1090078 CG
chrVII 1090089 1090089 AT
chrVII 1090120 1090120 AT
chrVII 1090121 1090121 CG
chrVII 1090143 1090143 CG
chrVII 1090258 1090258 CG
chrVII 1090283 1090283 AT
chrVII 1090333 1090333 CG
chrVII 1090356 1090356 AT
chrVII 1090384 1090384 CG
chrVII 1090409 1090409 AT
chrVII 1090430 1090430 CG
chrVII 1090466 1090466 CG
chrVII 1090473 1090473 AT
chrVII 1090480 1090480 AT
chrVII 1090481 1090481 A
chrVII 1090482 1090482 C
chrVII 1090485 1090485 C
chrVII 1090486 1090486 T
chrVII 1090487 1090487 A
chrVII 1090542 1090542 A
chrVII 1090543 1090543 GT
chrVII 1090544 1090544 CG
chrVII 1090545 1090545 A
chrVII 1090546 1090546 A
chrVII 1090547 1090547 AT
chrVII 1090548 1090548 T
chrVII 1090549 1090549 A
chrVII 1090553 1090553 AT
chrVII 1090556 1090556 C
chrVII 1090559 1090559 G
chrVII 1090560 1090560 A
chrVII 1090561 1090561 T
chrVII 1090563 1090563 C
chrVII 1090564 1090564 ACG
chrVII 1090565 1090565 T
chrVII 1090566 1090566 C
chrVII 1090616 1090616 CG
chrVII 1090654 1090654 AT
chrVII 1090662 1090662 G
chrVII 1090663 1090663 A
chrVII 1090664 1090664 GT
chrVII 1090668 1090668 AT
chrVII 1090671 1090671 AT
chrVII 1090681 1090681 AT
chrVII 1090696 1090696 T
chrVII 1090698 1090698 AT
chrVII 1090745 1090745 CG
chrVII 1090749 1090749 CG
chrVII 1090750 1090750 AT
chrVII 1090754 1090754 CG
chrVII 1090759 1090759 G
chrVII 1090768 1090768 G
chrVII 1090769 1090769 CG
chrVII 1090806 1090806 A
chrVII 1090807 1090807 T
chrVII 1090808 1090808 C
chrVII 1090837 1090837 T
chrVII 1090857 1090857 A
chrVII 1090868 1090868 CG
chrVII 1090879 1090879 CG
chrVII 1090882 1090882 T
chrVII 1090883 1090883 T
chrVII 1090884 1090884 T
chrVII 1090887 1090887 CG
chrVII 1090892 1090892 A
chrVII 1090898 1090898 AT
chrVII 1090918 1090918 A
chrVII 1090938 1090938 AT
chrVII 1090939 1090939 AT
