# Supplementary material for: Sequence Profiling of the Saccharomyces cerevisiae Genome Permits Deconvolution of Unique and Multialigned Reads for Variant Detection
Source: G3 (Bethesda). 2014 Feb 20;4(4):707–15. doi: 10.1534/g3.113.009464 (PMC4059241; doi:10.1534/g3.113.009464)
Supplement: Supporting Information [file supp_g3.113.009464_FileS1.zip › resources/100nt/chrVIII_100_intrasnv.bed]

track name=intraSNV_100 description="intra SNV from HTS profile"
chrVIII 2 2 A
chrVIII 4 4 C
chrVIII 5 5 A
chrVIII 6 6 C
chrVIII 17 17 A
chrVIII 18 18 A
chrVIII 48 48 T
chrVIII 51 51 T
chrVIII 85 85 T
chrVIII 88 88 C
chrVIII 89 89 GT
chrVIII 90 90 T
chrVIII 91 91 G
chrVIII 92 92 A
chrVIII 93 93 AG
chrVIII 94 94 T
chrVIII 95 95 T
chrVIII 96 96 T
chrVIII 97 97 T
chrVIII 98 98 T
chrVIII 106 106 AT
chrVIII 107 107 CG
chrVIII 108 108 AT
chrVIII 112 112 A
chrVIII 118 118 T
chrVIII 138 138 G
chrVIII 144 144 T
chrVIII 149 149 C
chrVIII 152 152 T
chrVIII 153 153 T
chrVIII 154 154 T
chrVIII 157 157 C
chrVIII 168 168 G
chrVIII 179 179 T
chrVIII 199 199 A
chrVIII 203 203 A
chrVIII 216 216 G
chrVIII 217 217 T
chrVIII 228 228 C
chrVIII 229 229 T
chrVIII 230 230 A
chrVIII 267 267 AT
chrVIII 268 268 C
chrVIII 277 277 C
chrVIII 282 282 C
chrVIII 286 286 T
chrVIII 287 287 C
chrVIII 291 291 G
chrVIII 338 338 A
chrVIII 340 340 A
chrVIII 355 355 CG
chrVIII 365 365 T
chrVIII 368 368 T
chrVIII 372 372 CT
chrVIII 373 373 A
chrVIII 374 374 G
chrVIII 382 382 T
chrVIII 420 420 G
chrVIII 472 472 C
chrVIII 473 473 AT
chrVIII 474 474 CG
chrVIII 475 475 T
chrVIII 476 476 G
chrVIII 478 478 A
chrVIII 479 479 C
chrVIII 480 480 AT
chrVIII 486 486 A
chrVIII 487 487 AT
chrVIII 488 488 AT
chrVIII 489 489 CG
chrVIII 490 490 T
chrVIII 491 491 T
chrVIII 492 492 T
chrVIII 493 493 AG
chrVIII 494 494 G
chrVIII 517 517 T
chrVIII 518 518 A
chrVIII 520 520 C
chrVIII 521 521 G
chrVIII 523 523 T
chrVIII 524 524 T
chrVIII 526 526 A
chrVIII 552 552 A
chrVIII 553 553 T
chrVIII 554 554 C
chrVIII 557 557 C
chrVIII 558 558 A
chrVIII 559 559 T
chrVIII 566 566 T
chrVIII 573 573 C
chrVIII 609 609 CG
chrVIII 630 630 T
chrVIII 655 655 C
chrVIII 683 683 CG
chrVIII 706 706 G
chrVIII 756 756 T
chrVIII 781 781 G
chrVIII 896 896 C
chrVIII 918 918 C
chrVIII 919 919 A
chrVIII 950 950 CG
chrVIII 961 961 AT
chrVIII 1028 1028 A
chrVIII 1179 1179 CG
chrVIII 1196 1196 AT
chrVIII 1207 1207 AT
chrVIII 1264 1264 A
chrVIII 1306 1306 T
chrVIII 1314 1314 T
chrVIII 1352 1352 C
chrVIII 1396 1396 C
chrVIII 1399 1399 AT
chrVIII 1419 1419 CG
chrVIII 1537 1537 G
chrVIII 1569 1569 AT
chrVIII 1648 1648 G
chrVIII 1650 1650 A
chrVIII 1657 1657 G
chrVIII 1660 1660 G
chrVIII 1661 1661 G
chrVIII 1672 1672 CG
chrVIII 1676 1676 C
chrVIII 1681 1681 C
chrVIII 1682 1682 T
chrVIII 1685 1685 A
chrVIII 1686 1686 C
chrVIII 1691 1691 A
chrVIII 1693 1693 A
chrVIII 1695 1695 C
chrVIII 1696 1696 GT
chrVIII 1697 1697 T
chrVIII 1699 1699 G
chrVIII 1708 1708 CG
chrVIII 1712 1712 CG
chrVIII 1717 1717 T
chrVIII 1718 1718 AT
chrVIII 1722 1722 C
chrVIII 1725 1725 C
chrVIII 1729 1729 CG
chrVIII 1731 1731 CG
chrVIII 1732 1732 AGT
chrVIII 1733 1733 CG
chrVIII 1735 1735 G
chrVIII 1739 1739 A
chrVIII 1744 1744 C
chrVIII 1748 1748 C
chrVIII 1754 1754 CG
chrVIII 1756 1756 A
chrVIII 1763 1763 A
chrVIII 1765 1765 G
chrVIII 1770 1770 T
chrVIII 1775 1775 A
chrVIII 1778 1778 A
chrVIII 1780 1780 AT
chrVIII 1784 1784 T
chrVIII 1789 1789 G
chrVIII 1792 1792 A
chrVIII 1793 1793 G
chrVIII 1794 1794 A
chrVIII 1799 1799 G
chrVIII 1801 1801 A
chrVIII 1804 1804 AT
chrVIII 1805 1805 T
chrVIII 1814 1814 A
chrVIII 1816 1816 AT
chrVIII 1820 1820 AT
chrVIII 1825 1825 CG
chrVIII 1829 1829 CG
chrVIII 1830 1830 AT
chrVIII 1835 1835 CG
chrVIII 1846 1846 CG
chrVIII 1852 1852 C
chrVIII 1856 1856 AT
chrVIII 1861 1861 CG
chrVIII 1865 1865 CG
chrVIII 1866 1866 AT
chrVIII 1871 1871 A
chrVIII 1892 1892 C
chrVIII 1902 1902 C
chrVIII 1903 1903 A
chrVIII 1904 1904 G
chrVIII 1910 1910 ACG
chrVIII 1912 1912 AT
chrVIII 1913 1913 AT
chrVIII 1916 1916 CG
chrVIII 1918 1918 A
chrVIII 1922 1922 G
chrVIII 1924 1924 AC
chrVIII 1927 1927 AT
chrVIII 1928 1928 C
chrVIII 1930 1930 G
chrVIII 1932 1932 CG
chrVIII 1933 1933 CG
chrVIII 1934 1934 G
chrVIII 1936 1936 ACT
chrVIII 1937 1937 CG
chrVIII 1944 1944 T
chrVIII 1965 1965 T
chrVIII 1997 1997 C
chrVIII 2027 2027 T
chrVIII 2043 2043 AT
chrVIII 2068 2068 AT
chrVIII 2121 2121 C
chrVIII 2122 2122 A
chrVIII 2123 2123 G
chrVIII 2125 2125 A
chrVIII 2126 2126 CT
chrVIII 2127 2127 ACG
chrVIII 2128 2128 T
chrVIII 2130 2130 A
chrVIII 2132 2132 C
chrVIII 2135 2135 A
chrVIII 2153 2153 G
chrVIII 2155 2155 C
chrVIII 2158 2158 T
chrVIII 2165 2165 AT
chrVIII 2167 2167 CG
chrVIII 2170 2170 AT
chrVIII 2171 2171 CG
chrVIII 2174 2174 AT
chrVIII 2175 2175 CG
chrVIII 2176 2176 AT
chrVIII 2227 2227 CG
chrVIII 2233 2233 AT
chrVIII 2257 2257 CG
chrVIII 2290 2290 T
chrVIII 2291 2291 C
chrVIII 2292 2292 AC
chrVIII 2293 2293 ACG
chrVIII 2295 2295 T
chrVIII 2296 2296 AT
chrVIII 2297 2297 G
chrVIII 2298 2298 G
chrVIII 2299 2299 AT
chrVIII 2300 2300 T
chrVIII 2322 2322 A
chrVIII 2412 2412 CG
chrVIII 2428 2428 AT
chrVIII 2434 2434 T
chrVIII 2442 2442 C
chrVIII 2475 2475 A
chrVIII 2476 2476 AT
chrVIII 2477 2477 GT
chrVIII 2478 2478 CT
chrVIII 2479 2479 AC
chrVIII 2480 2480 A
chrVIII 2481 2481 C
chrVIII 2482 2482 AT
chrVIII 2483 2483 A
chrVIII 2484 2484 A
chrVIII 2486 2486 AT
chrVIII 2487 2487 ACG
chrVIII 2488 2488 CG
chrVIII 2490 2490 AT
chrVIII 2593 2593 AT
chrVIII 2654 2654 AT
chrVIII 2684 2684 CG
chrVIII 2781 2781 T
chrVIII 2829 2829 AT
chrVIII 2841 2841 AT
chrVIII 2943 2943 AT
chrVIII 3091 3091 T
chrVIII 3140 3140 CG
chrVIII 3146 3146 AT
chrVIII 3209 3209 AT
chrVIII 3225 3225 AT
chrVIII 3323 3323 A
chrVIII 3379 3379 CG
chrVIII 3387 3387 A
chrVIII 3444 3444 G
chrVIII 3453 3453 G
chrVIII 3455 3455 CG
chrVIII 3461 3461 T
chrVIII 3510 3510 G
chrVIII 3549 3549 C
chrVIII 3569 3569 CG
chrVIII 3570 3570 AT
chrVIII 3571 3571 CG
chrVIII 3574 3574 AT
chrVIII 3576 3576 CG
chrVIII 3578 3578 CG
chrVIII 3579 3579 CG
chrVIII 3608 3608 T
chrVIII 3736 3736 A
chrVIII 3739 3739 A
chrVIII 3740 3740 GT
chrVIII 3741 3741 A
chrVIII 3743 3743 T
chrVIII 3745 3745 C
chrVIII 3752 3752 T
chrVIII 3768 3768 T
chrVIII 3817 3817 AT
chrVIII 3891 3891 G
chrVIII 3892 3892 T
chrVIII 3893 3893 A
chrVIII 3895 3895 C
chrVIII 3896 3896 G
chrVIII 3897 3897 AT
chrVIII 3898 3898 CG
chrVIII 3899 3899 T
chrVIII 3900 3900 AT
chrVIII 3901 3901 CG
chrVIII 3902 3902 AT
chrVIII 3933 3933 CG
chrVIII 3934 3934 T
chrVIII 3937 3937 G
chrVIII 3941 3941 AT
chrVIII 3944 3944 C
chrVIII 3957 3957 AT
chrVIII 3964 3964 C
chrVIII 3975 3975 AT
chrVIII 3989 3989 CG
chrVIII 4004 4004 AT
chrVIII 4008 4008 CG
chrVIII 4056 4056 AT
chrVIII 4066 4066 AT
chrVIII 4073 4073 AT
chrVIII 4083 4083 A
chrVIII 4084 4084 GT
chrVIII 4085 4085 AT
chrVIII 4086 4086 C
chrVIII 4088 4088 A
chrVIII 4089 4089 C
chrVIII 4090 4090 G
chrVIII 4092 4092 A
chrVIII 4096 4096 T
chrVIII 4097 4097 AG
chrVIII 4098 4098 AG
chrVIII 4100 4100 C
chrVIII 4101 4101 T
chrVIII 4102 4102 AG
chrVIII 4103 4103 AG
chrVIII 4106 4106 A
chrVIII 4202 4202 CG
chrVIII 4205 4205 CG
chrVIII 4207 4207 AT
chrVIII 4210 4210 CG
chrVIII 4212 4212 AT
chrVIII 4218 4218 T
chrVIII 4219 4219 G
chrVIII 4220 4220 CG
chrVIII 4222 4222 G
chrVIII 4224 4224 T
chrVIII 4226 4226 T
chrVIII 4227 4227 G
chrVIII 4275 4275 AT
chrVIII 4289 4289 AT
chrVIII 4316 4316 AT
chrVIII 4322 4322 CG
chrVIII 4346 4346 T
chrVIII 4383 4383 AT
chrVIII 4518 4518 A
chrVIII 4519 4519 C
chrVIII 4522 4522 T
chrVIII 4525 4525 A
chrVIII 4526 4526 GT
chrVIII 4527 4527 AC
chrVIII 4528 4528 G
chrVIII 4531 4531 AT
chrVIII 4534 4534 CG
chrVIII 4535 4535 AT
chrVIII 4584 4584 AT
chrVIII 4585 4585 C
chrVIII 4628 4628 CG
chrVIII 4637 4637 AT
chrVIII 4654 4654 CG
chrVIII 4667 4667 A
chrVIII 4668 4668 A
chrVIII 4669 4669 T
chrVIII 4671 4671 A
chrVIII 4672 4672 T
chrVIII 4675 4675 AT
chrVIII 4676 4676 G
chrVIII 4677 4677 C
chrVIII 4678 4678 T
chrVIII 4679 4679 C
chrVIII 4684 4684 A
chrVIII 4685 4685 CT
chrVIII 4686 4686 G
chrVIII 4689 4689 T
chrVIII 4721 4721 T
chrVIII 4735 4735 T
chrVIII 4747 4747 G
chrVIII 4752 4752 C
chrVIII 4778 4778 A
chrVIII 4779 4779 A
chrVIII 4780 4780 G
chrVIII 4782 4782 A
chrVIII 4784 4784 G
chrVIII 4785 4785 AG
chrVIII 4786 4786 AG
chrVIII 4787 4787 G
chrVIII 4788 4788 C
chrVIII 4789 4789 C
chrVIII 4790 4790 T
chrVIII 4791 4791 CG
chrVIII 4792 4792 C
chrVIII 4793 4793 CG
chrVIII 4794 4794 G
chrVIII 4816 4816 C
chrVIII 4817 4817 T
chrVIII 4819 4819 G
chrVIII 4820 4820 A
chrVIII 4821 4821 T
chrVIII 4824 4824 C
chrVIII 4844 4844 AT
chrVIII 4855 4855 C
chrVIII 4856 4856 AT
chrVIII 4858 4858 G
chrVIII 4895 4895 AT
chrVIII 4896 4896 AT
chrVIII 4931 4931 C
chrVIII 4932 4932 G
chrVIII 4953 4953 AT
chrVIII 4954 4954 AT
chrVIII 4955 4955 CG
chrVIII 4957 4957 CG
chrVIII 4959 4959 AT
chrVIII 4960 4960 CG
chrVIII 4961 4961 CG
chrVIII 5152 5152 T
chrVIII 5153 5153 A
chrVIII 5154 5154 C
chrVIII 5155 5155 A
chrVIII 5157 5157 C
chrVIII 5158 5158 A
chrVIII 5160 5160 T
chrVIII 5161 5161 C
chrVIII 5162 5162 A
chrVIII 5176 5176 AC
chrVIII 5178 5178 A
chrVIII 5180 5180 T
chrVIII 5184 5184 G
chrVIII 5185 5185 C
chrVIII 5189 5189 T
chrVIII 5199 5199 G
chrVIII 5201 5201 A
chrVIII 5202 5202 T
chrVIII 5203 5203 C
chrVIII 5204 5204 A
chrVIII 5205 5205 T
chrVIII 5211 5211 T
chrVIII 5213 5213 G
chrVIII 5214 5214 C
chrVIII 5219 5219 C
chrVIII 5220 5220 G
chrVIII 5221 5221 GT
chrVIII 5222 5222 A
chrVIII 5223 5223 C
chrVIII 5225 5225 G
chrVIII 5232 5232 T
chrVIII 5234 5234 G
chrVIII 5240 5240 C
chrVIII 5241 5241 C
chrVIII 5242 5242 G
chrVIII 5244 5244 AT
chrVIII 5245 5245 A
chrVIII 5250 5250 T
chrVIII 5251 5251 G
chrVIII 5262 5262 T
chrVIII 5264 5264 T
chrVIII 5266 5266 T
chrVIII 5272 5272 T
chrVIII 5276 5276 AT
chrVIII 5277 5277 T
chrVIII 5279 5279 A
chrVIII 5283 5283 C
chrVIII 5286 5286 G
chrVIII 5292 5292 AT
chrVIII 5293 5293 AT
chrVIII 5294 5294 T
chrVIII 5295 5295 T
chrVIII 5298 5298 T
chrVIII 5299 5299 CT
chrVIII 5314 5314 G
chrVIII 5315 5315 T
chrVIII 5318 5318 C
chrVIII 5319 5319 T
chrVIII 5322 5322 C
chrVIII 5327 5327 T
chrVIII 5332 5332 ACT
chrVIII 5334 5334 AT
chrVIII 5336 5336 A
chrVIII 5337 5337 CGT
chrVIII 5338 5338 AT
chrVIII 5343 5343 CG
chrVIII 5346 5346 CG
chrVIII 5347 5347 CG
chrVIII 5351 5351 AT
chrVIII 5354 5354 AT
chrVIII 5355 5355 AT
chrVIII 5356 5356 AT
chrVIII 5358 5358 CG
chrVIII 5365 5365 CG
chrVIII 5369 5369 CG
chrVIII 5370 5370 AT
chrVIII 5375 5375 C
chrVIII 5379 5379 ACGT
chrVIII 5385 5385 ACGT
chrVIII 5390 5390 AT
chrVIII 5392 5392 CG
chrVIII 5398 5398 AT
chrVIII 5404 5404 AT
chrVIII 5407 5407 A
chrVIII 5411 5411 A
chrVIII 5413 5413 CG
chrVIII 5422 5422 A
chrVIII 5423 5423 AT
chrVIII 5424 5424 AT
chrVIII 5428 5428 G
chrVIII 5430 5430 AT
chrVIII 5434 5434 CGT
chrVIII 5435 5435 C
chrVIII 5446 5446 T
chrVIII 5447 5447 CG
chrVIII 5453 5453 T
chrVIII 5476 5476 C
chrVIII 5477 5477 AT
chrVIII 5478 5478 T
chrVIII 5485 5485 ACGT
chrVIII 5489 5489 AT
chrVIII 5500 5500 AT
chrVIII 5504 5504 AT
chrVIII 5509 5509 AT
chrVIII 5513 5513 CG
chrVIII 5515 5515 AT
chrVIII 5516 5516 T
chrVIII 5521 5521 AT
chrVIII 5529 5529 G
chrVIII 5539 5539 CG
chrVIII 5541 5541 T
chrVIII 5542 5542 AT
chrVIII 5544 5544 A
chrVIII 5550 5550 C
chrVIII 5552 5552 T
chrVIII 5554 5554 A
chrVIII 5555 5555 T
chrVIII 5556 5556 AT
chrVIII 5558 5558 A
chrVIII 5559 5559 AG
chrVIII 5560 5560 T
chrVIII 5567 5567 T
chrVIII 5572 5572 A
chrVIII 5580 5580 A
chrVIII 5600 5600 C
chrVIII 5619 5619 T
chrVIII 5620 5620 A
chrVIII 5635 5635 C
chrVIII 5641 5641 AT
chrVIII 5643 5643 AT
chrVIII 5644 5644 CG
chrVIII 5647 5647 AT
chrVIII 5663 5663 G
chrVIII 5666 5666 T
chrVIII 5673 5673 AT
chrVIII 5692 5692 CG
chrVIII 5700 5700 CG
chrVIII 5706 5706 CG
chrVIII 5709 5709 CG
chrVIII 5717 5717 CG
chrVIII 5724 5724 T
chrVIII 5736 5736 A
chrVIII 5739 5739 C
chrVIII 5747 5747 T
chrVIII 5870 5870 C
chrVIII 5878 5878 C
chrVIII 5896 5896 G
chrVIII 5898 5898 G
chrVIII 5937 5937 T
chrVIII 5938 5938 A
chrVIII 5941 5941 G
chrVIII 5942 5942 AT
chrVIII 5943 5943 C
chrVIII 5944 5944 T
chrVIII 5945 5945 G
chrVIII 5946 5946 C
chrVIII 5947 5947 T
chrVIII 5948 5948 C
chrVIII 5989 5989 T
chrVIII 5995 5995 A
chrVIII 6004 6004 T
chrVIII 6017 6017 C
chrVIII 6036 6036 A
chrVIII 6037 6037 C
chrVIII 6038 6038 G
chrVIII 6090 6090 CG
chrVIII 6098 6098 CG
chrVIII 6105 6105 CG
chrVIII 6125 6125 AT
chrVIII 6165 6165 T
chrVIII 6168 6168 A
chrVIII 6186 6186 A
chrVIII 6194 6194 AT
chrVIII 6202 6202 A
chrVIII 6217 6217 T
chrVIII 6218 6218 A
chrVIII 6227 6227 G
chrVIII 6230 6230 T
chrVIII 6245 6245 C
chrVIII 6252 6252 CG
chrVIII 6267 6267 T
chrVIII 6271 6271 A
chrVIII 6318 6318 C
chrVIII 6319 6319 T
chrVIII 6320 6320 G
chrVIII 6321 6321 T
chrVIII 6322 6322 T
chrVIII 6323 6323 C
chrVIII 6324 6324 C
chrVIII 6325 6325 C
chrVIII 6328 6328 G
chrVIII 6345 6345 CG
chrVIII 6359 6359 CG
chrVIII 6416 6416 CG
chrVIII 6418 6418 AT
chrVIII 6422 6422 AT
chrVIII 6430 6430 CG
chrVIII 6465 6465 C
chrVIII 6474 6474 T
chrVIII 6475 6475 T
chrVIII 6479 6479 T
chrVIII 6484 6484 C
chrVIII 6487 6487 G
chrVIII 6491 6491 C
chrVIII 6497 6497 A
chrVIII 6501 6501 G
chrVIII 6505 6505 C
chrVIII 6508 6508 T
chrVIII 6538 6538 C
chrVIII 6543 6543 T
chrVIII 6549 6549 C
chrVIII 6550 6550 G
chrVIII 6562 6562 A
chrVIII 6581 6581 AT
chrVIII 6586 6586 AT
chrVIII 6592 6592 G
chrVIII 6600 6600 AT
chrVIII 6607 6607 AT
chrVIII 6608 6608 CG
chrVIII 6611 6611 AT
chrVIII 6634 6634 G
chrVIII 6643 6643 T
chrVIII 6653 6653 A
chrVIII 6655 6655 A
chrVIII 6674 6674 A
chrVIII 6688 6688 A
chrVIII 6711 6711 C
chrVIII 6728 6728 CG
chrVIII 6734 6734 A
chrVIII 6737 6737 AT
chrVIII 6738 6738 G
chrVIII 6751 6751 AT
chrVIII 6772 6772 AT
chrVIII 6777 6777 T
chrVIII 6799 6799 AT
chrVIII 6811 6811 G
chrVIII 6812 6812 CG
chrVIII 6840 6840 CG
chrVIII 6857 6857 CG
chrVIII 6862 6862 AT
chrVIII 6865 6865 CG
chrVIII 7048 7048 A
chrVIII 7051 7051 T
chrVIII 7105 7105 G
chrVIII 7119 7119 A
chrVIII 7121 7121 G
chrVIII 7164 7164 AT
chrVIII 7218 7218 A
chrVIII 7221 7221 G
chrVIII 7227 7227 G
chrVIII 7228 7228 G
chrVIII 7231 7231 C
chrVIII 7235 7235 CG
chrVIII 7237 7237 AT
chrVIII 7243 7243 C
chrVIII 7245 7245 C
chrVIII 7250 7250 CG
chrVIII 7251 7251 T
chrVIII 7252 7252 T
chrVIII 7253 7253 A
chrVIII 7254 7254 C
chrVIII 7255 7255 AT
chrVIII 7256 7256 G
chrVIII 7257 7257 G
chrVIII 7258 7258 C
chrVIII 7265 7265 G
chrVIII 7270 7270 A
chrVIII 7276 7276 A
chrVIII 7279 7279 T
chrVIII 7282 7282 A
chrVIII 7284 7284 T
chrVIII 7285 7285 G
chrVIII 7288 7288 G
chrVIII 7309 7309 CG
chrVIII 7315 7315 A
chrVIII 7338 7338 G
chrVIII 7339 7339 A
chrVIII 7348 7348 C
chrVIII 7354 7354 CG
chrVIII 7371 7371 CG
chrVIII 7377 7377 C
chrVIII 7378 7378 CG
chrVIII 7380 7380 G
chrVIII 7395 7395 AT
chrVIII 7396 7396 AT
chrVIII 7411 7411 AT
chrVIII 7426 7426 CG
chrVIII 7427 7427 AT
chrVIII 7441 7441 CG
chrVIII 7444 7444 AT
chrVIII 11883 11883 C
chrVIII 11888 11888 T
chrVIII 11889 11889 G
chrVIII 11891 11891 C
chrVIII 11895 11895 A
chrVIII 11903 11903 CG
chrVIII 11904 11904 G
chrVIII 11906 11906 AT
chrVIII 11907 11907 A
chrVIII 11908 11908 A
chrVIII 11910 11910 T
chrVIII 11911 11911 T
chrVIII 11915 11915 A
chrVIII 11917 11917 C
chrVIII 11918 11918 A
chrVIII 11919 11919 C
chrVIII 11922 11922 C
chrVIII 11931 11931 C
chrVIII 11947 11947 A
chrVIII 11948 11948 A
chrVIII 11950 11950 T
chrVIII 11962 11962 C
chrVIII 11963 11963 T
chrVIII 11965 11965 A
chrVIII 11968 11968 A
chrVIII 11971 11971 A
chrVIII 11987 11987 G
chrVIII 12001 12001 G
chrVIII 12010 12010 T
chrVIII 12022 12022 G
chrVIII 12034 12034 A
chrVIII 12036 12036 A
chrVIII 12043 12043 CG
chrVIII 12082 12082 CG
chrVIII 12088 12088 CG
chrVIII 12090 12090 AT
chrVIII 12094 12094 CG
chrVIII 12096 12096 AT
chrVIII 12097 12097 AT
chrVIII 12109 12109 CG
chrVIII 12115 12115 AT
chrVIII 12118 12118 AT
chrVIII 12121 12121 AT
chrVIII 12122 12122 A
chrVIII 12130 12130 AT
chrVIII 12131 12131 G
chrVIII 12132 12132 A
chrVIII 12142 12142 A
chrVIII 12145 12145 T
chrVIII 12148 12148 A
chrVIII 12166 12166 T
chrVIII 12178 12178 T
chrVIII 12184 12184 C
chrVIII 12190 12190 A
chrVIII 12208 12208 C
chrVIII 12216 12216 AT
chrVIII 12229 12229 A
chrVIII 12234 12234 A
chrVIII 12235 12235 T
chrVIII 12236 12236 C
chrVIII 12237 12237 C
chrVIII 12250 12250 CG
chrVIII 12253 12253 AT
chrVIII 12262 12262 AT
chrVIII 12265 12265 AT
chrVIII 12276 12276 AT
chrVIII 12287 12287 AT
chrVIII 12296 12296 AGT
chrVIII 12298 12298 A
chrVIII 12302 12302 AT
chrVIII 12303 12303 G
chrVIII 12304 12304 G
chrVIII 12305 12305 CT
chrVIII 12306 12306 C
chrVIII 12307 12307 A
chrVIII 12308 12308 C
chrVIII 12309 12309 A
chrVIII 12310 12310 G
chrVIII 12311 12311 T
chrVIII 12339 12339 A
chrVIII 12341 12341 A
chrVIII 12344 12344 A
chrVIII 12352 12352 A
chrVIII 12367 12367 A
chrVIII 12372 12372 C
chrVIII 12381 12381 T
chrVIII 12383 12383 T
chrVIII 12397 12397 AT
chrVIII 12400 12400 AT
chrVIII 12403 12403 C
chrVIII 12408 12408 AT
chrVIII 12409 12409 CG
chrVIII 12420 12420 AT
chrVIII 12439 12439 A
chrVIII 12440 12440 CG
chrVIII 12441 12441 AT
chrVIII 12452 12452 CG
chrVIII 12458 12458 AT
chrVIII 12464 12464 CG
chrVIII 12468 12468 T
chrVIII 12486 12486 CG
chrVIII 12489 12489 C
chrVIII 12492 12492 C
chrVIII 12495 12495 G
chrVIII 12513 12513 CT
chrVIII 12549 12549 T
chrVIII 12597 12597 CG
chrVIII 12605 12605 AT
chrVIII 12613 12613 AT
chrVIII 12614 12614 CG
chrVIII 12628 12628 G
chrVIII 12629 12629 A
chrVIII 12630 12630 G
chrVIII 35251 35251 G
chrVIII 35270 35270 A
chrVIII 35271 35271 G
chrVIII 35294 35294 A
chrVIII 35324 35324 G
chrVIII 35378 35378 G
chrVIII 35423 35423 G
chrVIII 35438 35438 A
chrVIII 35444 35444 A
chrVIII 35462 35462 A
chrVIII 35488 35488 T
chrVIII 35528 35528 T
chrVIII 35530 35530 G
chrVIII 35531 35531 G
chrVIII 35534 35534 A
chrVIII 35558 35558 G
chrVIII 35582 35582 G
chrVIII 35663 35663 A
chrVIII 35678 35678 G
chrVIII 35680 35680 T
chrVIII 35693 35693 C
chrVIII 35723 35723 G
chrVIII 35762 35762 A
chrVIII 35854 35854 A
chrVIII 35861 35861 A
chrVIII 35915 35915 G
chrVIII 35957 35957 C
chrVIII 35958 35958 T
chrVIII 35962 35962 C
chrVIII 35978 35978 G
chrVIII 36005 36005 A
chrVIII 36020 36020 A
chrVIII 85287 85287 C
chrVIII 85372 85372 T
chrVIII 85373 85373 CT
chrVIII 85374 85374 T
chrVIII 85375 85375 G
chrVIII 85376 85376 AG
chrVIII 85377 85377 AT
chrVIII 85378 85378 ACG
chrVIII 85379 85379 ACG
chrVIII 85380 85380 CGT
chrVIII 85381 85381 AG
chrVIII 85382 85382 ACG
chrVIII 85383 85383 ACT
chrVIII 85384 85384 CGT
chrVIII 85385 85385 ACG
chrVIII 85386 85386 AC
chrVIII 85387 85387 CGT
chrVIII 85392 85392 T
chrVIII 85393 85393 A
chrVIII 85395 85395 C
chrVIII 85405 85405 A
chrVIII 85413 85413 T
chrVIII 85416 85416 C
chrVIII 85422 85422 T
chrVIII 85424 85424 C
chrVIII 85434 85434 G
chrVIII 85437 85437 C
chrVIII 85438 85438 T
chrVIII 85439 85439 G
chrVIII 85443 85443 G
chrVIII 85457 85457 T
chrVIII 85467 85467 T
chrVIII 85473 85473 GT
chrVIII 85483 85483 CG
chrVIII 85486 85486 CG
chrVIII 85488 85488 CG
chrVIII 85495 85495 CG
chrVIII 85496 85496 A
chrVIII 85500 85500 C
chrVIII 85508 85508 C
chrVIII 85512 85512 CG
chrVIII 85515 85515 CG
chrVIII 85516 85516 AT
chrVIII 85517 85517 AT
chrVIII 85522 85522 AT
chrVIII 85523 85523 A
chrVIII 85524 85524 C
chrVIII 85525 85525 ACT
chrVIII 85526 85526 C
chrVIII 85527 85527 A
chrVIII 85528 85528 CG
chrVIII 85529 85529 C
chrVIII 85530 85530 AT
chrVIII 85531 85531 CT
chrVIII 85532 85532 CGT
chrVIII 85533 85533 ACG
chrVIII 85534 85534 GT
chrVIII 85535 85535 GT
chrVIII 85536 85536 AG
chrVIII 85537 85537 CGT
chrVIII 85538 85538 AT
chrVIII 85558 85558 A
chrVIII 85564 85564 A
chrVIII 85570 85570 T
chrVIII 85588 85588 AT
chrVIII 85589 85589 C
chrVIII 85600 85600 C
chrVIII 85617 85617 C
chrVIII 85618 85618 A
chrVIII 85642 85642 T
chrVIII 85643 85643 AT
chrVIII 85676 85676 CG
chrVIII 85681 85681 C
chrVIII 85692 85692 AT
chrVIII 85696 85696 CG
chrVIII 85698 85698 T
chrVIII 85699 85699 G
chrVIII 85701 85701 ACG
chrVIII 85703 85703 T
chrVIII 85710 85710 A
chrVIII 85711 85711 C
chrVIII 85720 85720 AT
chrVIII 85760 85760 AT
chrVIII 85766 85766 AT
chrVIII 85782 85782 CG
chrVIII 85801 85801 CG
chrVIII 85818 85818 AT
chrVIII 85830 85830 T
chrVIII 85831 85831 G
chrVIII 85833 85833 A
chrVIII 85835 85835 A
chrVIII 85836 85836 AGT
chrVIII 85862 85862 AT
chrVIII 85865 85865 AT
chrVIII 85867 85867 AT
chrVIII 85869 85869 AT
chrVIII 85886 85886 AT
chrVIII 85892 85892 AT
chrVIII 85910 85910 CGT
chrVIII 85911 85911 ACT
chrVIII 85912 85912 AT
chrVIII 85913 85913 AT
chrVIII 85914 85914 ACGT
chrVIII 85915 85915 CG
chrVIII 85916 85916 AT
chrVIII 85917 85917 AGT
chrVIII 85918 85918 AT
chrVIII 85921 85921 AT
chrVIII 85922 85922 G
chrVIII 85923 85923 T
chrVIII 85924 85924 G
chrVIII 85928 85928 G
chrVIII 86054 86054 G
chrVIII 86131 86131 G
chrVIII 86566 86566 A
chrVIII 86567 86567 T
chrVIII 86568 86568 G
chrVIII 86570 86570 T
chrVIII 86573 86573 A
chrVIII 86580 86580 A
chrVIII 86581 86581 C
chrVIII 86590 86590 G
chrVIII 86595 86595 G
chrVIII 86833 86833 G
chrVIII 86845 86845 G
chrVIII 87056 87056 C
chrVIII 87065 87065 G
chrVIII 87066 87066 A
chrVIII 87068 87068 C
chrVIII 87071 87071 T
chrVIII 87076 87076 ACG
chrVIII 87077 87077 AT
chrVIII 87079 87079 CG
chrVIII 87080 87080 AT
chrVIII 87084 87084 C
chrVIII 87085 87085 AC
chrVIII 87086 87086 G
chrVIII 87108 87108 G
chrVIII 87112 87112 G
chrVIII 87163 87163 A
chrVIII 87320 87320 C
chrVIII 87325 87325 A
chrVIII 87781 87781 C
chrVIII 87929 87929 G
chrVIII 87931 87931 T
chrVIII 88090 88090 C
chrVIII 88111 88111 A
chrVIII 88121 88121 A
chrVIII 88212 88212 A
chrVIII 88270 88270 G
chrVIII 88465 88465 A
chrVIII 88499 88499 A
chrVIII 88523 88523 G
chrVIII 88532 88532 G
chrVIII 88776 88776 A
chrVIII 88860 88860 G
chrVIII 88998 88998 A
chrVIII 89026 89026 C
chrVIII 89038 89038 T
chrVIII 89143 89143 A
chrVIII 89146 89146 A
chrVIII 89185 89185 T
chrVIII 89188 89188 G
chrVIII 89190 89190 A
chrVIII 89192 89192 C
chrVIII 89193 89193 A
chrVIII 89197 89197 T
chrVIII 89198 89198 A
chrVIII 89199 89199 C
chrVIII 89204 89204 AT
chrVIII 89206 89206 AT
chrVIII 89208 89208 G
chrVIII 89216 89216 A
chrVIII 89655 89655 A
chrVIII 89703 89703 C
chrVIII 89711 89711 C
chrVIII 90394 90394 C
chrVIII 90680 90680 G
chrVIII 90682 90682 A
chrVIII 90820 90820 A
chrVIII 91374 91374 T
chrVIII 91375 91375 A
chrVIII 91377 91377 A
chrVIII 91378 91378 AT
chrVIII 91379 91379 AG
chrVIII 91380 91380 AG
chrVIII 91381 91381 CG
chrVIII 91382 91382 GT
chrVIII 91383 91383 GT
chrVIII 91384 91384 ACT
chrVIII 91385 91385 ACT
chrVIII 91386 91386 ACT
chrVIII 91387 91387 CGT
chrVIII 91388 91388 ACT
chrVIII 91389 91389 AGT
chrVIII 91390 91390 CT
chrVIII 91410 91410 G
chrVIII 91416 91416 A
chrVIII 91422 91422 T
chrVIII 91440 91440 AT
chrVIII 91441 91441 C
chrVIII 91452 91452 C
chrVIII 91469 91469 C
chrVIII 91470 91470 A
chrVIII 91494 91494 T
chrVIII 91495 91495 AT
chrVIII 91528 91528 CG
chrVIII 91533 91533 C
chrVIII 91544 91544 G
chrVIII 91548 91548 CG
chrVIII 91550 91550 AT
chrVIII 91551 91551 G
chrVIII 91553 91553 ACG
chrVIII 91555 91555 AT
chrVIII 91556 91556 A
chrVIII 91562 91562 A
chrVIII 91563 91563 C
chrVIII 91572 91572 AT
chrVIII 91612 91612 AT
chrVIII 91618 91618 AT
chrVIII 91634 91634 AT
chrVIII 91653 91653 AT
chrVIII 91670 91670 AT
chrVIII 91682 91682 T
chrVIII 91683 91683 G
chrVIII 91685 91685 A
chrVIII 91687 91687 A
chrVIII 91688 91688 AGT
chrVIII 91714 91714 AT
chrVIII 91717 91717 AT
chrVIII 91719 91719 AT
chrVIII 91721 91721 AT
chrVIII 91738 91738 AT
chrVIII 91744 91744 AT
chrVIII 91762 91762 ACGT
chrVIII 91763 91763 ACT
chrVIII 91764 91764 ACG
chrVIII 91765 91765 GT
chrVIII 91766 91766 AGT
chrVIII 91767 91767 ACT
chrVIII 91768 91768 ACGT
chrVIII 91769 91769 AGT
chrVIII 91770 91770 G
chrVIII 91771 91771 AT
chrVIII 91772 91772 C
chrVIII 91773 91773 AT
chrVIII 91775 91775 T
chrVIII 91776 91776 AT
chrVIII 91794 91794 C
chrVIII 91811 91811 G
chrVIII 91813 91813 AT
chrVIII 91814 91814 A
chrVIII 91820 91820 T
chrVIII 91828 91828 A
chrVIII 91829 91829 T
chrVIII 91830 91830 AT
chrVIII 91831 91831 C
chrVIII 91832 91832 C
chrVIII 91833 91833 G
chrVIII 91834 91834 C
chrVIII 91835 91835 A
chrVIII 91836 91836 C
chrVIII 91837 91837 T
chrVIII 91838 91838 A
chrVIII 91839 91839 G
chrVIII 91841 91841 A
chrVIII 91842 91842 G
chrVIII 91856 91856 T
chrVIII 91860 91860 ACT
chrVIII 91868 91868 C
chrVIII 91869 91869 C
chrVIII 91870 91870 A
chrVIII 91872 91872 C
chrVIII 91873 91873 A
chrVIII 91876 91876 CG
chrVIII 91878 91878 G
chrVIII 91884 91884 A
chrVIII 91885 91885 G
chrVIII 91886 91886 G
chrVIII 91891 91891 T
chrVIII 91899 91899 T
chrVIII 91918 91918 C
chrVIII 91919 91919 C
chrVIII 91920 91920 T
chrVIII 91921 91921 G
chrVIII 91922 91922 AT
chrVIII 91923 91923 CT
chrVIII 91924 91924 C
chrVIII 91926 91926 AT
chrVIII 91938 91938 ACGT
chrVIII 91940 91940 CG
chrVIII 91944 91944 T
chrVIII 91945 91945 C
chrVIII 91946 91946 A
chrVIII 91948 91948 T
chrVIII 91949 91949 CG
chrVIII 91961 91961 CG
chrVIII 91962 91962 G
chrVIII 91963 91963 GT
chrVIII 91964 91964 A
chrVIII 91965 91965 C
chrVIII 91968 91968 A
chrVIII 91973 91973 AT
chrVIII 91974 91974 AT
chrVIII 91981 91981 T
chrVIII 91986 91986 CG
chrVIII 91987 91987 AT
chrVIII 91989 91989 CG
chrVIII 91991 91991 T
chrVIII 91992 91992 AT
chrVIII 91993 91993 AT
chrVIII 91994 91994 C
chrVIII 92006 92006 T
chrVIII 92016 92016 AT
chrVIII 92017 92017 AT
chrVIII 92019 92019 CG
chrVIII 92022 92022 CG
chrVIII 92035 92035 A
chrVIII 92040 92040 C
chrVIII 92053 92053 CG
chrVIII 92056 92056 AT
chrVIII 92057 92057 AT
chrVIII 92062 92062 C
chrVIII 92078 92078 A
chrVIII 92079 92079 C
chrVIII 92080 92080 AG
chrVIII 92085 92085 CG
chrVIII 92087 92087 CGT
chrVIII 92088 92088 C
chrVIII 92089 92089 CGT
chrVIII 92092 92092 C
chrVIII 92100 92100 ACGT
chrVIII 92101 92101 ACGT
chrVIII 92102 92102 ACGT
chrVIII 92103 92103 ACGT
chrVIII 92104 92104 ACGT
chrVIII 92105 92105 ACGT
chrVIII 92106 92106 ACGT
chrVIII 92107 92107 ACGT
chrVIII 92108 92108 ACGT
chrVIII 92109 92109 ACGT
chrVIII 92110 92110 ACGT
chrVIII 92111 92111 CGT
chrVIII 92112 92112 ACT
chrVIII 92113 92113 ACGT
chrVIII 92114 92114 CG
chrVIII 92115 92115 T
chrVIII 92116 92116 C
chrVIII 92117 92117 CG
chrVIII 92128 92128 G
chrVIII 104772 104772 T
chrVIII 104787 104787 T
chrVIII 104798 104798 T
chrVIII 104815 104815 C
chrVIII 104833 104833 T
chrVIII 104940 104940 C
chrVIII 104944 104944 C
chrVIII 105094 105094 T
chrVIII 105096 105096 T
chrVIII 105098 105098 T
chrVIII 105100 105100 C
chrVIII 116180 116180 A
chrVIII 116181 116181 G
chrVIII 116186 116186 G
chrVIII 116188 116188 C
chrVIII 116189 116189 A
chrVIII 116193 116193 A
chrVIII 116194 116194 A
chrVIII 116408 116408 CT
chrVIII 116409 116409 CT
chrVIII 116410 116410 GT
chrVIII 116411 116411 CG
chrVIII 116412 116412 AGT
chrVIII 116413 116413 GT
chrVIII 116414 116414 ACG
chrVIII 116415 116415 CGT
chrVIII 116416 116416 AGT
chrVIII 116417 116417 ACG
chrVIII 116418 116418 CGT
chrVIII 116419 116419 ACG
chrVIII 116420 116420 ACG
chrVIII 116422 116422 T
chrVIII 116423 116423 G
chrVIII 116424 116424 A
chrVIII 116426 116426 T
chrVIII 116427 116427 T
chrVIII 116429 116429 AT
chrVIII 116430 116430 T
chrVIII 116432 116432 G
chrVIII 116433 116433 A
chrVIII 116434 116434 G
chrVIII 116435 116435 GT
chrVIII 116437 116437 AT
chrVIII 116438 116438 A
chrVIII 116440 116440 AT
chrVIII 116444 116444 G
chrVIII 116445 116445 G
chrVIII 116446 116446 G
chrVIII 116450 116450 CG
chrVIII 116453 116453 A
chrVIII 116454 116454 T
chrVIII 116459 116459 AT
chrVIII 116460 116460 T
chrVIII 116462 116462 G
chrVIII 116463 116463 AG
chrVIII 116465 116465 C
chrVIII 116467 116467 G
chrVIII 116468 116468 A
chrVIII 116469 116469 G
chrVIII 116470 116470 G
chrVIII 116474 116474 G
chrVIII 116475 116475 A
chrVIII 116476 116476 G
chrVIII 116478 116478 T
chrVIII 116483 116483 C
chrVIII 116485 116485 T
chrVIII 116486 116486 A
chrVIII 116488 116488 G
chrVIII 116489 116489 C
chrVIII 116491 116491 T
chrVIII 116492 116492 CG
chrVIII 116493 116493 CT
chrVIII 116494 116494 G
chrVIII 116495 116495 G
chrVIII 116498 116498 C
chrVIII 116502 116502 G
chrVIII 116506 116506 A
chrVIII 116515 116515 AT
chrVIII 116516 116516 C
chrVIII 116517 116517 CT
chrVIII 116519 116519 CG
chrVIII 116521 116521 ACGT
chrVIII 116522 116522 ACT
chrVIII 116523 116523 CGT
chrVIII 116525 116525 AT
chrVIII 116528 116528 A
chrVIII 116529 116529 T
chrVIII 116531 116531 ACGT
chrVIII 116532 116532 AT
chrVIII 116533 116533 CGT
chrVIII 116534 116534 T
chrVIII 116536 116536 T
chrVIII 116537 116537 CG
chrVIII 116540 116540 G
chrVIII 116542 116542 C
chrVIII 116544 116544 C
chrVIII 116545 116545 T
chrVIII 116549 116549 C
chrVIII 116553 116553 G
chrVIII 116554 116554 CG
chrVIII 116555 116555 AT
chrVIII 116556 116556 CT
chrVIII 116558 116558 A
chrVIII 116559 116559 C
chrVIII 116560 116560 G
chrVIII 116561 116561 T
chrVIII 116565 116565 AT
chrVIII 116566 116566 CG
chrVIII 116567 116567 AGT
chrVIII 116568 116568 T
chrVIII 116569 116569 T
chrVIII 116570 116570 AT
chrVIII 116574 116574 C
chrVIII 116575 116575 T
chrVIII 116576 116576 T
chrVIII 116578 116578 AT
chrVIII 116579 116579 CT
chrVIII 116581 116581 C
chrVIII 116583 116583 GT
chrVIII 116584 116584 AT
chrVIII 116593 116593 A
chrVIII 116596 116596 C
chrVIII 116597 116597 AT
chrVIII 116598 116598 AT
chrVIII 116599 116599 AT
chrVIII 116600 116600 G
chrVIII 116601 116601 AC
chrVIII 116603 116603 A
chrVIII 116604 116604 AT
chrVIII 116606 116606 G
chrVIII 116609 116609 CG
chrVIII 116610 116610 AGT
chrVIII 116611 116611 T
chrVIII 116614 116614 T
chrVIII 116615 116615 A
chrVIII 116617 116617 T
chrVIII 116618 116618 C
chrVIII 116620 116620 T
chrVIII 116621 116621 T
chrVIII 116624 116624 AT
chrVIII 116626 116626 G
chrVIII 116627 116627 AT
chrVIII 116629 116629 A
chrVIII 116637 116637 T
chrVIII 116638 116638 CG
chrVIII 116641 116641 G
chrVIII 116644 116644 ACGT
chrVIII 116652 116652 T
chrVIII 116655 116655 AT
chrVIII 116657 116657 CG
chrVIII 116658 116658 T
chrVIII 116664 116664 CG
chrVIII 116665 116665 G
chrVIII 116666 116666 CG
chrVIII 116667 116667 C
chrVIII 116668 116668 G
chrVIII 116670 116670 AT
chrVIII 116671 116671 C
chrVIII 116674 116674 CG
chrVIII 116675 116675 AT
chrVIII 116676 116676 CG
chrVIII 116680 116680 ACT
chrVIII 116681 116681 T
chrVIII 116682 116682 CG
chrVIII 116683 116683 AT
chrVIII 116684 116684 CG
chrVIII 116685 116685 A
chrVIII 116687 116687 A
chrVIII 116699 116699 AT
chrVIII 116700 116700 CG
chrVIII 116701 116701 AT
chrVIII 116703 116703 CG
chrVIII 116705 116705 G
chrVIII 116706 116706 AT
chrVIII 116707 116707 AT
chrVIII 116708 116708 CG
chrVIII 116711 116711 CG
chrVIII 116712 116712 G
chrVIII 116716 116716 AT
chrVIII 116717 116717 CG
chrVIII 116718 116718 AT
chrVIII 116719 116719 ACGT
chrVIII 116720 116720 ACT
chrVIII 116721 116721 C
chrVIII 116722 116722 AC
chrVIII 116723 116723 T
chrVIII 116724 116724 A
chrVIII 116729 116729 AT
chrVIII 116730 116730 A
chrVIII 116741 116741 CG
chrVIII 116742 116742 C
chrVIII 116748 116748 T
chrVIII 116753 116753 ACGT
chrVIII 116754 116754 ACGT
chrVIII 116755 116755 ACGT
chrVIII 116756 116756 ACGT
chrVIII 116757 116757 ACGT
chrVIII 116758 116758 ACGT
chrVIII 116759 116759 ACT
chrVIII 116760 116760 ACGT
chrVIII 116761 116761 ACGT
chrVIII 116762 116762 ACT
chrVIII 116763 116763 ACGT
chrVIII 116764 116764 ACGT
chrVIII 116765 116765 AGT
chrVIII 116766 116766 ACGT
chrVIII 116767 116767 ACGT
chrVIII 116768 116768 CG
chrVIII 133006 133006 C
chrVIII 133010 133010 C
chrVIII 133011 133011 AC
chrVIII 133012 133012 CG
chrVIII 133014 133014 A
chrVIII 133015 133015 GT
chrVIII 133016 133016 G
chrVIII 133017 133017 GT
chrVIII 133022 133022 A
chrVIII 133024 133024 G
chrVIII 133025 133025 A
chrVIII 133109 133109 A
chrVIII 133110 133110 G
chrVIII 133113 133113 A
chrVIII 133114 133114 C
chrVIII 133686 133686 A
chrVIII 133712 133712 T
chrVIII 133716 133716 G
chrVIII 133717 133717 G
chrVIII 133718 133718 C
chrVIII 133722 133722 G
chrVIII 133723 133723 G
chrVIII 133724 133724 A
chrVIII 133725 133725 T
chrVIII 133726 133726 C
chrVIII 133727 133727 T
chrVIII 133729 133729 G
chrVIII 133734 133734 C
chrVIII 133744 133744 G
chrVIII 133745 133745 A
chrVIII 133746 133746 T
chrVIII 133747 133747 G
chrVIII 133748 133748 CT
chrVIII 133750 133750 A
chrVIII 133754 133754 C
chrVIII 133755 133755 T
chrVIII 133756 133756 G
chrVIII 133759 133759 G
chrVIII 133760 133760 C
chrVIII 133762 133762 C
chrVIII 133763 133763 G
chrVIII 133764 133764 G
chrVIII 133766 133766 G
chrVIII 133769 133769 C
chrVIII 133772 133772 A
chrVIII 133773 133773 G
chrVIII 133775 133775 A
chrVIII 133786 133786 GT
chrVIII 133792 133792 G
chrVIII 133793 133793 A
chrVIII 133801 133801 T
chrVIII 133803 133803 A
chrVIII 133806 133806 AT
chrVIII 133820 133820 A
chrVIII 133821 133821 C
chrVIII 133825 133825 G
chrVIII 133826 133826 CGT
chrVIII 133827 133827 A
chrVIII 133829 133829 A
chrVIII 133831 133831 T
chrVIII 133832 133832 A
chrVIII 133833 133833 T
chrVIII 133846 133846 AT
chrVIII 133847 133847 ACGT
chrVIII 133848 133848 A
chrVIII 133849 133849 CG
chrVIII 133851 133851 CG
chrVIII 133852 133852 AT
chrVIII 133854 133854 AT
chrVIII 133855 133855 A
chrVIII 133856 133856 G
chrVIII 133860 133860 T
chrVIII 133861 133861 T
chrVIII 133862 133862 T
chrVIII 133863 133863 ACGT
chrVIII 133864 133864 C
chrVIII 133865 133865 CG
chrVIII 133867 133867 CG
chrVIII 133868 133868 T
chrVIII 133869 133869 AG
chrVIII 133871 133871 CG
chrVIII 133872 133872 T
chrVIII 133873 133873 ACT
chrVIII 133874 133874 AGT
chrVIII 133875 133875 T
chrVIII 133876 133876 AT
chrVIII 133877 133877 C
chrVIII 133886 133886 CG
chrVIII 133890 133890 C
chrVIII 133896 133896 A
chrVIII 133897 133897 ACG
chrVIII 133898 133898 A
chrVIII 133899 133899 CGT
chrVIII 133907 133907 A
chrVIII 133908 133908 G
chrVIII 133909 133909 ACGT
chrVIII 133913 133913 A
chrVIII 133915 133915 AT
chrVIII 133918 133918 AT
chrVIII 133928 133928 C
chrVIII 133932 133932 G
chrVIII 133933 133933 AT
chrVIII 133937 133937 ACG
chrVIII 133938 133938 G
chrVIII 133944 133944 AT
chrVIII 133945 133945 A
chrVIII 133952 133952 AT
chrVIII 133960 133960 C
chrVIII 133961 133961 C
chrVIII 133967 133967 CT
chrVIII 133990 133990 AT
chrVIII 133993 133993 CG
chrVIII 133995 133995 C
chrVIII 133996 133996 C
chrVIII 134000 134000 AT
chrVIII 134001 134001 ACGT
chrVIII 134003 134003 T
chrVIII 146324 146324 CG
chrVIII 146325 146325 AG
chrVIII 146326 146326 AC
chrVIII 146327 146327 GT
chrVIII 146328 146328 GT
chrVIII 146329 146329 ACG
chrVIII 146330 146330 ACT
chrVIII 146335 146335 T
chrVIII 146336 146336 A
chrVIII 146338 146338 C
chrVIII 146348 146348 A
chrVIII 146356 146356 T
chrVIII 146359 146359 C
chrVIII 146365 146365 T
chrVIII 146367 146367 C
chrVIII 146377 146377 G
chrVIII 146378 146378 T
chrVIII 146380 146380 A
chrVIII 146381 146381 C
chrVIII 146382 146382 A
chrVIII 146386 146386 G
chrVIII 146389 146389 A
chrVIII 146391 146391 A
chrVIII 146392 146392 T
chrVIII 146395 146395 T
chrVIII 146400 146400 T
chrVIII 146410 146410 T
chrVIII 146416 146416 AT
chrVIII 146426 146426 C
chrVIII 146428 146428 A
chrVIII 146429 146429 G
chrVIII 146430 146430 T
chrVIII 146431 146431 ACG
chrVIII 146432 146432 A
chrVIII 146433 146433 G
chrVIII 146434 146434 T
chrVIII 146435 146435 G
chrVIII 146436 146436 A
chrVIII 146437 146437 A
chrVIII 146438 146438 GT
chrVIII 146439 146439 ACG
chrVIII 146440 146440 A
chrVIII 146443 146443 C
chrVIII 146451 146451 C
chrVIII 146452 146452 C
chrVIII 146455 146455 CGT
chrVIII 146457 146457 C
chrVIII 146458 146458 CG
chrVIII 146459 146459 AC
chrVIII 146460 146460 T
chrVIII 146465 146465 T
chrVIII 146466 146466 AT
chrVIII 146467 146467 CG
chrVIII 146472 146472 G
chrVIII 146478 146478 CG
chrVIII 146479 146479 T
chrVIII 146481 146481 T
chrVIII 146482 146482 G
chrVIII 146483 146483 A
chrVIII 146492 146492 AT
chrVIII 146500 146500 AC
chrVIII 146503 146503 T
chrVIII 146515 146515 CG
chrVIII 146519 146519 T
chrVIII 146524 146524 AT
chrVIII 146527 146527 G
chrVIII 146528 146528 A
chrVIII 146529 146529 A
chrVIII 146530 146530 A
chrVIII 146533 146533 T
chrVIII 146534 146534 A
chrVIII 146535 146535 CG
chrVIII 146538 146538 CG
chrVIII 146539 146539 T
chrVIII 146540 146540 AT
chrVIII 146541 146541 AT
chrVIII 146542 146542 CT
chrVIII 146543 146543 CT
chrVIII 146545 146545 G
chrVIII 146546 146546 AG
chrVIII 146547 146547 T
chrVIII 146553 146553 AT
chrVIII 146556 146556 G
chrVIII 146560 146560 CGT
chrVIII 146563 146563 AT
chrVIII 146569 146569 AT
chrVIII 146570 146570 C
chrVIII 146571 146571 T
chrVIII 146573 146573 T
chrVIII 146580 146580 G
chrVIII 146584 146584 CG
chrVIII 146588 146588 T
chrVIII 146589 146589 ACT
chrVIII 146590 146590 A
chrVIII 146595 146595 A
chrVIII 146605 146605 G
chrVIII 146606 146606 C
chrVIII 146613 146613 CG
chrVIII 146616 146616 C
chrVIII 146618 146618 G
chrVIII 146622 146622 G
chrVIII 146624 146624 CG
chrVIII 146628 146628 CG
chrVIII 146629 146629 C
chrVIII 146630 146630 CG
chrVIII 146631 146631 AT
chrVIII 146632 146632 A
chrVIII 146633 146633 AT
chrVIII 146634 146634 AT
chrVIII 146636 146636 AT
chrVIII 146644 146644 T
chrVIII 146649 146649 AT
chrVIII 146652 146652 CG
chrVIII 146654 146654 CG
chrVIII 146662 146662 AT
chrVIII 146664 146664 AT
chrVIII 146666 146666 C
chrVIII 146670 146670 AT
chrVIII 146672 146672 ACGT
chrVIII 146673 146673 ACGT
chrVIII 146674 146674 ACGT
chrVIII 146675 146675 ACGT
chrVIII 146676 146676 ACGT
chrVIII 146677 146677 ACGT
chrVIII 146678 146678 ACGT
chrVIII 146679 146679 ACG
chrVIII 146680 146680 ACGT
chrVIII 146681 146681 CG
chrVIII 146682 146682 AT
chrVIII 146683 146683 AT
chrVIII 146685 146685 CG
chrVIII 192838 192838 G
chrVIII 192841 192841 A
chrVIII 192850 192850 T
chrVIII 192892 192892 T
chrVIII 192904 192904 T
chrVIII 192928 192928 G
chrVIII 192958 192958 G
chrVIII 193003 193003 G
chrVIII 193075 193075 A
chrVIII 193114 193114 C
chrVIII 193263 193263 G
chrVIII 193267 193267 G
chrVIII 193282 193282 A
chrVIII 193303 193303 G
chrVIII 193307 193307 C
chrVIII 194101 194101 A
chrVIII 194104 194104 G
chrVIII 194113 194113 C
chrVIII 194155 194155 C
chrVIII 194167 194167 A
chrVIII 194191 194191 A
chrVIII 194221 194221 T
chrVIII 194266 194266 A
chrVIII 194338 194338 G
chrVIII 194377 194377 T
chrVIII 194526 194526 A
chrVIII 194530 194530 A
chrVIII 194545 194545 G
chrVIII 194566 194566 A
chrVIII 194570 194570 T
chrVIII 212258 212258 C
chrVIII 212259 212259 T
chrVIII 212260 212260 T
chrVIII 212261 212261 A
chrVIII 212262 212262 T
chrVIII 212264 212264 T
chrVIII 212265 212265 T
chrVIII 214256 214256 AG
chrVIII 214257 214257 AC
chrVIII 214258 214258 AG
chrVIII 214259 214259 A
chrVIII 214260 214260 AC
chrVIII 214261 214261 A
chrVIII 214262 214262 G
chrVIII 214263 214263 C
chrVIII 216254 216254 T
chrVIII 216255 216255 C
chrVIII 216256 216256 C
chrVIII 216258 216258 C
chrVIII 216259 216259 C
chrVIII 216260 216260 C
chrVIII 229493 229493 G
chrVIII 229502 229502 C
chrVIII 229503 229503 G
chrVIII 229509 229509 C
chrVIII 229511 229511 A
chrVIII 229544 229544 T
chrVIII 229583 229583 C
chrVIII 229619 229619 G
chrVIII 229640 229640 A
chrVIII 229679 229679 A
chrVIII 229724 229724 A
chrVIII 229761 229761 T
chrVIII 229766 229766 T
chrVIII 229781 229781 G
chrVIII 229792 229792 A
chrVIII 229802 229802 T
chrVIII 229871 229871 A
chrVIII 229880 229880 G
chrVIII 229899 229899 A
chrVIII 229922 229922 A
chrVIII 229928 229928 G
chrVIII 229988 229988 T
chrVIII 230081 230081 T
chrVIII 230129 230129 T
chrVIII 230138 230138 G
chrVIII 230165 230165 A
chrVIII 230176 230176 C
chrVIII 230282 230282 T
chrVIII 230284 230284 C
chrVIII 230294 230294 T
chrVIII 230306 230306 G
chrVIII 230318 230318 G
chrVIII 230343 230343 C
chrVIII 230357 230357 A
chrVIII 230366 230366 T
chrVIII 230387 230387 A
chrVIII 230432 230432 C
chrVIII 230479 230479 G
chrVIII 230480 230480 A
chrVIII 230510 230510 A
chrVIII 230525 230525 T
chrVIII 230569 230569 A
chrVIII 230574 230574 C
chrVIII 230575 230575 A
chrVIII 230576 230576 G
chrVIII 237832 237832 A
chrVIII 237833 237833 A
chrVIII 237834 237834 CG
chrVIII 237835 237835 CT
chrVIII 237836 237836 CG
chrVIII 237837 237837 AT
chrVIII 237838 237838 A
chrVIII 237839 237839 A
chrVIII 237840 237840 A
chrVIII 237841 237841 CT
chrVIII 237842 237842 AT
chrVIII 237843 237843 T
chrVIII 237844 237844 GT
chrVIII 237845 237845 GT
chrVIII 237846 237846 T
chrVIII 237854 237854 C
chrVIII 237885 237885 T
chrVIII 237893 237893 A
chrVIII 237934 237934 G
chrVIII 237940 237940 A
chrVIII 237941 237941 AC
chrVIII 237943 237943 AT
chrVIII 237944 237944 AC
chrVIII 237945 237945 T
chrVIII 237946 237946 A
chrVIII 237947 237947 AC
chrVIII 237948 237948 C
chrVIII 237949 237949 A
chrVIII 237950 237950 C
chrVIII 237951 237951 A
chrVIII 237952 237952 A
chrVIII 237953 237953 T
chrVIII 237954 237954 C
chrVIII 237956 237956 G
chrVIII 288239 288239 T
chrVIII 288241 288241 T
chrVIII 288242 288242 G
chrVIII 288305 288305 C
chrVIII 288311 288311 T
chrVIII 288317 288317 A
chrVIII 288333 288333 G
chrVIII 288341 288341 AT
chrVIII 288374 288374 G
chrVIII 288386 288386 C
chrVIII 288392 288392 A
chrVIII 288395 288395 C
chrVIII 288443 288443 C
chrVIII 288472 288472 T
chrVIII 288474 288474 C
chrVIII 288482 288482 T
chrVIII 288484 288484 T
chrVIII 288485 288485 A
chrVIII 288497 288497 G
chrVIII 291282 291282 G
chrVIII 291287 291287 C
chrVIII 291288 291288 G
chrVIII 291297 291297 A
chrVIII 291300 291300 G
chrVIII 291420 291420 G
chrVIII 291426 291426 G
chrVIII 291429 291429 A
chrVIII 291432 291432 A
chrVIII 291434 291434 T
chrVIII 292071 292071 G
chrVIII 292073 292073 C
chrVIII 292074 292074 A
chrVIII 292137 292137 T
chrVIII 292143 292143 A
chrVIII 292149 292149 G
chrVIII 292165 292165 A
chrVIII 292173 292173 G
chrVIII 295041 295041 A
chrVIII 295046 295046 T
chrVIII 295047 295047 T
chrVIII 295056 295056 G
chrVIII 295059 295059 A
chrVIII 295179 295179 A
chrVIII 295185 295185 A
chrVIII 295188 295188 G
chrVIII 295191 295191 G
chrVIII 295193 295193 C
chrVIII 358464 358464 G
chrVIII 358465 358465 AG
chrVIII 358466 358466 ACT
chrVIII 358467 358467 ACG
chrVIII 358468 358468 A
chrVIII 358469 358469 T
chrVIII 358470 358470 T
chrVIII 358471 358471 CT
chrVIII 358472 358472 CT
chrVIII 358473 358473 T
chrVIII 358474 358474 CGT
chrVIII 358475 358475 GT
chrVIII 358476 358476 A
chrVIII 358570 358570 A
chrVIII 358571 358571 C
chrVIII 358573 358573 AT
chrVIII 358574 358574 AC
chrVIII 358575 358575 T
chrVIII 358576 358576 A
chrVIII 358577 358577 AC
chrVIII 358578 358578 C
chrVIII 358579 358579 A
chrVIII 358580 358580 C
chrVIII 358582 358582 GT
chrVIII 358583 358583 A
chrVIII 358584 358584 A
chrVIII 358586 358586 T
chrVIII 381987 381987 G
chrVIII 381988 381988 A
chrVIII 381989 381989 T
chrVIII 382047 382047 G
chrVIII 382062 382062 C
chrVIII 382074 382074 G
chrVIII 382200 382200 CG
chrVIII 382203 382203 AT
chrVIII 382299 382299 AT
chrVIII 382309 382309 AT
chrVIII 382310 382310 AT
chrVIII 382311 382311 AT
chrVIII 382313 382313 AT
chrVIII 382314 382314 CG
chrVIII 388876 388876 T
chrVIII 388878 388878 G
chrVIII 388879 388879 T
chrVIII 388880 388880 G
chrVIII 388884 388884 G
chrVIII 388885 388885 C
chrVIII 388886 388886 A
chrVIII 388887 388887 AG
chrVIII 388889 388889 A
chrVIII 388892 388892 ACG
chrVIII 388948 388948 AT
chrVIII 388949 388949 T
chrVIII 388996 388996 ACGT
chrVIII 388997 388997 ACT
chrVIII 388998 388998 AT
chrVIII 388999 388999 AG
chrVIII 389000 389000 AT
chrVIII 389001 389001 AGT
chrVIII 389002 389002 AGT
chrVIII 389004 389004 ACGT
chrVIII 389005 389005 ACGT
chrVIII 389162 389162 T
chrVIII 389164 389164 AC
chrVIII 389165 389165 G
chrVIII 389167 389167 CG
chrVIII 389168 389168 G
chrVIII 389169 389169 AC
chrVIII 389170 389170 AT
chrVIII 389171 389171 A
chrVIII 389172 389172 AG
chrVIII 389173 389173 CG
chrVIII 389174 389174 ACG
chrVIII 389175 389175 ACG
chrVIII 389176 389176 ACG
chrVIII 389179 389179 T
chrVIII 389181 389181 A
chrVIII 389183 389183 AT
chrVIII 389185 389185 T
chrVIII 389204 389204 C
chrVIII 389221 389221 G
chrVIII 389223 389223 GT
chrVIII 389224 389224 A
chrVIII 389230 389230 T
chrVIII 389240 389240 AT
chrVIII 389241 389241 C
chrVIII 389242 389242 C
chrVIII 389243 389243 G
chrVIII 389244 389244 C
chrVIII 389245 389245 A
chrVIII 389246 389246 C
chrVIII 389247 389247 T
chrVIII 389248 389248 A
chrVIII 389249 389249 G
chrVIII 389250 389250 G
chrVIII 389251 389251 AC
chrVIII 389252 389252 A
chrVIII 389266 389266 T
chrVIII 389270 389270 ACT
chrVIII 389272 389272 A
chrVIII 389273 389273 A
chrVIII 389278 389278 C
chrVIII 389279 389279 C
chrVIII 389280 389280 A
chrVIII 389282 389282 C
chrVIII 389283 389283 A
chrVIII 389286 389286 CG
chrVIII 389288 389288 G
chrVIII 389294 389294 A
chrVIII 389295 389295 G
chrVIII 389296 389296 G
chrVIII 389301 389301 T
chrVIII 389309 389309 T
chrVIII 389329 389329 C
chrVIII 389332 389332 AT
chrVIII 389333 389333 CT
chrVIII 389334 389334 C
chrVIII 389335 389335 T
chrVIII 389336 389336 CG
chrVIII 389348 389348 ACGT
chrVIII 389350 389350 CG
chrVIII 389354 389354 T
chrVIII 389355 389355 C
chrVIII 389356 389356 A
chrVIII 389358 389358 T
chrVIII 389359 389359 CG
chrVIII 389371 389371 CG
chrVIII 389372 389372 G
chrVIII 389373 389373 GT
chrVIII 389374 389374 A
chrVIII 389375 389375 C
chrVIII 389383 389383 AT
chrVIII 389384 389384 AT
chrVIII 389391 389391 T
chrVIII 389396 389396 CG
chrVIII 389397 389397 AT
chrVIII 389399 389399 CG
chrVIII 389402 389402 A
chrVIII 389403 389403 A
chrVIII 389404 389404 C
chrVIII 389416 389416 T
chrVIII 389426 389426 AT
chrVIII 389427 389427 AT
chrVIII 389429 389429 CG
chrVIII 389432 389432 CG
chrVIII 389445 389445 A
chrVIII 389450 389450 C
chrVIII 389463 389463 CG
chrVIII 389466 389466 AT
chrVIII 389467 389467 AT
chrVIII 389472 389472 C
chrVIII 389488 389488 A
chrVIII 389489 389489 C
chrVIII 389490 389490 AG
chrVIII 389495 389495 CG
chrVIII 389497 389497 CGT
chrVIII 389498 389498 C
chrVIII 389499 389499 CGT
chrVIII 389502 389502 C
chrVIII 389510 389510 ACGT
chrVIII 389511 389511 ACGT
chrVIII 389512 389512 ACGT
chrVIII 389513 389513 ACGT
chrVIII 389514 389514 ACGT
chrVIII 389515 389515 ACGT
chrVIII 389516 389516 ACGT
chrVIII 389517 389517 ACGT
chrVIII 389518 389518 ACGT
chrVIII 389519 389519 ACGT
chrVIII 389520 389520 ACGT
chrVIII 389521 389521 ACGT
chrVIII 389522 389522 AGT
chrVIII 389523 389523 ACT
chrVIII 389524 389524 ACT
chrVIII 389525 389525 CG
chrVIII 389527 389527 A
chrVIII 451312 451312 A
chrVIII 451317 451317 C
chrVIII 451318 451318 T
chrVIII 451319 451319 A
chrVIII 451323 451323 C
chrVIII 451325 451325 A
chrVIII 451431 451431 C
chrVIII 451443 451443 T
chrVIII 451446 451446 T
chrVIII 451481 451481 G
chrVIII 451482 451482 T
chrVIII 451707 451707 T
chrVIII 451716 451716 A
chrVIII 451720 451720 A
chrVIII 451722 451722 G
chrVIII 451725 451725 C
chrVIII 451836 451836 T
chrVIII 451875 451875 T
chrVIII 451876 451876 T
chrVIII 451989 451989 T
chrVIII 452050 452050 A
chrVIII 452121 452121 T
chrVIII 452125 452125 A
chrVIII 452127 452127 C
chrVIII 452156 452156 CG
chrVIII 452157 452157 AT
chrVIII 452158 452158 C
chrVIII 452163 452163 G
chrVIII 452170 452170 T
chrVIII 452274 452274 T
chrVIII 452311 452311 A
chrVIII 452312 452312 A
chrVIII 452313 452313 G
chrVIII 452328 452328 T
chrVIII 452346 452346 C
chrVIII 452367 452367 C
chrVIII 452425 452425 G
chrVIII 452426 452426 G
chrVIII 452427 452427 T
chrVIII 452490 452490 C
chrVIII 452553 452553 A
chrVIII 452586 452586 A
chrVIII 452595 452595 C
chrVIII 452601 452601 T
chrVIII 452603 452603 T
chrVIII 466679 466679 A
chrVIII 466680 466680 A
chrVIII 466717 466717 G
chrVIII 466718 466718 C
chrVIII 466726 466726 G
chrVIII 466727 466727 GT
chrVIII 466728 466728 T
chrVIII 466740 466740 A
chrVIII 466769 466769 T
chrVIII 466770 466770 G
chrVIII 504466 504466 G
chrVIII 504470 504470 T
chrVIII 504471 504471 G
chrVIII 504473 504473 A
chrVIII 504474 504474 A
chrVIII 504479 504479 T
chrVIII 504578 504578 G
chrVIII 504641 504641 T
chrVIII 504773 504773 G
chrVIII 504776 504776 G
chrVIII 504875 504875 A
chrVIII 504896 504896 C
chrVIII 504905 504905 A
chrVIII 504998 504998 A
chrVIII 505022 505022 A
chrVIII 505028 505028 G
chrVIII 505046 505046 C
chrVIII 505052 505052 A
chrVIII 505211 505211 G
chrVIII 505232 505232 T
chrVIII 505250 505250 G
chrVIII 505253 505253 C
chrVIII 505255 505255 G
chrVIII 525430 525430 T
chrVIII 525431 525431 A
chrVIII 525433 525433 A
chrVIII 525434 525434 C
chrVIII 525447 525447 C
chrVIII 525450 525450 G
chrVIII 525512 525512 G
chrVIII 525517 525517 C
chrVIII 525537 525537 G
chrVIII 525595 525595 T
chrVIII 525601 525601 G
chrVIII 525628 525628 CG
chrVIII 525649 525649 AT
chrVIII 525693 525693 AT
chrVIII 525694 525694 AT
chrVIII 525700 525700 AT
chrVIII 525721 525721 T
chrVIII 525738 525738 A
chrVIII 525741 525741 C
chrVIII 525743 525743 A
chrVIII 525744 525744 T
chrVIII 525850 525850 AT
chrVIII 525851 525851 C
chrVIII 525852 525852 C
chrVIII 525853 525853 G
chrVIII 525854 525854 T
chrVIII 525855 525855 T
chrVIII 525862 525862 AT
chrVIII 525868 525868 AT
chrVIII 525871 525871 C
chrVIII 525874 525874 C
chrVIII 525884 525884 C
chrVIII 525958 525958 C
chrVIII 525980 525980 AT
chrVIII 525990 525990 CG
chrVIII 525991 525991 G
chrVIII 525997 525997 AT
chrVIII 526000 526000 C
chrVIII 526003 526003 AT
chrVIII 526004 526004 G
chrVIII 526005 526005 G
chrVIII 526127 526127 G
chrVIII 526162 526162 T
chrVIII 526163 526163 T
chrVIII 526200 526200 A
chrVIII 526215 526215 T
chrVIII 526216 526216 C
chrVIII 526217 526217 G
chrVIII 526228 526228 T
chrVIII 526234 526234 A
chrVIII 526357 526357 T
chrVIII 526360 526360 A
chrVIII 526363 526363 T
chrVIII 526369 526369 A
chrVIII 526381 526381 A
chrVIII 526399 526399 T
chrVIII 526411 526411 C
chrVIII 526414 526414 C
chrVIII 526415 526415 A
chrVIII 526417 526417 G
chrVIII 526420 526420 T
chrVIII 526450 526450 C
chrVIII 526453 526453 G
chrVIII 526459 526459 T
chrVIII 526462 526462 C
chrVIII 526474 526474 C
chrVIII 526480 526480 A
chrVIII 526492 526492 A
chrVIII 526494 526494 G
chrVIII 526495 526495 T
chrVIII 526498 526498 C
chrVIII 526504 526504 G
chrVIII 526513 526513 T
chrVIII 526516 526516 A
chrVIII 526525 526525 T
chrVIII 526534 526534 T
chrVIII 526541 526541 G
chrVIII 526543 526543 T
chrVIII 526546 526546 C
chrVIII 526549 526549 C
chrVIII 526550 526550 A
chrVIII 526552 526552 C
chrVIII 526555 526555 T
chrVIII 526585 526585 C
chrVIII 526588 526588 G
chrVIII 526594 526594 T
chrVIII 526597 526597 C
chrVIII 526609 526609 C
chrVIII 526629 526629 G
chrVIII 526630 526630 C
chrVIII 526633 526633 C
chrVIII 526636 526636 T
chrVIII 526648 526648 T
chrVIII 526651 526651 A
chrVIII 526660 526660 T
chrVIII 526669 526669 T
chrVIII 526676 526676 A
chrVIII 526678 526678 G
chrVIII 526681 526681 T
chrVIII 526684 526684 T
chrVIII 526685 526685 G
chrVIII 526687 526687 G
chrVIII 526690 526690 C
chrVIII 526720 526720 T
chrVIII 526723 526723 T
chrVIII 526762 526762 A
chrVIII 526764 526764 G
chrVIII 526765 526765 T
chrVIII 526768 526768 C
chrVIII 526774 526774 G
chrVIII 526783 526783 T
chrVIII 526786 526786 A
chrVIII 526795 526795 T
chrVIII 526804 526804 C
chrVIII 526811 526811 G
chrVIII 526813 526813 T
chrVIII 526816 526816 C
chrVIII 526819 526819 C
chrVIII 526820 526820 A
chrVIII 526822 526822 G
chrVIII 526825 526825 T
chrVIII 526828 526828 A
chrVIII 526838 526838 G
chrVIII 526839 526839 T
chrVIII 526840 526840 T
chrVIII 526855 526855 C
chrVIII 526858 526858 CG
chrVIII 526864 526864 C
chrVIII 526867 526867 T
chrVIII 526879 526879 T
chrVIII 526885 526885 G
chrVIII 526900 526900 A
chrVIII 526903 526903 T
chrVIII 526906 526906 C
chrVIII 526918 526918 C
chrVIII 526927 526927 T
chrVIII 526930 526930 T
chrVIII 526939 526939 C
chrVIII 526945 526945 A
chrVIII 526946 526946 A
chrVIII 526948 526948 G
chrVIII 526951 526951 T
chrVIII 526954 526954 T
chrVIII 526955 526955 G
chrVIII 526957 526957 G
chrVIII 526960 526960 C
chrVIII 526990 526990 T
chrVIII 526993 526993 T
chrVIII 527002 527002 C
chrVIII 527034 527034 G
chrVIII 527035 527035 T
chrVIII 527038 527038 C
chrVIII 527044 527044 G
chrVIII 527053 527053 T
chrVIII 527056 527056 T
chrVIII 527074 527074 T
chrVIII 527081 527081 G
chrVIII 527083 527083 T
chrVIII 527092 527092 C
chrVIII 527095 527095 T
chrVIII 527125 527125 C
chrVIII 527128 527128 G
chrVIII 527134 527134 T
chrVIII 527137 527137 C
chrVIII 527169 527169 C
chrVIII 527188 527188 C
chrVIII 527191 527191 A
chrVIII 527200 527200 C
chrVIII 527209 527209 C
chrVIII 527216 527216 A
chrVIII 527230 527230 T
chrVIII 527254 527254 T
chrVIII 527260 527260 C
chrVIII 527263 527263 CG
chrVIII 527267 527267 A
chrVIII 527269 527269 T
chrVIII 527270 527270 G
chrVIII 527272 527272 T
chrVIII 527274 527274 A
chrVIII 527299 527299 A
chrVIII 527300 527300 T
chrVIII 527301 527301 T
chrVIII 527302 527302 G
chrVIII 527304 527304 C
chrVIII 527305 527305 A
chrVIII 527311 527311 A
chrVIII 527319 527319 A
chrVIII 527326 527326 A
chrVIII 527334 527334 T
chrVIII 527345 527345 G
chrVIII 527346 527346 A
chrVIII 527349 527349 A
chrVIII 527398 527398 T
chrVIII 527416 527416 CG
chrVIII 527421 527421 AT
chrVIII 527435 527435 T
chrVIII 527439 527439 AT
chrVIII 527440 527440 AT
chrVIII 527446 527446 CG
chrVIII 527447 527447 C
chrVIII 527450 527450 CG
chrVIII 527464 527464 AG
chrVIII 527470 527470 C
chrVIII 527471 527471 AG
chrVIII 527472 527472 T
chrVIII 527480 527480 G
chrVIII 527485 527485 G
chrVIII 527492 527492 G
chrVIII 527499 527499 C
chrVIII 527501 527501 C
chrVIII 527503 527503 T
chrVIII 527514 527514 T
chrVIII 527517 527517 A
chrVIII 527532 527532 A
chrVIII 527567 527567 G
chrVIII 527572 527572 AT
chrVIII 527573 527573 CG
chrVIII 527578 527578 AT
chrVIII 527582 527582 G
chrVIII 527588 527588 G
chrVIII 527589 527589 T
chrVIII 527621 527621 T
chrVIII 527626 527626 A
chrVIII 527630 527630 AT
chrVIII 527636 527636 T
chrVIII 527642 527642 A
chrVIII 527658 527658 T
chrVIII 527664 527664 T
chrVIII 527669 527669 A
chrVIII 527671 527671 A
chrVIII 527678 527678 A
chrVIII 527680 527680 T
chrVIII 527688 527688 T
chrVIII 527690 527690 A
chrVIII 527709 527709 T
chrVIII 527764 527764 G
chrVIII 527776 527776 CG
chrVIII 527785 527785 AT
chrVIII 527792 527792 C
chrVIII 527797 527797 ACGT
chrVIII 527809 527809 A
chrVIII 527812 527812 T
chrVIII 527815 527815 T
chrVIII 527830 527830 AT
chrVIII 527832 527832 CG
chrVIII 527851 527851 AT
chrVIII 527869 527869 T
chrVIII 527877 527877 AT
chrVIII 527890 527890 T
chrVIII 527892 527892 C
chrVIII 527893 527893 A
chrVIII 527895 527895 A
chrVIII 527903 527903 A
chrVIII 527913 527913 C
chrVIII 527914 527914 A
chrVIII 527945 527945 G
chrVIII 527947 527947 G
chrVIII 527956 527956 G
chrVIII 527987 527987 CG
chrVIII 528019 528019 AT
chrVIII 528024 528024 T
chrVIII 528043 528043 AT
chrVIII 528052 528052 T
chrVIII 528064 528064 CG
chrVIII 528096 528096 CG
chrVIII 528106 528106 A
chrVIII 528132 528132 CG
chrVIII 528155 528155 CG
chrVIII 528215 528215 AT
chrVIII 528217 528217 AT
chrVIII 528226 528226 CG
chrVIII 528236 528236 G
chrVIII 528245 528245 CG
chrVIII 528278 528278 G
chrVIII 528289 528289 AT
chrVIII 528301 528301 AT
chrVIII 528313 528313 G
chrVIII 528315 528315 CG
chrVIII 528316 528316 AT
chrVIII 528321 528321 T
chrVIII 528334 528334 G
chrVIII 528335 528335 A
chrVIII 528345 528345 C
chrVIII 528346 528346 T
chrVIII 528352 528352 T
chrVIII 528367 528367 G
chrVIII 528435 528435 AT
chrVIII 528444 528444 AT
chrVIII 528447 528447 CG
chrVIII 528457 528457 AT
chrVIII 528460 528460 AT
chrVIII 528496 528496 C
chrVIII 528510 528510 A
chrVIII 528667 528667 T
chrVIII 528703 528703 CG
chrVIII 528709 528709 AT
chrVIII 528727 528727 A
chrVIII 528729 528729 T
chrVIII 528730 528730 G
chrVIII 528731 528731 C
chrVIII 528732 528732 T
chrVIII 528733 528733 A
chrVIII 528755 528755 T
chrVIII 528757 528757 AT
chrVIII 528776 528776 AT
chrVIII 528798 528798 AT
chrVIII 528800 528800 G
chrVIII 528806 528806 T
chrVIII 528811 528811 G
chrVIII 528839 528839 C
chrVIII 528853 528853 T
chrVIII 528869 528869 T
chrVIII 528870 528870 A
chrVIII 528873 528873 T
chrVIII 528874 528874 A
chrVIII 528877 528877 T
chrVIII 528878 528878 A
chrVIII 528880 528880 C
chrVIII 528881 528881 C
chrVIII 528883 528883 A
chrVIII 528896 528896 G
chrVIII 528897 528897 T
chrVIII 528898 528898 AT
chrVIII 528928 528928 T
chrVIII 528931 528931 A
chrVIII 528970 528970 A
chrVIII 528973 528973 A
chrVIII 528988 528988 C
chrVIII 529006 529006 C
chrVIII 529015 529015 C
chrVIII 529042 529042 C
chrVIII 529073 529073 CG
chrVIII 529116 529116 C
chrVIII 529132 529132 C
chrVIII 529133 529133 AG
chrVIII 529134 529134 CT
chrVIII 529135 529135 G
chrVIII 529136 529136 C
chrVIII 529137 529137 A
chrVIII 529138 529138 T
chrVIII 529139 529139 A
chrVIII 529189 529189 T
chrVIII 529190 529190 G
chrVIII 529191 529191 CT
chrVIII 529192 529192 CG
chrVIII 529193 529193 AT
chrVIII 529194 529194 A
chrVIII 529195 529195 C
chrVIII 529239 529239 A
chrVIII 529255 529255 A
chrVIII 529256 529256 T
chrVIII 529315 529315 CG
chrVIII 529321 529321 A
chrVIII 529322 529322 G
chrVIII 529323 529323 T
chrVIII 529362 529362 T
chrVIII 529363 529363 T
chrVIII 529367 529367 T
chrVIII 529368 529368 A
chrVIII 529369 529369 G
chrVIII 529376 529376 G
chrVIII 529377 529377 C
chrVIII 529395 529395 T
chrVIII 529396 529396 C
chrVIII 529397 529397 G
chrVIII 529399 529399 T
chrVIII 529403 529403 C
chrVIII 529404 529404 A
chrVIII 529435 529435 C
chrVIII 529465 529465 T
chrVIII 529471 529471 T
chrVIII 529534 529534 AT
chrVIII 529535 529535 CG
chrVIII 529566 529566 AT
chrVIII 529576 529576 AT
chrVIII 529650 529650 A
chrVIII 529669 529669 AT
chrVIII 529671 529671 CG
chrVIII 529799 529799 CG
chrVIII 529805 529805 CG
chrVIII 529899 529899 CG
chrVIII 529901 529901 CG
chrVIII 529932 529932 AT
chrVIII 529946 529946 AT
chrVIII 529963 529963 AT
chrVIII 529966 529966 C
chrVIII 529983 529983 A
chrVIII 530012 530012 G
chrVIII 530081 530081 A
chrVIII 530137 530137 T
chrVIII 530163 530163 A
chrVIII 530166 530166 G
chrVIII 530179 530179 C
chrVIII 530185 530185 A
chrVIII 530206 530206 T
chrVIII 530209 530209 A
chrVIII 530218 530218 AG
chrVIII 530236 530236 G
chrVIII 530272 530272 G
chrVIII 530288 530288 CG
chrVIII 530306 530306 G
chrVIII 530331 530331 AT
chrVIII 530335 530335 AT
chrVIII 530355 530355 CG
chrVIII 530373 530373 C
chrVIII 530388 530388 CG
chrVIII 530395 530395 AT
chrVIII 530414 530414 A
chrVIII 530427 530427 T
chrVIII 530539 530539 CG
chrVIII 530544 530544 AT
chrVIII 530552 530552 C
chrVIII 530647 530647 G
chrVIII 530649 530649 AT
chrVIII 530768 530768 CG
chrVIII 530779 530779 AT
chrVIII 530780 530780 AT
chrVIII 530812 530812 A
chrVIII 530816 530816 CG
chrVIII 530824 530824 C
chrVIII 530828 530828 CG
chrVIII 530838 530838 G
chrVIII 530860 530860 G
chrVIII 530863 530863 T
chrVIII 530864 530864 T
chrVIII 530881 530881 A
chrVIII 530883 530883 G
chrVIII 530884 530884 C
chrVIII 530895 530895 A
chrVIII 530921 530921 C
chrVIII 530927 530927 A
chrVIII 530951 530951 T
chrVIII 530985 530985 AT
chrVIII 530986 530986 CG
chrVIII 530987 530987 T
chrVIII 531000 531000 G
chrVIII 531008 531008 C
chrVIII 531009 531009 G
chrVIII 531015 531015 CG
chrVIII 531017 531017 T
chrVIII 531053 531053 AT
chrVIII 531062 531062 CG
chrVIII 531065 531065 AT
chrVIII 531082 531082 CG
chrVIII 531101 531101 T
chrVIII 531141 531141 CG
chrVIII 531146 531146 A
chrVIII 531167 531167 T
chrVIII 531177 531177 AT
chrVIII 531181 531181 A
chrVIII 531182 531182 C
chrVIII 531183 531183 G
chrVIII 531186 531186 T
chrVIII 531209 531209 C
chrVIII 531261 531261 G
chrVIII 531264 531264 A
chrVIII 531265 531265 G
chrVIII 531266 531266 CG
chrVIII 531267 531267 T
chrVIII 531272 531272 C
chrVIII 531275 531275 A
chrVIII 531276 531276 T
chrVIII 531277 531277 A
chrVIII 531324 531324 T
chrVIII 531327 531327 G
chrVIII 531343 531343 C
chrVIII 531352 531352 G
chrVIII 531356 531356 A
chrVIII 531363 531363 G
chrVIII 531364 531364 T
chrVIII 531421 531421 T
chrVIII 531424 531424 T
chrVIII 531453 531453 CG
chrVIII 531481 531481 AT
chrVIII 531521 531521 AT
chrVIII 531557 531557 CG
chrVIII 531574 531574 C
chrVIII 531584 531584 AT
chrVIII 531585 531585 T
chrVIII 531622 531622 CG
chrVIII 531644 531644 CG
chrVIII 531680 531680 C
chrVIII 531685 531685 AT
chrVIII 531782 531782 CG
chrVIII 531786 531786 CG
chrVIII 531795 531795 CG
chrVIII 531935 531935 CG
chrVIII 531971 531971 AT
chrVIII 531973 531973 CG
chrVIII 531991 531991 AT
chrVIII 532018 532018 CG
chrVIII 532130 532130 CG
chrVIII 532264 532264 AT
chrVIII 532276 532276 AT
chrVIII 532287 532287 CG
chrVIII 532288 532288 CG
chrVIII 532296 532296 AT
chrVIII 532335 532335 G
chrVIII 532340 532340 C
chrVIII 532341 532341 A
chrVIII 532342 532342 T
chrVIII 532397 532397 G
chrVIII 532420 532420 G
chrVIII 532422 532422 T
chrVIII 532423 532423 G
chrVIII 532424 532424 A
chrVIII 532465 532465 G
chrVIII 532510 532510 G
chrVIII 532551 532551 CG
chrVIII 532553 532553 CG
chrVIII 532567 532567 CG
chrVIII 532586 532586 CG
chrVIII 532601 532601 G
chrVIII 532677 532677 T
chrVIII 532678 532678 A
chrVIII 532683 532683 T
chrVIII 532684 532684 G
chrVIII 532685 532685 T
chrVIII 532686 532686 G
chrVIII 532688 532688 T
chrVIII 532689 532689 C
chrVIII 532690 532690 T
chrVIII 532692 532692 AT
chrVIII 532695 532695 C
chrVIII 532696 532696 G
chrVIII 532697 532697 A
chrVIII 532699 532699 G
chrVIII 532700 532700 A
chrVIII 532702 532702 T
chrVIII 532703 532703 A
chrVIII 532704 532704 T
chrVIII 532728 532728 C
chrVIII 532729 532729 A
chrVIII 532733 532733 CG
chrVIII 532734 532734 A
chrVIII 532735 532735 A
chrVIII 532736 532736 A
chrVIII 532737 532737 AT
chrVIII 532738 532738 CG
chrVIII 532739 532739 AT
chrVIII 532740 532740 G
chrVIII 532741 532741 T
chrVIII 532742 532742 C
chrVIII 532743 532743 C
chrVIII 532772 532772 T
chrVIII 532813 532813 G
chrVIII 532827 532827 G
chrVIII 532837 532837 AT
chrVIII 532841 532841 CG
chrVIII 532914 532914 A
chrVIII 532915 532915 AGT
chrVIII 532916 532916 AG
chrVIII 532917 532917 T
chrVIII 532920 532920 C
chrVIII 532921 532921 A
chrVIII 532982 532982 G
chrVIII 533021 533021 AT
chrVIII 533088 533088 CG
chrVIII 533104 533104 AT
chrVIII 533123 533123 AT
chrVIII 533129 533129 CG
chrVIII 533181 533181 CG
chrVIII 533239 533239 AT
chrVIII 533258 533258 A
chrVIII 533259 533259 GT
chrVIII 533260 533260 T
chrVIII 533262 533262 C
chrVIII 533263 533263 CG
chrVIII 533264 533264 C
chrVIII 533265 533265 CT
chrVIII 533266 533266 CT
chrVIII 533267 533267 G
chrVIII 533278 533278 A
chrVIII 533389 533389 AT
chrVIII 533430 533430 AT
chrVIII 533476 533476 CG
chrVIII 533499 533499 CG
chrVIII 533500 533500 CG
chrVIII 533518 533518 AT
chrVIII 533564 533564 AT
chrVIII 533588 533588 CG
chrVIII 533609 533609 A
chrVIII 533610 533610 A
chrVIII 533611 533611 C
chrVIII 533612 533612 C
chrVIII 533613 533613 A
chrVIII 533614 533614 C
chrVIII 533615 533615 G
chrVIII 533617 533617 T
chrVIII 533640 533640 G
chrVIII 533650 533650 T
chrVIII 533676 533676 G
chrVIII 533681 533681 G
chrVIII 533806 533806 CG
chrVIII 533811 533811 CG
chrVIII 533839 533839 AT
chrVIII 533840 533840 CG
chrVIII 533964 533964 CG
chrVIII 533980 533980 CG
chrVIII 533992 533992 AT
chrVIII 534065 534065 CG
chrVIII 534115 534115 CG
chrVIII 534142 534142 AT
chrVIII 534147 534147 AT
chrVIII 534154 534154 AT
chrVIII 534163 534163 G
chrVIII 534239 534239 A
chrVIII 534304 534304 G
chrVIII 534316 534316 G
chrVIII 534318 534318 C
chrVIII 534325 534325 A
chrVIII 534326 534326 G
chrVIII 534424 534424 CG
chrVIII 534439 534439 AT
chrVIII 534486 534486 A
chrVIII 534488 534488 G
chrVIII 534489 534489 G
chrVIII 534493 534493 CG
chrVIII 534495 534495 CG
chrVIII 534497 534497 C
chrVIII 534528 534528 T
chrVIII 534576 534576 A
chrVIII 534595 534595 CG
chrVIII 534603 534603 CG
chrVIII 534650 534650 CG
chrVIII 534659 534659 C
chrVIII 534663 534663 C
chrVIII 534667 534667 AT
chrVIII 534762 534762 CG
chrVIII 534771 534771 CG
chrVIII 534786 534786 CG
chrVIII 534790 534790 AT
chrVIII 534834 534834 CG
chrVIII 534890 534890 AT
chrVIII 534892 534892 CG
chrVIII 534911 534911 G
chrVIII 534914 534914 T
chrVIII 534915 534915 AT
chrVIII 534916 534916 C
chrVIII 534917 534917 CT
chrVIII 534932 534932 A
chrVIII 535029 535029 CG
chrVIII 535048 535048 AT
chrVIII 535051 535051 AT
chrVIII 535053 535053 CG
chrVIII 535075 535075 AT
chrVIII 535132 535132 CG
chrVIII 535147 535147 C
chrVIII 535162 535162 CG
chrVIII 535185 535185 AT
chrVIII 535188 535188 AT
chrVIII 535219 535219 T
chrVIII 535233 535233 A
chrVIII 535291 535291 CG
chrVIII 535345 535345 AT
chrVIII 535354 535354 AT
chrVIII 535357 535357 AT
chrVIII 535372 535372 CG
chrVIII 535410 535410 C
chrVIII 535411 535411 A
chrVIII 535724 535724 A
chrVIII 535734 535734 A
chrVIII 535749 535749 C
chrVIII 535759 535759 A
chrVIII 535815 535815 CG
chrVIII 535862 535862 CG
chrVIII 535864 535864 AT
chrVIII 535880 535880 AT
chrVIII 535889 535889 CG
chrVIII 535897 535897 A
chrVIII 535930 535930 A
chrVIII 535941 535941 C
chrVIII 535995 535995 CG
chrVIII 536045 536045 T
chrVIII 536046 536046 T
chrVIII 536047 536047 T
chrVIII 536048 536048 C
chrVIII 536049 536049 A
chrVIII 536050 536050 T
chrVIII 536051 536051 G
chrVIII 536082 536082 A
chrVIII 536101 536101 A
chrVIII 536115 536115 C
chrVIII 536119 536119 T
chrVIII 536125 536125 A
chrVIII 536203 536203 CG
chrVIII 536209 536209 AT
chrVIII 536249 536249 CG
chrVIII 536281 536281 CG
chrVIII 536303 536303 CG
chrVIII 536328 536328 AT
chrVIII 536400 536400 CG
chrVIII 536419 536419 AT
chrVIII 536425 536425 CG
chrVIII 536460 536460 AT
chrVIII 536513 536513 CG
chrVIII 536535 536535 CG
chrVIII 536544 536544 CG
chrVIII 536551 536551 AT
chrVIII 536621 536621 A
chrVIII 536624 536624 CG
chrVIII 536642 536642 CG
chrVIII 536643 536643 C
chrVIII 536644 536644 AT
chrVIII 536645 536645 T
chrVIII 536646 536646 T
chrVIII 536649 536649 G
chrVIII 536703 536703 T
chrVIII 536726 536726 T
chrVIII 536736 536736 A
chrVIII 536737 536737 A
chrVIII 536738 536738 T
chrVIII 536756 536756 T
chrVIII 536785 536785 T
chrVIII 536796 536796 C
chrVIII 536803 536803 G
chrVIII 536813 536813 A
chrVIII 536837 536837 A
chrVIII 536848 536848 C
chrVIII 536860 536860 G
chrVIII 536904 536904 CG
chrVIII 536959 536959 CG
chrVIII 536962 536962 CG
chrVIII 536987 536987 C
chrVIII 536988 536988 G
chrVIII 536990 536990 ACG
chrVIII 536991 536991 CG
chrVIII 536994 536994 T
chrVIII 537063 537063 T
chrVIII 537071 537071 A
chrVIII 537072 537072 A
chrVIII 537116 537116 CG
chrVIII 537158 537158 CG
chrVIII 537269 537269 AT
chrVIII 537271 537271 AT
chrVIII 537296 537296 CG
chrVIII 537315 537315 AT
chrVIII 537348 537348 CG
chrVIII 537386 537386 AT
chrVIII 537411 537411 CG
chrVIII 537413 537413 AT
chrVIII 537434 537434 AT
chrVIII 537458 537458 G
chrVIII 537459 537459 T
chrVIII 537461 537461 T
chrVIII 537462 537462 CG
chrVIII 537464 537464 G
chrVIII 537465 537465 G
chrVIII 537485 537485 C
chrVIII 537560 537560 CG
chrVIII 537580 537580 AT
chrVIII 537624 537624 AT
chrVIII 537654 537654 AT
chrVIII 537729 537729 CG
chrVIII 537739 537739 CG
chrVIII 537778 537778 CG
chrVIII 537792 537792 AT
chrVIII 537845 537845 AT
chrVIII 537895 537895 CG
chrVIII 537897 537897 AT
chrVIII 537980 537980 T
chrVIII 537981 537981 T
chrVIII 537984 537984 G
chrVIII 537987 537987 C
chrVIII 537988 537988 GT
chrVIII 537989 537989 AC
chrVIII 537993 537993 T
chrVIII 537996 537996 C
chrVIII 537997 537997 G
chrVIII 537998 537998 T
chrVIII 538004 538004 G
chrVIII 538061 538061 T
chrVIII 538084 538084 AT
chrVIII 538097 538097 AT
chrVIII 538132 538132 AT
chrVIII 538158 538158 CG
chrVIII 538169 538169 AT
chrVIII 538205 538205 AT
chrVIII 538218 538218 CG
chrVIII 538225 538225 T
chrVIII 538226 538226 A
chrVIII 538227 538227 T
chrVIII 538236 538236 A
chrVIII 538257 538257 G
chrVIII 538278 538278 T
chrVIII 538296 538296 T
chrVIII 538321 538321 C
chrVIII 538347 538347 CG
chrVIII 538358 538358 CG
chrVIII 538382 538382 AT
chrVIII 538407 538407 CG
chrVIII 538471 538471 CG
chrVIII 538486 538486 CG
chrVIII 538496 538496 AT
chrVIII 538506 538506 AT
chrVIII 538568 538568 CG
chrVIII 538572 538572 AT
chrVIII 538573 538573 A
chrVIII 538577 538577 G
chrVIII 538605 538605 AT
chrVIII 538670 538670 CG
chrVIII 538696 538696 AT
chrVIII 538748 538748 CG
chrVIII 538823 538823 AT
chrVIII 538829 538829 AT
chrVIII 538830 538830 CG
chrVIII 538833 538833 AT
chrVIII 538860 538860 C
chrVIII 538861 538861 A
chrVIII 538862 538862 G
chrVIII 538865 538865 G
chrVIII 538866 538866 CG
chrVIII 538868 538868 T
chrVIII 538869 538869 GT
chrVIII 538870 538870 G
chrVIII 538883 538883 A
chrVIII 539086 539086 CG
chrVIII 539115 539115 G
chrVIII 539117 539117 T
chrVIII 539120 539120 C
chrVIII 539121 539121 T
chrVIII 539122 539122 A
chrVIII 539123 539123 T
chrVIII 539124 539124 A
chrVIII 539125 539125 T
chrVIII 539126 539126 G
chrVIII 539127 539127 C
chrVIII 539128 539128 G
chrVIII 539132 539132 CG
chrVIII 539240 539240 CG
chrVIII 539241 539241 CG
chrVIII 539249 539249 AT
chrVIII 539254 539254 CG
chrVIII 539258 539258 CG
chrVIII 539270 539270 CG
chrVIII 539333 539333 C
chrVIII 539339 539339 C
chrVIII 539342 539342 T
chrVIII 539346 539346 A
chrVIII 539347 539347 C
chrVIII 539469 539469 A
chrVIII 539504 539504 C
chrVIII 539505 539505 C
chrVIII 539542 539542 T
chrVIII 539557 539557 C
chrVIII 539558 539558 T
chrVIII 539559 539559 A
chrVIII 539570 539570 C
chrVIII 539576 539576 G
chrVIII 539627 539627 T
chrVIII 539630 539630 C
chrVIII 539669 539669 T
chrVIII 539673 539673 A
chrVIII 539674 539674 G
chrVIII 539726 539726 AT
chrVIII 539762 539762 CG
chrVIII 539773 539773 CG
chrVIII 539774 539774 AT
chrVIII 539792 539792 CG
chrVIII 539793 539793 AT
chrVIII 539835 539835 A
chrVIII 539840 539840 A
chrVIII 539854 539854 T
chrVIII 539858 539858 T
chrVIII 539872 539872 C
chrVIII 539887 539887 C
chrVIII 540197 540197 A
chrVIII 540894 540894 G
chrVIII 540984 540984 C
chrVIII 541101 541101 T
chrVIII 541236 541236 G
chrVIII 541407 541407 C
chrVIII 542025 542025 G
chrVIII 542371 542371 A
chrVIII 542379 542379 C
chrVIII 542385 542385 T
chrVIII 542391 542391 A
chrVIII 542397 542397 T
chrVIII 542400 542400 A
chrVIII 542406 542406 A
chrVIII 542445 542445 C
chrVIII 542451 542451 T
chrVIII 542472 542472 T
chrVIII 542473 542473 AT
chrVIII 542475 542475 T
chrVIII 542484 542484 C
chrVIII 542490 542490 G
chrVIII 542496 542496 A
chrVIII 542502 542502 AT
chrVIII 542529 542529 C
chrVIII 542550 542550 AT
chrVIII 542562 542562 CG
chrVIII 542568 542568 AT
chrVIII 542569 542569 CG
chrVIII 542606 542606 CG
chrVIII 542607 542607 AT
chrVIII 542856 542856 T
chrVIII 543189 543189 G
chrVIII 543595 543595 A
chrVIII 543596 543596 A
chrVIII 543597 543597 ACG
chrVIII 543598 543598 CGT
chrVIII 543599 543599 CGT
chrVIII 543600 543600 ACG
chrVIII 543601 543601 CGT
chrVIII 543602 543602 ACG
chrVIII 543603 543603 CGT
chrVIII 543604 543604 ACG
chrVIII 543605 543605 CGT
chrVIII 543606 543606 CG
chrVIII 543607 543607 CGT
chrVIII 543608 543608 AGT
chrVIII 543609 543609 ACT
chrVIII 543611 543611 C
chrVIII 543615 543615 AC
chrVIII 543618 543618 GT
chrVIII 543619 543619 G
chrVIII 543620 543620 T
chrVIII 543621 543621 G
chrVIII 543622 543622 A
chrVIII 543623 543623 A
chrVIII 543624 543624 A
chrVIII 543626 543626 GT
chrVIII 543627 543627 T
chrVIII 543629 543629 ACG
chrVIII 543630 543630 T
chrVIII 543633 543633 G
chrVIII 543634 543634 G
chrVIII 543635 543635 CG
chrVIII 543639 543639 CG
chrVIII 543642 543642 A
chrVIII 543643 543643 AT
chrVIII 543646 543646 C
chrVIII 543648 543648 AT
chrVIII 543649 543649 GT
chrVIII 543651 543651 CG
chrVIII 543652 543652 AT
chrVIII 543654 543654 C
chrVIII 543655 543655 A
chrVIII 543656 543656 G
chrVIII 543657 543657 A
chrVIII 543658 543658 G
chrVIII 543659 543659 G
chrVIII 543663 543663 G
chrVIII 543664 543664 AC
chrVIII 543665 543665 G
chrVIII 543667 543667 T
chrVIII 543672 543672 C
chrVIII 543674 543674 T
chrVIII 543675 543675 A
chrVIII 543677 543677 G
chrVIII 543678 543678 C
chrVIII 543680 543680 AGT
chrVIII 543681 543681 CG
chrVIII 543682 543682 ACT
chrVIII 543683 543683 CGT
chrVIII 543684 543684 G
chrVIII 543686 543686 GT
chrVIII 543687 543687 C
chrVIII 543691 543691 G
chrVIII 543695 543695 A
chrVIII 543701 543701 A
chrVIII 543703 543703 A
chrVIII 543704 543704 AT
chrVIII 543705 543705 CT
chrVIII 543706 543706 CT
chrVIII 543708 543708 G
chrVIII 543710 543710 ACT
chrVIII 543711 543711 C
chrVIII 543712 543712 T
chrVIII 543717 543717 A
chrVIII 543718 543718 T
chrVIII 543720 543720 ACT
chrVIII 543721 543721 AT
chrVIII 543722 543722 CGT
chrVIII 543723 543723 T
chrVIII 543725 543725 T
chrVIII 543726 543726 ACG
chrVIII 543728 543728 AT
chrVIII 543729 543729 G
chrVIII 543731 543731 CG
chrVIII 543733 543733 CG
chrVIII 543734 543734 ACGT
chrVIII 543735 543735 CG
chrVIII 543738 543738 C
chrVIII 543740 543740 T
chrVIII 543742 543742 G
chrVIII 543743 543743 T
chrVIII 543744 543744 T
chrVIII 543745 543745 ACT
chrVIII 543746 543746 CG
chrVIII 543747 543747 A
chrVIII 543748 543748 C
chrVIII 543749 543749 G
chrVIII 543750 543750 CT
chrVIII 543751 543751 A
chrVIII 543752 543752 CG
chrVIII 543754 543754 CG
chrVIII 543755 543755 CG
chrVIII 543756 543756 AGT
chrVIII 543757 543757 T
chrVIII 543758 543758 T
chrVIII 543759 543759 AT
chrVIII 543760 543760 C
chrVIII 543761 543761 G
chrVIII 543763 543763 C
chrVIII 543764 543764 T
chrVIII 543765 543765 T
chrVIII 543766 543766 C
chrVIII 543767 543767 AT
chrVIII 543768 543768 CT
chrVIII 543770 543770 C
chrVIII 543771 543771 T
chrVIII 543772 543772 AGT
chrVIII 543773 543773 AT
chrVIII 543776 543776 AT
chrVIII 543780 543780 CG
chrVIII 543781 543781 C
chrVIII 543782 543782 A
chrVIII 543785 543785 C
chrVIII 543786 543786 AGT
chrVIII 543787 543787 AGT
chrVIII 543788 543788 AT
chrVIII 543789 543789 AG
chrVIII 543790 543790 AC
chrVIII 543791 543791 GT
chrVIII 543792 543792 AGT
chrVIII 543793 543793 AT
chrVIII 543794 543794 CG
chrVIII 543795 543795 C
chrVIII 543798 543798 CG
chrVIII 543799 543799 AGT
chrVIII 543800 543800 GT
chrVIII 543801 543801 T
chrVIII 543803 543803 T
chrVIII 543804 543804 A
chrVIII 543806 543806 T
chrVIII 543807 543807 C
chrVIII 543809 543809 T
chrVIII 543810 543810 T
chrVIII 543813 543813 AT
chrVIII 543814 543814 T
chrVIII 543815 543815 G
chrVIII 543816 543816 AT
chrVIII 543818 543818 A
chrVIII 543819 543819 T
chrVIII 543822 543822 T
chrVIII 543826 543826 T
chrVIII 543827 543827 CG
chrVIII 543830 543830 G
chrVIII 543833 543833 AT
chrVIII 543841 543841 T
chrVIII 543844 543844 AT
chrVIII 543846 543846 CG
chrVIII 543847 543847 T
chrVIII 543850 543850 CG
chrVIII 543853 543853 CG
chrVIII 543854 543854 GT
chrVIII 543855 543855 CG
chrVIII 543856 543856 C
chrVIII 543857 543857 G
chrVIII 543859 543859 AT
chrVIII 543860 543860 C
chrVIII 543863 543863 CG
chrVIII 543864 543864 AT
chrVIII 543865 543865 CG
chrVIII 543869 543869 ACT
chrVIII 543870 543870 T
chrVIII 543871 543871 CG
chrVIII 543872 543872 AT
chrVIII 543873 543873 CG
chrVIII 543874 543874 A
chrVIII 543876 543876 A
chrVIII 543888 543888 AT
chrVIII 543889 543889 CG
chrVIII 543890 543890 AT
chrVIII 543892 543892 CG
chrVIII 543894 543894 G
chrVIII 543895 543895 AT
chrVIII 543896 543896 AT
chrVIII 543897 543897 CG
chrVIII 543900 543900 CG
chrVIII 543901 543901 G
chrVIII 543905 543905 AT
chrVIII 543906 543906 CG
chrVIII 543907 543907 AT
chrVIII 543908 543908 ACGT
chrVIII 543909 543909 ACT
chrVIII 543910 543910 C
chrVIII 543911 543911 AC
chrVIII 543912 543912 AT
chrVIII 543913 543913 AG
chrVIII 543918 543918 AT
chrVIII 543919 543919 AT
chrVIII 543925 543925 T
chrVIII 543930 543930 CG
chrVIII 543931 543931 C
chrVIII 543937 543937 T
chrVIII 543942 543942 ACGT
chrVIII 543943 543943 ACGT
chrVIII 543944 543944 ACGT
chrVIII 543945 543945 ACGT
chrVIII 543946 543946 ACGT
chrVIII 543947 543947 ACGT
chrVIII 543948 543948 AGT
chrVIII 543949 543949 AGT
chrVIII 543950 543950 CGT
chrVIII 543951 543951 ACGT
chrVIII 543952 543952 ACGT
chrVIII 543953 543953 ACGT
chrVIII 543954 543954 AGT
chrVIII 543955 543955 AT
chrVIII 543956 543956 AGT
chrVIII 543959 543959 AT
chrVIII 543982 543982 A
chrVIII 543994 543994 A
chrVIII 544018 544018 AT
chrVIII 544021 544021 G
chrVIII 544022 544022 T
chrVIII 544024 544024 CG
chrVIII 544025 544025 G
chrVIII 544026 544026 T
chrVIII 544027 544027 AT
chrVIII 544028 544028 C
chrVIII 544030 544030 AT
chrVIII 544036 544036 CG
chrVIII 544093 544093 CG
chrVIII 544095 544095 AT
chrVIII 544126 544126 CG
chrVIII 544195 544195 CG
chrVIII 544212 544212 CG
chrVIII 544213 544213 CG
chrVIII 544222 544222 AT
chrVIII 544224 544224 AT
chrVIII 544225 544225 CG
chrVIII 544230 544230 A
chrVIII 544234 544234 T
chrVIII 544237 544237 A
chrVIII 544267 544267 T
chrVIII 544288 544288 G
chrVIII 544315 544315 T
chrVIII 544318 544318 C
chrVIII 544333 544333 CG
chrVIII 544336 544336 AT
chrVIII 544342 544342 CG
chrVIII 544350 544350 G
chrVIII 544351 544351 G
chrVIII 544352 544352 A
chrVIII 544354 544354 A
chrVIII 544360 544360 A
chrVIII 544372 544372 AT
chrVIII 544375 544375 AT
chrVIII 544381 544381 CG
chrVIII 544390 544390 CG
chrVIII 544396 544396 CG
chrVIII 544405 544405 G
chrVIII 544434 544434 T
chrVIII 544438 544438 G
chrVIII 544440 544440 T
chrVIII 544446 544446 G
chrVIII 544459 544459 AT
chrVIII 544461 544461 AT
chrVIII 544479 544479 T
chrVIII 544483 544483 T
chrVIII 544489 544489 C
chrVIII 544495 544495 CG
chrVIII 544498 544498 T
chrVIII 544522 544522 AT
chrVIII 544600 544600 AT
chrVIII 544633 544633 CG
chrVIII 544636 544636 AT
chrVIII 544645 544645 A
chrVIII 544687 544687 T
chrVIII 544688 544688 AT
chrVIII 544699 544699 G
chrVIII 544705 544705 G
chrVIII 544708 544708 AT
chrVIII 544710 544710 C
chrVIII 544717 544717 CG
chrVIII 544718 544718 AT
chrVIII 544723 544723 G
chrVIII 544729 544729 CG
chrVIII 544732 544732 AT
chrVIII 544736 544736 AT
chrVIII 544738 544738 AT
chrVIII 544746 544746 CG
chrVIII 544755 544755 AT
chrVIII 544759 544759 T
chrVIII 544762 544762 T
chrVIII 544765 544765 C
chrVIII 544768 544768 G
chrVIII 544771 544771 T
chrVIII 544783 544783 C
chrVIII 544795 544795 C
chrVIII 544798 544798 G
chrVIII 544800 544800 T
chrVIII 544807 544807 G
chrVIII 544816 544816 C
chrVIII 544822 544822 T
chrVIII 544828 544828 CG
chrVIII 544834 544834 AT
chrVIII 544836 544836 CG
chrVIII 544837 544837 AT
chrVIII 544843 544843 G
chrVIII 544846 544846 ACGT
chrVIII 544848 544848 CG
chrVIII 544852 544852 CGT
chrVIII 544854 544854 C
chrVIII 544858 544858 CG
chrVIII 544910 544910 C
chrVIII 544912 544912 T
chrVIII 544914 544914 CG
chrVIII 544918 544918 C
chrVIII 544920 544920 A
chrVIII 544930 544930 C
chrVIII 544936 544936 AT
chrVIII 544939 544939 AT
chrVIII 544942 544942 AT
chrVIII 544948 544948 CG
chrVIII 544951 544951 CG
chrVIII 544957 544957 AT
chrVIII 544963 544963 A
chrVIII 544966 544966 T
chrVIII 544972 544972 C
chrVIII 544981 544981 G
chrVIII 544984 544984 T
chrVIII 544986 544986 C
chrVIII 545005 545005 CG
chrVIII 545016 545016 CG
chrVIII 545020 545020 CG
chrVIII 545021 545021 AT
chrVIII 545023 545023 CG
chrVIII 545026 545026 AT
chrVIII 545031 545031 CG
chrVIII 545032 545032 AT
chrVIII 545050 545050 C
chrVIII 545056 545056 A
chrVIII 545065 545065 T
chrVIII 545068 545068 A
chrVIII 545083 545083 A
chrVIII 545090 545090 AT
chrVIII 545092 545092 C
chrVIII 545110 545110 T
chrVIII 545154 545154 AT
chrVIII 545211 545211 CG
chrVIII 545225 545225 G
chrVIII 545248 545248 CG
chrVIII 545251 545251 CG
chrVIII 545257 545257 AT
chrVIII 545266 545266 AT
chrVIII 545269 545269 CG
chrVIII 545286 545286 AT
chrVIII 545305 545305 CG
chrVIII 545311 545311 G
chrVIII 545320 545320 C
chrVIII 545344 545344 T
chrVIII 545348 545348 C
chrVIII 545357 545357 AT
chrVIII 545362 545362 CG
chrVIII 545377 545377 CG
chrVIII 545392 545392 AT
chrVIII 545420 545420 AT
chrVIII 545421 545421 CG
chrVIII 545437 545437 AT
chrVIII 545443 545443 AT
chrVIII 545444 545444 AT
chrVIII 545449 545449 T
chrVIII 545455 545455 G
chrVIII 545476 545476 T
chrVIII 545478 545478 CG
chrVIII 545491 545491 C
chrVIII 545535 545535 T
chrVIII 545539 545539 A
chrVIII 545542 545542 A
chrVIII 545545 545545 CG
chrVIII 545576 545576 CG
chrVIII 545593 545593 G
chrVIII 545762 545762 CG
chrVIII 545770 545770 CG
chrVIII 545779 545779 AT
chrVIII 545785 545785 CG
chrVIII 545791 545791 AT
chrVIII 545793 545793 CG
chrVIII 545797 545797 AT
chrVIII 545799 545799 CG
chrVIII 545800 545800 CG
chrVIII 545805 545805 AT
chrVIII 545825 545825 CG
chrVIII 545833 545833 AT
chrVIII 545839 545839 G
chrVIII 545848 545848 A
chrVIII 545851 545851 T
chrVIII 545863 545863 G
chrVIII 545869 545869 AT
chrVIII 545876 545876 AT
chrVIII 545877 545877 AT
chrVIII 545881 545881 AT
chrVIII 545908 545908 AT
chrVIII 545935 545935 CG
chrVIII 545950 545950 G
chrVIII 545952 545952 T
chrVIII 545953 545953 G
chrVIII 545954 545954 A
chrVIII 545956 545956 G
chrVIII 545965 545965 AT
chrVIII 545986 545986 G
chrVIII 545989 545989 A
chrVIII 545993 545993 A
chrVIII 546010 546010 G
chrVIII 546013 546013 G
chrVIII 546064 546064 T
chrVIII 546066 546066 AT
chrVIII 546108 546108 AT
chrVIII 546111 546111 AT
chrVIII 546118 546118 AT
chrVIII 546131 546131 T
chrVIII 546162 546162 AT
chrVIII 546167 546167 AT
chrVIII 546185 546185 AT
chrVIII 546187 546187 AT
chrVIII 546201 546201 AT
chrVIII 546232 546232 AT
chrVIII 546241 546241 CG
chrVIII 546246 546246 CG
chrVIII 546252 546252 AT
chrVIII 546265 546265 A
chrVIII 546283 546283 AT
chrVIII 546288 546288 CG
chrVIII 546293 546293 AT
chrVIII 546298 546298 AT
chrVIII 546301 546301 T
chrVIII 546303 546303 T
chrVIII 546305 546305 G
chrVIII 546310 546310 T
chrVIII 546334 546334 CG
chrVIII 546380 546380 CG
chrVIII 546393 546393 AT
chrVIII 546400 546400 CG
chrVIII 546403 546403 AT
chrVIII 546406 546406 CG
chrVIII 546412 546412 AT
chrVIII 546417 546417 AT
chrVIII 546419 546419 AT
chrVIII 546421 546421 AT
chrVIII 546424 546424 T
chrVIII 546429 546429 G
chrVIII 546430 546430 G
chrVIII 546432 546432 A
chrVIII 546444 546444 CG
chrVIII 546450 546450 CG
chrVIII 546478 546478 AT
chrVIII 546553 546553 CG
chrVIII 546607 546607 AT
chrVIII 546658 546658 AT
chrVIII 546766 546766 G
chrVIII 546767 546767 G
chrVIII 546768 546768 T
chrVIII 546772 546772 CG
chrVIII 546776 546776 T
chrVIII 546777 546777 G
chrVIII 546852 546852 AT
chrVIII 546910 546910 ACGT
chrVIII 546913 546913 AT
chrVIII 546942 546942 AT
chrVIII 546965 546965 A
chrVIII 546967 546967 A
chrVIII 546968 546968 C
chrVIII 546969 546969 C
chrVIII 546970 546970 T
chrVIII 546971 546971 GT
chrVIII 546972 546972 T
chrVIII 546973 546973 T
chrVIII 546981 546981 A
chrVIII 546982 546982 AC
chrVIII 546983 546983 ACGT
chrVIII 546984 546984 T
chrVIII 546986 546986 G
chrVIII 546987 546987 C
chrVIII 546988 546988 C
chrVIII 546989 546989 T
chrVIII 546991 546991 AT
chrVIII 547039 547039 AT
chrVIII 547057 547057 AT
chrVIII 547063 547063 CG
chrVIII 547069 547069 CG
chrVIII 547084 547084 CG
chrVIII 547090 547090 AT
chrVIII 547123 547123 CG
chrVIII 547141 547141 C
chrVIII 547189 547189 ACGT
chrVIII 547335 547335 CG
chrVIII 547347 547347 AT
chrVIII 547394 547394 C
chrVIII 547395 547395 T
chrVIII 547396 547396 C
chrVIII 547397 547397 G
chrVIII 547398 547398 C
chrVIII 547399 547399 CG
chrVIII 547400 547400 AG
chrVIII 547401 547401 AT
chrVIII 547402 547402 T
chrVIII 547403 547403 T
chrVIII 547408 547408 G
chrVIII 547409 547409 AG
chrVIII 547413 547413 T
chrVIII 547415 547415 C
chrVIII 547416 547416 G
chrVIII 547423 547423 AT
chrVIII 547456 547456 CG
chrVIII 547472 547472 AT
chrVIII 547481 547481 CG
chrVIII 547513 547513 AT
chrVIII 547526 547526 CG
chrVIII 547557 547557 CG
chrVIII 547558 547558 C
chrVIII 547567 547567 CG
chrVIII 547588 547588 AT
chrVIII 547692 547692 AT
chrVIII 547784 547784 C
chrVIII 547813 547813 CG
chrVIII 547852 547852 AT
chrVIII 547875 547875 T
chrVIII 547894 547894 CG
chrVIII 547900 547900 CG
chrVIII 547903 547903 CG
chrVIII 547920 547920 CG
chrVIII 547931 547931 CG
chrVIII 547943 547943 T
chrVIII 548013 548013 A
chrVIII 548108 548108 AT
chrVIII 548142 548142 ACT
chrVIII 548165 548165 AT
chrVIII 548303 548303 AT
chrVIII 548350 548350 AT
chrVIII 548546 548546 AT
chrVIII 548566 548566 CG
chrVIII 548594 548594 C
chrVIII 548595 548595 AT
chrVIII 548596 548596 A
chrVIII 548597 548597 C
chrVIII 548600 548600 T
chrVIII 548601 548601 CG
chrVIII 548603 548603 T
chrVIII 548604 548604 G
chrVIII 548618 548618 T
chrVIII 548619 548619 G
chrVIII 548622 548622 G
chrVIII 548637 548637 T
chrVIII 548651 548651 A
chrVIII 548688 548688 AT
chrVIII 548693 548693 A
chrVIII 548706 548706 C
chrVIII 548708 548708 G
chrVIII 548709 548709 CG
chrVIII 548710 548710 T
chrVIII 548711 548711 G
chrVIII 548714 548714 C
chrVIII 548715 548715 T
chrVIII 548717 548717 A
chrVIII 548718 548718 C
chrVIII 548721 548721 C
chrVIII 548722 548722 C
chrVIII 548723 548723 A
chrVIII 548724 548724 A
chrVIII 548725 548725 A
chrVIII 548726 548726 C
chrVIII 548728 548728 G
chrVIII 548729 548729 G
chrVIII 548732 548732 T
chrVIII 548733 548733 G
chrVIII 548736 548736 G
chrVIII 548751 548751 T
chrVIII 548765 548765 A
chrVIII 548802 548802 A
chrVIII 548807 548807 A
chrVIII 548837 548837 C
chrVIII 548839 548839 C
chrVIII 548840 548840 A
chrVIII 548842 548842 A
chrVIII 548873 548873 T
chrVIII 548966 548966 AT
chrVIII 549030 549030 CG
chrVIII 549048 549048 AT
chrVIII 549090 549090 T
chrVIII 549110 549110 AT
chrVIII 549112 549112 AT
chrVIII 549113 549113 AT
chrVIII 549114 549114 AT
chrVIII 549117 549117 C
chrVIII 549118 549118 GT
chrVIII 549119 549119 ACG
chrVIII 549120 549120 CT
chrVIII 549121 549121 G
chrVIII 549127 549127 T
chrVIII 549147 549147 CG
chrVIII 549206 549206 A
chrVIII 549215 549215 CG
chrVIII 549219 549219 CG
chrVIII 549226 549226 CG
chrVIII 549227 549227 AT
chrVIII 549228 549228 CG
chrVIII 549293 549293 C
chrVIII 549294 549294 A
chrVIII 549297 549297 T
chrVIII 549298 549298 GT
chrVIII 549299 549299 ACT
chrVIII 549300 549300 AGT
chrVIII 549301 549301 ACG
chrVIII 549302 549302 CG
chrVIII 549303 549303 AGT
chrVIII 549304 549304 AGT
chrVIII 549305 549305 CGT
chrVIII 549311 549311 AT
chrVIII 549314 549314 ACGT
chrVIII 549315 549315 CG
chrVIII 549316 549316 AT
chrVIII 549318 549318 A
chrVIII 549319 549319 AT
chrVIII 549320 549320 AT
chrVIII 549322 549322 CGT
chrVIII 549323 549323 AT
chrVIII 549325 549325 AG
chrVIII 549329 549329 G
chrVIII 549330 549330 G
chrVIII 549331 549331 G
chrVIII 549335 549335 CG
chrVIII 549338 549338 A
chrVIII 549339 549339 T
chrVIII 549342 549342 C
chrVIII 549344 549344 AT
chrVIII 549345 549345 GT
chrVIII 549347 549347 G
chrVIII 549348 549348 AT
chrVIII 549352 549352 G
chrVIII 549354 549354 G
chrVIII 549355 549355 G
chrVIII 549359 549359 G
chrVIII 549360 549360 A
chrVIII 549361 549361 G
chrVIII 549363 549363 T
chrVIII 549368 549368 C
chrVIII 549370 549370 T
chrVIII 549371 549371 CG
chrVIII 549373 549373 G
chrVIII 549374 549374 C
chrVIII 549376 549376 AGT
chrVIII 549377 549377 CG
chrVIII 549378 549378 ACT
chrVIII 549379 549379 CGT
chrVIII 549383 549383 C
chrVIII 549387 549387 G
chrVIII 549397 549397 A
chrVIII 549399 549399 A
chrVIII 549400 549400 AT
chrVIII 549401 549401 CT
chrVIII 549402 549402 CT
chrVIII 549404 549404 G
chrVIII 549406 549406 ACT
chrVIII 549407 549407 C
chrVIII 549408 549408 T
chrVIII 549413 549413 A
chrVIII 549414 549414 T
chrVIII 549416 549416 ACT
chrVIII 549417 549417 AT
chrVIII 549418 549418 CGT
chrVIII 549419 549419 T
chrVIII 549422 549422 ACG
chrVIII 549425 549425 G
chrVIII 549427 549427 CG
chrVIII 549429 549429 CG
chrVIII 549430 549430 T
chrVIII 549434 549434 C
chrVIII 549436 549436 T
chrVIII 549438 549438 G
chrVIII 549439 549439 T
chrVIII 549440 549440 T
chrVIII 549441 549441 AC
chrVIII 549442 549442 CG
chrVIII 549443 549443 A
chrVIII 549444 549444 C
chrVIII 549445 549445 G
chrVIII 549446 549446 CT
chrVIII 549447 549447 A
chrVIII 549448 549448 CG
chrVIII 549450 549450 CG
chrVIII 549451 549451 CG
chrVIII 549452 549452 AGT
chrVIII 549453 549453 T
chrVIII 549454 549454 T
chrVIII 549455 549455 AT
chrVIII 549456 549456 C
chrVIII 549457 549457 G
chrVIII 549459 549459 C
chrVIII 549460 549460 T
chrVIII 549461 549461 T
chrVIII 549462 549462 C
chrVIII 549463 549463 AT
chrVIII 549464 549464 CT
chrVIII 549466 549466 C
chrVIII 549467 549467 T
chrVIII 549468 549468 AGT
chrVIII 549469 549469 AT
chrVIII 549472 549472 AT
chrVIII 549476 549476 CG
chrVIII 549477 549477 C
chrVIII 549478 549478 A
chrVIII 549481 549481 C
chrVIII 549482 549482 AGT
chrVIII 549483 549483 AGT
chrVIII 549484 549484 AT
chrVIII 549485 549485 AG
chrVIII 549486 549486 AC
chrVIII 549487 549487 GT
chrVIII 549488 549488 AGT
chrVIII 549489 549489 AT
chrVIII 549490 549490 CG
chrVIII 549491 549491 C
chrVIII 549494 549494 CG
chrVIII 549495 549495 AGT
chrVIII 549496 549496 GT
chrVIII 549497 549497 T
chrVIII 549499 549499 T
chrVIII 549500 549500 A
chrVIII 549502 549502 T
chrVIII 549503 549503 C
chrVIII 549505 549505 T
chrVIII 549506 549506 T
chrVIII 549509 549509 AT
chrVIII 549510 549510 T
chrVIII 549511 549511 G
chrVIII 549512 549512 AT
chrVIII 549514 549514 A
chrVIII 549515 549515 T
chrVIII 549518 549518 T
chrVIII 549522 549522 T
chrVIII 549523 549523 CG
chrVIII 549526 549526 G
chrVIII 549529 549529 AT
chrVIII 549537 549537 T
chrVIII 549540 549540 AT
chrVIII 549542 549542 CG
chrVIII 549543 549543 T
chrVIII 549546 549546 CG
chrVIII 549549 549549 CG
chrVIII 549550 549550 GT
chrVIII 549551 549551 CG
chrVIII 549552 549552 C
chrVIII 549553 549553 G
chrVIII 549555 549555 AT
chrVIII 549556 549556 C
chrVIII 549559 549559 CG
chrVIII 549560 549560 AT
chrVIII 549561 549561 CG
chrVIII 549565 549565 ACT
chrVIII 549566 549566 T
chrVIII 549567 549567 CG
chrVIII 549568 549568 AT
chrVIII 549569 549569 CG
chrVIII 549570 549570 A
chrVIII 549572 549572 A
chrVIII 549584 549584 AT
chrVIII 549585 549585 CG
chrVIII 549586 549586 AT
chrVIII 549588 549588 CG
chrVIII 549590 549590 G
chrVIII 549591 549591 AT
chrVIII 549592 549592 AT
chrVIII 549593 549593 CG
chrVIII 549596 549596 CG
chrVIII 549597 549597 G
chrVIII 549601 549601 AT
chrVIII 549602 549602 CG
chrVIII 549603 549603 AT
chrVIII 549604 549604 ACGT
chrVIII 549605 549605 ACT
chrVIII 549606 549606 C
chrVIII 549607 549607 AC
chrVIII 549608 549608 T
chrVIII 549609 549609 A
chrVIII 549614 549614 AT
chrVIII 549615 549615 AT
chrVIII 549626 549626 CG
chrVIII 549627 549627 C
chrVIII 549629 549629 T
chrVIII 549631 549631 A
chrVIII 549632 549632 A
chrVIII 549633 549633 T
chrVIII 549635 549635 T
chrVIII 549636 549636 A
chrVIII 549637 549637 T
chrVIII 549638 549638 ACGT
chrVIII 549639 549639 ACGT
chrVIII 549640 549640 ACGT
chrVIII 549641 549641 ACGT
chrVIII 549642 549642 ACGT
chrVIII 549643 549643 ACGT
chrVIII 549644 549644 ACGT
chrVIII 549645 549645 ACGT
chrVIII 549646 549646 ACGT
chrVIII 549647 549647 ACGT
chrVIII 549648 549648 ACGT
chrVIII 549649 549649 ACGT
chrVIII 549650 549650 A
chrVIII 549653 549653 AT
chrVIII 549755 549755 A
chrVIII 549756 549756 C
chrVIII 549757 549757 A
chrVIII 549759 549759 T
chrVIII 549760 549760 C
chrVIII 549762 549762 T
chrVIII 549763 549763 C
chrVIII 549799 549799 C
chrVIII 549800 549800 A
chrVIII 549801 549801 T
chrVIII 549804 549804 A
chrVIII 549805 549805 C
chrVIII 549806 549806 T
chrVIII 549810 549810 A
chrVIII 549811 549811 T
chrVIII 549816 549816 G
chrVIII 550336 550336 A
chrVIII 550338 550338 T
chrVIII 550339 550339 G
chrVIII 550342 550342 T
chrVIII 550343 550343 A
chrVIII 550344 550344 C
chrVIII 550348 550348 A
chrVIII 550349 550349 T
chrVIII 550358 550358 G
chrVIII 550359 550359 A
chrVIII 550361 550361 G
chrVIII 550362 550362 A
chrVIII 550365 550365 G
chrVIII 550366 550366 A
chrVIII 550371 550371 C
chrVIII 551421 551421 A
chrVIII 551423 551423 C
chrVIII 551439 551439 T
chrVIII 551468 551468 T
chrVIII 551709 551709 T
chrVIII 551710 551710 C
chrVIII 551711 551711 A
chrVIII 551717 551717 A
chrVIII 551718 551718 CG
chrVIII 551719 551719 T
chrVIII 551736 551736 G
chrVIII 551737 551737 A
chrVIII 551738 551738 A
chrVIII 551740 551740 T
chrVIII 551750 551750 G
chrVIII 552371 552371 A
chrVIII 553158 553158 A
chrVIII 553292 553292 T
chrVIII 553304 553304 T
chrVIII 553325 553325 C
chrVIII 553343 553343 C
chrVIII 553352 553352 C
chrVIII 553358 553358 T
chrVIII 553366 553366 A
chrVIII 553388 553388 T
chrVIII 553424 553424 T
chrVIII 553451 553451 CG
chrVIII 553453 553453 AT
chrVIII 553466 553466 CG
chrVIII 553469 553469 AT
chrVIII 553471 553471 CG
chrVIII 553472 553472 AT
chrVIII 553512 553512 T
chrVIII 553513 553513 A
chrVIII 553514 553514 C
chrVIII 553516 553516 A
chrVIII 554228 554228 A
chrVIII 554274 554274 C
chrVIII 554280 554280 T
chrVIII 554298 554298 A
chrVIII 554319 554319 G
chrVIII 554351 554351 C
chrVIII 554361 554361 A
chrVIII 554362 554362 T
chrVIII 554389 554389 G
chrVIII 554431 554431 T
chrVIII 554432 554432 C
chrVIII 554477 554477 C
chrVIII 554507 554507 G
chrVIII 554602 554602 C
chrVIII 554614 554614 A
chrVIII 554632 554632 T
chrVIII 554638 554638 G
chrVIII 554641 554641 A
chrVIII 554644 554644 T
chrVIII 554655 554655 T
chrVIII 554656 554656 C
chrVIII 554659 554659 C
chrVIII 554666 554666 T
chrVIII 554673 554673 A
chrVIII 554686 554686 T
chrVIII 554695 554695 C
chrVIII 554704 554704 T
chrVIII 554782 554782 C
chrVIII 554791 554791 T
chrVIII 554794 554794 T
chrVIII 554797 554797 G
chrVIII 554812 554812 T
chrVIII 554852 554852 G
chrVIII 554886 554886 C
chrVIII 555032 555032 C
chrVIII 555100 555100 G
chrVIII 555145 555145 G
chrVIII 555208 555208 C
chrVIII 555232 555232 C
chrVIII 555235 555235 T
chrVIII 555241 555241 T
chrVIII 555250 555250 T
chrVIII 555294 555294 A
chrVIII 555296 555296 T
chrVIII 555302 555302 A
chrVIII 555307 555307 T
chrVIII 555327 555327 A
chrVIII 555406 555406 T
chrVIII 555410 555410 A
chrVIII 555421 555421 C
chrVIII 555430 555430 A
chrVIII 555454 555454 C
chrVIII 555482 555482 A
chrVIII 555514 555514 A
chrVIII 555515 555515 C
chrVIII 555516 555516 AG
chrVIII 555518 555518 CT
chrVIII 555519 555519 A
chrVIII 555521 555521 AG
chrVIII 555522 555522 T
chrVIII 555577 555577 A
chrVIII 555580 555580 T
chrVIII 555589 555589 T
chrVIII 555595 555595 T
chrVIII 555598 555598 T
chrVIII 555608 555608 C
chrVIII 555637 555637 A
chrVIII 555652 555652 T
chrVIII 555682 555682 T
chrVIII 555751 555751 T
chrVIII 555754 555754 C
chrVIII 555772 555772 T
chrVIII 555775 555775 T
chrVIII 555778 555778 C
chrVIII 555793 555793 G
chrVIII 555796 555796 C
chrVIII 555805 555805 C
chrVIII 555808 555808 A
chrVIII 555820 555820 T
chrVIII 555868 555868 C
chrVIII 555874 555874 C
chrVIII 555895 555895 T
chrVIII 555925 555925 T
chrVIII 555929 555929 A
chrVIII 555934 555934 C
chrVIII 555943 555943 C
chrVIII 555952 555952 A
chrVIII 556063 556063 G
chrVIII 556064 556064 A
chrVIII 556067 556067 A
chrVIII 556136 556136 G
chrVIII 556148 556148 T
chrVIII 556176 556176 AG
chrVIII 556178 556178 G
chrVIII 556180 556180 T
chrVIII 556186 556186 A
chrVIII 556187 556187 G
chrVIII 556188 556188 C
chrVIII 556197 556197 G
chrVIII 556203 556203 T
chrVIII 556206 556206 A
chrVIII 556220 556220 C
chrVIII 556225 556225 CT
chrVIII 556231 556231 A
chrVIII 556252 556252 G
chrVIII 556254 556254 A
chrVIII 556256 556256 G
chrVIII 556259 556259 T
chrVIII 556263 556263 A
chrVIII 556264 556264 A
chrVIII 556272 556272 T
chrVIII 556273 556273 AG
chrVIII 556274 556274 T
chrVIII 556278 556278 T
chrVIII 556283 556283 A
chrVIII 556288 556288 G
chrVIII 556291 556291 A
chrVIII 556296 556296 C
chrVIII 556311 556311 CG
chrVIII 556312 556312 CG
chrVIII 556316 556316 A
chrVIII 556317 556317 A
chrVIII 556318 556318 AG
chrVIII 556324 556324 C
chrVIII 556327 556327 G
chrVIII 556333 556333 A
chrVIII 556334 556334 T
chrVIII 556338 556338 A
chrVIII 556344 556344 A
chrVIII 556346 556346 A
chrVIII 556348 556348 A
chrVIII 556359 556359 C
chrVIII 556365 556365 CG
chrVIII 556366 556366 CGT
chrVIII 556369 556369 AT
chrVIII 556370 556370 AT
chrVIII 556376 556376 CG
chrVIII 556378 556378 CG
chrVIII 556384 556384 AT
chrVIII 556385 556385 C
chrVIII 556387 556387 G
chrVIII 556442 556442 CG
chrVIII 556528 556528 T
chrVIII 556529 556529 A
chrVIII 556531 556531 T
chrVIII 556532 556532 G
chrVIII 556534 556534 G
chrVIII 556535 556535 A
chrVIII 556536 556536 T
chrVIII 556545 556545 C
chrVIII 556555 556555 A
chrVIII 556557 556557 G
chrVIII 556559 556559 A
chrVIII 556562 556562 T
chrVIII 556566 556566 G
chrVIII 556575 556575 C
chrVIII 556648 556648 CG
chrVIII 556649 556649 CT
chrVIII 556650 556650 AGT
chrVIII 556651 556651 G
chrVIII 556654 556654 T
chrVIII 556655 556655 A
chrVIII 556657 556657 G
chrVIII 556658 556658 CG
chrVIII 556659 556659 AT
chrVIII 556660 556660 T
chrVIII 556661 556661 C
chrVIII 556662 556662 AG
chrVIII 556663 556663 CT
chrVIII 556665 556665 A
chrVIII 556675 556675 T
chrVIII 556679 556679 AT
chrVIII 556680 556680 AT
chrVIII 556682 556682 AT
chrVIII 556684 556684 CG
chrVIII 556702 556702 G
chrVIII 556706 556706 A
chrVIII 556718 556718 G
chrVIII 556723 556723 A
chrVIII 556724 556724 C
chrVIII 556732 556732 T
chrVIII 556745 556745 G
chrVIII 556758 556758 A
chrVIII 556759 556759 A
chrVIII 556761 556761 G
chrVIII 556762 556762 A
chrVIII 556767 556767 AT
chrVIII 556769 556769 AT
chrVIII 556785 556785 AT
chrVIII 556800 556800 CG
chrVIII 556801 556801 AT
chrVIII 556802 556802 CG
chrVIII 556805 556805 AT
chrVIII 556806 556806 AT
chrVIII 556809 556809 AT
chrVIII 556812 556812 T
chrVIII 556813 556813 G
chrVIII 556823 556823 A
chrVIII 556824 556824 C
chrVIII 556825 556825 AT
chrVIII 556826 556826 A
chrVIII 556828 556828 C
chrVIII 556829 556829 A
chrVIII 556955 556955 T
chrVIII 556962 556962 T
chrVIII 556963 556963 G
chrVIII 556964 556964 T
chrVIII 556965 556965 G
chrVIII 556966 556966 T
chrVIII 556967 556967 T
chrVIII 556968 556968 T
chrVIII 556969 556969 G
chrVIII 556970 556970 T
chrVIII 556971 556971 G
chrVIII 556972 556972 ACT
chrVIII 556973 556973 T
chrVIII 556974 556974 CT
chrVIII 556975 556975 AG
chrVIII 556976 556976 ACT
chrVIII 556977 556977 ACG
chrVIII 556978 556978 AT
chrVIII 556979 556979 T
chrVIII 556980 556980 G
chrVIII 556981 556981 T
chrVIII 556982 556982 CG
chrVIII 556983 556983 ACT
chrVIII 556984 556984 ACG
chrVIII 556985 556985 ACT
chrVIII 556986 556986 C
chrVIII 556991 556991 C
chrVIII 557000 557000 C
chrVIII 557001 557001 T
chrVIII 557098 557098 T
chrVIII 557099 557099 C
chrVIII 557101 557101 A
chrVIII 557102 557102 ACG
chrVIII 557103 557103 A
chrVIII 557154 557154 C
chrVIII 557157 557157 C
chrVIII 557158 557158 A
chrVIII 557159 557159 AC
chrVIII 557160 557160 AC
chrVIII 557161 557161 A
chrVIII 557188 557188 T
chrVIII 557217 557217 AT
chrVIII 557226 557226 AT
chrVIII 557227 557227 CG
chrVIII 557228 557228 A
chrVIII 557234 557234 A
chrVIII 557236 557236 A
chrVIII 557241 557241 G
chrVIII 557248 557248 T
chrVIII 557288 557288 T
chrVIII 557342 557342 CG
chrVIII 557359 557359 G
chrVIII 557362 557362 C
chrVIII 557363 557363 AT
chrVIII 557364 557364 G
chrVIII 557367 557367 T
chrVIII 557368 557368 A
chrVIII 557370 557370 G
chrVIII 557371 557371 C
chrVIII 557372 557372 T
chrVIII 557373 557373 GT
chrVIII 557375 557375 C
chrVIII 557376 557376 C
chrVIII 557377 557377 A
chrVIII 557378 557378 G
chrVIII 557379 557379 G
chrVIII 557382 557382 A
chrVIII 557393 557393 A
chrVIII 557394 557394 A
chrVIII 557395 557395 T
chrVIII 557397 557397 ACG
chrVIII 557399 557399 A
chrVIII 557400 557400 T
chrVIII 557401 557401 T
chrVIII 557416 557416 T
chrVIII 557422 557422 C
chrVIII 557423 557423 G
chrVIII 557458 557458 C
chrVIII 557459 557459 G
chrVIII 557496 557496 CG
chrVIII 557498 557498 CG
chrVIII 557499 557499 G
chrVIII 557510 557510 CG
chrVIII 557538 557538 C
chrVIII 557539 557539 T
chrVIII 557540 557540 AC
chrVIII 557541 557541 A
chrVIII 557544 557544 A
chrVIII 557560 557560 CG
chrVIII 557571 557571 T
chrVIII 557572 557572 CG
chrVIII 557573 557573 T
chrVIII 557574 557574 AT
chrVIII 557575 557575 CG
chrVIII 557576 557576 ACT
chrVIII 557577 557577 A
chrVIII 557578 557578 CGT
chrVIII 557579 557579 CGT
chrVIII 557580 557580 AT
chrVIII 557612 557612 G
chrVIII 557613 557613 AT
chrVIII 557614 557614 CG
chrVIII 557616 557616 AT
chrVIII 557617 557617 ACG
chrVIII 557618 557618 C
chrVIII 557619 557619 G
chrVIII 557620 557620 AG
chrVIII 557621 557621 G
chrVIII 557622 557622 G
chrVIII 557629 557629 AT
chrVIII 557643 557643 AT
chrVIII 557675 557675 AT
chrVIII 557678 557678 G
chrVIII 557679 557679 AC
chrVIII 557680 557680 A
chrVIII 557685 557685 CG
chrVIII 557686 557686 T
chrVIII 557687 557687 C
chrVIII 557688 557688 CG
chrVIII 557689 557689 AT
chrVIII 557692 557692 AT
chrVIII 557693 557693 AT
chrVIII 557695 557695 T
chrVIII 557696 557696 A
chrVIII 557697 557697 A
chrVIII 557710 557710 C
chrVIII 557727 557727 A
chrVIII 557736 557736 G
chrVIII 557779 557779 AT
chrVIII 557780 557780 A
chrVIII 557828 557828 G
chrVIII 557829 557829 CT
chrVIII 557830 557830 C
chrVIII 557831 557831 C
chrVIII 557832 557832 C
chrVIII 557833 557833 T
chrVIII 557834 557834 A
chrVIII 557835 557835 T
chrVIII 557836 557836 CT
chrVIII 557837 557837 AG
chrVIII 557838 557838 G
chrVIII 557840 557840 C
chrVIII 557841 557841 G
chrVIII 557842 557842 C
chrVIII 557845 557845 AT
chrVIII 557846 557846 CG
chrVIII 557849 557849 AT
chrVIII 557850 557850 CG
chrVIII 557980 557980 CG
chrVIII 558017 558017 AT
chrVIII 558041 558041 CG
chrVIII 558047 558047 AT
chrVIII 558074 558074 AT
chrVIII 558088 558088 AT
chrVIII 558136 558136 CG
chrVIII 558137 558137 AT
chrVIII 558139 558139 AT
chrVIII 558141 558141 G
chrVIII 558143 558143 G
chrVIII 558144 558144 C
chrVIII 558145 558145 A
chrVIII 558151 558151 A
chrVIII 558153 558153 C
chrVIII 558156 558156 A
chrVIII 558158 558158 C
chrVIII 558161 558161 G
chrVIII 558260 558260 AC
chrVIII 558261 558261 GT
chrVIII 558262 558262 T
chrVIII 558263 558263 G
chrVIII 558265 558265 AC
chrVIII 558266 558266 GT
chrVIII 558267 558267 T
chrVIII 558271 558271 AT
chrVIII 558273 558273 G
chrVIII 558274 558274 C
chrVIII 558275 558275 A
chrVIII 558277 558277 G
chrVIII 558278 558278 AT
chrVIII 558279 558279 ACG
chrVIII 558280 558280 AT
chrVIII 558290 558290 CG
chrVIII 558297 558297 A
chrVIII 558307 558307 AT
chrVIII 558355 558355 CG
chrVIII 558359 558359 CG
chrVIII 558374 558374 CG
chrVIII 558388 558388 T
chrVIII 558399 558399 CG
chrVIII 558406 558406 CG
chrVIII 558419 558419 CG
chrVIII 558422 558422 CG
chrVIII 558426 558426 CG
chrVIII 558430 558430 AT
chrVIII 558461 558461 A
chrVIII 558462 558462 CG
chrVIII 558463 558463 A
chrVIII 558464 558464 A
chrVIII 558465 558465 G
chrVIII 558466 558466 A
chrVIII 558467 558467 C
chrVIII 558468 558468 G
chrVIII 558470 558470 A
chrVIII 558471 558471 T
chrVIII 558472 558472 G
chrVIII 558546 558546 AT
chrVIII 558595 558595 A
chrVIII 558611 558611 AT
chrVIII 558618 558618 CG
chrVIII 558620 558620 AT
chrVIII 558622 558622 AT
chrVIII 558623 558623 ACT
chrVIII 558624 558624 AT
chrVIII 558627 558627 A
chrVIII 558755 558755 AT
chrVIII 558784 558784 G
chrVIII 558785 558785 C
chrVIII 558787 558787 G
chrVIII 558789 558789 A
chrVIII 558792 558792 G
chrVIII 558793 558793 A
chrVIII 558794 558794 G
chrVIII 558814 558814 G
chrVIII 558853 558853 C
chrVIII 558902 558902 AT
chrVIII 558908 558908 CG
chrVIII 558910 558910 CG
chrVIII 558919 558919 CG
chrVIII 558976 558976 AT
chrVIII 558984 558984 AT
chrVIII 559040 559040 AT
chrVIII 559138 559138 CG
chrVIII 559154 559154 CG
chrVIII 559217 559217 AT
chrVIII 559223 559223 AT
chrVIII 559272 559272 AT
chrVIII 559420 559420 CG
chrVIII 559522 559522 AT
chrVIII 559534 559534 AT
chrVIII 559582 559582 AT
chrVIII 559679 559679 AT
chrVIII 559709 559709 CG
chrVIII 559770 559770 CG
chrVIII 559868 559868 T
chrVIII 559869 559869 G
chrVIII 559870 559870 T
chrVIII 559871 559871 C
chrVIII 559874 559874 G
chrVIII 559876 559876 A
chrVIII 559877 559877 AG
chrVIII 559878 559878 C
chrVIII 559879 559879 CG
chrVIII 559880 559880 T
chrVIII 559881 559881 CT
chrVIII 559882 559882 AC
chrVIII 559883 559883 AC
chrVIII 559884 559884 AGT
chrVIII 559885 559885 AG
chrVIII 559886 559886 AC
chrVIII 559887 559887 AT
chrVIII 559888 559888 G
chrVIII 559922 559922 G
chrVIII 559930 559930 A
chrVIII 559936 559936 G
chrVIII 559952 559952 A
chrVIII 560042 560042 AT
chrVIII 560066 560066 CG
chrVIII 560067 560067 C
chrVIII 560068 560068 C
chrVIII 560069 560069 T
chrVIII 560072 560072 CG
chrVIII 560074 560074 CG
chrVIII 560102 560102 C
chrVIII 560126 560126 G
chrVIII 560132 560132 AT
chrVIII 560184 560184 A
chrVIII 560185 560185 T
chrVIII 560186 560186 C
chrVIII 560189 560189 A
chrVIII 560190 560190 G
chrVIII 560193 560193 A
chrVIII 560195 560195 G
chrVIII 560201 560201 CG
chrVIII 560204 560204 CG
chrVIII 560205 560205 G
chrVIII 560206 560206 T
chrVIII 560207 560207 CT
chrVIII 560208 560208 AG
chrVIII 560209 560209 T
chrVIII 560210 560210 G
chrVIII 560233 560233 G
chrVIII 560234 560234 A
chrVIII 560235 560235 T
chrVIII 560237 560237 C
chrVIII 560238 560238 T
chrVIII 560239 560239 G
chrVIII 560292 560292 AT
chrVIII 560317 560317 A
chrVIII 560333 560333 AT
chrVIII 560363 560363 AT
chrVIII 560395 560395 AT
chrVIII 560414 560414 C
chrVIII 560415 560415 C
chrVIII 560416 560416 A
chrVIII 560418 560418 C
chrVIII 560421 560421 C
chrVIII 560424 560424 T
chrVIII 560426 560426 C
chrVIII 560430 560430 AT
chrVIII 560432 560432 C
chrVIII 560433 560433 CG
chrVIII 560435 560435 A
chrVIII 560436 560436 ACG
chrVIII 560438 560438 CG
chrVIII 560442 560442 AT
chrVIII 560446 560446 G
chrVIII 560447 560447 T
chrVIII 560451 560451 G
chrVIII 560456 560456 G
chrVIII 560460 560460 G
chrVIII 560466 560466 T
chrVIII 560477 560477 CG
chrVIII 560482 560482 T
chrVIII 560483 560483 C
chrVIII 560487 560487 C
chrVIII 560492 560492 A
chrVIII 560496 560496 AT
chrVIII 560502 560502 T
chrVIII 560508 560508 T
chrVIII 560513 560513 C
chrVIII 560518 560518 T
chrVIII 560519 560519 C
chrVIII 560520 560520 T
chrVIII 560523 560523 C
chrVIII 560528 560528 A
chrVIII 560532 560532 AT
chrVIII 560534 560534 T
chrVIII 560541 560541 C
chrVIII 560542 560542 A
chrVIII 560543 560543 CG
chrVIII 560544 560544 CG
chrVIII 560547 560547 CG
chrVIII 560549 560549 T
chrVIII 560551 560551 G
chrVIII 560554 560554 G
chrVIII 560555 560555 T
chrVIII 560556 560556 AT
chrVIII 560558 560558 CG
chrVIII 560559 560559 G
chrVIII 560564 560564 CG
chrVIII 560568 560568 CG
chrVIII 560573 560573 T
chrVIII 560577 560577 CG
chrVIII 560579 560579 CG
chrVIII 560580 560580 CG
chrVIII 560583 560583 CG
chrVIII 560587 560587 CG
chrVIII 560590 560590 CG
chrVIII 560591 560591 T
chrVIII 560594 560594 AT
chrVIII 560595 560595 G
chrVIII 560600 560600 CG
chrVIII 560604 560604 G
chrVIII 560613 560613 CG
chrVIII 560615 560615 AT
chrVIII 560616 560616 AT
chrVIII 560617 560617 CG
chrVIII 560619 560619 AT
chrVIII 560621 560621 CG
chrVIII 560626 560626 AT
chrVIII 560627 560627 CG
chrVIII 560631 560631 CG
chrVIII 560640 560640 AT
chrVIII 560650 560650 A
chrVIII 560651 560651 C
chrVIII 560652 560652 C
chrVIII 560655 560655 C
chrVIII 560657 560657 T
chrVIII 560666 560666 CG
chrVIII 560667 560667 G
chrVIII 560672 560672 AT
chrVIII 560676 560676 CG
chrVIII 560678 560678 CG
chrVIII 560684 560684 AT
chrVIII 560685 560685 AT
chrVIII 560687 560687 CG
chrVIII 560688 560688 CG
chrVIII 560691 560691 CG
chrVIII 560695 560695 AT
chrVIII 560702 560702 CG
chrVIII 560708 560708 AT
chrVIII 560721 560721 AT
chrVIII 560723 560723 CG
chrVIII 560724 560724 AT
chrVIII 560727 560727 CG
chrVIII 560731 560731 AT
chrVIII 560738 560738 CG
chrVIII 560744 560744 AT
chrVIII 560759 560759 A
chrVIII 560760 560760 ACG
chrVIII 560763 560763 T
chrVIII 560765 560765 AT
chrVIII 560767 560767 G
chrVIII 560774 560774 A
chrVIII 560780 560780 G
chrVIII 560784 560784 T
chrVIII 560795 560795 AT
chrVIII 560796 560796 ACT
chrVIII 560799 560799 AT
chrVIII 560810 560810 A
chrVIII 560811 560811 G
chrVIII 560816 560816 G
chrVIII 560820 560820 T
chrVIII 560831 560831 C
chrVIII 560832 560832 C
chrVIII 560835 560835 C
chrVIII 560923 560923 CG
chrVIII 560955 560955 CG
chrVIII 561073 561073 CG
chrVIII 561093 561093 CG
chrVIII 561096 561096 CG
chrVIII 561140 561140 CG
chrVIII 561178 561178 AT
chrVIII 561186 561186 AT
chrVIII 561228 561228 AT
chrVIII 561285 561285 AT
chrVIII 561296 561296 AT
chrVIII 561313 561313 AT
chrVIII 561464 561464 AT
chrVIII 561531 561531 CG
chrVIII 561542 561542 AT
chrVIII 561573 561573 AT
chrVIII 561574 561574 CG
chrVIII 561596 561596 CG
chrVIII 561711 561711 CG
chrVIII 561736 561736 AT
chrVIII 561786 561786 CG
chrVIII 561809 561809 CG
chrVIII 561837 561837 CG
chrVIII 561862 561862 AT
chrVIII 561883 561883 CG
chrVIII 561919 561919 CG
chrVIII 561926 561926 AT
chrVIII 561933 561933 AT
chrVIII 561934 561934 A
chrVIII 561935 561935 C
chrVIII 561936 561936 A
chrVIII 561937 561937 G
chrVIII 561938 561938 CT
chrVIII 561939 561939 T
chrVIII 561940 561940 AG
chrVIII 561966 561966 T
chrVIII 561968 561968 A
chrVIII 561969 561969 A
chrVIII 561971 561971 C
chrVIII 561972 561972 G
chrVIII 561974 561974 T
chrVIII 561975 561975 A
chrVIII 561998 561998 C
chrVIII 561999 561999 AC
chrVIII 562000 562000 AT
chrVIII 562001 562001 T
chrVIII 562002 562002 A
chrVIII 562003 562003 CG
chrVIII 562004 562004 A
chrVIII 562005 562005 T
chrVIII 562006 562006 AT
chrVIII 562012 562012 AT
chrVIII 562013 562013 C
chrVIII 562014 562014 A
chrVIII 562016 562016 C
chrVIII 562017 562017 T
chrVIII 562018 562018 C
chrVIII 562019 562019 T
chrVIII 562020 562020 G
chrVIII 562072 562072 C
chrVIII 562110 562110 AT
chrVIII 562118 562118 G
chrVIII 562119 562119 A
chrVIII 562120 562120 GT
chrVIII 562124 562124 AT
chrVIII 562127 562127 AT
chrVIII 562137 562137 AT
chrVIII 562152 562152 T
chrVIII 562154 562154 AT
chrVIII 562201 562201 CG
chrVIII 562205 562205 CG
chrVIII 562206 562206 AT
chrVIII 562210 562210 CG
chrVIII 562215 562215 G
chrVIII 562224 562224 G
chrVIII 562225 562225 CG
chrVIII 562262 562262 A
chrVIII 562263 562263 T
chrVIII 562264 562264 C
chrVIII 562293 562293 T
chrVIII 562313 562313 A
chrVIII 562324 562324 CG
chrVIII 562335 562335 CG
chrVIII 562338 562338 T
chrVIII 562339 562339 T
chrVIII 562340 562340 T
chrVIII 562343 562343 CG
chrVIII 562348 562348 A
chrVIII 562354 562354 AT
chrVIII 562374 562374 A
chrVIII 562383 562383 C
chrVIII 562384 562384 A
chrVIII 562385 562385 T
chrVIII 562394 562394 AT
chrVIII 562395 562395 AT
chrVIII 562396 562396 T
chrVIII 562397 562397 T
chrVIII 562398 562398 AT
chrVIII 562400 562400 AT
chrVIII 562401 562401 G
chrVIII 562402 562402 C
chrVIII 562403 562403 ACT
chrVIII 562404 562404 ACG
chrVIII 562409 562409 AT
chrVIII 562424 562424 T
chrVIII 562425 562425 A
chrVIII 562440 562440 G
chrVIII 562443 562443 G
chrVIII 562453 562453 G
chrVIII 562468 562468 C
chrVIII 562469 562469 A
chrVIII 562470 562470 C
chrVIII 562473 562473 T
chrVIII 562474 562474 T
chrVIII 562475 562475 A
chrVIII 562476 562476 C
chrVIII 562477 562477 A
chrVIII 562479 562479 T
chrVIII 562480 562480 T
chrVIII 562481 562481 A
chrVIII 562482 562482 C
chrVIII 562483 562483 A
chrVIII 562490 562490 CG
chrVIII 562492 562492 AT
