# Supplementary material for: Sequence Profiling of the Saccharomyces cerevisiae Genome Permits Deconvolution of Unique and Multialigned Reads for Variant Detection
Source: G3 (Bethesda). 2014 Feb 20;4(4):707–15. doi: 10.1534/g3.113.009464 (PMC4059241; doi:10.1534/g3.113.009464)
Supplement: Supporting Information [file supp_g3.113.009464_FileS1.zip › resources/100nt/chrX_100_intrasnv.bed]

track name=intraSNV_100 description="intra SNV from HTS profile"
chrX 2 2 A
chrX 6 6 C
chrX 7 7 A
chrX 8 8 C
chrX 68 68 T
chrX 69 69 A
chrX 85 85 T
chrX 116 116 T
chrX 119 119 T
chrX 120 120 A
chrX 121 121 A
chrX 141 141 C
chrX 145 145 C
chrX 161 161 G
chrX 167 167 C
chrX 181 181 G
chrX 189 189 C
chrX 202 202 G
chrX 222 222 CG
chrX 226 226 AT
chrX 239 239 T
chrX 240 240 G
chrX 253 253 A
chrX 254 254 G
chrX 255 255 C
chrX 292 292 G
chrX 293 293 T
chrX 302 302 T
chrX 307 307 C
chrX 311 311 T
chrX 312 312 T
chrX 316 316 C
chrX 363 363 A
chrX 365 365 CG
chrX 387 387 T
chrX 389 389 C
chrX 390 390 T
chrX 391 391 T
chrX 393 393 AG
chrX 394 394 G
chrX 395 395 A
chrX 403 403 A
chrX 441 441 C
chrX 491 491 C
chrX 492 492 T
chrX 493 493 AT
chrX 494 494 A
chrX 495 495 C
chrX 496 496 GT
chrX 497 497 A
chrX 498 498 G
chrX 501 501 CG
chrX 504 504 T
chrX 508 508 AT
chrX 509 509 AT
chrX 510 510 AT
chrX 572 572 C
chrX 574 574 G
chrX 575 575 C
chrX 576 576 A
chrX 577 577 CG
chrX 584 584 T
chrX 591 591 AT
chrX 627 627 CG
chrX 648 648 T
chrX 673 673 AT
chrX 701 701 CG
chrX 724 724 CG
chrX 774 774 CG
chrX 799 799 G
chrX 914 914 AT
chrX 936 936 AT
chrX 937 937 CG
chrX 968 968 CG
chrX 979 979 CG
chrX 1046 1046 AT
chrX 1197 1197 CG
chrX 1214 1214 AT
chrX 1225 1225 CG
chrX 1282 1282 A
chrX 1324 1324 CG
chrX 1332 1332 T
chrX 1370 1370 C
chrX 1414 1414 AT
chrX 1417 1417 G
chrX 1437 1437 CG
chrX 1555 1555 G
chrX 1587 1587 G
chrX 1662 1662 T
chrX 1663 1663 G
chrX 1666 1666 G
chrX 1668 1668 A
chrX 1671 1671 C
chrX 1675 1675 G
chrX 1678 1678 G
chrX 1679 1679 G
chrX 1689 1689 C
chrX 1690 1690 CG
chrX 1694 1694 AT
chrX 1699 1699 CT
chrX 1700 1700 CG
chrX 1707 1707 C
chrX 1711 1711 CG
chrX 1714 1714 AGT
chrX 1715 1715 CG
chrX 1717 1717 A
chrX 1725 1725 T
chrX 1730 1730 T
chrX 1735 1735 T
chrX 1736 1736 C
chrX 1738 1738 A
chrX 1740 1740 C
chrX 1747 1747 G
chrX 1749 1749 C
chrX 1750 1750 A
chrX 1751 1751 G
chrX 1753 1753 G
chrX 1757 1757 A
chrX 1761 1761 C
chrX 1762 1762 C
chrX 1766 1766 CG
chrX 1771 1771 CG
chrX 1772 1772 T
chrX 1774 1774 A
chrX 1776 1776 C
chrX 1781 1781 A
chrX 1783 1783 G
chrX 1785 1785 C
chrX 1786 1786 AG
chrX 1787 1787 G
chrX 1789 1789 G
chrX 1793 1793 A
chrX 1797 1797 C
chrX 1798 1798 C
chrX 1802 1802 C
chrX 1807 1807 CT
chrX 1808 1808 T
chrX 1810 1810 A
chrX 1815 1815 C
chrX 1817 1817 A
chrX 1819 1819 G
chrX 1822 1822 A
chrX 1823 1823 G
chrX 1824 1824 T
chrX 1825 1825 G
chrX 1829 1829 A
chrX 1833 1833 C
chrX 1834 1834 CG
chrX 1838 1838 CG
chrX 1843 1843 CG
chrX 1844 1844 C
chrX 1846 1846 A
chrX 1853 1853 A
chrX 1857 1857 C
chrX 1860 1860 T
chrX 1865 1865 A
chrX 1870 1870 CG
chrX 1874 1874 CG
chrX 1879 1879 CG
chrX 1880 1880 T
chrX 1882 1882 CG
chrX 1883 1883 AT
chrX 1884 1884 CG
chrX 1889 1889 G
chrX 1891 1891 G
chrX 1894 1894 G
chrX 1895 1895 G
chrX 1896 1896 C
chrX 1906 1906 C
chrX 1910 1910 T
chrX 1920 1920 A
chrX 1925 1925 G
chrX 1927 1927 A
chrX 1930 1930 T
chrX 1931 1931 T
chrX 1942 1942 A
chrX 1946 1946 T
chrX 1951 1951 C
chrX 1952 1952 T
chrX 1955 1955 A
chrX 1956 1956 C
chrX 1976 1976 A
chrX 1978 1978 C
chrX 1997 1997 G
chrX 2002 2002 AT
chrX 2003 2003 T
chrX 2005 2005 G
chrX 2013 2013 C
chrX 2018 2018 T
chrX 2023 2023 CGT
chrX 2024 2024 CG
chrX 2027 2027 A
chrX 2028 2028 C
chrX 2031 2031 C
chrX 2035 2035 G
chrX 2037 2037 C
chrX 2038 2038 G
chrX 2039 2039 G
chrX 2041 2041 A
chrX 2049 2049 C
chrX 2050 2050 C
chrX 2054 2054 CG
chrX 2060 2060 AT
chrX 2063 2063 A
chrX 2064 2064 C
chrX 2069 2069 A
chrX 2071 2071 G
chrX 2074 2074 G
chrX 2075 2075 G
chrX 2077 2077 G
chrX 2081 2081 A
chrX 2086 2086 A
chrX 2090 2090 CG
chrX 2096 2096 T
chrX 2098 2098 A
chrX 2100 2100 C
chrX 2105 2105 A
chrX 2107 2107 G
chrX 2110 2110 G
chrX 2111 2111 G
chrX 2112 2112 T
chrX 2120 2120 A
chrX 2122 2122 CG
chrX 2126 2126 T
chrX 2131 2131 G
chrX 2132 2132 T
chrX 2141 2141 G
chrX 2143 2143 A
chrX 2144 2144 G
chrX 2146 2146 C
chrX 2150 2150 T
chrX 2152 2152 A
chrX 2158 2158 CG
chrX 2162 2162 AT
chrX 2167 2167 CG
chrX 2168 2168 T
chrX 2171 2171 G
chrX 2172 2172 A
chrX 2177 2177 AT
chrX 2179 2179 A
chrX 2188 2188 A
chrX 2194 2194 C
chrX 2198 2198 C
chrX 2203 2203 C
chrX 2207 2207 A
chrX 2208 2208 C
chrX 2215 2215 G
chrX 2216 2216 CG
chrX 2218 2218 AT
chrX 2219 2219 AT
chrX 2222 2222 CG
chrX 2228 2228 ACGT
chrX 2230 2230 A
chrX 2233 2233 G
chrX 2234 2234 C
chrX 2236 2236 AT
chrX 2238 2238 CG
chrX 2239 2239 ACT
chrX 2240 2240 CG
chrX 2242 2242 AT
chrX 2243 2243 CG
chrX 2244 2244 A
chrX 2245 2245 G
chrX 2247 2247 CG
chrX 2248 2248 G
chrX 2252 2252 G
chrX 2254 2254 AC
chrX 2264 2264 G
chrX 2266 2266 C
chrX 2272 2272 A
chrX 2328 2328 A
chrX 2329 2329 G
chrX 2330 2330 T
chrX 2336 2336 G
chrX 2344 2344 G
chrX 2348 2348 G
chrX 2350 2350 C
chrX 2353 2353 A
chrX 2356 2356 G
chrX 2391 2391 C
chrX 2423 2423 C
chrX 2453 2453 T
chrX 2469 2469 AT
chrX 2494 2494 AT
chrX 2547 2547 C
chrX 2548 2548 A
chrX 2549 2549 G
chrX 2551 2551 A
chrX 2552 2552 CT
chrX 2553 2553 ACG
chrX 2554 2554 T
chrX 2556 2556 A
chrX 2558 2558 C
chrX 2561 2561 A
chrX 2577 2577 AC
chrX 2578 2578 GT
chrX 2579 2579 G
chrX 2581 2581 C
chrX 2584 2584 T
chrX 2591 2591 AT
chrX 2593 2593 CG
chrX 2596 2596 AT
chrX 2597 2597 CG
chrX 2600 2600 AT
chrX 2601 2601 CG
chrX 2602 2602 AT
chrX 2653 2653 CG
chrX 2659 2659 C
chrX 2683 2683 G
chrX 2713 2713 G
chrX 2716 2716 A
chrX 2717 2717 CG
chrX 2718 2718 C
chrX 2719 2719 C
chrX 2725 2725 C
chrX 2726 2726 C
chrX 2743 2743 CG
chrX 2833 2833 T
chrX 2849 2849 CG
chrX 2855 2855 T
chrX 2863 2863 C
chrX 2896 2896 A
chrX 2897 2897 AT
chrX 2898 2898 GT
chrX 2899 2899 CT
chrX 2900 2900 AC
chrX 2901 2901 A
chrX 2902 2902 C
chrX 2903 2903 AT
chrX 2904 2904 A
chrX 2905 2905 A
chrX 2907 2907 AT
chrX 2908 2908 ACG
chrX 2909 2909 CG
chrX 2911 2911 AT
chrX 2914 2914 G
chrX 2915 2915 C
chrX 2916 2916 A
chrX 2917 2917 C
chrX 3014 3014 AT
chrX 3075 3075 AT
chrX 3105 3105 T
chrX 3202 3202 CG
chrX 3250 3250 AT
chrX 3262 3262 AT
chrX 3364 3364 C
chrX 3512 3512 CG
chrX 3561 3561 AT
chrX 3567 3567 AT
chrX 3630 3630 AT
chrX 3646 3646 CG
chrX 3744 3744 CG
chrX 3800 3800 CG
chrX 3808 3808 A
chrX 3865 3865 G
chrX 3874 3874 G
chrX 3876 3876 CG
chrX 3882 3882 CG
chrX 3931 3931 AT
chrX 3970 3970 AT
chrX 3990 3990 AT
chrX 3991 3991 CG
chrX 3992 3992 AT
chrX 3995 3995 CG
chrX 4332 4332 CG
chrX 4367 4367 A
chrX 4368 4368 A
chrX 4369 4369 C
chrX 4372 4372 T
chrX 4374 4374 A
chrX 4375 4375 C
chrX 4376 4376 C
chrX 4407 4407 C
chrX 4409 4409 G
chrX 4410 4410 T
chrX 4411 4411 T
chrX 4453 4453 AT
chrX 4474 4474 AT
chrX 4626 4626 CG
chrX 4668 4668 AT
chrX 4761 4761 AT
chrX 4762 4762 CG
chrX 4774 4774 CG
chrX 4801 4801 AT
chrX 4804 4804 CG
chrX 4841 4841 CG
chrX 4847 4847 A
chrX 4848 4848 T
chrX 4849 4849 A
chrX 4850 4850 C
chrX 4852 4852 T
chrX 4853 4853 T
chrX 4854 4854 CG
chrX 4855 4855 G
chrX 4856 4856 T
chrX 4878 4878 CG
chrX 4885 4885 AT
chrX 4889 4889 T
chrX 4903 4903 CG
chrX 4941 4941 G
chrX 4942 4942 GT
chrX 4943 4943 ACG
chrX 4944 4944 AG
chrX 4945 4945 AC
chrX 4946 4946 A
chrX 4947 4947 T
chrX 4948 4948 C
chrX 4949 4949 AG
chrX 4950 4950 A
chrX 4951 4951 CT
chrX 4952 4952 C
chrX 4953 4953 C
chrX 4954 4954 CG
chrX 4955 4955 C
chrX 4956 4956 CG
chrX 4957 4957 AT
chrX 4961 4961 CG
chrX 4963 4963 T
chrX 4964 4964 G
chrX 4965 4965 T
chrX 4975 4975 C
chrX 5023 5023 C
chrX 5072 5072 CG
chrX 5085 5085 CG
chrX 5114 5114 AT
chrX 5192 5192 AT
chrX 5212 5212 AT
chrX 5258 5258 CG
chrX 5312 5312 CG
chrX 5325 5325 C
chrX 5328 5328 C
chrX 5329 5329 AC
chrX 5330 5330 C
chrX 5332 5332 C
chrX 5334 5334 C
chrX 5341 5341 C
chrX 5357 5357 AT
chrX 5406 5406 CG
chrX 5480 5480 G
chrX 5481 5481 T
chrX 5482 5482 A
chrX 5484 5484 C
chrX 5485 5485 G
chrX 5486 5486 AT
chrX 5487 5487 CG
chrX 5488 5488 T
chrX 5489 5489 AT
chrX 5490 5490 CG
chrX 5491 5491 AT
chrX 5493 5493 G
chrX 5494 5494 C
chrX 5518 5518 T
chrX 5521 5521 T
chrX 5522 5522 CG
chrX 5523 5523 T
chrX 5526 5526 G
chrX 5530 5530 CG
chrX 5533 5533 C
chrX 5546 5546 AT
chrX 5553 5553 C
chrX 5564 5564 AT
chrX 5578 5578 CG
chrX 5593 5593 AT
chrX 5597 5597 AT
chrX 5645 5645 CG
chrX 5655 5655 AT
chrX 5662 5662 AT
chrX 5672 5672 A
chrX 5673 5673 GT
chrX 5674 5674 AT
chrX 5675 5675 C
chrX 5677 5677 A
chrX 5678 5678 C
chrX 5679 5679 G
chrX 5681 5681 A
chrX 5685 5685 T
chrX 5686 5686 AG
chrX 5687 5687 AG
chrX 5689 5689 C
chrX 5690 5690 T
chrX 5791 5791 CG
chrX 5794 5794 CG
chrX 5796 5796 AT
chrX 5799 5799 CG
chrX 5801 5801 AT
chrX 5806 5806 C
chrX 5809 5809 CG
chrX 5810 5810 T
chrX 5811 5811 CG
chrX 5812 5812 C
chrX 5813 5813 T
chrX 5814 5814 A
chrX 5815 5815 T
chrX 5816 5816 G
chrX 5864 5864 AT
chrX 5878 5878 CG
chrX 5905 5905 CG
chrX 5911 5911 AT
chrX 5935 5935 T
chrX 5972 5972 AT
chrX 6107 6107 A
chrX 6108 6108 C
chrX 6111 6111 T
chrX 6114 6114 A
chrX 6115 6115 GT
chrX 6116 6116 AC
chrX 6117 6117 G
chrX 6120 6120 AT
chrX 6123 6123 CG
chrX 6124 6124 AT
chrX 6173 6173 AT
chrX 6174 6174 C
chrX 6217 6217 CG
chrX 6226 6226 AT
chrX 6243 6243 CG
chrX 6251 6251 T
chrX 6252 6252 T
chrX 6253 6253 A
chrX 6255 6255 G
chrX 6256 6256 C
chrX 6259 6259 C
chrX 6260 6260 T
chrX 6264 6264 CG
chrX 6266 6266 G
chrX 6267 6267 A
chrX 6268 6268 T
chrX 6273 6273 AC
chrX 6274 6274 CT
chrX 6275 6275 T
chrX 6299 6299 C
chrX 6300 6300 G
chrX 6301 6301 CT
chrX 6302 6302 T
chrX 6303 6303 C
chrX 6305 6305 C
chrX 6307 6307 C
chrX 6319 6319 AT
chrX 6326 6326 C
chrX 6327 6327 C
chrX 6328 6328 AC
chrX 6329 6329 CG
chrX 6330 6330 CG
chrX 6331 6331 CGT
chrX 6332 6332 A
chrX 6334 6334 C
chrX 6335 6335 A
chrX 6336 6336 CG
chrX 6368 6368 T
chrX 6369 6369 CT
chrX 6370 6370 AG
chrX 6371 6371 T
chrX 6372 6372 GT
chrX 6373 6373 CG
chrX 6374 6374 T
chrX 6375 6375 AT
chrX 6376 6376 C
chrX 6388 6388 CG
chrX 6402 6402 T
chrX 6403 6403 CT
chrX 6404 6404 AG
chrX 6405 6405 C
chrX 6407 6407 T
chrX 6408 6408 AG
chrX 6409 6409 AT
chrX 6410 6410 C
chrX 6438 6438 C
chrX 6449 6449 C
chrX 6450 6450 G
chrX 6452 6452 AT
chrX 6489 6489 C
chrX 6490 6490 G
chrX 6525 6525 C
chrX 6526 6526 G
chrX 6532 6532 C
chrX 6533 6533 A
chrX 6534 6534 G
chrX 6536 6536 A
chrX 6547 6547 A
chrX 6548 6548 A
chrX 6549 6549 T
chrX 6551 6551 GT
chrX 6553 6553 A
chrX 6554 6554 T
chrX 6555 6555 T
chrX 6562 6562 C
chrX 6566 6566 AT
chrX 6578 6578 AT
chrX 6580 6580 CG
chrX 6581 6581 CG
chrX 6584 6584 AT
chrX 6585 6585 CG
chrX 6586 6586 AT
chrX 6589 6589 T
chrX 6597 6597 T
chrX 6598 6598 G
chrX 6599 6599 T
chrX 6600 6600 T
chrX 6602 6602 AG
chrX 6603 6603 CG
chrX 6604 6604 G
chrX 6612 6612 CG
chrX 6633 6633 CG
chrX 6674 6674 AT
chrX 6687 6687 CG
chrX 6695 6695 A
chrX 6696 6696 GT
chrX 6697 6697 G
chrX 6698 6698 G
chrX 6699 6699 G
chrX 6727 6727 A
chrX 6734 6734 AT
chrX 6735 6735 T
chrX 6737 6737 C
chrX 6739 6739 T
chrX 6741 6741 CG
chrX 6742 6742 A
chrX 6747 6747 T
chrX 6748 6748 A
chrX 6749 6749 C
chrX 6771 6771 G
chrX 6811 6811 CG
chrX 6843 6843 CG
chrX 6932 6932 T
chrX 6933 6933 G
chrX 6934 6934 C
chrX 6935 6935 A
chrX 6936 6936 GT
chrX 6937 6937 AG
chrX 6938 6938 G
chrX 6939 6939 G
chrX 6940 6940 C
chrX 6941 6941 G
chrX 6987 6987 A
chrX 6989 6989 T
chrX 6990 6990 T
chrX 6993 6993 C
chrX 6995 6995 C
chrX 6997 6997 A
chrX 7228 7228 A
chrX 7229 7229 GT
chrX 7230 7230 T
chrX 7231 7231 T
chrX 7235 7235 A
chrX 7236 7236 A
chrX 7237 7237 T
chrX 7238 7238 C
chrX 7245 7245 C
chrX 7246 7246 C
chrX 7248 7248 A
chrX 7256 7256 C
chrX 7283 7283 C
chrX 7294 7294 C
chrX 7296 7296 C
chrX 7323 7323 T
chrX 7324 7324 G
chrX 7326 7326 G
chrX 7332 7332 T
chrX 7335 7335 G
chrX 7342 7342 C
chrX 7357 7357 T
chrX 7363 7363 AT
chrX 7370 7370 T
chrX 7371 7371 AT
chrX 7372 7372 G
chrX 7373 7373 AT
chrX 7375 7375 A
chrX 7383 7383 T
chrX 7389 7389 CG
chrX 7391 7391 CGT
chrX 7396 7396 T
chrX 7407 7407 A
chrX 7420 7420 AT
chrX 7429 7429 ACGT
chrX 7430 7430 C
chrX 7444 7444 CG
chrX 7446 7446 CG
chrX 7461 7461 AT
chrX 7463 7463 C
chrX 7466 7466 A
chrX 7467 7467 T
chrX 7468 7468 C
chrX 7469 7469 G
chrX 7470 7470 A
chrX 7471 7471 G
chrX 7473 7473 T
chrX 7474 7474 G
chrX 7480 7480 G
chrX 7481 7481 T
chrX 7482 7482 CT
chrX 7483 7483 ACG
chrX 7484 7484 CT
chrX 7485 7485 C
chrX 7487 7487 G
chrX 7488 7488 G
chrX 7494 7494 C
chrX 7496 7496 G
chrX 7497 7497 T
chrX 7502 7502 C
chrX 7503 7503 C
chrX 7504 7504 G
chrX 7506 7506 AT
chrX 7507 7507 A
chrX 7512 7512 T
chrX 7513 7513 G
chrX 7524 7524 T
chrX 7526 7526 T
chrX 7528 7528 T
chrX 7534 7534 T
chrX 7538 7538 A
chrX 7539 7539 T
chrX 7541 7541 A
chrX 7545 7545 C
chrX 7548 7548 G
chrX 7554 7554 CT
chrX 7555 7555 AT
chrX 7556 7556 T
chrX 7557 7557 T
chrX 7560 7560 T
chrX 7561 7561 CT
chrX 7576 7576 G
chrX 7577 7577 T
chrX 7580 7580 C
chrX 7581 7581 T
chrX 7584 7584 CG
chrX 7589 7589 T
chrX 7593 7593 AT
chrX 7594 7594 ACT
chrX 7596 7596 AT
chrX 7598 7598 A
chrX 7599 7599 CGT
chrX 7600 7600 AT
chrX 7605 7605 CG
chrX 7608 7608 CG
chrX 7609 7609 CG
chrX 7613 7613 AT
chrX 7616 7616 AT
chrX 7617 7617 AT
chrX 7618 7618 AT
chrX 7620 7620 AT
chrX 7627 7627 CG
chrX 7631 7631 CG
chrX 7632 7632 AT
chrX 7636 7636 CG
chrX 7637 7637 C
chrX 7641 7641 ACGT
chrX 7647 7647 ACGT
chrX 7652 7652 CG
chrX 7654 7654 CG
chrX 7659 7659 T
chrX 7660 7660 AT
chrX 7666 7666 CG
chrX 7667 7667 C
chrX 7669 7669 A
chrX 7673 7673 A
chrX 7675 7675 CG
chrX 7684 7684 AT
chrX 7685 7685 AT
chrX 7686 7686 AT
chrX 7690 7690 G
chrX 7692 7692 AT
chrX 7694 7694 T
chrX 7696 7696 AGT
chrX 7709 7709 T
chrX 7739 7739 C
chrX 7747 7747 CG
chrX 7756 7756 AT
chrX 7762 7762 AT
chrX 7763 7763 AT
chrX 7764 7764 CG
chrX 7766 7766 A
chrX 7767 7767 AT
chrX 7772 7772 A
chrX 7947 7947 A
chrX 7956 7956 C
chrX 7959 7959 CT
chrX 7969 7969 A
chrX 7973 7973 G
chrX 7974 7974 A
chrX 7975 7975 C
chrX 7979 7979 T
chrX 7986 7986 T
chrX 7991 7991 T
chrX 8001 8001 T
chrX 8008 8008 T
chrX 8019 8019 G
chrX 8026 8026 A
chrX 8030 8030 T
chrX 8067 8067 G
chrX 8078 8078 AT
chrX 8079 8079 G
chrX 8080 8080 T
chrX 8081 8081 CG
chrX 8092 8092 ACG
chrX 8099 8099 T
chrX 8107 8107 CG
chrX 8111 8111 A
chrX 8112 8112 A
chrX 8113 8113 C
chrX 8130 8130 C
chrX 8132 8132 C
chrX 8142 8142 C
chrX 8147 8147 A
chrX 8150 8150 T
chrX 8166 8166 C
chrX 8175 8175 ACG
chrX 8229 8229 C
chrX 8235 8235 AT
chrX 8247 8247 AT
chrX 8262 8262 CG
chrX 8263 8263 A
chrX 8264 8264 CG
chrX 8265 8265 CG
chrX 8266 8266 T
chrX 8268 8268 CG
chrX 8272 8272 C
chrX 8275 8275 A
chrX 8276 8276 C
chrX 8280 8280 C
chrX 8281 8281 GT
chrX 8282 8282 AG
chrX 8283 8283 CGT
chrX 8284 8284 AC
chrX 8285 8285 A
chrX 8286 8286 T
chrX 8287 8287 A
chrX 8288 8288 AT
chrX 8295 8295 G
chrX 8300 8300 C
chrX 8318 8318 CG
chrX 8345 8345 T
chrX 8348 8348 G
chrX 8356 8356 T
chrX 8357 8357 T
chrX 8358 8358 C
chrX 8359 8359 C
chrX 8360 8360 A
chrX 8361 8361 C
chrX 8362 8362 G
chrX 8363 8363 A
chrX 8372 8372 A
chrX 8385 8385 G
chrX 8388 8388 T
chrX 8403 8403 A
chrX 8410 8410 C
chrX 8417 8417 T
chrX 8449 8449 C
chrX 8461 8461 AT
chrX 8471 8471 T
chrX 8472 8472 T
chrX 8475 8475 AT
chrX 8485 8485 G
chrX 8488 8488 AT
chrX 8497 8497 CG
chrX 8500 8500 AT
chrX 8514 8514 AT
chrX 8526 8526 CG
chrX 8527 8527 AT
chrX 8532 8532 AT
chrX 8547 8547 AT
chrX 8569 8569 A
chrX 8570 8570 T
chrX 8571 8571 CG
chrX 8573 8573 T
chrX 8574 8574 G
chrX 8575 8575 T
chrX 8579 8579 AT
chrX 8582 8582 C
chrX 8583 8583 T
chrX 8586 8586 C
chrX 8587 8587 T
chrX 8589 8589 A
chrX 8590 8590 T
chrX 8593 8593 G
chrX 8594 8594 CG
chrX 8598 8598 G
chrX 8606 8606 G
chrX 8611 8611 A
chrX 8624 8624 T
chrX 8640 8640 T
chrX 8643 8643 T
chrX 8672 8672 AG
chrX 8673 8673 G
chrX 8697 8697 C
chrX 8698 8698 AC
chrX 8699 8699 ACGT
chrX 8700 8700 CT
chrX 8703 8703 A
chrX 8704 8704 G
chrX 8707 8707 AT
chrX 8708 8708 AT
chrX 8709 8709 A
chrX 8712 8712 T
chrX 8714 8714 A
chrX 8717 8717 AT
chrX 8718 8718 CG
chrX 8719 8719 AGT
chrX 8722 8722 A
chrX 8723 8723 C
chrX 8729 8729 CG
chrX 8739 8739 T
chrX 8749 8749 AT
chrX 8753 8753 C
chrX 8755 8755 C
chrX 8756 8756 G
chrX 8757 8757 AT
chrX 8759 8759 CT
chrX 8760 8760 G
chrX 8761 8761 T
chrX 8763 8763 A
chrX 8764 8764 A
chrX 8768 8768 A
chrX 8770 8770 C
chrX 8771 8771 A
chrX 8772 8772 C
chrX 8775 8775 C
chrX 8779 8779 A
chrX 8784 8784 T
chrX 8801 8801 AT
chrX 8815 8815 C
chrX 8816 8816 T
chrX 8818 8818 A
chrX 8821 8821 A
chrX 8824 8824 A
chrX 8830 8830 T
chrX 8831 8831 C
chrX 8833 8833 C
chrX 8840 8840 G
chrX 8854 8854 AT
chrX 8863 8863 T
chrX 8875 8875 G
chrX 8887 8887 CG
chrX 8889 8889 CG
chrX 8896 8896 CG
chrX 8935 8935 CG
chrX 8941 8941 CG
chrX 8943 8943 AT
chrX 8947 8947 AT
chrX 8949 8949 T
chrX 8950 8950 C
chrX 8962 8962 CG
chrX 8968 8968 A
chrX 8971 8971 ACG
chrX 8975 8975 A
chrX 8983 8983 A
chrX 8984 8984 G
chrX 8985 8985 A
chrX 8995 8995 A
chrX 8998 8998 T
chrX 9001 9001 A
chrX 9019 9019 T
chrX 9031 9031 T
chrX 9037 9037 C
chrX 9043 9043 A
chrX 9061 9061 C
chrX 9069 9069 AT
chrX 9079 9079 G
chrX 9080 9080 C
chrX 9081 9081 A
chrX 9082 9082 A
chrX 9083 9083 A
chrX 9087 9087 A
chrX 9088 9088 T
chrX 9089 9089 C
chrX 9090 9090 C
chrX 9091 9091 G
chrX 9100 9100 A
chrX 9103 9103 CG
chrX 9106 9106 AT
chrX 9112 9112 G
chrX 9115 9115 CG
chrX 9118 9118 AT
chrX 9129 9129 CG
chrX 9140 9140 AT
chrX 9149 9149 A
chrX 9155 9155 ACT
chrX 9165 9165 G
chrX 9167 9167 CG
chrX 9169 9169 G
chrX 9171 9171 AT
chrX 9173 9173 CG
chrX 9174 9174 CG
chrX 9175 9175 AT
chrX 9178 9178 AT
chrX 9179 9179 AT
chrX 9183 9183 G
chrX 9184 9184 T
chrX 9185 9185 G
chrX 9188 9188 ACGT
chrX 9189 9189 A
chrX 9196 9196 AT
chrX 9198 9198 T
chrX 9203 9203 C
chrX 9207 9207 CG
chrX 9210 9210 A
chrX 9211 9211 AT
chrX 9216 9216 CG
chrX 9222 9222 AT
chrX 9225 9225 AT
chrX 9227 9227 AT
chrX 9242 9242 AT
chrX 9244 9244 CG
chrX 9247 9247 C
chrX 9248 9248 T
chrX 9249 9249 T
chrX 9253 9253 A
chrX 9256 9256 T
chrX 9261 9261 C
chrX 9285 9285 C
chrX 9296 9296 C
chrX 9308 9308 CG
chrX 9343 9343 AT
chrX 9349 9349 G
chrX 9351 9351 A
chrX 9355 9355 AC
chrX 9356 9356 C
chrX 9364 9364 C
chrX 9375 9375 G
chrX 9385 9385 C
chrX 9390 9390 G
chrX 9391 9391 T
chrX 9407 9407 CG
chrX 9411 9411 A
chrX 9440 9440 T
chrX 9449 9449 CG
chrX 9457 9457 AT
chrX 9467 9467 AT
chrX 9468 9468 CG
chrX 9469 9469 CG
chrX 9471 9471 CG
chrX 9472 9472 AT
chrX 9473 9473 CG
chrX 9477 9477 A
chrX 9487 9487 CG
chrX 9495 9495 AT
chrX 9501 9501 C
chrX 9502 9502 G
chrX 9503 9503 G
chrX 9504 9504 AT
chrX 9505 9505 C
chrX 9508 9508 A
chrX 9514 9514 CGT
chrX 9515 9515 CG
chrX 9532 9532 AT
chrX 9543 9543 T
chrX 9544 9544 C
chrX 9545 9545 T
chrX 9560 9560 T
chrX 9568 9568 T
chrX 9576 9576 A
chrX 9582 9582 C
chrX 9583 9583 G
chrX 9584 9584 T
chrX 9586 9586 C
chrX 9595 9595 T
chrX 9597 9597 AT
chrX 9610 9610 CG
chrX 9611 9611 CG
chrX 9613 9613 G
chrX 9615 9615 G
chrX 9619 9619 G
chrX 9620 9620 C
chrX 9626 9626 C
chrX 9678 9678 G
chrX 9680 9680 C
chrX 9686 9686 T
chrX 9690 9690 C
chrX 9691 9691 CT
chrX 9692 9692 C
chrX 9695 9695 G
chrX 9698 9698 T
chrX 9703 9703 C
chrX 9706 9706 A
chrX 9708 9708 T
chrX 9709 9709 CG
chrX 9710 9710 A
chrX 9711 9711 T
chrX 9743 9743 CG
chrX 9744 9744 AT
chrX 9746 9746 CG
chrX 9747 9747 CG
chrX 9749 9749 CG
chrX 9750 9750 AT
chrX 9751 9751 AT
chrX 9754 9754 T
chrX 9759 9759 C
chrX 9770 9770 CG
chrX 9778 9778 AT
chrX 9782 9782 CG
chrX 9796 9796 A
chrX 9798 9798 CG
chrX 9801 9801 C
chrX 9808 9808 A
chrX 9809 9809 GT
chrX 9810 9810 T
chrX 9814 9814 T
chrX 9837 9837 T
chrX 9842 9842 AT
chrX 9868 9868 AT
chrX 9873 9873 AT
chrX 9883 9883 CG
chrX 9897 9897 CG
chrX 9992 9992 G
chrX 9993 9993 C
chrX 10026 10026 G
chrX 10034 10034 T
chrX 10058 10058 T
chrX 10080 10080 C
chrX 10098 10098 G
chrX 10573 10573 A
chrX 10574 10574 T
chrX 10591 10591 C
chrX 10629 10629 G
chrX 10651 10651 T
chrX 10662 10662 C
chrX 10733 10733 CG
chrX 10734 10734 CG
chrX 10784 10784 CG
chrX 10810 10810 AT
chrX 10811 10811 CG
chrX 10813 10813 G
chrX 13229 13229 G
chrX 13232 13232 G
chrX 13238 13238 G
chrX 13268 13268 T
chrX 13283 13283 A
chrX 13346 13346 AT
chrX 13353 13353 CG
chrX 13354 13354 CG
chrX 13357 13357 A
chrX 13385 13385 AT
chrX 13563 13563 G
chrX 13582 13582 G
chrX 13595 13595 C
chrX 13610 13610 T
chrX 13616 13616 C
chrX 13718 13718 AT
chrX 13737 13737 AT
chrX 13754 13754 AT
chrX 13758 13758 CG
chrX 13760 13760 AT
chrX 13775 13775 T
chrX 13822 13822 C
chrX 13839 13839 C
chrX 13847 13847 T
chrX 13883 13883 AT
chrX 13937 13937 CG
chrX 13955 13955 CG
chrX 13979 13979 AT
chrX 14000 14000 AT
chrX 14054 14054 CG
chrX 14060 14060 CG
chrX 14063 14063 AT
chrX 14064 14064 CG
chrX 14081 14081 CG
chrX 14084 14084 G
chrX 14201 14201 C
chrX 14216 14216 T
chrX 14246 14246 G
chrX 14255 14255 A
chrX 14266 14266 T
chrX 14327 14327 G
chrX 14352 14352 A
chrX 14360 14360 G
chrX 14387 14387 A
chrX 14405 14405 T
chrX 14450 14450 AT
chrX 14489 14489 CG
chrX 14528 14528 AT
chrX 14549 14549 CG
chrX 14561 14561 AT
chrX 14603 14603 AT
chrX 14681 14681 AT
chrX 14753 14753 CG
chrX 14756 14756 AT
chrX 14800 14800 AT
chrX 14832 14832 AT
chrX 15161 15161 CG
chrX 15166 15166 AT
chrX 15216 15216 CG
chrX 15218 15218 AT
chrX 15224 15224 AT
chrX 15228 15228 C
chrX 15233 15233 C
chrX 15236 15236 G
chrX 15315 15315 T
chrX 15323 15323 G
chrX 15326 15326 G
chrX 15461 15461 AT
chrX 15470 15470 AT
chrX 15569 15569 AT
chrX 15631 15631 CG
chrX 15695 15695 AT
chrX 15785 15785 AT
chrX 15797 15797 AT
chrX 15807 15807 AT
chrX 15819 15819 CG
chrX 15820 15820 AT
chrX 15824 15824 AT
chrX 16021 16021 T
chrX 16663 16663 C
chrX 16668 16668 C
chrX 16674 16674 G
chrX 16677 16677 A
chrX 16720 16720 A
chrX 16764 16764 C
chrX 16830 16830 G
chrX 16866 16866 C
chrX 16893 16893 A
chrX 17007 17007 T
chrX 17076 17076 A
chrX 17094 17094 G
chrX 17095 17095 A
chrX 17103 17103 G
chrX 17109 17109 T
chrX 17118 17118 G
chrX 17146 17146 C
chrX 17211 17211 C
chrX 17217 17217 G
chrX 17229 17229 G
chrX 17235 17235 T
chrX 17412 17412 G
chrX 17414 17414 G
chrX 17415 17415 T
chrX 17439 17439 C
chrX 17442 17442 A
chrX 17463 17463 C
chrX 17499 17499 G
chrX 17517 17517 T
chrX 17520 17520 A
chrX 17580 17580 G
chrX 17661 17661 T
chrX 17685 17685 T
chrX 17701 17701 T
chrX 17818 17818 G
chrX 17865 17865 T
chrX 17866 17866 A
chrX 17871 17871 T
chrX 17883 17883 A
chrX 17889 17889 G
chrX 17961 17961 A
chrX 17967 17967 C
chrX 17970 17970 A
chrX 17979 17979 A
chrX 17982 17982 C
chrX 17984 17984 A
chrX 18048 18048 A
chrX 18051 18051 T
chrX 18060 18060 A
chrX 18064 18064 A
chrX 18069 18069 T
chrX 18070 18070 T
chrX 18114 18114 T
chrX 18144 18144 C
chrX 18147 18147 C
chrX 18153 18153 A
chrX 18156 18156 C
chrX 18159 18159 C
chrX 18186 18186 CG
chrX 18195 18195 C
chrX 18198 18198 A
chrX 18201 18201 G
chrX 18204 18204 A
chrX 18213 18213 C
chrX 18273 18273 T
chrX 18276 18276 A
chrX 18285 18285 A
chrX 18288 18288 T
chrX 18351 18351 G
chrX 18357 18357 T
chrX 18377 18377 C
chrX 18393 18393 A
chrX 18401 18401 G
chrX 18414 18414 C
chrX 18432 18432 C
chrX 18477 18477 G
chrX 18553 18553 T
chrX 18557 18557 T
chrX 18594 18594 C
chrX 18649 18649 T
chrX 18653 18653 T
chrX 18657 18657 T
chrX 18660 18660 C
chrX 18661 18661 G
chrX 18664 18664 C
chrX 18667 18667 AT
chrX 18670 18670 C
chrX 18791 18791 C
chrX 18808 18808 G
chrX 18819 18819 G
chrX 18821 18821 C
chrX 18835 18835 C
chrX 18836 18836 T
chrX 18837 18837 GT
chrX 18838 18838 CG
chrX 18839 18839 AT
chrX 18840 18840 T
chrX 18841 18841 A
chrX 18842 18842 C
chrX 18843 18843 T
chrX 18844 18844 A
chrX 18845 18845 C
chrX 18849 18849 C
chrX 18850 18850 G
chrX 18851 18851 A
chrX 18853 18853 T
chrX 18855 18855 C
chrX 18856 18856 C
chrX 18857 18857 T
chrX 18935 18935 A
chrX 18937 18937 T
chrX 18943 18943 A
chrX 18947 18947 A
chrX 18993 18993 C
chrX 19047 19047 C
chrX 19048 19048 C
chrX 19050 19050 T
chrX 19051 19051 T
chrX 19052 19052 G
chrX 19103 19103 T
chrX 19105 19105 G
chrX 19106 19106 AC
chrX 19107 19107 A
chrX 19108 19108 C
chrX 19109 19109 C
chrX 19110 19110 C
chrX 19111 19111 C
chrX 19112 19112 T
chrX 19113 19113 A
chrX 19205 19205 A
chrX 19220 19220 C
chrX 19221 19221 A
chrX 19223 19223 T
chrX 19226 19226 C
chrX 19227 19227 G
chrX 19228 19228 A
chrX 19241 19241 A
chrX 19297 19297 G
chrX 19356 19356 T
chrX 19378 19378 T
chrX 19389 19389 G
chrX 19394 19394 G
chrX 19561 19561 C
chrX 19564 19564 T
chrX 19566 19566 G
chrX 19567 19567 G
chrX 19568 19568 C
chrX 19571 19571 T
chrX 19574 19574 T
chrX 19605 19605 G
chrX 19613 19613 T
chrX 19619 19619 AT
chrX 19625 19625 T
chrX 19627 19627 A
chrX 19631 19631 G
chrX 19632 19632 G
chrX 19667 19667 G
chrX 19688 19688 A
chrX 19712 19712 T
chrX 19766 19766 C
chrX 19769 19769 T
chrX 19781 19781 T
chrX 19785 19785 A
chrX 19793 19793 C
chrX 19802 19802 G
chrX 19805 19805 T
chrX 19838 19838 T
chrX 19970 19970 C
chrX 20019 20019 A
chrX 20033 20033 A
chrX 20081 20081 T
chrX 20087 20087 G
chrX 20093 20093 T
chrX 20118 20118 G
chrX 20141 20141 T
chrX 20220 20220 G
chrX 20240 20240 G
chrX 20276 20276 C
chrX 20279 20279 A
chrX 20305 20305 A
chrX 20312 20312 A
chrX 20336 20336 T
chrX 20352 20352 C
chrX 20356 20356 T
chrX 20357 20357 T
chrX 20378 20378 A
chrX 20384 20384 T
chrX 20388 20388 A
chrX 20397 20397 T
chrX 20462 20462 T
chrX 20474 20474 A
chrX 20504 20504 C
chrX 20525 20525 T
chrX 20567 20567 A
chrX 20579 20579 C
chrX 20582 20582 T
chrX 20591 20591 C
chrX 20678 20678 G
chrX 20693 20693 C
chrX 20705 20705 T
chrX 20718 20718 C
chrX 20762 20762 T
chrX 20801 20801 C
chrX 20810 20810 T
chrX 20819 20819 C
chrX 20825 20825 G
chrX 20836 20836 T
chrX 20846 20846 G
chrX 20867 20867 A
chrX 20869 20869 C
chrX 20978 20978 C
chrX 21045 21045 T
chrX 21050 21050 A
chrX 21056 21056 A
chrX 21062 21062 A
chrX 21101 21101 G
chrX 21119 21119 G
chrX 21122 21122 G
chrX 21149 21149 T
chrX 21152 21152 A
chrX 74338 74338 G
chrX 74341 74341 T
chrX 74347 74347 T
chrX 74356 74356 T
chrX 74362 74362 T
chrX 74455 74455 CG
chrX 74464 74464 AT
chrX 74476 74476 AT
chrX 74482 74482 AT
chrX 74497 74497 AT
chrX 74530 74530 A
chrX 74548 74548 T
chrX 74554 74554 C
chrX 74560 74560 T
chrX 74566 74566 T
chrX 74994 74994 A
chrX 74997 74997 A
chrX 75024 75024 T
chrX 75033 75033 G
chrX 75066 75066 A
chrX 75090 75090 T
chrX 75110 75110 CG
chrX 75114 75114 G
chrX 75117 75117 G
chrX 90875 90875 A
chrX 90890 90890 T
chrX 90896 90896 C
chrX 90911 90911 C
chrX 90932 90932 A
chrX 90980 90980 T
chrX 90983 90983 C
chrX 90986 90986 C
chrX 90998 90998 T
chrX 91043 91043 G
chrX 91088 91088 C
chrX 91101 91101 C
chrX 91102 91102 A
chrX 91104 91104 G
chrX 91432 91432 T
chrX 91435 91435 A
chrX 91450 91450 T
chrX 91468 91468 T
chrX 91498 91498 T
chrX 91534 91534 C
chrX 91546 91546 A
chrX 91552 91552 C
chrX 91555 91555 T
chrX 91597 91597 C
chrX 120742 120742 T
chrX 120754 120754 A
chrX 120770 120770 G
chrX 120772 120772 T
chrX 120827 120827 G
chrX 120850 120850 T
chrX 120851 120851 G
chrX 120862 120862 C
chrX 120868 120868 T
chrX 120887 120887 G
chrX 120899 120899 G
chrX 120901 120901 T
chrX 120934 120934 T
chrX 120940 120940 C
chrX 120959 120959 A
chrX 120971 120971 A
chrX 120973 120973 C
chrX 120982 120982 T
chrX 120985 120985 T
chrX 120987 120987 A
chrX 120988 120988 G
chrX 121006 121006 T
chrX 121009 121009 T
chrX 121015 121015 C
chrX 121027 121027 G
chrX 121043 121043 A
chrX 121045 121045 C
chrX 121054 121054 C
chrX 121057 121057 C
chrX 121059 121059 C
chrX 121060 121060 T
chrX 121087 121087 C
chrX 121100 121100 A
chrX 121108 121108 A
chrX 121111 121111 T
chrX 121117 121117 A
chrX 121120 121120 C
chrX 121123 121123 C
chrX 121124 121124 T
chrX 121129 121129 T
chrX 121171 121171 T
chrX 121201 121201 T
chrX 121222 121222 T
chrX 121225 121225 C
chrX 121231 121231 G
chrX 153498 153498 G
chrX 153502 153502 A
chrX 153516 153516 A
chrX 153522 153522 G
chrX 153819 153819 CG
chrX 154464 154464 AT
chrX 154467 154467 CG
chrX 154632 154632 AT
chrX 154692 154692 CG
chrX 154696 154696 AT
chrX 154698 154698 AT
chrX 154699 154699 AT
chrX 154702 154702 AT
chrX 156556 156556 T
chrX 156568 156568 G
chrX 156577 156577 T
chrX 156613 156613 A
chrX 156619 156619 A
chrX 156658 156658 CG
chrX 197528 197528 A
chrX 197529 197529 T
chrX 197530 197530 GT
chrX 197531 197531 CG
chrX 197532 197532 CGT
chrX 197533 197533 ACT
chrX 197534 197534 AG
chrX 197535 197535 ACG
chrX 197536 197536 CGT
chrX 197537 197537 ACG
chrX 197538 197538 CGT
chrX 197539 197539 ACG
chrX 197540 197540 ACG
chrX 197541 197541 CG
chrX 197542 197542 ACG
chrX 197543 197543 AGT
chrX 197544 197544 CT
chrX 197564 197564 G
chrX 197570 197570 A
chrX 197576 197576 T
chrX 197594 197594 AT
chrX 197595 197595 C
chrX 197606 197606 C
chrX 197623 197623 C
chrX 197624 197624 A
chrX 197648 197648 T
chrX 197649 197649 AT
chrX 197682 197682 CG
chrX 197687 197687 C
chrX 197698 197698 G
chrX 197702 197702 CG
chrX 197704 197704 AT
chrX 197705 197705 G
chrX 197707 197707 ACG
chrX 197709 197709 AT
chrX 197710 197710 A
chrX 197716 197716 A
chrX 197717 197717 C
chrX 197726 197726 AT
chrX 197766 197766 AT
chrX 197772 197772 AT
chrX 197788 197788 CG
chrX 197807 197807 CG
chrX 197824 197824 AT
chrX 197836 197836 T
chrX 197837 197837 G
chrX 197839 197839 A
chrX 197841 197841 A
chrX 197842 197842 AGT
chrX 197868 197868 AT
chrX 197871 197871 AT
chrX 197873 197873 AT
chrX 197875 197875 AT
chrX 197892 197892 AT
chrX 197898 197898 AT
chrX 197916 197916 CGT
chrX 197917 197917 ACT
chrX 197918 197918 ACT
chrX 197919 197919 AT
chrX 197920 197920 ACGT
chrX 197921 197921 CG
chrX 197922 197922 AGT
chrX 197923 197923 AGT
chrX 197924 197924 AGT
chrX 197925 197925 AGT
chrX 197926 197926 CG
chrX 197928 197928 G
chrX 197929 197929 T
chrX 197931 197931 T
chrX 197934 197934 AT
chrX 198060 198060 AT
chrX 198137 198137 AT
chrX 198573 198573 CG
chrX 198574 198574 A
chrX 198575 198575 T
chrX 198577 198577 G
chrX 198580 198580 T
chrX 198586 198586 CG
chrX 198587 198587 AT
chrX 198590 198590 A
chrX 198591 198591 T
chrX 198592 198592 A
chrX 198596 198596 G
chrX 198597 198597 CG
chrX 198598 198598 AT
chrX 198601 198601 T
chrX 198602 198602 AG
chrX 198840 198840 AT
chrX 198852 198852 AT
chrX 199063 199063 AT
chrX 199083 199083 ACG
chrX 199084 199084 AT
chrX 199086 199086 CG
chrX 199087 199087 AT
chrX 199091 199091 C
chrX 199092 199092 A
chrX 199115 199115 A
chrX 199119 199119 A
chrX 199170 199170 C
chrX 199327 199327 AT
chrX 199332 199332 CG
chrX 199788 199788 AT
chrX 199936 199936 AT
chrX 199938 199938 CG
chrX 200097 200097 AT
chrX 200118 200118 CG
chrX 200128 200128 CG
chrX 200219 200219 CG
chrX 200277 200277 AT
chrX 200472 200472 CG
chrX 200506 200506 AT
chrX 200530 200530 CG
chrX 200539 200539 AT
chrX 200783 200783 CG
chrX 200867 200867 AT
chrX 201005 201005 CG
chrX 201033 201033 AT
chrX 201045 201045 CG
chrX 201150 201150 CG
chrX 201153 201153 AT
chrX 201195 201195 G
chrX 201197 201197 A
chrX 201199 201199 C
chrX 201200 201200 A
chrX 201204 201204 T
chrX 201205 201205 A
chrX 201206 201206 C
chrX 201211 201211 AT
chrX 201223 201223 G
chrX 201662 201662 CG
chrX 201710 201710 AT
chrX 201718 201718 AT
chrX 202401 202401 AT
chrX 202687 202687 AT
chrX 202689 202689 AT
chrX 202827 202827 CG
chrX 203381 203381 T
chrX 203382 203382 A
chrX 203384 203384 A
chrX 203385 203385 AT
chrX 203386 203386 AG
chrX 203387 203387 AG
chrX 203388 203388 CG
chrX 203389 203389 GT
chrX 203390 203390 GT
chrX 203391 203391 ACT
chrX 203392 203392 ACT
chrX 203393 203393 ACT
chrX 203394 203394 CGT
chrX 203395 203395 ACT
chrX 203396 203396 AGT
chrX 203397 203397 CT
chrX 203417 203417 G
chrX 203423 203423 A
chrX 203429 203429 T
chrX 203447 203447 AT
chrX 203448 203448 C
chrX 203459 203459 C
chrX 203476 203476 C
chrX 203477 203477 A
chrX 203501 203501 T
chrX 203502 203502 AT
chrX 203535 203535 CG
chrX 203540 203540 C
chrX 203551 203551 G
chrX 203555 203555 CG
chrX 203557 203557 AT
chrX 203558 203558 G
chrX 203560 203560 ACG
chrX 203562 203562 AT
chrX 203563 203563 A
chrX 203569 203569 A
chrX 203570 203570 C
chrX 203579 203579 AT
chrX 203619 203619 AT
chrX 203625 203625 AT
chrX 203641 203641 CG
chrX 203660 203660 CG
chrX 203677 203677 AT
chrX 203689 203689 T
chrX 203690 203690 G
chrX 203692 203692 A
chrX 203694 203694 A
chrX 203695 203695 AGT
chrX 203721 203721 AT
chrX 203724 203724 AT
chrX 203726 203726 AT
chrX 203728 203728 AT
chrX 203745 203745 AT
chrX 203751 203751 AT
chrX 203767 203767 A
chrX 203768 203768 G
chrX 203769 203769 ACGT
chrX 203770 203770 ACGT
chrX 203771 203771 ACG
chrX 203772 203772 AT
chrX 203773 203773 CG
chrX 203774 203774 AGT
chrX 203775 203775 ACGT
chrX 203776 203776 AGT
chrX 203777 203777 ACT
chrX 203778 203778 C
chrX 203779 203779 ACGT
chrX 203780 203780 ACG
chrX 203781 203781 ACGT
chrX 203782 203782 AT
chrX 203784 203784 T
chrX 203786 203786 G
chrX 203787 203787 A
chrX 203790 203790 AC
chrX 203791 203791 AC
chrX 203792 203792 T
chrX 203794 203794 G
chrX 203796 203796 G
chrX 203802 203802 T
chrX 203804 203804 T
chrX 203805 203805 G
chrX 203825 203825 G
chrX 203827 203827 G
chrX 203828 203828 GT
chrX 203829 203829 T
chrX 203830 203830 C
chrX 203833 203833 C
chrX 203834 203834 A
chrX 203835 203835 T
chrX 203836 203836 GT
chrX 203845 203845 CG
chrX 203846 203846 C
chrX 203847 203847 A
chrX 203850 203850 C
chrX 203851 203851 A
chrX 203852 203852 A
chrX 203853 203853 CG
chrX 203854 203854 AT
chrX 203855 203855 GT
chrX 203856 203856 AC
chrX 203857 203857 G
chrX 203871 203871 T
chrX 203875 203875 AGT
chrX 203883 203883 C
chrX 203884 203884 C
chrX 203885 203885 A
chrX 203887 203887 C
chrX 203888 203888 A
chrX 203891 203891 G
chrX 203893 203893 G
chrX 203899 203899 CG
chrX 203900 203900 G
chrX 203901 203901 G
chrX 203906 203906 T
chrX 203914 203914 AT
chrX 203934 203934 C
chrX 203937 203937 AT
chrX 203938 203938 CT
chrX 203939 203939 C
chrX 203940 203940 T
chrX 203941 203941 CG
chrX 203953 203953 ACGT
chrX 203955 203955 CG
chrX 203959 203959 T
chrX 203960 203960 C
chrX 203961 203961 A
chrX 203963 203963 T
chrX 203964 203964 CG
chrX 203976 203976 CG
chrX 203978 203978 T
chrX 203988 203988 AT
chrX 203989 203989 AT
chrX 203996 203996 T
chrX 204001 204001 CG
chrX 204002 204002 AT
chrX 204004 204004 CG
chrX 204007 204007 A
chrX 204008 204008 A
chrX 204009 204009 C
chrX 204021 204021 T
chrX 204031 204031 AT
chrX 204032 204032 AT
chrX 204034 204034 CG
chrX 204037 204037 CG
chrX 204050 204050 A
chrX 204055 204055 C
chrX 204068 204068 CG
chrX 204071 204071 AT
chrX 204072 204072 AT
chrX 204077 204077 C
chrX 204093 204093 A
chrX 204094 204094 C
chrX 204095 204095 AG
chrX 204100 204100 CG
chrX 204102 204102 CGT
chrX 204103 204103 C
chrX 204104 204104 ACGT
chrX 204105 204105 CG
chrX 204106 204106 T
chrX 204107 204107 AC
chrX 204110 204110 A
chrX 204112 204112 T
chrX 204113 204113 AT
chrX 204114 204114 T
chrX 204115 204115 ACGT
chrX 204116 204116 ACGT
chrX 204117 204117 ACGT
chrX 204118 204118 ACGT
chrX 204119 204119 ACGT
chrX 204120 204120 ACGT
chrX 204121 204121 ACGT
chrX 204122 204122 ACGT
chrX 204123 204123 ACGT
chrX 204124 204124 ACGT
chrX 204125 204125 ACGT
chrX 204126 204126 ACGT
chrX 204127 204127 ACT
chrX 204128 204128 AT
chrX 204129 204129 CGT
chrX 204130 204130 AT
chrX 204131 204131 CGT
chrX 204132 204132 AG
chrX 204133 204133 T
chrX 204137 204137 C
chrX 204138 204138 T
chrX 204139 204139 G
chrX 204142 204142 G
chrX 204143 204143 A
chrX 204144 204144 G
chrX 204145 204145 C
chrX 204146 204146 G
chrX 204147 204147 G
chrX 204149 204149 AG
chrX 204152 204152 C
chrX 204155 204155 A
chrX 204156 204156 G
chrX 204158 204158 A
chrX 204162 204162 C
chrX 204164 204164 T
chrX 204165 204165 C
chrX 204166 204166 T
chrX 204169 204169 GT
chrX 204173 204173 G
chrX 204175 204175 G
chrX 204176 204176 A
chrX 204180 204180 A
chrX 204183 204183 A
chrX 204184 204184 T
chrX 204186 204186 A
chrX 204187 204187 C
chrX 204188 204188 A
chrX 204189 204189 AT
chrX 204192 204192 A
chrX 204193 204193 A
chrX 204195 204195 G
chrX 204196 204196 C
chrX 204201 204201 T
chrX 204202 204202 G
chrX 204203 204203 A
chrX 204204 204204 C
chrX 204207 204207 C
chrX 204208 204208 G
chrX 204209 204209 AT
chrX 204210 204210 ACT
chrX 204211 204211 GT
chrX 204212 204212 AG
chrX 204213 204213 CGT
chrX 204214 204214 T
chrX 204215 204215 AT
chrX 204216 204216 ACT
chrX 204217 204217 CG
chrX 204220 204220 T
chrX 204221 204221 G
chrX 204222 204222 C
chrX 204225 204225 G
chrX 204226 204226 T
chrX 204229 204229 AT
chrX 204230 204230 ACGT
chrX 204231 204231 A
chrX 204232 204232 CG
chrX 204233 204233 G
chrX 204234 204234 CGT
chrX 204235 204235 ACT
chrX 204236 204236 CG
chrX 204237 204237 AT
chrX 204238 204238 A
chrX 204239 204239 CG
chrX 204240 204240 T
chrX 204241 204241 C
chrX 204242 204242 G
chrX 204243 204243 T
chrX 204244 204244 T
chrX 204245 204245 T
chrX 204246 204246 ACGT
chrX 204247 204247 C
chrX 204248 204248 CG
chrX 204250 204250 ACGT
chrX 204251 204251 AT
chrX 204252 204252 AGT
chrX 204253 204253 C
chrX 204254 204254 CG
chrX 204255 204255 T
chrX 204256 204256 CG
chrX 204257 204257 GT
chrX 204258 204258 AT
chrX 204259 204259 AT
chrX 204260 204260 C
chrX 204262 204262 A
chrX 204264 204264 G
chrX 204267 204267 T
chrX 204268 204268 A
chrX 204269 204269 CG
chrX 204271 204271 C
chrX 204273 204273 C
chrX 204276 204276 CT
chrX 204279 204279 AT
chrX 204280 204280 ACG
chrX 204282 204282 CG
chrX 204284 204284 A
chrX 204285 204285 T
chrX 204290 204290 A
chrX 204291 204291 CG
chrX 204292 204292 ACGT
chrX 204294 204294 CG
chrX 204296 204296 ACGT
chrX 204297 204297 ACG
chrX 204298 204298 AT
chrX 204299 204299 T
chrX 204301 204301 AT
chrX 204311 204311 CG
chrX 204315 204315 G
chrX 204319 204319 ACG
chrX 204320 204320 AGT
chrX 204321 204321 CG
chrX 204322 204322 ACT
chrX 204324 204324 CG
chrX 204325 204325 C
chrX 204327 204327 AT
chrX 204328 204328 AT
chrX 204330 204330 G
chrX 204335 204335 A
chrX 204337 204337 C
chrX 204338 204338 CT
chrX 204339 204339 CG
chrX 204343 204343 AT
chrX 204344 204344 C
chrX 204350 204350 AT
chrX 204351 204351 C
chrX 204353 204353 AT
chrX 204354 204354 CG
chrX 204356 204356 AT
chrX 204359 204359 CG
chrX 204371 204371 CG
chrX 204730 204730 T
chrX 204733 204733 G
chrX 204816 204816 AC
chrX 204817 204817 C
chrX 204818 204818 T
chrX 204827 204827 T
chrX 204828 204828 G
chrX 338537 338537 C
chrX 338540 338540 T
chrX 338543 338543 C
chrX 338544 338544 A
chrX 338549 338549 C
chrX 338550 338550 A
chrX 338579 338579 A
chrX 338585 338585 T
chrX 338624 338624 T
chrX 338642 338642 CG
chrX 338643 338643 AT
chrX 338645 338645 CG
chrX 338648 338648 CG
chrX 338688 338688 T
chrX 338690 338690 T
chrX 338694 338694 T
chrX 338695 338695 T
chrX 338705 338705 T
chrX 338798 338798 CG
chrX 338804 338804 AT
chrX 338805 338805 AT
chrX 338810 338810 AT
chrX 338813 338813 AT
chrX 338816 338816 CG
chrX 338831 338831 CG
chrX 338882 338882 CG
chrX 338894 338894 C
chrX 338984 338984 CG
chrX 339012 339012 AT
chrX 339014 339014 CG
chrX 339021 339021 AT
chrX 339023 339023 CG
chrX 339026 339026 CG
chrX 339155 339155 T
chrX 339156 339156 G
chrX 339195 339195 G
chrX 339197 339197 C
chrX 339209 339209 C
chrX 339227 339227 T
chrX 339228 339228 A
chrX 354229 354229 T
chrX 354231 354231 A
chrX 354232 354232 C
chrX 354233 354233 CG
chrX 354234 354234 AC
chrX 354235 354235 AGT
chrX 354236 354236 CT
chrX 354237 354237 A
chrX 354238 354238 A
chrX 354239 354239 A
chrX 354240 354240 CGT
chrX 354241 354241 ACG
chrX 354242 354242 AGT
chrX 354243 354243 T
chrX 354287 354287 T
chrX 354334 354334 AT
chrX 354340 354340 ACGT
chrX 354341 354341 AT
chrX 354342 354342 G
chrX 354343 354343 ACT
chrX 354344 354344 AG
chrX 354345 354345 ACT
chrX 354346 354346 AGT
chrX 354347 354347 CG
chrX 354348 354348 AG
chrX 354349 354349 C
chrX 354529 354529 C
chrX 354530 354530 T
chrX 354531 354531 T
chrX 354532 354532 GT
chrX 354533 354533 ACT
chrX 354534 354534 CG
chrX 354535 354535 AG
chrX 354536 354536 A
chrX 354537 354537 G
chrX 354538 354538 G
chrX 354539 354539 CT
chrX 354540 354540 T
chrX 354541 354541 A
chrX 354542 354542 AG
chrX 354543 354543 T
chrX 354545 354545 G
chrX 354546 354546 A
chrX 354547 354547 G
chrX 354548 354548 GT
chrX 354550 354550 AG
chrX 354551 354551 A
chrX 354553 354553 AT
chrX 354555 354555 A
chrX 354556 354556 G
chrX 354557 354557 G
chrX 354563 354563 G
chrX 354566 354566 A
chrX 354567 354567 T
chrX 354572 354572 T
chrX 354575 354575 CG
chrX 354576 354576 AT
chrX 354578 354578 C
chrX 354579 354579 A
chrX 354580 354580 G
chrX 354581 354581 A
chrX 354582 354582 G
chrX 354583 354583 G
chrX 354584 354584 G
chrX 354588 354588 C
chrX 354591 354591 T
chrX 354596 354596 C
chrX 354598 354598 T
chrX 354599 354599 A
chrX 354602 354602 C
chrX 354604 354604 T
chrX 354605 354605 C
chrX 354606 354606 CT
chrX 354607 354607 G
chrX 354608 354608 G
chrX 354610 354610 G
chrX 354615 354615 G
chrX 354618 354618 T
chrX 354619 354619 A
chrX 354628 354628 AT
chrX 354629 354629 C
chrX 354630 354630 CT
chrX 354632 354632 CG
chrX 354634 354634 AT
chrX 354635 354635 ACT
chrX 354636 354636 CG
chrX 354637 354637 C
chrX 354644 354644 ACGT
chrX 354645 354645 AT
chrX 354646 354646 CG
chrX 354647 354647 AT
chrX 354649 354649 T
chrX 354650 354650 CG
chrX 354653 354653 G
chrX 354654 354654 G
chrX 354655 354655 AT
chrX 354657 354657 A
chrX 354667 354667 CG
chrX 354668 354668 T
chrX 354672 354672 C
chrX 354673 354673 C
chrX 354674 354674 T
chrX 354675 354675 AC
chrX 354676 354676 T
chrX 354677 354677 A
chrX 354678 354678 A
chrX 354679 354679 ACGT
chrX 354680 354680 GT
chrX 354681 354681 AC
chrX 354682 354682 ACGT
chrX 354683 354683 A
chrX 354687 354687 A
chrX 354688 354688 C
chrX 354689 354689 T
chrX 354690 354690 T
chrX 354691 354691 C
chrX 354692 354692 ACG
chrX 354693 354693 CT
chrX 354694 354694 C
chrX 354695 354695 C
chrX 354697 354697 GT
chrX 354698 354698 AT
chrX 354714 354714 G
chrX 354718 354718 T
chrX 354723 354723 G
chrX 354724 354724 T
chrX 354738 354738 A
chrX 354740 354740 G
chrX 354741 354741 T
chrX 354751 354751 T
chrX 354752 354752 C
chrX 354754 354754 C
chrX 354758 354758 AC
chrX 354761 354761 A
chrX 354769 354769 T
chrX 354772 354772 T
chrX 354778 354778 C
chrX 354780 354780 C
chrX 354781 354781 C
chrX 354782 354782 G
chrX 354783 354783 C
chrX 354784 354784 AT
chrX 354785 354785 AT
chrX 354788 354788 C
chrX 354789 354789 AT
chrX 354790 354790 CG
chrX 354794 354794 AGT
chrX 354795 354795 T
chrX 354796 354796 ACGT
chrX 354797 354797 AT
chrX 354798 354798 CG
chrX 354801 354801 CG
chrX 354813 354813 AT
chrX 354814 354814 CG
chrX 354815 354815 AT
chrX 354819 354819 AT
chrX 354822 354822 AT
chrX 354825 354825 CG
chrX 354826 354826 AT
chrX 354835 354835 CG
chrX 354836 354836 AC
chrX 354837 354837 AT
chrX 354838 354838 CGT
chrX 354839 354839 ACG
chrX 354840 354840 G
chrX 354841 354841 ACT
chrX 354842 354842 CGT
chrX 354843 354843 AGT
chrX 354844 354844 G
chrX 354845 354845 A
chrX 354846 354846 T
chrX 354847 354847 GT
chrX 354848 354848 A
chrX 354850 354850 ACT
chrX 354851 354851 CT
chrX 354852 354852 G
chrX 354853 354853 CG
chrX 354854 354854 C
chrX 354855 354855 C
chrX 354857 354857 A
chrX 354861 354861 C
chrX 354863 354863 T
chrX 354865 354865 G
chrX 354866 354866 A
chrX 354886 354886 G
chrX 354888 354888 G
chrX 354889 354889 GT
chrX 354890 354890 T
chrX 354894 354894 C
chrX 354895 354895 A
chrX 354896 354896 T
chrX 354897 354897 GT
chrX 354904 354904 A
chrX 354906 354906 CG
chrX 354907 354907 C
chrX 354908 354908 A
chrX 354909 354909 C
chrX 354910 354910 G
chrX 354911 354911 C
chrX 354912 354912 A
chrX 354913 354913 A
chrX 354914 354914 CG
chrX 354915 354915 AT
chrX 354916 354916 GT
chrX 354917 354917 AC
chrX 354918 354918 G
chrX 354932 354932 T
chrX 354936 354936 ACT
chrX 354942 354942 A
chrX 354944 354944 C
chrX 354945 354945 C
chrX 354946 354946 A
chrX 354948 354948 C
chrX 354949 354949 A
chrX 354952 354952 CG
chrX 354953 354953 C
chrX 354954 354954 G
chrX 354960 354960 A
chrX 354961 354961 G
chrX 354962 354962 G
chrX 354967 354967 T
chrX 354975 354975 CG
chrX 354995 354995 C
chrX 354998 354998 AT
chrX 354999 354999 CT
chrX 355000 355000 C
chrX 355001 355001 T
chrX 355002 355002 CG
chrX 355014 355014 ACGT
chrX 355016 355016 CG
chrX 355020 355020 T
chrX 355021 355021 C
chrX 355022 355022 A
chrX 355024 355024 T
chrX 355025 355025 CG
chrX 355037 355037 CG
chrX 355039 355039 T
chrX 355049 355049 AT
chrX 355050 355050 AT
chrX 355057 355057 T
chrX 355062 355062 CG
chrX 355063 355063 AT
chrX 355065 355065 G
chrX 355068 355068 A
chrX 355069 355069 A
chrX 355070 355070 C
chrX 355082 355082 T
chrX 355092 355092 AT
chrX 355093 355093 AT
chrX 355095 355095 CG
chrX 355098 355098 CG
chrX 355111 355111 A
chrX 355116 355116 C
chrX 355129 355129 AT
chrX 355132 355132 AT
chrX 355133 355133 AT
chrX 355138 355138 C
chrX 355154 355154 A
chrX 355155 355155 C
chrX 355156 355156 AG
chrX 355161 355161 CG
chrX 355163 355163 CGT
chrX 355165 355165 CG
chrX 355168 355168 C
chrX 355176 355176 ACGT
chrX 355177 355177 ACGT
chrX 355178 355178 ACGT
chrX 355179 355179 ACGT
chrX 355180 355180 ACGT
chrX 355181 355181 ACGT
chrX 355182 355182 ACGT
chrX 355183 355183 ACGT
chrX 355184 355184 ACGT
chrX 355185 355185 AT
chrX 355186 355186 ACT
chrX 355187 355187 C
chrX 355204 355204 A
chrX 355341 355341 C
chrX 355342 355342 C
chrX 355343 355343 G
chrX 355348 355348 A
chrX 355349 355349 G
chrX 355352 355352 T
chrX 355353 355353 G
chrX 355354 355354 AT
chrX 355355 355355 G
chrX 355356 355356 CT
chrX 355357 355357 AC
chrX 355358 355358 T
chrX 355359 355359 C
chrX 355361 355361 T
chrX 355363 355363 G
chrX 355369 355369 T
chrX 355450 355450 AT
chrX 355454 355454 C
chrX 355455 355455 G
chrX 355456 355456 GT
chrX 355457 355457 GT
chrX 355458 355458 AG
chrX 355459 355459 T
chrX 355460 355460 G
chrX 355529 355529 A
chrX 355536 355536 CG
chrX 355537 355537 T
chrX 355538 355538 CG
chrX 355539 355539 AT
chrX 355540 355540 AT
chrX 355541 355541 G
chrX 355543 355543 CG
chrX 355544 355544 CG
chrX 355547 355547 C
chrX 355548 355548 G
chrX 366756 366756 T
chrX 366762 366762 C
chrX 366769 366769 C
chrX 366787 366787 A
chrX 366819 366819 C
chrX 366948 366948 A
chrX 366966 366966 T
chrX 366999 366999 C
chrX 367017 367017 C
chrX 367041 367041 AG
chrX 367047 367047 T
chrX 367054 367054 T
chrX 367072 367072 G
chrX 367104 367104 T
chrX 367233 367233 G
chrX 367251 367251 C
chrX 367284 367284 T
chrX 367302 367302 T
chrX 367326 367326 T
chrX 367332 367332 C
chrX 374387 374387 C
chrX 374389 374389 C
chrX 374390 374390 CT
chrX 374391 374391 G
chrX 374397 374397 C
chrX 374403 374403 C
chrX 374404 374404 G
chrX 374407 374407 A
chrX 374408 374408 C
chrX 374410 374410 C
chrX 374411 374411 C
chrX 374412 374412 GT
chrX 374413 374413 T
chrX 374415 374415 A
chrX 374422 374422 T
chrX 374493 374493 C
chrX 374496 374496 A
chrX 374497 374497 AC
chrX 374498 374498 AG
chrX 374499 374499 G
chrX 374500 374500 G
chrX 374501 374501 AG
chrX 374502 374502 G
chrX 374503 374503 G
chrX 374504 374504 G
chrX 374505 374505 A
chrX 374506 374506 T
chrX 374507 374507 G
chrX 374582 374582 CG
chrX 374588 374588 CG
chrX 374589 374589 A
chrX 374590 374590 CG
chrX 374591 374591 G
chrX 374592 374592 AT
chrX 374593 374593 T
chrX 374594 374594 AGT
chrX 374595 374595 G
chrX 374596 374596 G
chrX 374597 374597 CG
chrX 374598 374598 C
chrX 374599 374599 AT
chrX 374600 374600 CG
chrX 374602 374602 AT
chrX 374603 374603 AT
chrX 374605 374605 AT
chrX 378348 378348 T
chrX 378349 378349 G
chrX 378350 378350 AC
chrX 378351 378351 C
chrX 378352 378352 G
chrX 378354 378354 A
chrX 378358 378358 G
chrX 378359 378359 T
chrX 378434 378434 T
chrX 378437 378437 A
chrX 378438 378438 A
chrX 378441 378441 T
chrX 378444 378444 G
chrX 378445 378445 G
chrX 378449 378449 C
chrX 378450 378450 C
chrX 378452 378452 G
chrX 414940 414940 A
chrX 414944 414944 G
chrX 414948 414948 A
chrX 414949 414949 ACT
chrX 414950 414950 GT
chrX 414955 414955 C
chrX 414963 414963 A
chrX 415040 415040 T
chrX 415041 415041 C
chrX 415042 415042 CT
chrX 415048 415048 T
chrX 415049 415049 C
chrX 415050 415050 CGT
chrX 415051 415051 C
chrX 415052 415052 C
chrX 415053 415053 A
chrX 415055 415055 G
chrX 415907 415907 A
chrX 415908 415908 A
chrX 415909 415909 AG
chrX 415910 415910 G
chrX 415911 415911 C
chrX 415912 415912 CG
chrX 415913 415913 C
chrX 415914 415914 GT
chrX 415915 415915 C
chrX 415916 415916 G
chrX 415917 415917 G
chrX 415918 415918 CG
chrX 415919 415919 T
chrX 415921 415921 G
chrX 415922 415922 T
chrX 415923 415923 T
chrX 415924 415924 T
chrX 415926 415926 AG
chrX 415927 415927 T
chrX 415930 415930 A
chrX 416038 416038 AT
chrX 416041 416041 A
chrX 416042 416042 C
chrX 416043 416043 C
chrX 416044 416044 AT
chrX 416046 416046 A
chrX 416047 416047 T
chrX 416048 416048 AT
chrX 416049 416049 AT
chrX 416050 416050 T
chrX 416051 416051 G
chrX 416053 416053 AG
chrX 416055 416055 T
chrX 416057 416057 AT
chrX 416058 416058 A
chrX 424413 424413 C
chrX 424414 424414 ACT
chrX 424415 424415 T
chrX 424416 424416 A
chrX 424417 424417 C
chrX 424418 424418 T
chrX 424419 424419 AT
chrX 424420 424420 AC
chrX 424422 424422 A
chrX 424426 424426 T
chrX 424428 424428 T
chrX 424516 424516 CG
chrX 424517 424517 G
chrX 424518 424518 ACT
chrX 424519 424519 CGT
chrX 424520 424520 AT
chrX 424522 424522 AT
chrX 424523 424523 A
chrX 424525 424525 ACGT
chrX 424526 424526 ACT
chrX 424527 424527 G
chrX 424528 424528 G
chrX 424530 424530 CG
chrX 424532 424532 AT
chrX 453676 453676 A
chrX 453677 453677 A
chrX 453679 453679 T
chrX 453680 453680 C
chrX 453682 453682 C
chrX 453724 453724 C
chrX 453725 453725 G
chrX 453743 453743 A
chrX 453755 453755 G
chrX 453757 453757 T
chrX 453796 453796 A
chrX 453797 453797 G
chrX 453817 453817 G
chrX 453857 453857 G
chrX 453869 453869 A
chrX 453902 453902 A
chrX 453926 453926 A
chrX 453929 453929 A
chrX 453931 453931 C
chrX 453938 453938 T
chrX 453940 453940 C
chrX 453968 453968 G
chrX 454058 454058 G
chrX 454070 454070 AT
chrX 454121 454121 AT
chrX 454136 454136 AT
chrX 454139 454139 A
chrX 454142 454142 A
chrX 454147 454147 A
chrX 454148 454148 A
chrX 454154 454154 G
chrX 454247 454247 CG
chrX 454257 454257 AT
chrX 454258 454258 AT
chrX 454262 454262 AT
chrX 454264 454264 CG
chrX 454274 454274 T
chrX 454304 454304 A
chrX 454307 454307 A
chrX 454309 454309 A
chrX 454310 454310 A
chrX 454328 454328 A
chrX 454367 454367 G
chrX 454373 454373 T
chrX 454402 454402 CG
chrX 454403 454403 AT
chrX 454408 454408 CG
chrX 454409 454409 AT
chrX 454412 454412 CG
chrX 454414 454414 C
chrX 454415 454415 CG
chrX 454418 454418 G
chrX 454419 454419 G
chrX 454420 454420 A
chrX 454425 454425 C
chrX 454610 454610 T
chrX 454611 454611 G
chrX 454612 454612 G
chrX 454616 454616 A
chrX 454617 454617 G
chrX 454618 454618 A
chrX 454634 454634 G
chrX 472445 472445 A
chrX 472447 472447 G
chrX 472448 472448 A
chrX 472449 472449 AC
chrX 472450 472450 ACG
chrX 472451 472451 ACG
chrX 472452 472452 ACG
chrX 472453 472453 CGT
chrX 472454 472454 CGT
chrX 472455 472455 AGT
chrX 472456 472456 CGT
chrX 472457 472457 ACG
chrX 472458 472458 ACT
chrX 472459 472459 ACG
chrX 472460 472460 ACG
chrX 472461 472461 ACT
chrX 472462 472462 AGT
chrX 472467 472467 A
chrX 472473 472473 G
chrX 472474 472474 G
chrX 472485 472485 T
chrX 472486 472486 T
chrX 472490 472490 C
chrX 472491 472491 AG
chrX 472492 472492 T
chrX 472493 472493 CT
chrX 472494 472494 G
chrX 472495 472495 AG
chrX 472496 472496 AC
chrX 472497 472497 T
chrX 472498 472498 C
chrX 472499 472499 A
chrX 472503 472503 C
chrX 472504 472504 G
chrX 472507 472507 C
chrX 472508 472508 A
chrX 472509 472509 T
chrX 472510 472510 C
chrX 472512 472512 C
chrX 472514 472514 A
chrX 472515 472515 C
chrX 472516 472516 A
chrX 472528 472528 T
chrX 472530 472530 T
chrX 472533 472533 C
chrX 472534 472534 A
chrX 472535 472535 G
chrX 472544 472544 G
chrX 472547 472547 C
chrX 472550 472550 C
chrX 472551 472551 G
chrX 472557 472557 A
chrX 472560 472560 A
chrX 472561 472561 T
chrX 472562 472562 A
chrX 472563 472563 A
chrX 472569 472569 T
chrX 472571 472571 ACGT
chrX 472572 472572 A
chrX 472574 472574 CG
chrX 472577 472577 CGT
chrX 472588 472588 CG
chrX 472589 472589 AT
chrX 472590 472590 A
chrX 472591 472591 AT
chrX 472594 472594 A
chrX 472595 472595 A
chrX 472598 472598 A
chrX 472600 472600 T
chrX 472601 472601 AT
chrX 472604 472604 AT
chrX 472605 472605 ACG
chrX 472606 472606 CG
chrX 472609 472609 CG
chrX 472611 472611 T
chrX 472615 472615 AT
chrX 472616 472616 G
chrX 472617 472617 ACT
chrX 472618 472618 ACG
chrX 472619 472619 AT
chrX 472620 472620 T
chrX 472621 472621 T
chrX 472622 472622 ACG
chrX 472623 472623 T
chrX 472624 472624 G
chrX 472630 472630 C
chrX 472634 472634 T
chrX 472645 472645 A
chrX 472649 472649 C
chrX 472651 472651 T
chrX 472655 472655 CG
chrX 472656 472656 G
chrX 472661 472661 C
chrX 472664 472664 G
chrX 472665 472665 T
chrX 472666 472666 A
chrX 472667 472667 A
chrX 472668 472668 C
chrX 472670 472670 A
chrX 472672 472672 G
chrX 472675 472675 G
chrX 472676 472676 AC
chrX 472677 472677 G
chrX 472679 472679 G
chrX 472681 472681 CG
chrX 472682 472682 T
chrX 472684 472684 C
chrX 472685 472685 A
chrX 472687 472687 A
chrX 472688 472688 ACG
chrX 472689 472689 AT
chrX 472690 472690 GT
chrX 472698 472698 AC
chrX 472699 472699 GT
chrX 472700 472700 AG
chrX 472702 472702 C
chrX 472704 472704 AG
chrX 472705 472705 AG
chrX 472706 472706 AT
chrX 472709 472709 T
chrX 472715 472715 T
chrX 472718 472718 A
chrX 472719 472719 CG
chrX 472720 472720 T
chrX 472723 472723 G
chrX 472724 472724 AC
chrX 472726 472726 C
chrX 472727 472727 ACG
chrX 472728 472728 AGT
chrX 472729 472729 CG
chrX 472730 472730 ACT
chrX 472732 472732 CG
chrX 472733 472733 C
chrX 472735 472735 AT
chrX 472736 472736 AT
chrX 472738 472738 G
chrX 472743 472743 A
chrX 472745 472745 C
chrX 472746 472746 CGT
chrX 472747 472747 C
chrX 472751 472751 CG
chrX 472752 472752 C
chrX 472753 472753 T
chrX 472754 472754 C
chrX 472755 472755 T
chrX 472756 472756 G
chrX 472758 472758 AT
chrX 472759 472759 CG
chrX 472761 472761 AC
chrX 472762 472762 AT
chrX 472764 472764 G
chrX 472767 472767 AT
chrX 472768 472768 T
chrX 472771 472771 CG
chrX 472775 472775 CG
chrX 472776 472776 C
chrX 472777 472777 CG
chrX 472779 472779 T
chrX 472780 472780 A
chrX 472781 472781 AGT
chrX 472783 472783 AT
chrX 472784 472784 AT
chrX 472786 472786 ACGT
chrX 472787 472787 CG
chrX 472788 472788 T
chrX 472789 472789 CG
chrX 472790 472790 A
chrX 472791 472791 CG
chrX 472792 472792 ACGT
chrX 472795 472795 AT
chrX 472797 472797 AT
chrX 472798 472798 G
chrX 472799 472799 GT
chrX 472800 472800 C
chrX 472801 472801 ACGT
chrX 472802 472802 ACGT
chrX 472803 472803 ACGT
chrX 472804 472804 ACGT
chrX 472805 472805 ACGT
chrX 472806 472806 ACGT
chrX 472807 472807 ACGT
chrX 472808 472808 ACT
chrX 472809 472809 AGT
chrX 472810 472810 AGT
chrX 472811 472811 G
chrX 472813 472813 G
chrX 472814 472814 C
chrX 472831 472831 AT
chrX 472840 472840 AT
chrX 472845 472845 C
chrX 472862 472862 A
chrX 472878 472878 AT
chrX 472879 472879 AT
chrX 472880 472880 CG
chrX 472887 472887 AT
chrX 472891 472891 AT
chrX 472896 472896 AT
chrX 472900 472900 AT
chrX 472959 472959 AT
chrX 472979 472979 AT
chrX 472985 472985 G
chrX 472986 472986 GT
chrX 472987 472987 CGT
chrX 472988 472988 CT
chrX 472989 472989 C
chrX 472992 472992 AT
chrX 472993 472993 T
chrX 472994 472994 T
chrX 472996 472996 A
chrX 473016 473016 A
chrX 473058 473058 A
chrX 473076 473076 G
chrX 473140 473140 AT
chrX 473233 473233 AT
chrX 473264 473264 T
chrX 473266 473266 T
chrX 473267 473267 G
chrX 473269 473269 G
chrX 473299 473299 AT
chrX 473304 473304 AT
chrX 473341 473341 AT
chrX 473355 473355 AT
chrX 473370 473370 CG
chrX 473373 473373 G
chrX 473374 473374 T
chrX 473388 473388 CG
chrX 473389 473389 AT
chrX 473391 473391 CG
chrX 473392 473392 AT
chrX 473395 473395 C
chrX 473396 473396 A
chrX 473397 473397 A
chrX 473398 473398 G
chrX 473426 473426 G
chrX 473446 473446 A
chrX 473642 473642 A
chrX 473689 473689 T
chrX 473827 473827 AT
chrX 473850 473850 CG
chrX 473884 473884 A
chrX 473979 473979 AT
chrX 474010 474010 A
chrX 474013 474013 A
chrX 474014 474014 G
chrX 474015 474015 G
chrX 474019 474019 G
chrX 474043 474043 G
chrX 474048 474048 C
chrX 474049 474049 A
chrX 474061 474061 AT
chrX 474072 474072 AT
chrX 474089 474089 AT
chrX 474092 474092 G
chrX 474098 474098 AT
chrX 474117 474117 AT
chrX 474140 474140 AT
chrX 474179 474179 CG
chrX 474208 474208 CG
chrX 474300 474300 T
chrX 474404 474404 CG
chrX 474425 474425 G
chrX 474434 474434 CG
chrX 474435 474435 AT
chrX 474466 474466 AT
chrX 474479 474479 T
chrX 474511 474511 C
chrX 474520 474520 A
chrX 474536 474536 G
chrX 474569 474569 AT
chrX 474576 474576 C
chrX 474577 474577 G
chrX 474579 474579 A
chrX 474583 474583 CGT
chrX 474584 474584 C
chrX 474589 474589 AT
chrX 474590 474590 A
chrX 474591 474591 A
chrX 474592 474592 GT
chrX 474593 474593 C
chrX 474594 474594 G
chrX 474595 474595 C
chrX 474596 474596 G
chrX 474597 474597 A
chrX 474598 474598 G
chrX 474645 474645 A
chrX 474657 474657 G
chrX 474803 474803 AGT
chrX 474851 474851 CG
chrX 474869 474869 CG
chrX 474902 474902 AT
chrX 474908 474908 CG
chrX 474923 474923 CG
chrX 474929 474929 AT
chrX 474935 474935 A
chrX 474953 474953 AT
chrX 475001 475001 A
chrX 475003 475003 T
chrX 475004 475004 C
chrX 475005 475005 C
chrX 475006 475006 C
chrX 475008 475008 A
chrX 475009 475009 AG
chrX 475010 475010 AG
chrX 475011 475011 A
chrX 475019 475019 A
chrX 475020 475020 A
chrX 475021 475021 AC
chrX 475022 475022 A
chrX 475023 475023 G
chrX 475024 475024 G
chrX 475025 475025 T
chrX 475050 475050 A
chrX 475079 475079 A
chrX 475082 475082 ACGT
chrX 475140 475140 T
chrX 475215 475215 C
chrX 475216 475216 A
chrX 475220 475220 CG
chrX 475224 475224 A
chrX 475225 475225 C
chrX 475226 475226 C
chrX 475334 475334 CG
chrX 475385 475385 CG
chrX 475439 475439 CG
chrX 475514 475514 AT
chrX 475542 475542 CG
chrX 475548 475548 CG
chrX 475560 475560 T
chrX 475562 475562 C
chrX 475563 475563 C
chrX 475565 475565 C
chrX 475566 475566 G
chrX 475567 475567 A
chrX 475568 475568 AT
chrX 475571 475571 T
chrX 475573 475573 T
chrX 475575 475575 A
chrX 475580 475580 AT
chrX 475586 475586 CG
chrX 475589 475589 AT
chrX 475592 475592 CG
chrX 475599 475599 AT
chrX 475612 475612 AT
chrX 475658 475658 CG
chrX 475682 475682 AT
chrX 475687 475687 CG
chrX 475689 475689 AT
chrX 475691 475691 AT
chrX 475694 475694 CG
chrX 475695 475695 CG
chrX 475699 475699 T
chrX 475704 475704 C
chrX 475709 475709 T
chrX 475727 475727 AT
chrX 475740 475740 AT
chrX 475746 475746 G
chrX 475751 475751 CG
chrX 475760 475760 AT
chrX 475791 475791 CG
chrX 475805 475805 AT
chrX 475807 475807 AT
chrX 475825 475825 CG
chrX 475830 475830 CG
chrX 475861 475861 AT
chrX 475874 475874 A
chrX 475881 475881 AT
chrX 475884 475884 A
chrX 475926 475926 AT
chrX 475928 475928 CG
chrX 475979 475979 AT
chrX 475982 475982 AT
chrX 475999 475999 CG
chrX 476003 476003 CG
chrX 476009 476009 CG
chrX 476141 476141 AT
chrX 476159 476159 AT
chrX 476162 476162 CG
chrX 476167 476167 CG
chrX 476168 476168 CG
chrX 476178 476178 CG
chrX 476192 476192 A
chrX 476193 476193 T
chrX 476195 476195 A
chrX 476199 476199 T
chrX 476201 476201 CT
chrX 476207 476207 G
chrX 476213 476213 T
chrX 476222 476222 CG
chrX 476230 476230 CG
chrX 476399 476399 CG
chrX 476416 476416 C
chrX 476447 476447 AT
chrX 476450 476450 AT
chrX 476453 476453 AT
chrX 476457 476457 AT
chrX 476501 476501 CG
chrX 476514 476514 CG
chrX 476516 476516 AT
chrX 476537 476537 CG
chrX 476543 476543 AT
chrX 476548 476548 AT
chrX 476549 476549 AT
chrX 476555 476555 AT
chrX 476571 476571 AT
chrX 476572 476572 CG
chrX 476600 476600 CG
chrX 476615 476615 AT
chrX 476630 476630 AT
chrX 476635 476635 CG
chrX 476644 476644 G
chrX 476648 476648 AT
chrX 476672 476672 CG
chrX 476681 476681 AT
chrX 476696 476696 CG
chrX 476699 476699 AT
chrX 476705 476705 CG
chrX 476706 476706 AT
chrX 476711 476711 C
chrX 476723 476723 T
chrX 476726 476726 C
chrX 476735 476735 C
chrX 476741 476741 A
chrX 476744 476744 A
chrX 476767 476767 C
chrX 476781 476781 C
chrX 476838 476838 CG
chrX 476882 476882 AT
chrX 476900 476900 CG
chrX 476902 476902 AT
chrX 476909 476909 T
chrX 476924 476924 AT
chrX 476927 476927 A
chrX 476936 476936 T
chrX 476960 476960 T
chrX 476961 476961 CG
chrX 476966 476966 AT
chrX 476969 476969 C
chrX 476971 476971 A
chrX 476972 476972 C
chrX 476976 476976 C
chrX 476987 476987 C
chrX 477006 477006 CG
chrX 477008 477008 AT
chrX 477011 477011 CG
chrX 477020 477020 CG
chrX 477026 477026 AT
chrX 477029 477029 AT
chrX 477035 477035 AT
chrX 477041 477041 CG
chrX 477044 477044 CG
chrX 477050 477050 T
chrX 477053 477053 A
chrX 477056 477056 T
chrX 477062 477062 CG
chrX 477072 477072 AT
chrX 477074 477074 CG
chrX 477078 477078 G
chrX 477080 477080 AT
chrX 477082 477082 CG
chrX 477134 477134 C
chrX 477138 477138 CG
chrX 477140 477140 AC
chrX 477144 477144 G
chrX 477146 477146 GT
chrX 477149 477149 CG
chrX 477155 477155 A
chrX 477156 477156 C
chrX 477158 477158 T
chrX 477164 477164 C
chrX 477170 477170 AT
chrX 477176 477176 CG
chrX 477185 477185 C
chrX 477192 477192 AT
chrX 477194 477194 CG
chrX 477197 477197 CG
chrX 477209 477209 G
chrX 477221 477221 AT
chrX 477224 477224 CG
chrX 477227 477227 CG
chrX 477230 477230 AT
chrX 477233 477233 AT
chrX 477237 477237 T
chrX 477246 477246 CG
chrX 477254 477254 T
chrX 477256 477256 A
chrX 477260 477260 A
chrX 477263 477263 CG
chrX 477269 477269 CG
chrX 477274 477274 A
chrX 477275 477275 CG
chrX 477282 477282 CG
chrX 477284 477284 AT
chrX 477287 477287 CG
chrX 477293 477293 CG
chrX 477304 477304 A
chrX 477305 477305 AT
chrX 477347 477347 AT
chrX 477356 477356 AT
chrX 477359 477359 G
chrX 477392 477392 T
chrX 477470 477470 A
chrX 477494 477494 A
chrX 477497 477497 CG
chrX 477503 477503 G
chrX 477509 477509 A
chrX 477513 477513 A
chrX 477531 477531 AT
chrX 477533 477533 AT
chrX 477546 477546 CG
chrX 477552 477552 AT
chrX 477554 477554 G
chrX 477558 477558 AT
chrX 477587 477587 AT
chrX 477596 477596 CG
chrX 477602 477602 CG
chrX 477611 477611 CG
chrX 477617 477617 AT
chrX 477632 477632 CG
chrX 477638 477638 AT
chrX 477640 477640 AT
chrX 477641 477641 AT
chrX 477642 477642 AT
chrX 477647 477647 T
chrX 477650 477650 T
chrX 477656 477656 G
chrX 477659 477659 A
chrX 477674 477674 C
chrX 477677 477677 C
chrX 477686 477686 CG
chrX 477695 477695 CG
chrX 477704 477704 C
chrX 477707 477707 AT
chrX 477725 477725 AT
chrX 477726 477726 CG
chrX 477728 477728 CG
chrX 477755 477755 CG
chrX 477758 477758 CG
chrX 477762 477762 CG
chrX 477767 477767 T
chrX 477768 477768 G
chrX 477770 477770 G
chrX 477779 477779 CG
chrX 477780 477780 CG
chrX 477796 477796 CG
chrX 477797 477797 CG
chrX 477803 477803 AT
chrX 477805 477805 C
chrX 477809 477809 AT
chrX 477812 477812 CG
chrX 477837 477837 C
chrX 477840 477840 G
chrX 477842 477842 T
chrX 477843 477843 C
chrX 477844 477844 T
chrX 477847 477847 T
chrX 477884 477884 CG
chrX 477924 477924 CG
chrX 477950 477950 AT
chrX 477952 477952 T
chrX 477968 477968 A
chrX 477970 477970 A
chrX 477971 477971 C
chrX 477974 477974 C
chrX 477998 477998 C
chrX 478010 478010 AT
chrX 478037 478037 AT
chrX 478038 478038 CT
chrX 478039 478039 AC
chrX 478040 478040 CG
chrX 478041 478041 CGT
chrX 478042 478042 AG
chrX 478043 478043 AT
chrX 478044 478044 ACT
chrX 478045 478045 ACT
chrX 478046 478046 ACG
chrX 478047 478047 ACT
chrX 478048 478048 ACT
chrX 478049 478049 ACG
chrX 478050 478050 CGT
chrX 478058 478058 G
chrX 478061 478061 AT
chrX 478063 478063 GT
chrX 478065 478065 C
chrX 478067 478067 C
chrX 478070 478070 AC
chrX 478071 478071 C
chrX 478072 478072 A
chrX 478074 478074 CG
chrX 478088 478088 G
chrX 478093 478093 T
chrX 478094 478094 CG
chrX 478097 478097 G
chrX 478110 478110 G
chrX 478115 478115 T
chrX 478128 478128 C
chrX 478131 478131 G
chrX 478133 478133 A
chrX 478134 478134 T
chrX 478144 478144 A
chrX 478156 478156 C
chrX 478157 478157 A
chrX 478158 478158 A
chrX 478161 478161 CG
chrX 478163 478163 AT
chrX 478164 478164 C
chrX 478169 478169 A
chrX 478176 478176 T
chrX 478177 478177 A
chrX 478187 478187 T
chrX 478189 478189 G
chrX 478201 478201 C
chrX 478202 478202 A
chrX 478204 478204 T
chrX 478205 478205 G
chrX 478206 478206 A
chrX 478210 478210 G
chrX 478212 478212 ACT
chrX 478224 478224 CG
chrX 478225 478225 A
chrX 478226 478226 C
chrX 478227 478227 GT
chrX 478228 478228 T
chrX 478229 478229 C
chrX 478230 478230 A
chrX 478231 478231 CG
chrX 478232 478232 C
chrX 478251 478251 AT
chrX 478259 478259 A
chrX 478260 478260 T
chrX 478264 478264 CG
chrX 478265 478265 C
chrX 478266 478266 AT
chrX 478268 478268 A
chrX 478271 478271 A
chrX 478272 478272 CG
chrX 478273 478273 G
chrX 478274 478274 ACG
chrX 478277 478277 T
chrX 478278 478278 G
chrX 478280 478280 T
chrX 478281 478281 G
chrX 478282 478282 G
chrX 478283 478283 T
chrX 478284 478284 GT
chrX 478286 478286 C
chrX 478288 478288 G
chrX 478289 478289 CG
chrX 478290 478290 ACG
chrX 478294 478294 A
chrX 478299 478299 T
chrX 478302 478302 A
chrX 478303 478303 G
chrX 478304 478304 T
chrX 478308 478308 CG
chrX 478309 478309 AT
chrX 478311 478311 G
chrX 478312 478312 AG
chrX 478313 478313 GT
chrX 478314 478314 AT
chrX 478315 478315 CG
chrX 478318 478318 G
chrX 478319 478319 G
chrX 478320 478320 AT
chrX 478321 478321 AT
chrX 478322 478322 T
chrX 478323 478323 AT
chrX 478324 478324 AT
chrX 478325 478325 AT
chrX 478326 478326 A
chrX 478327 478327 A
chrX 478330 478330 AT
chrX 478336 478336 ACT
chrX 478337 478337 ACGT
chrX 478339 478339 AT
chrX 478340 478340 G
chrX 478342 478342 A
chrX 478365 478365 AT
chrX 478367 478367 AT
chrX 478368 478368 AT
chrX 478370 478370 ACG
chrX 478371 478371 CG
chrX 478372 478372 T
chrX 478373 478373 CG
chrX 478374 478374 A
chrX 478375 478375 CG
chrX 478376 478376 ACGT
chrX 478379 478379 AT
chrX 478381 478381 T
chrX 478385 478385 ACGT
chrX 478386 478386 ACT
chrX 478387 478387 ACGT
chrX 478388 478388 ACGT
chrX 478389 478389 ACGT
chrX 478390 478390 ACGT
chrX 478391 478391 ACGT
chrX 478392 478392 ACT
chrX 478393 478393 AGT
chrX 478394 478394 AGT
chrX 478395 478395 G
chrX 478397 478397 G
chrX 478398 478398 C
chrX 478415 478415 AT
chrX 478424 478424 AT
chrX 478429 478429 C
chrX 478446 478446 A
chrX 478462 478462 AT
chrX 478463 478463 AT
chrX 478464 478464 CG
chrX 478471 478471 AT
chrX 478475 478475 AT
chrX 478480 478480 AT
chrX 478484 478484 AT
chrX 478543 478543 AT
chrX 478563 478563 CG
chrX 478569 478569 A
chrX 478570 478570 GT
chrX 478571 478571 ACT
chrX 478572 478572 AG
chrX 478573 478573 T
chrX 478576 478576 CG
chrX 478577 478577 A
chrX 478578 478578 C
chrX 478580 478580 T
chrX 478600 478600 AT
chrX 478642 478642 A
chrX 478660 478660 CG
chrX 478724 478724 AT
chrX 478817 478817 AT
chrX 478848 478848 T
chrX 478850 478850 T
chrX 478851 478851 G
chrX 478853 478853 G
chrX 478883 478883 AT
chrX 478888 478888 AT
chrX 478925 478925 AT
chrX 478939 478939 AT
chrX 478954 478954 CG
chrX 478957 478957 G
chrX 478958 478958 T
chrX 478972 478972 CG
chrX 478973 478973 AT
chrX 478975 478975 CG
chrX 478976 478976 AT
chrX 478979 478979 C
chrX 478980 478980 A
chrX 478981 478981 A
chrX 478982 478982 G
chrX 479010 479010 G
chrX 479030 479030 A
chrX 479226 479226 A
chrX 479273 479273 T
chrX 479411 479411 CG
chrX 479434 479434 ACGT
chrX 479468 479468 A
chrX 479563 479563 AT
chrX 479633 479633 A
chrX 479645 479645 CG
chrX 479656 479656 CG
chrX 479673 479673 CG
chrX 479676 479676 G
chrX 479682 479682 CG
chrX 479701 479701 A
chrX 479724 479724 T
chrX 479763 479763 CG
chrX 479792 479792 CG
chrX 479884 479884 T
chrX 479988 479988 AT
chrX 480009 480009 G
chrX 480018 480018 CG
chrX 480019 480019 CG
chrX 480050 480050 CG
chrX 480063 480063 T
chrX 480095 480095 C
chrX 480104 480104 A
chrX 480120 480120 G
chrX 480153 480153 AT
chrX 480160 480160 C
chrX 480161 480161 G
chrX 480163 480163 A
chrX 480167 480167 CGT
chrX 480168 480168 C
chrX 480173 480173 AT
chrX 480174 480174 A
chrX 480175 480175 A
chrX 480176 480176 GT
chrX 480177 480177 C
chrX 480178 480178 G
chrX 480179 480179 C
chrX 480180 480180 G
chrX 480181 480181 A
chrX 480182 480182 G
chrX 480229 480229 A
chrX 480241 480241 G
chrX 480387 480387 AGT
chrX 480435 480435 CG
chrX 480453 480453 CG
chrX 480486 480486 AT
chrX 480492 480492 CG
chrX 480507 480507 CG
chrX 480513 480513 AT
chrX 480519 480519 A
chrX 480537 480537 AT
chrX 480585 480585 A
chrX 480587 480587 T
chrX 480588 480588 C
chrX 480589 480589 C
chrX 480590 480590 C
chrX 480592 480592 A
chrX 480593 480593 AG
chrX 480594 480594 AG
chrX 480595 480595 A
chrX 480603 480603 A
chrX 480604 480604 A
chrX 480605 480605 AC
chrX 480606 480606 A
chrX 480607 480607 G
chrX 480608 480608 G
chrX 480609 480609 T
chrX 480634 480634 A
chrX 480663 480663 A
chrX 480666 480666 ACGT
chrX 480724 480724 T
chrX 480799 480799 C
chrX 480800 480800 A
chrX 480804 480804 CG
chrX 480808 480808 A
chrX 480809 480809 C
chrX 480810 480810 C
chrX 480918 480918 AT
chrX 480969 480969 CG
chrX 481023 481023 CG
chrX 481098 481098 AT
chrX 481126 481126 CG
chrX 481132 481132 AT
chrX 481144 481144 T
chrX 481145 481145 A
chrX 481146 481146 C
chrX 481147 481147 C
chrX 481149 481149 C
chrX 481150 481150 G
chrX 481151 481151 A
chrX 481152 481152 AT
chrX 481155 481155 T
chrX 481156 481156 A
chrX 481157 481157 T
chrX 481158 481158 C
chrX 481159 481159 A
chrX 481164 481164 AT
chrX 481170 481170 CG
chrX 481173 481173 AT
chrX 481176 481176 AT
chrX 481183 481183 T
chrX 481196 481196 AT
chrX 481242 481242 C
chrX 481266 481266 AT
chrX 481271 481271 CG
chrX 481273 481273 AT
chrX 481275 481275 AT
chrX 481278 481278 CG
chrX 481279 481279 CG
chrX 481283 481283 T
chrX 481288 481288 C
chrX 481293 481293 T
chrX 481311 481311 AT
chrX 481324 481324 AT
chrX 481330 481330 G
chrX 481335 481335 CG
chrX 481344 481344 AT
chrX 481375 481375 CG
chrX 481389 481389 AT
chrX 481391 481391 AT
chrX 481409 481409 CG
chrX 481414 481414 CG
chrX 481445 481445 AT
chrX 481458 481458 A
chrX 481465 481465 AT
chrX 481468 481468 A
chrX 481510 481510 AT
chrX 481512 481512 CG
chrX 481563 481563 AT
chrX 481566 481566 AT
chrX 481583 481583 CG
chrX 481587 481587 CG
chrX 481593 481593 CG
chrX 481725 481725 AT
chrX 481743 481743 AT
chrX 481746 481746 CG
chrX 481751 481751 CG
chrX 481752 481752 CG
chrX 481762 481762 CG
chrX 481777 481777 T
chrX 481779 481779 A
chrX 481783 481783 T
chrX 481785 481785 CT
chrX 481791 481791 G
chrX 481797 481797 T
chrX 481806 481806 AT
chrX 481814 481814 AT
chrX 481983 481983 CG
chrX 482000 482000 C
chrX 482031 482031 AT
chrX 482034 482034 AT
chrX 482037 482037 AT
chrX 482041 482041 AT
chrX 482085 482085 CG
chrX 482098 482098 CG
chrX 482100 482100 AT
chrX 482121 482121 CG
chrX 482127 482127 AT
chrX 482132 482132 AT
chrX 482133 482133 AT
chrX 482139 482139 AT
chrX 482155 482155 AT
chrX 482156 482156 CG
chrX 482184 482184 CG
chrX 482199 482199 AT
chrX 482214 482214 AT
chrX 482219 482219 CG
chrX 482228 482228 G
chrX 482232 482232 AT
chrX 482256 482256 CG
chrX 482265 482265 CG
chrX 482271 482271 AT
chrX 482280 482280 AT
chrX 482283 482283 CG
chrX 482289 482289 AT
chrX 482290 482290 ACG
chrX 482307 482307 C
chrX 482310 482310 T
chrX 482319 482319 T
chrX 482325 482325 G
chrX 482328 482328 G
chrX 482351 482351 CG
chrX 482365 482365 C
chrX 482422 482422 CG
chrX 482466 482466 AT
chrX 482484 482484 CG
chrX 482486 482486 AT
chrX 482493 482493 T
chrX 482508 482508 AT
chrX 482511 482511 A
chrX 482520 482520 T
chrX 482526 482526 G
chrX 482545 482545 AT
chrX 482550 482550 CG
chrX 482590 482590 CG
chrX 482592 482592 CG
chrX 482595 482595 AT
chrX 482604 482604 AT
chrX 482635 482635 CG
chrX 482676 482676 CG
chrX 482742 482742 C
chrX 482748 482748 AT
chrX 482757 482757 AT
chrX 482769 482769 AT
chrX 482793 482793 AT
chrX 482817 482817 CG
chrX 482844 482844 CG
chrX 482866 482866 G
chrX 482868 482868 CG
chrX 482871 482871 C
chrX 482877 482877 C
chrX 482889 482889 C
chrX 482896 482896 A
chrX 483048 483048 C
chrX 483051 483051 T
chrX 483053 483053 G
chrX 483060 483060 T
chrX 483066 483066 C
chrX 483162 483162 C
chrX 483164 483164 C
chrX 483165 483165 A
chrX 483171 483171 T
chrX 483177 483177 AT
chrX 483180 483180 A
chrX 483186 483186 AT
chrX 483195 483195 A
chrX 483201 483201 C
chrX 483204 483204 G
chrX 483234 483234 C
chrX 483240 483240 AT
chrX 483243 483243 G
chrX 483258 483258 G
chrX 483261 483261 A
chrX 483288 483288 C
chrX 483309 483309 AT
chrX 483339 483339 CG
chrX 483342 483342 CG
chrX 483346 483346 CG
chrX 483351 483351 AT
chrX 483352 483352 CG
chrX 483354 483354 G
chrX 483363 483363 CG
chrX 483364 483364 AT
chrX 483380 483380 AT
chrX 483381 483381 AT
chrX 483387 483387 CG
chrX 483393 483393 AT
chrX 483396 483396 AT
chrX 483450 483450 AT
chrX 483481 483481 CG
chrX 483483 483483 AT
chrX 483540 483540 C
chrX 483546 483546 T
chrX 483548 483548 G
chrX 483549 483549 T
chrX 483550 483550 A
chrX 483551 483551 C
chrX 483552 483552 G
chrX 483554 483554 A
chrX 483555 483555 C
chrX 483558 483558 A
chrX 483582 483582 T
chrX 483594 483594 T
chrX 483617 483617 T
chrX 483620 483620 CGT
chrX 483621 483621 AT
chrX 483622 483622 CT
chrX 483623 483623 ACG
chrX 483624 483624 ACG
chrX 483625 483625 CGT
chrX 483626 483626 ACG
chrX 483627 483627 ACT
chrX 483628 483628 ACT
chrX 483629 483629 ACT
chrX 483630 483630 ACG
chrX 483631 483631 ACT
chrX 483632 483632 ACT
chrX 483633 483633 ACG
chrX 483634 483634 CGT
chrX 483639 483639 A
chrX 483645 483645 G
chrX 483646 483646 G
chrX 483651 483651 AT
chrX 483657 483657 T
chrX 483658 483658 AT
chrX 483662 483662 C
chrX 483663 483663 ACG
chrX 483664 483664 AT
chrX 483665 483665 CT
chrX 483666 483666 G
chrX 483667 483667 AG
chrX 483668 483668 AC
chrX 483669 483669 T
chrX 483670 483670 CG
chrX 483671 483671 A
chrX 483675 483675 C
chrX 483676 483676 G
chrX 483679 483679 C
chrX 483680 483680 A
chrX 483681 483681 T
chrX 483682 483682 C
chrX 483684 483684 C
chrX 483686 483686 A
chrX 483687 483687 C
chrX 483688 483688 A
chrX 483700 483700 T
chrX 483702 483702 T
chrX 483705 483705 C
chrX 483706 483706 A
chrX 483707 483707 G
chrX 483716 483716 G
chrX 483719 483719 C
chrX 483722 483722 C
chrX 483723 483723 G
chrX 483729 483729 A
chrX 483732 483732 A
chrX 483733 483733 T
chrX 483734 483734 A
chrX 483735 483735 A
chrX 483741 483741 T
chrX 483743 483743 ACGT
chrX 483744 483744 A
chrX 483746 483746 CG
chrX 483749 483749 CGT
chrX 483760 483760 CG
chrX 483761 483761 AT
chrX 483762 483762 A
chrX 483763 483763 AT
chrX 483766 483766 A
chrX 483767 483767 A
chrX 483770 483770 A
chrX 483772 483772 T
chrX 483773 483773 AT
chrX 483776 483776 AT
chrX 483777 483777 ACG
chrX 483778 483778 CG
chrX 483781 483781 CG
chrX 483783 483783 T
chrX 483787 483787 AT
chrX 483788 483788 G
chrX 483789 483789 ACT
chrX 483790 483790 ACG
chrX 483791 483791 AT
chrX 483792 483792 T
chrX 483793 483793 T
chrX 483794 483794 ACG
chrX 483795 483795 T
chrX 483796 483796 G
chrX 483802 483802 C
chrX 483806 483806 T
chrX 483817 483817 A
chrX 483821 483821 C
chrX 483823 483823 T
chrX 483827 483827 CG
chrX 483828 483828 G
chrX 483833 483833 C
chrX 483836 483836 G
chrX 483837 483837 T
chrX 483838 483838 A
chrX 483839 483839 A
chrX 483840 483840 C
chrX 483842 483842 A
chrX 483844 483844 G
chrX 483847 483847 G
chrX 483848 483848 AC
chrX 483849 483849 G
chrX 483851 483851 G
chrX 483853 483853 CG
chrX 483854 483854 T
chrX 483856 483856 C
chrX 483857 483857 A
chrX 483859 483859 A
chrX 483860 483860 ACG
chrX 483861 483861 AT
chrX 483862 483862 GT
chrX 483870 483870 AC
chrX 483871 483871 GT
chrX 483872 483872 AG
chrX 483874 483874 C
chrX 483876 483876 AG
chrX 483877 483877 AG
chrX 483878 483878 AT
chrX 483881 483881 T
chrX 483887 483887 T
chrX 483891 483891 C
chrX 483895 483895 G
chrX 483896 483896 AC
chrX 483898 483898 C
chrX 483899 483899 ACG
chrX 483900 483900 AGT
chrX 483901 483901 CG
chrX 483902 483902 ACT
chrX 483904 483904 CG
chrX 483905 483905 C
chrX 483907 483907 AT
chrX 483908 483908 AT
chrX 483910 483910 G
chrX 483915 483915 A
chrX 483917 483917 C
chrX 483918 483918 CGT
chrX 483919 483919 C
chrX 483923 483923 CG
chrX 483924 483924 C
chrX 483925 483925 T
chrX 483926 483926 C
chrX 483927 483927 T
chrX 483928 483928 G
chrX 483930 483930 AT
chrX 483931 483931 CG
chrX 483933 483933 AC
chrX 483934 483934 AT
chrX 483936 483936 G
chrX 483939 483939 AT
chrX 483940 483940 T
chrX 483943 483943 CG
chrX 483947 483947 CG
chrX 483948 483948 C
chrX 483949 483949 CG
chrX 483951 483951 T
chrX 483952 483952 A
chrX 483953 483953 AGT
chrX 483955 483955 AT
chrX 483956 483956 AT
chrX 483958 483958 ACGT
chrX 483959 483959 CG
chrX 483960 483960 T
chrX 483961 483961 CG
chrX 483962 483962 A
chrX 483963 483963 CG
chrX 483964 483964 ACGT
chrX 483967 483967 AT
chrX 483969 483969 AT
chrX 483970 483970 G
chrX 483971 483971 T
chrX 483973 483973 ACGT
chrX 483974 483974 ACGT
chrX 483975 483975 ACGT
chrX 483976 483976 ACGT
chrX 483977 483977 CGT
chrX 483978 483978 AGT
chrX 483979 483979 ACT
chrX 483980 483980 CG
chrX 483981 483981 G
chrX 483982 483982 AT
chrX 483983 483983 AGT
chrX 483984 483984 CG
chrX 483985 483985 G
chrX 483986 483986 CT
chrX 523985 523985 G
chrX 523986 523986 AT
chrX 523987 523987 A
chrX 523990 523990 T
chrX 523991 523991 CT
chrX 523992 523992 ACT
chrX 523993 523993 CT
chrX 523994 523994 CT
chrX 523995 523995 CGT
chrX 523996 523996 AC
chrX 523997 523997 AT
chrX 523998 523998 AC
chrX 523999 523999 GT
chrX 524000 524000 CG
chrX 524001 524001 CGT
chrX 524002 524002 ACG
chrX 524003 524003 CGT
chrX 524004 524004 C
chrX 524005 524005 C
chrX 524007 524007 T
chrX 524008 524008 T
chrX 524010 524010 G
chrX 524011 524011 T
chrX 524094 524094 AT
chrX 524095 524095 AG
chrX 524096 524096 ACT
chrX 524097 524097 AG
chrX 524098 524098 ACGT
chrX 524099 524099 CG
chrX 524100 524100 AGT
chrX 524101 524101 AT
chrX 524102 524102 ACGT
chrX 524103 524103 AGT
chrX 524107 524107 AT
chrX 525100 525100 G
chrX 525119 525119 T
chrX 525132 525132 C
chrX 525144 525144 T
chrX 525154 525154 A
chrX 525198 525198 T
chrX 525217 525217 A
chrX 525235 525235 A
chrX 525241 525241 A
chrX 525276 525276 T
chrX 525277 525277 C
chrX 525295 525295 G
chrX 525339 525339 AT
chrX 525353 525353 CG
chrX 525364 525364 AT
chrX 525382 525382 AT
chrX 525383 525383 CG
chrX 537754 537754 T
chrX 537760 537760 G
chrX 537764 537764 A
chrX 537771 537771 G
chrX 537879 537879 AT
chrX 537880 537880 CG
chrX 537906 537906 CG
chrX 537914 537914 G
chrX 537915 537915 A
chrX 537916 537916 G
chrX 538084 538084 C
chrX 538085 538085 AC
chrX 538087 538087 T
chrX 538088 538088 CGT
chrX 538089 538089 CGT
chrX 538090 538090 ACG
chrX 538091 538091 ACT
chrX 538092 538092 CGT
chrX 538093 538093 ACT
chrX 538094 538094 ACT
chrX 538095 538095 AGT
chrX 538096 538096 ACT
chrX 538097 538097 ACT
chrX 538098 538098 CGT
chrX 538099 538099 ACG
chrX 538100 538100 CGT
chrX 538101 538101 ACG
chrX 538102 538102 ACG
chrX 538110 538110 G
chrX 538113 538113 GT
chrX 538114 538114 CG
chrX 538115 538115 GT
chrX 538117 538117 C
chrX 538122 538122 AC
chrX 538123 538123 C
chrX 538124 538124 A
chrX 538140 538140 G
chrX 538145 538145 T
chrX 538146 538146 A
chrX 538149 538149 G
chrX 538162 538162 G
chrX 538167 538167 T
chrX 538180 538180 C
chrX 538183 538183 G
chrX 538185 538185 A
chrX 538186 538186 T
chrX 538196 538196 AT
chrX 538208 538208 C
chrX 538209 538209 A
chrX 538210 538210 A
chrX 538213 538213 CG
chrX 538215 538215 AT
chrX 538216 538216 C
chrX 538221 538221 A
chrX 538228 538228 T
chrX 538229 538229 A
chrX 538237 538237 C
chrX 538238 538238 A
chrX 538239 538239 CT
chrX 538240 538240 C
chrX 538241 538241 G
chrX 538253 538253 C
chrX 538254 538254 A
chrX 538256 538256 T
chrX 538257 538257 G
chrX 538258 538258 A
chrX 538262 538262 G
chrX 538264 538264 ACT
chrX 538276 538276 CG
chrX 538277 538277 A
chrX 538278 538278 C
chrX 538279 538279 GT
chrX 538280 538280 T
chrX 538283 538283 CG
chrX 538303 538303 AT
chrX 538311 538311 A
chrX 538316 538316 CG
chrX 538317 538317 C
chrX 538318 538318 AT
chrX 538324 538324 CG
chrX 538325 538325 G
chrX 538326 538326 CG
chrX 538329 538329 T
chrX 538330 538330 G
chrX 538332 538332 T
chrX 538333 538333 G
chrX 538334 538334 G
chrX 538336 538336 T
chrX 538339 538339 T
chrX 538340 538340 T
chrX 538342 538342 ACGT
chrX 538346 538346 A
chrX 538360 538360 CG
chrX 538361 538361 AGT
chrX 538362 538362 AC
chrX 538363 538363 A
chrX 538364 538364 G
chrX 538365 538365 A
chrX 538366 538366 T
chrX 538367 538367 G
chrX 538368 538368 C
chrX 538369 538369 G
chrX 538370 538370 T
chrX 538371 538371 G
chrX 538372 538372 CG
chrX 538373 538373 AT
chrX 538374 538374 T
chrX 538375 538375 AT
chrX 538376 538376 AT
chrX 538377 538377 AT
chrX 538378 538378 A
chrX 538381 538381 ACGT
chrX 538382 538382 A
chrX 538383 538383 AT
chrX 538384 538384 CG
chrX 538387 538387 CG
chrX 538388 538388 AT
chrX 538389 538389 ACT
chrX 538390 538390 CG
chrX 538392 538392 CG
chrX 538412 538412 AT
chrX 538413 538413 CG
chrX 538415 538415 A
chrX 538417 538417 G
chrX 538421 538421 AT
chrX 538423 538423 G
chrX 538424 538424 G
chrX 538425 538425 G
chrX 538426 538426 G
chrX 538427 538427 AGT
chrX 538428 538428 AGT
chrX 538429 538429 C
chrX 538430 538430 AT
chrX 538431 538431 ACGT
chrX 538432 538432 ACT
chrX 538435 538435 ACGT
chrX 538436 538436 ACGT
chrX 538437 538437 ACGT
chrX 538438 538438 CG
chrX 538439 538439 ACT
chrX 538440 538440 AC
chrX 538441 538441 G
chrX 538442 538442 C
chrX 538443 538443 A
chrX 538444 538444 G
chrX 538445 538445 T
chrX 540806 540806 C
chrX 540816 540816 G
chrX 540829 540829 C
chrX 540853 540853 GT
chrX 540856 540856 T
chrX 540860 540860 A
chrX 540862 540862 G
chrX 540866 540866 C
chrX 540868 540868 T
chrX 540873 540873 GT
chrX 540879 540879 G
chrX 540880 540880 C
chrX 540887 540887 A
chrX 540890 540890 G
chrX 540892 540892 A
chrX 540893 540893 T
chrX 540896 540896 A
chrX 540897 540897 A
chrX 540899 540899 G
chrX 540906 540906 C
chrX 540907 540907 A
chrX 540908 540908 C
chrX 540913 540913 A
chrX 540914 540914 A
chrX 540916 540916 G
chrX 540918 540918 T
chrX 540919 540919 AC
chrX 540920 540920 ACT
chrX 540933 540933 T
chrX 540934 540934 A
chrX 540935 540935 A
chrX 540938 540938 G
chrX 540939 540939 A
chrX 540941 540941 A
chrX 540943 540943 G
chrX 540945 540945 C
chrX 540947 540947 T
chrX 540950 540950 T
chrX 540951 540951 C
chrX 540952 540952 G
chrX 540954 540954 CG
chrX 540956 540956 A
chrX 540957 540957 C
chrX 540958 540958 CG
chrX 540959 540959 T
chrX 540960 540960 CG
chrX 540961 540961 GT
chrX 540962 540962 AT
chrX 540963 540963 CG
chrX 540964 540964 C
chrX 540968 540968 AT
chrX 540972 540972 AT
chrX 540973 540973 G
chrX 540977 540977 C
chrX 540980 540980 C
chrX 540983 540983 AT
chrX 540984 540984 ACG
chrX 540986 540986 CG
chrX 540994 540994 A
chrX 540995 540995 G
chrX 540996 540996 CG
chrX 541000 541000 A
chrX 541002 541002 AT
chrX 541019 541019 G
chrX 541024 541024 A
chrX 541025 541025 CG
chrX 541026 541026 A
chrX 541031 541031 AT
chrX 541032 541032 A
chrX 541034 541034 AT
chrX 541043 541043 C
chrX 541047 541047 CG
chrX 541048 541048 C
chrX 541050 541050 AT
chrX 541054 541054 A
chrX 541058 541058 G
chrX 541067 541067 A
chrX 541077 541077 AT
chrX 541080 541080 CG
chrX 541137 541137 T
chrX 541139 541139 T
chrX 541141 541141 AG
chrX 541142 541142 A
chrX 541148 541148 A
chrX 541161 541161 G
chrX 541162 541162 C
chrX 541163 541163 A
chrX 541164 541164 C
chrX 541165 541165 T
chrX 541166 541166 AT
chrX 541167 541167 CG
chrX 541168 541168 T
chrX 541169 541169 T
chrX 541170 541170 A
chrX 541184 541184 T
chrX 541188 541188 AGT
chrX 541190 541190 A
chrX 541191 541191 A
chrX 541196 541196 C
chrX 541197 541197 C
chrX 541198 541198 A
chrX 541200 541200 C
chrX 541201 541201 A
chrX 541204 541204 G
chrX 541206 541206 G
chrX 541212 541212 A
chrX 541213 541213 G
chrX 541214 541214 G
chrX 541219 541219 T
chrX 541227 541227 T
chrX 541247 541247 C
chrX 541250 541250 AT
chrX 541251 541251 CT
chrX 541252 541252 C
chrX 541253 541253 T
chrX 541254 541254 CG
chrX 541266 541266 AGT
chrX 541268 541268 CG
chrX 541272 541272 T
chrX 541273 541273 C
chrX 541274 541274 A
chrX 541276 541276 T
chrX 541277 541277 CG
chrX 541289 541289 CG
chrX 541290 541290 G
chrX 541291 541291 GT
chrX 541292 541292 A
chrX 541293 541293 C
chrX 541301 541301 AT
chrX 541302 541302 AT
chrX 541309 541309 T
chrX 541314 541314 CG
chrX 541315 541315 AT
chrX 541317 541317 CG
chrX 541320 541320 A
chrX 541321 541321 A
chrX 541322 541322 C
chrX 541334 541334 T
chrX 541344 541344 AT
chrX 541345 541345 AT
chrX 541347 541347 CG
chrX 541350 541350 CG
chrX 541363 541363 A
chrX 541368 541368 C
chrX 541381 541381 CG
chrX 541384 541384 AT
chrX 541385 541385 AT
chrX 541390 541390 C
chrX 541406 541406 A
chrX 541407 541407 C
chrX 541408 541408 AG
chrX 541413 541413 CG
chrX 541415 541415 CGT
chrX 541416 541416 C
chrX 541417 541417 CGT
chrX 541420 541420 C
chrX 541428 541428 ACGT
chrX 541429 541429 ACGT
chrX 541430 541430 ACGT
chrX 541431 541431 ACGT
chrX 541432 541432 ACGT
chrX 541433 541433 ACGT
chrX 541434 541434 ACGT
chrX 541435 541435 ACGT
chrX 541436 541436 ACGT
chrX 541437 541437 ACGT
chrX 541438 541438 ACGT
chrX 541439 541439 ACGT
chrX 541440 541440 ACGT
chrX 541441 541441 ACT
chrX 541442 541442 A
chrX 541443 541443 ACGT
chrX 541496 541496 G
chrX 541497 541497 T
chrX 541498 541498 G
chrX 541499 541499 A
chrX 541500 541500 G
chrX 541501 541501 G
chrX 541502 541502 CT
chrX 541503 541503 A
chrX 541504 541504 G
chrX 541505 541505 GT
chrX 541506 541506 CG
chrX 541507 541507 T
chrX 541588 541588 T
chrX 541590 541590 A
chrX 541591 541591 A
chrX 541592 541592 G
chrX 541595 541595 CG
chrX 541596 541596 C
chrX 541599 541599 T
chrX 541600 541600 A
chrX 541605 541605 A
chrX 541606 541606 AC
chrX 541607 541607 G
chrX 542935 542935 T
chrX 542940 542940 G
chrX 542941 542941 A
chrX 542942 542942 C
chrX 542943 542943 CG
chrX 542944 542944 CGT
chrX 542945 542945 CGT
chrX 542946 542946 CGT
chrX 542947 542947 T
chrX 542948 542948 AT
chrX 542954 542954 T
chrX 543001 543001 G
chrX 543045 543045 AT
chrX 543046 543046 CG
chrX 543047 543047 ACGT
chrX 543048 543048 ACGT
chrX 543049 543049 AT
chrX 543050 543050 AT
chrX 543051 543051 AT
chrX 543052 543052 CG
chrX 543053 543053 CG
chrX 543054 543054 AT
chrX 543055 543055 CG
chrX 543056 543056 CG
chrX 543057 543057 AT
chrX 543603 543603 C
chrX 543612 543612 A
chrX 543638 543638 T
chrX 543639 543639 G
chrX 543747 543747 AT
chrX 543754 543754 CG
chrX 543758 543758 AT
chrX 543764 543764 AT
chrX 617901 617901 A
chrX 617903 617903 T
chrX 617904 617904 A
chrX 617905 617905 T
chrX 617907 617907 C
chrX 617913 617913 T
chrX 617960 617960 G
chrX 618030 618030 C
chrX 618031 618031 AT
chrX 618036 618036 C
chrX 618037 618037 G
chrX 618038 618038 CG
chrX 618041 618041 CG
chrX 702017 702017 T
chrX 702021 702021 A
chrX 702022 702022 A
chrX 702024 702024 T
chrX 702025 702025 G
chrX 702030 702030 C
chrX 702129 702129 A
chrX 702192 702192 C
chrX 702324 702324 A
chrX 702327 702327 A
chrX 702426 702426 G
chrX 702447 702447 T
chrX 702456 702456 G
chrX 702549 702549 G
chrX 702573 702573 G
chrX 702579 702579 A
chrX 702597 702597 A
chrX 702603 702603 G
chrX 702762 702762 A
chrX 702783 702783 C
chrX 702801 702801 A
chrX 702804 702804 T
chrX 702806 702806 A
chrX 712719 712719 C
chrX 712726 712726 A
chrX 712728 712728 T
chrX 712731 712731 T
chrX 712774 712774 G
chrX 712830 712830 G
chrX 712963 712963 A
chrX 712965 712965 C
chrX 712966 712966 G
chrX 712973 712973 C
chrX 712983 712983 T
chrX 712990 712990 G
chrX 712992 712992 C
chrX 712995 712995 C
chrX 713038 713038 T
chrX 713094 713094 A
chrX 713227 713227 C
chrX 713229 713229 A
chrX 713230 713230 A
chrX 713237 713237 C
chrX 714127 714127 A
chrX 714130 714130 G
chrX 714146 714146 G
chrX 714168 714168 A
chrX 714175 714175 G
chrX 714199 714199 G
chrX 714202 714202 C
chrX 714218 714218 G
chrX 714240 714240 C
chrX 714247 714247 T
chrX 714259 714259 C
chrX 714274 714274 C
chrX 714280 714280 G
chrX 714283 714283 G
chrX 714290 714290 A
chrX 714312 714312 C
chrX 714319 714319 T
chrX 714331 714331 C
chrX 714346 714346 C
chrX 714352 714352 G
chrX 714355 714355 G
chrX 714362 714362 A
chrX 714384 714384 C
chrX 714391 714391 T
chrX 714403 714403 C
chrX 714418 714418 C
chrX 714424 714424 G
chrX 714427 714427 G
chrX 714434 714434 A
chrX 714456 714456 C
chrX 714463 714463 T
chrX 714475 714475 C
chrX 714490 714490 C
chrX 714496 714496 G
chrX 714499 714499 G
chrX 714506 714506 A
chrX 714528 714528 C
chrX 714535 714535 T
chrX 714547 714547 C
chrX 714568 714568 G
chrX 714571 714571 G
chrX 714578 714578 A
chrX 714600 714600 A
chrX 714619 714619 T
chrX 714640 714640 A
chrX 714643 714643 A
chrX 715060 715060 G
chrX 715072 715072 A
chrX 715075 715075 C
chrX 715078 715078 T
chrX 715081 715081 G
chrX 715114 715114 A
chrX 715126 715126 G
chrX 715129 715129 A
chrX 715132 715132 A
chrX 715135 715135 T
chrX 715168 715168 A
chrX 715180 715180 G
chrX 715183 715183 A
chrX 715186 715186 A
chrX 715189 715189 T
chrX 715198 715198 A
chrX 715203 715203 A
chrX 715208 715208 A
chrX 715212 715212 T
chrX 715213 715213 G
chrX 715252 715252 A
chrX 715257 715257 A
chrX 715262 715262 A
chrX 715266 715266 T
chrX 715267 715267 G
chrX 715306 715306 T
chrX 715311 715311 G
chrX 715316 715316 G
chrX 715320 715320 A
chrX 715321 715321 A
chrX 727695 727695 T
chrX 727710 727710 G
chrX 727725 727725 T
chrX 727746 727746 T
chrX 727752 727752 C
chrX 727753 727753 G
chrX 727794 727794 G
chrX 727803 727803 T
chrX 727836 727836 AT
chrX 727839 727839 C
chrX 727851 727851 C
chrX 728079 728079 G
chrX 728082 728082 A
chrX 728085 728085 T
chrX 728091 728091 C
chrX 728161 728161 A
chrX 728175 728175 T
chrX 728178 728178 T
chrX 728184 728184 T
chrX 728196 728196 CG
chrX 728412 728412 A
chrX 728436 728436 C
chrX 728438 728438 A
chrX 728473 728473 G
chrX 728549 728549 A
chrX 728550 728550 C
chrX 728554 728554 C
chrX 728555 728555 G
chrX 728557 728557 G
chrX 728569 728569 T
chrX 728570 728570 G
chrX 728649 728649 CG
chrX 728693 728693 CG
chrX 728732 728732 AT
chrX 728733 728733 CG
chrX 728823 728823 AT
chrX 728835 728835 ACGT
chrX 728854 728854 CG
chrX 728961 728961 CG
chrX 729006 729006 CG
chrX 729048 729048 CG
chrX 729069 729069 AT
chrX 729078 729078 AT
chrX 729087 729087 AT
chrX 729099 729099 AT
chrX 729123 729123 CG
chrX 729129 729129 CG
chrX 729135 729135 G
chrX 729142 729142 CG
chrX 729147 729147 A
chrX 729183 729183 ACGT
chrX 729186 729186 CG
chrX 729246 729246 AT
chrX 729273 729273 CG
chrX 729333 729333 AT
chrX 729402 729402 AT
chrX 729459 729459 CG
chrX 729486 729486 CG
chrX 729608 729608 CG
chrX 729612 729612 AT
chrX 729637 729637 AT
chrX 729658 729658 AT
chrX 729730 729730 CG
chrX 729774 729774 G
chrX 729775 729775 T
chrX 729776 729776 A
chrX 729779 729779 AT
chrX 729781 729781 A
chrX 729782 729782 C
chrX 730773 730773 AT
chrX 730835 730835 AT
chrX 731773 731773 AT
chrX 732829 732829 C
chrX 732830 732830 C
chrX 732832 732832 T
chrX 732859 732859 G
chrX 732868 732868 G
chrX 732877 732877 G
chrX 732916 732916 A
chrX 732934 732934 CG
chrX 732940 732940 C
chrX 732943 732943 T
chrX 732952 732952 T
chrX 732958 732958 T
chrX 733003 733003 CG
chrX 733015 733015 T
chrX 733018 733018 T
chrX 733039 733039 CG
chrX 733057 733057 CG
chrX 733066 733066 CG
chrX 733102 733102 AT
chrX 733105 733105 CG
chrX 733108 733108 A
chrX 733111 733111 A
chrX 733114 733114 C
chrX 733115 733115 G
chrX 733116 733116 A
chrX 733244 733244 C
chrX 733248 733248 C
chrX 733249 733249 T
chrX 733255 733255 T
chrX 733261 733261 A
chrX 733265 733265 AT
chrX 733339 733339 G
chrX 733348 733348 A
chrX 733354 733354 T
chrX 733375 733375 AT
chrX 733378 733378 AT
chrX 733384 733384 T
chrX 733456 733456 T
chrX 733480 733480 AT
chrX 733489 733489 CG
chrX 733492 733492 AT
chrX 733513 733513 CG
chrX 733522 733522 T
chrX 733537 733537 CG
chrX 733543 733543 T
chrX 733579 733579 T
chrX 733603 733603 AT
chrX 733606 733606 AT
chrX 733609 733609 A
chrX 733613 733613 G
chrX 733614 733614 G
chrX 733615 733615 G
chrX 733654 733654 G
chrX 733681 733681 C
chrX 733687 733687 T
chrX 733690 733690 T
chrX 733693 733693 A
chrX 733726 733726 AT
chrX 733729 733729 T
chrX 733741 733741 T
chrX 733762 733762 T
chrX 733792 733792 CG
chrX 733810 733810 CG
chrX 733815 733815 G
chrX 733816 733816 G
chrX 733825 733825 G
chrX 733831 733831 A
chrX 733839 733839 G
chrX 733849 733849 G
chrX 733858 733858 T
chrX 733864 733864 C
chrX 733867 733867 G
chrX 733939 733939 A
chrX 733946 733946 C
chrX 733975 733975 CG
chrX 733998 733998 AT
chrX 734002 734002 AT
chrX 734011 734011 CG
chrX 734050 734050 CG
chrX 734056 734056 T
chrX 734783 734783 AT
chrX 736367 736367 CG
chrX 737991 737991 CG
chrX 738061 738061 G
chrX 738062 738062 AT
chrX 738063 738063 A
chrX 738068 738068 T
chrX 738069 738069 A
chrX 738075 738075 AT
chrX 738076 738076 G
chrX 738077 738077 G
chrX 738078 738078 G
chrX 738079 738079 C
chrX 738080 738080 CT
chrX 738081 738081 G
chrX 738084 738084 CG
chrX 738085 738085 AT
chrX 740157 740157 AT
chrX 740238 740238 CG
chrX 740393 740393 AT
chrX 740403 740403 CG
chrX 740493 740493 AT
chrX 741049 741049 CG
chrX 741569 741569 CG
chrX 741659 741659 AT
chrX 741671 741671 AT
chrX 741921 741921 CG
chrX 742026 742026 C
chrX 742037 742037 T
chrX 742041 742041 C
chrX 742063 742063 C
chrX 742104 742104 C
chrX 742159 742159 AT
chrX 742160 742160 AT
chrX 742171 742171 CG
chrX 742172 742172 CG
chrX 742174 742174 AT
chrX 742175 742175 AT
chrX 742235 742235 CG
chrX 742323 742323 G
chrX 742333 742333 G
chrX 742335 742335 A
chrX 742382 742382 A
chrX 742383 742383 T
chrX 742384 742384 G
chrX 742484 742484 C
chrX 742487 742487 A
chrX 742513 742513 C
chrX 742531 742531 C
chrX 742532 742532 G
chrX 742613 742613 CG
chrX 742614 742614 CG
chrX 742615 742615 AT
chrX 742618 742618 AT
chrX 742619 742619 AT
chrX 742621 742621 CG
chrX 742881 742881 T
chrX 742899 742899 G
chrX 742930 742930 G
chrX 742947 742947 C
chrX 742953 742953 G
chrX 742958 742958 C
chrX 742975 742975 T
chrX 743001 743001 CG
chrX 743004 743004 A
chrX 743005 743005 T
chrX 743020 743020 C
chrX 743022 743022 A
chrX 743023 743023 G
chrX 743029 743029 A
chrX 743046 743046 A
chrX 743052 743052 G
chrX 743061 743061 AT
chrX 743062 743062 AT
chrX 743085 743085 T
chrX 743091 743091 G
chrX 743112 743112 C
chrX 743115 743115 AT
chrX 743116 743116 CG
chrX 743118 743118 T
chrX 743124 743124 CG
chrX 743142 743142 CG
chrX 743143 743143 CG
chrX 743145 743145 A
chrX 743147 743147 AT
chrX 743148 743148 AT
chrX 743149 743149 CG
chrX 743150 743150 AT
chrX 743155 743155 AT
chrX 743217 743217 CG
chrX 743354 743354 T
chrX 743356 743356 G
chrX 743358 743358 A
chrX 743364 743364 T
chrX 743388 743388 C
chrX 743393 743393 A
chrX 743395 743395 AT
chrX 743403 743403 T
chrX 743409 743409 CG
chrX 743415 743415 CG
chrX 743420 743420 AT
chrX 743422 743422 CG
chrX 743425 743425 G
chrX 743437 743437 T
chrX 743459 743459 A
chrX 743495 743495 AT
chrX 743496 743496 AT
chrX 743511 743511 AT
chrX 743514 743514 AT
chrX 743538 743538 T
chrX 743547 743547 AT
chrX 743551 743551 AT
chrX 743552 743552 T
chrX 743560 743560 C
chrX 743565 743565 A
chrX 743571 743571 A
chrX 743573 743573 T
chrX 743575 743575 AT
chrX 743577 743577 G
chrX 743578 743578 AT
chrX 743587 743587 A
chrX 743589 743589 G
chrX 743601 743601 G
chrX 743623 743623 A
chrX 743628 743628 G
chrX 743630 743630 T
chrX 743639 743639 T
chrX 743645 743645 T
chrX 743649 743649 CG
chrX 743662 743662 CG
chrX 743663 743663 C
chrX 743666 743666 AT
chrX 743672 743672 AT
chrX 743689 743689 CG
chrX 743745 743745 AT
chrX 743747 743747 AT
chrX 743757 743757 CG
chrX 743766 743766 AT
chrX 743778 743778 C
chrX 743784 743784 C
chrX 743789 743789 CG
chrX 743793 743793 C
chrX 743800 743800 C
chrX 743808 743808 C
chrX 743814 743814 T
chrX 743819 743819 T
chrX 743838 743838 C
chrX 743850 743850 CG
chrX 743851 743851 CG
chrX 743857 743857 A
chrX 743862 743862 A
chrX 743892 743892 C
chrX 743926 743926 G
chrX 743934 743934 AT
chrX 743951 743951 C
chrX 743952 743952 AT
chrX 743958 743958 CG
chrX 743967 743967 CG
chrX 743970 743970 AT
chrX 743978 743978 CG
chrX 743982 743982 CG
chrX 743984 743984 C
chrX 743991 743991 AT
chrX 744008 744008 AT
chrX 744039 744039 A
chrX 744041 744041 A
chrX 744045 744045 A
chrX 744055 744055 CG
chrX 744071 744071 CGT
chrX 744072 744072 C
chrX 744074 744074 AT
chrX 744075 744075 G
chrX 744076 744076 C
chrX 744077 744077 C
chrX 744078 744078 T
chrX 744079 744079 A
chrX 744080 744080 C
chrX 744081 744081 A
chrX 744082 744082 G
chrX 744086 744086 C
chrX 744126 744126 C
chrX 744129 744129 T
chrX 744133 744133 A
chrX 744148 744148 AT
chrX 744155 744155 G
chrX 744170 744170 A
chrX 744173 744173 CG
chrX 744182 744182 AT
chrX 744183 744183 AT
chrX 744198 744198 AT
chrX 744199 744199 CG
chrX 744206 744206 AT
chrX 744214 744214 AT
chrX 744228 744228 A
chrX 744232 744232 AT
chrX 744235 744235 AT
chrX 744275 744275 CG
chrX 744295 744295 CG
chrX 744302 744302 CG
chrX 744310 744310 CG
chrX 744362 744362 C
chrX 744363 744363 G
chrX 744364 744364 T
chrX 744383 744383 G
chrX 744396 744396 A
chrX 744405 744405 T
chrX 744411 744411 A
chrX 744441 744441 A
chrX 744442 744442 A
chrX 744450 744450 G
chrX 744452 744452 C
chrX 744453 744453 T
chrX 744454 744454 C
chrX 744455 744455 C
chrX 744456 744456 A
chrX 744457 744457 G
chrX 744458 744458 ACG
chrX 744459 744459 C
chrX 744462 744462 A
chrX 744463 744463 T
chrX 744464 744464 G
chrX 744467 744467 T
chrX 744502 744502 AT
chrX 744504 744504 AT
chrX 744522 744522 AT
chrX 744530 744530 AT
chrX 744576 744576 G
chrX 744577 744577 CG
chrX 744578 744578 A
chrX 744584 744584 AT
chrX 744593 744593 T
chrX 744600 744600 G
chrX 744603 744603 A
chrX 744608 744608 AT
chrX 744631 744631 C
chrX 744632 744632 T
chrX 744672 744672 T
chrX 744684 744684 G
chrX 744691 744691 AT
chrX 744693 744693 A
chrX 744694 744694 A
chrX 744698 744698 A
chrX 744699 744699 CG
chrX 744702 744702 ACG
chrX 744708 744708 AT
chrX 744716 744716 G
chrX 744735 744735 T
chrX 744742 744742 A
chrX 744745 744745 C
chrX 744756 744756 T
chrX 744757 744757 G
chrX 744759 744759 C
chrX 744761 744761 A
chrX 744764 744764 G
chrX 744765 744765 AT
chrX 744767 744767 T
chrX 744769 744769 AT
chrX 744771 744771 CG
chrX 744772 744772 CG
chrX 744773 744773 A
chrX 744774 744774 AT
chrX 744788 744788 T
chrX 744789 744789 A
chrX 744808 744808 G
chrX 744828 744828 T
chrX 744852 744852 ACGT
chrX 744853 744853 AT
chrX 744854 744854 AT
chrX 744856 744856 AT
chrX 744858 744858 CG
chrX 744860 744860 AT
chrX 744862 744862 CG
chrX 744863 744863 AT
chrX 744864 744864 AT
chrX 744867 744867 AT
chrX 744869 744869 T
chrX 744884 744884 G
chrX 744886 744886 G
chrX 744892 744892 G
chrX 744894 744894 T
chrX 744898 744898 T
chrX 744903 744903 CG
chrX 744905 744905 A
chrX 744906 744906 A
chrX 744907 744907 A
chrX 744913 744913 T
chrX 744918 744918 C
chrX 744922 744922 CT
chrX 744930 744930 CG
chrX 744960 744960 G
chrX 744961 744961 A
chrX 744973 744973 AC
chrX 744974 744974 G
chrX 744977 744977 T
chrX 744979 744979 C
chrX 744983 744983 A
chrX 744984 744984 A
chrX 744985 744985 A
chrX 744994 744994 GT
chrX 744995 744995 A
chrX 744996 744996 T
chrX 744999 744999 C
chrX 745000 745000 T
chrX 745003 745003 AT
chrX 745009 745009 A
chrX 745015 745015 G
chrX 745017 745017 AT
chrX 745022 745022 ACT
chrX 745027 745027 AT
chrX 745028 745028 ACT
chrX 745029 745029 A
chrX 745030 745030 A
chrX 745032 745032 CG
chrX 745037 745037 A
chrX 745038 745038 C
chrX 745042 745042 C
chrX 745049 745049 CG
chrX 745051 745051 A
chrX 745052 745052 AT
chrX 745053 745053 AT
chrX 745056 745056 T
chrX 745060 745060 G
chrX 745061 745061 G
chrX 745064 745064 CG
chrX 745069 745069 AT
chrX 745070 745070 AC
chrX 745071 745071 T
chrX 745073 745073 A
chrX 745075 745075 CGT
chrX 745080 745080 A
chrX 745085 745085 G
chrX 745088 745088 A
chrX 745089 745089 CG
chrX 745092 745092 AT
chrX 745093 745093 C
chrX 745108 745108 ACG
chrX 745109 745109 A
chrX 745112 745112 A
chrX 745113 745113 A
chrX 745114 745114 CG
chrX 745115 745115 AT
chrX 745121 745121 CG
chrX 745124 745124 G
chrX 745130 745130 A
chrX 745131 745131 AT
chrX 745135 745135 A
chrX 745141 745141 A
chrX 745143 745143 A
chrX 745145 745145 A
chrX 745156 745156 C
chrX 745157 745157 A
chrX 745162 745162 AT
chrX 745163 745163 AT
chrX 745165 745165 C
chrX 745166 745166 G
chrX 745167 745167 G
chrX 745172 745172 A
chrX 745173 745173 AT
chrX 745175 745175 CG
chrX 745184 745184 AT
chrX 745185 745185 AC
chrX 745186 745186 CGT
chrX 745187 745187 T
chrX 745193 745193 AT
chrX 745194 745194 ACGT
chrX 745195 745195 AT
chrX 745197 745197 AT
chrX 745215 745215 A
chrX 745220 745220 AT
chrX 745224 745224 AT
chrX 745243 745243 AT
chrX 745244 745244 CG
chrX 745245 745245 T
chrX 745246 745246 A
chrX 745247 745247 T
chrX 745248 745248 A
chrX 745270 745270 G
chrX 745275 745275 G
chrX 745277 745277 C
chrX 745278 745278 G
chrX 745282 745282 T
chrX 745283 745283 C
chrX 745284 745284 A
chrX 745288 745288 T
chrX 745294 745294 AT
chrX 745295 745295 G
chrX 745296 745296 CG
chrX 745300 745300 G
chrX 745301 745301 C
chrX 745303 745303 G
chrX 745304 745304 C
chrX 745313 745313 A
chrX 745315 745315 AT
chrX 745317 745317 G
chrX 745318 745318 T
chrX 745320 745320 A
chrX 745321 745321 T
chrX 745322 745322 A
chrX 745324 745324 G
chrX 745325 745325 A
chrX 745331 745331 C
chrX 745335 745335 AT
chrX 745341 745341 G
chrX 745343 745343 G
chrX 745345 745345 A
chrX 745348 745348 C
chrX 745352 745352 G
chrX 745361 745361 CG
chrX 745370 745370 G
chrX 745384 745384 T
chrX 745389 745389 G
chrX 745390 745390 A
chrX 745392 745392 C
chrX 745393 745393 A
chrX 745401 745401 AT
chrX 745402 745402 G
chrX 745411 745411 CG
chrX 745413 745413 CG
chrX 745419 745419 CG
chrX 745428 745428 AT
chrX 745434 745434 CG
chrX 745436 745436 CG
chrX 745441 745441 A
chrX 745443 745443 G
chrX 745444 745444 CG
chrX 745445 745445 AT
chrX 745446 745446 T
chrX 745447 745447 C
chrX 745448 745448 AG
chrX 745449 745449 CT
chrX 745451 745451 A
chrX 745461 745461 T
chrX 745465 745465 AT
chrX 745466 745466 AT
chrX 745468 745468 AT
chrX 745470 745470 CG
chrX 745472 745472 AT
chrX 745473 745473 CG
chrX 745488 745488 A
chrX 745492 745492 G
chrX 745504 745504 G
chrX 745518 745518 T
chrX 745533 745533 T
chrX 745539 745539 T
chrX 745543 745543 G
chrX 745544 745544 CG
chrX 745545 745545 CG
chrX 745547 745547 AT
chrX 745548 745548 CG
chrX 745554 745554 A
chrX 745668 745668 T
chrX 745669 745669 G
chrX 745671 745671 G
chrX 745672 745672 T
chrX 745680 745680 T
chrX 745685 745685 T
chrX 745686 745686 T
