# Supplementary material for: Sequence Profiling of the Saccharomyces cerevisiae Genome Permits Deconvolution of Unique and Multialigned Reads for Variant Detection
Source: G3 (Bethesda). 2014 Feb 20;4(4):707–15. doi: 10.1534/g3.113.009464 (PMC4059241; doi:10.1534/g3.113.009464)
Supplement: Supporting Information [file supp_g3.113.009464_FileS1.zip › resources/100nt/chrXI_100_intrasnv.bed]

track name=intraSNV_100 description="intra SNV from HTS profile"
chrXI 98 98 C
chrXI 100 100 T
chrXI 101 101 T
chrXI 111 111 T
chrXI 112 112 T
chrXI 139 139 C
chrXI 179 179 A
chrXI 200 200 AT
chrXI 201 201 AT
chrXI 203 203 AT
chrXI 204 204 AT
chrXI 237 237 A
chrXI 243 243 C
chrXI 249 249 C
chrXI 250 250 C
chrXI 254 254 T
chrXI 255 255 T
chrXI 259 259 AC
chrXI 260 260 GT
chrXI 261 261 A
chrXI 263 263 C
chrXI 264 264 A
chrXI 272 272 A
chrXI 274 274 T
chrXI 280 280 T
chrXI 289 289 G
chrXI 295 295 C
chrXI 297 297 G
chrXI 306 306 C
chrXI 307 307 A
chrXI 324 324 A
chrXI 347 347 CG
chrXI 356 356 C
chrXI 360 360 CG
chrXI 363 363 AT
chrXI 365 365 CG
chrXI 367 367 CG
chrXI 377 377 G
chrXI 383 383 T
chrXI 386 386 AT
chrXI 387 387 AT
chrXI 388 388 AT
chrXI 390 390 AT
chrXI 391 391 CG
chrXI 393 393 T
chrXI 396 396 G
chrXI 397 397 T
chrXI 398 398 G
chrXI 403 403 G
chrXI 404 404 CT
chrXI 405 405 A
chrXI 524 524 C
chrXI 527 527 A
chrXI 534 534 C
chrXI 546 546 G
chrXI 552 552 T
chrXI 568 568 C
chrXI 581 581 C
chrXI 588 588 G
chrXI 594 594 C
chrXI 595 595 GT
chrXI 597 597 T
chrXI 634 634 CG
chrXI 640 640 CG
chrXI 660 660 CG
chrXI 667 667 A
chrXI 671 671 G
chrXI 673 673 G
chrXI 687 687 G
chrXI 689 689 ACG
chrXI 704 704 CG
chrXI 712 712 AT
chrXI 715 715 AT
chrXI 717 717 AT
chrXI 724 724 G
chrXI 733 733 A
chrXI 737 737 A
chrXI 745 745 T
chrXI 748 748 T
chrXI 749 749 C
chrXI 755 755 C
chrXI 778 778 T
chrXI 779 779 C
chrXI 780 780 T
chrXI 787 787 CG
chrXI 791 791 G
chrXI 811 811 A
chrXI 818 818 A
chrXI 831 831 G
chrXI 841 841 T
chrXI 844 844 T
chrXI 846 846 AT
chrXI 859 859 CG
chrXI 860 860 CG
chrXI 861 861 AT
chrXI 862 862 A
chrXI 864 864 A
chrXI 865 865 AT
chrXI 866 866 CGT
chrXI 867 867 G
chrXI 868 868 C
chrXI 882 882 C
chrXI 887 887 CG
chrXI 903 903 T
chrXI 911 911 T
chrXI 930 930 CG
chrXI 931 931 AT
chrXI 932 932 A
chrXI 933 933 CT
chrXI 934 934 AG
chrXI 935 935 G
chrXI 972 972 T
chrXI 974 974 C
chrXI 975 975 T
chrXI 980 980 T
chrXI 986 986 AT
chrXI 993 993 AC
chrXI 996 996 C
chrXI 998 998 AT
chrXI 999 999 AT
chrXI 1003 1003 AT
chrXI 1006 1006 A
chrXI 1010 1010 T
chrXI 1011 1011 A
chrXI 1012 1012 T
chrXI 1016 1016 T
chrXI 1023 1023 T
chrXI 1028 1028 T
chrXI 1038 1038 T
chrXI 1045 1045 C
chrXI 1056 1056 C
chrXI 1063 1063 A
chrXI 1067 1067 C
chrXI 1104 1104 G
chrXI 1115 1115 AT
chrXI 1116 1116 G
chrXI 1117 1117 T
chrXI 1118 1118 CG
chrXI 1129 1129 CG
chrXI 1139 1139 A
chrXI 1144 1144 CG
chrXI 1148 1148 A
chrXI 1149 1149 A
chrXI 1150 1150 C
chrXI 1167 1167 C
chrXI 1169 1169 C
chrXI 1179 1179 C
chrXI 1184 1184 A
chrXI 1187 1187 T
chrXI 1203 1203 C
chrXI 1212 1212 AT
chrXI 1266 1266 C
chrXI 1272 1272 AT
chrXI 1284 1284 CG
chrXI 1299 1299 AT
chrXI 1305 1305 AT
chrXI 1312 1312 A
chrXI 1313 1313 C
chrXI 1319 1319 A
chrXI 1320 1320 G
chrXI 1347 1347 AT
chrXI 1386 1386 GT
chrXI 1387 1387 A
chrXI 1388 1388 A
chrXI 1390 1390 C
chrXI 1392 1392 T
chrXI 1393 1393 G
chrXI 1394 1394 C
chrXI 1395 1395 T
chrXI 1396 1396 T
chrXI 1397 1397 A
chrXI 1398 1398 C
chrXI 1399 1399 G
chrXI 1400 1400 G
chrXI 1402 1402 C
chrXI 1403 1403 T
chrXI 1404 1404 C
chrXI 1409 1409 A
chrXI 1422 1422 G
chrXI 1425 1425 A
chrXI 1440 1440 G
chrXI 1447 1447 C
chrXI 1454 1454 T
chrXI 1486 1486 C
chrXI 1498 1498 AT
chrXI 1508 1508 T
chrXI 1509 1509 T
chrXI 1512 1512 AT
chrXI 1522 1522 G
chrXI 1525 1525 AT
chrXI 1534 1534 CG
chrXI 1537 1537 AT
chrXI 1551 1551 AT
chrXI 1563 1563 CG
chrXI 1564 1564 AT
chrXI 1569 1569 A
chrXI 1572 1572 AT
chrXI 1584 1584 AT
chrXI 1605 1605 T
chrXI 1606 1606 A
chrXI 1608 1608 A
chrXI 1609 1609 G
chrXI 1610 1610 T
chrXI 1611 1611 A
chrXI 1615 1615 G
chrXI 1616 1616 CG
chrXI 1618 1618 C
chrXI 1619 1619 AT
chrXI 1620 1620 CG
chrXI 1622 1622 C
chrXI 1623 1623 AT
chrXI 1624 1624 CG
chrXI 1625 1625 T
chrXI 1630 1630 C
chrXI 1634 1634 G
chrXI 1642 1642 G
chrXI 1647 1647 A
chrXI 1660 1660 T
chrXI 1676 1676 T
chrXI 1679 1679 C
chrXI 1708 1708 AG
chrXI 1709 1709 G
chrXI 1723 1723 T
chrXI 1724 1724 ACG
chrXI 1725 1725 GT
chrXI 1726 1726 C
chrXI 1734 1734 C
chrXI 1735 1735 AC
chrXI 1736 1736 CGT
chrXI 1737 1737 GT
chrXI 1738 1738 T
chrXI 1742 1742 A
chrXI 1743 1743 AT
chrXI 1744 1744 AT
chrXI 1745 1745 A
chrXI 1746 1746 T
chrXI 1763 1763 C
chrXI 1773 1773 T
chrXI 1783 1783 G
chrXI 1813 1813 G
chrXI 1814 1814 C
chrXI 1815 1815 C
chrXI 1819 1819 A
chrXI 1820 1820 G
chrXI 1821 1821 C
chrXI 1828 1828 A
chrXI 1835 1835 A
chrXI 1840 1840 A
chrXI 1855 1855 A
chrXI 1858 1858 CG
chrXI 1861 1861 C
chrXI 1864 1864 CG
chrXI 1865 1865 AT
chrXI 1867 1867 AT
chrXI 1873 1873 A
chrXI 1874 1874 C
chrXI 1876 1876 G
chrXI 1888 1888 A
chrXI 1900 1900 G
chrXI 1939 1939 A
chrXI 1978 1978 CG
chrXI 1996 1996 AT
chrXI 1997 1997 CG
chrXI 2029 2029 AT
chrXI 2080 2080 CG
chrXI 2083 2083 CG
chrXI 2119 2119 AT
chrXI 2122 2122 T
chrXI 2127 2127 A
chrXI 2129 2129 G
chrXI 2130 2130 AT
chrXI 2132 2132 G
chrXI 2133 2133 T
chrXI 2134 2134 CG
chrXI 2143 2143 AT
chrXI 2146 2146 A
chrXI 2149 2149 AT
chrXI 2155 2155 CG
chrXI 2158 2158 G
chrXI 2183 2183 CG
chrXI 2198 2198 ACGT
chrXI 2212 2212 G
chrXI 2226 2226 G
chrXI 2228 2228 G
chrXI 2231 2231 AT
chrXI 2239 2239 CG
chrXI 2241 2241 A
chrXI 2250 2250 CG
chrXI 2253 2253 A
chrXI 2254 2254 CG
chrXI 2259 2259 T
chrXI 2285 2285 G
chrXI 2287 2287 T
chrXI 2291 2291 C
chrXI 2292 2292 T
chrXI 2296 2296 T
chrXI 2299 2299 T
chrXI 2307 2307 AT
chrXI 2318 2318 T
chrXI 2326 2326 CG
chrXI 2327 2327 AT
chrXI 2328 2328 CG
chrXI 2338 2338 T
chrXI 2339 2339 T
chrXI 2342 2342 T
chrXI 2345 2345 G
chrXI 2346 2346 A
chrXI 2351 2351 T
chrXI 2355 2355 CG
chrXI 2386 2386 AT
chrXI 2387 2387 CG
chrXI 2392 2392 A
chrXI 2394 2394 AT
chrXI 2398 2398 AT
chrXI 2399 2399 CG
chrXI 2407 2407 T
chrXI 2418 2418 G
chrXI 2421 2421 A
chrXI 2428 2428 G
chrXI 2433 2433 CG
chrXI 2434 2434 AT
chrXI 2450 2450 AT
chrXI 2454 2454 A
chrXI 2462 2462 G
chrXI 2465 2465 T
chrXI 2483 2483 CG
chrXI 2492 2492 CG
chrXI 2496 2496 G
chrXI 2497 2497 C
chrXI 2499 2499 A
chrXI 2500 2500 AT
chrXI 2501 2501 T
chrXI 2504 2504 T
chrXI 2505 2505 A
chrXI 2506 2506 G
chrXI 2510 2510 CGT
chrXI 2511 2511 AT
chrXI 2512 2512 CG
chrXI 2514 2514 CG
chrXI 2515 2515 CG
chrXI 2516 2516 AT
chrXI 2537 2537 G
chrXI 2538 2538 C
chrXI 2540 2540 C
chrXI 2550 2550 G
chrXI 2556 2556 A
chrXI 2610 2610 C
chrXI 2617 2617 T
chrXI 2618 2618 A
chrXI 2624 2624 T
chrXI 2625 2625 G
chrXI 2626 2626 A
chrXI 2628 2628 C
chrXI 2637 2637 T
chrXI 2639 2639 T
chrXI 2652 2652 G
chrXI 2653 2653 C
chrXI 2655 2655 G
chrXI 2668 2668 C
chrXI 2685 2685 A
chrXI 2686 2686 G
chrXI 2688 2688 T
chrXI 2693 2693 G
chrXI 2720 2720 G
chrXI 2722 2722 CG
chrXI 2733 2733 AT
chrXI 2734 2734 AT
chrXI 2737 2737 AT
chrXI 2740 2740 CG
chrXI 2745 2745 G
chrXI 2750 2750 T
chrXI 2752 2752 A
chrXI 2753 2753 T
chrXI 2796 2796 AT
chrXI 2801 2801 C
chrXI 2812 2812 A
chrXI 2820 2820 T
chrXI 2824 2824 T
chrXI 2838 2838 AT
chrXI 2839 2839 CG
chrXI 2840 2840 CG
chrXI 2842 2842 AT
chrXI 2843 2843 ACG
chrXI 2844 2844 A
chrXI 2845 2845 T
chrXI 2850 2850 CG
chrXI 2851 2851 ACT
chrXI 2852 2852 CG
chrXI 2855 2855 CG
chrXI 2856 2856 CG
chrXI 2857 2857 AT
chrXI 9615 9615 C
chrXI 9616 9616 A
chrXI 9628 9628 T
chrXI 9640 9640 G
chrXI 9675 9675 C
chrXI 9690 9690 A
chrXI 9713 9713 T
chrXI 9733 9733 CG
chrXI 9746 9746 CG
chrXI 9747 9747 AT
chrXI 15427 15427 C
chrXI 15432 15432 G
chrXI 15438 15438 A
chrXI 15446 15446 T
chrXI 15447 15447 G
chrXI 15450 15450 T
chrXI 15471 15471 C
chrXI 15477 15477 A
chrXI 15500 15500 G
chrXI 15501 15501 A
chrXI 15510 15510 T
chrXI 15516 15516 T
chrXI 15533 15533 CG
chrXI 15539 15539 AT
chrXI 15540 15540 G
chrXI 15542 15542 A
chrXI 15561 15561 CG
chrXI 15587 15587 CG
chrXI 84192 84192 A
chrXI 84194 84194 T
chrXI 84195 84195 T
chrXI 84196 84196 C
chrXI 84197 84197 GT
chrXI 84198 84198 GT
chrXI 84199 84199 CT
chrXI 84201 84201 A
chrXI 84202 84202 A
chrXI 84203 84203 A
chrXI 84204 84204 ACT
chrXI 84205 84205 CG
chrXI 84206 84206 GT
chrXI 84207 84207 C
chrXI 84292 84292 A
chrXI 84295 84295 AT
chrXI 84296 84296 C
chrXI 84297 84297 A
chrXI 84299 84299 A
chrXI 84301 84301 CG
chrXI 84303 84303 CG
chrXI 84304 84304 ACGT
chrXI 84305 84305 AT
chrXI 84306 84306 AG
chrXI 84307 84307 ACT
chrXI 84308 84308 ACT
chrXI 84309 84309 CG
chrXI 84310 84310 ACG
chrXI 84311 84311 ACGT
chrXI 84312 84312 CGT
chrXI 84313 84313 C
chrXI 84318 84318 C
chrXI 109358 109358 G
chrXI 109373 109373 C
chrXI 109379 109379 T
chrXI 109394 109394 T
chrXI 109415 109415 C
chrXI 109463 109463 C
chrXI 109466 109466 T
chrXI 109469 109469 T
chrXI 109481 109481 C
chrXI 109526 109526 A
chrXI 109571 109571 T
chrXI 109584 109584 T
chrXI 109585 109585 T
chrXI 109587 109587 A
chrXI 109904 109904 C
chrXI 109907 109907 G
chrXI 109922 109922 C
chrXI 109940 109940 A
chrXI 109970 109970 C
chrXI 110006 110006 T
chrXI 110018 110018 G
chrXI 110024 110024 T
chrXI 110027 110027 C
chrXI 110069 110069 T
chrXI 141881 141881 A
chrXI 141914 141914 A
chrXI 141916 141916 G
chrXI 141917 141917 A
chrXI 141920 141920 T
chrXI 141998 141998 CG
chrXI 142019 142019 CG
chrXI 142031 142031 CG
chrXI 142034 142034 CG
chrXI 142036 142036 AT
chrXI 142037 142037 AT
chrXI 142220 142220 G
chrXI 142223 142223 CT
chrXI 142226 142226 A
chrXI 142229 142229 A
chrXI 142244 142244 G
chrXI 142262 142262 G
chrXI 142268 142268 T
chrXI 142274 142274 T
chrXI 142275 142275 T
chrXI 142277 142277 T
chrXI 142283 142283 G
chrXI 142319 142319 A
chrXI 142321 142321 T
chrXI 142325 142325 A
chrXI 142328 142328 G
chrXI 142331 142331 T
chrXI 142332 142332 C
chrXI 142334 142334 G
chrXI 142340 142340 A
chrXI 142378 142378 T
chrXI 142382 142382 T
chrXI 142385 142385 G
chrXI 142466 142466 A
chrXI 142487 142487 A
chrXI 142505 142505 A
chrXI 142517 142517 A
chrXI 142518 142518 G
chrXI 142520 142520 A
chrXI 142523 142523 A
chrXI 142526 142526 G
chrXI 142529 142529 G
chrXI 142562 142562 G
chrXI 142568 142568 T
chrXI 142577 142577 T
chrXI 142583 142583 A
chrXI 142621 142621 C
chrXI 142625 142625 T
chrXI 142628 142628 A
chrXI 142631 142631 A
chrXI 142632 142632 G
chrXI 142666 142666 C
chrXI 142672 142672 T
chrXI 142686 142686 C
chrXI 142688 142688 C
chrXI 142700 142700 T
chrXI 142782 142782 CG
chrXI 142787 142787 AT
chrXI 142794 142794 AT
chrXI 142796 142796 CG
chrXI 142804 142804 CG
chrXI 142805 142805 CG
chrXI 144415 144415 A
chrXI 144416 144416 T
chrXI 144424 144424 T
chrXI 144426 144426 C
chrXI 144433 144433 C
chrXI 144438 144438 T
chrXI 144520 144520 AT
chrXI 144532 144532 AT
chrXI 144534 144534 CG
chrXI 144548 144548 CG
chrXI 144554 144554 CG
chrXI 144673 144673 T
chrXI 144676 144676 C
chrXI 144682 144682 C
chrXI 144688 144688 C
chrXI 144727 144727 C
chrXI 144730 144730 T
chrXI 144736 144736 C
chrXI 144742 144742 T
chrXI 144754 144754 T
chrXI 144772 144772 C
chrXI 144784 144784 T
chrXI 144790 144790 T
chrXI 144796 144796 C
chrXI 144808 144808 T
chrXI 144826 144826 C
chrXI 144838 144838 T
chrXI 144841 144841 C
chrXI 144844 144844 T
chrXI 144850 144850 C
chrXI 144862 144862 C
chrXI 144880 144880 T
chrXI 144892 144892 C
chrXI 144895 144895 T
chrXI 144898 144898 C
chrXI 145135 145135 C
chrXI 145136 145136 G
chrXI 145138 145138 T
chrXI 145141 145141 A
chrXI 145153 145153 T
chrXI 145174 145174 A
chrXI 145252 145252 CG
chrXI 145255 145255 CG
chrXI 145256 145256 AT
chrXI 145258 145258 CG
chrXI 145291 145291 AT
chrXI 202629 202629 G
chrXI 202630 202630 T
chrXI 202631 202631 AC
chrXI 202632 202632 C
chrXI 202633 202633 CG
chrXI 202634 202634 AGT
chrXI 202635 202635 ACT
chrXI 202636 202636 ACG
chrXI 202637 202637 CGT
chrXI 202638 202638 ACG
chrXI 202639 202639 AGT
chrXI 202640 202640 CGT
chrXI 202641 202641 CGT
chrXI 202642 202642 ACG
chrXI 202643 202643 AGT
chrXI 202646 202646 C
chrXI 202648 202648 T
chrXI 202649 202649 A
chrXI 202651 202651 C
chrXI 202661 202661 A
chrXI 202669 202669 T
chrXI 202672 202672 C
chrXI 202678 202678 T
chrXI 202680 202680 C
chrXI 202687 202687 A
chrXI 202688 202688 GT
chrXI 202689 202689 G
chrXI 202690 202690 G
chrXI 202691 202691 T
chrXI 202693 202693 C
chrXI 202694 202694 C
chrXI 202695 202695 G
chrXI 202698 202698 A
chrXI 202699 202699 GT
chrXI 202700 202700 A
chrXI 202702 202702 A
chrXI 202704 202704 A
chrXI 202705 202705 T
chrXI 202708 202708 T
chrXI 202713 202713 T
chrXI 202723 202723 T
chrXI 202729 202729 GT
chrXI 202739 202739 CG
chrXI 202741 202741 A
chrXI 202742 202742 CG
chrXI 202743 202743 T
chrXI 202744 202744 ACG
chrXI 202745 202745 A
chrXI 202746 202746 G
chrXI 202747 202747 T
chrXI 202748 202748 G
chrXI 202749 202749 A
chrXI 202750 202750 A
chrXI 202751 202751 CGT
chrXI 202752 202752 ACGT
chrXI 202753 202753 ACG
chrXI 202754 202754 AT
chrXI 202756 202756 C
chrXI 202764 202764 CG
chrXI 202768 202768 CG
chrXI 202771 202771 CG
chrXI 202772 202772 A
chrXI 202773 202773 T
chrXI 202778 202778 T
chrXI 202779 202779 AT
chrXI 202780 202780 CG
chrXI 202781 202781 A
chrXI 202782 202782 AT
chrXI 202783 202783 CG
chrXI 202785 202785 G
chrXI 202788 202788 AT
chrXI 202790 202790 AT
chrXI 202791 202791 CG
chrXI 202792 202792 T
chrXI 202794 202794 T
chrXI 202795 202795 G
chrXI 202796 202796 A
chrXI 202805 202805 AT
chrXI 202813 202813 AC
chrXI 202828 202828 CG
chrXI 202832 202832 T
chrXI 202837 202837 AT
chrXI 202839 202839 T
chrXI 202840 202840 GT
chrXI 202841 202841 A
chrXI 202842 202842 A
chrXI 202845 202845 A
chrXI 202846 202846 C
chrXI 202847 202847 T
chrXI 202848 202848 CG
chrXI 202851 202851 AT
chrXI 202852 202852 T
chrXI 202853 202853 T
chrXI 202854 202854 C
chrXI 202855 202855 AG
chrXI 202856 202856 CT
chrXI 202858 202858 G
chrXI 202859 202859 AG
chrXI 202860 202860 G
chrXI 202865 202865 A
chrXI 202872 202872 AC
chrXI 202875 202875 T
chrXI 202881 202881 A
chrXI 202896 202896 C
chrXI 202901 202901 A
chrXI 202918 202918 C
chrXI 202925 202925 G
chrXI 202936 202936 T
chrXI 202940 202940 AT
chrXI 202961 202961 CG
chrXI 202964 202964 CG
chrXI 202974 202974 AT
chrXI 202976 202976 AT
chrXI 202978 202978 CG
chrXI 202979 202979 CG
chrXI 202982 202982 AT
chrXI 202984 202984 ACGT
chrXI 202985 202985 ACGT
chrXI 202986 202986 ACGT
chrXI 202987 202987 ACGT
chrXI 202988 202988 AGT
chrXI 202989 202989 CGT
chrXI 202990 202990 ACGT
chrXI 202991 202991 ACGT
chrXI 202992 202992 CT
chrXI 202993 202993 CG
chrXI 202994 202994 ACG
chrXI 202995 202995 CT
chrXI 202996 202996 A
chrXI 202997 202997 ACG
chrXI 202998 202998 AC
chrXI 203001 203001 A
chrXI 203002 203002 G
chrXI 203003 203003 C
chrXI 203082 203082 G
chrXI 203083 203083 G
chrXI 203085 203085 C
chrXI 203086 203086 AC
chrXI 203087 203087 AC
chrXI 203090 203090 A
chrXI 203091 203091 A
chrXI 203092 203092 G
chrXI 302477 302477 C
chrXI 302490 302490 A
chrXI 302497 302497 A
chrXI 302499 302499 G
chrXI 302500 302500 C
chrXI 302511 302511 T
chrXI 302514 302514 A
chrXI 302517 302517 AC
chrXI 302538 302538 G
chrXI 302541 302541 G
chrXI 302554 302554 T
chrXI 302558 302558 A
chrXI 302581 302581 AT
chrXI 302584 302584 CG
chrXI 302585 302585 AT
chrXI 302602 302602 A
chrXI 302603 302603 CG
chrXI 302614 302614 CG
chrXI 302615 302615 C
chrXI 302621 302621 T
chrXI 302626 302626 ACGT
chrXI 302627 302627 ACGT
chrXI 302628 302628 ACGT
chrXI 302629 302629 ACGT
chrXI 302630 302630 AT
chrXI 302631 302631 ACGT
chrXI 302632 302632 T
chrXI 302635 302635 G
chrXI 302893 302893 A
chrXI 302899 302899 T
chrXI 302900 302900 T
chrXI 302902 302902 T
chrXI 302904 302904 AC
chrXI 302905 302905 G
chrXI 302907 302907 CG
chrXI 302908 302908 GT
chrXI 302909 302909 AG
chrXI 302910 302910 G
chrXI 302911 302911 AT
chrXI 302912 302912 AT
chrXI 302916 302916 T
chrXI 303024 303024 AT
chrXI 303027 303027 AT
chrXI 303028 303028 AT
chrXI 303030 303030 AT
chrXI 303031 303031 AT
chrXI 303032 303032 AT
chrXI 303033 303033 ACG
chrXI 303034 303034 A
chrXI 303035 303035 ACT
chrXI 303036 303036 CGT
chrXI 303037 303037 A
chrXI 303038 303038 A
chrXI 303039 303039 CG
chrXI 303040 303040 AT
chrXI 303041 303041 ACT
chrXI 303042 303042 A
chrXI 303043 303043 C
chrXI 308131 308131 T
chrXI 308132 308132 T
chrXI 308133 308133 C
chrXI 308136 308136 C
chrXI 308141 308141 T
chrXI 308143 308143 A
chrXI 308218 308218 T
chrXI 308219 308219 A
chrXI 308220 308220 A
chrXI 308222 308222 T
chrXI 308223 308223 C
chrXI 308226 308226 AT
chrXI 308227 308227 A
chrXI 308229 308229 T
chrXI 313376 313376 A
chrXI 313396 313396 G
chrXI 313477 313477 A
chrXI 313478 313478 A
chrXI 313479 313479 C
chrXI 313590 313590 T
chrXI 313591 313591 T
chrXI 313592 313592 G
chrXI 313593 313593 A
chrXI 313594 313594 C
chrXI 313595 313595 T
chrXI 313596 313596 A
chrXI 313597 313597 T
chrXI 313600 313600 T
chrXI 313601 313601 T
chrXI 313602 313602 T
chrXI 313645 313645 T
chrXI 313757 313757 T
chrXI 313768 313768 G
chrXI 313769 313769 C
chrXI 313862 313862 T
chrXI 313922 313922 A
chrXI 313923 313923 A
chrXI 313925 313925 T
chrXI 313927 313927 A
chrXI 313928 313928 G
chrXI 314187 314187 AG
chrXI 314188 314188 ACG
chrXI 314189 314189 ACG
chrXI 314190 314190 ACG
chrXI 314191 314191 ACG
chrXI 314192 314192 ACG
chrXI 314200 314200 G
chrXI 314203 314203 G
chrXI 314205 314205 G
chrXI 314212 314212 A
chrXI 314213 314213 C
chrXI 314214 314214 A
chrXI 314230 314230 G
chrXI 314235 314235 T
chrXI 314236 314236 A
chrXI 314239 314239 A
chrXI 314252 314252 G
chrXI 314257 314257 T
chrXI 314270 314270 A
chrXI 314273 314273 A
chrXI 314275 314275 A
chrXI 314276 314276 T
chrXI 314286 314286 A
chrXI 314298 314298 C
chrXI 314299 314299 A
chrXI 314300 314300 A
chrXI 314303 314303 C
chrXI 314305 314305 A
chrXI 314306 314306 C
chrXI 314311 314311 A
chrXI 314318 314318 T
chrXI 314319 314319 A
chrXI 314324 314324 A
chrXI 314327 314327 C
chrXI 314328 314328 A
chrXI 314329 314329 CT
chrXI 314330 314330 C
chrXI 314331 314331 G
chrXI 314343 314343 C
chrXI 314344 314344 A
chrXI 314352 314352 AT
chrXI 314354 314354 ACT
chrXI 314366 314366 AT
chrXI 314368 314368 C
chrXI 314369 314369 GT
chrXI 314370 314370 T
chrXI 314373 314373 CG
chrXI 314393 314393 AT
chrXI 314401 314401 CG
chrXI 314406 314406 CG
chrXI 314407 314407 C
chrXI 314408 314408 AT
chrXI 314414 314414 CG
chrXI 314416 314416 C
chrXI 314419 314419 T
chrXI 314420 314420 G
chrXI 314432 314432 ACG
chrXI 314436 314436 A
chrXI 314450 314450 CG
chrXI 314451 314451 AT
chrXI 314453 314453 A
chrXI 314454 314454 G
chrXI 314455 314455 A
chrXI 314456 314456 T
chrXI 314457 314457 G
chrXI 314458 314458 C
chrXI 314459 314459 G
chrXI 314460 314460 T
chrXI 314461 314461 G
chrXI 314462 314462 CG
chrXI 314463 314463 AT
chrXI 314464 314464 T
chrXI 314471 314471 ACGT
chrXI 314472 314472 A
chrXI 314473 314473 A
chrXI 314478 314478 AT
chrXI 314479 314479 ACT
chrXI 314480 314480 AT
chrXI 314482 314482 A
chrXI 314502 314502 AT
chrXI 314503 314503 CG
chrXI 314507 314507 AT
chrXI 314510 314510 CG
chrXI 314511 314511 AT
chrXI 314515 314515 AT
chrXI 314516 314516 AT
chrXI 314517 314517 ACT
chrXI 314518 314518 CG
chrXI 314519 314519 AG
chrXI 314520 314520 G
chrXI 314521 314521 AG
chrXI 314522 314522 AT
chrXI 314523 314523 G
chrXI 314524 314524 T
chrXI 314525 314525 AGT
chrXI 314526 314526 ACGT
chrXI 314527 314527 CG
chrXI 314528 314528 A
chrXI 379668 379668 C
chrXI 379669 379669 T
chrXI 379670 379670 T
chrXI 379672 379672 A
chrXI 379676 379676 T
chrXI 379757 379757 T
chrXI 379758 379758 T
chrXI 379761 379761 G
chrXI 379769 379769 G
chrXI 379770 379770 G
chrXI 379772 379772 C
chrXI 432401 432401 A
chrXI 432416 432416 C
chrXI 432427 432427 C
chrXI 432444 432444 T
chrXI 432462 432462 C
chrXI 432569 432569 G
chrXI 432573 432573 T
chrXI 432723 432723 A
chrXI 432725 432725 A
chrXI 432727 432727 A
chrXI 432729 432729 G
chrXI 458124 458124 G
chrXI 458125 458125 C
chrXI 458127 458127 A
chrXI 458128 458128 GT
chrXI 458129 458129 ACG
chrXI 458130 458130 ACT
chrXI 458131 458131 ACG
chrXI 458132 458132 ACG
chrXI 458133 458133 ACT
chrXI 458134 458134 ACG
chrXI 458135 458135 AGT
chrXI 458136 458136 CGT
chrXI 458137 458137 ACG
chrXI 458138 458138 CGT
chrXI 458139 458139 ACG
chrXI 458143 458143 A
chrXI 458145 458145 T
chrXI 458146 458146 T
chrXI 458148 458148 AT
chrXI 458149 458149 T
chrXI 458151 458151 G
chrXI 458152 458152 A
chrXI 458153 458153 G
chrXI 458154 458154 G
chrXI 458156 458156 AT
chrXI 458157 458157 A
chrXI 458159 458159 T
chrXI 458181 458181 G
chrXI 458182 458182 T
chrXI 458184 458184 C
chrXI 458188 458188 G
chrXI 458210 458210 T
chrXI 458213 458213 G
chrXI 458214 458214 G
chrXI 458225 458225 A
chrXI 458234 458234 ACGT
chrXI 458235 458235 AT
chrXI 458236 458236 CG
chrXI 458238 458238 AT
chrXI 458240 458240 AT
chrXI 458241 458241 ACT
chrXI 458242 458242 CGT
chrXI 458244 458244 AT
chrXI 458245 458245 G
chrXI 458246 458246 A
chrXI 458247 458247 A
chrXI 458248 458248 T
chrXI 458250 458250 AT
chrXI 458251 458251 AT
chrXI 458252 458252 CGT
chrXI 458253 458253 T
chrXI 458261 458261 G
chrXI 458263 458263 CG
chrXI 458264 458264 T
chrXI 458265 458265 A
chrXI 458268 458268 C
chrXI 458272 458272 G
chrXI 458273 458273 T
chrXI 458274 458274 T
chrXI 458275 458275 AC
chrXI 458276 458276 CG
chrXI 458277 458277 A
chrXI 458278 458278 C
chrXI 458280 458280 CT
chrXI 458281 458281 A
chrXI 458282 458282 CGT
chrXI 458284 458284 C
chrXI 458285 458285 G
chrXI 458286 458286 AGT
chrXI 458287 458287 T
chrXI 458288 458288 T
chrXI 458289 458289 A
chrXI 458290 458290 C
chrXI 458292 458292 A
chrXI 458293 458293 C
chrXI 458294 458294 T
chrXI 458295 458295 T
chrXI 458296 458296 C
chrXI 458297 458297 AGT
chrXI 458298 458298 CT
chrXI 458299 458299 C
chrXI 458300 458300 C
chrXI 458301 458301 T
chrXI 458302 458302 AGT
chrXI 458303 458303 AT
chrXI 458307 458307 C
chrXI 458312 458312 A
chrXI 458315 458315 C
chrXI 458316 458316 AG
chrXI 458317 458317 T
chrXI 458319 458319 G
chrXI 458320 458320 C
chrXI 458322 458322 A
chrXI 458323 458323 T
chrXI 458324 458324 C
chrXI 458328 458328 CG
chrXI 458329 458329 GT
chrXI 458330 458330 T
chrXI 458331 458331 C
chrXI 458333 458333 T
chrXI 458334 458334 A
chrXI 458336 458336 GT
chrXI 458337 458337 C
chrXI 458339 458339 T
chrXI 458340 458340 T
chrXI 458343 458343 AT
chrXI 458344 458344 T
chrXI 458345 458345 CG
chrXI 458346 458346 AT
chrXI 458348 458348 A
chrXI 458349 458349 T
chrXI 458352 458352 T
chrXI 458356 458356 T
chrXI 458357 458357 CG
chrXI 458359 458359 C
chrXI 458360 458360 G
chrXI 458363 458363 ACGT
chrXI 458366 458366 A
chrXI 458367 458367 G
chrXI 458368 458368 A
chrXI 458370 458370 C
chrXI 458371 458371 T
chrXI 458374 458374 AT
chrXI 458376 458376 CG
chrXI 458377 458377 AT
chrXI 458380 458380 CG
chrXI 458383 458383 ACGT
chrXI 458384 458384 G
chrXI 458385 458385 CG
chrXI 458386 458386 C
chrXI 458387 458387 G
chrXI 458388 458388 C
chrXI 458389 458389 AT
chrXI 458390 458390 CG
chrXI 458393 458393 CG
chrXI 458394 458394 AT
chrXI 458395 458395 CG
chrXI 458399 458399 ACT
chrXI 458400 458400 T
chrXI 458401 458401 CG
chrXI 458402 458402 AT
chrXI 458403 458403 CG
chrXI 458404 458404 A
chrXI 458405 458405 C
chrXI 458406 458406 A
chrXI 458411 458411 C
chrXI 458412 458412 T
chrXI 458418 458418 AT
chrXI 458419 458419 CG
chrXI 458420 458420 AT
chrXI 458422 458422 CG
chrXI 458424 458424 G
chrXI 458425 458425 AT
chrXI 458426 458426 AT
chrXI 458427 458427 CG
chrXI 458428 458428 AT
chrXI 458430 458430 CG
chrXI 458431 458431 G
chrXI 458435 458435 AT
chrXI 458436 458436 CG
chrXI 458437 458437 AT
chrXI 458438 458438 ACGT
chrXI 458439 458439 ACT
chrXI 458440 458440 C
chrXI 458441 458441 ACT
chrXI 458442 458442 T
chrXI 458443 458443 AC
chrXI 458444 458444 G
chrXI 458448 458448 AT
chrXI 458449 458449 A
chrXI 458460 458460 CG
chrXI 458461 458461 C
chrXI 458467 458467 T
chrXI 458472 458472 ACGT
chrXI 458473 458473 ACGT
chrXI 458474 458474 ACGT
chrXI 458475 458475 ACGT
chrXI 458476 458476 ACGT
chrXI 458477 458477 ACGT
chrXI 458478 458478 ACGT
chrXI 458479 458479 ACGT
chrXI 458480 458480 ACGT
chrXI 458481 458481 ACGT
chrXI 458482 458482 ACGT
chrXI 458483 458483 ACGT
chrXI 458484 458484 ACT
chrXI 458485 458485 AGT
chrXI 458486 458486 G
chrXI 458487 458487 AG
chrXI 458488 458488 G
chrXI 458531 458531 CT
chrXI 458533 458533 AG
chrXI 458535 458535 A
chrXI 458536 458536 AG
chrXI 458537 458537 C
chrXI 458538 458538 CGT
chrXI 458539 458539 CT
chrXI 458540 458540 CT
chrXI 458541 458541 AG
chrXI 458542 458542 ACG
chrXI 458543 458543 CG
chrXI 458544 458544 ACG
chrXI 458545 458545 AT
chrXI 458546 458546 CT
chrXI 458550 458550 G
chrXI 458551 458551 G
chrXI 458555 458555 T
chrXI 458595 458595 C
chrXI 458613 458613 G
chrXI 458671 458671 T
chrXI 458672 458672 AT
chrXI 458673 458673 AT
chrXI 458677 458677 AT
chrXI 458679 458679 AT
chrXI 458680 458680 AC
chrXI 458681 458681 C
chrXI 458682 458682 C
chrXI 458683 458683 AC
chrXI 458684 458684 G
chrXI 458685 458685 T
chrXI 458686 458686 T
chrXI 458687 458687 T
chrXI 490954 490954 A
chrXI 490955 490955 A
chrXI 490956 490956 C
chrXI 490962 490962 A
chrXI 491042 491042 T
chrXI 491051 491051 G
chrXI 491052 491052 A
chrXI 491053 491053 A
chrXI 491055 491055 C
chrXI 517438 517438 A
chrXI 517439 517439 A
chrXI 517441 517441 AT
chrXI 517442 517442 G
chrXI 517443 517443 AGT
chrXI 517444 517444 ACG
chrXI 517445 517445 AG
chrXI 517446 517446 CGT
chrXI 517447 517447 ACG
chrXI 517448 517448 ACT
chrXI 517449 517449 CGT
chrXI 517450 517450 ACG
chrXI 517451 517451 AGT
chrXI 517452 517452 ACG
chrXI 517456 517456 A
chrXI 517458 517458 T
chrXI 517459 517459 T
chrXI 517461 517461 AT
chrXI 517462 517462 T
chrXI 517464 517464 T
chrXI 517465 517465 A
chrXI 517466 517466 G
chrXI 517467 517467 GT
chrXI 517469 517469 AT
chrXI 517470 517470 A
chrXI 517472 517472 AT
chrXI 517476 517476 G
chrXI 517477 517477 G
chrXI 517482 517482 CG
chrXI 517485 517485 A
chrXI 517486 517486 T
chrXI 517489 517489 C
chrXI 517491 517491 AT
chrXI 517492 517492 GT
chrXI 517494 517494 G
chrXI 517495 517495 AT
chrXI 517497 517497 C
chrXI 517499 517499 G
chrXI 517500 517500 A
chrXI 517501 517501 G
chrXI 517502 517502 G
chrXI 517506 517506 G
chrXI 517507 517507 A
chrXI 517508 517508 G
chrXI 517510 517510 T
chrXI 517515 517515 C
chrXI 517517 517517 T
chrXI 517518 517518 A
chrXI 517520 517520 G
chrXI 517521 517521 C
chrXI 517523 517523 GT
chrXI 517524 517524 CG
chrXI 517525 517525 ACT
chrXI 517526 517526 CGT
chrXI 517530 517530 C
chrXI 517534 517534 G
chrXI 517538 517538 A
chrXI 517546 517546 A
chrXI 517547 517547 CGT
chrXI 517548 517548 CGT
chrXI 517549 517549 CT
chrXI 517551 517551 CG
chrXI 517553 517553 ACGT
chrXI 517554 517554 ACT
chrXI 517555 517555 CGT
chrXI 517560 517560 A
chrXI 517561 517561 T
chrXI 517563 517563 ACT
chrXI 517564 517564 AT
chrXI 517565 517565 CGT
chrXI 517566 517566 T
chrXI 517568 517568 T
chrXI 517569 517569 ACG
chrXI 517572 517572 G
chrXI 517574 517574 CG
chrXI 517576 517576 CG
chrXI 517577 517577 CGT
chrXI 517578 517578 ACG
chrXI 517581 517581 C
chrXI 517583 517583 T
chrXI 517585 517585 G
chrXI 517586 517586 T
chrXI 517587 517587 T
chrXI 517588 517588 AC
chrXI 517589 517589 CG
chrXI 517590 517590 A
chrXI 517591 517591 C
chrXI 517592 517592 G
chrXI 517593 517593 CT
chrXI 517594 517594 A
chrXI 517595 517595 CGT
chrXI 517597 517597 CG
chrXI 517598 517598 CG
chrXI 517599 517599 AGT
chrXI 517600 517600 T
chrXI 517601 517601 T
chrXI 517602 517602 AT
chrXI 517603 517603 C
chrXI 517605 517605 A
chrXI 517606 517606 C
chrXI 517607 517607 T
chrXI 517608 517608 T
chrXI 517609 517609 C
chrXI 517610 517610 AGT
chrXI 517611 517611 CT
chrXI 517612 517612 C
chrXI 517613 517613 C
chrXI 517614 517614 T
chrXI 517615 517615 AGT
chrXI 517616 517616 AT
chrXI 517620 517620 C
chrXI 517624 517624 C
chrXI 517625 517625 A
chrXI 517628 517628 C
chrXI 517629 517629 AGT
chrXI 517630 517630 AT
chrXI 517631 517631 AT
chrXI 517632 517632 AG
chrXI 517633 517633 AC
chrXI 517634 517634 AGT
chrXI 517635 517635 AGT
chrXI 517636 517636 AT
chrXI 517637 517637 CG
chrXI 517641 517641 CG
chrXI 517642 517642 AGT
chrXI 517643 517643 T
chrXI 517644 517644 C
chrXI 517646 517646 T
chrXI 517647 517647 A
chrXI 517649 517649 GT
chrXI 517650 517650 C
chrXI 517652 517652 T
chrXI 517653 517653 T
chrXI 517656 517656 AT
chrXI 517657 517657 T
chrXI 517658 517658 G
chrXI 517659 517659 AT
chrXI 517661 517661 A
chrXI 517662 517662 T
chrXI 517665 517665 T
chrXI 517669 517669 T
chrXI 517670 517670 CG
chrXI 517672 517672 C
chrXI 517673 517673 G
chrXI 517676 517676 ACGT
chrXI 517679 517679 A
chrXI 517680 517680 G
chrXI 517681 517681 A
chrXI 517683 517683 C
chrXI 517684 517684 T
chrXI 517687 517687 AT
chrXI 517689 517689 CG
chrXI 517690 517690 AT
chrXI 517693 517693 CG
chrXI 517696 517696 ACGT
chrXI 517697 517697 G
chrXI 517698 517698 CG
chrXI 517699 517699 C
chrXI 517700 517700 G
chrXI 517701 517701 C
chrXI 517702 517702 AT
chrXI 517703 517703 CG
chrXI 517706 517706 CG
chrXI 517707 517707 AT
chrXI 517708 517708 CG
chrXI 517712 517712 ACT
chrXI 517713 517713 T
chrXI 517714 517714 CG
chrXI 517715 517715 AT
chrXI 517716 517716 CG
chrXI 517717 517717 A
chrXI 517718 517718 C
chrXI 517719 517719 A
chrXI 517724 517724 C
chrXI 517725 517725 T
chrXI 517731 517731 AT
chrXI 517732 517732 CG
chrXI 517733 517733 AT
chrXI 517735 517735 CG
chrXI 517737 517737 G
chrXI 517738 517738 AT
chrXI 517739 517739 AT
chrXI 517740 517740 CG
chrXI 517741 517741 AT
chrXI 517743 517743 CG
chrXI 517744 517744 G
chrXI 517748 517748 AT
chrXI 517749 517749 CG
chrXI 517750 517750 AT
chrXI 517751 517751 ACGT
chrXI 517752 517752 ACT
chrXI 517753 517753 C
chrXI 517754 517754 ACT
chrXI 517755 517755 T
chrXI 517756 517756 AC
chrXI 517757 517757 G
chrXI 517761 517761 AT
chrXI 517762 517762 A
chrXI 517773 517773 CG
chrXI 517774 517774 C
chrXI 517780 517780 T
chrXI 517785 517785 ACGT
chrXI 517786 517786 ACGT
chrXI 517787 517787 ACGT
chrXI 517788 517788 ACGT
chrXI 517789 517789 ACGT
chrXI 517790 517790 ACGT
chrXI 517791 517791 ACGT
chrXI 517792 517792 ACGT
chrXI 517793 517793 ACGT
chrXI 517794 517794 ACGT
chrXI 517795 517795 ACGT
chrXI 517796 517796 ACGT
chrXI 517797 517797 ACGT
chrXI 517798 517798 AG
chrXI 517799 517799 AGT
chrXI 517800 517800 AG
chrXI 552134 552134 T
chrXI 552173 552173 C
chrXI 552179 552179 C
chrXI 552215 552215 G
chrXI 552224 552224 T
chrXI 552236 552236 CG
chrXI 554976 554976 G
chrXI 554979 554979 A
chrXI 554980 554980 T
chrXI 554982 554982 G
chrXI 554986 554986 T
chrXI 555046 555046 C
chrXI 555211 555211 AT
chrXI 555214 555214 CG
chrXI 555859 555859 AT
chrXI 556156 556156 AT
chrXI 556162 556162 CG
chrXI 556175 556175 A
chrXI 556176 556176 AG
chrXI 556177 556177 A
chrXI 578933 578933 A
chrXI 578935 578935 A
chrXI 578938 578938 T
chrXI 578939 578939 A
chrXI 578940 578940 CT
chrXI 578941 578941 AC
chrXI 578942 578942 AT
chrXI 578943 578943 GT
chrXI 578944 578944 AC
chrXI 578945 578945 CG
chrXI 578946 578946 AG
chrXI 578947 578947 GT
chrXI 578948 578948 AC
chrXI 578949 578949 AT
chrXI 578950 578950 AGT
chrXI 578951 578951 A
chrXI 578952 578952 C
chrXI 578953 578953 T
chrXI 579006 579006 T
chrXI 579066 579066 CG
chrXI 579067 579067 ACT
chrXI 579068 579068 AT
chrXI 579070 579070 A
chrXI 579073 579073 GT
chrXI 579074 579074 T
chrXI 579075 579075 ACG
chrXI 579076 579076 ACGT
chrXI 579077 579077 CG
chrXI 579078 579078 G
chrXI 579079 579079 AC
chrXI 579080 579080 AGT
chrXI 579081 579081 AC
chrXI 579082 579082 AC
chrXI 579084 579084 T
chrXI 579086 579086 C
chrXI 618074 618074 C
chrXI 618080 618080 A
chrXI 618083 618083 A
chrXI 618089 618089 C
chrXI 618095 618095 G
chrXI 618182 618182 C
chrXI 618194 618194 T
chrXI 618200 618200 A
chrXI 618212 618212 G
chrXI 618215 618215 C
chrXI 618217 618217 A
chrXI 618218 618218 G
chrXI 618227 618227 A
chrXI 618275 618275 A
chrXI 618293 618293 AT
chrXI 618299 618299 AT
chrXI 618317 618317 AT
chrXI 618340 618340 CG
chrXI 618341 618341 CG
chrXI 618344 618344 AT
chrXI 618347 618347 AT
chrXI 618368 618368 CG
chrXI 618371 618371 AT
chrXI 647347 647347 T
chrXI 647350 647350 C
chrXI 647351 647351 A
chrXI 647384 647384 A
chrXI 647387 647387 T
chrXI 647420 647420 T
chrXI 647431 647431 G
chrXI 647453 647453 A
chrXI 647465 647465 G
chrXI 647468 647468 C
chrXI 647534 647534 T
chrXI 647540 647540 G
chrXI 647573 647573 G
chrXI 647576 647576 C
chrXI 647585 647585 A
chrXI 647591 647591 A
chrXI 647594 647594 C
chrXI 647609 647609 C
chrXI 647620 647620 C
chrXI 647642 647642 G
chrXI 647654 647654 A
chrXI 647657 647657 T
chrXI 647723 647723 T
chrXI 647728 647728 G
chrXI 647729 647729 G
chrXI 647762 647762 G
chrXI 647765 647765 C
chrXI 647774 647774 A
chrXI 647780 647780 A
chrXI 647783 647783 C
chrXI 647798 647798 C
chrXI 647809 647809 G
chrXI 647831 647831 G
chrXI 647843 647843 A
chrXI 647846 647846 T
chrXI 647912 647912 A
chrXI 647914 647914 C
chrXI 647917 647917 G
chrXI 647918 647918 G
chrXI 647951 647951 G
chrXI 647954 647954 T
chrXI 647963 647963 A
chrXI 647969 647969 A
chrXI 647972 647972 C
chrXI 647987 647987 T
chrXI 647998 647998 C
chrXI 648020 648020 G
chrXI 648032 648032 A
chrXI 648035 648035 T
chrXI 648101 648101 T
chrXI 648143 648143 T
chrXI 648152 648152 T
chrXI 648158 648158 C
chrXI 648161 648161 T
chrXI 658563 658563 C
chrXI 658564 658564 G
chrXI 658565 658565 C
chrXI 658570 658570 G
chrXI 658571 658571 T
chrXI 658677 658677 A
chrXI 658679 658679 G
chrXI 658680 658680 C
chrXI 658681 658681 G
chrXI 658688 658688 AT
chrXI 658689 658689 AT
chrXI 658693 658693 AT
chrXI 658694 658694 CG
chrXI 658695 658695 AT
chrXI 658699 658699 AT
chrXI 658700 658700 AT
chrXI 658702 658702 CG
chrXI 658703 658703 AT
chrXI 658746 658746 C
chrXI 658968 658968 CG
chrXI 659450 659450 AT
chrXI 659540 659540 AT
chrXI 659597 659597 CG
chrXI 659832 659832 AT
chrXI 660039 660039 AT
chrXI 660059 660059 AT
chrXI 660077 660077 CG
chrXI 660337 660337 CG
chrXI 660424 660424 AT
chrXI 660530 660530 AT
chrXI 660533 660533 CG
chrXI 660554 660554 CG
chrXI 660557 660557 CG
chrXI 660565 660565 CG
chrXI 660572 660572 A
chrXI 660575 660575 C
chrXI 660577 660577 A
chrXI 660637 660637 C
chrXI 660644 660644 T
chrXI 660700 660700 CG
chrXI 660787 660787 AT
chrXI 660798 660798 AT
chrXI 660826 660826 AT
chrXI 660936 660936 CG
chrXI 661005 661005 CG
chrXI 661077 661077 CG
chrXI 661093 661093 CG
chrXI 661167 661167 AT
chrXI 661186 661186 AT
chrXI 661196 661196 AT
chrXI 661197 661197 AT
chrXI 661198 661198 CG
chrXI 661271 661271 A
chrXI 661273 661273 T
chrXI 661279 661279 G
chrXI 661393 661393 A
chrXI 661394 661394 A
chrXI 661396 661396 G
chrXI 661397 661397 G
chrXI 661398 661398 AT
chrXI 661415 661415 G
chrXI 661417 661417 CG
chrXI 661419 661419 AT
chrXI 661420 661420 AT
chrXI 661422 661422 AT
chrXI 661423 661423 AT
chrXI 661424 661424 CG
chrXI 661702 661702 CG
chrXI 661762 661762 AT
chrXI 661789 661789 CG
chrXI 661888 661888 AT
chrXI 661960 661960 AT
chrXI 661963 661963 AT
chrXI 661981 661981 CG
chrXI 662044 662044 AT
chrXI 662123 662123 CG
chrXI 662308 662308 CG
chrXI 662314 662314 CG
chrXI 662344 662344 CG
chrXI 662530 662530 AT
chrXI 662791 662791 AT
chrXI 662872 662872 CG
chrXI 663043 663043 CG
chrXI 663128 663128 CG
chrXI 663149 663149 CG
chrXI 663279 663279 AT
chrXI 663302 663302 G
chrXI 663303 663303 T
chrXI 663304 663304 G
chrXI 663310 663310 A
chrXI 663313 663313 G
chrXI 663314 663314 C
chrXI 663323 663323 AT
chrXI 663324 663324 CG
chrXI 663325 663325 AT
chrXI 663328 663328 CG
chrXI 663329 663329 CG
chrXI 663330 663330 AT
chrXI 663368 663368 C
chrXI 663432 663432 CG
chrXI 663476 663476 G
chrXI 663490 663490 CG
chrXI 663518 663518 CG
chrXI 663524 663524 C
chrXI 663525 663525 T
chrXI 663526 663526 GT
chrXI 663527 663527 C
chrXI 663545 663545 G
chrXI 663640 663640 G
chrXI 663641 663641 A
chrXI 663649 663649 G
chrXI 663651 663651 CG
chrXI 663652 663652 G
chrXI 663653 663653 ACG
chrXI 663654 663654 C
chrXI 663655 663655 CT
chrXI 663656 663656 AG
chrXI 663657 663657 G
chrXI 663658 663658 C
chrXI 663725 663725 G
chrXI 663994 663994 T
chrXI 664000 664000 T
chrXI 664005 664005 C
chrXI 664006 664006 CT
chrXI 664007 664007 ACT
chrXI 664008 664008 C
chrXI 664011 664011 C
chrXI 664012 664012 AC
chrXI 664013 664013 AC
chrXI 664014 664014 G
chrXI 664059 664059 A
chrXI 664104 664104 CG
chrXI 664108 664108 AT
chrXI 664123 664123 T
chrXI 664125 664125 G
chrXI 664128 664128 AT
chrXI 664129 664129 CG
chrXI 664131 664131 C
chrXI 664132 664132 G
chrXI 664133 664133 C
chrXI 664144 664144 T
chrXI 664218 664218 T
chrXI 664233 664233 AT
chrXI 664250 664250 AT
chrXI 664256 664256 CG
chrXI 664262 664262 CG
chrXI 664340 664340 C
chrXI 664345 664345 C
chrXI 664348 664348 G
chrXI 664498 664498 AT
chrXI 664865 664865 AT
chrXI 665018 665018 CG
chrXI 665019 665019 CG
chrXI 665020 665020 AT
chrXI 665023 665023 CG
chrXI 665024 665024 AT
chrXI 665026 665026 AT
chrXI 665053 665053 A
chrXI 665054 665054 G
chrXI 665056 665056 A
chrXI 665057 665057 T
chrXI 665058 665058 A
chrXI 665060 665060 T
chrXI 665129 665129 G
chrXI 665163 665163 AT
chrXI 665180 665180 AT
chrXI 665216 665216 AT
chrXI 665227 665227 AT
chrXI 665228 665228 CG
chrXI 665232 665232 G
chrXI 665266 665266 A
chrXI 665267 665267 A
chrXI 665268 665268 A
chrXI 665287 665287 T
chrXI 665296 665296 A
chrXI 665327 665327 A
chrXI 665333 665333 CG
chrXI 665361 665361 C
chrXI 665396 665396 CG
chrXI 665398 665398 CG
chrXI 665405 665405 A
chrXI 665498 665498 C
chrXI 665501 665501 G
chrXI 665513 665513 A
chrXI 665516 665516 A
chrXI 665568 665568 A
chrXI 665602 665602 A
chrXI 665608 665608 A
chrXI 665609 665609 G
chrXI 665610 665610 G
chrXI 665627 665627 AT
chrXI 665629 665629 CT
chrXI 665643 665643 T
chrXI 665658 665658 C
chrXI 665664 665664 T
chrXI 665666 665666 T
chrXI 665667 665667 AT
chrXI 665668 665668 T
chrXI 665676 665676 G
chrXI 665696 665696 G
chrXI 665714 665714 G
chrXI 665715 665715 T
chrXI 665718 665718 A
chrXI 665725 665725 AT
chrXI 665736 665736 G
chrXI 665737 665737 A
chrXI 665738 665738 C
chrXI 665739 665739 C
chrXI 665750 665750 C
chrXI 665787 665787 A
chrXI 665791 665791 CG
chrXI 665798 665798 CG
chrXI 665809 665809 G
chrXI 665816 665816 AT
chrXI 665826 665826 AT
chrXI 665831 665831 CG
chrXI 665838 665838 AT
chrXI 665842 665842 AT
chrXI 665843 665843 AT
chrXI 665844 665844 AT
chrXI 665861 665861 CG
chrXI 665871 665871 T
chrXI 665927 665927 T
chrXI 665931 665931 G
chrXI 665932 665932 A
chrXI 665933 665933 G
chrXI 665935 665935 G
chrXI 665962 665962 A
chrXI 665963 665963 A
chrXI 665968 665968 A
chrXI 665974 665974 G
chrXI 665976 665976 T
chrXI 665979 665979 A
chrXI 665985 665985 G
chrXI 665986 665986 G
chrXI 665987 665987 A
chrXI 665996 665996 G
chrXI 666002 666002 T
chrXI 666005 666005 A
chrXI 666019 666019 C
chrXI 666024 666024 AC
chrXI 666030 666030 A
chrXI 666034 666034 G
chrXI 666040 666040 C
chrXI 666051 666051 CG
chrXI 666053 666053 A
chrXI 666055 666055 CG
chrXI 666062 666062 AT
chrXI 666063 666063 G
chrXI 666066 666066 C
chrXI 666071 666071 T
chrXI 666072 666072 CG
chrXI 666073 666073 T
chrXI 666077 666077 GT
chrXI 666082 666082 A
chrXI 666090 666090 A
chrXI 666091 666091 CG
chrXI 666094 666094 A
chrXI 666095 666095 C
chrXI 666110 666110 AG
chrXI 666111 666111 A
chrXI 666116 666116 C
chrXI 666117 666117 CGT
chrXI 666123 666123 CG
chrXI 666133 666133 AT
chrXI 666137 666137 A
chrXI 666143 666143 A
chrXI 666145 666145 A
chrXI 666158 666158 C
chrXI 666164 666164 AT
chrXI 666165 666165 AT
chrXI 666175 666175 CG
chrXI 666177 666177 AT
chrXI 666186 666186 AT
chrXI 666187 666187 A
chrXI 666188 666188 CT
chrXI 666189 666189 G
chrXI 666191 666191 G
chrXI 666193 666193 G
chrXI 666194 666194 C
chrXI 666195 666195 C
chrXI 666198 666198 CG
chrXI 666199 666199 A
chrXI 666204 666204 CG
chrXI 666205 666205 AT
chrXI 666206 666206 AT
chrXI 666209 666209 CG
chrXI 666238 666238 C
chrXI 666248 666248 T
chrXI 666271 666271 A
chrXI 666298 666298 A
chrXI 666300 666300 G
chrXI 666303 666303 A
chrXI 666304 666304 G
chrXI 666338 666338 A
chrXI 666344 666344 CG
chrXI 666346 666346 AT
chrXI 666348 666348 CG
chrXI 666364 666364 AT
chrXI 666381 666381 T
chrXI 666382 666382 A
