# Supplementary material for: Sequence Profiling of the Saccharomyces cerevisiae Genome Permits Deconvolution of Unique and Multialigned Reads for Variant Detection
Source: G3 (Bethesda). 2014 Feb 20;4(4):707–15. doi: 10.1534/g3.113.009464 (PMC4059241; doi:10.1534/g3.113.009464)
Supplement: Supporting Information [file supp_g3.113.009464_FileS1.zip › resources/100nt/chrXII_100_intrasnv.bed]

track name=intraSNV_100 description="intra SNV from HTS profile"
chrXII 121 121 C
chrXII 126 126 G
chrXII 127 127 GT
chrXII 128 128 AGT
chrXII 129 129 AT
chrXII 130 130 T
chrXII 131 131 T
chrXII 132 132 T
chrXII 133 133 A
chrXII 134 134 A
chrXII 135 135 T
chrXII 136 136 T
chrXII 156 156 T
chrXII 176 176 A
chrXII 182 182 T
chrXII 187 187 C
chrXII 190 190 T
chrXII 191 191 T
chrXII 192 192 T
chrXII 195 195 C
chrXII 206 206 G
chrXII 217 217 T
chrXII 237 237 A
chrXII 266 266 C
chrXII 267 267 T
chrXII 268 268 A
chrXII 305 305 G
chrXII 306 306 C
chrXII 315 315 C
chrXII 320 320 C
chrXII 324 324 T
chrXII 325 325 C
chrXII 329 329 G
chrXII 376 376 A
chrXII 378 378 A
chrXII 393 393 T
chrXII 403 403 T
chrXII 406 406 T
chrXII 410 410 CT
chrXII 411 411 A
chrXII 412 412 G
chrXII 420 420 T
chrXII 458 458 G
chrXII 510 510 C
chrXII 518 518 AT
chrXII 525 525 AT
chrXII 526 526 AT
chrXII 527 527 CG
chrXII 528 528 T
chrXII 529 529 T
chrXII 530 530 T
chrXII 531 531 AG
chrXII 532 532 G
chrXII 554 554 G
chrXII 555 555 AC
chrXII 556 556 GT
chrXII 557 557 A
chrXII 558 558 G
chrXII 559 559 C
chrXII 561 561 T
chrXII 562 562 GT
chrXII 563 563 C
chrXII 564 564 GT
chrXII 584 584 GT
chrXII 585 585 G
chrXII 586 586 GT
chrXII 587 587 CG
chrXII 588 588 ACT
chrXII 589 589 AG
chrXII 590 590 G
chrXII 591 591 C
chrXII 598 598 T
chrXII 605 605 C
chrXII 641 641 G
chrXII 662 662 T
chrXII 687 687 C
chrXII 715 715 CG
chrXII 738 738 G
chrXII 788 788 T
chrXII 813 813 G
chrXII 928 928 C
chrXII 950 950 C
chrXII 951 951 A
chrXII 982 982 T
chrXII 993 993 AT
chrXII 1060 1060 A
chrXII 1211 1211 T
chrXII 1228 1228 AT
chrXII 1239 1239 AT
chrXII 1296 1296 A
chrXII 1338 1338 T
chrXII 1346 1346 T
chrXII 1384 1384 C
chrXII 1428 1428 C
chrXII 1431 1431 G
chrXII 1451 1451 AT
chrXII 1569 1569 G
chrXII 1601 1601 G
chrXII 1689 1689 G
chrXII 1692 1692 G
chrXII 1693 1693 G
chrXII 1695 1695 G
chrXII 1704 1704 CG
chrXII 1708 1708 C
chrXII 1713 1713 C
chrXII 1714 1714 T
chrXII 1717 1717 A
chrXII 1718 1718 C
chrXII 1723 1723 A
chrXII 1725 1725 A
chrXII 1728 1728 GT
chrXII 1729 1729 T
chrXII 1731 1731 G
chrXII 1739 1739 C
chrXII 1740 1740 CG
chrXII 1744 1744 AT
chrXII 1749 1749 T
chrXII 1750 1750 CG
chrXII 1753 1753 A
chrXII 1754 1754 C
chrXII 1757 1757 C
chrXII 1759 1759 A
chrXII 1761 1761 CG
chrXII 1763 1763 T
chrXII 1764 1764 AG
chrXII 1765 1765 G
chrXII 1767 1767 G
chrXII 1780 1780 C
chrXII 1786 1786 T
chrXII 1789 1789 A
chrXII 1790 1790 C
chrXII 1793 1793 C
chrXII 1795 1795 A
chrXII 1797 1797 G
chrXII 1800 1800 CG
chrXII 1801 1801 G
chrXII 1803 1803 G
chrXII 1804 1804 T
chrXII 1807 1807 A
chrXII 1810 1810 C
chrXII 1812 1812 CG
chrXII 1816 1816 C
chrXII 1822 1822 C
chrXII 1824 1824 A
chrXII 1831 1831 A
chrXII 1833 1833 G
chrXII 1836 1836 G
chrXII 1837 1837 G
chrXII 1838 1838 T
chrXII 1846 1846 A
chrXII 1848 1848 A
chrXII 1852 1852 T
chrXII 1857 1857 G
chrXII 1860 1860 A
chrXII 1861 1861 G
chrXII 1862 1862 A
chrXII 1867 1867 G
chrXII 1872 1872 A
chrXII 1884 1884 CG
chrXII 1888 1888 CG
chrXII 1893 1893 CG
chrXII 1894 1894 T
chrXII 1897 1897 AT
chrXII 1898 1898 CG
chrXII 1901 1901 AT
chrXII 1905 1905 G
chrXII 1908 1908 A
chrXII 1909 1909 G
chrXII 1911 1911 G
chrXII 1920 1920 C
chrXII 1924 1924 AT
chrXII 1929 1929 C
chrXII 1930 1930 C
chrXII 1933 1933 A
chrXII 1934 1934 C
chrXII 1937 1937 AT
chrXII 1941 1941 G
chrXII 1944 1944 G
chrXII 1945 1945 G
chrXII 1947 1947 AT
chrXII 1955 1955 C
chrXII 1956 1956 CG
chrXII 1960 1960 T
chrXII 1966 1966 C
chrXII 1968 1968 A
chrXII 1970 1970 C
chrXII 1975 1975 A
chrXII 1977 1977 G
chrXII 1980 1980 G
chrXII 1981 1981 G
chrXII 1990 1990 A
chrXII 1992 1992 A
chrXII 1996 1996 T
chrXII 2001 2001 G
chrXII 2011 2011 G
chrXII 2013 2013 A
chrXII 2016 2016 AT
chrXII 2017 2017 T
chrXII 2018 2018 T
chrXII 2022 2022 A
chrXII 2028 2028 CG
chrXII 2032 2032 AT
chrXII 2037 2037 CG
chrXII 2038 2038 T
chrXII 2041 2041 CG
chrXII 2042 2042 AT
chrXII 2047 2047 AT
chrXII 2049 2049 AT
chrXII 2052 2052 T
chrXII 2053 2053 T
chrXII 2055 2055 G
chrXII 2058 2058 A
chrXII 2064 2064 C
chrXII 2068 2068 C
chrXII 2073 2073 C
chrXII 2074 2074 T
chrXII 2076 2076 A
chrXII 2077 2077 A
chrXII 2078 2078 C
chrXII 2083 2083 A
chrXII 2085 2085 G
chrXII 2086 2086 CG
chrXII 2088 2088 CG
chrXII 2089 2089 CG
chrXII 2092 2092 AT
chrXII 2098 2098 ACGT
chrXII 2100 2100 A
chrXII 2104 2104 T
chrXII 2119 2119 G
chrXII 2121 2121 A
chrXII 2122 2122 G
chrXII 2124 2124 C
chrXII 2128 2128 T
chrXII 2130 2130 A
chrXII 2136 2136 C
chrXII 2140 2140 AT
chrXII 2145 2145 CG
chrXII 2146 2146 T
chrXII 2149 2149 CG
chrXII 2150 2150 A
chrXII 2155 2155 AT
chrXII 2157 2157 A
chrXII 2166 2166 A
chrXII 2172 2172 C
chrXII 2176 2176 C
chrXII 2181 2181 C
chrXII 2185 2185 A
chrXII 2186 2186 C
chrXII 2194 2194 CG
chrXII 2196 2196 AGT
chrXII 2197 2197 AT
chrXII 2199 2199 G
chrXII 2200 2200 CG
chrXII 2202 2202 A
chrXII 2206 2206 ACGT
chrXII 2208 2208 A
chrXII 2211 2211 G
chrXII 2212 2212 C
chrXII 2214 2214 G
chrXII 2216 2216 T
chrXII 2217 2217 CG
chrXII 2218 2218 GT
chrXII 2220 2220 CG
chrXII 2221 2221 AG
chrXII 2222 2222 G
chrXII 2224 2224 C
chrXII 2225 2225 CT
chrXII 2237 2237 CG
chrXII 2269 2269 T
chrXII 2299 2299 T
chrXII 2315 2315 AT
chrXII 2340 2340 AT
chrXII 2393 2393 C
chrXII 2394 2394 A
chrXII 2395 2395 G
chrXII 2397 2397 A
chrXII 2398 2398 CT
chrXII 2399 2399 ACG
chrXII 2400 2400 T
chrXII 2402 2402 A
chrXII 2404 2404 C
chrXII 2407 2407 A
chrXII 2421 2421 G
chrXII 2422 2422 C
chrXII 2423 2423 AC
chrXII 2424 2424 AGT
chrXII 2425 2425 CG
chrXII 2426 2426 C
chrXII 2427 2427 C
chrXII 2430 2430 T
chrXII 2437 2437 AT
chrXII 2439 2439 CG
chrXII 2442 2442 AT
chrXII 2443 2443 CG
chrXII 2446 2446 AT
chrXII 2447 2447 CG
chrXII 2448 2448 AT
chrXII 2499 2499 T
chrXII 2505 2505 C
chrXII 2529 2529 G
chrXII 2557 2557 G
chrXII 2559 2559 G
chrXII 2562 2562 A
chrXII 2563 2563 CG
chrXII 2564 2564 C
chrXII 2565 2565 C
chrXII 2589 2589 A
chrXII 2679 2679 T
chrXII 2695 2695 AT
chrXII 2701 2701 T
chrXII 2709 2709 C
chrXII 2742 2742 A
chrXII 2743 2743 AT
chrXII 2744 2744 GT
chrXII 2745 2745 CT
chrXII 2746 2746 AC
chrXII 2747 2747 A
chrXII 2748 2748 C
chrXII 2749 2749 AT
chrXII 2750 2750 A
chrXII 2751 2751 A
chrXII 2753 2753 AT
chrXII 2754 2754 ACG
chrXII 2755 2755 CG
chrXII 2757 2757 AT
chrXII 2760 2760 G
chrXII 2860 2860 C
chrXII 2921 2921 G
chrXII 2951 2951 T
chrXII 3048 3048 T
chrXII 3096 3096 AT
chrXII 3108 3108 CG
chrXII 3210 3210 C
chrXII 3358 3358 T
chrXII 3407 3407 CG
chrXII 3413 3413 AT
chrXII 3476 3476 C
chrXII 3492 3492 AT
chrXII 3590 3590 A
chrXII 3646 3646 CG
chrXII 3654 3654 A
chrXII 3711 3711 G
chrXII 3720 3720 G
chrXII 3722 3722 CG
chrXII 3728 3728 T
chrXII 3777 3777 G
chrXII 3816 3816 C
chrXII 3836 3836 CG
chrXII 3837 3837 AT
chrXII 3838 3838 CG
chrXII 3841 3841 AT
chrXII 3843 3843 CG
chrXII 3845 3845 CG
chrXII 3846 3846 CG
chrXII 3875 3875 T
chrXII 4003 4003 A
chrXII 4006 4006 A
chrXII 4007 4007 GT
chrXII 4008 4008 A
chrXII 4010 4010 T
chrXII 4012 4012 C
chrXII 4019 4019 T
chrXII 4035 4035 T
chrXII 4084 4084 CG
chrXII 4158 4158 G
chrXII 4159 4159 T
chrXII 4160 4160 A
chrXII 4162 4162 C
chrXII 4163 4163 G
chrXII 4164 4164 AT
chrXII 4165 4165 CG
chrXII 4166 4166 T
chrXII 4167 4167 AT
chrXII 4168 4168 CG
chrXII 4169 4169 AT
chrXII 4171 4171 G
chrXII 4172 4172 C
chrXII 4200 4200 CG
chrXII 4204 4204 G
chrXII 4208 4208 AT
chrXII 4211 4211 C
chrXII 4224 4224 AT
chrXII 4231 4231 AT
chrXII 4242 4242 AT
chrXII 4256 4256 CG
chrXII 4271 4271 AT
chrXII 4275 4275 CG
chrXII 4323 4323 AT
chrXII 4333 4333 AT
chrXII 4340 4340 AT
chrXII 4350 4350 A
chrXII 4351 4351 GT
chrXII 4352 4352 AT
chrXII 4353 4353 C
chrXII 4355 4355 A
chrXII 4356 4356 C
chrXII 4357 4357 G
chrXII 4359 4359 A
chrXII 4363 4363 T
chrXII 4364 4364 AG
chrXII 4365 4365 AG
chrXII 4367 4367 C
chrXII 4368 4368 T
chrXII 4369 4369 AG
chrXII 4370 4370 AG
chrXII 4373 4373 A
chrXII 4469 4469 CG
chrXII 4472 4472 CG
chrXII 4474 4474 AT
chrXII 4477 4477 CG
chrXII 4479 4479 AT
chrXII 4485 4485 T
chrXII 4486 4486 G
chrXII 4487 4487 CG
chrXII 4489 4489 G
chrXII 4491 4491 T
chrXII 4493 4493 T
chrXII 4494 4494 G
chrXII 4542 4542 AT
chrXII 4556 4556 AT
chrXII 4583 4583 AT
chrXII 4589 4589 CG
chrXII 4613 4613 T
chrXII 4650 4650 AT
chrXII 4785 4785 A
chrXII 4786 4786 C
chrXII 4789 4789 T
chrXII 4792 4792 A
chrXII 4793 4793 GT
chrXII 4794 4794 AC
chrXII 4795 4795 G
chrXII 4798 4798 AT
chrXII 4801 4801 CG
chrXII 4802 4802 AT
chrXII 4851 4851 AT
chrXII 4852 4852 C
chrXII 4895 4895 CG
chrXII 4904 4904 AT
chrXII 4921 4921 CG
chrXII 4934 4934 A
chrXII 4935 4935 A
chrXII 4936 4936 T
chrXII 4938 4938 A
chrXII 4939 4939 T
chrXII 4942 4942 AT
chrXII 4943 4943 G
chrXII 4944 4944 C
chrXII 4945 4945 T
chrXII 4946 4946 C
chrXII 4951 4951 A
chrXII 4952 4952 CT
chrXII 4953 4953 G
chrXII 4956 4956 T
chrXII 4988 4988 T
chrXII 5002 5002 T
chrXII 5014 5014 G
chrXII 5019 5019 C
chrXII 5051 5051 G
chrXII 5052 5052 AG
chrXII 5053 5053 AG
chrXII 5054 5054 G
chrXII 5055 5055 C
chrXII 5056 5056 C
chrXII 5057 5057 T
chrXII 5058 5058 CG
chrXII 5059 5059 C
chrXII 5060 5060 CG
chrXII 5072 5072 A
chrXII 5073 5073 G
chrXII 5074 5074 AC
chrXII 5075 5075 AG
chrXII 5076 5076 CT
chrXII 5077 5077 AC
chrXII 5078 5078 G
chrXII 5079 5079 GT
chrXII 5080 5080 CT
chrXII 5081 5081 CG
chrXII 5082 5082 G
chrXII 5083 5083 CG
chrXII 5084 5084 CG
chrXII 5086 5086 AT
chrXII 5087 5087 CG
chrXII 5088 5088 AT
chrXII 5091 5091 AT
chrXII 5110 5110 C
chrXII 5121 5121 C
chrXII 5122 5122 G
chrXII 5124 5124 T
chrXII 5161 5161 C
chrXII 5162 5162 G
chrXII 5197 5197 C
chrXII 5198 5198 G
chrXII 5204 5204 C
chrXII 5205 5205 A
chrXII 5206 5206 G
chrXII 5208 5208 A
chrXII 5219 5219 A
chrXII 5220 5220 A
chrXII 5221 5221 T
chrXII 5223 5223 GT
chrXII 5225 5225 A
chrXII 5226 5226 T
chrXII 5227 5227 T
chrXII 5234 5234 C
chrXII 5238 5238 CG
chrXII 5250 5250 AT
chrXII 5252 5252 CG
chrXII 5253 5253 CG
chrXII 5256 5256 AT
chrXII 5257 5257 CG
chrXII 5258 5258 AT
chrXII 5268 5268 A
chrXII 5269 5269 T
chrXII 5270 5270 G
chrXII 5271 5271 T
chrXII 5272 5272 T
chrXII 5274 5274 AG
chrXII 5275 5275 CG
chrXII 5276 5276 G
chrXII 5284 5284 A
chrXII 5305 5305 AT
chrXII 5346 5346 AT
chrXII 5359 5359 AT
chrXII 5367 5367 A
chrXII 5368 5368 GT
chrXII 5369 5369 G
chrXII 5399 5399 A
chrXII 5406 5406 CG
chrXII 5411 5411 T
chrXII 5413 5413 AT
chrXII 5419 5419 A
chrXII 5420 5420 C
chrXII 5421 5421 A
chrXII 5430 5430 CG
chrXII 5459 5459 AT
chrXII 5486 5486 A
chrXII 5487 5487 AG
chrXII 5488 5488 CT
chrXII 5489 5489 T
chrXII 5490 5490 G
chrXII 5544 5544 T
chrXII 5545 5545 CT
chrXII 5546 5546 T
chrXII 5548 5548 G
chrXII 5549 5549 A
chrXII 5646 5646 AT
chrXII 5647 5647 CG
chrXII 5656 5656 CG
chrXII 5661 5661 CG
chrXII 5662 5662 GT
chrXII 5663 5663 ACG
chrXII 5664 5664 AT
chrXII 5665 5665 AT
chrXII 5666 5666 CG
chrXII 5667 5667 AT
chrXII 5668 5668 CG
chrXII 5669 5669 AG
chrXII 5670 5670 ACT
chrXII 5671 5671 ACG
chrXII 5672 5672 ACGT
chrXII 5673 5673 AGT
chrXII 5674 5674 CGT
chrXII 5675 5675 A
chrXII 5678 5678 AT
chrXII 5679 5679 CG
chrXII 5680 5680 A
chrXII 5681 5681 CG
chrXII 5682 5682 AT
chrXII 5683 5683 AT
chrXII 5684 5684 A
chrXII 5687 5687 CG
chrXII 5688 5688 AT
chrXII 5689 5689 A
chrXII 5694 5694 A
chrXII 5697 5697 A
chrXII 5700 5700 A
chrXII 5703 5703 A
chrXII 5730 5730 C
chrXII 5731 5731 T
chrXII 5747 5747 G
chrXII 5803 5803 T
chrXII 5807 5807 G
chrXII 5824 5824 T
chrXII 5825 5825 G
chrXII 5826 5826 A
chrXII 5827 5827 C
chrXII 5828 5828 C
chrXII 5829 5829 C
chrXII 5832 5832 A
chrXII 5843 5843 A
chrXII 5851 5851 A
chrXII 5903 5903 C
chrXII 5904 5904 T
chrXII 5905 5905 A
chrXII 5942 5942 G
chrXII 5943 5943 C
chrXII 5952 5952 C
chrXII 5957 5957 C
chrXII 5961 5961 T
chrXII 5962 5962 C
chrXII 5966 5966 G
chrXII 6013 6013 A
chrXII 6015 6015 A
chrXII 6030 6030 T
chrXII 6040 6040 T
chrXII 6043 6043 T
chrXII 6047 6047 CT
chrXII 6048 6048 A
chrXII 6049 6049 G
chrXII 6057 6057 T
chrXII 6095 6095 G
chrXII 6147 6147 C
chrXII 6148 6148 AT
chrXII 6149 6149 CG
chrXII 6150 6150 T
chrXII 6151 6151 G
chrXII 6153 6153 A
chrXII 6154 6154 C
chrXII 6155 6155 AT
chrXII 6161 6161 A
chrXII 6162 6162 AT
chrXII 6163 6163 AT
chrXII 6164 6164 CG
chrXII 6165 6165 T
chrXII 6166 6166 T
chrXII 6167 6167 T
chrXII 6168 6168 AG
chrXII 6169 6169 G
chrXII 6192 6192 T
chrXII 6193 6193 A
chrXII 6195 6195 C
chrXII 6196 6196 G
chrXII 6198 6198 T
chrXII 6199 6199 T
chrXII 6201 6201 A
chrXII 6227 6227 AC
chrXII 6228 6228 T
chrXII 6229 6229 AC
chrXII 6230 6230 C
chrXII 6231 6231 T
chrXII 6232 6232 C
chrXII 6233 6233 A
chrXII 6234 6234 T
chrXII 6241 6241 T
chrXII 6248 6248 C
chrXII 6284 6284 CG
chrXII 6305 6305 T
chrXII 6330 6330 C
chrXII 6358 6358 CG
chrXII 6381 6381 G
chrXII 6431 6431 T
chrXII 6456 6456 G
chrXII 6571 6571 C
chrXII 6593 6593 C
chrXII 6594 6594 A
chrXII 6625 6625 T
chrXII 6636 6636 AT
chrXII 6703 6703 A
chrXII 6854 6854 T
chrXII 6871 6871 AT
chrXII 6882 6882 AT
chrXII 6939 6939 A
chrXII 6981 6981 T
chrXII 6989 6989 T
chrXII 7027 7027 AT
chrXII 7071 7071 C
chrXII 7074 7074 G
chrXII 7094 7094 CG
chrXII 7212 7212 G
chrXII 7244 7244 G
chrXII 7332 7332 G
chrXII 7335 7335 G
chrXII 7336 7336 G
chrXII 7347 7347 AT
chrXII 7351 7351 C
chrXII 7356 7356 C
chrXII 7357 7357 T
chrXII 7368 7368 A
chrXII 7371 7371 GT
chrXII 7372 7372 T
chrXII 7383 7383 AT
chrXII 7387 7387 CG
chrXII 7393 7393 AT
chrXII 7400 7400 C
chrXII 7402 7402 A
chrXII 7404 7404 AT
chrXII 7407 7407 GT
chrXII 7408 7408 T
chrXII 7423 7423 T
chrXII 7429 7429 C
chrXII 7436 7436 T
chrXII 7440 7440 G
chrXII 7443 7443 A
chrXII 7444 7444 G
chrXII 7446 7446 A
chrXII 7459 7459 T
chrXII 7465 7465 C
chrXII 7472 7472 AT
chrXII 7476 7476 G
chrXII 7479 7479 G
chrXII 7480 7480 G
chrXII 7482 7482 AT
chrXII 7491 7491 C
chrXII 7495 7495 T
chrXII 7500 7500 C
chrXII 7501 7501 C
chrXII 7503 7503 A
chrXII 7505 7505 C
chrXII 7510 7510 A
chrXII 7512 7512 G
chrXII 7515 7515 G
chrXII 7516 7516 G
chrXII 7525 7525 A
chrXII 7527 7527 A
chrXII 7531 7531 T
chrXII 7546 7546 G
chrXII 7548 7548 A
chrXII 7551 7551 AT
chrXII 7552 7552 T
chrXII 7553 7553 T
chrXII 7557 7557 A
chrXII 7563 7563 CG
chrXII 7567 7567 AT
chrXII 7572 7572 CG
chrXII 7573 7573 T
chrXII 7576 7576 CG
chrXII 7577 7577 AT
chrXII 7582 7582 AT
chrXII 7584 7584 AT
chrXII 7587 7587 T
chrXII 7588 7588 T
chrXII 7590 7590 G
chrXII 7593 7593 A
chrXII 7599 7599 C
chrXII 7603 7603 C
chrXII 7608 7608 C
chrXII 7609 7609 T
chrXII 7611 7611 A
chrXII 7612 7612 A
chrXII 7613 7613 C
chrXII 7618 7618 A
chrXII 7620 7620 G
chrXII 7621 7621 CG
chrXII 7623 7623 CG
chrXII 7624 7624 CG
chrXII 7627 7627 AT
chrXII 7633 7633 ACGT
chrXII 7635 7635 A
chrXII 7639 7639 T
chrXII 7654 7654 G
chrXII 7656 7656 A
chrXII 7657 7657 G
chrXII 7659 7659 C
chrXII 7663 7663 T
chrXII 7665 7665 A
chrXII 7671 7671 C
chrXII 7675 7675 AT
chrXII 7680 7680 CG
chrXII 7681 7681 T
chrXII 7684 7684 CG
chrXII 7685 7685 A
chrXII 7690 7690 AT
chrXII 7692 7692 A
chrXII 7701 7701 A
chrXII 7707 7707 C
chrXII 7711 7711 C
chrXII 7716 7716 C
chrXII 7720 7720 A
chrXII 7721 7721 C
chrXII 7729 7729 CG
chrXII 7731 7731 AGT
chrXII 7732 7732 AT
chrXII 7734 7734 G
chrXII 7735 7735 CG
chrXII 7737 7737 A
chrXII 7741 7741 ACGT
chrXII 7743 7743 A
chrXII 7746 7746 G
chrXII 7747 7747 C
chrXII 7749 7749 G
chrXII 7751 7751 T
chrXII 7752 7752 CG
chrXII 7753 7753 GT
chrXII 7755 7755 CG
chrXII 7756 7756 AG
chrXII 7757 7757 G
chrXII 7759 7759 C
chrXII 7760 7760 CT
chrXII 7772 7772 CG
chrXII 7804 7804 T
chrXII 7834 7834 T
chrXII 7850 7850 AT
chrXII 7875 7875 AT
chrXII 7928 7928 C
chrXII 7929 7929 A
chrXII 7930 7930 G
chrXII 7932 7932 A
chrXII 7933 7933 CT
chrXII 7934 7934 ACG
chrXII 7935 7935 T
chrXII 7937 7937 A
chrXII 7939 7939 C
chrXII 7942 7942 A
chrXII 7956 7956 G
chrXII 7957 7957 C
chrXII 7958 7958 AC
chrXII 7959 7959 AGT
chrXII 7960 7960 CG
chrXII 7961 7961 C
chrXII 7962 7962 C
chrXII 7965 7965 T
chrXII 7972 7972 AT
chrXII 7974 7974 CG
chrXII 7977 7977 AT
chrXII 7978 7978 CG
chrXII 7981 7981 AT
chrXII 7982 7982 CG
chrXII 7983 7983 AT
chrXII 8034 8034 T
chrXII 8040 8040 C
chrXII 8064 8064 G
chrXII 8092 8092 G
chrXII 8094 8094 G
chrXII 8097 8097 A
chrXII 8098 8098 CG
chrXII 8099 8099 C
chrXII 8100 8100 C
chrXII 8124 8124 A
chrXII 8214 8214 T
chrXII 8230 8230 AT
chrXII 8236 8236 T
chrXII 8244 8244 C
chrXII 8277 8277 A
chrXII 8278 8278 AT
chrXII 8279 8279 GT
chrXII 8280 8280 CT
chrXII 8281 8281 AC
chrXII 8282 8282 A
chrXII 8283 8283 C
chrXII 8284 8284 AT
chrXII 8285 8285 A
chrXII 8286 8286 A
chrXII 8288 8288 AT
chrXII 8289 8289 ACG
chrXII 8290 8290 CG
chrXII 8292 8292 AT
chrXII 8295 8295 G
chrXII 8395 8395 C
chrXII 8456 8456 G
chrXII 8486 8486 T
chrXII 8583 8583 T
chrXII 8631 8631 AT
chrXII 8643 8643 CG
chrXII 8745 8745 C
chrXII 8893 8893 T
chrXII 8942 8942 CG
chrXII 8948 8948 AT
chrXII 9011 9011 C
chrXII 9027 9027 AT
chrXII 9125 9125 A
chrXII 9181 9181 CG
chrXII 9189 9189 A
chrXII 9246 9246 G
chrXII 9255 9255 G
chrXII 9257 9257 CG
chrXII 9263 9263 T
chrXII 9312 9312 G
chrXII 9351 9351 C
chrXII 9371 9371 CG
chrXII 9372 9372 AT
chrXII 9373 9373 CG
chrXII 9376 9376 AT
chrXII 9378 9378 CG
chrXII 9380 9380 CG
chrXII 9381 9381 CG
chrXII 9410 9410 T
chrXII 9538 9538 A
chrXII 9541 9541 A
chrXII 9542 9542 GT
chrXII 9543 9543 A
chrXII 9545 9545 T
chrXII 9547 9547 C
chrXII 9554 9554 T
chrXII 9570 9570 T
chrXII 9619 9619 CG
chrXII 9693 9693 G
chrXII 9694 9694 T
chrXII 9695 9695 A
chrXII 9697 9697 C
chrXII 9698 9698 G
chrXII 9699 9699 AT
chrXII 9700 9700 CG
chrXII 9701 9701 T
chrXII 9702 9702 AT
chrXII 9703 9703 CG
chrXII 9704 9704 AT
chrXII 9706 9706 G
chrXII 9707 9707 C
chrXII 9735 9735 CG
chrXII 9739 9739 G
chrXII 9743 9743 AT
chrXII 9746 9746 C
chrXII 9759 9759 AT
chrXII 9766 9766 AT
chrXII 9777 9777 AT
chrXII 9791 9791 CG
chrXII 9806 9806 AT
chrXII 9810 9810 CG
chrXII 9858 9858 AT
chrXII 9868 9868 AT
chrXII 9875 9875 AT
chrXII 9885 9885 A
chrXII 9886 9886 GT
chrXII 9887 9887 AT
chrXII 9888 9888 C
chrXII 9890 9890 A
chrXII 9891 9891 C
chrXII 9892 9892 G
chrXII 9894 9894 A
chrXII 9898 9898 T
chrXII 9899 9899 AG
chrXII 9900 9900 AG
chrXII 9902 9902 C
chrXII 9903 9903 T
chrXII 9904 9904 AG
chrXII 9905 9905 AG
chrXII 9908 9908 A
chrXII 10004 10004 CG
chrXII 10007 10007 CG
chrXII 10009 10009 AT
chrXII 10012 10012 CG
chrXII 10014 10014 AT
chrXII 10020 10020 T
chrXII 10021 10021 G
chrXII 10022 10022 CG
chrXII 10024 10024 G
chrXII 10026 10026 T
chrXII 10028 10028 T
chrXII 10029 10029 G
chrXII 10077 10077 AT
chrXII 10091 10091 AT
chrXII 10118 10118 AT
chrXII 10124 10124 CG
chrXII 10148 10148 T
chrXII 10185 10185 AT
chrXII 10320 10320 A
chrXII 10321 10321 C
chrXII 10324 10324 T
chrXII 10327 10327 A
chrXII 10328 10328 GT
chrXII 10329 10329 AC
chrXII 10330 10330 G
chrXII 10333 10333 AT
chrXII 10336 10336 CG
chrXII 10337 10337 AT
chrXII 10386 10386 AT
chrXII 10387 10387 C
chrXII 10430 10430 CG
chrXII 10439 10439 AT
chrXII 10456 10456 CG
chrXII 10469 10469 A
chrXII 10470 10470 A
chrXII 10471 10471 T
chrXII 10473 10473 A
chrXII 10474 10474 T
chrXII 10477 10477 AT
chrXII 10478 10478 G
chrXII 10479 10479 C
chrXII 10480 10480 T
chrXII 10481 10481 C
chrXII 10486 10486 A
chrXII 10487 10487 CT
chrXII 10488 10488 G
chrXII 10491 10491 T
chrXII 10523 10523 T
chrXII 10537 10537 T
chrXII 10549 10549 G
chrXII 10554 10554 C
chrXII 10586 10586 G
chrXII 10587 10587 AG
chrXII 10588 10588 AG
chrXII 10589 10589 G
chrXII 10590 10590 C
chrXII 10591 10591 C
chrXII 10592 10592 T
chrXII 10593 10593 CG
chrXII 10594 10594 C
chrXII 10595 10595 CG
chrXII 10607 10607 A
chrXII 10608 10608 G
chrXII 10609 10609 AC
chrXII 10610 10610 AG
chrXII 10611 10611 CT
chrXII 10612 10612 AC
chrXII 10613 10613 G
chrXII 10614 10614 GT
chrXII 10615 10615 CT
chrXII 10616 10616 CG
chrXII 10617 10617 G
chrXII 10618 10618 CG
chrXII 10619 10619 CG
chrXII 10621 10621 AT
chrXII 10622 10622 CG
chrXII 10623 10623 AT
chrXII 10626 10626 AT
chrXII 10645 10645 C
chrXII 10656 10656 C
chrXII 10657 10657 G
chrXII 10659 10659 T
chrXII 10696 10696 C
chrXII 10697 10697 G
chrXII 10732 10732 C
chrXII 10733 10733 G
chrXII 10739 10739 C
chrXII 10740 10740 A
chrXII 10741 10741 G
chrXII 10743 10743 A
chrXII 10754 10754 A
chrXII 10755 10755 A
chrXII 10756 10756 T
chrXII 10758 10758 GT
chrXII 10760 10760 A
chrXII 10761 10761 T
chrXII 10762 10762 T
chrXII 10769 10769 C
chrXII 10773 10773 CG
chrXII 10785 10785 AT
chrXII 10787 10787 CG
chrXII 10788 10788 CG
chrXII 10791 10791 AT
chrXII 10792 10792 CG
chrXII 10793 10793 AT
chrXII 10803 10803 A
chrXII 10804 10804 T
chrXII 10805 10805 G
chrXII 10806 10806 T
chrXII 10807 10807 T
chrXII 10809 10809 AG
chrXII 10810 10810 CG
chrXII 10811 10811 G
chrXII 10819 10819 A
chrXII 10840 10840 AT
chrXII 10881 10881 AT
chrXII 10894 10894 AT
chrXII 10902 10902 A
chrXII 10903 10903 GT
chrXII 10904 10904 G
chrXII 10934 10934 A
chrXII 10941 10941 CG
chrXII 10946 10946 T
chrXII 10948 10948 AT
chrXII 10954 10954 A
chrXII 10955 10955 C
chrXII 10956 10956 A
chrXII 10965 10965 CG
chrXII 10994 10994 AT
chrXII 11021 11021 A
chrXII 11022 11022 AG
chrXII 11023 11023 CT
chrXII 11024 11024 T
chrXII 11025 11025 G
chrXII 11079 11079 T
chrXII 11080 11080 CT
chrXII 11081 11081 T
chrXII 11083 11083 G
chrXII 11084 11084 A
chrXII 11181 11181 AT
chrXII 11182 11182 CG
chrXII 11191 11191 CG
chrXII 11196 11196 CG
chrXII 11197 11197 GT
chrXII 11198 11198 ACG
chrXII 11199 11199 AT
chrXII 11200 11200 AT
chrXII 11201 11201 CG
chrXII 11202 11202 AT
chrXII 11203 11203 CG
chrXII 11204 11204 AG
chrXII 11205 11205 ACT
chrXII 11206 11206 ACG
chrXII 11207 11207 ACGT
chrXII 11208 11208 AGT
chrXII 11209 11209 CGT
chrXII 11210 11210 A
chrXII 11213 11213 AT
chrXII 11214 11214 CG
chrXII 11215 11215 A
chrXII 11216 11216 CG
chrXII 11217 11217 AT
chrXII 11218 11218 AT
chrXII 11219 11219 A
chrXII 11220 11220 C
chrXII 11221 11221 A
chrXII 11222 11222 G
chrXII 11223 11223 T
chrXII 11224 11224 G
chrXII 11225 11225 A
chrXII 11229 11229 A
chrXII 11232 11232 A
chrXII 11235 11235 A
chrXII 11238 11238 A
chrXII 11379 11379 T
chrXII 11382 11382 T
chrXII 11393 11393 T
chrXII 11399 11399 T
chrXII 11404 11404 C
chrXII 11408 11408 T
chrXII 11412 11412 T
chrXII 11430 11430 C
chrXII 11451 11451 C
chrXII 11452 11452 AC
chrXII 11453 11453 GT
chrXII 11454 11454 C
chrXII 11455 11455 C
chrXII 11456 11456 A
chrXII 11458 11458 AC
chrXII 11459 11459 A
chrXII 11460 11460 T
chrXII 11464 11464 A
chrXII 11465 11465 C
chrXII 11466 11466 T
chrXII 11483 11483 T
chrXII 11484 11484 A
chrXII 11485 11485 G
chrXII 11494 11494 T
chrXII 11497 11497 A
chrXII 11499 11499 C
chrXII 11506 11506 C
chrXII 11530 11530 C
chrXII 11536 11536 G
chrXII 11545 11545 C
chrXII 11554 11554 A
chrXII 11563 11563 CG
chrXII 11565 11565 T
chrXII 11568 11568 AT
chrXII 11569 11569 AT
chrXII 11570 11570 C
chrXII 11572 11572 C
chrXII 11587 11587 A
chrXII 11603 11603 T
chrXII 11617 11617 C
chrXII 11618 11618 T
chrXII 11619 11619 A
chrXII 11626 11626 A
chrXII 11644 11644 C
chrXII 11652 11652 C
chrXII 11653 11653 T
chrXII 11663 11663 C
chrXII 11670 11670 C
chrXII 11671 11671 A
chrXII 11672 11672 C
chrXII 11673 11673 G
chrXII 11674 11674 T
chrXII 11691 11691 T
chrXII 11693 11693 G
chrXII 11694 11694 T
chrXII 11696 11696 A
chrXII 11699 11699 AT
chrXII 11703 11703 T
chrXII 11709 11709 C
chrXII 11710 11710 G
chrXII 11712 11712 CT
chrXII 11717 11717 C
chrXII 11739 11739 A
chrXII 11740 11740 T
chrXII 11741 11741 A
chrXII 11742 11742 A
chrXII 11743 11743 C
chrXII 11744 11744 A
chrXII 11763 11763 T
chrXII 11767 11767 T
chrXII 11772 11772 T
chrXII 11779 11779 CG
chrXII 11780 11780 AT
chrXII 11781 11781 C
chrXII 11794 11794 A
chrXII 11801 11801 G
chrXII 11814 11814 A
chrXII 11820 11820 C
chrXII 11821 11821 C
chrXII 11824 11824 AT
chrXII 11825 11825 A
chrXII 11846 11846 CG
chrXII 11856 11856 A
chrXII 11866 11866 G
chrXII 11872 11872 CG
chrXII 11873 11873 AT
chrXII 11874 11874 CG
chrXII 11878 11878 CG
chrXII 11879 11879 CG
chrXII 11894 11894 G
chrXII 11899 11899 T
chrXII 11907 11907 T
chrXII 11912 11912 A
chrXII 11916 11916 CG
chrXII 11917 11917 CGT
chrXII 11918 11918 A
chrXII 11926 11926 CG
chrXII 11927 11927 CG
chrXII 11934 11934 A
chrXII 11938 11938 T
chrXII 11949 11949 G
chrXII 11950 11950 T
chrXII 11954 11954 G
chrXII 11955 11955 C
chrXII 11959 11959 T
chrXII 11965 11965 AT
chrXII 11970 11970 G
chrXII 11972 11972 C
chrXII 11977 11977 T
chrXII 11978 11978 AT
chrXII 11984 11984 AT
chrXII 11985 11985 C
chrXII 11987 11987 A
chrXII 11993 11993 AT
chrXII 11994 11994 CG
chrXII 12002 12002 G
chrXII 12011 12011 A
chrXII 12027 12027 T
chrXII 12050 12050 A
chrXII 12051 12051 T
chrXII 12072 12072 C
chrXII 12095 12095 C
chrXII 12097 12097 T
chrXII 12098 12098 A
chrXII 12099 12099 T
chrXII 12100 12100 G
chrXII 12101 12101 T
chrXII 12102 12102 C
chrXII 12108 12108 G
chrXII 12123 12123 T
chrXII 12139 12139 C
chrXII 12158 12158 A
chrXII 12162 12162 C
chrXII 12174 12174 A
chrXII 12176 12176 CG
chrXII 12177 12177 T
chrXII 12182 12182 A
chrXII 12183 12183 T
chrXII 12184 12184 G
chrXII 12215 12215 T
chrXII 12265 12265 C
chrXII 12274 12274 G
chrXII 12277 12277 AGT
chrXII 12287 12287 C
chrXII 12291 12291 G
chrXII 12292 12292 A
chrXII 12293 12293 C
chrXII 12297 12297 T
chrXII 12304 12304 T
chrXII 12309 12309 T
chrXII 12319 12319 T
chrXII 12326 12326 C
chrXII 12337 12337 C
chrXII 12344 12344 A
chrXII 12348 12348 T
chrXII 12385 12385 G
chrXII 12396 12396 CG
chrXII 12397 12397 G
chrXII 12398 12398 T
chrXII 12399 12399 CG
chrXII 12410 12410 AT
chrXII 12417 12417 T
chrXII 12420 12420 AT
chrXII 12421 12421 CG
chrXII 12435 12435 AT
chrXII 12436 12436 CG
chrXII 12437 12437 AT
chrXII 12439 12439 AT
chrXII 12447 12447 T
chrXII 12449 12449 T
chrXII 12457 12457 C
chrXII 12458 12458 C
chrXII 12459 12459 AT
chrXII 12463 12463 T
chrXII 12464 12464 A
chrXII 12467 12467 AT
chrXII 12468 12468 CG
chrXII 12469 12469 AT
chrXII 12471 12471 CG
chrXII 12483 12483 G
chrXII 12492 12492 GT
chrXII 12546 12546 C
chrXII 12552 12552 CG
chrXII 12564 12564 AT
chrXII 12579 12579 CG
chrXII 12585 12585 CG
chrXII 12592 12592 A
chrXII 12593 12593 C
chrXII 12599 12599 AG
chrXII 12600 12600 CG
chrXII 12601 12601 G
chrXII 12602 12602 G
chrXII 12603 12603 CT
chrXII 12604 12604 A
chrXII 12627 12627 CG
chrXII 12628 12628 T
chrXII 12629 12629 C
chrXII 12630 12630 A
chrXII 12631 12631 CT
chrXII 12632 12632 AC
chrXII 12633 12633 AG
chrXII 12644 12644 A
chrXII 12649 12649 C
chrXII 12660 12660 T
chrXII 12663 12663 A
chrXII 12664 12664 AC
chrXII 12665 12665 C
chrXII 12666 12666 A
chrXII 12668 12668 G
chrXII 12670 12670 C
chrXII 12671 12671 T
chrXII 12672 12672 T
chrXII 12673 12673 C
chrXII 12674 12674 C
chrXII 12678 12678 G
chrXII 12680 12680 C
chrXII 12681 12681 T
chrXII 12682 12682 C
chrXII 12687 12687 A
chrXII 12700 12700 G
chrXII 12703 12703 A
chrXII 12718 12718 G
chrXII 12725 12725 C
chrXII 12732 12732 T
chrXII 12764 12764 C
chrXII 12776 12776 AT
chrXII 12786 12786 T
chrXII 12787 12787 T
chrXII 12790 12790 AT
chrXII 12800 12800 G
chrXII 12803 12803 AT
chrXII 12812 12812 CG
chrXII 12815 12815 AT
chrXII 12829 12829 AT
chrXII 12841 12841 AT
chrXII 12842 12842 A
chrXII 12847 12847 A
chrXII 12862 12862 A
chrXII 12872 12872 T
chrXII 12886 12886 A
chrXII 12891 12891 G
chrXII 12894 12894 T
chrXII 12897 12897 C
chrXII 12898 12898 T
chrXII 12902 12902 T
chrXII 12903 12903 C
chrXII 12910 12910 C
chrXII 12914 12914 A
chrXII 12922 12922 A
chrXII 12927 12927 G
chrXII 12940 12940 T
chrXII 12956 12956 T
chrXII 12959 12959 T
chrXII 12988 12988 GT
chrXII 12989 12989 G
chrXII 13014 13014 A
chrXII 13015 13015 C
chrXII 13020 13020 AT
chrXII 13028 13028 T
chrXII 13029 13029 A
chrXII 13034 13034 C
chrXII 13035 13035 A
chrXII 13036 13036 T
chrXII 13079 13079 G
chrXII 13082 13082 T
chrXII 13107 13107 A
chrXII 13110 13110 T
chrXII 13122 13122 A
chrXII 13123 13123 C
chrXII 13125 13125 A
chrXII 13128 13128 A
chrXII 13131 13131 G
chrXII 13147 13147 C
chrXII 13161 13161 A
chrXII 13170 13170 G
chrXII 13182 13182 G
chrXII 13194 13194 A
chrXII 13196 13196 A
chrXII 13203 13203 G
chrXII 13242 13242 CG
chrXII 13248 13248 CG
chrXII 13250 13250 AT
chrXII 13254 13254 AT
chrXII 13256 13256 AT
chrXII 13257 13257 C
chrXII 13269 13269 CG
chrXII 13275 13275 AT
chrXII 13278 13278 AT
chrXII 13281 13281 AT
chrXII 13282 13282 A
chrXII 13290 13290 A
chrXII 13291 13291 G
chrXII 13292 13292 A
chrXII 13302 13302 A
chrXII 13305 13305 T
chrXII 13308 13308 A
chrXII 13326 13326 T
chrXII 13338 13338 T
chrXII 13344 13344 C
chrXII 13350 13350 A
chrXII 13368 13368 C
chrXII 13376 13376 AT
chrXII 13385 13385 C
chrXII 13386 13386 AG
chrXII 13387 13387 C
chrXII 13388 13388 A
chrXII 13389 13389 A
chrXII 13390 13390 A
chrXII 13391 13391 C
chrXII 13393 13393 A
chrXII 13394 13394 AT
chrXII 13395 13395 T
chrXII 13396 13396 C
chrXII 13397 13397 C
chrXII 13398 13398 G
chrXII 13410 13410 AT
chrXII 13413 13413 CG
chrXII 13422 13422 CG
chrXII 13425 13425 AT
chrXII 13436 13436 CG
chrXII 13447 13447 AT
chrXII 13456 13456 A
chrXII 13462 13462 AT
chrXII 13464 13464 C
chrXII 13465 13465 G
chrXII 13466 13466 A
chrXII 13472 13472 G
chrXII 13474 13474 AT
chrXII 13478 13478 CG
chrXII 13486 13486 G
chrXII 13511 13511 T
chrXII 13518 13518 A
chrXII 13519 13519 T
chrXII 13520 13520 A
chrXII 13521 13521 C
chrXII 13524 13524 C
chrXII 13530 13530 G
chrXII 13552 13552 G
chrXII 13556 13556 T
chrXII 13557 13557 T
chrXII 13561 13561 A
chrXII 13564 13564 AT
chrXII 13569 13569 T
chrXII 13572 13572 T
chrXII 13591 13591 A
chrXII 13592 13592 G
chrXII 13593 13593 AT
chrXII 13604 13604 T
chrXII 13607 13607 A
chrXII 13611 13611 A
chrXII 13616 13616 CG
chrXII 13620 13620 T
chrXII 13651 13651 AT
chrXII 13652 13652 CG
chrXII 13657 13657 AT
chrXII 13659 13659 AT
chrXII 13663 13663 AT
chrXII 13664 13664 CG
chrXII 13672 13672 AT
chrXII 13683 13683 AT
chrXII 13686 13686 A
chrXII 13693 13693 G
chrXII 13698 13698 AT
chrXII 13699 13699 CG
chrXII 13715 13715 C
chrXII 13719 13719 A
chrXII 13727 13727 G
chrXII 13730 13730 T
chrXII 13748 13748 T
chrXII 13757 13757 A
chrXII 13765 13765 AT
chrXII 13775 13775 AT
chrXII 13776 13776 CG
chrXII 13777 13777 CG
chrXII 13779 13779 CG
chrXII 13780 13780 AT
chrXII 13781 13781 A
chrXII 13783 13783 A
chrXII 13784 13784 CG
chrXII 13785 13785 AT
chrXII 13787 13787 A
chrXII 13790 13790 C
chrXII 13791 13791 C
chrXII 13795 13795 CG
chrXII 13799 13799 C
chrXII 13800 13800 C
chrXII 13803 13803 AT
chrXII 13804 13804 T
chrXII 13805 13805 CT
chrXII 13806 13806 T
chrXII 13807 13807 A
chrXII 13808 13808 T
chrXII 13809 13809 CG
chrXII 13810 13810 AT
chrXII 13811 13811 CG
chrXII 13812 13812 G
chrXII 13813 13813 C
chrXII 13817 13817 AT
chrXII 13818 13818 CG
chrXII 13824 13824 CG
chrXII 13825 13825 CG
chrXII 13870 13870 AT
chrXII 13885 13885 C
chrXII 13886 13886 T
chrXII 13896 13896 T
chrXII 13905 13905 CG
chrXII 13923 13923 CG
chrXII 13930 13930 T
chrXII 13933 13933 T
chrXII 13934 13934 T
chrXII 13939 13939 C
chrXII 47855 47855 C
chrXII 47874 47874 G
chrXII 47875 47875 T
chrXII 47898 47898 G
chrXII 47928 47928 A
chrXII 47982 47982 A
chrXII 48027 48027 A
chrXII 48042 48042 G
chrXII 48048 48048 G
chrXII 48066 48066 G
chrXII 48092 48092 C
chrXII 48132 48132 C
chrXII 48134 48134 A
chrXII 48135 48135 A
chrXII 48138 48138 G
chrXII 48162 48162 A
chrXII 48186 48186 A
chrXII 48267 48267 G
chrXII 48282 48282 A
chrXII 48284 48284 C
chrXII 48297 48297 T
chrXII 48327 48327 A
chrXII 48366 48366 G
chrXII 48458 48458 C
chrXII 48465 48465 G
chrXII 48519 48519 A
chrXII 48561 48561 T
chrXII 48562 48562 C
chrXII 48566 48566 T
chrXII 48582 48582 T
chrXII 48609 48609 G
chrXII 48624 48624 G
chrXII 64140 64140 G
chrXII 64146 64146 C
chrXII 64158 64158 A
chrXII 64176 64176 T
chrXII 64179 64179 A
chrXII 64227 64227 G
chrXII 64377 64377 C
chrXII 64386 64386 G
chrXII 64392 64392 G
chrXII 64398 64398 C
chrXII 64425 64425 C
chrXII 64596 64596 A
chrXII 64602 64602 T
chrXII 64605 64605 C
chrXII 64614 64614 G
chrXII 64620 64620 G
chrXII 64632 64632 C
chrXII 64635 64635 G
chrXII 64644 64644 G
chrXII 64683 64683 A
chrXII 64833 64833 T
chrXII 64842 64842 A
chrXII 64848 64848 A
chrXII 64854 64854 T
chrXII 64881 64881 T
chrXII 65058 65058 C
chrXII 65061 65061 T
chrXII 65070 65070 A
chrXII 65076 65076 A
chrXII 65100 65100 A
chrXII 92066 92066 G
chrXII 92072 92072 A
chrXII 92095 92095 G
chrXII 92100 92100 A
chrXII 92121 92121 G
chrXII 92134 92134 A
chrXII 92153 92153 G
chrXII 92163 92163 A
chrXII 92171 92171 C
chrXII 92173 92173 T
chrXII 92183 92183 C
chrXII 92199 92199 A
chrXII 92203 92203 T
chrXII 92230 92230 C
chrXII 92233 92233 C
chrXII 92253 92253 AG
chrXII 92258 92258 T
chrXII 92273 92273 AT
chrXII 92295 92295 AT
chrXII 92299 92299 T
chrXII 92303 92303 C
chrXII 92309 92309 AT
chrXII 92330 92330 T
chrXII 92529 92529 A
chrXII 92531 92531 G
chrXII 92532 92532 A
chrXII 92538 92538 CT
chrXII 92539 92539 C
chrXII 92540 92540 AC
chrXII 92541 92541 A
chrXII 92542 92542 A
chrXII 92543 92543 CT
chrXII 92544 92544 GT
chrXII 92545 92545 AC
chrXII 92546 92546 T
chrXII 92547 92547 CT
chrXII 92594 92594 C
chrXII 92595 92595 AT
chrXII 92651 92651 ACGT
chrXII 92654 92654 AT
chrXII 92656 92656 ACT
chrXII 92657 92657 AT
chrXII 92658 92658 CG
chrXII 92659 92659 AT
chrXII 92660 92660 A
chrXII 92661 92661 AT
chrXII 92664 92664 G
chrXII 92667 92667 A
chrXII 92668 92668 A
chrXII 92669 92669 G
chrXII 94815 94815 C
chrXII 94821 94821 T
chrXII 94833 94833 C
chrXII 94857 94857 C
chrXII 94878 94878 A
chrXII 94920 94920 AT
chrXII 94998 94998 AT
chrXII 95004 95004 AT
chrXII 95013 95013 AT
chrXII 95052 95052 CG
chrXII 95070 95070 AT
chrXII 95090 95090 G
chrXII 95112 95112 T
chrXII 95794 95794 G
chrXII 95796 95796 T
chrXII 95812 95812 T
chrXII 95815 95815 C
chrXII 95817 95817 A
chrXII 95818 95818 T
chrXII 96196 96196 A
chrXII 96208 96208 G
chrXII 96211 96211 A
chrXII 96214 96214 G
chrXII 96216 96216 T
chrXII 96217 96217 C
chrXII 96223 96223 C
chrXII 96229 96229 T
chrXII 96514 96514 G
chrXII 96700 96700 G
chrXII 97084 97084 T
chrXII 97189 97189 A
chrXII 97234 97234 G
chrXII 97238 97238 G
chrXII 97240 97240 C
chrXII 97243 97243 C
chrXII 97255 97255 G
chrXII 167917 167917 A
chrXII 167918 167918 CG
chrXII 167919 167919 G
chrXII 167921 167921 G
chrXII 167922 167922 T
chrXII 167923 167923 CT
chrXII 167924 167924 GT
chrXII 167925 167925 CT
chrXII 167926 167926 CT
chrXII 167927 167927 CGT
chrXII 167928 167928 ACT
chrXII 167929 167929 G
chrXII 167930 167930 G
chrXII 167931 167931 CT
chrXII 167932 167932 G
chrXII 167933 167933 CGT
chrXII 167934 167934 ACT
chrXII 167935 167935 CGT
chrXII 167940 167940 T
chrXII 167942 167942 G
chrXII 167943 167943 T
chrXII 168026 168026 AT
chrXII 168027 168027 ACG
chrXII 168028 168028 CG
chrXII 168029 168029 ACT
chrXII 168030 168030 ACGT
chrXII 168031 168031 ACGT
chrXII 168032 168032 AG
chrXII 168033 168033 ACT
chrXII 168034 168034 ACGT
chrXII 168035 168035 C
chrXII 168036 168036 CG
chrXII 168037 168037 AT
chrXII 168039 168039 AGT
chrXII 168040 168040 AT
chrXII 168041 168041 A
chrXII 202183 202183 A
chrXII 202186 202186 A
chrXII 202192 202192 T
chrXII 202219 202219 G
chrXII 202228 202228 G
chrXII 202261 202261 A
chrXII 202270 202270 G
chrXII 202387 202387 G
chrXII 202396 202396 C
chrXII 202426 202426 G
chrXII 202435 202435 G
chrXII 202438 202438 T
chrXII 202440 202440 G
chrXII 202444 202444 C
chrXII 202492 202492 T
chrXII 202513 202513 C
chrXII 202560 202560 C
chrXII 202561 202561 T
chrXII 202570 202570 T
chrXII 202585 202585 T
chrXII 215066 215066 A
chrXII 215067 215067 CT
chrXII 215068 215068 AGT
chrXII 215069 215069 CGT
chrXII 215070 215070 ACG
chrXII 215071 215071 ACT
chrXII 215072 215072 AC
chrXII 215073 215073 ACG
chrXII 215074 215074 CGT
chrXII 215075 215075 AGT
chrXII 215076 215076 ACG
chrXII 215077 215077 ACG
chrXII 215078 215078 ACG
chrXII 215079 215079 AGT
chrXII 215085 215085 A
chrXII 215088 215088 GT
chrXII 215089 215089 G
chrXII 215090 215090 T
chrXII 215091 215091 G
chrXII 215092 215092 A
chrXII 215093 215093 A
chrXII 215094 215094 A
chrXII 215096 215096 GT
chrXII 215097 215097 T
chrXII 215099 215099 ACG
chrXII 215100 215100 T
chrXII 215103 215103 G
chrXII 215104 215104 G
chrXII 215105 215105 CG
chrXII 215109 215109 CG
chrXII 215112 215112 A
chrXII 215113 215113 AT
chrXII 215116 215116 C
chrXII 215118 215118 AT
chrXII 215119 215119 GT
chrXII 215121 215121 CG
chrXII 215122 215122 AT
chrXII 215124 215124 C
chrXII 215125 215125 A
chrXII 215126 215126 G
chrXII 215127 215127 A
chrXII 215128 215128 G
chrXII 215129 215129 G
chrXII 215133 215133 G
chrXII 215134 215134 AC
chrXII 215135 215135 G
chrXII 215137 215137 T
chrXII 215142 215142 C
chrXII 215144 215144 T
chrXII 215145 215145 A
chrXII 215147 215147 G
chrXII 215148 215148 C
chrXII 215150 215150 AGT
chrXII 215151 215151 CG
chrXII 215152 215152 ACT
chrXII 215153 215153 CGT
chrXII 215154 215154 G
chrXII 215156 215156 GT
chrXII 215157 215157 C
chrXII 215161 215161 G
chrXII 215165 215165 A
chrXII 215171 215171 A
chrXII 215174 215174 AT
chrXII 215175 215175 CT
chrXII 215176 215176 CT
chrXII 215178 215178 G
chrXII 215180 215180 ACT
chrXII 215181 215181 C
chrXII 215182 215182 T
chrXII 215190 215190 ACT
chrXII 215191 215191 AT
chrXII 215192 215192 CGT
chrXII 215193 215193 T
chrXII 215195 215195 T
chrXII 215196 215196 CG
chrXII 215198 215198 AT
chrXII 215199 215199 G
chrXII 215201 215201 C
chrXII 215203 215203 C
chrXII 215204 215204 ACGT
chrXII 215205 215205 CG
chrXII 215208 215208 C
chrXII 215210 215210 T
chrXII 215212 215212 G
chrXII 215213 215213 T
chrXII 215214 215214 T
chrXII 215215 215215 AT
chrXII 215216 215216 C
chrXII 215219 215219 G
chrXII 215224 215224 CG
chrXII 215225 215225 CG
chrXII 215229 215229 AT
chrXII 215231 215231 G
chrXII 215235 215235 T
chrXII 215246 215246 AT
chrXII 215250 215250 CG
chrXII 215256 215256 CG
chrXII 215257 215257 AT
chrXII 215258 215258 AGT
chrXII 215259 215259 A
chrXII 215260 215260 T
chrXII 215261 215261 AT
chrXII 215262 215262 ACGT
chrXII 215263 215263 AG
chrXII 215264 215264 C
chrXII 215265 215265 T
chrXII 215268 215268 G
chrXII 215269 215269 T
chrXII 215271 215271 G
chrXII 215274 215274 CG
chrXII 215275 215275 GT
chrXII 215276 215276 T
chrXII 215279 215279 T
chrXII 215280 215280 A
chrXII 215282 215282 T
chrXII 215285 215285 T
chrXII 215286 215286 T
chrXII 215289 215289 A
chrXII 215290 215290 T
chrXII 215291 215291 A
chrXII 215292 215292 C
chrXII 215303 215303 ACT
chrXII 215306 215306 G
chrXII 215308 215308 AT
chrXII 215309 215309 ACT
chrXII 215311 215311 AT
chrXII 215317 215317 T
chrXII 215318 215318 AT
chrXII 215319 215319 AT
chrXII 215320 215320 AT
chrXII 215323 215323 T
chrXII 215329 215329 C
chrXII 215330 215330 G
chrXII 215333 215333 G
chrXII 215336 215336 C
chrXII 215345 215345 C
chrXII 215346 215346 T
chrXII 215347 215347 G
chrXII 215350 215350 A
chrXII 215352 215352 A
chrXII 215364 215364 AT
chrXII 215365 215365 CG
chrXII 215366 215366 AT
chrXII 215368 215368 CG
chrXII 215373 215373 CG
chrXII 215376 215376 CG
chrXII 215377 215377 G
chrXII 215381 215381 A
chrXII 215382 215382 C
chrXII 215383 215383 AT
chrXII 215384 215384 CG
chrXII 215385 215385 AT
chrXII 215387 215387 C
chrXII 215388 215388 A
chrXII 215389 215389 G
chrXII 215394 215394 AT
chrXII 215395 215395 A
chrXII 215401 215401 T
chrXII 215406 215406 CG
chrXII 215407 215407 C
chrXII 215413 215413 T
chrXII 215418 215418 ACGT
chrXII 215419 215419 ACGT
chrXII 215420 215420 ACGT
chrXII 215421 215421 ACGT
chrXII 215422 215422 ACGT
chrXII 215423 215423 ACGT
chrXII 215424 215424 AGT
chrXII 215425 215425 AGT
chrXII 215426 215426 CGT
chrXII 215427 215427 ACGT
chrXII 215428 215428 ACGT
chrXII 215429 215429 ACGT
chrXII 215430 215430 AGT
chrXII 215431 215431 AT
chrXII 215432 215432 AGT
chrXII 215435 215435 AT
chrXII 215458 215458 A
chrXII 215470 215470 A
chrXII 215494 215494 AT
chrXII 215497 215497 G
chrXII 215498 215498 T
chrXII 215500 215500 CG
chrXII 215501 215501 G
chrXII 215502 215502 T
chrXII 215503 215503 AT
chrXII 215504 215504 C
chrXII 215506 215506 AT
chrXII 215512 215512 CG
chrXII 215569 215569 CG
chrXII 215571 215571 AT
chrXII 215602 215602 CG
chrXII 215671 215671 CG
chrXII 215688 215688 CG
chrXII 215689 215689 CG
chrXII 215698 215698 AT
chrXII 215700 215700 AT
chrXII 215701 215701 CG
chrXII 215706 215706 A
chrXII 215710 215710 T
chrXII 215713 215713 A
chrXII 215743 215743 T
chrXII 215764 215764 G
chrXII 215773 215773 G
chrXII 215782 215782 C
chrXII 215791 215791 T
chrXII 215794 215794 C
chrXII 215809 215809 CG
chrXII 215812 215812 CG
chrXII 215818 215818 CG
chrXII 215821 215821 CG
chrXII 215848 215848 CG
chrXII 215851 215851 CG
chrXII 215857 215857 AT
chrXII 215866 215866 CG
chrXII 215872 215872 AT
chrXII 215875 215875 ACGT
chrXII 215881 215881 AT
chrXII 215887 215887 A
chrXII 215986 215986 CG
chrXII 215992 215992 AT
chrXII 215999 215999 CG
chrXII 216001 216001 AT
chrXII 216004 216004 CG
chrXII 216156 216156 AT
chrXII 216163 216163 ACG
chrXII 216175 216175 CG
chrXII 216181 216181 CG
chrXII 216184 216184 AT
chrXII 216193 216193 T
chrXII 216199 216199 G
chrXII 216205 216205 A
chrXII 216208 216208 AT
chrXII 216222 216222 A
chrXII 216231 216231 A
chrXII 216235 216235 C
chrXII 216238 216238 T
chrXII 216241 216241 C
chrXII 216244 216244 G
chrXII 216247 216247 T
chrXII 216259 216259 CG
chrXII 216271 216271 C
chrXII 216274 216274 G
chrXII 216276 216276 T
chrXII 216283 216283 CG
chrXII 216292 216292 C
chrXII 216295 216295 CG
chrXII 216298 216298 T
chrXII 216304 216304 ACGT
chrXII 216310 216310 AT
chrXII 216312 216312 CG
chrXII 216313 216313 AT
chrXII 216319 216319 G
chrXII 216322 216322 ACGT
chrXII 216324 216324 CG
chrXII 216328 216328 GT
chrXII 216330 216330 C
chrXII 216334 216334 G
chrXII 216386 216386 C
chrXII 216388 216388 T
chrXII 216390 216390 CG
chrXII 216394 216394 C
chrXII 216396 216396 A
chrXII 216406 216406 C
chrXII 216412 216412 AT
chrXII 216415 216415 AT
chrXII 216418 216418 AT
chrXII 216424 216424 CG
chrXII 216427 216427 CG
chrXII 216433 216433 AT
chrXII 216439 216439 A
chrXII 216442 216442 T
chrXII 216448 216448 C
chrXII 216457 216457 G
chrXII 216460 216460 T
chrXII 216462 216462 C
chrXII 216481 216481 CG
chrXII 216492 216492 CG
chrXII 216496 216496 CG
chrXII 216497 216497 AT
chrXII 216499 216499 CG
chrXII 216502 216502 AT
chrXII 216507 216507 CG
chrXII 216508 216508 AT
chrXII 216532 216532 A
chrXII 216541 216541 T
chrXII 216544 216544 A
chrXII 216559 216559 A
chrXII 216566 216566 AT
chrXII 216568 216568 C
chrXII 216586 216586 CG
chrXII 216630 216630 AT
chrXII 216687 216687 CG
chrXII 216701 216701 AT
chrXII 216724 216724 CG
chrXII 216727 216727 CG
chrXII 216733 216733 AT
chrXII 216742 216742 AT
chrXII 216762 216762 AT
chrXII 216781 216781 CG
chrXII 216787 216787 G
chrXII 216796 216796 C
chrXII 216820 216820 T
chrXII 216824 216824 AT
chrXII 216833 216833 AT
chrXII 216838 216838 CG
chrXII 216853 216853 G
chrXII 216868 216868 AT
chrXII 216896 216896 AT
chrXII 216897 216897 C
chrXII 216913 216913 AT
chrXII 216919 216919 T
chrXII 216920 216920 A
chrXII 216925 216925 T
chrXII 216931 216931 G
chrXII 216952 216952 T
chrXII 216954 216954 CG
chrXII 216967 216967 C
chrXII 217011 217011 T
chrXII 217015 217015 A
chrXII 217018 217018 AT
chrXII 217021 217021 CG
chrXII 217052 217052 CG
chrXII 217069 217069 G
chrXII 217238 217238 CG
chrXII 217246 217246 CG
chrXII 217255 217255 AT
chrXII 217261 217261 CG
chrXII 217267 217267 AT
chrXII 217269 217269 CG
chrXII 217273 217273 AT
chrXII 217275 217275 CG
chrXII 217276 217276 CG
chrXII 217281 217281 AT
chrXII 217301 217301 CG
chrXII 217309 217309 AT
chrXII 217315 217315 G
chrXII 217324 217324 A
chrXII 217327 217327 T
chrXII 217339 217339 G
chrXII 217345 217345 AT
chrXII 217352 217352 AT
chrXII 217353 217353 AT
chrXII 217357 217357 AT
chrXII 217384 217384 AT
chrXII 217411 217411 CG
chrXII 217426 217426 G
chrXII 217428 217428 T
chrXII 217429 217429 G
chrXII 217430 217430 A
chrXII 217432 217432 G
chrXII 217441 217441 AT
chrXII 217462 217462 G
chrXII 217465 217465 A
chrXII 217469 217469 A
chrXII 217486 217486 G
chrXII 217489 217489 G
chrXII 217540 217540 T
chrXII 217542 217542 AT
chrXII 217584 217584 AT
chrXII 217587 217587 AT
chrXII 217594 217594 AT
chrXII 217607 217607 T
chrXII 217638 217638 AT
chrXII 217643 217643 AT
chrXII 217661 217661 AT
chrXII 217663 217663 AT
chrXII 217677 217677 AT
chrXII 217708 217708 AT
chrXII 217717 217717 CG
chrXII 217722 217722 CG
chrXII 217728 217728 AT
chrXII 217741 217741 A
chrXII 217759 217759 AT
chrXII 217764 217764 CG
chrXII 217769 217769 AT
chrXII 217773 217773 C
chrXII 217774 217774 AT
chrXII 217777 217777 T
chrXII 217779 217779 T
chrXII 217781 217781 G
chrXII 217786 217786 T
chrXII 217810 217810 CG
chrXII 217856 217856 A
chrXII 217869 217869 AT
chrXII 217876 217876 AT
chrXII 217879 217879 AT
chrXII 217882 217882 CG
chrXII 217888 217888 AT
chrXII 217893 217893 AT
chrXII 217894 217894 G
chrXII 217895 217895 AT
chrXII 217896 217896 T
chrXII 217897 217897 AT
chrXII 217900 217900 T
chrXII 217901 217901 A
chrXII 217902 217902 G
chrXII 217903 217903 C
chrXII 217905 217905 G
chrXII 217906 217906 G
chrXII 217907 217907 A
chrXII 217908 217908 A
chrXII 217920 217920 AT
chrXII 217926 217926 CG
chrXII 217954 217954 AT
chrXII 218029 218029 CG
chrXII 218083 218083 CG
chrXII 218134 218134 AT
chrXII 218242 218242 G
chrXII 218243 218243 G
chrXII 218244 218244 T
chrXII 218248 218248 CG
chrXII 218252 218252 T
chrXII 218253 218253 G
chrXII 218328 218328 AT
chrXII 218386 218386 ACGT
chrXII 218389 218389 AT
chrXII 218418 218418 AT
chrXII 218441 218441 A
chrXII 218443 218443 A
chrXII 218444 218444 C
chrXII 218445 218445 C
chrXII 218446 218446 T
chrXII 218447 218447 GT
chrXII 218448 218448 T
chrXII 218449 218449 T
chrXII 218457 218457 A
chrXII 218458 218458 AC
chrXII 218459 218459 ACGT
chrXII 218460 218460 T
chrXII 218462 218462 G
chrXII 218463 218463 C
chrXII 218464 218464 C
chrXII 218465 218465 T
chrXII 218467 218467 AT
chrXII 218515 218515 AT
chrXII 218533 218533 AT
chrXII 218539 218539 CG
chrXII 218545 218545 CG
chrXII 218560 218560 CG
chrXII 218566 218566 AT
chrXII 218599 218599 CG
chrXII 218617 218617 C
chrXII 218665 218665 ACGT
chrXII 218811 218811 CG
chrXII 218823 218823 AT
chrXII 218870 218870 C
chrXII 218871 218871 T
chrXII 218872 218872 C
chrXII 218873 218873 G
chrXII 218874 218874 C
chrXII 218875 218875 CG
chrXII 218876 218876 AG
chrXII 218877 218877 AT
chrXII 218878 218878 T
chrXII 218879 218879 T
chrXII 218884 218884 G
chrXII 218885 218885 AG
chrXII 218889 218889 T
chrXII 218891 218891 C
chrXII 218892 218892 G
chrXII 218899 218899 AT
chrXII 218932 218932 CG
chrXII 218948 218948 AT
chrXII 218957 218957 CG
chrXII 218989 218989 AT
chrXII 219002 219002 CG
chrXII 219033 219033 CG
chrXII 219034 219034 C
chrXII 219043 219043 CG
chrXII 219064 219064 AT
chrXII 219168 219168 AT
chrXII 219260 219260 C
chrXII 219289 219289 CG
chrXII 219328 219328 AT
chrXII 219351 219351 T
chrXII 219370 219370 CG
chrXII 219376 219376 CG
chrXII 219379 219379 CG
chrXII 219396 219396 CG
chrXII 219407 219407 CG
chrXII 219419 219419 T
chrXII 219489 219489 A
chrXII 219584 219584 AT
chrXII 219618 219618 ACT
chrXII 219641 219641 AT
chrXII 219779 219779 AT
chrXII 219826 219826 AT
chrXII 220022 220022 AT
chrXII 220042 220042 CG
chrXII 220070 220070 C
chrXII 220071 220071 AT
chrXII 220072 220072 A
chrXII 220073 220073 C
chrXII 220076 220076 T
chrXII 220077 220077 CG
chrXII 220079 220079 T
chrXII 220080 220080 G
chrXII 220098 220098 G
chrXII 220113 220113 T
chrXII 220127 220127 A
chrXII 220164 220164 AT
chrXII 220169 220169 CG
chrXII 220199 220199 C
chrXII 220201 220201 C
chrXII 220202 220202 A
chrXII 220204 220204 A
chrXII 220235 220235 T
chrXII 220328 220328 AT
chrXII 220392 220392 CG
chrXII 220410 220410 AT
chrXII 220452 220452 T
chrXII 220472 220472 AT
chrXII 220474 220474 AT
chrXII 220475 220475 AT
chrXII 220476 220476 AT
chrXII 220479 220479 C
chrXII 220480 220480 GT
chrXII 220481 220481 ACG
chrXII 220482 220482 CT
chrXII 220483 220483 G
chrXII 220489 220489 T
chrXII 220509 220509 AT
chrXII 220568 220568 A
chrXII 220577 220577 CG
chrXII 220581 220581 CG
chrXII 220588 220588 CG
chrXII 220589 220589 AT
chrXII 220590 220590 CG
chrXII 220655 220655 C
chrXII 220656 220656 A
chrXII 220659 220659 T
chrXII 220660 220660 GT
chrXII 220661 220661 ACT
chrXII 220662 220662 AGT
chrXII 220663 220663 ACG
chrXII 220664 220664 CG
chrXII 220665 220665 AGT
chrXII 220666 220666 AGT
chrXII 220667 220667 CGT
chrXII 220673 220673 AT
chrXII 220676 220676 ACGT
chrXII 220677 220677 CG
chrXII 220678 220678 AT
chrXII 220680 220680 A
chrXII 220681 220681 AT
chrXII 220682 220682 AT
chrXII 220684 220684 CGT
chrXII 220685 220685 AT
chrXII 220687 220687 AG
chrXII 220689 220689 A
chrXII 220691 220691 G
chrXII 220692 220692 G
chrXII 220697 220697 CG
chrXII 220700 220700 A
chrXII 220701 220701 AT
chrXII 220704 220704 C
chrXII 220706 220706 AT
chrXII 220707 220707 GT
chrXII 220709 220709 G
chrXII 220710 220710 AT
chrXII 220714 220714 G
chrXII 220716 220716 G
chrXII 220717 220717 AT
chrXII 220721 220721 G
chrXII 220722 220722 AC
chrXII 220723 220723 G
chrXII 220725 220725 T
chrXII 220730 220730 C
chrXII 220732 220732 T
chrXII 220733 220733 A
chrXII 220735 220735 G
chrXII 220736 220736 C
chrXII 220738 220738 AGT
chrXII 220739 220739 CG
chrXII 220740 220740 ACT
chrXII 220741 220741 CGT
chrXII 220745 220745 C
chrXII 220749 220749 G
chrXII 220762 220762 AT
chrXII 220763 220763 CT
chrXII 220764 220764 CT
chrXII 220766 220766 G
chrXII 220768 220768 ACT
chrXII 220769 220769 C
chrXII 220770 220770 T
chrXII 220778 220778 ACT
chrXII 220779 220779 AT
chrXII 220780 220780 CGT
chrXII 220781 220781 T
chrXII 220784 220784 CG
chrXII 220787 220787 G
chrXII 220789 220789 C
chrXII 220791 220791 C
chrXII 220792 220792 T
chrXII 220796 220796 C
chrXII 220798 220798 T
chrXII 220800 220800 G
chrXII 220801 220801 T
chrXII 220802 220802 T
chrXII 220803 220803 A
chrXII 220804 220804 C
chrXII 220807 220807 G
chrXII 220812 220812 CG
chrXII 220813 220813 CG
chrXII 220817 220817 AT
chrXII 220819 220819 G
chrXII 220823 220823 T
chrXII 220834 220834 AT
chrXII 220838 220838 CG
chrXII 220844 220844 CG
chrXII 220845 220845 AT
chrXII 220846 220846 AGT
chrXII 220847 220847 A
chrXII 220848 220848 T
chrXII 220849 220849 AT
chrXII 220850 220850 ACGT
chrXII 220851 220851 AG
chrXII 220852 220852 C
chrXII 220853 220853 T
chrXII 220856 220856 G
chrXII 220857 220857 T
chrXII 220859 220859 G
chrXII 220862 220862 CG
chrXII 220863 220863 GT
chrXII 220864 220864 T
chrXII 220867 220867 T
chrXII 220868 220868 A
chrXII 220870 220870 T
chrXII 220873 220873 T
chrXII 220874 220874 T
chrXII 220877 220877 A
chrXII 220878 220878 T
chrXII 220879 220879 A
chrXII 220880 220880 C
chrXII 220891 220891 ACT
chrXII 220894 220894 G
chrXII 220896 220896 AT
chrXII 220897 220897 ACT
chrXII 220899 220899 AT
chrXII 220905 220905 T
chrXII 220906 220906 AT
chrXII 220907 220907 AT
chrXII 220908 220908 AT
chrXII 220911 220911 T
chrXII 220917 220917 C
chrXII 220918 220918 G
chrXII 220921 220921 G
chrXII 220924 220924 C
chrXII 220933 220933 C
chrXII 220934 220934 T
chrXII 220935 220935 G
chrXII 220938 220938 A
chrXII 220940 220940 A
chrXII 220952 220952 AT
chrXII 220953 220953 CG
chrXII 220954 220954 AT
chrXII 220956 220956 CG
chrXII 220961 220961 CG
chrXII 220964 220964 CG
chrXII 220965 220965 G
chrXII 220969 220969 A
chrXII 220971 220971 AT
chrXII 220972 220972 CG
chrXII 220973 220973 AT
chrXII 220975 220975 C
chrXII 220982 220982 AT
chrXII 220983 220983 A
chrXII 220994 220994 CG
chrXII 220995 220995 C
chrXII 221001 221001 T
chrXII 221006 221006 ACGT
chrXII 221007 221007 ACGT
chrXII 221008 221008 ACGT
chrXII 221009 221009 ACGT
chrXII 221010 221010 ACGT
chrXII 221011 221011 ACGT
chrXII 221012 221012 ACGT
chrXII 221013 221013 ACGT
chrXII 221014 221014 ACGT
chrXII 221015 221015 ACGT
chrXII 221016 221016 ACGT
chrXII 221017 221017 ACGT
chrXII 221018 221018 ACT
chrXII 221019 221019 ACGT
chrXII 221020 221020 T
chrXII 222694 222694 T
chrXII 222716 222716 A
chrXII 222736 222736 G
chrXII 222754 222754 A
chrXII 222784 222784 G
chrXII 222793 222793 GT
chrXII 222799 222799 T
chrXII 222802 222802 G
chrXII 222808 222808 G
chrXII 222826 222826 G
chrXII 222832 222832 A
chrXII 222886 222886 CG
chrXII 222928 222928 AT
chrXII 222949 222949 AT
chrXII 222973 222973 AT
chrXII 222985 222985 CG
chrXII 222991 222991 AT
chrXII 233329 233329 A
chrXII 233331 233331 C
chrXII 233354 233354 T
chrXII 233357 233357 A
chrXII 233377 233377 C
chrXII 233548 233548 G
chrXII 233566 233566 A
chrXII 233587 233587 C
chrXII 233608 233608 A
chrXII 233609 233609 G
chrXII 233610 233610 T
chrXII 233614 233614 G
chrXII 233647 233647 A
chrXII 233651 233651 T
chrXII 233659 233659 A
chrXII 233671 233671 G
chrXII 233737 233737 AT
chrXII 233740 233740 A
chrXII 233766 233766 AT
chrXII 233779 233779 AT
chrXII 233806 233806 AT
chrXII 233833 233833 A
chrXII 233854 233854 AT
chrXII 233869 233869 AT
chrXII 233872 233872 A
chrXII 233878 233878 G
chrXII 242878 242878 C
chrXII 242914 242914 C
chrXII 242920 242920 T
chrXII 242950 242950 A
chrXII 242959 242959 C
chrXII 243055 243055 C
chrXII 243058 243058 C
chrXII 243067 243067 T
chrXII 243100 243100 T
chrXII 243118 243118 A
chrXII 243154 243154 A
chrXII 243157 243157 T
chrXII 243206 243206 G
chrXII 243211 243211 T
chrXII 243223 243223 A
chrXII 373986 373986 C
chrXII 373987 373987 GT
chrXII 373988 373988 CG
chrXII 373989 373989 CG
chrXII 373990 373990 CT
chrXII 373991 373991 ACG
chrXII 373992 373992 CGT
chrXII 373993 373993 ACT
chrXII 373994 373994 CGT
chrXII 373995 373995 CG
chrXII 373996 373996 CGT
chrXII 373997 373997 CGT
chrXII 373998 373998 AGT
chrXII 374000 374000 T
chrXII 374004 374004 C
chrXII 374006 374006 A
chrXII 374008 374008 A
chrXII 374016 374016 CG
chrXII 374018 374018 G
chrXII 374021 374021 T
chrXII 374026 374026 A
chrXII 374034 374034 T
chrXII 374036 374036 T
chrXII 374037 374037 T
chrXII 374038 374038 T
chrXII 374039 374039 A
chrXII 374040 374040 G
chrXII 374041 374041 G
chrXII 374042 374042 C
chrXII 374046 374046 G
chrXII 374048 374048 C
chrXII 374052 374052 C
chrXII 374054 374054 G
chrXII 374057 374057 C
chrXII 374064 374064 G
chrXII 374065 374065 C
chrXII 374075 374075 T
chrXII 374080 374080 T
chrXII 374081 374081 GT
chrXII 374082 374082 A
chrXII 374086 374086 G
chrXII 374088 374088 A
chrXII 374089 374089 C
chrXII 374090 374090 AC
chrXII 374097 374097 AT
chrXII 374099 374099 AT
chrXII 374100 374100 G
chrXII 374101 374101 AT
chrXII 374107 374107 A
chrXII 374110 374110 ACGT
chrXII 374114 374114 C
chrXII 374117 374117 T
chrXII 374123 374123 T
chrXII 374124 374124 GT
chrXII 374125 374125 C
chrXII 374127 374127 AC
chrXII 374128 374128 GT
chrXII 374129 374129 A
chrXII 374130 374130 AT
chrXII 374131 374131 AT
chrXII 374132 374132 C
chrXII 374135 374135 CG
chrXII 374136 374136 A
chrXII 374137 374137 T
chrXII 374140 374140 T
chrXII 374141 374141 T
chrXII 374142 374142 A
chrXII 374146 374146 T
chrXII 374155 374155 C
chrXII 374170 374170 T
chrXII 374178 374178 T
chrXII 374187 374187 T
chrXII 374191 374191 AT
chrXII 374192 374192 C
chrXII 374211 374211 G
chrXII 374212 374212 G
chrXII 374213 374213 G
chrXII 374215 374215 AC
chrXII 374218 374218 G
chrXII 374219 374219 G
chrXII 374225 374225 T
chrXII 374226 374226 A
chrXII 374227 374227 CG
chrXII 374228 374228 C
chrXII 374229 374229 A
chrXII 374230 374230 AT
chrXII 374231 374231 C
chrXII 374232 374232 AT
chrXII 374234 374234 G
chrXII 374235 374235 ACT
chrXII 374236 374236 A
chrXII 374237 374237 AT
chrXII 374238 374238 A
chrXII 374239 374239 C
chrXII 374240 374240 AC
chrXII 374241 374241 AT
chrXII 374242 374242 T
chrXII 374243 374243 G
chrXII 374253 374253 AT
chrXII 374259 374259 A
chrXII 374269 374269 T
chrXII 374283 374283 C
chrXII 374287 374287 C
chrXII 374288 374288 G
chrXII 374289 374289 G
chrXII 374292 374292 C
chrXII 374302 374302 G
chrXII 374304 374304 A
chrXII 374310 374310 G
chrXII 374313 374313 A
chrXII 374321 374321 T
chrXII 374331 374331 CG
chrXII 374333 374333 T
chrXII 374334 374334 CG
chrXII 374337 374337 T
chrXII 374339 374339 ACGT
chrXII 374340 374340 ACT
chrXII 374341 374341 ACGT
chrXII 374342 374342 ACT
chrXII 374343 374343 ACGT
chrXII 374344 374344 G
chrXII 374345 374345 CT
chrXII 374346 374346 G
chrXII 374349 374349 T
chrXII 374350 374350 G
chrXII 374429 374429 A
chrXII 374435 374435 T
chrXII 374436 374436 A
chrXII 374437 374437 T
chrXII 374438 374438 A
chrXII 374439 374439 G
chrXII 374440 374440 GT
chrXII 374441 374441 A
chrXII 374442 374442 G
chrXII 410926 410926 T
chrXII 410932 410932 C
chrXII 410935 410935 C
chrXII 410950 410950 C
chrXII 410971 410971 C
chrXII 410998 410998 C
chrXII 411025 411025 C
chrXII 411038 411038 CG
chrXII 411064 411064 CG
chrXII 411067 411067 C
chrXII 411133 411133 AT
chrXII 411145 411145 CG
chrXII 411153 411153 CG
chrXII 411157 411157 C
chrXII 411190 411190 AT
chrXII 411194 411194 G
chrXII 411195 411195 T
chrXII 411196 411196 C
chrXII 411217 411217 A
chrXII 411238 411238 C
chrXII 411256 411256 T
chrXII 411427 411427 T
chrXII 411447 411447 C
chrXII 411450 411450 T
chrXII 411473 411473 T
chrXII 411475 411475 C
chrXII 451409 451409 A
chrXII 451410 451410 T
chrXII 451412 451412 C
chrXII 451415 451415 G
chrXII 451416 451416 AC
chrXII 451417 451417 A
chrXII 451778 451778 G
chrXII 451779 451779 G
chrXII 451780 451780 C
chrXII 451781 451781 G
chrXII 451782 451782 GT
chrXII 451783 451783 C
chrXII 451784 451784 C
chrXII 451868 451868 C
chrXII 451897 451897 T
chrXII 451912 451912 T
chrXII 451915 451915 C
chrXII 451920 451920 G
chrXII 451948 451948 A
chrXII 452475 452475 A
chrXII 452519 452519 T
chrXII 452575 452575 T
chrXII 452584 452584 A
chrXII 459301 459301 C
chrXII 459305 459305 A
chrXII 459306 459306 T
chrXII 459323 459323 A
chrXII 459367 459367 A
chrXII 459415 459415 T
chrXII 459416 459416 T
chrXII 459417 459417 CT
chrXII 459418 459418 T
chrXII 459424 459424 AT
chrXII 459665 459665 C
chrXII 459667 459667 A
chrXII 459669 459669 C
chrXII 459670 459670 T
chrXII 459671 459671 A
chrXII 459673 459673 T
chrXII 459793 459793 G
chrXII 459795 459795 T
chrXII 459796 459796 G
chrXII 459799 459799 T
chrXII 459803 459803 T
chrXII 459810 459810 A
chrXII 459812 459812 A
chrXII 460546 460546 G
chrXII 460547 460547 G
chrXII 460549 460549 T
chrXII 460552 460552 T
chrXII 460553 460553 GT
chrXII 460554 460554 C
chrXII 460915 460915 G
chrXII 460916 460916 G
chrXII 460917 460917 C
chrXII 460918 460918 G
chrXII 460919 460919 GT
chrXII 460920 460920 C
chrXII 460921 460921 C
chrXII 461005 461005 C
chrXII 461034 461034 T
chrXII 461049 461049 T
chrXII 461052 461052 C
chrXII 461057 461057 G
chrXII 461085 461085 A
chrXII 461612 461612 A
chrXII 461656 461656 T
chrXII 461712 461712 T
chrXII 461721 461721 A
chrXII 468438 468438 C
chrXII 468442 468442 A
chrXII 468443 468443 T
chrXII 468460 468460 A
chrXII 468504 468504 A
chrXII 468552 468552 T
chrXII 468553 468553 T
chrXII 468554 468554 CT
chrXII 468555 468555 T
chrXII 468561 468561 AT
chrXII 468802 468802 C
chrXII 468804 468804 A
chrXII 468806 468806 C
chrXII 468807 468807 T
chrXII 468808 468808 A
chrXII 468810 468810 T
chrXII 468930 468930 A
chrXII 468932 468932 C
chrXII 468933 468933 T
chrXII 468936 468936 A
chrXII 468940 468940 C
chrXII 468944 468944 T
chrXII 468945 468945 C
chrXII 468949 468949 G
chrXII 470756 470756 G
chrXII 470757 470757 A
chrXII 470758 470758 C
chrXII 470762 470762 G
chrXII 470765 470765 T
chrXII 470766 470766 A
chrXII 470768 470768 T
chrXII 470770 470770 C
chrXII 470771 470771 G
chrXII 470773 470773 A
chrXII 470774 470774 G
chrXII 470777 470777 T
chrXII 472055 472055 G
chrXII 472307 472307 C
chrXII 472308 472308 T
chrXII 472312 472312 CG
chrXII 472313 472313 CG
chrXII 472314 472314 A
chrXII 472316 472316 C
chrXII 472317 472317 A
chrXII 472323 472323 T
chrXII 472326 472326 G
chrXII 472332 472332 T
chrXII 472333 472333 T
chrXII 472454 472454 G
chrXII 472456 472456 T
chrXII 472458 472458 A
chrXII 472459 472459 A
chrXII 472460 472460 C
chrXII 472462 472462 A
chrXII 472582 472582 A
chrXII 472584 472584 C
chrXII 472585 472585 T
chrXII 472588 472588 A
chrXII 472592 472592 C
chrXII 472596 472596 T
chrXII 472597 472597 C
chrXII 472601 472601 G
chrXII 474407 474407 A
chrXII 474408 474408 C
chrXII 474409 474409 G
chrXII 474413 474413 T
chrXII 474416 474416 A
chrXII 474417 474417 C
chrXII 474420 474420 C
chrXII 474422 474422 T
chrXII 474423 474423 C
chrXII 474425 474425 G
chrXII 474426 474426 A
chrXII 474429 474429 G
chrXII 475706 475706 T
chrXII 475961 475961 ACT
chrXII 475962 475962 T
chrXII 475963 475963 ACG
chrXII 475964 475964 ACG
chrXII 475965 475965 ACG
chrXII 475966 475966 CGT
chrXII 475967 475967 ACG
chrXII 475968 475968 AGT
chrXII 475969 475969 AGT
chrXII 475970 475970 ACG
chrXII 475971 475971 ACG
chrXII 475972 475972 ACG
chrXII 475973 475973 ACT
chrXII 475974 475974 A
chrXII 475975 475975 T
chrXII 475976 475976 G
chrXII 475977 475977 AC
chrXII 475979 475979 T
chrXII 475980 475980 T
chrXII 475982 475982 AT
chrXII 475983 475983 T
chrXII 475984 475984 CT
chrXII 475985 475985 G
chrXII 475986 475986 A
chrXII 475987 475987 G
chrXII 475988 475988 GT
chrXII 475990 475990 AT
chrXII 475991 475991 A
chrXII 475993 475993 ACT
chrXII 475994 475994 T
chrXII 475995 475995 A
chrXII 475996 475996 G
chrXII 475997 475997 G
chrXII 475998 475998 G
chrXII 475999 475999 CG
chrXII 476003 476003 CG
chrXII 476006 476006 A
chrXII 476007 476007 AT
chrXII 476010 476010 C
chrXII 476012 476012 AT
chrXII 476013 476013 GT
chrXII 476015 476015 CG
chrXII 476016 476016 AT
chrXII 476018 476018 C
chrXII 476019 476019 A
chrXII 476020 476020 G
chrXII 476021 476021 A
chrXII 476022 476022 G
chrXII 476023 476023 G
chrXII 476024 476024 G
chrXII 476027 476027 G
chrXII 476028 476028 AC
chrXII 476029 476029 G
chrXII 476031 476031 T
chrXII 476036 476036 C
chrXII 476038 476038 T
chrXII 476039 476039 A
chrXII 476041 476041 G
chrXII 476042 476042 C
chrXII 476044 476044 AGT
chrXII 476045 476045 CG
chrXII 476046 476046 ACT
chrXII 476047 476047 CGT
chrXII 476048 476048 G
chrXII 476050 476050 GT
chrXII 476051 476051 C
chrXII 476055 476055 G
chrXII 476058 476058 T
chrXII 476059 476059 A
chrXII 476065 476065 A
chrXII 476068 476068 AT
chrXII 476069 476069 CT
chrXII 476070 476070 CT
chrXII 476072 476072 CG
chrXII 476074 476074 ACGT
chrXII 476075 476075 ACT
chrXII 476076 476076 CGT
chrXII 476078 476078 AT
chrXII 476080 476080 A
chrXII 476084 476084 ACGT
chrXII 476085 476085 AT
chrXII 476086 476086 CGT
chrXII 476087 476087 T
chrXII 476089 476089 AT
chrXII 476090 476090 CG
chrXII 476092 476092 AT
chrXII 476093 476093 G
chrXII 476095 476095 C
chrXII 476097 476097 C
chrXII 476098 476098 ACGT
chrXII 476099 476099 CG
chrXII 476102 476102 C
chrXII 476104 476104 T
chrXII 476106 476106 G
chrXII 476107 476107 T
chrXII 476108 476108 T
chrXII 476109 476109 AT
chrXII 476110 476110 C
chrXII 476113 476113 G
chrXII 476118 476118 CG
chrXII 476119 476119 CG
chrXII 476123 476123 AT
chrXII 476125 476125 G
chrXII 476129 476129 GT
chrXII 476130 476130 AC
chrXII 476131 476131 G
chrXII 476132 476132 C
chrXII 476133 476133 CG
chrXII 476134 476134 AG
chrXII 476135 476135 T
chrXII 476136 476136 T
chrXII 476137 476137 A
chrXII 476140 476140 AT
chrXII 476144 476144 CG
chrXII 476149 476149 A
chrXII 476150 476150 CG
chrXII 476151 476151 ACT
chrXII 476152 476152 AT
chrXII 476153 476153 A
chrXII 476154 476154 T
chrXII 476155 476155 AT
chrXII 476156 476156 ACGT
chrXII 476157 476157 AG
chrXII 476158 476158 C
chrXII 476159 476159 T
chrXII 476160 476160 G
chrXII 476184 476184 T
chrXII 476185 476185 A
chrXII 476192 476192 T
chrXII 476197 476197 AGT
chrXII 476198 476198 T
chrXII 476200 476200 G
chrXII 476202 476202 CG
chrXII 476203 476203 AT
chrXII 476204 476204 A
chrXII 476205 476205 CG
chrXII 476212 476212 AT
chrXII 476213 476213 CG
chrXII 476214 476214 CG
chrXII 476217 476217 T
chrXII 476227 476227 A
chrXII 476228 476228 T
chrXII 476230 476230 C
chrXII 476233 476233 CG
chrXII 476246 476246 A
chrXII 476251 476251 C
chrXII 476264 476264 CG
chrXII 476267 476267 CG
chrXII 476268 476268 AT
chrXII 476273 476273 C
chrXII 476287 476287 C
chrXII 476289 476289 A
chrXII 476290 476290 C
chrXII 476291 476291 AG
chrXII 476294 476294 G
chrXII 476296 476296 CG
chrXII 476298 476298 CGT
chrXII 476300 476300 AT
chrXII 476303 476303 C
chrXII 476311 476311 ACGT
chrXII 476312 476312 ACGT
chrXII 476313 476313 ACGT
chrXII 476314 476314 AGT
chrXII 476315 476315 ACGT
chrXII 476316 476316 AGT
chrXII 476317 476317 AGT
chrXII 476318 476318 T
chrXII 476319 476319 ACGT
chrXII 476320 476320 ACGT
chrXII 476321 476321 CG
chrXII 476322 476322 AG
chrXII 476323 476323 AGT
chrXII 476324 476324 AT
chrXII 476351 476351 AT
chrXII 476363 476363 G
chrXII 476387 476387 CG
chrXII 476390 476390 G
chrXII 476391 476391 T
chrXII 476393 476393 T
chrXII 476409 476409 AT
chrXII 476411 476411 A
chrXII 476437 476437 CG
chrXII 476477 476477 CG
chrXII 476514 476514 A
chrXII 476517 476517 A
chrXII 476518 476518 G
chrXII 476519 476519 A
chrXII 476521 476521 C
chrXII 476524 476524 G
chrXII 476549 476549 G
chrXII 476552 476552 T
chrXII 476556 476556 G
chrXII 476558 476558 T
chrXII 476564 476564 G
chrXII 476565 476565 G
chrXII 476581 476581 C
chrXII 476582 476582 G
chrXII 476591 476591 CG
chrXII 476593 476593 CG
chrXII 476594 476594 AT
chrXII 476599 476599 CG
chrXII 476603 476603 CG
chrXII 476606 476606 G
chrXII 476636 476636 T
chrXII 476657 476657 CG
chrXII 476684 476684 AT
chrXII 476687 476687 CG
chrXII 476702 476702 CG
chrXII 476705 476705 AT
chrXII 476711 476711 CG
chrXII 476741 476741 CG
chrXII 476744 476744 CG
chrXII 476750 476750 AT
chrXII 476759 476759 AT
chrXII 476765 476765 AT
chrXII 476768 476768 CGT
chrXII 476774 476774 CG
chrXII 476780 476780 AT
chrXII 476781 476781 AT
chrXII 476783 476783 AT
chrXII 476803 476803 T
chrXII 476809 476809 T
chrXII 476815 476815 G
chrXII 476828 476828 T
chrXII 476830 476830 A
chrXII 476846 476846 A
chrXII 476848 476848 T
chrXII 476852 476852 T
chrXII 476858 476858 C
chrXII 476864 476864 AT
chrXII 476867 476867 T
chrXII 476891 476891 AT
chrXII 476969 476969 AT
chrXII 477002 477002 CG
chrXII 477005 477005 AT
chrXII 477014 477014 A
chrXII 477056 477056 T
chrXII 477057 477057 AT
chrXII 477068 477068 G
chrXII 477074 477074 G
chrXII 477077 477077 AT
chrXII 477079 477079 C
chrXII 477086 477086 CG
chrXII 477087 477087 AT
chrXII 477092 477092 G
chrXII 477098 477098 CG
chrXII 477101 477101 AT
chrXII 477105 477105 AT
chrXII 477107 477107 AT
chrXII 477115 477115 CG
chrXII 477124 477124 AT
chrXII 477128 477128 T
chrXII 477131 477131 T
chrXII 477134 477134 C
chrXII 477137 477137 G
chrXII 477140 477140 T
chrXII 477152 477152 C
chrXII 477164 477164 C
chrXII 477167 477167 G
chrXII 477169 477169 T
chrXII 477176 477176 G
chrXII 477185 477185 C
chrXII 477191 477191 T
chrXII 477197 477197 CG
chrXII 477203 477203 AT
chrXII 477205 477205 CG
chrXII 477206 477206 AT
chrXII 477212 477212 G
chrXII 477215 477215 ACGT
chrXII 477217 477217 CG
chrXII 477221 477221 CGT
chrXII 477223 477223 C
chrXII 477227 477227 CG
chrXII 477283 477283 CG
chrXII 477305 477305 AT
chrXII 477308 477308 CG
chrXII 477311 477311 AT
chrXII 477317 477317 AT
chrXII 477320 477320 AT
chrXII 477326 477326 CG
chrXII 477332 477332 CG
chrXII 477335 477335 AT
chrXII 477341 477341 C
chrXII 477350 477350 G
chrXII 477353 477353 T
chrXII 477355 477355 C
chrXII 477374 477374 CG
chrXII 477395 477395 T
chrXII 477400 477400 G
chrXII 477419 477419 C
chrXII 477425 477425 A
chrXII 477434 477434 T
chrXII 477437 477437 A
chrXII 477452 477452 A
chrXII 477459 477459 AT
chrXII 477461 477461 C
chrXII 477479 477479 T
chrXII 477523 477523 G
chrXII 477580 477580 CG
chrXII 477594 477594 G
chrXII 477617 477617 CG
chrXII 477620 477620 CG
chrXII 477626 477626 AT
chrXII 477635 477635 AT
chrXII 477638 477638 CG
chrXII 477655 477655 GT
chrXII 477656 477656 A
chrXII 477662 477662 C
chrXII 477665 477665 A
chrXII 477674 477674 T
chrXII 477680 477680 G
chrXII 477689 477689 C
chrXII 477713 477713 T
chrXII 477717 477717 C
chrXII 477726 477726 CG
chrXII 477731 477731 A
chrXII 477746 477746 AT
chrXII 477761 477761 G
chrXII 477789 477789 C
chrXII 477790 477790 AT
chrXII 477806 477806 AT
chrXII 477812 477812 AT
chrXII 477813 477813 A
chrXII 477818 477818 AT
chrXII 477824 477824 CG
chrXII 477845 477845 T
chrXII 477847 477847 G
chrXII 477860 477860 C
chrXII 477904 477904 T
chrXII 477908 477908 A
chrXII 477911 477911 A
chrXII 477914 477914 AT
chrXII 477945 477945 CG
chrXII 477962 477962 G
chrXII 478131 478131 AT
chrXII 478139 478139 CG
chrXII 478148 478148 AT
chrXII 478154 478154 CG
chrXII 478160 478160 ACGT
chrXII 478162 478162 AT
chrXII 478166 478166 AT
chrXII 478183 478183 G
chrXII 478193 478193 C
chrXII 478194 478194 G
chrXII 478199 478199 G
chrXII 478202 478202 A
chrXII 478220 478220 A
chrXII 478352 478352 CG
chrXII 478358 478358 CG
chrXII 478362 478362 G
chrXII 478379 478379 A
chrXII 478382 478382 A
chrXII 478433 478433 CG
chrXII 478435 478435 AT
chrXII 478477 478477 AT
chrXII 478480 478480 AT
chrXII 478487 478487 AT
chrXII 478500 478500 T
chrXII 478531 478531 CG
chrXII 478536 478536 CG
chrXII 478554 478554 AT
chrXII 478556 478556 AT
chrXII 478570 478570 CG
chrXII 478601 478601 AT
chrXII 478610 478610 CG
chrXII 478615 478615 C
chrXII 478621 478621 T
chrXII 478634 478634 A
chrXII 478652 478652 AT
chrXII 478657 478657 CG
chrXII 478662 478662 AT
chrXII 478666 478666 CG
chrXII 478667 478667 G
chrXII 478670 478670 AT
chrXII 478672 478672 T
chrXII 478674 478674 G
chrXII 478679 478679 T
chrXII 478703 478703 CG
chrXII 478749 478749 A
chrXII 478762 478762 AT
chrXII 478769 478769 CG
chrXII 478772 478772 AT
chrXII 478775 478775 AT
chrXII 478781 478781 AT
chrXII 478786 478786 AT
chrXII 478788 478788 AT
chrXII 478790 478790 AT
chrXII 478793 478793 T
chrXII 478801 478801 A
chrXII 478813 478813 CG
chrXII 478819 478819 CG
chrXII 478847 478847 AT
chrXII 478922 478922 CG
chrXII 478976 478976 CG
chrXII 479027 479027 AT
chrXII 479135 479135 G
chrXII 479136 479136 G
chrXII 479137 479137 T
chrXII 479141 479141 CG
chrXII 479145 479145 T
chrXII 479146 479146 G
chrXII 479221 479221 AT
chrXII 479279 479279 ACGT
chrXII 479282 479282 AT
chrXII 479311 479311 AT
chrXII 479336 479336 A
chrXII 479337 479337 C
chrXII 479338 479338 C
chrXII 479339 479339 T
chrXII 479340 479340 GT
chrXII 479341 479341 T
chrXII 479342 479342 T
chrXII 479350 479350 A
chrXII 479351 479351 AC
chrXII 479352 479352 ACGT
chrXII 479353 479353 T
chrXII 479355 479355 G
chrXII 479356 479356 C
chrXII 479357 479357 C
chrXII 479358 479358 T
chrXII 479360 479360 AT
chrXII 479408 479408 AT
chrXII 479426 479426 AT
chrXII 479432 479432 AT
chrXII 479438 479438 CG
chrXII 479453 479453 CG
chrXII 479459 479459 AT
chrXII 479492 479492 C
chrXII 479510 479510 C
chrXII 479558 479558 ACGT
chrXII 479704 479704 CG
chrXII 479716 479716 AT
chrXII 479768 479768 CG
chrXII 479769 479769 G
chrXII 479770 479770 AT
chrXII 479771 479771 T
chrXII 479772 479772 T
chrXII 479777 479777 G
chrXII 479778 479778 AT
chrXII 479782 479782 T
chrXII 479784 479784 C
chrXII 479785 479785 G
chrXII 479792 479792 AT
chrXII 479825 479825 CG
chrXII 479841 479841 AT
chrXII 479850 479850 CG
chrXII 479882 479882 AT
chrXII 479895 479895 CG
chrXII 479926 479926 CG
chrXII 479927 479927 C
chrXII 479936 479936 CG
chrXII 479957 479957 CG
chrXII 480061 480061 AT
chrXII 480153 480153 C
chrXII 480182 480182 CG
chrXII 480221 480221 AT
chrXII 480244 480244 T
chrXII 480263 480263 AT
chrXII 480269 480269 CG
chrXII 480272 480272 AT
chrXII 480289 480289 AT
chrXII 480300 480300 AT
chrXII 480312 480312 AT
chrXII 480313 480313 CG
chrXII 480318 480318 CG
chrXII 480342 480342 CG
chrXII 480346 480346 CG
chrXII 480347 480347 CG
chrXII 480348 480348 AT
chrXII 480351 480351 T
chrXII 480382 480382 A
chrXII 480477 480477 AT
chrXII 480511 480511 CG
chrXII 480534 480534 AT
chrXII 480672 480672 AT
chrXII 480719 480719 AT
chrXII 480915 480915 AT
chrXII 480935 480935 CG
chrXII 480963 480963 C
chrXII 480964 480964 AT
chrXII 480965 480965 A
chrXII 480966 480966 C
chrXII 480969 480969 T
chrXII 480970 480970 CG
chrXII 480972 480972 T
chrXII 480973 480973 G
chrXII 480987 480987 T
chrXII 480988 480988 G
chrXII 480991 480991 G
chrXII 481006 481006 T
chrXII 481020 481020 A
chrXII 481057 481057 AT
chrXII 481062 481062 A
chrXII 481092 481092 C
chrXII 481094 481094 C
chrXII 481095 481095 A
chrXII 481097 481097 A
chrXII 481128 481128 T
chrXII 481221 481221 AT
chrXII 481285 481285 CG
chrXII 481303 481303 AT
chrXII 481345 481345 T
chrXII 481365 481365 AT
chrXII 481367 481367 AT
chrXII 481368 481368 AT
chrXII 481369 481369 AT
chrXII 481372 481372 C
chrXII 481373 481373 GT
chrXII 481374 481374 ACG
chrXII 481375 481375 CT
chrXII 481376 481376 G
chrXII 481382 481382 T
chrXII 481402 481402 AT
chrXII 481461 481461 A
chrXII 481465 481465 A
chrXII 481470 481470 AT
chrXII 481474 481474 AT
chrXII 481481 481481 CG
chrXII 481482 481482 AT
chrXII 481483 481483 AT
chrXII 481499 481499 T
chrXII 481516 481516 G
chrXII 481521 481521 T
chrXII 481530 481530 T
chrXII 481546 481546 A
chrXII 481547 481547 AT
chrXII 481548 481548 CGT
chrXII 481549 481549 T
chrXII 481550 481550 CGT
chrXII 481551 481551 ACT
chrXII 481552 481552 ACT
chrXII 481553 481553 AGT
chrXII 481554 481554 ACT
chrXII 481555 481555 AGT
chrXII 481556 481556 ACG
chrXII 481557 481557 CGT
chrXII 481558 481558 AGT
chrXII 481559 481559 AGT
chrXII 481560 481560 CGT
chrXII 481561 481561 CG
chrXII 481562 481562 CT
chrXII 481563 481563 G
chrXII 481564 481564 A
chrXII 481566 481566 AT
chrXII 481567 481567 T
chrXII 481569 481569 ACT
chrXII 481570 481570 AT
chrXII 481571 481571 AT
chrXII 481572 481572 G
chrXII 481573 481573 A
chrXII 481574 481574 CG
chrXII 481575 481575 CGT
chrXII 481577 481577 AT
chrXII 481578 481578 AT
chrXII 481580 481580 ACT
chrXII 481581 481581 T
chrXII 481582 481582 A
chrXII 481583 481583 G
chrXII 481584 481584 G
chrXII 481585 481585 G
chrXII 481586 481586 CG
chrXII 481590 481590 CG
chrXII 481593 481593 A
chrXII 481594 481594 AT
chrXII 481597 481597 C
chrXII 481599 481599 AT
chrXII 481600 481600 GT
chrXII 481602 481602 CG
chrXII 481603 481603 AT
chrXII 481605 481605 C
chrXII 481606 481606 A
chrXII 481607 481607 G
chrXII 481608 481608 A
chrXII 481609 481609 G
chrXII 481610 481610 G
chrXII 481611 481611 G
chrXII 481614 481614 G
chrXII 481615 481615 AC
chrXII 481616 481616 G
chrXII 481618 481618 T
chrXII 481623 481623 C
chrXII 481625 481625 T
chrXII 481626 481626 A
chrXII 481628 481628 G
chrXII 481629 481629 C
chrXII 481631 481631 AGT
chrXII 481632 481632 CG
chrXII 481633 481633 ACT
chrXII 481634 481634 CGT
chrXII 481635 481635 G
chrXII 481637 481637 GT
chrXII 481638 481638 C
chrXII 481641 481641 AT
chrXII 481642 481642 CG
chrXII 481643 481643 AT
chrXII 481645 481645 T
chrXII 481646 481646 A
chrXII 481652 481652 A
chrXII 481655 481655 AT
chrXII 481656 481656 CT
chrXII 481657 481657 CT
chrXII 481659 481659 CG
chrXII 481661 481661 ACGT
chrXII 481662 481662 ACT
chrXII 481663 481663 CGT
chrXII 481665 481665 AT
chrXII 481667 481667 A
chrXII 481671 481671 ACGT
chrXII 481672 481672 AT
chrXII 481673 481673 CGT
chrXII 481674 481674 T
chrXII 481676 481676 AT
chrXII 481677 481677 CG
chrXII 481679 481679 AT
chrXII 481680 481680 G
chrXII 481682 481682 C
chrXII 481684 481684 C
chrXII 481685 481685 ACGT
chrXII 481686 481686 CG
chrXII 481689 481689 C
chrXII 481691 481691 T
chrXII 481693 481693 G
chrXII 481694 481694 T
chrXII 481695 481695 T
chrXII 481696 481696 AT
chrXII 481697 481697 C
chrXII 481700 481700 G
chrXII 481705 481705 CG
chrXII 481706 481706 CG
chrXII 481710 481710 AT
chrXII 481712 481712 G
chrXII 481716 481716 GT
chrXII 481717 481717 AC
chrXII 481718 481718 G
chrXII 481719 481719 C
chrXII 481720 481720 CG
chrXII 481721 481721 AG
chrXII 481722 481722 T
chrXII 481723 481723 T
chrXII 481724 481724 A
chrXII 481727 481727 AT
chrXII 481731 481731 CG
chrXII 481736 481736 A
chrXII 481737 481737 CG
chrXII 481738 481738 ACT
chrXII 481739 481739 AT
chrXII 481740 481740 A
chrXII 481741 481741 T
chrXII 481742 481742 AT
chrXII 481743 481743 ACGT
chrXII 481744 481744 AG
chrXII 481745 481745 C
chrXII 481746 481746 T
chrXII 481747 481747 G
chrXII 481771 481771 T
chrXII 481772 481772 A
chrXII 481779 481779 T
chrXII 481784 481784 AGT
chrXII 481785 481785 T
chrXII 481787 481787 G
chrXII 481789 481789 CG
chrXII 481790 481790 AT
chrXII 481791 481791 A
chrXII 481792 481792 CG
chrXII 481799 481799 AT
chrXII 481800 481800 CG
chrXII 481801 481801 CG
chrXII 481804 481804 T
chrXII 481814 481814 A
chrXII 481815 481815 T
chrXII 481817 481817 C
chrXII 481820 481820 CG
chrXII 481833 481833 A
chrXII 481838 481838 C
chrXII 481851 481851 CG
chrXII 481854 481854 CG
chrXII 481855 481855 AT
chrXII 481860 481860 C
chrXII 481876 481876 A
chrXII 481877 481877 C
chrXII 481878 481878 AG
chrXII 481883 481883 CG
chrXII 481885 481885 CGT
chrXII 481887 481887 AT
chrXII 481888 481888 G
chrXII 481890 481890 C
chrXII 481892 481892 AT
chrXII 481893 481893 AT
chrXII 481894 481894 T
chrXII 481896 481896 T
chrXII 481897 481897 C
chrXII 481898 481898 ACGT
chrXII 481899 481899 ACGT
chrXII 481900 481900 ACGT
chrXII 481901 481901 ACGT
chrXII 481902 481902 ACGT
chrXII 481903 481903 ACGT
chrXII 481904 481904 ACGT
chrXII 481905 481905 CGT
chrXII 481906 481906 ACGT
chrXII 481907 481907 GT
chrXII 481908 481908 ACGT
chrXII 481909 481909 CT
chrXII 481910 481910 T
chrXII 481912 481912 A
chrXII 482034 482034 G
chrXII 482036 482036 T
chrXII 482038 482038 A
chrXII 482039 482039 A
chrXII 482040 482040 C
chrXII 482042 482042 A
chrXII 482162 482162 A
chrXII 482164 482164 C
chrXII 482165 482165 T
chrXII 482168 482168 A
chrXII 482172 482172 C
chrXII 482176 482176 T
chrXII 482177 482177 C
chrXII 482181 482181 G
chrXII 483988 483988 G
chrXII 483989 483989 A
chrXII 483990 483990 C
chrXII 483994 483994 G
chrXII 483997 483997 T
chrXII 483998 483998 A
chrXII 484000 484000 T
chrXII 484002 484002 C
chrXII 484003 484003 G
chrXII 484005 484005 A
chrXII 484006 484006 G
chrXII 484009 484009 T
chrXII 485287 485287 T
chrXII 485539 485539 C
chrXII 485540 485540 T
chrXII 485544 485544 CG
chrXII 485545 485545 CG
chrXII 485546 485546 A
chrXII 485548 485548 C
chrXII 485549 485549 A
chrXII 485555 485555 T
chrXII 485558 485558 G
chrXII 485564 485564 T
chrXII 485565 485565 T
chrXII 485686 485686 G
chrXII 485688 485688 T
chrXII 485690 485690 A
chrXII 485691 485691 A
chrXII 485692 485692 C
chrXII 485694 485694 A
chrXII 485814 485814 A
chrXII 485816 485816 C
chrXII 485817 485817 T
chrXII 485820 485820 A
chrXII 485824 485824 C
chrXII 485828 485828 T
chrXII 485829 485829 C
chrXII 485833 485833 G
chrXII 487640 487640 G
chrXII 487641 487641 A
chrXII 487642 487642 C
chrXII 487646 487646 G
chrXII 487649 487649 T
chrXII 487650 487650 A
chrXII 487652 487652 T
chrXII 487654 487654 C
chrXII 487655 487655 G
chrXII 487657 487657 A
chrXII 487658 487658 G
chrXII 487661 487661 T
chrXII 488939 488939 T
chrXII 489191 489191 C
chrXII 489192 489192 T
chrXII 489196 489196 CG
chrXII 489197 489197 CG
chrXII 489198 489198 A
chrXII 489200 489200 C
chrXII 489201 489201 A
chrXII 489207 489207 T
chrXII 489210 489210 G
chrXII 489216 489216 T
chrXII 489217 489217 T
chrXII 489338 489338 G
chrXII 489340 489340 T
chrXII 489342 489342 A
chrXII 489343 489343 A
chrXII 489344 489344 C
chrXII 489346 489346 A
chrXII 489466 489466 G
chrXII 489468 489468 T
chrXII 489469 489469 G
chrXII 489472 489472 A
chrXII 489476 489476 C
chrXII 489480 489480 C
chrXII 489481 489481 G
chrXII 489483 489483 C
chrXII 489485 489485 AC
chrXII 489746 489746 C
chrXII 489747 489747 T
chrXII 489748 489748 A
chrXII 489749 489749 C
chrXII 489750 489750 AC
chrXII 489751 489751 A
chrXII 489752 489752 A
chrXII 489836 489836 T
chrXII 489865 489865 G
chrXII 489880 489880 A
chrXII 489883 489883 T
chrXII 489888 489888 A
chrXII 489916 489916 T
chrXII 490443 490443 G
chrXII 490487 490487 C
chrXII 490543 490543 C
chrXII 490552 490552 C
chrXII 498982 498982 C
chrXII 498985 498985 C
chrXII 498988 498988 T
chrXII 498989 498989 T
chrXII 499012 499012 C
chrXII 499030 499030 A
chrXII 499036 499036 T
chrXII 499054 499054 C
chrXII 499102 499102 CG
chrXII 499111 499111 C
chrXII 499112 499112 CG
chrXII 499114 499114 AT
chrXII 499117 499117 AT
chrXII 515948 515948 T
chrXII 515951 515951 C
chrXII 515960 515960 A
chrXII 516020 516020 T
chrXII 516023 516023 T
chrXII 516083 516083 AT
chrXII 516086 516086 CG
chrXII 516092 516092 CG
chrXII 523026 523026 C
chrXII 523051 523051 G
chrXII 523063 523063 A
chrXII 523066 523066 T
chrXII 523072 523072 C
chrXII 523129 523129 AT
chrXII 592498 592498 G
chrXII 592499 592499 AG
chrXII 592501 592501 A
chrXII 592502 592502 G
chrXII 592507 592507 T
chrXII 592508 592508 G
chrXII 592578 592578 T
chrXII 592625 592625 AT
chrXII 592631 592631 CG
chrXII 592632 592632 G
chrXII 592633 592633 AG
chrXII 592634 592634 C
chrXII 592635 592635 ACGT
chrXII 592636 592636 T
chrXII 593129 593129 A
chrXII 593130 593130 G
chrXII 593131 593131 AC
chrXII 593132 593132 ACG
chrXII 593133 593133 ACG
chrXII 593134 593134 ACG
chrXII 593135 593135 CG
chrXII 593136 593136 ACT
chrXII 593137 593137 ACG
chrXII 593138 593138 ACG
chrXII 593139 593139 ACT
chrXII 593140 593140 ACT
chrXII 593141 593141 CGT
chrXII 593142 593142 CGT
chrXII 593143 593143 ACG
chrXII 593144 593144 CGT
chrXII 593152 593152 G
chrXII 593155 593155 A
chrXII 593157 593157 GT
chrXII 593159 593159 C
chrXII 593164 593164 AC
chrXII 593165 593165 C
chrXII 593166 593166 A
chrXII 593182 593182 G
chrXII 593187 593187 T
chrXII 593188 593188 G
chrXII 593191 593191 G
chrXII 593204 593204 G
chrXII 593209 593209 T
chrXII 593222 593222 C
chrXII 593225 593225 G
chrXII 593227 593227 A
chrXII 593228 593228 T
chrXII 593238 593238 AT
chrXII 593250 593250 C
chrXII 593251 593251 A
chrXII 593252 593252 A
chrXII 593255 593255 CG
chrXII 593257 593257 AT
chrXII 593258 593258 C
chrXII 593263 593263 A
chrXII 593270 593270 T
chrXII 593271 593271 A
chrXII 593281 593281 T
chrXII 593283 593283 G
chrXII 593295 593295 C
chrXII 593296 593296 A
chrXII 593298 593298 T
chrXII 593299 593299 G
chrXII 593300 593300 A
chrXII 593304 593304 G
chrXII 593306 593306 ACT
chrXII 593318 593318 CG
chrXII 593319 593319 A
chrXII 593320 593320 C
chrXII 593321 593321 GT
chrXII 593322 593322 T
chrXII 593323 593323 C
chrXII 593324 593324 A
chrXII 593325 593325 CG
chrXII 593326 593326 C
chrXII 593345 593345 AT
chrXII 593353 593353 A
chrXII 593354 593354 T
chrXII 593358 593358 CG
chrXII 593359 593359 C
chrXII 593360 593360 AT
chrXII 593362 593362 A
chrXII 593365 593365 A
chrXII 593366 593366 CG
chrXII 593367 593367 G
chrXII 593368 593368 ACG
chrXII 593371 593371 T
chrXII 593372 593372 G
chrXII 593374 593374 T
chrXII 593375 593375 G
chrXII 593376 593376 G
chrXII 593377 593377 T
chrXII 593378 593378 GT
chrXII 593380 593380 C
chrXII 593382 593382 G
chrXII 593383 593383 CG
chrXII 593384 593384 ACG
chrXII 593388 593388 A
chrXII 593393 593393 T
chrXII 593396 593396 A
chrXII 593397 593397 G
chrXII 593398 593398 T
chrXII 593402 593402 CG
chrXII 593403 593403 AT
chrXII 593405 593405 G
chrXII 593406 593406 AG
chrXII 593407 593407 GT
chrXII 593408 593408 AT
chrXII 593409 593409 CG
chrXII 593412 593412 G
chrXII 593413 593413 G
chrXII 593414 593414 AT
chrXII 593415 593415 AT
chrXII 593416 593416 T
chrXII 593417 593417 AT
chrXII 593418 593418 AT
chrXII 593419 593419 AT
chrXII 593420 593420 A
chrXII 593421 593421 A
chrXII 593424 593424 AT
chrXII 593430 593430 ACT
chrXII 593431 593431 ACGT
chrXII 593433 593433 AT
chrXII 593434 593434 G
chrXII 593436 593436 A
chrXII 593459 593459 AT
chrXII 593461 593461 AT
chrXII 593462 593462 AT
chrXII 593464 593464 ACG
chrXII 593465 593465 CG
chrXII 593466 593466 T
chrXII 593467 593467 CG
chrXII 593468 593468 A
chrXII 593469 593469 CG
chrXII 593470 593470 ACGT
chrXII 593473 593473 AT
chrXII 593475 593475 T
chrXII 593479 593479 ACGT
chrXII 593480 593480 ACT
chrXII 593481 593481 ACGT
chrXII 593482 593482 ACGT
chrXII 593483 593483 ACGT
chrXII 593484 593484 ACGT
chrXII 593485 593485 ACGT
chrXII 593486 593486 ACT
chrXII 593487 593487 AGT
chrXII 593488 593488 AGT
chrXII 593489 593489 G
chrXII 593491 593491 G
chrXII 593492 593492 C
chrXII 593509 593509 AT
chrXII 593518 593518 AT
chrXII 593523 593523 C
chrXII 593540 593540 A
chrXII 593556 593556 AT
chrXII 593557 593557 AT
chrXII 593558 593558 CG
chrXII 593565 593565 AT
chrXII 593569 593569 AT
chrXII 593574 593574 AT
chrXII 593578 593578 AT
chrXII 593637 593637 AT
chrXII 593657 593657 AT
chrXII 593663 593663 G
chrXII 593664 593664 GT
chrXII 593665 593665 CGT
chrXII 593666 593666 CT
chrXII 593667 593667 C
chrXII 593670 593670 AT
chrXII 593671 593671 T
chrXII 593672 593672 T
chrXII 593674 593674 A
chrXII 593694 593694 A
chrXII 593736 593736 A
chrXII 593754 593754 G
chrXII 593818 593818 AT
chrXII 593911 593911 AT
chrXII 593942 593942 T
chrXII 593944 593944 T
chrXII 593945 593945 G
chrXII 593947 593947 G
chrXII 593977 593977 AT
chrXII 593982 593982 AT
chrXII 594019 594019 AT
chrXII 594033 594033 AT
chrXII 594048 594048 CG
chrXII 594051 594051 G
chrXII 594052 594052 T
chrXII 594066 594066 CG
chrXII 594067 594067 AT
chrXII 594069 594069 CG
chrXII 594070 594070 AT
chrXII 594073 594073 C
chrXII 594074 594074 A
chrXII 594075 594075 A
chrXII 594076 594076 G
chrXII 594104 594104 G
chrXII 594124 594124 A
chrXII 594320 594320 A
chrXII 594367 594367 T
chrXII 594505 594505 AT
chrXII 594528 594528 CG
chrXII 594562 594562 A
chrXII 594657 594657 AT
chrXII 594688 594688 A
chrXII 594691 594691 A
chrXII 594692 594692 G
chrXII 594693 594693 G
chrXII 594697 594697 G
chrXII 594721 594721 G
chrXII 594726 594726 C
chrXII 594727 594727 A
chrXII 594739 594739 AT
chrXII 594750 594750 AT
chrXII 594767 594767 AT
chrXII 594770 594770 G
chrXII 594776 594776 AT
chrXII 594795 594795 AT
chrXII 594818 594818 AT
chrXII 594857 594857 CG
chrXII 594886 594886 CG
chrXII 594978 594978 T
chrXII 595082 595082 CG
chrXII 595103 595103 G
chrXII 595112 595112 CG
chrXII 595113 595113 AT
chrXII 595144 595144 AT
chrXII 595157 595157 T
chrXII 595189 595189 C
chrXII 595198 595198 A
chrXII 595214 595214 G
chrXII 595247 595247 AT
chrXII 595254 595254 C
chrXII 595255 595255 G
chrXII 595257 595257 A
chrXII 595261 595261 CGT
chrXII 595262 595262 C
chrXII 595267 595267 AT
chrXII 595268 595268 A
chrXII 595269 595269 A
chrXII 595270 595270 GT
chrXII 595271 595271 C
chrXII 595272 595272 G
chrXII 595273 595273 C
chrXII 595274 595274 G
chrXII 595275 595275 A
chrXII 595276 595276 G
chrXII 595323 595323 A
chrXII 595335 595335 G
chrXII 595481 595481 AGT
chrXII 595529 595529 CG
chrXII 595547 595547 AT
chrXII 595580 595580 AT
chrXII 595586 595586 AT
chrXII 595601 595601 AT
chrXII 595607 595607 CG
chrXII 595613 595613 CG
chrXII 595631 595631 A
chrXII 595679 595679 A
chrXII 595681 595681 T
chrXII 595682 595682 C
chrXII 595683 595683 C
chrXII 595684 595684 C
chrXII 595686 595686 A
chrXII 595687 595687 AG
chrXII 595688 595688 AG
chrXII 595689 595689 A
chrXII 595697 595697 A
chrXII 595698 595698 A
chrXII 595699 595699 AC
chrXII 595700 595700 A
chrXII 595701 595701 G
chrXII 595702 595702 G
chrXII 595703 595703 T
chrXII 595728 595728 A
chrXII 595757 595757 CG
chrXII 595760 595760 CG
chrXII 595818 595818 T
chrXII 595893 595893 C
chrXII 595894 595894 A
chrXII 595898 595898 AT
chrXII 595902 595902 A
chrXII 595903 595903 C
chrXII 595904 595904 C
chrXII 595907 595907 G
chrXII 596012 596012 CG
chrXII 596063 596063 CG
chrXII 596117 596117 CG
chrXII 596192 596192 AT
chrXII 596220 596220 CG
chrXII 596226 596226 CG
chrXII 596238 596238 T
chrXII 596243 596243 C
chrXII 596244 596244 G
chrXII 596245 596245 A
chrXII 596246 596246 AT
chrXII 596249 596249 T
chrXII 596251 596251 T
chrXII 596253 596253 A
chrXII 596258 596258 AT
chrXII 596264 596264 CG
chrXII 596267 596267 AT
chrXII 596270 596270 CG
chrXII 596277 596277 T
chrXII 596290 596290 AT
chrXII 596336 596336 CG
chrXII 596360 596360 CG
chrXII 596365 596365 CG
chrXII 596367 596367 CG
chrXII 596369 596369 AT
chrXII 596372 596372 CG
chrXII 596373 596373 AT
chrXII 596377 596377 C
chrXII 596382 596382 A
chrXII 596387 596387 C
chrXII 596405 596405 T
chrXII 596418 596418 A
chrXII 596429 596429 C
chrXII 596438 596438 T
chrXII 596469 596469 G
chrXII 596483 596483 T
chrXII 596485 596485 AT
chrXII 596503 596503 CG
chrXII 596508 596508 CG
chrXII 596539 596539 AT
chrXII 596552 596552 A
chrXII 596559 596559 AT
chrXII 596562 596562 A
chrXII 596604 596604 CG
chrXII 596606 596606 AT
chrXII 596657 596657 AT
chrXII 596660 596660 AT
chrXII 596677 596677 CG
chrXII 596681 596681 AT
chrXII 596684 596684 AT
chrXII 596687 596687 AT
chrXII 596705 596705 CG
chrXII 596714 596714 C
chrXII 596723 596723 CG
chrXII 596807 596807 A
chrXII 596819 596819 ACG
chrXII 596822 596822 T
chrXII 596831 596831 T
chrXII 596837 596837 CG
chrXII 596840 596840 AT
chrXII 596845 596845 AT
chrXII 596846 596846 AT
chrXII 596856 596856 AT
chrXII 596865 596865 A
chrXII 596871 596871 C
chrXII 596873 596873 T
chrXII 596877 596877 C
chrXII 596879 596879 AT
chrXII 596885 596885 G
chrXII 596891 596891 C
chrXII 596900 596900 A
chrXII 596908 596908 A
chrXII 597077 597077 CG
chrXII 597094 597094 AT
chrXII 597125 597125 CG
chrXII 597128 597128 AT
chrXII 597131 597131 AT
chrXII 597135 597135 CG
chrXII 597179 597179 AT
chrXII 597192 597192 CG
chrXII 597194 597194 CG
chrXII 597215 597215 AT
chrXII 597221 597221 CG
chrXII 597227 597227 CG
chrXII 597233 597233 AT
chrXII 597249 597249 G
chrXII 597250 597250 CG
chrXII 597278 597278 C
chrXII 597293 597293 AT
chrXII 597308 597308 T
chrXII 597313 597313 CG
chrXII 597326 597326 AT
chrXII 597359 597359 AT
chrXII 597374 597374 CG
chrXII 597377 597377 AT
chrXII 597383 597383 G
chrXII 597389 597389 C
chrXII 597401 597401 T
chrXII 597404 597404 C
chrXII 597413 597413 C
chrXII 597419 597419 A
chrXII 597422 597422 A
chrXII 597445 597445 C
chrXII 597459 597459 C
chrXII 597516 597516 CG
chrXII 597560 597560 AT
chrXII 597578 597578 CG
chrXII 597580 597580 AT
chrXII 597587 597587 T
chrXII 597602 597602 AT
chrXII 597605 597605 A
chrXII 597614 597614 T
chrXII 597638 597638 T
chrXII 597639 597639 CG
chrXII 597644 597644 AT
chrXII 597647 597647 C
chrXII 597649 597649 A
chrXII 597650 597650 C
chrXII 597654 597654 C
chrXII 597665 597665 C
chrXII 597684 597684 CG
chrXII 597686 597686 AT
chrXII 597689 597689 CG
chrXII 597698 597698 CG
chrXII 597704 597704 AT
chrXII 597707 597707 AT
chrXII 597713 597713 AT
chrXII 597719 597719 CG
chrXII 597722 597722 CG
chrXII 597728 597728 T
chrXII 597731 597731 A
chrXII 597734 597734 T
chrXII 597740 597740 CG
chrXII 597750 597750 AT
chrXII 597752 597752 CG
chrXII 597756 597756 G
chrXII 597758 597758 AT
chrXII 597760 597760 CG
chrXII 597812 597812 C
chrXII 597816 597816 CG
chrXII 597818 597818 AC
chrXII 597822 597822 G
chrXII 597824 597824 GT
chrXII 597827 597827 CG
chrXII 597833 597833 A
chrXII 597834 597834 C
chrXII 597836 597836 T
chrXII 597842 597842 C
chrXII 597848 597848 AT
chrXII 597854 597854 CG
chrXII 597863 597863 C
chrXII 597870 597870 AT
chrXII 597872 597872 CG
chrXII 597875 597875 CG
chrXII 597887 597887 G
chrXII 597899 597899 AT
chrXII 597902 597902 CG
chrXII 597905 597905 CG
chrXII 597908 597908 AT
chrXII 597911 597911 AT
chrXII 597915 597915 T
chrXII 597924 597924 CG
chrXII 597932 597932 T
chrXII 597934 597934 A
chrXII 597938 597938 A
chrXII 597941 597941 CG
chrXII 597947 597947 CG
chrXII 597952 597952 A
chrXII 597953 597953 CG
chrXII 597960 597960 CG
chrXII 597962 597962 AT
chrXII 597965 597965 CG
chrXII 597971 597971 CG
chrXII 597982 597982 A
chrXII 597983 597983 AT
chrXII 598025 598025 AT
chrXII 598034 598034 AT
chrXII 598037 598037 G
chrXII 598070 598070 T
chrXII 598148 598148 A
chrXII 598172 598172 A
chrXII 598175 598175 CG
chrXII 598181 598181 G
chrXII 598187 598187 A
chrXII 598191 598191 A
chrXII 598209 598209 AT
chrXII 598211 598211 AT
chrXII 598224 598224 CG
chrXII 598230 598230 AT
chrXII 598232 598232 G
chrXII 598236 598236 AT
chrXII 598265 598265 AT
chrXII 598274 598274 CG
chrXII 598280 598280 CG
chrXII 598289 598289 CG
chrXII 598295 598295 AT
chrXII 598310 598310 CG
chrXII 598316 598316 AT
chrXII 598318 598318 AT
chrXII 598319 598319 AT
chrXII 598320 598320 AT
chrXII 598325 598325 T
chrXII 598328 598328 T
chrXII 598364 598364 A
chrXII 598373 598373 T
chrXII 598385 598385 G
chrXII 598403 598403 G
chrXII 598404 598404 A
chrXII 598406 598406 A
chrXII 598418 598418 AT
chrXII 598436 598436 A
chrXII 598440 598440 T
chrXII 598445 598445 G
chrXII 598446 598446 A
chrXII 598448 598448 A
chrXII 598483 598483 CG
chrXII 598518 598518 G
chrXII 598520 598520 T
chrXII 598521 598521 C
chrXII 598522 598522 T
chrXII 598525 598525 T
chrXII 598562 598562 CG
chrXII 598602 598602 AT
chrXII 598628 598628 AT
chrXII 598630 598630 T
chrXII 598646 598646 A
chrXII 598648 598648 A
chrXII 598649 598649 C
chrXII 598652 598652 C
chrXII 598676 598676 C
chrXII 598688 598688 AT
chrXII 598715 598715 AT
chrXII 598716 598716 CT
chrXII 598717 598717 AC
chrXII 598718 598718 CG
chrXII 598719 598719 CGT
chrXII 598720 598720 AG
chrXII 598721 598721 AT
chrXII 598722 598722 ACT
chrXII 598723 598723 ACT
chrXII 598724 598724 ACG
chrXII 598725 598725 ACT
chrXII 598726 598726 ACT
chrXII 598727 598727 ACG
chrXII 598728 598728 CGT
chrXII 598736 598736 G
chrXII 598739 598739 AT
chrXII 598741 598741 GT
chrXII 598743 598743 C
chrXII 598745 598745 C
chrXII 598748 598748 AC
chrXII 598749 598749 C
chrXII 598750 598750 A
chrXII 598752 598752 CG
chrXII 598766 598766 G
chrXII 598771 598771 T
chrXII 598772 598772 CG
chrXII 598775 598775 G
chrXII 598788 598788 G
chrXII 598793 598793 T
chrXII 598806 598806 C
chrXII 598809 598809 G
chrXII 598811 598811 A
chrXII 598812 598812 T
chrXII 598822 598822 A
chrXII 598834 598834 C
chrXII 598835 598835 A
chrXII 598836 598836 A
chrXII 598839 598839 CG
chrXII 598841 598841 AT
chrXII 598842 598842 C
chrXII 598847 598847 A
chrXII 598854 598854 T
chrXII 598855 598855 A
chrXII 598865 598865 T
chrXII 598867 598867 G
chrXII 598879 598879 C
chrXII 598880 598880 A
chrXII 598882 598882 T
chrXII 598883 598883 G
chrXII 598884 598884 A
chrXII 598888 598888 G
chrXII 598890 598890 ACT
chrXII 598902 598902 CG
chrXII 598903 598903 A
chrXII 598904 598904 C
chrXII 598905 598905 GT
chrXII 598906 598906 T
chrXII 598907 598907 C
chrXII 598908 598908 A
chrXII 598909 598909 CG
chrXII 598910 598910 C
chrXII 598929 598929 AT
chrXII 598937 598937 A
chrXII 598938 598938 T
chrXII 598942 598942 CG
chrXII 598943 598943 C
chrXII 598944 598944 AT
chrXII 598946 598946 A
chrXII 598949 598949 A
chrXII 598950 598950 CG
chrXII 598951 598951 G
chrXII 598952 598952 ACG
chrXII 598955 598955 T
chrXII 598956 598956 G
chrXII 598958 598958 T
chrXII 598959 598959 G
chrXII 598960 598960 CG
chrXII 598961 598961 T
chrXII 598962 598962 GT
chrXII 598964 598964 C
chrXII 598966 598966 G
chrXII 598967 598967 CG
chrXII 598968 598968 ACG
chrXII 598972 598972 A
chrXII 598977 598977 T
chrXII 598981 598981 C
chrXII 598986 598986 CG
chrXII 598987 598987 AT
chrXII 598988 598988 C
chrXII 598989 598989 CG
chrXII 598990 598990 AG
chrXII 598991 598991 GT
chrXII 598992 598992 AT
chrXII 598993 598993 CG
chrXII 598994 598994 G
chrXII 598996 598996 G
chrXII 598997 598997 G
chrXII 598998 598998 AT
chrXII 598999 598999 AT
chrXII 599000 599000 T
chrXII 599001 599001 AT
chrXII 599002 599002 AT
chrXII 599003 599003 AT
chrXII 599004 599004 A
chrXII 599005 599005 A
chrXII 599008 599008 AT
chrXII 599014 599014 ACT
chrXII 599015 599015 ACGT
chrXII 599017 599017 AT
chrXII 599018 599018 G
chrXII 599020 599020 AT
chrXII 599039 599039 C
chrXII 599043 599043 AT
chrXII 599045 599045 AT
chrXII 599046 599046 AT
chrXII 599048 599048 ACG
chrXII 599049 599049 CG
chrXII 599050 599050 T
chrXII 599051 599051 CG
chrXII 599053 599053 AT
chrXII 599054 599054 AT
chrXII 599056 599056 A
chrXII 599057 599057 AT
chrXII 599059 599059 AT
chrXII 599060 599060 G
chrXII 599061 599061 T
chrXII 599063 599063 ACGT
chrXII 599064 599064 ACGT
chrXII 599065 599065 ACGT
chrXII 599066 599066 ACGT
chrXII 599067 599067 ACGT
chrXII 599068 599068 ACGT
chrXII 599069 599069 ACGT
chrXII 599070 599070 ACG
chrXII 599071 599071 ACGT
chrXII 599072 599072 ACGT
chrXII 599073 599073 ACGT
chrXII 599074 599074 CGT
chrXII 599075 599075 CGT
chrXII 599076 599076 AGT
chrXII 599077 599077 GT
chrXII 599078 599078 C
chrXII 599079 599079 T
chrXII 605278 605278 A
chrXII 605281 605281 G
chrXII 605283 605283 G
chrXII 605314 605314 T
chrXII 605454 605454 AT
chrXII 605456 605456 CG
chrXII 605471 605471 AT
chrXII 605473 605473 CG
chrXII 613485 613485 T
chrXII 613492 613492 T
chrXII 613493 613493 G
chrXII 613501 613501 A
chrXII 613554 613554 A
chrXII 613593 613593 AT
chrXII 613597 613597 CG
chrXII 613608 613608 CG
chrXII 613611 613611 AT
chrXII 613809 613809 T
chrXII 613815 613815 T
chrXII 613818 613818 T
chrXII 613827 613827 C
chrXII 613836 613836 T
chrXII 613911 613911 CG
chrXII 613914 613914 C
chrXII 613920 613920 CG
chrXII 613926 613926 C
chrXII 613941 613941 CG
chrXII 628370 628370 T
chrXII 628425 628425 A
chrXII 628434 628434 C
chrXII 628440 628440 G
chrXII 628447 628447 G
chrXII 628498 628498 AT
chrXII 650808 650808 T
chrXII 650809 650809 AG
chrXII 650810 650810 ACT
chrXII 650811 650811 AG
chrXII 650812 650812 ACG
chrXII 650813 650813 ACT
chrXII 650814 650814 CGT
chrXII 650815 650815 CGT
chrXII 650816 650816 CGT
chrXII 650817 650817 ACG
chrXII 650818 650818 ACG
chrXII 650819 650819 ACT
chrXII 650820 650820 CGT
chrXII 650821 650821 ACG
chrXII 650822 650822 ACT
chrXII 650823 650823 ACT
chrXII 650831 650831 G
chrXII 650834 650834 GT
chrXII 650835 650835 CG
chrXII 650836 650836 GT
chrXII 650838 650838 C
chrXII 650843 650843 AC
chrXII 650844 650844 C
chrXII 650845 650845 A
chrXII 650861 650861 G
chrXII 650866 650866 T
chrXII 650867 650867 A
chrXII 650870 650870 G
chrXII 650883 650883 G
chrXII 650888 650888 T
chrXII 650901 650901 C
chrXII 650904 650904 G
chrXII 650906 650906 A
chrXII 650907 650907 T
chrXII 650917 650917 AT
chrXII 650929 650929 C
chrXII 650930 650930 AT
chrXII 650931 650931 AT
chrXII 650932 650932 T
chrXII 650934 650934 CG
chrXII 650936 650936 AT
chrXII 650937 650937 C
chrXII 650942 650942 A
chrXII 650949 650949 T
chrXII 650950 650950 A
chrXII 650955 650955 A
chrXII 650958 650958 C
chrXII 650959 650959 A
chrXII 650960 650960 CT
chrXII 650961 650961 C
chrXII 650962 650962 G
chrXII 650974 650974 C
chrXII 650975 650975 A
chrXII 650977 650977 T
chrXII 650978 650978 G
chrXII 650979 650979 A
chrXII 650983 650983 G
chrXII 650985 650985 ACT
chrXII 650997 650997 AT
chrXII 650999 650999 C
chrXII 651000 651000 GT
chrXII 651001 651001 T
chrXII 651002 651002 C
chrXII 651003 651003 A
chrXII 651004 651004 CG
chrXII 651005 651005 C
chrXII 651024 651024 AT
chrXII 651032 651032 A
chrXII 651033 651033 T
chrXII 651037 651037 CG
chrXII 651038 651038 C
chrXII 651039 651039 AT
chrXII 651041 651041 A
chrXII 651044 651044 A
chrXII 651045 651045 CG
chrXII 651046 651046 G
chrXII 651047 651047 ACG
chrXII 651050 651050 T
chrXII 651051 651051 G
chrXII 651053 651053 T
chrXII 651054 651054 G
chrXII 651055 651055 CG
chrXII 651056 651056 T
chrXII 651057 651057 GT
chrXII 651059 651059 C
chrXII 651061 651061 G
chrXII 651062 651062 G
chrXII 651063 651063 ACGT
chrXII 651067 651067 A
chrXII 651072 651072 T
chrXII 651081 651081 CG
chrXII 651082 651082 AT
chrXII 651084 651084 G
chrXII 651085 651085 AG
chrXII 651086 651086 GT
chrXII 651087 651087 AT
chrXII 651088 651088 CG
chrXII 651091 651091 G
chrXII 651092 651092 GT
chrXII 651093 651093 AT
chrXII 651094 651094 AT
chrXII 651095 651095 T
chrXII 651096 651096 AT
chrXII 651097 651097 AT
chrXII 651098 651098 AT
chrXII 651099 651099 A
chrXII 651100 651100 A
chrXII 651103 651103 AT
chrXII 651108 651108 C
chrXII 651109 651109 ACT
chrXII 651110 651110 ACGT
chrXII 651112 651112 AT
chrXII 651113 651113 G
chrXII 651115 651115 AT
chrXII 651138 651138 AT
chrXII 651140 651140 AT
chrXII 651141 651141 AT
chrXII 651143 651143 AT
chrXII 651144 651144 AT
chrXII 651145 651145 T
chrXII 651146 651146 CG
chrXII 651147 651147 A
chrXII 651148 651148 CG
chrXII 651149 651149 AGT
chrXII 651152 651152 AT
chrXII 651154 651154 AT
chrXII 651155 651155 G
chrXII 651156 651156 T
chrXII 651158 651158 ACGT
chrXII 651159 651159 ACGT
chrXII 651160 651160 ACGT
chrXII 651161 651161 ACGT
chrXII 651162 651162 ACGT
chrXII 651163 651163 ACGT
chrXII 651164 651164 ACGT
chrXII 651165 651165 AC
chrXII 651166 651166 GT
chrXII 651167 651167 A
chrXII 651168 651168 G
chrXII 651188 651188 AT
chrXII 651197 651197 AT
chrXII 651202 651202 C
chrXII 651219 651219 A
chrXII 651235 651235 AT
chrXII 651236 651236 AT
chrXII 651237 651237 CG
chrXII 651244 651244 AT
chrXII 651248 651248 AT
chrXII 651253 651253 AT
chrXII 651257 651257 AT
chrXII 651316 651316 AT
chrXII 651336 651336 AT
chrXII 651342 651342 G
chrXII 651343 651343 GT
chrXII 651344 651344 CGT
chrXII 651345 651345 CT
chrXII 651346 651346 C
chrXII 651349 651349 AT
chrXII 651350 651350 T
chrXII 651351 651351 T
chrXII 651353 651353 A
chrXII 651373 651373 A
chrXII 651415 651415 A
chrXII 651433 651433 G
chrXII 651497 651497 AT
chrXII 651590 651590 AT
chrXII 651621 651621 T
chrXII 651623 651623 T
chrXII 651624 651624 G
chrXII 651626 651626 G
chrXII 651656 651656 AT
chrXII 651661 651661 AT
chrXII 651698 651698 AT
chrXII 651712 651712 AT
chrXII 651727 651727 CG
chrXII 651730 651730 G
chrXII 651731 651731 T
chrXII 651745 651745 CG
chrXII 651746 651746 AT
chrXII 651748 651748 CG
chrXII 651749 651749 AT
chrXII 651752 651752 C
chrXII 651753 651753 A
chrXII 651754 651754 A
chrXII 651755 651755 G
chrXII 651783 651783 G
chrXII 651803 651803 A
chrXII 651999 651999 A
chrXII 652046 652046 T
chrXII 652184 652184 AT
chrXII 652207 652207 CG
chrXII 652241 652241 A
chrXII 652336 652336 AT
chrXII 652367 652367 A
chrXII 652370 652370 A
chrXII 652371 652371 G
chrXII 652372 652372 G
chrXII 652376 652376 G
chrXII 652400 652400 G
chrXII 652405 652405 C
chrXII 652406 652406 A
chrXII 652418 652418 AT
chrXII 652429 652429 AT
chrXII 652446 652446 AT
chrXII 652449 652449 G
chrXII 652455 652455 AT
chrXII 652474 652474 AT
chrXII 652497 652497 AT
chrXII 652536 652536 AT
chrXII 652565 652565 CG
chrXII 652657 652657 T
chrXII 652761 652761 AT
chrXII 652782 652782 G
chrXII 652791 652791 CG
chrXII 652792 652792 CG
chrXII 652823 652823 CG
chrXII 652836 652836 T
chrXII 652868 652868 C
chrXII 652877 652877 A
chrXII 652893 652893 G
chrXII 652926 652926 AT
chrXII 652933 652933 C
chrXII 652934 652934 G
chrXII 652936 652936 A
chrXII 652940 652940 CGT
chrXII 652941 652941 C
chrXII 652946 652946 AT
chrXII 652947 652947 A
chrXII 652948 652948 A
chrXII 652949 652949 GT
chrXII 652950 652950 C
chrXII 652951 652951 G
chrXII 652952 652952 C
chrXII 652953 652953 G
chrXII 652954 652954 A
chrXII 652955 652955 G
chrXII 653002 653002 A
chrXII 653014 653014 G
chrXII 653160 653160 AGT
chrXII 653208 653208 CG
chrXII 653226 653226 CG
chrXII 653259 653259 AT
chrXII 653265 653265 CG
chrXII 653280 653280 CG
chrXII 653286 653286 CG
chrXII 653292 653292 AT
chrXII 653310 653310 CG
chrXII 653358 653358 C
chrXII 653360 653360 T
chrXII 653361 653361 T
chrXII 653363 653363 C
chrXII 653365 653365 T
chrXII 653367 653367 G
chrXII 653368 653368 ACT
chrXII 653369 653369 CT
chrXII 653370 653370 G
chrXII 653376 653376 A
chrXII 653377 653377 C
chrXII 653378 653378 AC
chrXII 653379 653379 CT
chrXII 653383 653383 AT
chrXII 653384 653384 CG
chrXII 653385 653385 AT
chrXII 653409 653409 A
chrXII 653438 653438 A
chrXII 653441 653441 CG
chrXII 653499 653499 T
chrXII 653574 653574 C
chrXII 653575 653575 A
chrXII 653579 653579 CG
chrXII 653583 653583 A
chrXII 653584 653584 C
chrXII 653585 653585 C
chrXII 653693 653693 AT
chrXII 653744 653744 AT
chrXII 653798 653798 CG
chrXII 653873 653873 AT
chrXII 653901 653901 CG
chrXII 653907 653907 CG
chrXII 653919 653919 T
chrXII 653927 653927 AT
chrXII 653930 653930 T
chrXII 653932 653932 T
chrXII 653934 653934 A
chrXII 653939 653939 AT
chrXII 653945 653945 AT
chrXII 653948 653948 T
chrXII 653951 653951 CG
chrXII 653958 653958 T
chrXII 653971 653971 AT
chrXII 654017 654017 C
chrXII 654041 654041 AT
chrXII 654046 654046 CG
chrXII 654048 654048 AT
chrXII 654050 654050 AT
chrXII 654053 654053 CG
chrXII 654054 654054 CG
chrXII 654058 654058 T
chrXII 654063 654063 C
chrXII 654068 654068 T
chrXII 654086 654086 AT
chrXII 654099 654099 AT
chrXII 654105 654105 G
chrXII 654110 654110 CG
chrXII 654119 654119 AT
chrXII 654150 654150 CG
chrXII 654164 654164 AT
chrXII 654166 654166 AT
chrXII 654184 654184 CG
chrXII 654189 654189 CG
chrXII 654220 654220 AT
chrXII 654233 654233 A
chrXII 654240 654240 AT
chrXII 654243 654243 A
chrXII 654285 654285 AT
chrXII 654287 654287 CG
chrXII 654338 654338 AT
chrXII 654341 654341 AT
chrXII 654358 654358 CG
chrXII 654362 654362 CG
chrXII 654368 654368 CG
chrXII 654500 654500 AT
chrXII 654518 654518 AT
chrXII 654521 654521 CG
chrXII 654526 654526 CG
chrXII 654527 654527 CG
chrXII 654537 654537 CG
chrXII 654554 654554 A
chrXII 654558 654558 T
chrXII 654560 654560 CT
chrXII 654566 654566 G
chrXII 654572 654572 T
chrXII 654581 654581 CG
chrXII 654589 654589 AT
chrXII 654758 654758 CG
chrXII 654775 654775 C
chrXII 654806 654806 AT
chrXII 654809 654809 AT
chrXII 654812 654812 AT
chrXII 654816 654816 AT
chrXII 654860 654860 CG
chrXII 654873 654873 CG
chrXII 654875 654875 AT
chrXII 654896 654896 CG
chrXII 654902 654902 AT
chrXII 654907 654907 AT
chrXII 654908 654908 AT
chrXII 654914 654914 AT
chrXII 654930 654930 AT
chrXII 654931 654931 CG
chrXII 654959 654959 CG
chrXII 654974 654974 AT
chrXII 654989 654989 AT
chrXII 654994 654994 CG
chrXII 655003 655003 G
chrXII 655007 655007 AT
chrXII 655031 655031 CG
chrXII 655040 655040 CG
chrXII 655046 655046 AT
chrXII 655055 655055 AT
chrXII 655058 655058 CG
chrXII 655064 655064 AT
chrXII 655065 655065 ACG
chrXII 655082 655082 C
chrXII 655085 655085 T
chrXII 655094 655094 T
chrXII 655100 655100 G
chrXII 655103 655103 G
chrXII 655126 655126 CG
chrXII 655140 655140 C
chrXII 655197 655197 CG
chrXII 655241 655241 AT
chrXII 655259 655259 CG
chrXII 655261 655261 AT
chrXII 655268 655268 T
chrXII 655283 655283 AT
chrXII 655286 655286 A
chrXII 655295 655295 T
chrXII 655301 655301 G
chrXII 655320 655320 AT
chrXII 655325 655325 CG
chrXII 655365 655365 CG
chrXII 655367 655367 CG
chrXII 655370 655370 AT
chrXII 655379 655379 AT
chrXII 655410 655410 CG
chrXII 655451 655451 CG
chrXII 655493 655493 T
chrXII 655499 655499 C
chrXII 655503 655503 A
chrXII 655505 655505 CT
chrXII 655514 655514 G
chrXII 655515 655515 C
chrXII 655517 655517 C
chrXII 655523 655523 ACT
chrXII 655532 655532 CG
chrXII 655544 655544 CG
chrXII 655568 655568 CG
chrXII 655592 655592 AT
chrXII 655596 655596 T
chrXII 655605 655605 CG
chrXII 655613 655613 T
chrXII 655615 655615 A
chrXII 655619 655619 A
chrXII 655622 655622 CG
chrXII 655628 655628 CG
chrXII 655633 655633 A
chrXII 655634 655634 CG
chrXII 655641 655641 CG
chrXII 655643 655643 AT
chrXII 655646 655646 CG
chrXII 655652 655652 CG
chrXII 655663 655663 A
chrXII 655664 655664 AT
chrXII 655706 655706 AT
chrXII 655715 655715 AT
chrXII 655718 655718 G
chrXII 655751 655751 T
chrXII 655829 655829 A
chrXII 655853 655853 A
chrXII 655856 655856 CG
chrXII 655862 655862 G
chrXII 655868 655868 A
chrXII 655872 655872 A
chrXII 655890 655890 CG
chrXII 655892 655892 CG
chrXII 655905 655905 CG
chrXII 655911 655911 AT
chrXII 655913 655913 CG
chrXII 655914 655914 AT
chrXII 655916 655916 A
chrXII 655917 655917 ACG
chrXII 655946 655946 AT
chrXII 655955 655955 G
chrXII 655991 655991 CG
chrXII 655997 655997 AT
chrXII 655999 655999 AT
chrXII 656000 656000 T
chrXII 656001 656001 T
chrXII 656006 656006 T
chrXII 656009 656009 T
chrXII 656045 656045 A
chrXII 656054 656054 T
chrXII 656066 656066 G
chrXII 656084 656084 G
chrXII 656085 656085 A
chrXII 656087 656087 A
chrXII 656099 656099 AT
chrXII 656117 656117 A
chrXII 656121 656121 T
chrXII 656126 656126 G
chrXII 656127 656127 A
chrXII 656129 656129 A
chrXII 656164 656164 CG
chrXII 656196 656196 C
chrXII 656199 656199 G
chrXII 656201 656201 T
chrXII 656202 656202 C
chrXII 656203 656203 T
chrXII 656206 656206 T
chrXII 656243 656243 CG
chrXII 656283 656283 CG
chrXII 656309 656309 AT
chrXII 656311 656311 T
chrXII 656313 656313 T
chrXII 656314 656314 T
chrXII 656315 656315 A
chrXII 656321 656321 A
chrXII 656324 656324 C
chrXII 656327 656327 A
chrXII 656329 656329 A
chrXII 656330 656330 C
chrXII 656333 656333 C
chrXII 656357 656357 C
chrXII 656369 656369 AT
chrXII 656395 656395 T
chrXII 656396 656396 AG
chrXII 656397 656397 CT
chrXII 656398 656398 ACG
chrXII 656399 656399 ACG
chrXII 656400 656400 CGT
chrXII 656401 656401 ACG
chrXII 656402 656402 ACT
chrXII 656403 656403 ACT
chrXII 656404 656404 ACT
chrXII 656405 656405 ACG
chrXII 656406 656406 ACT
chrXII 656407 656407 ACT
chrXII 656408 656408 ACG
chrXII 656409 656409 CGT
chrXII 656417 656417 G
chrXII 656420 656420 CGT
chrXII 656421 656421 CG
chrXII 656422 656422 GT
chrXII 656424 656424 C
chrXII 656426 656426 CG
chrXII 656429 656429 AC
chrXII 656430 656430 C
chrXII 656431 656431 A
chrXII 656433 656433 CG
chrXII 656438 656438 AT
chrXII 656439 656439 CG
chrXII 656445 656445 AT
chrXII 656447 656447 G
chrXII 656452 656452 T
chrXII 656453 656453 AT
chrXII 656456 656456 G
chrXII 656469 656469 G
chrXII 656474 656474 T
chrXII 656487 656487 C
chrXII 656490 656490 G
chrXII 656492 656492 A
chrXII 656493 656493 T
chrXII 656503 656503 AT
chrXII 656515 656515 C
chrXII 656516 656516 AT
chrXII 656517 656517 AT
chrXII 656518 656518 T
chrXII 656520 656520 CG
chrXII 656522 656522 AT
chrXII 656523 656523 C
chrXII 656528 656528 A
chrXII 656535 656535 T
chrXII 656536 656536 A
chrXII 656541 656541 A
chrXII 656544 656544 C
chrXII 656545 656545 A
chrXII 656546 656546 CT
chrXII 656547 656547 C
chrXII 656548 656548 G
chrXII 656560 656560 C
chrXII 656561 656561 A
chrXII 656563 656563 T
chrXII 656564 656564 G
chrXII 656565 656565 A
chrXII 656569 656569 G
chrXII 656571 656571 ACT
chrXII 656583 656583 AT
chrXII 656585 656585 C
chrXII 656586 656586 GT
chrXII 656587 656587 T
chrXII 656588 656588 C
chrXII 656589 656589 A
chrXII 656590 656590 CG
chrXII 656591 656591 C
chrXII 656610 656610 AT
chrXII 656618 656618 A
chrXII 656619 656619 T
chrXII 656623 656623 CG
chrXII 656624 656624 C
chrXII 656625 656625 AT
chrXII 656627 656627 A
chrXII 656630 656630 A
chrXII 656631 656631 CG
chrXII 656632 656632 G
chrXII 656633 656633 AC
chrXII 656636 656636 T
chrXII 656637 656637 G
chrXII 656639 656639 T
chrXII 656640 656640 G
chrXII 656641 656641 G
chrXII 656643 656643 GT
chrXII 656649 656649 ACGT
chrXII 656653 656653 A
chrXII 656667 656667 CG
chrXII 656668 656668 AT
chrXII 656670 656670 G
chrXII 656671 656671 A
chrXII 656672 656672 GT
chrXII 656673 656673 AT
chrXII 656674 656674 CG
chrXII 656677 656677 G
chrXII 656678 656678 GT
chrXII 656679 656679 AT
chrXII 656680 656680 AT
chrXII 656681 656681 T
chrXII 656682 656682 AT
chrXII 656683 656683 AT
chrXII 656684 656684 AT
chrXII 656685 656685 A
chrXII 656689 656689 AT
chrXII 656694 656694 C
chrXII 656695 656695 ACT
chrXII 656696 656696 ACGT
chrXII 656698 656698 AT
chrXII 656701 656701 AT
chrXII 656724 656724 CG
chrXII 656726 656726 AT
chrXII 656727 656727 ACG
chrXII 656729 656729 AT
chrXII 656730 656730 AT
chrXII 656731 656731 T
chrXII 656733 656733 A
chrXII 656734 656734 CG
chrXII 656735 656735 ACGT
chrXII 656738 656738 AT
chrXII 656744 656744 ACGT
chrXII 656745 656745 ACGT
chrXII 656746 656746 ACGT
chrXII 656747 656747 ACGT
chrXII 656748 656748 ACGT
chrXII 656749 656749 ACGT
chrXII 656750 656750 ACGT
chrXII 656753 656753 A
chrXII 656754 656754 CG
chrXII 656755 656755 GT
chrXII 656758 656758 G
chrXII 656759 656759 G
chrXII 657173 657173 T
chrXII 657181 657181 C
chrXII 657217 657217 C
chrXII 657218 657218 T
chrXII 657219 657219 T
chrXII 657228 657228 T
chrXII 687851 687851 T
chrXII 687858 687858 T
chrXII 687933 687933 A
chrXII 687939 687939 A
chrXII 687940 687940 A
chrXII 687942 687942 G
chrXII 687943 687943 A
chrXII 687944 687944 C
chrXII 712531 712531 T
chrXII 712532 712532 A
chrXII 712533 712533 G
chrXII 712535 712535 A
chrXII 712536 712536 T
chrXII 712537 712537 C
chrXII 712546 712546 A
chrXII 712621 712621 C
chrXII 712639 712639 T
chrXII 712642 712642 T
chrXII 712657 712657 A
chrXII 712675 712675 A
chrXII 731666 731666 T
chrXII 731667 731667 AT
chrXII 731670 731670 T
chrXII 731672 731672 G
chrXII 731674 731674 AG
chrXII 731676 731676 G
chrXII 731695 731695 C
chrXII 731709 731709 G
chrXII 731712 731712 G
chrXII 731714 731714 GT
chrXII 731715 731715 A
chrXII 731721 731721 T
chrXII 731729 731729 A
chrXII 731730 731730 T
chrXII 731731 731731 AT
chrXII 731732 731732 C
chrXII 731733 731733 C
chrXII 731734 731734 G
chrXII 731735 731735 C
chrXII 731736 731736 A
chrXII 731737 731737 C
chrXII 731738 731738 T
chrXII 731739 731739 A
chrXII 731740 731740 G
chrXII 731742 731742 A
chrXII 731743 731743 G
chrXII 731757 731757 T
chrXII 731761 731761 ACT
chrXII 731769 731769 C
chrXII 731770 731770 C
chrXII 731771 731771 A
chrXII 731773 731773 C
chrXII 731774 731774 A
chrXII 731777 731777 CG
chrXII 731779 731779 G
chrXII 731785 731785 A
chrXII 731786 731786 G
chrXII 731787 731787 G
chrXII 731792 731792 T
chrXII 731800 731800 T
chrXII 731819 731819 C
chrXII 731820 731820 C
chrXII 731821 731821 T
chrXII 731822 731822 G
chrXII 731823 731823 AT
chrXII 731824 731824 CT
chrXII 731825 731825 C
chrXII 731827 731827 AT
chrXII 731839 731839 ACGT
chrXII 731841 731841 CG
chrXII 731845 731845 T
chrXII 731846 731846 C
chrXII 731847 731847 A
chrXII 731849 731849 T
chrXII 731850 731850 CG
chrXII 731862 731862 CG
chrXII 731863 731863 G
chrXII 731864 731864 GT
chrXII 731865 731865 A
chrXII 731866 731866 C
chrXII 731869 731869 A
chrXII 731874 731874 AT
chrXII 731875 731875 AT
chrXII 731882 731882 T
chrXII 731887 731887 CG
chrXII 731888 731888 AT
chrXII 731890 731890 CG
chrXII 731892 731892 T
chrXII 731893 731893 AT
chrXII 731894 731894 AT
chrXII 731895 731895 C
chrXII 731907 731907 T
chrXII 731917 731917 AT
chrXII 731918 731918 AT
chrXII 731920 731920 CG
chrXII 731923 731923 CG
chrXII 731936 731936 A
chrXII 731941 731941 C
chrXII 731954 731954 CG
chrXII 731957 731957 AT
chrXII 731958 731958 AT
chrXII 731963 731963 C
chrXII 731979 731979 A
chrXII 731980 731980 C
chrXII 731981 731981 AG
chrXII 731986 731986 CG
chrXII 731988 731988 CGT
chrXII 731989 731989 C
chrXII 731990 731990 CGT
chrXII 731993 731993 C
chrXII 732001 732001 ACGT
chrXII 732002 732002 ACGT
chrXII 732003 732003 ACGT
chrXII 732004 732004 ACGT
chrXII 732005 732005 ACGT
chrXII 732006 732006 ACGT
chrXII 732007 732007 ACGT
chrXII 732008 732008 ACGT
chrXII 732009 732009 ACGT
chrXII 732010 732010 ACGT
chrXII 732011 732011 ACGT
chrXII 732012 732012 ACGT
chrXII 732013 732013 ACGT
chrXII 732014 732014 ACGT
chrXII 732015 732015 A
chrXII 732016 732016 ACT
chrXII 732017 732017 AG
chrXII 732072 732072 G
chrXII 732074 732074 AC
chrXII 732076 732076 A
chrXII 732078 732078 T
chrXII 732084 732084 A
chrXII 732131 732131 G
chrXII 732201 732201 AT
chrXII 732202 732202 A
chrXII 732207 732207 CGT
chrXII 732208 732208 CG
chrXII 732209 732209 T
chrXII 732210 732210 AT
chrXII 784343 784343 A
chrXII 784344 784344 A
chrXII 784345 784345 A
chrXII 784353 784353 A
chrXII 784455 784455 AT
chrXII 784456 784456 CG
chrXII 784460 784460 AT
chrXII 784462 784462 AT
chrXII 784463 784463 AT
chrXII 784469 784469 AT
chrXII 784470 784470 CG
chrXII 789083 789083 T
chrXII 789088 789088 C
chrXII 789089 789089 A
chrXII 789096 789096 T
chrXII 789098 789098 A
chrXII 789104 789104 G
chrXII 789109 789109 C
chrXII 789110 789110 A
chrXII 789117 789117 C
chrXII 789119 789119 A
chrXII 789130 789130 T
chrXII 789131 789131 G
chrXII 789138 789138 C
chrXII 789140 789140 G
chrXII 789151 789151 T
chrXII 789152 789152 G
chrXII 789161 789161 A
chrXII 789182 789182 A
chrXII 789188 789188 G
chrXII 789193 789193 T
chrXII 789194 789194 G
chrXII 789205 789205 A
chrXII 789209 789209 AG
chrXII 789214 789214 T
chrXII 789215 789215 G
chrXII 789226 789226 A
chrXII 789230 789230 AT
chrXII 789234 789234 G
chrXII 789235 789235 C
chrXII 789236 789236 A
chrXII 789247 789247 G
chrXII 789251 789251 GT
chrXII 789255 789255 A
chrXII 795780 795780 G
chrXII 795801 795801 T
chrXII 795831 795831 A
chrXII 795852 795852 G
chrXII 795855 795855 A
chrXII 795879 795879 T
chrXII 795901 795901 A
chrXII 818070 818070 AG
chrXII 818071 818071 AC
chrXII 818072 818072 ACG
chrXII 818081 818081 T
chrXII 818084 818084 G
chrXII 818086 818086 G
chrXII 818087 818087 G
chrXII 818089 818089 AG
chrXII 818090 818090 A
chrXII 818092 818092 GT
chrXII 818096 818096 G
chrXII 818098 818098 G
chrXII 818102 818102 C
chrXII 818105 818105 A
chrXII 818106 818106 T
chrXII 818114 818114 G
chrXII 818115 818115 GT
chrXII 818117 818117 C
chrXII 818121 818121 G
chrXII 818122 818122 G
chrXII 818126 818126 G
chrXII 818127 818127 A
chrXII 818128 818128 G
chrXII 818130 818130 T
chrXII 818137 818137 T
chrXII 818138 818138 A
chrXII 818141 818141 C
chrXII 818144 818144 C
chrXII 818145 818145 CT
chrXII 818154 818154 A
chrXII 818158 818158 A
chrXII 818167 818167 A
chrXII 818171 818171 G
chrXII 818173 818173 ACT
chrXII 818174 818174 C
chrXII 818183 818183 C
chrXII 818185 818185 CT
chrXII 818186 818186 T
chrXII 818192 818192 G
chrXII 818194 818194 C
chrXII 818196 818196 C
chrXII 818197 818197 T
chrXII 818201 818201 C
chrXII 818206 818206 CG
chrXII 818207 818207 AT
chrXII 818208 818208 C
chrXII 818211 818211 C
chrXII 818213 818213 T
chrXII 818217 818217 AT
chrXII 818218 818218 CG
chrXII 818219 818219 AG
chrXII 818220 818220 T
chrXII 818221 818221 T
chrXII 818222 818222 AT
chrXII 818225 818225 A
chrXII 818227 818227 T
chrXII 818228 818228 CG
chrXII 818230 818230 T
chrXII 818231 818231 C
chrXII 818232 818232 C
chrXII 818233 818233 C
chrXII 818235 818235 GT
chrXII 818236 818236 AT
chrXII 818242 818242 C
chrXII 818249 818249 A
chrXII 818255 818255 T
chrXII 818256 818256 T
chrXII 818261 818261 G
chrXII 818262 818262 AT
chrXII 818276 818276 A
chrXII 818279 818279 CG
chrXII 818286 818286 A
chrXII 818289 818289 T
chrXII 818290 818290 C
chrXII 818292 818292 C
chrXII 818296 818296 ACT
chrXII 818299 818299 A
chrXII 818307 818307 AT
chrXII 818309 818309 CG
chrXII 818313 818313 CG
chrXII 818316 818316 CGT
chrXII 818318 818318 CG
chrXII 818319 818319 AT
chrXII 818320 818320 G
chrXII 818321 818321 C
chrXII 818322 818322 AT
chrXII 818323 818323 C
chrXII 818326 818326 CG
chrXII 818327 818327 AT
chrXII 818328 818328 CG
chrXII 818330 818330 T
chrXII 818332 818332 AT
chrXII 818334 818334 AT
chrXII 818335 818335 CG
chrXII 818336 818336 AT
chrXII 818337 818337 AT
chrXII 818338 818338 G
chrXII 818344 818344 C
chrXII 818348 818348 CG
chrXII 818353 818353 CG
chrXII 818355 818355 AT
chrXII 818356 818356 CG
chrXII 818357 818357 T
chrXII 818358 818358 A
chrXII 818359 818359 CT
chrXII 818360 818360 AT
chrXII 818364 818364 CG
chrXII 818365 818365 AT
chrXII 818366 818366 AT
chrXII 818379 818379 A
chrXII 818380 818380 C
chrXII 819872 819872 A
chrXII 819887 819887 T
chrXII 819899 819899 T
chrXII 819917 819917 C
chrXII 819926 819926 C
chrXII 819989 819989 G
chrXII 819995 819995 T
chrXII 820013 820013 C
chrXII 820073 820073 T
chrXII 820076 820076 C
chrXII 820082 820082 G
chrXII 820088 820088 C
chrXII 820106 820106 G
chrXII 857110 857110 T
chrXII 857113 857113 T
chrXII 857117 857117 T
chrXII 857137 857137 G
chrXII 857161 857161 C
chrXII 857194 857194 T
chrXII 857203 857203 G
chrXII 857230 857230 CG
chrXII 857233 857233 C
chrXII 875351 875351 A
chrXII 875352 875352 GT
chrXII 875353 875353 AT
chrXII 875354 875354 CT
chrXII 875355 875355 GT
chrXII 875356 875356 A
chrXII 875357 875357 AT
chrXII 875358 875358 AC
chrXII 875359 875359 GT
chrXII 875360 875360 CT
chrXII 875361 875361 CGT
chrXII 875362 875362 C
chrXII 875363 875363 A
chrXII 875364 875364 AC
chrXII 875365 875365 T
chrXII 875417 875417 T
chrXII 875477 875477 CG
chrXII 875478 875478 ACT
chrXII 875479 875479 AT
chrXII 875481 875481 A
chrXII 875484 875484 AGT
chrXII 875485 875485 AT
chrXII 875486 875486 C
chrXII 875487 875487 ACG
chrXII 875488 875488 CGT
chrXII 875489 875489 ACGT
chrXII 875490 875490 AC
chrXII 875491 875491 AT
chrXII 875492 875492 CG
chrXII 875493 875493 CG
chrXII 875494 875494 A
chrXII 875495 875495 G
chrXII 875497 875497 T
chrXII 931155 931155 G
chrXII 931182 931182 A
chrXII 931194 931194 T
chrXII 931215 931215 G
chrXII 931224 931224 C
chrXII 931251 931251 A
chrXII 931266 931266 A
chrXII 941177 941177 GT
chrXII 941178 941178 CGT
chrXII 941179 941179 CGT
chrXII 941180 941180 ACT
chrXII 941181 941181 CGT
chrXII 941182 941182 ACT
chrXII 941183 941183 AGT
chrXII 941184 941184 CGT
chrXII 941185 941185 CGT
chrXII 941186 941186 AGT
chrXII 941187 941187 AGT
chrXII 941188 941188 ACG
chrXII 941189 941189 ACG
chrXII 941190 941190 AGT
chrXII 941191 941191 ACG
chrXII 941199 941199 G
chrXII 941202 941202 GT
chrXII 941203 941203 CG
chrXII 941204 941204 GT
chrXII 941206 941206 C
chrXII 941211 941211 AC
chrXII 941212 941212 C
chrXII 941213 941213 A
chrXII 941229 941229 G
chrXII 941234 941234 T
chrXII 941235 941235 A
chrXII 941238 941238 G
chrXII 941251 941251 G
chrXII 941256 941256 T
chrXII 941269 941269 C
chrXII 941272 941272 G
chrXII 941274 941274 A
chrXII 941275 941275 T
chrXII 941285 941285 AT
chrXII 941297 941297 C
chrXII 941298 941298 A
chrXII 941299 941299 A
chrXII 941302 941302 CG
chrXII 941304 941304 AT
chrXII 941305 941305 C
chrXII 941310 941310 A
chrXII 941317 941317 T
chrXII 941318 941318 A
chrXII 941326 941326 C
chrXII 941327 941327 A
chrXII 941328 941328 CT
chrXII 941329 941329 C
chrXII 941330 941330 G
chrXII 941342 941342 C
chrXII 941343 941343 A
chrXII 941345 941345 T
chrXII 941346 941346 G
chrXII 941347 941347 A
chrXII 941351 941351 G
chrXII 941353 941353 ACT
chrXII 941365 941365 CG
chrXII 941366 941366 A
chrXII 941367 941367 C
chrXII 941368 941368 GT
chrXII 941369 941369 T
chrXII 941372 941372 CG
chrXII 941392 941392 AT
chrXII 941400 941400 A
chrXII 941405 941405 CG
chrXII 941406 941406 C
chrXII 941407 941407 AT
chrXII 941413 941413 CG
chrXII 941414 941414 G
chrXII 941415 941415 CG
chrXII 941418 941418 T
chrXII 941419 941419 G
chrXII 941421 941421 T
chrXII 941422 941422 G
chrXII 941423 941423 G
chrXII 941425 941425 T
chrXII 941428 941428 T
chrXII 941429 941429 T
chrXII 941431 941431 ACGT
chrXII 941435 941435 A
chrXII 941449 941449 CG
chrXII 941450 941450 AGT
chrXII 941451 941451 AC
chrXII 941452 941452 A
chrXII 941453 941453 G
chrXII 941454 941454 A
chrXII 941455 941455 T
chrXII 941456 941456 G
chrXII 941457 941457 C
chrXII 941458 941458 G
chrXII 941459 941459 T
chrXII 941460 941460 G
chrXII 941461 941461 CG
chrXII 941462 941462 AT
chrXII 941463 941463 T
chrXII 941464 941464 AT
chrXII 941465 941465 AT
chrXII 941466 941466 AT
chrXII 941467 941467 A
chrXII 941470 941470 ACGT
chrXII 941471 941471 A
chrXII 941472 941472 AT
chrXII 941473 941473 CG
chrXII 941476 941476 CG
chrXII 941477 941477 AT
chrXII 941478 941478 ACT
chrXII 941479 941479 CG
chrXII 941481 941481 CG
chrXII 941501 941501 AT
chrXII 941502 941502 CG
chrXII 941504 941504 A
chrXII 941506 941506 G
chrXII 941508 941508 T
chrXII 941509 941509 C
chrXII 941510 941510 AT
chrXII 941512 941512 G
chrXII 941513 941513 G
chrXII 941514 941514 CG
chrXII 941515 941515 ACG
chrXII 941516 941516 ACGT
chrXII 941517 941517 AGT
chrXII 941518 941518 C
chrXII 941519 941519 AT
chrXII 941520 941520 ACGT
chrXII 941521 941521 AT
chrXII 941522 941522 A
chrXII 941523 941523 G
chrXII 941524 941524 ACGT
chrXII 941525 941525 ACT
chrXII 941526 941526 ACGT
chrXII 941527 941527 AG
chrXII 941528 941528 CGT
chrXII 941529 941529 ACT
chrXII 941530 941530 AT
chrXII 941531 941531 ACT
chrXII 941532 941532 AGT
chrXII 941533 941533 AT
chrXII 941534 941534 G
chrXII 941535 941535 C
chrXII 941536 941536 C
chrXII 941537 941537 A
chrXII 941538 941538 T
chrXII 941561 941561 T
chrXII 941565 941565 AT
chrXII 941642 941642 CG
chrXII 941758 941758 T
chrXII 941776 941776 AT
chrXII 941803 941803 G
chrXII 941870 941870 CG
chrXII 941877 941877 CG
chrXII 941890 941890 CG
chrXII 941919 941919 CG
chrXII 941922 941922 CG
chrXII 941924 941924 CG
chrXII 941926 941926 CG
chrXII 941927 941927 CG
chrXII 941942 941942 G
chrXII 941954 941954 G
chrXII 941966 941966 A
chrXII 941974 941974 T
chrXII 941990 941990 C
chrXII 941993 941993 CG
chrXII 941994 941994 A
chrXII 941995 941995 C
chrXII 942015 942015 A
chrXII 942070 942070 AT
chrXII 942082 942082 T
chrXII 942100 942100 T
chrXII 942206 942206 AT
chrXII 942220 942220 AT
chrXII 942271 942271 AT
chrXII 942302 942302 AT
chrXII 942337 942337 G
chrXII 942343 942343 CG
chrXII 942355 942355 AT
chrXII 942430 942430 AT
chrXII 942502 942502 CG
chrXII 942610 942610 CG
chrXII 942621 942621 G
chrXII 942634 942634 CG
chrXII 942688 942688 CG
chrXII 942711 942711 G
chrXII 942761 942761 CG
chrXII 942808 942808 CG
chrXII 942813 942813 CG
chrXII 943022 943022 G
chrXII 943068 943068 A
chrXII 943073 943073 AT
chrXII 943130 943130 C
chrXII 943340 943340 AT
chrXII 943418 943418 CG
chrXII 943422 943422 A
chrXII 943478 943478 CG
chrXII 943571 943571 C
chrXII 943604 943604 A
chrXII 943899 943899 A
chrXII 943903 943903 A
chrXII 943904 943904 G
chrXII 943905 943905 A
chrXII 943909 943909 A
chrXII 943916 943916 T
chrXII 943917 943917 G
chrXII 943918 943918 C
chrXII 943921 943921 T
chrXII 943922 943922 T
chrXII 943923 943923 T
chrXII 943924 943924 A
chrXII 943925 943925 CG
chrXII 943926 943926 A
chrXII 943928 943928 C
chrXII 944012 944012 T
chrXII 944060 944060 AT
chrXII 944099 944099 CG
chrXII 944142 944142 AT
chrXII 944147 944147 CGT
chrXII 944151 944151 AT
chrXII 944153 944153 CG
chrXII 944165 944165 CG
chrXII 944169 944169 G
chrXII 944171 944171 C
chrXII 944174 944174 C
chrXII 944186 944186 T
chrXII 944238 944238 AT
chrXII 944249 944249 G
chrXII 944272 944272 AT
chrXII 944333 944333 AT
chrXII 944349 944349 AT
chrXII 944351 944351 AT
chrXII 944357 944357 AT
chrXII 944370 944370 AT
chrXII 944372 944372 CG
chrXII 944387 944387 G
chrXII 944398 944398 T
chrXII 944445 944445 AT
chrXII 944448 944448 A
chrXII 944497 944497 AT
chrXII 944505 944505 CG
chrXII 944564 944564 CG
chrXII 944577 944577 AT
chrXII 944582 944582 CG
chrXII 944585 944585 CG
chrXII 944623 944623 A
chrXII 944645 944645 C
chrXII 944717 944717 C
chrXII 944745 944745 C
chrXII 944748 944748 G
chrXII 944756 944756 C
chrXII 944759 944759 T
chrXII 944794 944794 CG
chrXII 944798 944798 CG
chrXII 944840 944840 C
chrXII 944939 944939 AT
chrXII 944940 944940 AT
chrXII 944943 944943 CG
chrXII 944970 944970 G
chrXII 944981 944981 C
chrXII 945164 945164 AT
chrXII 945171 945171 CG
chrXII 945179 945179 AT
chrXII 945194 945194 AT
chrXII 945200 945200 AT
chrXII 945245 945245 AT
chrXII 945252 945252 G
chrXII 945279 945279 AT
chrXII 945304 945304 AT
chrXII 945316 945316 CG
chrXII 945371 945371 CG
chrXII 945404 945404 AT
chrXII 945428 945428 C
chrXII 945444 945444 AT
chrXII 945522 945522 AT
chrXII 945542 945542 AT
chrXII 945647 945647 CG
chrXII 945734 945734 A
chrXII 945737 945737 T
chrXII 945739 945739 G
chrXII 945740 945740 T
chrXII 945744 945744 G
chrXII 945755 945755 T
chrXII 945776 945776 AT
chrXII 945797 945797 T
chrXII 945803 945803 T
chrXII 945809 945809 CG
chrXII 945812 945812 CG
chrXII 945818 945818 AT
chrXII 945821 945821 G
chrXII 945824 945824 AT
chrXII 945830 945830 G
chrXII 945840 945840 AT
chrXII 945842 945842 G
chrXII 945846 945846 G
chrXII 945906 945906 CG
chrXII 945908 945908 AT
chrXII 945917 945917 CG
chrXII 945938 945938 CG
chrXII 945944 945944 AT
chrXII 945960 945960 CG
chrXII 945962 945962 AT
chrXII 945965 945965 A
chrXII 945992 945992 T
chrXII 946014 946014 T
chrXII 946022 946022 T
chrXII 946024 946024 A
chrXII 946028 946028 A
chrXII 946031 946031 T
chrXII 946042 946042 G
chrXII 946043 946043 A
chrXII 946052 946052 C
chrXII 946072 946072 AT
chrXII 946101 946101 AT
chrXII 946109 946109 CG
chrXII 946110 946110 AT
chrXII 946114 946114 AT
chrXII 946115 946115 AT
chrXII 946117 946117 CG
chrXII 946124 946124 AT
chrXII 946127 946127 CG
chrXII 946160 946160 T
chrXII 946238 946238 CG
chrXII 946262 946262 A
chrXII 946265 946265 CG
chrXII 946271 946271 G
chrXII 946277 946277 A
chrXII 946299 946299 CG
chrXII 946301 946301 CG
chrXII 946314 946314 CG
chrXII 946320 946320 AT
chrXII 946322 946322 CG
chrXII 946323 946323 AT
chrXII 946326 946326 CG
chrXII 946355 946355 AT
chrXII 946364 946364 G
chrXII 946400 946400 CG
chrXII 946406 946406 AT
chrXII 946408 946408 AT
chrXII 946409 946409 T
chrXII 946410 946410 T
chrXII 946415 946415 T
chrXII 946418 946418 T
chrXII 946454 946454 A
chrXII 946463 946463 T
chrXII 946475 946475 G
chrXII 946493 946493 G
chrXII 946494 946494 A
chrXII 946496 946496 A
chrXII 946508 946508 AT
chrXII 946526 946526 A
chrXII 946530 946530 T
chrXII 946535 946535 G
chrXII 946536 946536 A
chrXII 946538 946538 A
chrXII 946573 946573 CG
chrXII 946605 946605 C
chrXII 946608 946608 G
chrXII 946610 946610 T
chrXII 946611 946611 C
chrXII 946612 946612 T
chrXII 946615 946615 T
chrXII 946652 946652 CG
chrXII 946692 946692 CG
chrXII 946718 946718 AT
chrXII 946720 946720 T
chrXII 946722 946722 T
chrXII 946723 946723 T
chrXII 946724 946724 A
chrXII 946730 946730 A
chrXII 946733 946733 C
chrXII 946736 946736 A
chrXII 946738 946738 A
chrXII 946739 946739 C
chrXII 946742 946742 C
chrXII 946766 946766 C
chrXII 946778 946778 AT
chrXII 946804 946804 T
chrXII 946805 946805 AG
chrXII 946806 946806 CT
chrXII 946807 946807 ACG
chrXII 946808 946808 ACG
chrXII 946809 946809 CGT
chrXII 946810 946810 ACG
chrXII 946811 946811 ACT
chrXII 946812 946812 ACT
chrXII 946813 946813 ACT
chrXII 946814 946814 ACG
chrXII 946815 946815 ACT
chrXII 946816 946816 ACT
chrXII 946817 946817 ACG
chrXII 946818 946818 CGT
chrXII 946826 946826 G
chrXII 946829 946829 CGT
chrXII 946830 946830 CG
chrXII 946831 946831 GT
chrXII 946833 946833 C
chrXII 946835 946835 CG
chrXII 946838 946838 AC
chrXII 946839 946839 C
chrXII 946840 946840 A
chrXII 946842 946842 CG
chrXII 946847 946847 AT
chrXII 946848 946848 CG
chrXII 946854 946854 AT
chrXII 946856 946856 G
chrXII 946861 946861 T
chrXII 946862 946862 AT
chrXII 946865 946865 G
chrXII 946878 946878 G
chrXII 946883 946883 T
chrXII 946896 946896 C
chrXII 946899 946899 G
chrXII 946901 946901 A
chrXII 946902 946902 T
chrXII 946912 946912 AT
chrXII 946924 946924 C
chrXII 946925 946925 A
chrXII 946926 946926 A
chrXII 946929 946929 CG
chrXII 946931 946931 AT
chrXII 946932 946932 C
chrXII 946937 946937 A
chrXII 946944 946944 T
chrXII 946945 946945 A
chrXII 946953 946953 C
chrXII 946954 946954 A
chrXII 946955 946955 CT
chrXII 946956 946956 C
chrXII 946957 946957 G
chrXII 946969 946969 C
chrXII 946970 946970 A
chrXII 946972 946972 T
chrXII 946973 946973 G
chrXII 946974 946974 A
chrXII 946978 946978 G
chrXII 946980 946980 ACT
chrXII 946992 946992 CG
chrXII 946993 946993 A
chrXII 946994 946994 C
chrXII 946995 946995 GT
chrXII 946996 946996 T
chrXII 946999 946999 CG
chrXII 947019 947019 AT
chrXII 947027 947027 A
chrXII 947032 947032 CG
chrXII 947033 947033 C
chrXII 947034 947034 AT
chrXII 947040 947040 CG
chrXII 947041 947041 G
chrXII 947042 947042 CG
chrXII 947045 947045 T
chrXII 947046 947046 G
chrXII 947048 947048 T
chrXII 947049 947049 G
chrXII 947050 947050 G
chrXII 947052 947052 T
chrXII 947055 947055 T
chrXII 947056 947056 T
chrXII 947058 947058 ACGT
chrXII 947062 947062 A
chrXII 947076 947076 CG
chrXII 947077 947077 AGT
chrXII 947078 947078 AC
chrXII 947079 947079 A
chrXII 947080 947080 G
chrXII 947081 947081 A
chrXII 947082 947082 T
chrXII 947083 947083 G
chrXII 947084 947084 C
chrXII 947085 947085 G
chrXII 947086 947086 T
chrXII 947087 947087 G
chrXII 947088 947088 CG
chrXII 947089 947089 AT
chrXII 947090 947090 T
chrXII 947091 947091 AT
chrXII 947092 947092 AT
chrXII 947093 947093 AT
chrXII 947094 947094 A
chrXII 947097 947097 ACGT
chrXII 947098 947098 A
chrXII 947099 947099 AT
chrXII 947100 947100 CG
chrXII 947103 947103 CG
chrXII 947104 947104 AT
chrXII 947105 947105 ACT
chrXII 947106 947106 CG
chrXII 947108 947108 CG
chrXII 947128 947128 AT
chrXII 947129 947129 CG
chrXII 947131 947131 A
chrXII 947133 947133 G
chrXII 947137 947137 AT
chrXII 947139 947139 G
chrXII 947140 947140 G
chrXII 947141 947141 G
chrXII 947142 947142 G
chrXII 947143 947143 AGT
chrXII 947144 947144 AGT
chrXII 947146 947146 AT
chrXII 947147 947147 ACGT
chrXII 947148 947148 AT
chrXII 947149 947149 AT
chrXII 947150 947150 CG
chrXII 947151 947151 ACGT
chrXII 947152 947152 ACT
chrXII 947153 947153 ACGT
chrXII 947154 947154 AT
chrXII 947155 947155 AGT
chrXII 947156 947156 AG
chrXII 947157 947157 CGT
chrXII 947158 947158 ACT
chrXII 947159 947159 G
chrXII 947160 947160 G
chrXII 947161 947161 CG
chrXII 947162 947162 A
chrXII 947164 947164 G
chrXII 962944 962944 G
chrXII 962945 962945 T
chrXII 962947 962947 G
chrXII 962948 962948 C
chrXII 962952 962952 CG
chrXII 962953 962953 A
chrXII 962954 962954 CG
chrXII 962955 962955 CT
chrXII 962956 962956 GT
chrXII 962957 962957 T
chrXII 962958 962958 AC
chrXII 962959 962959 GT
chrXII 962960 962960 G
chrXII 962962 962962 C
chrXII 962964 962964 T
chrXII 962966 962966 T
chrXII 962967 962967 G
chrXII 962968 962968 T
chrXII 962971 962971 T
chrXII 963056 963056 AT
chrXII 963057 963057 AG
chrXII 963058 963058 ACT
chrXII 963059 963059 ACGT
chrXII 963061 963061 AT
chrXII 963062 963062 AT
chrXII 963063 963063 AT
chrXII 963064 963064 G
chrXII 963065 963065 CG
chrXII 963066 963066 AT
chrXII 963067 963067 GT
chrXII 963069 963069 A
chrXII 963070 963070 G
chrXII 975959 975959 T
chrXII 975961 975961 C
chrXII 975962 975962 G
chrXII 975964 975964 G
chrXII 975969 975969 A
chrXII 976059 976059 AT
chrXII 976060 976060 A
chrXII 976061 976061 T
chrXII 976062 976062 AT
chrXII 976063 976063 A
chrXII 976064 976064 T
chrXII 976065 976065 A
chrXII 976066 976066 GT
chrXII 976067 976067 C
chrXII 976242 976242 A
chrXII 976248 976248 AC
chrXII 976249 976249 AGT
chrXII 976250 976250 CG
chrXII 976251 976251 ACG
chrXII 976252 976252 AC
chrXII 976253 976253 CGT
chrXII 976254 976254 CGT
chrXII 976255 976255 CT
chrXII 976256 976256 AC
chrXII 976257 976257 AG
chrXII 976258 976258 A
chrXII 976259 976259 C
chrXII 976260 976260 A
chrXII 976261 976261 GT
chrXII 976263 976263 G
chrXII 976264 976264 AC
chrXII 976265 976265 AC
chrXII 976266 976266 CG
chrXII 976267 976267 ACG
chrXII 976271 976271 A
chrXII 976272 976272 G
chrXII 976275 976275 C
chrXII 976277 976277 T
chrXII 976279 976279 G
chrXII 976280 976280 A
chrXII 976300 976300 T
chrXII 976302 976302 T
chrXII 976303 976303 GT
chrXII 976304 976304 A
chrXII 976308 976308 C
chrXII 976309 976309 A
chrXII 976310 976310 T
chrXII 976311 976311 AG
chrXII 976314 976314 T
chrXII 976315 976315 T
chrXII 976316 976316 A
chrXII 976317 976317 T
chrXII 976318 976318 A
chrXII 976319 976319 A
chrXII 976320 976320 CG
chrXII 976321 976321 C
chrXII 976322 976322 A
chrXII 976323 976323 C
chrXII 976324 976324 G
chrXII 976325 976325 C
chrXII 976326 976326 A
chrXII 976327 976327 A
chrXII 976328 976328 CG
chrXII 976329 976329 AT
chrXII 976330 976330 GT
chrXII 976331 976331 AC
chrXII 976332 976332 G
chrXII 976346 976346 T
chrXII 976350 976350 ACGT
chrXII 976352 976352 A
chrXII 976353 976353 A
chrXII 976358 976358 C
chrXII 976359 976359 C
chrXII 976360 976360 A
chrXII 976362 976362 C
chrXII 976363 976363 A
chrXII 976366 976366 G
chrXII 976368 976368 CG
chrXII 976374 976374 A
chrXII 976375 976375 CG
chrXII 976376 976376 G
chrXII 976381 976381 AT
chrXII 976389 976389 AT
chrXII 976409 976409 C
chrXII 976412 976412 AT
chrXII 976413 976413 CT
chrXII 976414 976414 C
chrXII 976415 976415 T
chrXII 976416 976416 CG
chrXII 976428 976428 ACGT
chrXII 976430 976430 CG
chrXII 976434 976434 T
chrXII 976435 976435 C
chrXII 976436 976436 A
chrXII 976438 976438 T
chrXII 976439 976439 CG
chrXII 976451 976451 CG
chrXII 976452 976452 G
chrXII 976453 976453 GT
chrXII 976454 976454 A
chrXII 976455 976455 C
chrXII 976463 976463 AT
chrXII 976464 976464 AT
chrXII 976471 976471 T
chrXII 976476 976476 CG
chrXII 976477 976477 AT
chrXII 976479 976479 CG
chrXII 976482 976482 A
chrXII 976483 976483 A
chrXII 976484 976484 C
chrXII 976496 976496 T
chrXII 976506 976506 AT
chrXII 976507 976507 AT
chrXII 976509 976509 CG
chrXII 976512 976512 CG
chrXII 976525 976525 A
chrXII 976530 976530 C
chrXII 976543 976543 CG
chrXII 976546 976546 AT
chrXII 976547 976547 AT
chrXII 976552 976552 C
chrXII 976560 976560 G
chrXII 976561 976561 A
chrXII 976566 976566 C
chrXII 976568 976568 A
chrXII 976569 976569 C
chrXII 976570 976570 AG
chrXII 976573 976573 G
chrXII 976575 976575 CG
chrXII 976577 976577 CGT
chrXII 976578 976578 C
chrXII 976579 976579 CGT
chrXII 976582 976582 C
chrXII 976590 976590 ACGT
chrXII 976591 976591 ACGT
chrXII 976592 976592 ACGT
chrXII 976593 976593 AGT
chrXII 976594 976594 ACGT
chrXII 976595 976595 AGT
chrXII 976596 976596 AGT
chrXII 976597 976597 ACGT
chrXII 976598 976598 ACGT
chrXII 976599 976599 ACGT
chrXII 976600 976600 CGT
chrXII 976601 976601 ACGT
chrXII 976602 976602 ACGT
chrXII 976603 976603 ACGT
chrXII 976604 976604 A
chrXII 976630 976630 AT
chrXII 976642 976642 G
chrXII 976666 976666 CG
chrXII 976669 976669 G
chrXII 976670 976670 T
chrXII 976672 976672 AT
chrXII 976675 976675 CG
chrXII 976688 976688 AT
chrXII 976690 976690 A
chrXII 976716 976716 CG
chrXII 976756 976756 CG
chrXII 976775 976775 T
chrXII 976777 976777 G
chrXII 976778 976778 T
chrXII 976782 976782 C
chrXII 976783 976783 A
chrXII 976791 976791 C
chrXII 976793 976793 CG
chrXII 976795 976795 T
chrXII 976796 976796 C
chrXII 976797 976797 T
chrXII 976798 976798 AG
chrXII 976799 976799 G
chrXII 976800 976800 A
chrXII 976803 976803 A
chrXII 976820 976820 A
chrXII 976840 976840 G
chrXII 976861 976861 A
chrXII 976864 976864 T
chrXII 976868 976868 T
chrXII 976870 976870 A
chrXII 976900 976900 A
chrXII 976927 976927 T
chrXII 976930 976930 A
chrXII 976932 976932 C
chrXII 976948 976948 T
chrXII 976954 976954 G
chrXII 976975 976975 G
chrXII 976984 976984 AT
chrXII 976986 976986 AT
chrXII 977046 977046 CG
chrXII 977050 977050 C
chrXII 977052 977052 A
chrXII 977062 977062 C
chrXII 977068 977068 AT
chrXII 977071 977071 CG
chrXII 977074 977074 AT
chrXII 977080 977080 CG
chrXII 977083 977083 CG
chrXII 977089 977089 AT
chrXII 977095 977095 AT
chrXII 977116 977116 T
chrXII 977137 977137 AT
chrXII 977148 977148 CG
chrXII 977152 977152 AT
chrXII 977153 977153 CG
chrXII 977155 977155 AT
chrXII 977158 977158 A
chrXII 977221 977221 A
chrXII 977230 977230 C
chrXII 977231 977231 T
chrXII 977241 977241 T
chrXII 977242 977242 C
chrXII 977245 977245 AT
chrXII 977256 977256 T
chrXII 977257 977257 T
chrXII 977350 977350 CG
chrXII 977370 977370 CG
chrXII 977448 977448 CG
chrXII 977464 977464 CG
chrXII 977488 977488 AT
chrXII 977521 977521 CG
chrXII 977576 977576 CG
chrXII 977588 977588 AT
chrXII 977613 977613 AT
chrXII 977640 977640 CG
chrXII 977647 977647 AT
chrXII 977692 977692 AT
chrXII 977698 977698 AT
chrXII 977713 977713 A
chrXII 977721 977721 CG
chrXII 977728 977728 AT
chrXII 977911 977911 CG
chrXII 977922 977922 CG
chrXII 977949 977949 CG
chrXII 977952 977952 AT
chrXII 977953 977953 AT
chrXII 978052 978052 CG
chrXII 978094 978094 CG
chrXII 978098 978098 CG
chrXII 978133 978133 AT
chrXII 978136 978136 CG
chrXII 978144 978144 CG
chrXII 978147 978147 G
chrXII 978175 978175 CG
chrXII 978247 978247 CG
chrXII 978269 978269 AT
chrXII 978307 978307 AT
chrXII 978310 978310 CG
chrXII 978315 978315 CG
chrXII 978328 978328 CG
chrXII 978387 978387 AT
chrXII 978395 978395 A
chrXII 978444 978444 CG
chrXII 978447 978447 CG
chrXII 978494 978494 AT
chrXII 978505 978505 CG
chrXII 978520 978520 CG
chrXII 978522 978522 CG
chrXII 978535 978535 CG
chrXII 978541 978541 CG
chrXII 978543 978543 AT
chrXII 978559 978559 AT
chrXII 978620 978620 CG
chrXII 978643 978643 CG
chrXII 978654 978654 T
chrXII 978706 978706 CG
chrXII 978718 978718 AT
chrXII 978721 978721 AT
chrXII 978723 978723 AT
chrXII 978727 978727 AT
chrXII 978739 978739 G
chrXII 978741 978741 A
chrXII 978745 978745 AGT
chrXII 978750 978750 C
chrXII 978793 978793 T
chrXII 978832 978832 CG
chrXII 978880 978880 AT
chrXII 978964 978964 CG
chrXII 978966 978966 T
chrXII 978967 978967 CG
chrXII 978968 978968 AT
chrXII 978969 978969 T
chrXII 978970 978970 A
chrXII 978971 978971 A
chrXII 978974 978974 CG
chrXII 978975 978975 G
chrXII 978976 978976 T
chrXII 978983 978983 T
chrXII 978987 978987 T
chrXII 978988 978988 C
chrXII 978989 978989 T
chrXII 978993 978993 T
chrXII 979288 979288 AT
chrXII 979321 979321 CG
chrXII 979414 979414 CG
chrXII 979470 979470 AT
chrXII 979474 979474 AT
chrXII 979552 979552 CG
chrXII 979762 979762 CG
chrXII 979819 979819 AT
chrXII 979824 979824 AT
chrXII 979870 979870 CG
chrXII 980079 980079 C
chrXII 980084 980084 AT
chrXII 980131 980131 C
chrXII 980181 980181 CG
chrXII 980204 980204 AT
chrXII 980258 980258 CG
chrXII 980271 980271 CG
chrXII 980282 980282 AT
chrXII 980390 980390 CG
chrXII 980462 980462 CG
chrXII 980537 980537 CG
chrXII 980549 980549 AT
chrXII 980555 980555 CG
chrXII 980590 980590 CG
chrXII 980621 980621 CG
chrXII 980672 980672 AT
chrXII 980686 980686 CG
chrXII 980792 980792 AT
chrXII 980810 980810 AT
chrXII 980822 980822 ACGT
chrXII 980877 980877 AT
chrXII 980897 980897 C
chrXII 980898 980898 A
chrXII 980899 980899 C
chrXII 980902 980902 CG
chrXII 980918 980918 CG
chrXII 980926 980926 CG
chrXII 980938 980938 CG
chrXII 980950 980950 AT
chrXII 980965 980965 AT
chrXII 980966 980966 AT
chrXII 980968 980968 AT
chrXII 980970 980970 A
chrXII 980973 980973 C
chrXII 981002 981002 AT
chrXII 981015 981015 C
chrXII 981022 981022 AT
chrXII 981089 981089 CG
chrXII 981116 981116 CG
chrXII 981134 981134 AT
chrXII 981250 981250 CG
chrXII 981327 981327 T
chrXII 981331 981331 AT
chrXII 981356 981356 CGT
chrXII 981357 981357 CG
chrXII 981358 981358 CG
chrXII 981359 981359 CT
chrXII 981360 981360 AC
chrXII 981361 981361 AGT
chrXII 981362 981362 ACT
chrXII 981363 981363 AGT
chrXII 981364 981364 ACG
chrXII 981365 981365 CGT
chrXII 981366 981366 AGT
chrXII 981367 981367 AT
chrXII 981368 981368 GT
chrXII 981369 981369 A
chrXII 981370 981370 C
chrXII 981371 981371 AT
chrXII 981372 981372 ACGT
chrXII 981373 981373 AC
chrXII 981374 981374 CGT
chrXII 981375 981375 ACG
chrXII 981376 981376 CGT
chrXII 981377 981377 GT
chrXII 981378 981378 CG
chrXII 981382 981382 A
chrXII 981383 981383 G
chrXII 981384 981384 A
chrXII 981386 981386 C
chrXII 981390 981390 G
chrXII 981391 981391 A
chrXII 981411 981411 AT
chrXII 981413 981413 AT
chrXII 981414 981414 ACGT
chrXII 981415 981415 AT
chrXII 981419 981419 C
chrXII 981420 981420 A
chrXII 981421 981421 T
chrXII 981422 981422 AGT
chrXII 981425 981425 T
chrXII 981426 981426 T
chrXII 981427 981427 A
chrXII 981428 981428 T
chrXII 981429 981429 A
chrXII 981430 981430 A
chrXII 981431 981431 CG
chrXII 981432 981432 C
chrXII 981433 981433 A
chrXII 981434 981434 C
chrXII 981435 981435 G
chrXII 981436 981436 C
chrXII 981437 981437 A
chrXII 981438 981438 A
chrXII 981439 981439 G
chrXII 981440 981440 A
chrXII 981441 981441 G
chrXII 981442 981442 AC
chrXII 981443 981443 G
chrXII 981457 981457 T
chrXII 981461 981461 ACGT
chrXII 981469 981469 C
chrXII 981470 981470 C
chrXII 981471 981471 A
chrXII 981473 981473 C
chrXII 981474 981474 A
chrXII 981477 981477 G
chrXII 981479 981479 CG
chrXII 981485 981485 A
chrXII 981486 981486 CG
chrXII 981487 981487 G
chrXII 981492 981492 AT
chrXII 981500 981500 AT
chrXII 981519 981519 C
chrXII 981520 981520 C
chrXII 981521 981521 T
chrXII 981522 981522 G
chrXII 981523 981523 AT
chrXII 981524 981524 CT
chrXII 981525 981525 C
chrXII 981527 981527 AT
chrXII 981539 981539 ACGT
chrXII 981541 981541 CG
chrXII 981545 981545 T
chrXII 981546 981546 C
chrXII 981547 981547 A
chrXII 981549 981549 T
chrXII 981550 981550 CG
chrXII 981562 981562 CG
chrXII 981563 981563 G
chrXII 981564 981564 GT
chrXII 981565 981565 A
chrXII 981566 981566 C
chrXII 981569 981569 A
chrXII 981574 981574 AT
chrXII 981575 981575 AT
chrXII 981582 981582 T
chrXII 981587 981587 CG
chrXII 981588 981588 AT
chrXII 981590 981590 CG
chrXII 981592 981592 T
chrXII 981593 981593 AT
chrXII 981594 981594 AT
chrXII 981595 981595 C
chrXII 981607 981607 T
chrXII 981617 981617 AT
chrXII 981618 981618 AT
chrXII 981620 981620 CG
chrXII 981623 981623 CG
chrXII 981636 981636 A
chrXII 981641 981641 C
chrXII 981654 981654 CG
chrXII 981657 981657 AT
chrXII 981658 981658 AT
chrXII 981663 981663 C
chrXII 981679 981679 A
chrXII 981680 981680 C
chrXII 981681 981681 AG
chrXII 981686 981686 CG
chrXII 981688 981688 CGT
chrXII 981689 981689 C
chrXII 981690 981690 CGT
chrXII 981693 981693 C
chrXII 981701 981701 ACGT
chrXII 981702 981702 ACGT
chrXII 981703 981703 ACGT
chrXII 981704 981704 ACGT
chrXII 981705 981705 ACGT
chrXII 981706 981706 ACGT
chrXII 981707 981707 ACGT
chrXII 981708 981708 ACGT
chrXII 981709 981709 ACGT
chrXII 981710 981710 ACGT
chrXII 981711 981711 ACGT
chrXII 981712 981712 ACGT
chrXII 981713 981713 AT
chrXII 981714 981714 CG
chrXII 981715 981715 C
chrXII 981716 981716 CT
chrXII 1002816 1002816 C
chrXII 1002817 1002817 T
chrXII 1002820 1002820 T
chrXII 1002827 1002827 C
chrXII 1002834 1002834 A
chrXII 1002847 1002847 C
chrXII 1002856 1002856 T
chrXII 1002865 1002865 T
chrXII 1002943 1002943 T
chrXII 1002952 1002952 G
chrXII 1002955 1002955 C
chrXII 1002958 1002958 T
chrXII 1002973 1002973 C
chrXII 1003301 1003301 C
chrXII 1003315 1003315 A
chrXII 1003318 1003318 T
chrXII 1003330 1003330 A
chrXII 1003345 1003345 A
chrXII 1003369 1003369 C
chrXII 1003378 1003378 C
chrXII 1003381 1003381 C
chrXII 1003384 1003384 A
chrXII 1003387 1003387 G
chrXII 1003409 1003409 CG
chrXII 1003482 1003482 T
chrXII 1003488 1003488 A
chrXII 1003489 1003489 G
chrXII 1003501 1003501 C
chrXII 1003504 1003504 T
chrXII 1003522 1003522 G
chrXII 1003549 1003549 AT
chrXII 1003552 1003552 CG
chrXII 1003567 1003567 C
chrXII 1003571 1003571 A
chrXII 1003582 1003582 AT
chrXII 1003591 1003591 G
chrXII 1003606 1003606 AT
chrXII 1003615 1003615 T
chrXII 1003618 1003618 AT
chrXII 1003643 1003643 G
chrXII 1003675 1003675 A
chrXII 1003676 1003676 C
chrXII 1003677 1003677 A
chrXII 1003738 1003738 G
chrXII 1003741 1003741 C
chrXII 1003750 1003750 C
chrXII 1003756 1003756 A
chrXII 1003759 1003759 A
chrXII 1003769 1003769 C
chrXII 1003798 1003798 G
chrXII 1003813 1003813 C
chrXII 1003843 1003843 C
chrXII 1003912 1003912 T
chrXII 1003915 1003915 C
chrXII 1003933 1003933 A
chrXII 1003936 1003936 C
chrXII 1003939 1003939 T
chrXII 1003966 1003966 T
chrXII 1003981 1003981 C
chrXII 1004005 1004005 G
chrXII 1004006 1004006 T
chrXII 1004015 1004015 C
chrXII 1004029 1004029 T
chrXII 1004035 1004035 G
chrXII 1004056 1004056 C
chrXII 1004086 1004086 C
chrXII 1004090 1004090 A
chrXII 1004095 1004095 T
chrXII 1004104 1004104 C
chrXII 1004113 1004113 A
chrXII 1004127 1004127 G
chrXII 1018387 1018387 T
chrXII 1018388 1018388 C
chrXII 1018390 1018390 G
chrXII 1018402 1018402 A
chrXII 1018411 1018411 T
chrXII 1018429 1018429 G
chrXII 1018489 1018489 AT
chrXII 1018519 1018519 CG
chrXII 1018531 1018531 CG
chrXII 1018537 1018537 AT
chrXII 1018561 1018561 AT
chrXII 1018690 1018690 C
chrXII 1018702 1018702 A
chrXII 1018723 1018723 C
chrXII 1018735 1018735 G
chrXII 1018742 1018742 T
chrXII 1018807 1018807 CG
chrXII 1018816 1018816 AT
chrXII 1018852 1018852 CG
chrXII 1018853 1018853 AT
chrXII 1018861 1018861 CG
chrXII 1018862 1018862 AT
chrXII 1018863 1018863 AT
chrXII 1029516 1029516 C
chrXII 1029543 1029543 T
chrXII 1029546 1029546 C
chrXII 1029558 1029558 T
chrXII 1029573 1029573 T
chrXII 1029617 1029617 AT
chrXII 1029618 1029618 C
chrXII 1029631 1029631 G
chrXII 1029648 1029648 C
chrXII 1029660 1029660 C
chrXII 1052051 1052051 C
chrXII 1052052 1052052 T
chrXII 1052053 1052053 C
chrXII 1052058 1052058 T
chrXII 1052059 1052059 G
chrXII 1052060 1052060 T
chrXII 1052061 1052061 C
chrXII 1052068 1052068 AG
chrXII 1052069 1052069 T
chrXII 1059311 1059311 C
chrXII 1059315 1059315 G
chrXII 1059316 1059316 T
chrXII 1059322 1059322 C
chrXII 1059360 1059360 G
chrXII 1059412 1059412 T
chrXII 1059428 1059428 T
chrXII 1059495 1059495 A
chrXII 1059505 1059505 T
chrXII 1059564 1059564 A
chrXII 1059588 1059588 G
chrXII 1059591 1059591 G
chrXII 1059598 1059598 A
chrXII 1059629 1059629 T
chrXII 1059640 1059640 T
chrXII 1059652 1059652 C
chrXII 1059691 1059691 C
chrXII 1059692 1059692 C
chrXII 1060063 1060063 A
chrXII 1060064 1060064 G
chrXII 1060072 1060072 G
chrXII 1060077 1060077 C
chrXII 1060078 1060078 G
chrXII 1060128 1060128 T
chrXII 1060207 1060207 G
chrXII 1060218 1060218 G
chrXII 1060221 1060221 G
chrXII 1060243 1060243 C
chrXII 1060255 1060255 T
chrXII 1060363 1060363 G
chrXII 1060398 1060398 T
chrXII 1060429 1060429 A
chrXII 1060460 1060460 G
chrXII 1060462 1060462 C
chrXII 1060501 1060501 T
chrXII 1060633 1060633 A
chrXII 1060653 1060653 C
chrXII 1060657 1060657 G
chrXII 1060684 1060684 G
chrXII 1060690 1060690 G
chrXII 1060722 1060722 C
chrXII 1060750 1060750 C
chrXII 1060815 1060815 C
chrXII 1060825 1060825 G
chrXII 1060886 1060886 C
chrXII 1060901 1060901 A
chrXII 1060959 1060959 G
chrXII 1061058 1061058 T
chrXII 1061083 1061083 G
chrXII 1061133 1061133 C
chrXII 1061174 1061174 C
chrXII 1061320 1061320 T
chrXII 1061356 1061356 G
chrXII 1061392 1061392 G
chrXII 1061402 1061402 C
chrXII 1061433 1061433 C
chrXII 1061444 1061444 C
chrXII 1061460 1061460 T
chrXII 1061528 1061528 G
chrXII 1061656 1061656 C
chrXII 1061674 1061674 G
chrXII 1061676 1061676 A
chrXII 1061695 1061695 C
chrXII 1061705 1061705 G
chrXII 1061785 1061785 G
chrXII 1061791 1061791 T
chrXII 1061798 1061798 C
chrXII 1061805 1061805 C
chrXII 1061807 1061807 A
chrXII 1061876 1061876 T
chrXII 1061900 1061900 C
chrXII 1061902 1061902 G
chrXII 1061917 1061917 T
chrXII 1061931 1061931 A
chrXII 1061968 1061968 C
chrXII 1062016 1062016 A
chrXII 1062072 1062072 G
chrXII 1062074 1062074 C
chrXII 1062082 1062082 C
chrXII 1062092 1062092 T
chrXII 1062093 1062093 G
chrXII 1062100 1062100 C
chrXII 1062124 1062124 G
chrXII 1062147 1062147 A
chrXII 1062165 1062165 T
chrXII 1062179 1062179 A
chrXII 1062189 1062189 G
chrXII 1062194 1062194 A
chrXII 1062212 1062212 G
chrXII 1062213 1062213 T
chrXII 1062220 1062220 C
chrXII 1062221 1062221 A
chrXII 1062222 1062222 AC
chrXII 1062223 1062223 ACT
chrXII 1062224 1062224 AC
chrXII 1062225 1062225 T
chrXII 1062247 1062247 T
chrXII 1062248 1062248 A
chrXII 1062249 1062249 T
chrXII 1062252 1062252 A
chrXII 1062253 1062253 AC
chrXII 1062254 1062254 T
chrXII 1062259 1062259 A
chrXII 1062260 1062260 T
chrXII 1062261 1062261 GT
chrXII 1062264 1062264 C
chrXII 1062265 1062265 C
chrXII 1062266 1062266 T
chrXII 1062280 1062280 AT
chrXII 1062284 1062284 AT
chrXII 1062292 1062292 AT
chrXII 1062303 1062303 G
chrXII 1062308 1062308 A
chrXII 1062351 1062351 AT
chrXII 1062352 1062352 AT
chrXII 1062354 1062354 A
chrXII 1062359 1062359 CG
chrXII 1062364 1062364 AT
chrXII 1062367 1062367 AT
chrXII 1062368 1062368 C
chrXII 1062369 1062369 A
chrXII 1062370 1062370 CGT
chrXII 1062371 1062371 AT
chrXII 1062372 1062372 T
chrXII 1062375 1062375 A
chrXII 1062376 1062376 T
chrXII 1062378 1062378 C
chrXII 1062379 1062379 T
chrXII 1062435 1062435 G
chrXII 1062441 1062441 A
chrXII 1062442 1062442 T
chrXII 1062446 1062446 C
chrXII 1062448 1062448 G
chrXII 1062450 1062450 A
chrXII 1062451 1062451 T
chrXII 1062464 1062464 G
chrXII 1062473 1062473 C
chrXII 1062474 1062474 T
chrXII 1062476 1062476 A
chrXII 1062554 1062554 G
chrXII 1062555 1062555 CG
chrXII 1062556 1062556 C
chrXII 1062562 1062562 T
chrXII 1062578 1062578 T
chrXII 1062580 1062580 C
chrXII 1062584 1062584 T
chrXII 1062585 1062585 T
chrXII 1062586 1062586 C
chrXII 1062588 1062588 G
chrXII 1062589 1062589 CG
chrXII 1062590 1062590 AC
chrXII 1062600 1062600 T
chrXII 1062608 1062608 T
chrXII 1062617 1062617 A
chrXII 1062635 1062635 A
chrXII 1062638 1062638 C
chrXII 1062646 1062646 T
chrXII 1062650 1062650 G
chrXII 1062666 1062666 AT
chrXII 1062667 1062667 CG
chrXII 1062672 1062672 C
chrXII 1062679 1062679 T
chrXII 1062682 1062682 CG
chrXII 1062693 1062693 AT
chrXII 1062701 1062701 G
chrXII 1062702 1062702 AT
chrXII 1062706 1062706 CG
chrXII 1062708 1062708 AT
chrXII 1062713 1062713 CG
chrXII 1062714 1062714 AT
chrXII 1062727 1062727 C
chrXII 1062745 1062745 AT
chrXII 1062749 1062749 AT
chrXII 1062755 1062755 C
chrXII 1062761 1062761 A
chrXII 1062762 1062762 A
chrXII 1062772 1062772 AT
chrXII 1062773 1062773 CG
chrXII 1062774 1062774 AT
chrXII 1062782 1062782 A
chrXII 1062793 1062793 CG
chrXII 1062804 1062804 AT
chrXII 1062808 1062808 AT
chrXII 1062809 1062809 CG
chrXII 1062810 1062810 G
chrXII 1062813 1062813 AT
chrXII 1062815 1062815 CG
chrXII 1062830 1062830 A
chrXII 1062832 1062832 A
chrXII 1062835 1062835 C
chrXII 1062841 1062841 AT
chrXII 1062846 1062846 AT
chrXII 1062847 1062847 T
chrXII 1062850 1062850 C
chrXII 1062859 1062859 AT
chrXII 1062861 1062861 AT
chrXII 1062868 1062868 T
chrXII 1062869 1062869 AT
chrXII 1062872 1062872 CG
chrXII 1062873 1062873 A
chrXII 1062874 1062874 CG
chrXII 1062876 1062876 C
chrXII 1062878 1062878 T
chrXII 1062879 1062879 A
chrXII 1062882 1062882 A
chrXII 1062883 1062883 G
chrXII 1062884 1062884 G
chrXII 1062886 1062886 A
chrXII 1062888 1062888 CG
chrXII 1062890 1062890 C
chrXII 1062892 1062892 C
chrXII 1062902 1062902 ACGT
chrXII 1062908 1062908 AT
chrXII 1062915 1062915 CG
chrXII 1062917 1062917 AT
chrXII 1062928 1062928 C
chrXII 1062939 1062939 T
chrXII 1062942 1062942 AT
chrXII 1062945 1062945 C
chrXII 1062951 1062951 AT
chrXII 1062954 1062954 CG
chrXII 1062957 1062957 AT
chrXII 1062967 1062967 CG
chrXII 1062968 1062968 G
chrXII 1062969 1062969 A
chrXII 1062970 1062970 T
chrXII 1062974 1062974 AT
chrXII 1062975 1062975 AT
chrXII 1062988 1062988 CG
chrXII 1062996 1062996 CG
chrXII 1063014 1063014 AT
chrXII 1063020 1063020 CG
chrXII 1063026 1063026 AT
chrXII 1063038 1063038 A
chrXII 1063056 1063056 T
chrXII 1063059 1063059 AT
chrXII 1063062 1063062 AT
chrXII 1063072 1063072 T
chrXII 1063073 1063073 C
chrXII 1063074 1063074 T
chrXII 1063082 1063082 T
chrXII 1063083 1063083 T
chrXII 1063086 1063086 AT
chrXII 1063089 1063089 T
chrXII 1063095 1063095 CG
chrXII 1063107 1063107 CG
chrXII 1063108 1063108 A
chrXII 1063110 1063110 CG
chrXII 1063114 1063114 A
chrXII 1063116 1063116 C
chrXII 1063122 1063122 G
chrXII 1063161 1063161 CG
chrXII 1063168 1063168 AT
chrXII 1063170 1063170 AT
chrXII 1063182 1063182 CG
chrXII 1063194 1063194 AT
chrXII 1063203 1063203 CG
chrXII 1063217 1063217 CG
chrXII 1063233 1063233 CG
chrXII 1063236 1063236 T
chrXII 1063239 1063239 T
chrXII 1063241 1063241 CG
chrXII 1063242 1063242 AT
chrXII 1063254 1063254 CG
chrXII 1063256 1063256 T
chrXII 1063257 1063257 CG
chrXII 1063282 1063282 AT
chrXII 1063286 1063286 AT
chrXII 1063287 1063287 CG
chrXII 1063288 1063288 AT
chrXII 1063294 1063294 T
chrXII 1063308 1063308 C
chrXII 1063322 1063322 G
chrXII 1063324 1063324 A
chrXII 1063325 1063325 C
chrXII 1063328 1063328 A
chrXII 1063329 1063329 AT
chrXII 1063330 1063330 T
chrXII 1063335 1063335 A
chrXII 1063338 1063338 T
chrXII 1063339 1063339 T
chrXII 1063340 1063340 A
chrXII 1063347 1063347 G
chrXII 1063348 1063348 CT
chrXII 1063349 1063349 G
chrXII 1063374 1063374 C
chrXII 1063375 1063375 CT
chrXII 1063404 1063404 G
chrXII 1063407 1063407 A
chrXII 1063423 1063423 G
chrXII 1063436 1063436 T
chrXII 1063441 1063441 C
chrXII 1063449 1063449 AT
chrXII 1063453 1063453 CG
chrXII 1063460 1063460 CG
chrXII 1063461 1063461 CG
chrXII 1063464 1063464 AT
chrXII 1063465 1063465 CG
chrXII 1063468 1063468 AT
chrXII 1063469 1063469 C
chrXII 1063472 1063472 T
chrXII 1063476 1063476 AT
chrXII 1063497 1063497 C
chrXII 1063512 1063512 C
chrXII 1063515 1063515 T
chrXII 1063520 1063520 T
chrXII 1063521 1063521 C
chrXII 1063533 1063533 C
chrXII 1063547 1063547 A
chrXII 1063550 1063550 T
chrXII 1063559 1063559 G
chrXII 1063562 1063562 C
chrXII 1063572 1063572 C
chrXII 1063575 1063575 A
chrXII 1063576 1063576 A
chrXII 1063586 1063586 T
chrXII 1063598 1063598 G
chrXII 1063630 1063630 AT
chrXII 1063637 1063637 CG
chrXII 1063644 1063644 CG
chrXII 1063659 1063659 AT
chrXII 1063662 1063662 C
chrXII 1063675 1063675 AT
chrXII 1063680 1063680 C
chrXII 1063681 1063681 T
chrXII 1063682 1063682 C
chrXII 1063684 1063684 CG
chrXII 1063685 1063685 C
chrXII 1063686 1063686 G
chrXII 1063687 1063687 T
chrXII 1063688 1063688 T
chrXII 1063689 1063689 T
chrXII 1063690 1063690 C
chrXII 1063691 1063691 C
chrXII 1063692 1063692 A
chrXII 1063694 1063694 G
chrXII 1063696 1063696 T
chrXII 1063697 1063697 A
chrXII 1063698 1063698 CT
chrXII 1063737 1063737 T
chrXII 1063764 1063764 C
chrXII 1063765 1063765 T
chrXII 1063771 1063771 G
chrXII 1063772 1063772 T
chrXII 1063779 1063779 T
chrXII 1063785 1063785 T
chrXII 1063800 1063800 G
chrXII 1063812 1063812 T
chrXII 1063818 1063818 G
chrXII 1063872 1063872 AT
chrXII 1063881 1063881 CG
chrXII 1063897 1063897 AT
chrXII 1063900 1063900 A
chrXII 1063905 1063905 CG
chrXII 1063915 1063915 CG
chrXII 1063917 1063917 CG
chrXII 1063934 1063934 CG
chrXII 1063935 1063935 A
chrXII 1063936 1063936 A
chrXII 1063940 1063940 C
chrXII 1063945 1063945 A
chrXII 1063948 1063948 A
chrXII 1063955 1063955 CT
chrXII 1063966 1063966 C
chrXII 1063967 1063967 AT
chrXII 1063968 1063968 CG
chrXII 1063969 1063969 AT
chrXII 1063980 1063980 CG
chrXII 1064017 1064017 AT
chrXII 1064021 1064021 T
chrXII 1064028 1064028 CG
chrXII 1064039 1064039 CG
chrXII 1064046 1064046 AT
chrXII 1064056 1064056 AT
chrXII 1064061 1064061 A
chrXII 1064068 1064068 AT
chrXII 1064072 1064072 CG
chrXII 1064073 1064073 AT
chrXII 1064074 1064074 CG
chrXII 1064078 1064078 CG
chrXII 1064088 1064088 CG
chrXII 1064091 1064091 CG
chrXII 1064100 1064100 AT
chrXII 1064101 1064101 G
chrXII 1064102 1064102 CG
chrXII 1064192 1064192 T
chrXII 1064224 1064224 T
chrXII 1064225 1064225 G
chrXII 1064227 1064227 T
chrXII 1064243 1064243 A
chrXII 1064268 1064268 C
chrXII 1064271 1064271 G
chrXII 1064275 1064275 C
chrXII 1064276 1064276 AT
chrXII 1064286 1064286 G
chrXII 1064292 1064292 A
chrXII 1064297 1064297 C
chrXII 1064301 1064301 G
chrXII 1064309 1064309 G
chrXII 1064312 1064312 G
chrXII 1064339 1064339 G
chrXII 1064352 1064352 AT
chrXII 1064358 1064358 C
chrXII 1064363 1064363 A
chrXII 1064375 1064375 A
chrXII 1064382 1064382 A
chrXII 1064396 1064396 CG
chrXII 1064401 1064401 AT
chrXII 1064407 1064407 C
chrXII 1064408 1064408 CG
chrXII 1064409 1064409 CG
chrXII 1064432 1064432 G
chrXII 1064452 1064452 G
chrXII 1064454 1064454 C
chrXII 1064455 1064455 A
chrXII 1064464 1064464 G
chrXII 1064472 1064472 C
chrXII 1064487 1064487 G
chrXII 1064488 1064488 G
chrXII 1064493 1064493 C
chrXII 1064494 1064494 AG
chrXII 1064500 1064500 C
chrXII 1064503 1064503 G
chrXII 1064509 1064509 A
chrXII 1064510 1064510 T
chrXII 1064514 1064514 G
chrXII 1064520 1064520 A
chrXII 1064522 1064522 A
chrXII 1064524 1064524 A
chrXII 1064535 1064535 C
chrXII 1064541 1064541 T
chrXII 1064542 1064542 AT
chrXII 1064545 1064545 G
chrXII 1064546 1064546 G
chrXII 1064551 1064551 A
chrXII 1064552 1064552 C
chrXII 1064554 1064554 CG
chrXII 1064561 1064561 C
chrXII 1064563 1064563 AT
chrXII 1064564 1064564 AC
chrXII 1064565 1064565 AGT
chrXII 1064566 1064566 T
chrXII 1064567 1064567 G
chrXII 1064573 1064573 CG
chrXII 1064576 1064576 A
chrXII 1064577 1064577 C
chrXII 1064587 1064587 T
chrXII 1064589 1064589 G
chrXII 1064597 1064597 AT
chrXII 1064602 1064602 C
chrXII 1064606 1064606 CG
chrXII 1064608 1064608 AT
chrXII 1064624 1064624 A
chrXII 1064643 1064643 C
chrXII 1064659 1064659 G
chrXII 1064679 1064679 CG
chrXII 1064693 1064693 AT
chrXII 1064703 1064703 C
chrXII 1064711 1064711 A
chrXII 1064716 1064716 G
chrXII 1064738 1064738 A
chrXII 1064770 1064770 A
chrXII 1064797 1064797 C
chrXII 1064804 1064804 T
chrXII 1064805 1064805 G
chrXII 1064814 1064814 G
chrXII 1064816 1064816 T
chrXII 1064822 1064822 T
chrXII 1064834 1064834 C
chrXII 1064835 1064835 A
chrXII 1064837 1064837 T
chrXII 1064843 1064843 A
chrXII 1064855 1064855 G
chrXII 1064897 1064897 T
chrXII 1064906 1064906 G
chrXII 1064907 1064907 AT
chrXII 1064908 1064908 A
chrXII 1064917 1064917 G
chrXII 1064931 1064931 C
chrXII 1064932 1064932 G
chrXII 1064959 1064959 AT
chrXII 1065136 1065136 T
chrXII 1065137 1065137 G
chrXII 1065138 1065138 T
chrXII 1065139 1065139 T
chrXII 1065140 1065140 T
chrXII 1065142 1065142 T
chrXII 1065143 1065143 G
chrXII 1065144 1065144 T
chrXII 1065145 1065145 T
chrXII 1065146 1065146 T
chrXII 1065147 1065147 G
chrXII 1065148 1065148 T
chrXII 1065149 1065149 AG
chrXII 1065150 1065150 T
chrXII 1065151 1065151 T
chrXII 1065152 1065152 AG
chrXII 1065153 1065153 AT
chrXII 1065154 1065154 ACG
chrXII 1065155 1065155 ACT
chrXII 1065156 1065156 C
chrXII 1065161 1065161 A
chrXII 1065170 1065170 T
chrXII 1065171 1065171 G
chrXII 1065194 1065194 A
chrXII 1065196 1065196 T
chrXII 1065199 1065199 T
chrXII 1065200 1065200 A
chrXII 1065202 1065202 A
chrXII 1065203 1065203 T
chrXII 1065263 1065263 T
chrXII 1065264 1065264 C
chrXII 1065265 1065265 C
chrXII 1065268 1065268 T
chrXII 1065269 1065269 AT
chrXII 1065270 1065270 AGT
chrXII 1065271 1065271 CG
chrXII 1065272 1065272 ACG
chrXII 1065273 1065273 C
chrXII 1065274 1065274 CT
chrXII 1065293 1065293 T
chrXII 1065316 1065316 G
chrXII 1065317 1065317 T
chrXII 1065318 1065318 G
chrXII 1065319 1065319 G
chrXII 1065320 1065320 C
chrXII 1065321 1065321 GT
chrXII 1065322 1065322 GT
chrXII 1065323 1065323 C
chrXII 1065325 1065325 AT
chrXII 1065350 1065350 G
chrXII 1065379 1065379 A
chrXII 1065388 1065388 AT
chrXII 1065389 1065389 CG
chrXII 1065390 1065390 A
chrXII 1065394 1065394 CG
chrXII 1065395 1065395 AT
chrXII 1065396 1065396 A
chrXII 1065398 1065398 A
chrXII 1065399 1065399 AT
chrXII 1065401 1065401 CG
chrXII 1065403 1065403 G
chrXII 1065407 1065407 A
chrXII 1065408 1065408 G
chrXII 1065410 1065410 T
chrXII 1065450 1065450 T
chrXII 1065504 1065504 CG
chrXII 1065521 1065521 G
chrXII 1065524 1065524 C
chrXII 1065525 1065525 AT
chrXII 1065526 1065526 G
chrXII 1065529 1065529 T
chrXII 1065530 1065530 A
chrXII 1065532 1065532 G
chrXII 1065533 1065533 C
chrXII 1065534 1065534 T
chrXII 1065535 1065535 GT
chrXII 1065537 1065537 C
chrXII 1065538 1065538 C
chrXII 1065539 1065539 A
chrXII 1065540 1065540 G
chrXII 1065541 1065541 G
chrXII 1065544 1065544 A
chrXII 1065555 1065555 A
chrXII 1065556 1065556 A
chrXII 1065557 1065557 T
chrXII 1065559 1065559 ACG
chrXII 1065561 1065561 A
chrXII 1065562 1065562 T
chrXII 1065563 1065563 T
chrXII 1065578 1065578 T
chrXII 1065584 1065584 C
chrXII 1065585 1065585 G
chrXII 1065620 1065620 C
chrXII 1065621 1065621 G
chrXII 1065658 1065658 CG
chrXII 1065660 1065660 CG
chrXII 1065661 1065661 G
chrXII 1065672 1065672 CG
chrXII 1065700 1065700 C
chrXII 1065701 1065701 T
chrXII 1065702 1065702 AC
chrXII 1065703 1065703 A
chrXII 1065706 1065706 A
chrXII 1065722 1065722 CG
chrXII 1065734 1065734 CG
chrXII 1065736 1065736 AT
chrXII 1065737 1065737 CG
chrXII 1065738 1065738 AT
chrXII 1065741 1065741 C
chrXII 1065742 1065742 A
chrXII 1065774 1065774 G
chrXII 1065775 1065775 ACG
chrXII 1065776 1065776 AT
chrXII 1065777 1065777 G
chrXII 1065778 1065778 ACT
chrXII 1065779 1065779 AG
chrXII 1065780 1065780 A
chrXII 1065781 1065781 T
chrXII 1065782 1065782 CT
chrXII 1065783 1065783 AC
chrXII 1065784 1065784 CG
chrXII 1065785 1065785 AC
chrXII 1065786 1065786 T
chrXII 1065787 1065787 T
chrXII 1065813 1065813 C
chrXII 1065818 1065818 AT
chrXII 1065819 1065819 A
chrXII 1065820 1065820 G
chrXII 1065822 1065822 G
chrXII 1065843 1065843 C
chrXII 1065860 1065860 CG
chrXII 1065869 1065869 G
chrXII 1065912 1065912 G
chrXII 1065913 1065913 CG
chrXII 1065962 1065962 A
chrXII 1065963 1065963 G
chrXII 1065966 1065966 T
chrXII 1065969 1065969 C
chrXII 1065970 1065970 AG
chrXII 1065971 1065971 CT
chrXII 1065972 1065972 A
chrXII 1065975 1065975 A
chrXII 1065978 1065978 G
chrXII 1065979 1065979 T
chrXII 1066114 1066114 AT
chrXII 1066151 1066151 AT
chrXII 1066175 1066175 AT
chrXII 1066181 1066181 CG
chrXII 1066208 1066208 CG
chrXII 1066222 1066222 AT
chrXII 1066270 1066270 CG
chrXII 1066271 1066271 AT
chrXII 1066272 1066272 T
chrXII 1066273 1066273 AT
chrXII 1066274 1066274 G
chrXII 1066275 1066275 G
chrXII 1066276 1066276 T
chrXII 1066277 1066277 AGT
chrXII 1066280 1066280 C
chrXII 1066285 1066285 A
chrXII 1066287 1066287 C
chrXII 1066290 1066290 A
chrXII 1066292 1066292 C
chrXII 1066295 1066295 G
chrXII 1066396 1066396 T
chrXII 1066397 1066397 G
chrXII 1066399 1066399 AC
chrXII 1066400 1066400 GT
chrXII 1066401 1066401 T
chrXII 1066405 1066405 AT
chrXII 1066407 1066407 G
chrXII 1066408 1066408 C
chrXII 1066409 1066409 A
chrXII 1066411 1066411 G
chrXII 1066412 1066412 AT
chrXII 1066413 1066413 ACG
chrXII 1066414 1066414 AT
chrXII 1066424 1066424 AT
chrXII 1066431 1066431 A
chrXII 1066441 1066441 CG
chrXII 1066489 1066489 AT
chrXII 1066493 1066493 AT
chrXII 1066508 1066508 CG
chrXII 1066522 1066522 T
chrXII 1066533 1066533 CG
chrXII 1066540 1066540 AT
chrXII 1066553 1066553 CG
chrXII 1066556 1066556 CG
chrXII 1066560 1066560 AT
chrXII 1066561 1066561 T
chrXII 1066563 1066563 AT
chrXII 1066564 1066564 ACT
chrXII 1066565 1066565 AT
chrXII 1066566 1066566 A
chrXII 1066567 1066567 C
chrXII 1066568 1066568 AT
chrXII 1066569 1066569 C
chrXII 1066570 1066570 G
chrXII 1066572 1066572 T
chrXII 1066573 1066573 A
chrXII 1066574 1066574 C
chrXII 1066648 1066648 C
chrXII 1066697 1066697 A
chrXII 1066713 1066713 CG
chrXII 1066720 1066720 CG
chrXII 1066722 1066722 CG
chrXII 1066724 1066724 CG
chrXII 1066725 1066725 AGT
chrXII 1066726 1066726 CG
chrXII 1066729 1066729 C
chrXII 1066742 1066742 CG
chrXII 1066796 1066796 CG
chrXII 1066842 1066842 AT
chrXII 1066862 1066862 T
chrXII 1066940 1066940 T
chrXII 1066969 1066969 C
chrXII 1066982 1066982 CG
chrXII 1067031 1067031 CG
chrXII 1067079 1067079 CG
chrXII 1067099 1067099 CG
chrXII 1067100 1067100 G
chrXII 1067101 1067101 A
chrXII 1067102 1067102 A
chrXII 1067103 1067103 AT
chrXII 1067105 1067105 C
chrXII 1067106 1067106 AT
chrXII 1067107 1067107 CG
chrXII 1067109 1067109 CG
chrXII 1067110 1067110 AC
chrXII 1067111 1067111 CT
chrXII 1067121 1067121 A
chrXII 1067122 1067122 A
chrXII 1067124 1067124 T
chrXII 1067125 1067125 T
chrXII 1067126 1067126 A
chrXII 1067127 1067127 T
chrXII 1067133 1067133 A
chrXII 1067170 1067170 G
chrXII 1067173 1067173 A
chrXII 1067200 1067200 G
chrXII 1067212 1067212 C
chrXII 1067213 1067213 CG
chrXII 1067306 1067306 AT
chrXII 1067348 1067348 G
chrXII 1067500 1067500 AT
chrXII 1067521 1067521 CG
chrXII 1067567 1067567 G
chrXII 1067598 1067598 CG
chrXII 1067599 1067599 CG
chrXII 1067600 1067600 AT
chrXII 1067602 1067602 AT
chrXII 1067605 1067605 C
chrXII 1067606 1067606 A
chrXII 1067607 1067607 A
chrXII 1067609 1067609 A
chrXII 1067642 1067642 AT
chrXII 1067974 1067974 T
chrXII 1067975 1067975 G
chrXII 1067977 1067977 C
chrXII 1067979 1067979 G
chrXII 1067982 1067982 T
chrXII 1067983 1067983 C
chrXII 1067984 1067984 A
chrXII 1068004 1068004 CG
chrXII 1068043 1068043 CG
chrXII 1068092 1068092 AT
chrXII 1068098 1068098 CG
chrXII 1068100 1068100 CG
chrXII 1068109 1068109 CG
chrXII 1068166 1068166 AT
chrXII 1068174 1068174 AT
chrXII 1068230 1068230 AT
chrXII 1068328 1068328 AT
chrXII 1068344 1068344 CG
chrXII 1068407 1068407 CG
chrXII 1068413 1068413 CG
chrXII 1068462 1068462 AT
chrXII 1068610 1068610 CG
chrXII 1068712 1068712 CG
chrXII 1068724 1068724 AT
chrXII 1068772 1068772 AT
chrXII 1068869 1068869 AT
chrXII 1068899 1068899 CG
chrXII 1068960 1068960 CG
chrXII 1069060 1069060 G
chrXII 1069063 1069063 A
chrXII 1069065 1069065 G
chrXII 1069066 1069066 CT
chrXII 1069067 1069067 T
chrXII 1069069 1069069 AT
chrXII 1069070 1069070 T
chrXII 1069071 1069071 AT
chrXII 1069072 1069072 C
chrXII 1069073 1069073 A
chrXII 1069074 1069074 CT
chrXII 1069075 1069075 AG
chrXII 1069076 1069076 AC
chrXII 1069077 1069077 AT
chrXII 1069078 1069078 T
chrXII 1069111 1069111 CG
chrXII 1069119 1069119 AT
chrXII 1069125 1069125 AT
chrXII 1069141 1069141 AT
chrXII 1069231 1069231 AT
chrXII 1069255 1069255 CG
chrXII 1069256 1069256 C
chrXII 1069257 1069257 C
chrXII 1069258 1069258 T
chrXII 1069261 1069261 CG
chrXII 1069263 1069263 CG
chrXII 1069291 1069291 C
chrXII 1069315 1069315 G
chrXII 1069321 1069321 AT
chrXII 1069372 1069372 T
chrXII 1069373 1069373 C
chrXII 1069374 1069374 A
chrXII 1069377 1069377 G
chrXII 1069378 1069378 A
chrXII 1069381 1069381 G
chrXII 1069383 1069383 A
chrXII 1069390 1069390 AT
chrXII 1069393 1069393 CG
chrXII 1069394 1069394 G
chrXII 1069395 1069395 G
chrXII 1069396 1069396 CT
chrXII 1069397 1069397 CT
chrXII 1069398 1069398 G
chrXII 1069399 1069399 C
chrXII 1069413 1069413 AT
chrXII 1069416 1069416 CG
chrXII 1069418 1069418 AT
chrXII 1069420 1069420 T
chrXII 1069421 1069421 GT
chrXII 1069422 1069422 AGT
chrXII 1069423 1069423 T
chrXII 1069425 1069425 C
chrXII 1069426 1069426 T
chrXII 1069427 1069427 G
chrXII 1069480 1069480 AT
chrXII 1069505 1069505 CG
chrXII 1069521 1069521 AT
chrXII 1069551 1069551 AT
chrXII 1069583 1069583 AT
chrXII 1069595 1069595 AG
chrXII 1069596 1069596 G
chrXII 1069598 1069598 C
chrXII 1069599 1069599 CT
chrXII 1069600 1069600 CG
chrXII 1069602 1069602 AC
chrXII 1069603 1069603 CG
chrXII 1069604 1069604 A
chrXII 1069606 1069606 C
chrXII 1069608 1069608 G
chrXII 1069609 1069609 C
chrXII 1069612 1069612 T
chrXII 1069614 1069614 CT
chrXII 1069618 1069618 AT
chrXII 1069620 1069620 C
chrXII 1069621 1069621 CG
chrXII 1069623 1069623 A
chrXII 1069624 1069624 ACG
chrXII 1069626 1069626 CG
chrXII 1069630 1069630 AT
chrXII 1069639 1069639 G
chrXII 1069644 1069644 G
chrXII 1069654 1069654 T
chrXII 1069665 1069665 AT
chrXII 1069670 1069670 T
chrXII 1069671 1069671 C
chrXII 1069675 1069675 C
chrXII 1069680 1069680 A
chrXII 1069684 1069684 CG
chrXII 1069690 1069690 T
chrXII 1069692 1069692 A
chrXII 1069696 1069696 CG
chrXII 1069698 1069698 CG
chrXII 1069699 1069699 AT
chrXII 1069701 1069701 CG
chrXII 1069720 1069720 AT
chrXII 1069722 1069722 CG
chrXII 1069728 1069728 A
chrXII 1069731 1069731 CG
chrXII 1069732 1069732 CG
chrXII 1069734 1069734 C
chrXII 1069735 1069735 CG
chrXII 1069737 1069737 AT
chrXII 1069742 1069742 G
chrXII 1069743 1069743 T
chrXII 1069744 1069744 AT
chrXII 1069746 1069746 AT
chrXII 1069747 1069747 G
chrXII 1069752 1069752 CG
chrXII 1069756 1069756 CG
chrXII 1069762 1069762 T
chrXII 1069765 1069765 CG
chrXII 1069767 1069767 AT
chrXII 1069768 1069768 AT
chrXII 1069771 1069771 AT
chrXII 1069773 1069773 AT
chrXII 1069778 1069778 T
chrXII 1069779 1069779 C
chrXII 1069782 1069782 A
chrXII 1069783 1069783 C
chrXII 1069788 1069788 A
chrXII 1069792 1069792 CG
chrXII 1069798 1069798 T
chrXII 1069802 1069802 T
chrXII 1069803 1069803 AT
chrXII 1069804 1069804 AT
chrXII 1069807 1069807 AT
chrXII 1069809 1069809 C
chrXII 1069824 1069824 AT
chrXII 1069828 1069828 AT
chrXII 1069830 1069830 T
chrXII 1069839 1069839 CG
chrXII 1069840 1069840 CG
chrXII 1069843 1069843 CG
chrXII 1069845 1069845 AT
chrXII 1069850 1069850 C
chrXII 1069852 1069852 AT
chrXII 1069854 1069854 CG
chrXII 1069855 1069855 G
chrXII 1069860 1069860 AT
chrXII 1069864 1069864 CG
chrXII 1069873 1069873 AT
chrXII 1069875 1069875 CG
chrXII 1069876 1069876 CG
chrXII 1069879 1069879 CG
chrXII 1069883 1069883 AT
chrXII 1069890 1069890 CG
chrXII 1069896 1069896 AT
chrXII 1069909 1069909 AT
chrXII 1069911 1069911 CG
chrXII 1069912 1069912 AT
chrXII 1069915 1069915 CG
chrXII 1069919 1069919 AT
chrXII 1069926 1069926 CG
chrXII 1069932 1069932 AT
chrXII 1069947 1069947 A
chrXII 1069948 1069948 ACG
chrXII 1069951 1069951 T
chrXII 1069953 1069953 AT
chrXII 1069955 1069955 G
chrXII 1069962 1069962 A
chrXII 1069968 1069968 G
chrXII 1069972 1069972 T
chrXII 1069983 1069983 AT
chrXII 1069984 1069984 ACT
chrXII 1069987 1069987 AT
chrXII 1069998 1069998 A
chrXII 1069999 1069999 G
chrXII 1070004 1070004 G
chrXII 1070008 1070008 T
chrXII 1070019 1070019 C
chrXII 1070020 1070020 C
chrXII 1070023 1070023 C
chrXII 1070111 1070111 CG
chrXII 1070143 1070143 CG
chrXII 1070261 1070261 AT
chrXII 1070281 1070281 CG
chrXII 1070284 1070284 CG
chrXII 1070328 1070328 CG
chrXII 1070366 1070366 AT
chrXII 1070374 1070374 AT
chrXII 1070416 1070416 AT
chrXII 1070473 1070473 CG
chrXII 1070484 1070484 AT
chrXII 1070501 1070501 AT
chrXII 1070652 1070652 AT
chrXII 1070719 1070719 AT
chrXII 1070730 1070730 AT
chrXII 1070761 1070761 AT
chrXII 1070762 1070762 CG
chrXII 1070784 1070784 CG
chrXII 1070899 1070899 CG
chrXII 1070924 1070924 AT
chrXII 1070974 1070974 CG
chrXII 1070997 1070997 CG
chrXII 1071025 1071025 CG
chrXII 1071050 1071050 AT
chrXII 1071071 1071071 CG
chrXII 1071107 1071107 CG
chrXII 1071114 1071114 AT
chrXII 1071121 1071121 AT
chrXII 1071122 1071122 A
chrXII 1071123 1071123 C
chrXII 1071126 1071126 C
chrXII 1071127 1071127 T
chrXII 1071128 1071128 A
chrXII 1071154 1071154 T
chrXII 1071156 1071156 A
chrXII 1071157 1071157 A
chrXII 1071159 1071159 C
chrXII 1071160 1071160 G
chrXII 1071162 1071162 T
chrXII 1071163 1071163 A
chrXII 1071186 1071186 C
chrXII 1071187 1071187 AC
chrXII 1071188 1071188 AT
chrXII 1071189 1071189 T
chrXII 1071190 1071190 A
chrXII 1071191 1071191 CG
chrXII 1071192 1071192 A
chrXII 1071193 1071193 T
chrXII 1071194 1071194 AT
chrXII 1071200 1071200 AT
chrXII 1071201 1071201 C
chrXII 1071202 1071202 A
chrXII 1071204 1071204 C
chrXII 1071205 1071205 T
chrXII 1071206 1071206 C
chrXII 1071207 1071207 T
chrXII 1071208 1071208 G
chrXII 1071260 1071260 C
chrXII 1071298 1071298 AT
chrXII 1071306 1071306 G
chrXII 1071307 1071307 A
chrXII 1071308 1071308 GT
chrXII 1071312 1071312 AT
chrXII 1071315 1071315 AT
chrXII 1071325 1071325 AT
chrXII 1071340 1071340 T
chrXII 1071342 1071342 AT
chrXII 1071389 1071389 CG
chrXII 1071393 1071393 CG
chrXII 1071394 1071394 AT
chrXII 1071398 1071398 CG
chrXII 1071403 1071403 G
chrXII 1071412 1071412 G
chrXII 1071413 1071413 CG
chrXII 1071450 1071450 A
chrXII 1071451 1071451 T
chrXII 1071452 1071452 C
chrXII 1071481 1071481 T
chrXII 1071501 1071501 A
chrXII 1071512 1071512 CG
chrXII 1071523 1071523 CG
chrXII 1071526 1071526 T
chrXII 1071527 1071527 T
chrXII 1071528 1071528 T
chrXII 1071531 1071531 CG
chrXII 1071536 1071536 A
chrXII 1071542 1071542 AT
chrXII 1071562 1071562 A
chrXII 1071582 1071582 AT
chrXII 1071583 1071583 AT
chrXII 1071584 1071584 T
chrXII 1071585 1071585 T
chrXII 1071586 1071586 AT
chrXII 1071588 1071588 AT
chrXII 1071589 1071589 G
chrXII 1071590 1071590 C
chrXII 1071591 1071591 ACT
chrXII 1071592 1071592 ACG
chrXII 1071597 1071597 AT
chrXII 1071612 1071612 AT
chrXII 1071613 1071613 CG
chrXII 1071628 1071628 AT
chrXII 1071631 1071631 AT
chrXII 1071635 1071635 G
chrXII 1071638 1071638 G
chrXII 1071639 1071639 T
chrXII 1071640 1071640 GT
chrXII 1071641 1071641 AT
chrXII 1071642 1071642 T
chrXII 1071643 1071643 C
chrXII 1071644 1071644 CGT
chrXII 1071645 1071645 ACT
chrXII 1071646 1071646 AG
chrXII 1071647 1071647 T
chrXII 1071648 1071648 AG
chrXII 1071649 1071649 T
chrXII 1071650 1071650 CG
chrXII 1071651 1071651 CT
chrXII 1071652 1071652 ACT
chrXII 1071653 1071653 ACT
chrXII 1071654 1071654 C
chrXII 1071655 1071655 G
chrXII 1071659 1071659 CG
chrXII 1071661 1071661 G
chrXII 1071668 1071668 C
chrXII 1071669 1071669 T
chrXII 1071766 1071766 T
chrXII 1071767 1071767 C
chrXII 1071769 1071769 A
chrXII 1071770 1071770 ACG
chrXII 1071771 1071771 A
chrXII 1071822 1071822 C
chrXII 1071825 1071825 C
chrXII 1071826 1071826 A
chrXII 1071827 1071827 AC
chrXII 1071828 1071828 AC
chrXII 1071829 1071829 A
chrXII 1071856 1071856 T
chrXII 1071885 1071885 AT
chrXII 1071894 1071894 AT
chrXII 1071895 1071895 CG
chrXII 1071896 1071896 A
chrXII 1071902 1071902 A
chrXII 1071904 1071904 A
chrXII 1071909 1071909 G
chrXII 1071916 1071916 T
chrXII 1071946 1071946 G
chrXII 1071947 1071947 CT
chrXII 1071948 1071948 A
chrXII 1071956 1071956 T
chrXII 1071969 1071969 T
chrXII 1072010 1072010 AT
chrXII 1072031 1072031 AT
chrXII 1072039 1072039 G
chrXII 1072040 1072040 C
chrXII 1072041 1072041 AC
chrXII 1072043 1072043 A
chrXII 1072044 1072044 A
chrXII 1072045 1072045 C
chrXII 1072046 1072046 A
chrXII 1072047 1072047 T
chrXII 1072057 1072057 A
chrXII 1072058 1072058 G
chrXII 1072059 1072059 A
chrXII 1072062 1072062 G
chrXII 1072063 1072063 G
chrXII 1072065 1072065 A
chrXII 1072077 1072077 CG
chrXII 1072081 1072081 CG
chrXII 1072088 1072088 A
chrXII 1072089 1072089 A
chrXII 1072090 1072090 T
chrXII 1072092 1072092 AC
chrXII 1072094 1072094 A
chrXII 1072095 1072095 T
chrXII 1072096 1072096 T
chrXII 1072107 1072107 AT
chrXII 1072109 1072109 G
chrXII 1072110 1072110 A
chrXII 1072111 1072111 CT
chrXII 1072117 1072117 C
chrXII 1072118 1072118 G
chrXII 1072153 1072153 C
chrXII 1072154 1072154 G
chrXII 1072191 1072191 CG
chrXII 1072193 1072193 CG
chrXII 1072194 1072194 G
chrXII 1072205 1072205 CG
chrXII 1072225 1072225 G
chrXII 1072228 1072228 A
chrXII 1072229 1072229 T
chrXII 1072230 1072230 C
chrXII 1072232 1072232 A
chrXII 1072233 1072233 CG
chrXII 1072234 1072234 T
chrXII 1072235 1072235 AC
chrXII 1072236 1072236 A
chrXII 1072239 1072239 A
chrXII 1072255 1072255 CG
chrXII 1072256 1072256 G
chrXII 1072257 1072257 G
chrXII 1072258 1072258 G
chrXII 1072259 1072259 A
chrXII 1072260 1072260 G
chrXII 1072261 1072261 G
chrXII 1072262 1072262 C
chrXII 1072263 1072263 ACT
chrXII 1072264 1072264 AC
chrXII 1072265 1072265 G
chrXII 1072267 1072267 AT
chrXII 1072269 1072269 CG
chrXII 1072270 1072270 AT
chrXII 1072271 1072271 AT
chrXII 1072274 1072274 AT
chrXII 1072275 1072275 CG
chrXII 1072297 1072297 G
chrXII 1072302 1072302 C
chrXII 1072314 1072314 A
chrXII 1072328 1072328 A
chrXII 1072360 1072360 AT
chrXII 1072363 1072363 G
chrXII 1072364 1072364 AC
chrXII 1072365 1072365 A
chrXII 1072370 1072370 CG
chrXII 1072371 1072371 T
chrXII 1072372 1072372 C
chrXII 1072373 1072373 CG
chrXII 1072374 1072374 AT
chrXII 1072377 1072377 AT
chrXII 1072378 1072378 AT
chrXII 1072380 1072380 T
chrXII 1072381 1072381 A
chrXII 1072382 1072382 A
chrXII 1072395 1072395 C
chrXII 1072412 1072412 A
chrXII 1072421 1072421 G
chrXII 1072464 1072464 CG
chrXII 1072465 1072465 A
chrXII 1072514 1072514 A
chrXII 1072515 1072515 G
chrXII 1072518 1072518 T
chrXII 1072521 1072521 C
chrXII 1072522 1072522 AG
chrXII 1072523 1072523 CT
chrXII 1072524 1072524 A
chrXII 1072527 1072527 A
chrXII 1072530 1072530 G
chrXII 1072531 1072531 T
chrXII 1072666 1072666 AT
chrXII 1072703 1072703 AT
chrXII 1072727 1072727 CG
chrXII 1072733 1072733 CG
chrXII 1072760 1072760 AT
chrXII 1072774 1072774 CG
chrXII 1072822 1072822 CG
chrXII 1072823 1072823 AT
chrXII 1072825 1072825 AT
chrXII 1072827 1072827 G
chrXII 1072829 1072829 G
chrXII 1072837 1072837 A
chrXII 1072839 1072839 C
chrXII 1072842 1072842 A
chrXII 1072844 1072844 C
chrXII 1072847 1072847 G
chrXII 1072943 1072943 T
chrXII 1072946 1072946 AC
chrXII 1072947 1072947 GT
chrXII 1072948 1072948 T
chrXII 1072949 1072949 G
chrXII 1072951 1072951 AC
chrXII 1072952 1072952 GT
chrXII 1072953 1072953 T
chrXII 1072957 1072957 AT
chrXII 1072959 1072959 G
chrXII 1072960 1072960 C
chrXII 1072961 1072961 A
chrXII 1072963 1072963 G
chrXII 1072964 1072964 AT
chrXII 1072965 1072965 ACG
chrXII 1072966 1072966 AT
chrXII 1072976 1072976 AT
chrXII 1072983 1072983 A
chrXII 1072993 1072993 AT
chrXII 1073041 1073041 CG
chrXII 1073045 1073045 AT
chrXII 1073060 1073060 CG
chrXII 1073074 1073074 T
chrXII 1073085 1073085 CG
chrXII 1073092 1073092 AT
chrXII 1073105 1073105 CG
chrXII 1073108 1073108 CG
chrXII 1073112 1073112 CG
chrXII 1073115 1073115 AT
chrXII 1073116 1073116 ACGT
chrXII 1073117 1073117 AT
chrXII 1073120 1073120 T
chrXII 1073144 1073144 C
chrXII 1073145 1073145 G
chrXII 1073147 1073147 A
chrXII 1073148 1073148 CG
chrXII 1073149 1073149 A
chrXII 1073150 1073150 A
chrXII 1073151 1073151 G
chrXII 1073152 1073152 A
chrXII 1073153 1073153 C
chrXII 1073154 1073154 G
chrXII 1073156 1073156 A
chrXII 1073157 1073157 T
chrXII 1073158 1073158 G
chrXII 1073232 1073232 CG
chrXII 1073281 1073281 CG
chrXII 1073297 1073297 CG
chrXII 1073304 1073304 CG
chrXII 1073306 1073306 CG
chrXII 1073308 1073308 CG
chrXII 1073309 1073309 AGT
chrXII 1073310 1073310 CG
chrXII 1073326 1073326 AT
chrXII 1073380 1073380 CG
chrXII 1073426 1073426 CG
chrXII 1073446 1073446 CG
chrXII 1073524 1073524 CG
chrXII 1073553 1073553 AT
chrXII 1073566 1073566 CG
chrXII 1073615 1073615 CG
chrXII 1073663 1073663 CG
chrXII 1073670 1073670 C
chrXII 1073671 1073671 G
chrXII 1073676 1073676 A
chrXII 1073680 1073680 C
chrXII 1073681 1073681 T
chrXII 1073683 1073683 CG
chrXII 1073685 1073685 C
chrXII 1073686 1073686 C
chrXII 1073687 1073687 ACT
chrXII 1073688 1073688 T
chrXII 1073689 1073689 GT
chrXII 1073690 1073690 A
chrXII 1073691 1073691 GT
chrXII 1073692 1073692 A
chrXII 1073693 1073693 AT
chrXII 1073694 1073694 C
chrXII 1073695 1073695 CT
chrXII 1073696 1073696 ACT
chrXII 1073697 1073697 G
chrXII 1073698 1073698 C
chrXII 1073734 1073734 AT
chrXII 1073748 1073748 AT
chrXII 1073752 1073752 AT
chrXII 1073759 1073759 G
chrXII 1073784 1073784 A
chrXII 1073785 1073785 A
chrXII 1073787 1073787 G
chrXII 1073788 1073788 A
chrXII 1073789 1073789 T
chrXII 1073790 1073790 A
chrXII 1073796 1073796 AT
chrXII 1073833 1073833 AT
chrXII 1073836 1073836 CG
chrXII 1073863 1073863 CG
chrXII 1073875 1073875 CG
chrXII 1073876 1073876 T
chrXII 1073969 1073969 CG
chrXII 1074011 1074011 AT
chrXII 1074163 1074163 AT
chrXII 1074184 1074184 CG
chrXII 1074230 1074230 G
chrXII 1074261 1074261 CG
chrXII 1074262 1074262 CG
chrXII 1074263 1074263 AT
chrXII 1074265 1074265 AT
chrXII 1074268 1074268 C
chrXII 1074269 1074269 A
chrXII 1074270 1074270 A
chrXII 1074272 1074272 A
chrXII 1074305 1074305 AT
chrXII 1074637 1074637 T
chrXII 1074638 1074638 G
chrXII 1074640 1074640 C
chrXII 1074642 1074642 G
chrXII 1074645 1074645 T
chrXII 1074646 1074646 C
chrXII 1074647 1074647 A
chrXII 1074667 1074667 CG
chrXII 1074706 1074706 CG
chrXII 1074755 1074755 AT
chrXII 1074761 1074761 CG
chrXII 1074763 1074763 CG
chrXII 1074772 1074772 CG
chrXII 1074829 1074829 AT
chrXII 1074837 1074837 CG
chrXII 1074893 1074893 AT
chrXII 1074991 1074991 AT
chrXII 1075007 1075007 CG
chrXII 1075070 1075070 CG
chrXII 1075076 1075076 CG
chrXII 1075125 1075125 AT
chrXII 1075273 1075273 CG
chrXII 1075375 1075375 CG
chrXII 1075387 1075387 AT
chrXII 1075435 1075435 AT
chrXII 1075532 1075532 AT
chrXII 1075562 1075562 CG
chrXII 1075623 1075623 CG
chrXII 1075723 1075723 G
chrXII 1075726 1075726 A
chrXII 1075728 1075728 G
chrXII 1075729 1075729 CT
chrXII 1075730 1075730 T
chrXII 1075732 1075732 AT
chrXII 1075733 1075733 T
chrXII 1075734 1075734 AT
chrXII 1075735 1075735 C
chrXII 1075736 1075736 A
chrXII 1075737 1075737 CT
chrXII 1075738 1075738 AG
chrXII 1075739 1075739 AC
chrXII 1075740 1075740 AT
chrXII 1075741 1075741 T
chrXII 1075774 1075774 CG
chrXII 1075782 1075782 AT
chrXII 1075788 1075788 AT
chrXII 1075804 1075804 AT
chrXII 1075894 1075894 AT
chrXII 1075918 1075918 CG
chrXII 1075919 1075919 C
chrXII 1075920 1075920 C
chrXII 1075921 1075921 T
chrXII 1075924 1075924 CG
chrXII 1075926 1075926 CG
chrXII 1075954 1075954 C
chrXII 1075978 1075978 G
chrXII 1075984 1075984 AT
chrXII 1076035 1076035 T
chrXII 1076036 1076036 C
chrXII 1076037 1076037 A
chrXII 1076040 1076040 G
chrXII 1076041 1076041 A
chrXII 1076044 1076044 G
chrXII 1076046 1076046 A
chrXII 1076053 1076053 AT
chrXII 1076056 1076056 CG
chrXII 1076057 1076057 G
chrXII 1076058 1076058 G
chrXII 1076059 1076059 CT
chrXII 1076060 1076060 CT
chrXII 1076061 1076061 G
chrXII 1076062 1076062 C
chrXII 1076076 1076076 AT
chrXII 1076079 1076079 CG
chrXII 1076081 1076081 AT
chrXII 1076083 1076083 T
chrXII 1076084 1076084 GT
chrXII 1076085 1076085 AGT
chrXII 1076086 1076086 T
chrXII 1076088 1076088 C
chrXII 1076089 1076089 T
chrXII 1076090 1076090 G
chrXII 1076143 1076143 AT
chrXII 1076168 1076168 CG
chrXII 1076184 1076184 AT
chrXII 1076214 1076214 AT
chrXII 1076246 1076246 AT
chrXII 1076258 1076258 AG
chrXII 1076259 1076259 G
chrXII 1076261 1076261 C
chrXII 1076262 1076262 CT
chrXII 1076263 1076263 CG
chrXII 1076265 1076265 AC
chrXII 1076266 1076266 CG
chrXII 1076267 1076267 A
chrXII 1076269 1076269 C
chrXII 1076271 1076271 G
chrXII 1076272 1076272 C
chrXII 1076275 1076275 T
chrXII 1076277 1076277 CT
chrXII 1076281 1076281 AT
chrXII 1076283 1076283 C
chrXII 1076284 1076284 CG
chrXII 1076286 1076286 A
chrXII 1076287 1076287 ACG
chrXII 1076289 1076289 CG
chrXII 1076293 1076293 AT
chrXII 1076302 1076302 G
chrXII 1076307 1076307 G
chrXII 1076317 1076317 T
chrXII 1076328 1076328 AT
chrXII 1076333 1076333 T
chrXII 1076334 1076334 C
chrXII 1076338 1076338 C
chrXII 1076343 1076343 A
chrXII 1076347 1076347 CG
chrXII 1076353 1076353 T
chrXII 1076355 1076355 A
chrXII 1076359 1076359 CG
chrXII 1076361 1076361 CG
chrXII 1076362 1076362 AT
chrXII 1076364 1076364 CG
chrXII 1076383 1076383 AT
chrXII 1076385 1076385 CG
chrXII 1076391 1076391 A
chrXII 1076394 1076394 CG
chrXII 1076395 1076395 CG
chrXII 1076397 1076397 C
chrXII 1076398 1076398 CG
chrXII 1076400 1076400 AT
chrXII 1076405 1076405 G
chrXII 1076406 1076406 T
chrXII 1076407 1076407 AT
chrXII 1076409 1076409 AT
chrXII 1076410 1076410 G
chrXII 1076415 1076415 CG
chrXII 1076419 1076419 CG
chrXII 1076425 1076425 T
chrXII 1076428 1076428 CG
chrXII 1076430 1076430 AT
chrXII 1076431 1076431 AT
chrXII 1076434 1076434 AT
chrXII 1076436 1076436 AT
chrXII 1076441 1076441 T
chrXII 1076442 1076442 C
chrXII 1076445 1076445 A
chrXII 1076446 1076446 C
chrXII 1076451 1076451 A
chrXII 1076455 1076455 CG
chrXII 1076461 1076461 T
chrXII 1076465 1076465 T
chrXII 1076466 1076466 AT
chrXII 1076467 1076467 AT
chrXII 1076470 1076470 AT
chrXII 1076472 1076472 C
chrXII 1076487 1076487 AT
chrXII 1076491 1076491 AT
chrXII 1076493 1076493 T
chrXII 1076502 1076502 CG
chrXII 1076503 1076503 CG
chrXII 1076506 1076506 CG
chrXII 1076508 1076508 AT
chrXII 1076513 1076513 C
chrXII 1076515 1076515 AT
chrXII 1076517 1076517 CG
chrXII 1076518 1076518 G
chrXII 1076523 1076523 AT
chrXII 1076527 1076527 CG
chrXII 1076536 1076536 AT
chrXII 1076538 1076538 CG
chrXII 1076539 1076539 CG
chrXII 1076542 1076542 CG
chrXII 1076546 1076546 AT
chrXII 1076553 1076553 CG
chrXII 1076559 1076559 AT
chrXII 1076572 1076572 AT
chrXII 1076574 1076574 CG
chrXII 1076575 1076575 AT
chrXII 1076578 1076578 CG
chrXII 1076582 1076582 AT
chrXII 1076589 1076589 CG
chrXII 1076595 1076595 AT
chrXII 1076610 1076610 A
chrXII 1076611 1076611 ACG
chrXII 1076614 1076614 T
chrXII 1076616 1076616 AT
chrXII 1076618 1076618 G
chrXII 1076625 1076625 A
chrXII 1076631 1076631 G
chrXII 1076635 1076635 T
chrXII 1076646 1076646 AT
chrXII 1076647 1076647 ACT
chrXII 1076650 1076650 AT
chrXII 1076661 1076661 A
chrXII 1076662 1076662 G
chrXII 1076667 1076667 G
chrXII 1076671 1076671 T
chrXII 1076682 1076682 C
chrXII 1076683 1076683 C
chrXII 1076686 1076686 C
chrXII 1076774 1076774 CG
chrXII 1076806 1076806 CG
chrXII 1076924 1076924 AT
chrXII 1076944 1076944 CG
chrXII 1076947 1076947 CG
chrXII 1076991 1076991 CG
chrXII 1077029 1077029 AT
chrXII 1077037 1077037 AT
chrXII 1077079 1077079 AT
chrXII 1077136 1077136 CG
chrXII 1077147 1077147 AT
chrXII 1077164 1077164 AT
chrXII 1077315 1077315 AT
chrXII 1077382 1077382 AT
chrXII 1077393 1077393 AT
chrXII 1077424 1077424 AT
chrXII 1077425 1077425 CG
chrXII 1077447 1077447 CG
chrXII 1077562 1077562 CG
chrXII 1077587 1077587 AT
chrXII 1077637 1077637 CG
chrXII 1077660 1077660 CG
chrXII 1077688 1077688 CG
chrXII 1077713 1077713 AT
chrXII 1077734 1077734 CG
chrXII 1077770 1077770 CG
chrXII 1077777 1077777 AT
chrXII 1077784 1077784 AT
chrXII 1077785 1077785 A
chrXII 1077786 1077786 C
chrXII 1077789 1077789 C
chrXII 1077790 1077790 T
chrXII 1077791 1077791 A
chrXII 1077817 1077817 T
chrXII 1077819 1077819 A
chrXII 1077820 1077820 A
chrXII 1077822 1077822 C
chrXII 1077823 1077823 G
chrXII 1077825 1077825 T
chrXII 1077826 1077826 A
chrXII 1077849 1077849 C
chrXII 1077850 1077850 AC
chrXII 1077851 1077851 AT
chrXII 1077852 1077852 T
chrXII 1077853 1077853 A
chrXII 1077854 1077854 CG
chrXII 1077855 1077855 A
chrXII 1077856 1077856 T
chrXII 1077857 1077857 AT
chrXII 1077863 1077863 AT
chrXII 1077864 1077864 C
chrXII 1077865 1077865 A
chrXII 1077867 1077867 C
chrXII 1077868 1077868 T
chrXII 1077869 1077869 C
chrXII 1077870 1077870 T
chrXII 1077871 1077871 G
chrXII 1077923 1077923 C
chrXII 1077961 1077961 AT
chrXII 1077969 1077969 G
chrXII 1077970 1077970 A
chrXII 1077971 1077971 GT
chrXII 1077975 1077975 AT
chrXII 1077978 1077978 AT
chrXII 1077988 1077988 AT
chrXII 1078003 1078003 T
chrXII 1078005 1078005 AT
chrXII 1078052 1078052 CG
chrXII 1078056 1078056 CG
chrXII 1078057 1078057 AT
chrXII 1078061 1078061 CG
chrXII 1078066 1078066 G
chrXII 1078075 1078075 G
chrXII 1078076 1078076 CG
chrXII 1078113 1078113 A
chrXII 1078114 1078114 T
chrXII 1078115 1078115 C
chrXII 1078175 1078175 CG
