# Supplementary material for: Sequence Profiling of the Saccharomyces cerevisiae Genome Permits Deconvolution of Unique and Multialigned Reads for Variant Detection
Source: G3 (Bethesda). 2014 Feb 20;4(4):707–15. doi: 10.1534/g3.113.009464 (PMC4059241; doi:10.1534/g3.113.009464)
Supplement: Supporting Information [file supp_g3.113.009464_FileS1.zip › resources/100nt/chrXIII_100_intrasnv.bed]

track name=intraSNV_100 description="intra SNV from HTS profile"
chrXIII 16 16 C
chrXIII 18 18 A
chrXIII 21 21 A
chrXIII 22 22 C
chrXIII 23 23 A
chrXIII 28 28 A
chrXIII 29 29 A
chrXIII 34 34 A
chrXIII 35 35 A
chrXIII 55 55 C
chrXIII 65 65 C
chrXIII 68 68 C
chrXIII 83 83 T
chrXIII 84 84 A
chrXIII 99 99 T
chrXIII 104 104 GT
chrXIII 105 105 AC
chrXIII 106 106 CG
chrXIII 107 107 CG
chrXIII 108 108 T
chrXIII 110 110 A
chrXIII 111 111 T
chrXIII 112 112 T
chrXIII 113 113 T
chrXIII 114 114 T
chrXIII 134 134 T
chrXIII 154 154 A
chrXIII 160 160 T
chrXIII 165 165 C
chrXIII 168 168 T
chrXIII 169 169 T
chrXIII 170 170 T
chrXIII 173 173 C
chrXIII 184 184 G
chrXIII 195 195 T
chrXIII 215 215 A
chrXIII 244 244 C
chrXIII 245 245 T
chrXIII 246 246 A
chrXIII 283 283 G
chrXIII 284 284 C
chrXIII 293 293 C
chrXIII 298 298 C
chrXIII 302 302 T
chrXIII 303 303 C
chrXIII 307 307 G
chrXIII 354 354 A
chrXIII 356 356 A
chrXIII 371 371 T
chrXIII 381 381 T
chrXIII 384 384 T
chrXIII 388 388 CT
chrXIII 389 389 A
chrXIII 390 390 G
chrXIII 398 398 T
chrXIII 436 436 G
chrXIII 488 488 C
chrXIII 489 489 AT
chrXIII 490 490 CG
chrXIII 491 491 T
chrXIII 492 492 G
chrXIII 494 494 A
chrXIII 495 495 C
chrXIII 496 496 AT
chrXIII 502 502 A
chrXIII 503 503 AT
chrXIII 504 504 AT
chrXIII 505 505 CG
chrXIII 506 506 T
chrXIII 507 507 T
chrXIII 508 508 T
chrXIII 509 509 AG
chrXIII 510 510 G
chrXIII 533 533 T
chrXIII 534 534 A
chrXIII 536 536 C
chrXIII 537 537 G
chrXIII 539 539 T
chrXIII 540 540 T
chrXIII 542 542 A
chrXIII 568 568 AC
chrXIII 569 569 T
chrXIII 570 570 AC
chrXIII 571 571 C
chrXIII 572 572 T
chrXIII 573 573 C
chrXIII 574 574 A
chrXIII 575 575 T
chrXIII 582 582 T
chrXIII 589 589 C
chrXIII 625 625 CG
chrXIII 646 646 T
chrXIII 671 671 C
chrXIII 699 699 CG
chrXIII 722 722 G
chrXIII 772 772 T
chrXIII 797 797 G
chrXIII 912 912 C
chrXIII 934 934 C
chrXIII 935 935 A
chrXIII 966 966 T
chrXIII 977 977 CG
chrXIII 1044 1044 A
chrXIII 1195 1195 T
chrXIII 1212 1212 AT
chrXIII 1223 1223 AT
chrXIII 1280 1280 A
chrXIII 1322 1322 T
chrXIII 1330 1330 T
chrXIII 1368 1368 C
chrXIII 1412 1412 C
chrXIII 1415 1415 G
chrXIII 1435 1435 CG
chrXIII 1553 1553 G
chrXIII 1585 1585 G
chrXIII 1673 1673 G
chrXIII 1676 1676 G
chrXIII 1677 1677 G
chrXIII 1688 1688 AT
chrXIII 1692 1692 C
chrXIII 1697 1697 C
chrXIII 1698 1698 T
chrXIII 1709 1709 A
chrXIII 1712 1712 GT
chrXIII 1713 1713 T
chrXIII 1724 1724 AT
chrXIII 1728 1728 CG
chrXIII 1734 1734 AT
chrXIII 1741 1741 C
chrXIII 1743 1743 A
chrXIII 1745 1745 AT
chrXIII 1748 1748 GT
chrXIII 1749 1749 T
chrXIII 1764 1764 T
chrXIII 1770 1770 C
chrXIII 1777 1777 T
chrXIII 1781 1781 G
chrXIII 1784 1784 A
chrXIII 1785 1785 G
chrXIII 1787 1787 A
chrXIII 1800 1800 T
chrXIII 1806 1806 C
chrXIII 1813 1813 AT
chrXIII 1817 1817 G
chrXIII 1820 1820 G
chrXIII 1821 1821 G
chrXIII 1823 1823 AT
chrXIII 1832 1832 C
chrXIII 1836 1836 T
chrXIII 1841 1841 C
chrXIII 1842 1842 C
chrXIII 1844 1844 A
chrXIII 1846 1846 C
chrXIII 1851 1851 A
chrXIII 1853 1853 G
chrXIII 1856 1856 G
chrXIII 1857 1857 G
chrXIII 1866 1866 A
chrXIII 1868 1868 A
chrXIII 1872 1872 T
chrXIII 1887 1887 G
chrXIII 1889 1889 A
chrXIII 1892 1892 AT
chrXIII 1893 1893 T
chrXIII 1894 1894 T
chrXIII 1898 1898 A
chrXIII 1904 1904 CG
chrXIII 1908 1908 AT
chrXIII 1913 1913 CG
chrXIII 1914 1914 T
chrXIII 1917 1917 CG
chrXIII 1918 1918 AT
chrXIII 1923 1923 AT
chrXIII 1925 1925 AT
chrXIII 1928 1928 T
chrXIII 1929 1929 T
chrXIII 1931 1931 G
chrXIII 1934 1934 A
chrXIII 1940 1940 C
chrXIII 1944 1944 C
chrXIII 1949 1949 C
chrXIII 1950 1950 T
chrXIII 1952 1952 A
chrXIII 1953 1953 A
chrXIII 1954 1954 C
chrXIII 1959 1959 A
chrXIII 1961 1961 G
chrXIII 1962 1962 CG
chrXIII 1964 1964 CG
chrXIII 1965 1965 CG
chrXIII 1968 1968 AT
chrXIII 1974 1974 ACGT
chrXIII 1976 1976 A
chrXIII 1980 1980 T
chrXIII 1995 1995 G
chrXIII 1997 1997 A
chrXIII 1998 1998 G
chrXIII 2000 2000 C
chrXIII 2004 2004 T
chrXIII 2006 2006 A
chrXIII 2012 2012 C
chrXIII 2016 2016 AT
chrXIII 2021 2021 CG
chrXIII 2022 2022 T
chrXIII 2025 2025 CG
chrXIII 2026 2026 A
chrXIII 2031 2031 AT
chrXIII 2033 2033 A
chrXIII 2042 2042 A
chrXIII 2048 2048 C
chrXIII 2052 2052 C
chrXIII 2057 2057 C
chrXIII 2061 2061 A
chrXIII 2062 2062 C
chrXIII 2066 2066 A
chrXIII 2070 2070 CG
chrXIII 2072 2072 AGT
chrXIII 2073 2073 AT
chrXIII 2075 2075 G
chrXIII 2076 2076 CG
chrXIII 2078 2078 A
chrXIII 2082 2082 ACGT
chrXIII 2084 2084 A
chrXIII 2087 2087 G
chrXIII 2088 2088 C
chrXIII 2090 2090 G
chrXIII 2092 2092 T
chrXIII 2093 2093 CG
chrXIII 2094 2094 GT
chrXIII 2096 2096 CG
chrXIII 2097 2097 AG
chrXIII 2098 2098 G
chrXIII 2100 2100 C
chrXIII 2101 2101 CT
chrXIII 2113 2113 AT
chrXIII 2145 2145 T
chrXIII 2175 2175 T
chrXIII 2191 2191 AT
chrXIII 2216 2216 AT
chrXIII 2269 2269 C
chrXIII 2270 2270 A
chrXIII 2271 2271 G
chrXIII 2273 2273 A
chrXIII 2274 2274 CT
chrXIII 2275 2275 ACG
chrXIII 2276 2276 T
chrXIII 2278 2278 A
chrXIII 2280 2280 C
chrXIII 2283 2283 A
chrXIII 2299 2299 AC
chrXIII 2300 2300 GT
chrXIII 2301 2301 G
chrXIII 2303 2303 C
chrXIII 2306 2306 T
chrXIII 2313 2313 AT
chrXIII 2315 2315 CG
chrXIII 2318 2318 AT
chrXIII 2319 2319 CG
chrXIII 2322 2322 AT
chrXIII 2323 2323 CG
chrXIII 2324 2324 AT
chrXIII 2375 2375 CG
chrXIII 2381 2381 C
chrXIII 2405 2405 G
chrXIII 2433 2433 G
chrXIII 2435 2435 G
chrXIII 2438 2438 A
chrXIII 2439 2439 CG
chrXIII 2440 2440 C
chrXIII 2441 2441 C
chrXIII 2447 2447 C
chrXIII 2448 2448 C
chrXIII 2465 2465 A
chrXIII 2555 2555 T
chrXIII 2571 2571 AT
chrXIII 2577 2577 T
chrXIII 2585 2585 C
chrXIII 2618 2618 A
chrXIII 2619 2619 AT
chrXIII 2620 2620 GT
chrXIII 2621 2621 CT
chrXIII 2622 2622 AC
chrXIII 2623 2623 A
chrXIII 2624 2624 C
chrXIII 2625 2625 AT
chrXIII 2626 2626 A
chrXIII 2627 2627 A
chrXIII 2629 2629 AT
chrXIII 2630 2630 ACG
chrXIII 2631 2631 CG
chrXIII 2633 2633 AT
chrXIII 2636 2636 G
chrXIII 2736 2736 C
chrXIII 2797 2797 G
chrXIII 2827 2827 T
chrXIII 2924 2924 T
chrXIII 2972 2972 AT
chrXIII 2984 2984 CG
chrXIII 3086 3086 C
chrXIII 3234 3234 T
chrXIII 3283 3283 CG
chrXIII 3289 3289 CG
chrXIII 3352 3352 C
chrXIII 3368 3368 AT
chrXIII 3466 3466 A
chrXIII 3522 3522 CG
chrXIII 3530 3530 A
chrXIII 3587 3587 G
chrXIII 3596 3596 G
chrXIII 3598 3598 CG
chrXIII 3604 3604 T
chrXIII 3653 3653 G
chrXIII 3692 3692 C
chrXIII 3712 3712 CG
chrXIII 3713 3713 AT
chrXIII 3714 3714 CG
chrXIII 3717 3717 AT
chrXIII 3719 3719 CG
chrXIII 3721 3721 CG
chrXIII 3722 3722 CG
chrXIII 3751 3751 CG
chrXIII 3879 3879 A
chrXIII 3882 3882 A
chrXIII 3883 3883 GT
chrXIII 3884 3884 A
chrXIII 3886 3886 T
chrXIII 3888 3888 C
chrXIII 3895 3895 T
chrXIII 3911 3911 T
chrXIII 3960 3960 CG
chrXIII 4034 4034 G
chrXIII 4035 4035 T
chrXIII 4036 4036 A
chrXIII 4038 4038 C
chrXIII 4039 4039 G
chrXIII 4040 4040 AT
chrXIII 4041 4041 CG
chrXIII 4042 4042 T
chrXIII 4043 4043 AT
chrXIII 4044 4044 CG
chrXIII 4045 4045 AT
chrXIII 4047 4047 G
chrXIII 4048 4048 C
chrXIII 4076 4076 CG
chrXIII 4080 4080 G
chrXIII 4084 4084 AT
chrXIII 4087 4087 C
chrXIII 4100 4100 AT
chrXIII 4107 4107 AT
chrXIII 4118 4118 AT
chrXIII 4132 4132 CG
chrXIII 4147 4147 AT
chrXIII 4151 4151 CG
chrXIII 4199 4199 AT
chrXIII 4209 4209 AT
chrXIII 4216 4216 AT
chrXIII 4226 4226 A
chrXIII 4227 4227 GT
chrXIII 4228 4228 AT
chrXIII 4229 4229 C
chrXIII 4231 4231 A
chrXIII 4232 4232 C
chrXIII 4233 4233 G
chrXIII 4235 4235 A
chrXIII 4239 4239 T
chrXIII 4240 4240 AG
chrXIII 4241 4241 AG
chrXIII 4243 4243 C
chrXIII 4244 4244 T
chrXIII 4245 4245 AG
chrXIII 4246 4246 AG
chrXIII 4249 4249 A
chrXIII 4345 4345 CG
chrXIII 4348 4348 CG
chrXIII 4350 4350 AT
chrXIII 4353 4353 CG
chrXIII 4355 4355 AT
chrXIII 4361 4361 T
chrXIII 4362 4362 G
chrXIII 4363 4363 CG
chrXIII 4365 4365 G
chrXIII 4367 4367 T
chrXIII 4369 4369 T
chrXIII 4370 4370 G
chrXIII 4418 4418 AT
chrXIII 4432 4432 AT
chrXIII 4459 4459 AT
chrXIII 4465 4465 CG
chrXIII 4489 4489 T
chrXIII 4526 4526 AT
chrXIII 4661 4661 A
chrXIII 4662 4662 C
chrXIII 4665 4665 T
chrXIII 4668 4668 A
chrXIII 4669 4669 GT
chrXIII 4670 4670 AC
chrXIII 4671 4671 G
chrXIII 4674 4674 AT
chrXIII 4677 4677 CG
chrXIII 4678 4678 AT
chrXIII 4727 4727 AT
chrXIII 4728 4728 C
chrXIII 4771 4771 CG
chrXIII 4780 4780 AT
chrXIII 4797 4797 CG
chrXIII 4810 4810 A
chrXIII 4811 4811 A
chrXIII 4812 4812 T
chrXIII 4814 4814 A
chrXIII 4815 4815 T
chrXIII 4818 4818 AT
chrXIII 4819 4819 G
chrXIII 4820 4820 C
chrXIII 4821 4821 T
chrXIII 4822 4822 C
chrXIII 4827 4827 A
chrXIII 4828 4828 CT
chrXIII 4829 4829 G
chrXIII 4832 4832 T
chrXIII 4864 4864 T
chrXIII 4878 4878 T
chrXIII 4890 4890 G
chrXIII 4895 4895 C
chrXIII 4927 4927 G
chrXIII 4928 4928 AG
chrXIII 4929 4929 AG
chrXIII 4930 4930 G
chrXIII 4931 4931 C
chrXIII 4932 4932 C
chrXIII 4933 4933 T
chrXIII 4934 4934 CG
chrXIII 4935 4935 C
chrXIII 4936 4936 CG
chrXIII 4948 4948 A
chrXIII 4949 4949 G
chrXIII 4950 4950 AC
chrXIII 4951 4951 AG
chrXIII 4952 4952 CT
chrXIII 4953 4953 AC
chrXIII 4954 4954 G
chrXIII 4955 4955 GT
chrXIII 4956 4956 CT
chrXIII 4957 4957 CG
chrXIII 4958 4958 G
chrXIII 4959 4959 CG
chrXIII 4960 4960 CG
chrXIII 4962 4962 AT
chrXIII 4963 4963 CG
chrXIII 4964 4964 AT
chrXIII 4967 4967 AT
chrXIII 4986 4986 C
chrXIII 4997 4997 C
chrXIII 4998 4998 G
chrXIII 5000 5000 T
chrXIII 5037 5037 C
chrXIII 5038 5038 G
chrXIII 5073 5073 C
chrXIII 5074 5074 G
chrXIII 5080 5080 C
chrXIII 5081 5081 A
chrXIII 5082 5082 G
chrXIII 5084 5084 A
chrXIII 5095 5095 A
chrXIII 5096 5096 A
chrXIII 5097 5097 T
chrXIII 5099 5099 GT
chrXIII 5101 5101 A
chrXIII 5102 5102 T
chrXIII 5103 5103 T
chrXIII 5110 5110 C
chrXIII 5114 5114 CG
chrXIII 5126 5126 AT
chrXIII 5128 5128 CG
chrXIII 5129 5129 CG
chrXIII 5132 5132 AT
chrXIII 5133 5133 CG
chrXIII 5134 5134 AT
chrXIII 5144 5144 A
chrXIII 5145 5145 T
chrXIII 5146 5146 G
chrXIII 5147 5147 T
chrXIII 5148 5148 T
chrXIII 5150 5150 AG
chrXIII 5151 5151 CG
chrXIII 5152 5152 G
chrXIII 5160 5160 A
chrXIII 5181 5181 AT
chrXIII 5222 5222 AT
chrXIII 5235 5235 AT
chrXIII 5243 5243 A
chrXIII 5244 5244 GT
chrXIII 5245 5245 G
chrXIII 5275 5275 A
chrXIII 5282 5282 CG
chrXIII 5287 5287 T
chrXIII 5289 5289 AT
chrXIII 5295 5295 A
chrXIII 5296 5296 C
chrXIII 5297 5297 A
chrXIII 5306 5306 CG
chrXIII 5335 5335 AT
chrXIII 5362 5362 A
chrXIII 5363 5363 AG
chrXIII 5364 5364 CT
chrXIII 5365 5365 T
chrXIII 5366 5366 G
chrXIII 5420 5420 T
chrXIII 5421 5421 CT
chrXIII 5422 5422 T
chrXIII 5424 5424 G
chrXIII 5425 5425 A
chrXIII 5522 5522 AT
chrXIII 5523 5523 CG
chrXIII 5532 5532 CG
chrXIII 5537 5537 CG
chrXIII 5538 5538 GT
chrXIII 5539 5539 ACG
chrXIII 5540 5540 GT
chrXIII 5541 5541 AGT
chrXIII 5542 5542 A
chrXIII 5543 5543 CGT
chrXIII 5544 5544 AT
chrXIII 5545 5545 ACGT
chrXIII 5546 5546 ACGT
chrXIII 5547 5547 ACT
chrXIII 5548 5548 AT
chrXIII 5549 5549 ACGT
chrXIII 5550 5550 A
chrXIII 5551 5551 ACGT
chrXIII 5552 5552 T
chrXIII 5553 5553 CG
chrXIII 5554 5554 A
chrXIII 5555 5555 AT
chrXIII 5556 5556 CG
chrXIII 5557 5557 T
chrXIII 5558 5558 C
chrXIII 5559 5559 A
chrXIII 5560 5560 A
chrXIII 5561 5561 AT
chrXIII 5562 5562 CG
chrXIII 5565 5565 A
chrXIII 5566 5566 A
chrXIII 5567 5567 A
chrXIII 5613 5613 A
chrXIII 5616 5616 C
chrXIII 5633 5633 C
chrXIII 5664 5664 T
chrXIII 5692 5692 G
chrXIII 5703 5703 C
chrXIII 5704 5704 C
chrXIII 5706 5706 A
chrXIII 5711 5711 C
chrXIII 5713 5713 A
chrXIII 5714 5714 T
chrXIII 5715 5715 C
chrXIII 5731 5731 A
chrXIII 5732 5732 C
chrXIII 5734 5734 AC
chrXIII 5736 5736 CT
chrXIII 5743 5743 C
chrXIII 5747 5747 T
chrXIII 5754 5754 A
chrXIII 5771 5771 T
chrXIII 5777 5777 T
chrXIII 5778 5778 T
chrXIII 5782 5782 C
chrXIII 5783 5783 T
chrXIII 5787 5787 AC
chrXIII 5788 5788 GT
chrXIII 5789 5789 A
chrXIII 5790 5790 A
chrXIII 5791 5791 C
chrXIII 5792 5792 A
chrXIII 5800 5800 G
chrXIII 5802 5802 C
chrXIII 5818 5818 CG
chrXIII 5819 5819 T
chrXIII 5823 5823 C
chrXIII 5824 5824 C
chrXIII 5825 5825 G
chrXIII 5834 5834 C
chrXIII 5835 5835 AT
chrXIII 5847 5847 AT
chrXIII 5848 5848 CG
chrXIII 5851 5851 AT
chrXIII 5852 5852 ACG
chrXIII 5854 5854 T
chrXIII 5875 5875 A
chrXIII 5884 5884 C
chrXIII 5888 5888 CG
chrXIII 5890 5890 G
chrXIII 5891 5891 ACG
chrXIII 5893 5893 AGT
chrXIII 5894 5894 T
chrXIII 5895 5895 AC
chrXIII 5897 5897 A
chrXIII 5898 5898 G
chrXIII 5899 5899 G
chrXIII 5901 5901 G
chrXIII 5905 5905 G
chrXIII 5909 5909 A
chrXIII 5911 5911 T
chrXIII 5914 5914 AT
chrXIII 5915 5915 AT
chrXIII 5918 5918 CG
chrXIII 5919 5919 AT
chrXIII 6039 6039 G
chrXIII 6042 6042 A
chrXIII 6043 6043 T
chrXIII 6044 6044 C
chrXIII 6050 6050 T
chrXIII 6051 6051 A
chrXIII 6052 6052 CT
chrXIII 6053 6053 C
chrXIII 6060 6060 T
chrXIII 6061 6061 A
chrXIII 6062 6062 AT
chrXIII 6064 6064 CG
chrXIII 6071 6071 C
chrXIII 6073 6073 G
chrXIII 6083 6083 ACG
chrXIII 6084 6084 A
chrXIII 6103 6103 T
chrXIII 6105 6105 T
chrXIII 6111 6111 T
chrXIII 6115 6115 A
chrXIII 6118 6118 A
chrXIII 6122 6122 CG
chrXIII 6125 6125 CG
chrXIII 6131 6131 AT
chrXIII 6132 6132 AG
chrXIII 6137 6137 T
chrXIII 6138 6138 CT
chrXIII 6154 6154 T
chrXIII 6157 6157 C
chrXIII 6158 6158 T
chrXIII 6166 6166 T
chrXIII 6171 6171 AC
chrXIII 6175 6175 A
chrXIII 6176 6176 CG
chrXIII 6182 6182 AT
chrXIII 6186 6186 CG
chrXIII 6190 6190 AT
chrXIII 6193 6193 AT
chrXIII 6194 6194 AT
chrXIII 6197 6197 C
chrXIII 6208 6208 G
chrXIII 6214 6214 C
chrXIII 6216 6216 T
chrXIII 6217 6217 T
chrXIII 6218 6218 GT
chrXIII 6219 6219 A
chrXIII 6224 6224 CGT
chrXIII 6229 6229 AT
chrXIII 6231 6231 C
chrXIII 6237 6237 T
chrXIII 6243 6243 AT
chrXIII 6250 6250 A
chrXIII 6252 6252 CG
chrXIII 6262 6262 AT
chrXIII 6263 6263 AT
chrXIII 6267 6267 G
chrXIII 6269 6269 AT
chrXIII 6272 6272 C
chrXIII 6273 6273 CGT
chrXIII 6285 6285 T
chrXIII 6286 6286 CG
chrXIII 6316 6316 AT
chrXIII 6324 6324 ACGT
chrXIII 6328 6328 G
chrXIII 6333 6333 AT
chrXIII 6339 6339 AT
chrXIII 6340 6340 AT
chrXIII 6341 6341 AT
chrXIII 6343 6343 CG
chrXIII 6348 6348 AT
chrXIII 6352 6352 AT
chrXIII 6354 6354 C
chrXIII 6360 6360 C
chrXIII 6377 6377 T
chrXIII 6379 6379 A
chrXIII 6382 6382 T
chrXIII 6383 6383 T
chrXIII 6384 6384 G
chrXIII 6386 6386 T
chrXIII 6388 6388 C
chrXIII 6390 6390 T
chrXIII 6392 6392 A
chrXIII 6393 6393 T
chrXIII 6394 6394 AC
chrXIII 6469 6469 C
chrXIII 6471 6471 A
chrXIII 6472 6472 T
chrXIII 6473 6473 T
chrXIII 6474 6474 T
chrXIII 6478 6478 C
chrXIII 6479 6479 CG
chrXIII 6481 6481 CG
chrXIII 6482 6482 AT
chrXIII 6485 6485 CG
chrXIII 6487 6487 AT
chrXIII 6489 6489 AT
chrXIII 6490 6490 CG
chrXIII 6508 6508 A
chrXIII 6527 6527 C
chrXIII 6535 6535 A
chrXIII 6541 6541 CT
chrXIII 6544 6544 C
chrXIII 6545 6545 T
chrXIII 6549 6549 T
chrXIII 6550 6550 T
chrXIII 6552 6552 T
chrXIII 6559 6559 C
chrXIII 6571 6571 A
chrXIII 6611 6611 AT
chrXIII 6612 6612 G
chrXIII 6635 6635 A
chrXIII 6640 6640 AT
chrXIII 6643 6643 CG
chrXIII 6650 6650 AT
chrXIII 6659 6659 AT
chrXIII 6665 6665 AT
chrXIII 6666 6666 ACGT
chrXIII 6667 6667 CG
chrXIII 6713 6713 A
chrXIII 6721 6721 T
chrXIII 6739 6739 T
chrXIII 6741 6741 T
chrXIII 6776 6776 T
chrXIII 6779 6779 G
chrXIII 6780 6780 T
chrXIII 6781 6781 A
chrXIII 6784 6784 G
chrXIII 6785 6785 GT
chrXIII 6786 6786 C
chrXIII 6787 6787 T
chrXIII 6788 6788 G
chrXIII 6789 6789 C
chrXIII 6790 6790 T
chrXIII 6791 6791 C
chrXIII 6793 6793 C
chrXIII 6801 6801 T
chrXIII 6802 6802 T
chrXIII 6832 6832 T
chrXIII 6838 6838 A
chrXIII 6847 6847 T
chrXIII 6860 6860 C
chrXIII 6879 6879 A
chrXIII 6880 6880 C
chrXIII 6881 6881 G
chrXIII 6933 6933 AT
chrXIII 6941 6941 AT
chrXIII 6948 6948 AT
chrXIII 6968 6968 C
chrXIII 7008 7008 T
chrXIII 7011 7011 A
chrXIII 7029 7029 A
chrXIII 7037 7037 AT
chrXIII 7044 7044 C
chrXIII 7045 7045 AT
chrXIII 7060 7060 T
chrXIII 7061 7061 A
chrXIII 7070 7070 G
chrXIII 7073 7073 T
chrXIII 7088 7088 C
chrXIII 7095 7095 T
chrXIII 7110 7110 T
chrXIII 7114 7114 A
chrXIII 7155 7155 AG
chrXIII 7156 7156 AG
chrXIII 7157 7157 C
chrXIII 7161 7161 C
chrXIII 7162 7162 T
chrXIII 7163 7163 G
chrXIII 7164 7164 T
chrXIII 7165 7165 T
chrXIII 7166 7166 C
chrXIII 7167 7167 C
chrXIII 7168 7168 C
chrXIII 7169 7169 A
chrXIII 7171 7171 G
chrXIII 7172 7172 AC
chrXIII 7188 7188 AT
chrXIII 7198 7198 T
chrXIII 7202 7202 T
chrXIII 7204 7204 T
chrXIII 7235 7235 T
chrXIII 7252 7252 A
chrXIII 7259 7259 G
chrXIII 7261 7261 C
chrXIII 7265 7265 G
chrXIII 7273 7273 A
chrXIII 7276 7276 C
chrXIII 7285 7285 G
chrXIII 7291 7291 T
chrXIII 7292 7292 CG
chrXIII 7309 7309 T
chrXIII 7317 7317 CG
chrXIII 7348 7348 A
chrXIII 7351 7351 G
chrXIII 7381 7381 T
chrXIII 7386 7386 AT
chrXIII 7392 7392 CG
chrXIII 7393 7393 CG
chrXIII 7405 7405 G
chrXIII 7424 7424 A
chrXIII 7429 7429 A
chrXIII 7435 7435 G
chrXIII 7443 7443 G
chrXIII 7450 7450 CG
chrXIII 7451 7451 CG
chrXIII 7454 7454 C
chrXIII 7459 7459 CG
chrXIII 7465 7465 CG
chrXIII 7477 7477 AT
chrXIII 7486 7486 C
chrXIII 7487 7487 A
chrXIII 7496 7496 T
chrXIII 7498 7498 T
chrXIII 7531 7531 A
chrXIII 7554 7554 C
chrXIII 7571 7571 CG
chrXIII 7577 7577 A
chrXIII 7580 7580 G
chrXIII 7581 7581 G
chrXIII 7594 7594 G
chrXIII 7615 7615 C
chrXIII 7620 7620 T
chrXIII 7642 7642 CG
chrXIII 7654 7654 CG
chrXIII 7656 7656 CG
chrXIII 7668 7668 CG
chrXIII 7670 7670 A
chrXIII 7678 7678 CG
chrXIII 7692 7692 CG
chrXIII 7696 7696 C
chrXIII 7705 7705 A
chrXIII 7729 7729 C
chrXIII 7732 7732 C
chrXIII 7747 7747 C
chrXIII 7748 7748 G
chrXIII 7784 7784 T
chrXIII 7806 7806 AT
chrXIII 7818 7818 CG
chrXIII 7840 7840 CG
chrXIII 7850 7850 AT
chrXIII 7855 7855 CG
chrXIII 7879 7879 AT
chrXIII 7885 7885 CG
chrXIII 7887 7887 AT
chrXIII 7889 7889 CG
chrXIII 7900 7900 AT
chrXIII 7924 7924 CG
chrXIII 7928 7928 ACGT
chrXIII 8029 8029 T
chrXIII 8074 8074 C
chrXIII 8077 8077 G
chrXIII 8081 8081 A
chrXIII 8087 8087 C
chrXIII 8088 8088 C
chrXIII 8089 8089 C
chrXIII 8090 8090 G
chrXIII 8091 8091 C
chrXIII 8092 8092 A
chrXIII 8093 8093 G
chrXIII 8094 8094 A
chrXIII 8095 8095 A
chrXIII 8107 8107 A
chrXIII 8113 8113 A
chrXIII 8116 8116 T
chrXIII 8119 8119 A
chrXIII 8121 8121 T
chrXIII 8122 8122 A
chrXIII 8125 8125 G
chrXIII 8146 8146 C
chrXIII 8152 8152 A
chrXIII 8175 8175 A
chrXIII 8176 8176 A
chrXIII 8185 8185 C
chrXIII 8191 8191 T
chrXIII 8208 8208 AT
chrXIII 8214 8214 C
chrXIII 8215 8215 T
chrXIII 8217 8217 G
chrXIII 8232 8232 A
chrXIII 8233 8233 AT
chrXIII 8236 8236 CG
chrXIII 8262 8262 CG
chrXIII 8279 8279 CG
chrXIII 8284 8284 CG
chrXIII 8290 8290 AT
chrXIII 8303 8303 C
chrXIII 8306 8306 G
chrXIII 8307 8307 AT
chrXIII 8309 8309 C
chrXIII 8312 8312 T
chrXIII 8338 8338 AT
chrXIII 8356 8356 G
chrXIII 8360 8360 T
chrXIII 8370 8370 A
chrXIII 8372 8372 T
chrXIII 8373 8373 C
chrXIII 8379 8379 C
chrXIII 8383 8383 A
chrXIII 8437 8437 AT
chrXIII 8461 8461 CG
chrXIII 8466 8466 G
chrXIII 8467 8467 GT
chrXIII 8468 8468 GT
chrXIII 22087 22087 G
chrXIII 22102 22102 A
chrXIII 22108 22108 C
chrXIII 22132 22132 T
chrXIII 22165 22165 G
chrXIII 22192 22192 T
chrXIII 22194 22194 A
chrXIII 22195 22195 A
chrXIII 86931 86931 AG
chrXIII 86932 86932 CT
chrXIII 86933 86933 A
chrXIII 86934 86934 T
chrXIII 86935 86935 AC
chrXIII 86936 86936 CT
chrXIII 86937 86937 CT
chrXIII 86938 86938 CT
chrXIII 86939 86939 AGT
chrXIII 86940 86940 AT
chrXIII 86941 86941 AC
chrXIII 86942 86942 AC
chrXIII 86943 86943 CGT
chrXIII 86944 86944 ACG
chrXIII 86945 86945 AC
chrXIII 86946 86946 CGT
chrXIII 86947 86947 ACG
chrXIII 86948 86948 AC
chrXIII 86949 86949 GT
chrXIII 86950 86950 AGT
chrXIII 86951 86951 CG
chrXIII 86952 86952 CGT
chrXIII 86953 86953 ACG
chrXIII 86954 86954 AC
chrXIII 86955 86955 CGT
chrXIII 86956 86956 ACG
chrXIII 86957 86957 AC
chrXIII 86958 86958 CGT
chrXIII 86959 86959 ACG
chrXIII 86960 86960 AC
chrXIII 86961 86961 CGT
chrXIII 86962 86962 ACG
chrXIII 86963 86963 C
chrXIII 86964 86964 CGT
chrXIII 86965 86965 ACG
chrXIII 86966 86966 C
chrXIII 86967 86967 CG
chrXIII 86968 86968 CG
chrXIII 86969 86969 C
chrXIII 86970 86970 G
chrXIII 86971 86971 CG
chrXIII 86973 86973 G
chrXIII 86974 86974 CG
chrXIII 86976 86976 G
chrXIII 86977 86977 CG
chrXIII 86979 86979 G
chrXIII 86980 86980 CG
chrXIII 86982 86982 G
chrXIII 86983 86983 G
chrXIII 86986 86986 G
chrXIII 87023 87023 CG
chrXIII 87026 87026 CG
chrXIII 87027 87027 G
chrXIII 87029 87029 CG
chrXIII 87030 87030 G
chrXIII 87031 87031 C
chrXIII 87032 87032 CG
chrXIII 87033 87033 G
chrXIII 87034 87034 C
chrXIII 87035 87035 ACG
chrXIII 87036 87036 CG
chrXIII 87037 87037 C
chrXIII 87038 87038 ACGT
chrXIII 87039 87039 ACGT
chrXIII 87040 87040 ACT
chrXIII 87041 87041 ACGT
chrXIII 87042 87042 ACGT
chrXIII 87043 87043 ACT
chrXIII 87044 87044 ACGT
chrXIII 87045 87045 ACGT
chrXIII 87046 87046 ACT
chrXIII 87047 87047 ACGT
chrXIII 87048 87048 ACGT
chrXIII 87049 87049 ACT
chrXIII 87050 87050 ACGT
chrXIII 87051 87051 ACGT
chrXIII 87052 87052 ACT
chrXIII 87053 87053 ACGT
chrXIII 87054 87054 ACGT
chrXIII 87055 87055 ACT
chrXIII 87056 87056 ACT
chrXIII 87057 87057 ACGT
chrXIII 87058 87058 CGT
chrXIII 87059 87059 GT
chrXIII 87060 87060 ACG
chrXIII 87061 87061 AT
chrXIII 87062 87062 ACGT
chrXIII 87063 87063 AT
chrXIII 87064 87064 ACGT
chrXIII 87065 87065 ACGT
chrXIII 87066 87066 CG
chrXIII 87067 87067 ACGT
chrXIII 87068 87068 CGT
chrXIII 87069 87069 G
chrXIII 87070 87070 AGT
chrXIII 87071 87071 C
chrXIII 87072 87072 A
chrXIII 87073 87073 CG
chrXIII 97986 97986 A
chrXIII 98001 98001 G
chrXIII 98007 98007 T
chrXIII 98031 98031 C
chrXIII 98064 98064 A
chrXIII 98091 98091 C
chrXIII 98093 98093 G
chrXIII 98094 98094 G
chrXIII 123335 123335 A
chrXIII 123347 123347 A
chrXIII 123364 123364 T
chrXIII 123377 123377 A
chrXIII 123378 123378 G
chrXIII 123422 123422 G
chrXIII 123437 123437 G
chrXIII 123449 123449 A
chrXIII 123452 123452 G
chrXIII 123479 123479 CG
chrXIII 146527 146527 C
chrXIII 146528 146528 AG
chrXIII 146529 146529 A
chrXIII 146537 146537 G
chrXIII 146538 146538 A
chrXIII 146574 146574 C
chrXIII 146583 146583 T
chrXIII 146648 146648 CG
chrXIII 146655 146655 AT
chrXIII 146667 146667 AT
chrXIII 146688 146688 CG
chrXIII 146700 146700 AT
chrXIII 146829 146829 G
chrXIII 146853 146853 C
chrXIII 146859 146859 T
chrXIII 146871 146871 T
chrXIII 146901 146901 C
chrXIII 146961 146961 AT
chrXIII 146979 146979 CG
chrXIII 146988 146988 CG
chrXIII 147000 147000 AT
chrXIII 147002 147002 AT
chrXIII 147003 147003 CG
chrXIII 162704 162704 C
chrXIII 162716 162716 G
chrXIII 162740 162740 G
chrXIII 162770 162770 G
chrXIII 162773 162773 T
chrXIII 162800 162800 C
chrXIII 162818 162818 A
chrXIII 162821 162821 G
chrXIII 162833 162833 C
chrXIII 162834 162834 T
chrXIII 162840 162840 A
chrXIII 162913 162913 AT
chrXIII 162935 162935 CG
chrXIII 162938 162938 AT
chrXIII 162941 162941 CG
chrXIII 162944 162944 CG
chrXIII 162977 162977 CG
chrXIII 162992 162992 AT
chrXIII 163004 163004 CG
chrXIII 163007 163007 AT
chrXIII 163021 163021 AT
chrXIII 168340 168340 T
chrXIII 168341 168341 T
chrXIII 168342 168342 G
chrXIII 168343 168343 G
chrXIII 168344 168344 A
chrXIII 168345 168345 C
chrXIII 168346 168346 A
chrXIII 168347 168347 CGT
chrXIII 168348 168348 AG
chrXIII 168351 168351 T
chrXIII 168353 168353 A
chrXIII 168355 168355 GT
chrXIII 168357 168357 T
chrXIII 168376 168376 T
chrXIII 168393 168393 G
chrXIII 168395 168395 GT
chrXIII 168396 168396 A
chrXIII 168402 168402 T
chrXIII 168412 168412 AT
chrXIII 168413 168413 C
chrXIII 168414 168414 C
chrXIII 168415 168415 G
chrXIII 168416 168416 C
chrXIII 168417 168417 A
chrXIII 168418 168418 C
chrXIII 168419 168419 T
chrXIII 168420 168420 A
chrXIII 168421 168421 G
chrXIII 168422 168422 G
chrXIII 168423 168423 AC
chrXIII 168424 168424 A
chrXIII 168438 168438 T
chrXIII 168442 168442 ACT
chrXIII 168444 168444 A
chrXIII 168445 168445 A
chrXIII 168450 168450 C
chrXIII 168451 168451 C
chrXIII 168452 168452 A
chrXIII 168454 168454 C
chrXIII 168455 168455 A
chrXIII 168458 168458 CG
chrXIII 168460 168460 G
chrXIII 168466 168466 A
chrXIII 168467 168467 G
chrXIII 168468 168468 G
chrXIII 168473 168473 T
chrXIII 168481 168481 T
chrXIII 168501 168501 C
chrXIII 168504 168504 AT
chrXIII 168505 168505 CT
chrXIII 168506 168506 C
chrXIII 168507 168507 T
chrXIII 168508 168508 CG
chrXIII 168520 168520 ACGT
chrXIII 168522 168522 CG
chrXIII 168526 168526 T
chrXIII 168527 168527 C
chrXIII 168528 168528 A
chrXIII 168530 168530 T
chrXIII 168531 168531 CG
chrXIII 168543 168543 CG
chrXIII 168544 168544 G
chrXIII 168545 168545 GT
chrXIII 168546 168546 A
chrXIII 168547 168547 C
chrXIII 168555 168555 AT
chrXIII 168556 168556 AT
chrXIII 168563 168563 T
chrXIII 168568 168568 CG
chrXIII 168569 168569 AT
chrXIII 168571 168571 CG
chrXIII 168574 168574 A
chrXIII 168575 168575 A
chrXIII 168576 168576 C
chrXIII 168588 168588 T
chrXIII 168598 168598 AT
chrXIII 168599 168599 AT
chrXIII 168601 168601 CG
chrXIII 168604 168604 CG
chrXIII 168617 168617 A
chrXIII 168622 168622 C
chrXIII 168635 168635 CG
chrXIII 168638 168638 AT
chrXIII 168639 168639 AT
chrXIII 168644 168644 C
chrXIII 168660 168660 A
chrXIII 168661 168661 C
chrXIII 168662 168662 AG
chrXIII 168667 168667 CG
chrXIII 168669 168669 CGT
chrXIII 168670 168670 C
chrXIII 168671 168671 CGT
chrXIII 168674 168674 C
chrXIII 168682 168682 ACGT
chrXIII 168683 168683 ACGT
chrXIII 168684 168684 ACGT
chrXIII 168685 168685 ACGT
chrXIII 168686 168686 ACGT
chrXIII 168687 168687 ACGT
chrXIII 168688 168688 ACGT
chrXIII 168689 168689 ACGT
chrXIII 168690 168690 ACGT
chrXIII 168691 168691 ACGT
chrXIII 168692 168692 ACGT
chrXIII 168693 168693 ACGT
chrXIII 168694 168694 ACGT
chrXIII 168695 168695 ACGT
chrXIII 168696 168696 CG
chrXIII 168697 168697 CGT
chrXIII 168698 168698 A
chrXIII 168699 168699 GT
chrXIII 168779 168779 G
chrXIII 168780 168780 T
chrXIII 168781 168781 CT
chrXIII 168783 168783 C
chrXIII 168784 168784 AT
chrXIII 168785 168785 T
chrXIII 168786 168786 CG
chrXIII 168787 168787 GT
chrXIII 168788 168788 T
chrXIII 168789 168789 A
chrXIII 168790 168790 T
chrXIII 168791 168791 AT
chrXIII 168792 168792 ACG
chrXIII 168793 168793 GT
chrXIII 168794 168794 T
chrXIII 168838 168838 T
chrXIII 168885 168885 AT
chrXIII 168891 168891 ACG
chrXIII 168892 168892 A
chrXIII 168893 168893 AG
chrXIII 168894 168894 AT
chrXIII 168895 168895 ACT
chrXIII 168896 168896 AT
chrXIII 168898 168898 ACT
chrXIII 168899 168899 CG
chrXIII 168900 168900 AC
chrXIII 168901 168901 A
chrXIII 168902 168902 AGT
chrXIII 168903 168903 A
chrXIII 168904 168904 AT
chrXIII 168905 168905 AT
chrXIII 168906 168906 CG
chrXIII 184150 184150 C
chrXIII 184151 184151 G
chrXIII 184154 184154 C
chrXIII 184155 184155 AT
chrXIII 184156 184156 AC
chrXIII 184157 184157 AG
chrXIII 184158 184158 GT
chrXIII 184159 184159 CGT
chrXIII 184160 184160 ACG
chrXIII 184161 184161 ACT
chrXIII 184162 184162 ACG
chrXIII 184163 184163 ACG
chrXIII 184164 184164 ACG
chrXIII 184165 184165 CGT
chrXIII 184166 184166 ACG
chrXIII 184167 184167 CGT
chrXIII 184168 184168 ACG
chrXIII 184169 184169 ACT
chrXIII 184174 184174 A
chrXIII 184180 184180 G
chrXIII 184181 184181 G
chrXIII 184192 184192 T
chrXIII 184193 184193 T
chrXIII 184198 184198 A
chrXIII 184199 184199 T
chrXIII 184200 184200 CT
chrXIII 184201 184201 G
chrXIII 184202 184202 AG
chrXIII 184203 184203 AC
chrXIII 184204 184204 T
chrXIII 184205 184205 C
chrXIII 184206 184206 A
chrXIII 184210 184210 C
chrXIII 184211 184211 G
chrXIII 184214 184214 C
chrXIII 184215 184215 A
chrXIII 184216 184216 T
chrXIII 184217 184217 C
chrXIII 184219 184219 C
chrXIII 184221 184221 A
chrXIII 184222 184222 C
chrXIII 184223 184223 A
chrXIII 184235 184235 T
chrXIII 184237 184237 T
chrXIII 184238 184238 G
chrXIII 184239 184239 T
chrXIII 184240 184240 CG
chrXIII 184241 184241 A
chrXIII 184242 184242 GT
chrXIII 184246 184246 C
chrXIII 184247 184247 T
chrXIII 184248 184248 G
chrXIII 184251 184251 G
chrXIII 184252 184252 A
chrXIII 184254 184254 C
chrXIII 184255 184255 G
chrXIII 184256 184256 G
chrXIII 184257 184257 AC
chrXIII 184258 184258 G
chrXIII 184261 184261 C
chrXIII 184264 184264 A
chrXIII 184265 184265 G
chrXIII 184267 184267 A
chrXIII 184270 184270 A
chrXIII 184278 184278 AT
chrXIII 184281 184281 CG
chrXIII 184284 184284 G
chrXIII 184285 184285 A
chrXIII 184289 184289 A
chrXIII 184292 184292 A
chrXIII 184293 184293 T
chrXIII 184295 184295 AT
chrXIII 184296 184296 CG
chrXIII 184297 184297 A
chrXIII 184298 184298 AT
chrXIII 184301 184301 A
chrXIII 184302 184302 A
chrXIII 184304 184304 G
chrXIII 184305 184305 A
chrXIII 184307 184307 T
chrXIII 184308 184308 AT
chrXIII 184310 184310 T
chrXIII 184311 184311 AGT
chrXIII 184312 184312 ACG
chrXIII 184313 184313 CG
chrXIII 184316 184316 C
chrXIII 184317 184317 G
chrXIII 184318 184318 AT
chrXIII 184319 184319 ACT
chrXIII 184320 184320 GT
chrXIII 184321 184321 AG
chrXIII 184322 184322 CGT
chrXIII 184323 184323 T
chrXIII 184324 184324 ACT
chrXIII 184325 184325 ACT
chrXIII 184326 184326 CG
chrXIII 184329 184329 T
chrXIII 184330 184330 G
chrXIII 184331 184331 C
chrXIII 184335 184335 T
chrXIII 184338 184338 AT
chrXIII 184339 184339 ACGT
chrXIII 184340 184340 A
chrXIII 184341 184341 CG
chrXIII 184343 184343 CGT
chrXIII 184344 184344 AT
chrXIII 184345 184345 G
chrXIII 184346 184346 AT
chrXIII 184347 184347 A
chrXIII 184348 184348 CG
chrXIII 184350 184350 C
chrXIII 184351 184351 G
chrXIII 184352 184352 T
chrXIII 184353 184353 T
chrXIII 184354 184354 T
chrXIII 184355 184355 ACGT
chrXIII 184356 184356 CG
chrXIII 184357 184357 CG
chrXIII 184359 184359 CG
chrXIII 184360 184360 T
chrXIII 184361 184361 AG
chrXIII 184362 184362 C
chrXIII 184363 184363 CG
chrXIII 184364 184364 T
chrXIII 184365 184365 CG
chrXIII 184366 184366 GT
chrXIII 184367 184367 AT
chrXIII 184368 184368 AT
chrXIII 184369 184369 C
chrXIII 184371 184371 A
chrXIII 184373 184373 G
chrXIII 184376 184376 G
chrXIII 184377 184377 AC
chrXIII 184378 184378 CG
chrXIII 184380 184380 CG
chrXIII 184382 184382 C
chrXIII 184383 184383 T
chrXIII 184385 184385 CT
chrXIII 184386 184386 A
chrXIII 184388 184388 AT
chrXIII 184389 184389 ACG
chrXIII 184390 184390 A
chrXIII 184391 184391 CGT
chrXIII 184393 184393 A
chrXIII 184394 184394 T
chrXIII 184399 184399 A
chrXIII 184400 184400 CG
chrXIII 184401 184401 ACGT
chrXIII 184403 184403 CG
chrXIII 184405 184405 ACGT
chrXIII 184406 184406 ACG
chrXIII 184407 184407 AT
chrXIII 184408 184408 T
chrXIII 184410 184410 AT
chrXIII 184420 184420 CG
chrXIII 184424 184424 G
chrXIII 184425 184425 AC
chrXIII 184427 184427 C
chrXIII 184428 184428 ACG
chrXIII 184429 184429 AGT
chrXIII 184430 184430 CG
chrXIII 184431 184431 ACT
chrXIII 184433 184433 CG
chrXIII 184434 184434 C
chrXIII 184436 184436 AT
chrXIII 184437 184437 AT
chrXIII 184439 184439 G
chrXIII 184444 184444 A
chrXIII 184446 184446 C
chrXIII 184447 184447 CGT
chrXIII 184448 184448 C
chrXIII 184452 184452 CG
chrXIII 184453 184453 C
chrXIII 184454 184454 T
chrXIII 184455 184455 C
chrXIII 184456 184456 T
chrXIII 184459 184459 AT
chrXIII 184460 184460 CG
chrXIII 184462 184462 AC
chrXIII 184463 184463 AT
chrXIII 184465 184465 G
chrXIII 184468 184468 AT
chrXIII 184469 184469 T
chrXIII 184472 184472 CG
chrXIII 184476 184476 CG
chrXIII 184477 184477 C
chrXIII 184478 184478 CG
chrXIII 184481 184481 A
chrXIII 184482 184482 ACGT
chrXIII 184484 184484 AT
chrXIII 184485 184485 ACGT
chrXIII 184487 184487 AT
chrXIII 184488 184488 AT
chrXIII 184489 184489 T
chrXIII 184491 184491 CG
chrXIII 184492 184492 CG
chrXIII 184493 184493 ACG
chrXIII 184496 184496 AT
chrXIII 184502 184502 ACGT
chrXIII 184503 184503 ACGT
chrXIII 184504 184504 ACGT
chrXIII 184505 184505 CG
chrXIII 184506 184506 ACGT
chrXIII 184507 184507 ACT
chrXIII 184508 184508 ACG
chrXIII 184509 184509 AC
chrXIII 184510 184510 A
chrXIII 184513 184513 A
chrXIII 184514 184514 C
chrXIII 184579 184579 CG
chrXIII 184580 184580 AT
chrXIII 184581 184581 CG
chrXIII 184588 184588 CG
chrXIII 184592 184592 CG
chrXIII 184601 184601 AT
chrXIII 184660 184660 CG
chrXIII 184680 184680 AT
chrXIII 184686 184686 G
chrXIII 184687 184687 GT
chrXIII 184688 184688 CGT
chrXIII 184689 184689 CT
chrXIII 184690 184690 C
chrXIII 184693 184693 A
chrXIII 184694 184694 T
chrXIII 184695 184695 T
chrXIII 184697 184697 A
chrXIII 184717 184717 A
chrXIII 184759 184759 A
chrXIII 184777 184777 G
chrXIII 184841 184841 AT
chrXIII 184934 184934 AT
chrXIII 184965 184965 T
chrXIII 184967 184967 T
chrXIII 184968 184968 G
chrXIII 184970 184970 G
chrXIII 185000 185000 AT
chrXIII 185005 185005 AT
chrXIII 185042 185042 AT
chrXIII 185056 185056 AT
chrXIII 185071 185071 CG
chrXIII 185074 185074 G
chrXIII 185075 185075 T
chrXIII 185089 185089 CG
chrXIII 185090 185090 AT
chrXIII 185092 185092 CG
chrXIII 185093 185093 AT
chrXIII 185096 185096 C
chrXIII 185097 185097 A
chrXIII 185098 185098 A
chrXIII 185099 185099 G
chrXIII 185127 185127 G
chrXIII 185147 185147 A
chrXIII 185343 185343 A
chrXIII 185390 185390 T
chrXIII 185528 185528 AT
chrXIII 185551 185551 ACGT
chrXIII 185585 185585 A
chrXIII 185680 185680 AT
chrXIII 185750 185750 A
chrXIII 185762 185762 CG
chrXIII 185773 185773 CG
chrXIII 185790 185790 CG
chrXIII 185793 185793 G
chrXIII 185799 185799 CG
chrXIII 185818 185818 A
chrXIII 185841 185841 T
chrXIII 185880 185880 CG
chrXIII 185909 185909 CG
chrXIII 186001 186001 T
chrXIII 186105 186105 AT
chrXIII 186126 186126 G
chrXIII 186135 186135 CG
chrXIII 186136 186136 CG
chrXIII 186167 186167 CG
chrXIII 186180 186180 T
chrXIII 186212 186212 C
chrXIII 186221 186221 A
chrXIII 186237 186237 G
chrXIII 186270 186270 CG
chrXIII 186277 186277 C
chrXIII 186278 186278 G
chrXIII 186280 186280 A
chrXIII 186284 186284 CGT
chrXIII 186285 186285 C
chrXIII 186290 186290 AT
chrXIII 186291 186291 A
chrXIII 186292 186292 A
chrXIII 186293 186293 G
chrXIII 186294 186294 C
chrXIII 186346 186346 A
chrXIII 186358 186358 G
chrXIII 186504 186504 AGT
chrXIII 186552 186552 CG
chrXIII 186570 186570 CG
chrXIII 186603 186603 AT
chrXIII 186609 186609 CG
chrXIII 186624 186624 CG
chrXIII 186630 186630 AT
chrXIII 186636 186636 A
chrXIII 186654 186654 AT
chrXIII 186702 186702 A
chrXIII 186704 186704 T
chrXIII 186705 186705 C
chrXIII 186706 186706 C
chrXIII 186707 186707 C
chrXIII 186709 186709 A
chrXIII 186710 186710 AG
chrXIII 186711 186711 AG
chrXIII 186712 186712 A
chrXIII 186720 186720 A
chrXIII 186721 186721 A
chrXIII 186722 186722 AC
chrXIII 186723 186723 A
chrXIII 186724 186724 G
chrXIII 186725 186725 G
chrXIII 186726 186726 T
chrXIII 186751 186751 A
chrXIII 186780 186780 A
chrXIII 186783 186783 ACGT
chrXIII 186841 186841 T
chrXIII 186916 186916 C
chrXIII 186917 186917 A
chrXIII 186921 186921 CG
chrXIII 186925 186925 A
chrXIII 186926 186926 C
chrXIII 186927 186927 C
chrXIII 187035 187035 AT
chrXIII 187086 187086 CG
chrXIII 187140 187140 CG
chrXIII 187215 187215 AT
chrXIII 187243 187243 CG
chrXIII 187249 187249 AT
chrXIII 187261 187261 T
chrXIII 187262 187262 A
chrXIII 187263 187263 C
chrXIII 187264 187264 C
chrXIII 187266 187266 C
chrXIII 187267 187267 G
chrXIII 187268 187268 A
chrXIII 187269 187269 AT
chrXIII 187272 187272 T
chrXIII 187273 187273 A
chrXIII 187274 187274 T
chrXIII 187275 187275 C
chrXIII 187276 187276 A
chrXIII 187281 187281 AT
chrXIII 187287 187287 CG
chrXIII 187290 187290 AT
chrXIII 187293 187293 AT
chrXIII 187300 187300 T
chrXIII 187313 187313 AT
chrXIII 187359 187359 C
chrXIII 187383 187383 AT
chrXIII 187388 187388 CG
chrXIII 187390 187390 AT
chrXIII 187392 187392 AT
chrXIII 187395 187395 CG
chrXIII 187396 187396 CG
chrXIII 187400 187400 T
chrXIII 187405 187405 C
chrXIII 187410 187410 T
chrXIII 187428 187428 AT
chrXIII 187441 187441 AT
chrXIII 187447 187447 G
chrXIII 187452 187452 CG
chrXIII 187461 187461 AT
chrXIII 187492 187492 CG
chrXIII 187506 187506 AT
chrXIII 187508 187508 AT
chrXIII 187526 187526 CG
chrXIII 187531 187531 CG
chrXIII 187562 187562 AT
chrXIII 187575 187575 A
chrXIII 187582 187582 AT
chrXIII 187585 187585 A
chrXIII 187627 187627 AT
chrXIII 187629 187629 CG
chrXIII 187680 187680 AT
chrXIII 187683 187683 AT
chrXIII 187700 187700 CG
chrXIII 187704 187704 CG
chrXIII 187710 187710 CG
chrXIII 187842 187842 AT
chrXIII 187860 187860 AT
chrXIII 187863 187863 CG
chrXIII 187868 187868 CG
chrXIII 187869 187869 CG
chrXIII 187879 187879 CG
chrXIII 187893 187893 A
chrXIII 187894 187894 T
chrXIII 187896 187896 A
chrXIII 187900 187900 T
chrXIII 187902 187902 CT
chrXIII 187908 187908 G
chrXIII 187914 187914 T
chrXIII 187923 187923 CG
chrXIII 187931 187931 CG
chrXIII 188100 188100 CG
chrXIII 188117 188117 C
chrXIII 188148 188148 AT
chrXIII 188151 188151 AT
chrXIII 188154 188154 AT
chrXIII 188158 188158 CG
chrXIII 188202 188202 AT
chrXIII 188215 188215 CG
chrXIII 188217 188217 CG
chrXIII 188238 188238 AT
chrXIII 188244 188244 CG
chrXIII 188250 188250 CG
chrXIII 188256 188256 AT
chrXIII 188272 188272 G
chrXIII 188273 188273 CG
chrXIII 188301 188301 C
chrXIII 188316 188316 CG
chrXIII 188331 188331 T
chrXIII 188336 188336 AT
chrXIII 188345 188345 G
chrXIII 188349 188349 AT
chrXIII 188373 188373 CG
chrXIII 188382 188382 CG
chrXIII 188388 188388 AT
chrXIII 188397 188397 AT
chrXIII 188400 188400 G
chrXIII 188407 188407 CG
chrXIII 188424 188424 C
chrXIII 188427 188427 T
chrXIII 188436 188436 T
chrXIII 188442 188442 G
chrXIII 188445 188445 G
chrXIII 188468 188468 CG
chrXIII 188482 188482 C
chrXIII 188539 188539 CG
chrXIII 188583 188583 AT
chrXIII 188601 188601 CG
chrXIII 188603 188603 AT
chrXIII 188610 188610 T
chrXIII 188625 188625 AT
chrXIII 188628 188628 A
chrXIII 188637 188637 T
chrXIII 188643 188643 G
chrXIII 188661 188661 T
chrXIII 188662 188662 CG
chrXIII 188667 188667 AT
chrXIII 188670 188670 C
chrXIII 188672 188672 A
chrXIII 188673 188673 C
chrXIII 188677 188677 C
chrXIII 188688 188688 C
chrXIII 188707 188707 CG
chrXIII 188709 188709 AT
chrXIII 188712 188712 CG
chrXIII 188721 188721 CG
chrXIII 188727 188727 AT
chrXIII 188730 188730 AT
chrXIII 188736 188736 AT
chrXIII 188742 188742 CG
chrXIII 188745 188745 CG
chrXIII 188751 188751 T
chrXIII 188754 188754 A
chrXIII 188757 188757 T
chrXIII 188763 188763 CG
chrXIII 188773 188773 AT
chrXIII 188775 188775 CG
chrXIII 188779 188779 G
chrXIII 188781 188781 AT
chrXIII 188783 188783 CG
chrXIII 188835 188835 C
chrXIII 188839 188839 CG
chrXIII 188841 188841 AC
chrXIII 188845 188845 G
chrXIII 188847 188847 GT
chrXIII 188850 188850 CG
chrXIII 188856 188856 A
chrXIII 188857 188857 C
chrXIII 188859 188859 T
chrXIII 188865 188865 C
chrXIII 188871 188871 AT
chrXIII 188877 188877 CG
chrXIII 188886 188886 C
chrXIII 188893 188893 AT
chrXIII 188895 188895 CG
chrXIII 188898 188898 CG
chrXIII 188910 188910 G
chrXIII 188922 188922 AT
chrXIII 188925 188925 CG
chrXIII 188928 188928 CG
chrXIII 188931 188931 AT
chrXIII 188934 188934 AT
chrXIII 188938 188938 T
chrXIII 188947 188947 CG
chrXIII 188955 188955 T
chrXIII 188957 188957 A
chrXIII 188961 188961 A
chrXIII 188964 188964 CG
chrXIII 188970 188970 CG
chrXIII 188975 188975 A
chrXIII 188976 188976 CG
chrXIII 188983 188983 CG
chrXIII 188985 188985 AT
chrXIII 188988 188988 CG
chrXIII 188994 188994 CG
chrXIII 189005 189005 A
chrXIII 189006 189006 AT
chrXIII 189048 189048 AT
chrXIII 189057 189057 AT
chrXIII 189060 189060 G
chrXIII 189093 189093 T
chrXIII 189171 189171 A
chrXIII 189195 189195 A
chrXIII 189198 189198 CG
chrXIII 189204 189204 G
chrXIII 189210 189210 A
chrXIII 189214 189214 A
chrXIII 189232 189232 AT
chrXIII 189234 189234 AT
chrXIII 189247 189247 CG
chrXIII 189253 189253 AT
chrXIII 189255 189255 G
chrXIII 189259 189259 AT
chrXIII 189288 189288 CG
chrXIII 189297 189297 CG
chrXIII 189303 189303 CG
chrXIII 189312 189312 CG
chrXIII 189318 189318 AT
chrXIII 189321 189321 AT
chrXIII 189333 189333 AT
chrXIII 189339 189339 AT
chrXIII 189341 189341 AT
chrXIII 189342 189342 CG
chrXIII 189343 189343 CG
chrXIII 189351 189351 C
chrXIII 189357 189357 A
chrXIII 189360 189360 G
chrXIII 189375 189375 G
chrXIII 189378 189378 A
chrXIII 189405 189405 C
chrXIII 189426 189426 AT
chrXIII 189456 189456 AT
chrXIII 189459 189459 AT
chrXIII 189463 189463 AT
chrXIII 189468 189468 CG
chrXIII 189469 189469 AT
chrXIII 189471 189471 A
chrXIII 189480 189480 C
chrXIII 189481 189481 G
chrXIII 189498 189498 C
chrXIII 189567 189567 CG
chrXIII 189598 189598 AT
chrXIII 189600 189600 CG
chrXIII 189657 189657 C
chrXIII 189663 189663 T
chrXIII 189665 189665 G
chrXIII 189666 189666 T
chrXIII 189667 189667 A
chrXIII 189668 189668 C
chrXIII 189669 189669 G
chrXIII 189671 189671 A
chrXIII 189672 189672 C
chrXIII 189675 189675 A
chrXIII 189699 189699 T
chrXIII 189711 189711 T
chrXIII 189734 189734 T
chrXIII 189737 189737 CGT
chrXIII 189738 189738 AT
chrXIII 189739 189739 CT
chrXIII 189740 189740 ACG
chrXIII 189741 189741 ACG
chrXIII 189742 189742 CGT
chrXIII 189743 189743 ACG
chrXIII 189744 189744 ACT
chrXIII 189745 189745 ACT
chrXIII 189746 189746 ACT
chrXIII 189747 189747 ACG
chrXIII 189748 189748 ACT
chrXIII 189749 189749 ACT
chrXIII 189750 189750 ACG
chrXIII 189751 189751 CGT
chrXIII 189756 189756 A
chrXIII 189762 189762 G
chrXIII 189763 189763 G
chrXIII 189768 189768 AT
chrXIII 189774 189774 T
chrXIII 189775 189775 AT
chrXIII 189780 189780 ACG
chrXIII 189781 189781 AT
chrXIII 189782 189782 CT
chrXIII 189783 189783 G
chrXIII 189784 189784 AG
chrXIII 189785 189785 AC
chrXIII 189786 189786 T
chrXIII 189787 189787 CG
chrXIII 189788 189788 A
chrXIII 189792 189792 C
chrXIII 189793 189793 G
chrXIII 189796 189796 C
chrXIII 189797 189797 A
chrXIII 189798 189798 T
chrXIII 189799 189799 C
chrXIII 189801 189801 C
chrXIII 189803 189803 A
chrXIII 189804 189804 C
chrXIII 189805 189805 A
chrXIII 189817 189817 T
chrXIII 189819 189819 T
chrXIII 189820 189820 G
chrXIII 189821 189821 T
chrXIII 189822 189822 CG
chrXIII 189823 189823 A
chrXIII 189824 189824 GT
chrXIII 189828 189828 C
chrXIII 189829 189829 T
chrXIII 189830 189830 G
chrXIII 189833 189833 G
chrXIII 189834 189834 A
chrXIII 189836 189836 C
chrXIII 189837 189837 G
chrXIII 189838 189838 G
chrXIII 189839 189839 AC
chrXIII 189840 189840 G
chrXIII 189843 189843 C
chrXIII 189846 189846 A
chrXIII 189847 189847 G
chrXIII 189849 189849 A
chrXIII 189852 189852 A
chrXIII 189860 189860 AT
chrXIII 189863 189863 CG
chrXIII 189866 189866 G
chrXIII 189867 189867 A
chrXIII 189871 189871 A
chrXIII 189874 189874 A
chrXIII 189875 189875 T
chrXIII 189877 189877 AT
chrXIII 189878 189878 CG
chrXIII 189879 189879 A
chrXIII 189880 189880 AT
chrXIII 189883 189883 A
chrXIII 189884 189884 A
chrXIII 189886 189886 G
chrXIII 189887 189887 A
chrXIII 189889 189889 T
chrXIII 189890 189890 AT
chrXIII 189892 189892 T
chrXIII 189893 189893 AGT
chrXIII 189894 189894 ACG
chrXIII 189895 189895 CG
chrXIII 189898 189898 C
chrXIII 189899 189899 G
chrXIII 189900 189900 AT
chrXIII 189901 189901 ACT
chrXIII 189902 189902 GT
chrXIII 189903 189903 AG
chrXIII 189904 189904 CGT
chrXIII 189905 189905 T
chrXIII 189906 189906 ACT
chrXIII 189907 189907 ACT
chrXIII 189908 189908 CG
chrXIII 189911 189911 T
chrXIII 189912 189912 G
chrXIII 189913 189913 C
chrXIII 189917 189917 T
chrXIII 189920 189920 AT
chrXIII 189921 189921 ACGT
chrXIII 189922 189922 A
chrXIII 189923 189923 CG
chrXIII 189925 189925 CGT
chrXIII 189926 189926 AT
chrXIII 189927 189927 G
chrXIII 189928 189928 AT
chrXIII 189929 189929 A
chrXIII 189930 189930 CG
chrXIII 189932 189932 C
chrXIII 189933 189933 G
chrXIII 189934 189934 T
chrXIII 189935 189935 T
chrXIII 189936 189936 T
chrXIII 189937 189937 ACGT
chrXIII 189938 189938 CG
chrXIII 189939 189939 CG
chrXIII 189941 189941 CG
chrXIII 189942 189942 T
chrXIII 189943 189943 AG
chrXIII 189944 189944 C
chrXIII 189945 189945 CG
chrXIII 189946 189946 T
chrXIII 189947 189947 CG
chrXIII 189948 189948 GT
chrXIII 189949 189949 AT
chrXIII 189950 189950 AT
chrXIII 189951 189951 C
chrXIII 189953 189953 A
chrXIII 189955 189955 G
chrXIII 189958 189958 G
chrXIII 189959 189959 AC
chrXIII 189960 189960 CG
chrXIII 189962 189962 CG
chrXIII 189964 189964 C
chrXIII 189965 189965 T
chrXIII 189967 189967 CT
chrXIII 189968 189968 A
chrXIII 189970 189970 AT
chrXIII 189971 189971 ACG
chrXIII 189972 189972 A
chrXIII 189973 189973 CGT
chrXIII 189975 189975 A
chrXIII 189976 189976 T
chrXIII 189981 189981 A
chrXIII 189982 189982 CG
chrXIII 189983 189983 ACGT
chrXIII 189985 189985 CG
chrXIII 189987 189987 ACGT
chrXIII 189988 189988 ACG
chrXIII 189989 189989 AT
chrXIII 189990 189990 T
chrXIII 189992 189992 AT
chrXIII 189998 189998 T
chrXIII 190002 190002 CG
chrXIII 190006 190006 G
chrXIII 190007 190007 AC
chrXIII 190009 190009 C
chrXIII 190010 190010 ACG
chrXIII 190011 190011 AGT
chrXIII 190012 190012 CG
chrXIII 190013 190013 ACT
chrXIII 190015 190015 CG
chrXIII 190016 190016 C
chrXIII 190018 190018 AT
chrXIII 190019 190019 AT
chrXIII 190021 190021 G
chrXIII 190026 190026 A
chrXIII 190028 190028 C
chrXIII 190029 190029 CGT
chrXIII 190030 190030 C
chrXIII 190034 190034 CG
chrXIII 190035 190035 C
chrXIII 190036 190036 T
chrXIII 190037 190037 C
chrXIII 190038 190038 T
chrXIII 190039 190039 G
chrXIII 190041 190041 AT
chrXIII 190042 190042 CG
chrXIII 190044 190044 AC
chrXIII 190045 190045 AT
chrXIII 190047 190047 G
chrXIII 190050 190050 AT
chrXIII 190051 190051 T
chrXIII 190054 190054 CG
chrXIII 190058 190058 CG
chrXIII 190059 190059 C
chrXIII 190060 190060 CG
chrXIII 190063 190063 A
chrXIII 190064 190064 ACGT
chrXIII 190066 190066 AT
chrXIII 190067 190067 ACGT
chrXIII 190069 190069 AT
chrXIII 190070 190070 AT
chrXIII 190071 190071 T
chrXIII 190072 190072 C
chrXIII 190073 190073 A
chrXIII 190074 190074 CG
chrXIII 190075 190075 ACG
chrXIII 190078 190078 AT
chrXIII 190084 190084 ACGT
chrXIII 190085 190085 ACGT
chrXIII 190086 190086 ACGT
chrXIII 190087 190087 ACGT
chrXIII 190088 190088 ACGT
chrXIII 190089 190089 ACT
chrXIII 190090 190090 ACGT
chrXIII 190091 190091 ACGT
chrXIII 190092 190092 ACGT
chrXIII 190093 190093 ACGT
chrXIII 190094 190094 ACG
chrXIII 190095 190095 ACT
chrXIII 190096 190096 ACGT
chrXIII 190097 190097 AT
chrXIII 190098 190098 T
chrXIII 196055 196055 T
chrXIII 196057 196057 A
chrXIII 196059 196059 ACG
chrXIII 196060 196060 A
chrXIII 196061 196061 T
chrXIII 196062 196062 GT
chrXIII 196063 196063 T
chrXIII 196064 196064 T
chrXIII 196065 196065 T
chrXIII 196066 196066 T
chrXIII 196067 196067 CGT
chrXIII 196123 196123 GT
chrXIII 196124 196124 G
chrXIII 196171 196171 ACG
chrXIII 196172 196172 AT
chrXIII 196173 196173 AT
chrXIII 196174 196174 CG
chrXIII 196175 196175 AT
chrXIII 196176 196176 AC
chrXIII 196177 196177 AT
chrXIII 196178 196178 AT
chrXIII 196180 196180 CG
chrXIII 196181 196181 AT
chrXIII 196186 196186 CG
chrXIII 196187 196187 AT
chrXIII 196189 196189 CG
chrXIII 196319 196319 G
chrXIII 196320 196320 AT
chrXIII 196321 196321 CT
chrXIII 196322 196322 CG
chrXIII 196323 196323 AC
chrXIII 196324 196324 AC
chrXIII 196325 196325 ACG
chrXIII 196326 196326 CGT
chrXIII 196327 196327 AGT
chrXIII 196328 196328 ACG
chrXIII 196329 196329 CGT
chrXIII 196330 196330 ACT
chrXIII 196331 196331 ACG
chrXIII 196339 196339 G
chrXIII 196342 196342 A
chrXIII 196344 196344 GT
chrXIII 196346 196346 C
chrXIII 196351 196351 AC
chrXIII 196352 196352 C
chrXIII 196353 196353 A
chrXIII 196369 196369 G
chrXIII 196374 196374 T
chrXIII 196375 196375 G
chrXIII 196378 196378 G
chrXIII 196391 196391 G
chrXIII 196396 196396 T
chrXIII 196409 196409 C
chrXIII 196412 196412 G
chrXIII 196414 196414 A
chrXIII 196415 196415 T
chrXIII 196425 196425 AT
chrXIII 196428 196428 G
chrXIII 196429 196429 C
chrXIII 196430 196430 T
chrXIII 196437 196437 CG
chrXIII 196438 196438 A
chrXIII 196439 196439 AT
chrXIII 196440 196440 G
chrXIII 196442 196442 CG
chrXIII 196444 196444 AT
chrXIII 196445 196445 AC
chrXIII 196450 196450 A
chrXIII 196457 196457 T
chrXIII 196458 196458 A
chrXIII 196482 196482 C
chrXIII 196483 196483 AT
chrXIII 196484 196484 G
chrXIII 196485 196485 CT
chrXIII 196486 196486 AG
chrXIII 196487 196487 AT
chrXIII 196488 196488 T
chrXIII 196489 196489 T
chrXIII 196490 196490 A
chrXIII 196491 196491 GT
chrXIII 196492 196492 G
chrXIII 196493 196493 AT
chrXIII 196498 196498 C
chrXIII 196502 196502 T
chrXIII 196505 196505 AT
chrXIII 196506 196506 A
chrXIII 196507 196507 T
chrXIII 196508 196508 AC
chrXIII 196509 196509 C
chrXIII 196510 196510 G
chrXIII 196511 196511 C
chrXIII 196512 196512 GT
chrXIII 196513 196513 ACT
chrXIII 196517 196517 C
chrXIII 196519 196519 T
chrXIII 196523 196523 CG
chrXIII 196524 196524 G
chrXIII 196529 196529 C
chrXIII 196532 196532 G
chrXIII 196533 196533 T
chrXIII 196534 196534 A
chrXIII 196535 196535 A
chrXIII 196536 196536 C
chrXIII 196538 196538 A
chrXIII 196540 196540 G
chrXIII 196543 196543 G
chrXIII 196544 196544 AC
chrXIII 196545 196545 G
chrXIII 196547 196547 G
chrXIII 196549 196549 CG
chrXIII 196550 196550 T
chrXIII 196552 196552 C
chrXIII 196553 196553 A
chrXIII 196555 196555 A
chrXIII 196556 196556 ACG
chrXIII 196557 196557 AT
chrXIII 196558 196558 GT
chrXIII 196566 196566 AC
chrXIII 196567 196567 GT
chrXIII 196568 196568 AG
chrXIII 196570 196570 C
chrXIII 196572 196572 AG
chrXIII 196573 196573 AG
chrXIII 196574 196574 AT
chrXIII 196577 196577 T
chrXIII 196583 196583 T
chrXIII 196586 196586 A
chrXIII 196587 196587 CG
chrXIII 196588 196588 T
chrXIII 196591 196591 G
chrXIII 196592 196592 AC
chrXIII 196594 196594 C
chrXIII 196595 196595 ACG
chrXIII 196596 196596 AGT
chrXIII 196597 196597 CG
chrXIII 196598 196598 ACT
chrXIII 196600 196600 CG
chrXIII 196601 196601 C
chrXIII 196603 196603 AT
chrXIII 196604 196604 AT
chrXIII 196606 196606 G
chrXIII 196611 196611 A
chrXIII 196613 196613 C
chrXIII 196614 196614 CGT
chrXIII 196615 196615 C
chrXIII 196619 196619 CG
chrXIII 196620 196620 C
chrXIII 196621 196621 T
chrXIII 196622 196622 C
chrXIII 196623 196623 T
chrXIII 196624 196624 G
chrXIII 196626 196626 AT
chrXIII 196627 196627 CG
chrXIII 196629 196629 AC
chrXIII 196630 196630 AT
chrXIII 196632 196632 G
chrXIII 196635 196635 AT
chrXIII 196636 196636 T
chrXIII 196639 196639 CG
chrXIII 196643 196643 CG
chrXIII 196644 196644 C
chrXIII 196645 196645 CG
chrXIII 196647 196647 T
chrXIII 196648 196648 A
chrXIII 196649 196649 AGT
chrXIII 196651 196651 AT
chrXIII 196652 196652 AT
chrXIII 196654 196654 ACGT
chrXIII 196655 196655 CG
chrXIII 196656 196656 T
chrXIII 196657 196657 CG
chrXIII 196658 196658 A
chrXIII 196659 196659 CG
chrXIII 196660 196660 ACGT
chrXIII 196663 196663 AT
chrXIII 196665 196665 AT
chrXIII 196666 196666 G
chrXIII 196667 196667 GT
chrXIII 196668 196668 C
chrXIII 196669 196669 ACGT
chrXIII 196670 196670 ACGT
chrXIII 196671 196671 ACGT
chrXIII 196672 196672 ACGT
chrXIII 196673 196673 ACGT
chrXIII 196674 196674 ACGT
chrXIII 196675 196675 ACGT
chrXIII 196676 196676 ACT
chrXIII 196677 196677 AGT
chrXIII 196678 196678 AGT
chrXIII 196679 196679 G
chrXIII 196681 196681 G
chrXIII 196682 196682 C
chrXIII 196699 196699 AT
chrXIII 196708 196708 AT
chrXIII 196713 196713 C
chrXIII 196730 196730 A
chrXIII 196746 196746 AT
chrXIII 196747 196747 AT
chrXIII 196748 196748 CG
chrXIII 196755 196755 AT
chrXIII 196759 196759 AT
chrXIII 196764 196764 AT
chrXIII 196768 196768 AT
chrXIII 196827 196827 AT
chrXIII 196847 196847 AT
chrXIII 196853 196853 G
chrXIII 196854 196854 GT
chrXIII 196855 196855 CGT
chrXIII 196856 196856 CT
chrXIII 196857 196857 C
chrXIII 196860 196860 AT
chrXIII 196861 196861 T
chrXIII 196862 196862 T
chrXIII 196864 196864 A
chrXIII 196884 196884 A
chrXIII 196926 196926 A
chrXIII 196944 196944 G
chrXIII 197008 197008 AT
chrXIII 197101 197101 AT
chrXIII 197132 197132 T
chrXIII 197134 197134 T
chrXIII 197135 197135 G
chrXIII 197137 197137 G
chrXIII 197167 197167 AT
chrXIII 197172 197172 AT
chrXIII 197209 197209 AT
chrXIII 197223 197223 AT
chrXIII 197238 197238 CG
chrXIII 197241 197241 G
chrXIII 197242 197242 T
chrXIII 197256 197256 CG
chrXIII 197257 197257 AT
chrXIII 197259 197259 CG
chrXIII 197260 197260 AT
chrXIII 197263 197263 C
chrXIII 197264 197264 A
chrXIII 197265 197265 A
chrXIII 197266 197266 G
chrXIII 197294 197294 G
chrXIII 197314 197314 A
chrXIII 197510 197510 A
chrXIII 197557 197557 T
chrXIII 197695 197695 AT
chrXIII 197718 197718 CG
chrXIII 197752 197752 A
chrXIII 197847 197847 AT
chrXIII 197878 197878 A
chrXIII 197881 197881 A
chrXIII 197882 197882 G
chrXIII 197883 197883 G
chrXIII 197887 197887 G
chrXIII 197911 197911 G
chrXIII 197916 197916 C
chrXIII 197917 197917 A
chrXIII 197929 197929 AT
chrXIII 197940 197940 AT
chrXIII 197957 197957 AT
chrXIII 197960 197960 G
chrXIII 197966 197966 AT
chrXIII 197985 197985 AT
chrXIII 198008 198008 AT
chrXIII 198047 198047 CG
chrXIII 198076 198076 CG
chrXIII 198168 198168 T
chrXIII 198272 198272 CG
chrXIII 198293 198293 G
chrXIII 198302 198302 CG
chrXIII 198303 198303 CG
chrXIII 198334 198334 CG
chrXIII 198347 198347 T
chrXIII 198379 198379 C
chrXIII 198388 198388 A
chrXIII 198404 198404 G
chrXIII 198437 198437 CG
chrXIII 198444 198444 C
chrXIII 198445 198445 G
chrXIII 198447 198447 A
chrXIII 198451 198451 CGT
chrXIII 198452 198452 C
chrXIII 198457 198457 AT
chrXIII 198458 198458 A
chrXIII 198459 198459 A
chrXIII 198460 198460 G
chrXIII 198461 198461 C
chrXIII 198513 198513 AT
chrXIII 198525 198525 G
chrXIII 198671 198671 AGT
chrXIII 198719 198719 CG
chrXIII 198737 198737 CG
chrXIII 198770 198770 AT
chrXIII 198776 198776 CG
chrXIII 198791 198791 CG
chrXIII 198797 198797 AT
chrXIII 198803 198803 A
chrXIII 198821 198821 AT
chrXIII 198869 198869 A
chrXIII 198871 198871 T
chrXIII 198872 198872 C
chrXIII 198873 198873 C
chrXIII 198874 198874 C
chrXIII 198876 198876 A
chrXIII 198877 198877 AG
chrXIII 198878 198878 AG
chrXIII 198879 198879 A
chrXIII 198887 198887 A
chrXIII 198888 198888 A
chrXIII 198889 198889 AC
chrXIII 198890 198890 A
chrXIII 198891 198891 G
chrXIII 198892 198892 G
chrXIII 198893 198893 T
chrXIII 198918 198918 A
chrXIII 198947 198947 A
chrXIII 198950 198950 ACGT
chrXIII 199008 199008 T
chrXIII 199083 199083 C
chrXIII 199084 199084 A
chrXIII 199088 199088 CG
chrXIII 199092 199092 A
chrXIII 199093 199093 C
chrXIII 199094 199094 C
chrXIII 199202 199202 AT
chrXIII 199253 199253 CG
chrXIII 199307 199307 CG
chrXIII 199382 199382 AT
chrXIII 199410 199410 CG
chrXIII 199416 199416 AT
chrXIII 199428 199428 T
chrXIII 199429 199429 A
chrXIII 199430 199430 C
chrXIII 199431 199431 C
chrXIII 199433 199433 C
chrXIII 199434 199434 G
chrXIII 199435 199435 A
chrXIII 199436 199436 AT
chrXIII 199439 199439 T
chrXIII 199440 199440 A
chrXIII 199441 199441 T
chrXIII 199442 199442 C
chrXIII 199443 199443 A
chrXIII 199448 199448 AT
chrXIII 199454 199454 CG
chrXIII 199457 199457 AT
chrXIII 199460 199460 AT
chrXIII 199467 199467 T
chrXIII 199480 199480 AT
chrXIII 199526 199526 C
chrXIII 199550 199550 AT
chrXIII 199555 199555 CG
chrXIII 199557 199557 AT
chrXIII 199559 199559 AT
chrXIII 199562 199562 CG
chrXIII 199563 199563 CG
chrXIII 199567 199567 T
chrXIII 199572 199572 C
chrXIII 199577 199577 T
chrXIII 199595 199595 AT
chrXIII 199608 199608 AT
chrXIII 199614 199614 G
chrXIII 199619 199619 CG
chrXIII 199628 199628 AT
chrXIII 199659 199659 CG
chrXIII 199673 199673 AT
chrXIII 199675 199675 AT
chrXIII 199693 199693 CG
chrXIII 199698 199698 CG
chrXIII 199729 199729 AT
chrXIII 199742 199742 A
chrXIII 199749 199749 AT
chrXIII 199752 199752 A
chrXIII 199794 199794 AT
chrXIII 199796 199796 CG
chrXIII 199847 199847 AT
chrXIII 199850 199850 AT
chrXIII 199867 199867 CG
chrXIII 199871 199871 CG
chrXIII 199877 199877 CG
chrXIII 200009 200009 AT
chrXIII 200027 200027 AT
chrXIII 200030 200030 CG
chrXIII 200035 200035 CG
chrXIII 200036 200036 CG
chrXIII 200046 200046 CG
chrXIII 200060 200060 A
chrXIII 200061 200061 T
chrXIII 200063 200063 A
chrXIII 200067 200067 T
chrXIII 200069 200069 CT
chrXIII 200075 200075 G
chrXIII 200081 200081 T
chrXIII 200090 200090 CG
chrXIII 200098 200098 CG
chrXIII 200267 200267 CG
chrXIII 200284 200284 C
chrXIII 200315 200315 AT
chrXIII 200318 200318 AT
chrXIII 200321 200321 AT
chrXIII 200325 200325 AT
chrXIII 200369 200369 CG
chrXIII 200382 200382 CG
chrXIII 200384 200384 AT
chrXIII 200405 200405 CG
chrXIII 200411 200411 AT
chrXIII 200416 200416 AT
chrXIII 200417 200417 AT
chrXIII 200423 200423 AT
chrXIII 200439 200439 AT
chrXIII 200440 200440 CG
chrXIII 200468 200468 CG
chrXIII 200483 200483 AT
chrXIII 200498 200498 AT
chrXIII 200503 200503 CG
chrXIII 200512 200512 G
chrXIII 200516 200516 AT
chrXIII 200540 200540 CG
chrXIII 200549 200549 CG
chrXIII 200555 200555 AT
chrXIII 200564 200564 AT
chrXIII 200567 200567 CG
chrXIII 200573 200573 AT
chrXIII 200574 200574 ACG
chrXIII 200591 200591 C
chrXIII 200594 200594 T
chrXIII 200603 200603 T
chrXIII 200609 200609 G
chrXIII 200612 200612 G
chrXIII 200635 200635 CG
chrXIII 200649 200649 C
chrXIII 200706 200706 CG
chrXIII 200750 200750 AT
chrXIII 200768 200768 CG
chrXIII 200770 200770 AT
chrXIII 200777 200777 T
chrXIII 200792 200792 AT
chrXIII 200795 200795 A
chrXIII 200804 200804 T
chrXIII 200810 200810 G
chrXIII 200829 200829 CG
chrXIII 200834 200834 AT
chrXIII 200855 200855 C
chrXIII 200874 200874 CG
chrXIII 200876 200876 AT
chrXIII 200879 200879 CG
chrXIII 200888 200888 CG
chrXIII 200894 200894 AT
chrXIII 200897 200897 CG
chrXIII 200903 200903 CG
chrXIII 200909 200909 AT
chrXIII 200912 200912 AT
chrXIII 200918 200918 A
chrXIII 200921 200921 G
chrXIII 200924 200924 T
chrXIII 200946 200946 G
chrXIII 201002 201002 C
chrXIII 201006 201006 CG
chrXIII 201008 201008 AC
chrXIII 201012 201012 G
chrXIII 201014 201014 GT
chrXIII 201017 201017 CG
chrXIII 201023 201023 A
chrXIII 201024 201024 C
chrXIII 201026 201026 T
chrXIII 201032 201032 C
chrXIII 201038 201038 AT
chrXIII 201044 201044 CG
chrXIII 201053 201053 C
chrXIII 201060 201060 AT
chrXIII 201062 201062 CG
chrXIII 201065 201065 CG
chrXIII 201077 201077 G
chrXIII 201089 201089 AT
chrXIII 201092 201092 CG
chrXIII 201095 201095 CG
chrXIII 201098 201098 AT
chrXIII 201101 201101 AT
chrXIII 201105 201105 T
chrXIII 201114 201114 CG
chrXIII 201122 201122 T
chrXIII 201124 201124 A
chrXIII 201128 201128 A
chrXIII 201131 201131 CG
chrXIII 201137 201137 CG
chrXIII 201142 201142 A
chrXIII 201143 201143 CG
chrXIII 201150 201150 CG
chrXIII 201152 201152 AT
chrXIII 201155 201155 CG
chrXIII 201161 201161 CG
chrXIII 201172 201172 A
chrXIII 201173 201173 AT
chrXIII 201215 201215 AT
chrXIII 201224 201224 AT
chrXIII 201227 201227 G
chrXIII 201260 201260 T
chrXIII 201338 201338 A
chrXIII 201362 201362 A
chrXIII 201365 201365 AT
chrXIII 201371 201371 G
chrXIII 201377 201377 A
chrXIII 201381 201381 A
chrXIII 201383 201383 T
chrXIII 201399 201399 AT
chrXIII 201401 201401 AT
chrXIII 201414 201414 CG
chrXIII 201420 201420 AT
chrXIII 201426 201426 AT
chrXIII 201446 201446 T
chrXIII 201448 201448 T
chrXIII 201449 201449 T
chrXIII 201455 201455 CG
chrXIII 201461 201461 AC
chrXIII 201464 201464 AT
chrXIII 201470 201470 AT
chrXIII 201479 201479 AT
chrXIII 201485 201485 CG
chrXIII 201488 201488 CG
chrXIII 201518 201518 C
chrXIII 201524 201524 A
chrXIII 201527 201527 G
chrXIII 201542 201542 G
chrXIII 201545 201545 A
chrXIII 201572 201572 C
chrXIII 201593 201593 AT
chrXIII 201623 201623 CG
chrXIII 201626 201626 CG
chrXIII 201630 201630 CG
chrXIII 201635 201635 AT
chrXIII 201636 201636 CG
chrXIII 201638 201638 G
chrXIII 201647 201647 CG
chrXIII 201648 201648 CG
chrXIII 201664 201664 CG
chrXIII 201665 201665 CG
chrXIII 201671 201671 AT
chrXIII 201673 201673 C
chrXIII 201677 201677 AT
chrXIII 201680 201680 CG
chrXIII 201705 201705 C
chrXIII 201708 201708 G
chrXIII 201710 201710 T
chrXIII 201711 201711 C
chrXIII 201712 201712 T
chrXIII 201715 201715 T
chrXIII 201752 201752 CG
chrXIII 201792 201792 CG
chrXIII 201818 201818 AT
chrXIII 201820 201820 T
chrXIII 201836 201836 A
chrXIII 201838 201838 A
chrXIII 201839 201839 C
chrXIII 201842 201842 C
chrXIII 201866 201866 C
chrXIII 201878 201878 AT
chrXIII 201905 201905 AT
chrXIII 201906 201906 CT
chrXIII 201907 201907 AC
chrXIII 201908 201908 CG
chrXIII 201909 201909 CGT
chrXIII 201910 201910 AG
chrXIII 201911 201911 AT
chrXIII 201912 201912 ACT
chrXIII 201913 201913 ACT
chrXIII 201914 201914 ACG
chrXIII 201915 201915 ACT
chrXIII 201916 201916 ACT
chrXIII 201917 201917 ACG
chrXIII 201918 201918 CGT
chrXIII 201926 201926 G
chrXIII 201929 201929 AT
chrXIII 201931 201931 GT
chrXIII 201933 201933 C
chrXIII 201935 201935 C
chrXIII 201938 201938 AC
chrXIII 201939 201939 C
chrXIII 201940 201940 A
chrXIII 201942 201942 CG
chrXIII 201956 201956 G
chrXIII 201961 201961 T
chrXIII 201962 201962 CG
chrXIII 201965 201965 G
chrXIII 201978 201978 G
chrXIII 201983 201983 T
chrXIII 201996 201996 C
chrXIII 201999 201999 G
chrXIII 202001 202001 A
chrXIII 202002 202002 T
chrXIII 202012 202012 A
chrXIII 202015 202015 G
chrXIII 202016 202016 C
chrXIII 202017 202017 T
chrXIII 202024 202024 CG
chrXIII 202025 202025 A
chrXIII 202026 202026 AT
chrXIII 202027 202027 G
chrXIII 202029 202029 CG
chrXIII 202031 202031 AT
chrXIII 202032 202032 AC
chrXIII 202037 202037 A
chrXIII 202044 202044 T
chrXIII 202045 202045 A
chrXIII 202069 202069 C
chrXIII 202070 202070 AT
chrXIII 202071 202071 G
chrXIII 202072 202072 CT
chrXIII 202073 202073 AG
chrXIII 202074 202074 AT
chrXIII 202075 202075 T
chrXIII 202076 202076 T
chrXIII 202077 202077 A
chrXIII 202078 202078 GT
chrXIII 202079 202079 G
chrXIII 202080 202080 AT
chrXIII 202085 202085 C
chrXIII 202089 202089 T
chrXIII 202092 202092 AT
chrXIII 202093 202093 A
chrXIII 202094 202094 T
chrXIII 202095 202095 AC
chrXIII 202096 202096 C
chrXIII 202097 202097 G
chrXIII 202098 202098 C
chrXIII 202099 202099 GT
chrXIII 202100 202100 ACT
chrXIII 202104 202104 C
chrXIII 202106 202106 T
chrXIII 202110 202110 CG
chrXIII 202111 202111 G
chrXIII 202116 202116 C
chrXIII 202119 202119 G
chrXIII 202120 202120 T
chrXIII 202121 202121 A
chrXIII 202122 202122 A
chrXIII 202123 202123 C
chrXIII 202125 202125 A
chrXIII 202127 202127 G
chrXIII 202131 202131 A
chrXIII 202132 202132 G
chrXIII 202134 202134 G
chrXIII 202136 202136 CG
chrXIII 202139 202139 C
chrXIII 202142 202142 A
chrXIII 202143 202143 ACG
chrXIII 202145 202145 G
chrXIII 202153 202153 A
chrXIII 202154 202154 G
chrXIII 202155 202155 AG
chrXIII 202157 202157 C
chrXIII 202159 202159 AG
chrXIII 202160 202160 AG
chrXIII 202161 202161 AT
chrXIII 202164 202164 T
chrXIII 202174 202174 C
chrXIII 202178 202178 G
chrXIII 202179 202179 A
chrXIII 202181 202181 C
chrXIII 202182 202182 ACG
chrXIII 202183 202183 AGT
chrXIII 202184 202184 CG
chrXIII 202185 202185 ACT
chrXIII 202187 202187 CG
chrXIII 202188 202188 C
chrXIII 202190 202190 AT
chrXIII 202191 202191 AT
chrXIII 202193 202193 G
chrXIII 202198 202198 A
chrXIII 202200 202200 C
chrXIII 202201 202201 CGT
chrXIII 202202 202202 C
chrXIII 202206 202206 CG
chrXIII 202207 202207 C
chrXIII 202209 202209 C
chrXIII 202210 202210 T
chrXIII 202213 202213 AT
chrXIII 202214 202214 C
chrXIII 202216 202216 AC
chrXIII 202217 202217 AT
chrXIII 202219 202219 G
chrXIII 202222 202222 CG
chrXIII 202223 202223 CG
chrXIII 202226 202226 AT
chrXIII 202231 202231 AT
chrXIII 202235 202235 AT
chrXIII 202236 202236 ACGT
chrXIII 223035 223035 C
chrXIII 223053 223053 G
chrXIII 223062 223062 A
chrXIII 223065 223065 A
chrXIII 223074 223074 T
chrXIII 223104 223104 T
chrXIII 223152 223152 G
chrXIII 223158 223158 A
chrXIII 223170 223170 CG
chrXIII 223179 223179 AT
chrXIII 223188 223188 T
chrXIII 223194 223194 G
chrXIII 223212 223212 A
chrXIII 223218 223218 A
chrXIII 223266 223266 T
chrXIII 223323 223323 CG
chrXIII 223344 223344 CG
chrXIII 223347 223347 CG
chrXIII 223359 223359 CG
chrXIII 226316 226316 A
chrXIII 226322 226322 C
chrXIII 226325 226325 C
chrXIII 226361 226361 C
chrXIII 226376 226376 T
chrXIII 226400 226400 T
chrXIII 226403 226403 A
chrXIII 226448 226448 AT
chrXIII 226451 226451 T
chrXIII 226463 226463 A
chrXIII 226493 226493 T
chrXIII 226532 226532 AT
chrXIII 226604 226604 CG
chrXIII 226649 226649 CG
chrXIII 226661 226661 CG
chrXIII 226664 226664 AT
chrXIII 259136 259136 A
chrXIII 259137 259137 A
chrXIII 259138 259138 G
chrXIII 259139 259139 GT
chrXIII 259140 259140 ACG
chrXIII 259141 259141 AGT
chrXIII 259142 259142 CG
chrXIII 259143 259143 G
chrXIII 259144 259144 A
chrXIII 259145 259145 GT
chrXIII 259146 259146 A
chrXIII 259147 259147 ACT
chrXIII 259148 259148 AGT
chrXIII 259149 259149 CG
chrXIII 259154 259154 T
chrXIII 259156 259156 G
chrXIII 259157 259157 T
chrXIII 259240 259240 AT
chrXIII 259241 259241 AG
chrXIII 259242 259242 CT
chrXIII 259243 259243 AGT
chrXIII 259244 259244 AG
chrXIII 259245 259245 AG
chrXIII 259246 259246 AC
chrXIII 259247 259247 AGT
chrXIII 259248 259248 ACG
chrXIII 259249 259249 ACGT
chrXIII 259250 259250 AC
chrXIII 259251 259251 C
chrXIII 259252 259252 AT
chrXIII 259253 259253 AT
chrXIII 259257 259257 G
chrXIII 259258 259258 A
chrXIII 259259 259259 C
chrXIII 352272 352272 A
chrXIII 352273 352273 G
chrXIII 352274 352274 T
chrXIII 352276 352276 G
chrXIII 352320 352320 A
chrXIII 352334 352334 C
chrXIII 352373 352373 C
chrXIII 352374 352374 C
chrXIII 352380 352380 G
chrXIII 352381 352381 C
chrXIII 356991 356991 A
chrXIII 356992 356992 A
chrXIII 356993 356993 CG
chrXIII 356994 356994 T
chrXIII 356995 356995 AG
chrXIII 356996 356996 CT
chrXIII 356997 356997 ACG
chrXIII 356998 356998 ACG
chrXIII 356999 356999 CGT
chrXIII 357000 357000 ACG
chrXIII 357001 357001 AGT
chrXIII 357002 357002 CGT
chrXIII 357003 357003 ACG
chrXIII 357004 357004 ACG
chrXIII 357008 357008 A
chrXIII 357010 357010 T
chrXIII 357011 357011 T
chrXIII 357013 357013 AT
chrXIII 357014 357014 T
chrXIII 357016 357016 T
chrXIII 357017 357017 A
chrXIII 357018 357018 G
chrXIII 357019 357019 GT
chrXIII 357021 357021 AT
chrXIII 357022 357022 A
chrXIII 357024 357024 AT
chrXIII 357028 357028 G
chrXIII 357029 357029 G
chrXIII 357034 357034 CG
chrXIII 357037 357037 A
chrXIII 357038 357038 T
chrXIII 357041 357041 C
chrXIII 357043 357043 AT
chrXIII 357044 357044 GT
chrXIII 357046 357046 G
chrXIII 357047 357047 AT
chrXIII 357049 357049 C
chrXIII 357051 357051 G
chrXIII 357052 357052 A
chrXIII 357053 357053 G
chrXIII 357054 357054 G
chrXIII 357058 357058 G
chrXIII 357059 357059 A
chrXIII 357060 357060 G
chrXIII 357062 357062 T
chrXIII 357067 357067 C
chrXIII 357069 357069 T
chrXIII 357070 357070 A
chrXIII 357072 357072 G
chrXIII 357073 357073 C
chrXIII 357075 357075 GT
chrXIII 357076 357076 CG
chrXIII 357077 357077 ACT
chrXIII 357078 357078 CGT
chrXIII 357082 357082 C
chrXIII 357086 357086 G
chrXIII 357090 357090 A
chrXIII 357098 357098 A
chrXIII 357099 357099 CGT
chrXIII 357100 357100 CGT
chrXIII 357101 357101 CT
chrXIII 357103 357103 CG
chrXIII 357105 357105 ACGT
chrXIII 357106 357106 ACT
chrXIII 357107 357107 CGT
chrXIII 357112 357112 A
chrXIII 357113 357113 T
chrXIII 357115 357115 ACT
chrXIII 357116 357116 AT
chrXIII 357117 357117 CGT
chrXIII 357118 357118 T
chrXIII 357120 357120 T
chrXIII 357121 357121 ACG
chrXIII 357124 357124 G
chrXIII 357126 357126 CG
chrXIII 357128 357128 CG
chrXIII 357129 357129 CGT
chrXIII 357130 357130 ACG
chrXIII 357133 357133 C
chrXIII 357135 357135 T
chrXIII 357137 357137 G
chrXIII 357138 357138 T
chrXIII 357139 357139 T
chrXIII 357140 357140 AC
chrXIII 357141 357141 CG
chrXIII 357142 357142 A
chrXIII 357143 357143 C
chrXIII 357144 357144 G
chrXIII 357145 357145 CT
chrXIII 357146 357146 A
chrXIII 357147 357147 CGT
chrXIII 357149 357149 CG
chrXIII 357150 357150 CG
chrXIII 357151 357151 AGT
chrXIII 357152 357152 T
chrXIII 357153 357153 T
chrXIII 357154 357154 AT
chrXIII 357155 357155 C
chrXIII 357157 357157 A
chrXIII 357158 357158 C
chrXIII 357159 357159 T
chrXIII 357160 357160 T
chrXIII 357161 357161 C
chrXIII 357162 357162 AGT
chrXIII 357163 357163 CT
chrXIII 357164 357164 C
chrXIII 357165 357165 C
chrXIII 357166 357166 T
chrXIII 357167 357167 AGT
chrXIII 357168 357168 AT
chrXIII 357172 357172 C
chrXIII 357176 357176 C
chrXIII 357177 357177 A
chrXIII 357180 357180 C
chrXIII 357181 357181 AGT
chrXIII 357182 357182 AT
chrXIII 357183 357183 AT
chrXIII 357184 357184 AG
chrXIII 357185 357185 AC
chrXIII 357186 357186 AGT
chrXIII 357187 357187 AGT
chrXIII 357188 357188 AT
chrXIII 357189 357189 CG
chrXIII 357193 357193 CG
chrXIII 357194 357194 AGT
chrXIII 357195 357195 T
chrXIII 357196 357196 C
chrXIII 357198 357198 T
chrXIII 357199 357199 A
chrXIII 357201 357201 GT
chrXIII 357202 357202 C
chrXIII 357204 357204 T
chrXIII 357205 357205 T
chrXIII 357208 357208 AT
chrXIII 357209 357209 T
chrXIII 357210 357210 G
chrXIII 357211 357211 AT
chrXIII 357213 357213 A
chrXIII 357214 357214 T
chrXIII 357217 357217 T
chrXIII 357221 357221 T
chrXIII 357222 357222 CG
chrXIII 357224 357224 C
chrXIII 357225 357225 G
chrXIII 357228 357228 ACGT
chrXIII 357231 357231 A
chrXIII 357232 357232 G
chrXIII 357233 357233 A
chrXIII 357235 357235 C
chrXIII 357236 357236 T
chrXIII 357239 357239 AT
chrXIII 357241 357241 CG
chrXIII 357242 357242 AT
chrXIII 357245 357245 CG
chrXIII 357248 357248 ACGT
chrXIII 357249 357249 G
chrXIII 357250 357250 CG
chrXIII 357251 357251 C
chrXIII 357252 357252 G
chrXIII 357253 357253 C
chrXIII 357254 357254 AT
chrXIII 357255 357255 CG
chrXIII 357258 357258 CG
chrXIII 357259 357259 AT
chrXIII 357260 357260 CG
chrXIII 357264 357264 ACT
chrXIII 357265 357265 T
chrXIII 357266 357266 CG
chrXIII 357267 357267 AT
chrXIII 357268 357268 CG
chrXIII 357269 357269 A
chrXIII 357270 357270 C
chrXIII 357271 357271 A
chrXIII 357276 357276 C
chrXIII 357277 357277 T
chrXIII 357283 357283 AT
chrXIII 357284 357284 CG
chrXIII 357285 357285 AT
chrXIII 357287 357287 CG
chrXIII 357289 357289 G
chrXIII 357290 357290 AT
chrXIII 357291 357291 AT
chrXIII 357292 357292 CG
chrXIII 357293 357293 AT
chrXIII 357295 357295 CG
chrXIII 357296 357296 G
chrXIII 357300 357300 AT
chrXIII 357301 357301 CG
chrXIII 357302 357302 AT
chrXIII 357303 357303 ACGT
chrXIII 357304 357304 ACT
chrXIII 357305 357305 C
chrXIII 357306 357306 ACT
chrXIII 357307 357307 AT
chrXIII 357308 357308 ACG
chrXIII 357309 357309 G
chrXIII 357313 357313 AT
chrXIII 357314 357314 A
chrXIII 357320 357320 T
chrXIII 357325 357325 CG
chrXIII 357326 357326 C
chrXIII 357332 357332 T
chrXIII 357337 357337 ACGT
chrXIII 357338 357338 ACGT
chrXIII 357339 357339 ACGT
chrXIII 357340 357340 ACGT
chrXIII 357341 357341 ACGT
chrXIII 357342 357342 ACGT
chrXIII 357343 357343 AGT
chrXIII 357344 357344 AGT
chrXIII 357345 357345 CGT
chrXIII 357346 357346 ACGT
chrXIII 357347 357347 ACGT
chrXIII 357348 357348 ACGT
chrXIII 357349 357349 AGT
chrXIII 357350 357350 AT
chrXIII 357351 357351 AGT
chrXIII 357354 357354 AT
chrXIII 357377 357377 A
chrXIII 357389 357389 A
chrXIII 357413 357413 AT
chrXIII 357416 357416 G
chrXIII 357417 357417 T
chrXIII 357419 357419 CG
chrXIII 357420 357420 G
chrXIII 357421 357421 T
chrXIII 357422 357422 AT
chrXIII 357423 357423 C
chrXIII 357425 357425 AT
chrXIII 357431 357431 CG
chrXIII 357488 357488 AT
chrXIII 357490 357490 AT
chrXIII 357521 357521 CG
chrXIII 357578 357578 A
chrXIII 357584 357584 G
chrXIII 357590 357590 AT
chrXIII 357591 357591 A
chrXIII 357607 357607 AT
chrXIII 357608 357608 AT
chrXIII 357617 357617 CG
chrXIII 357619 357619 CG
chrXIII 357620 357620 AT
chrXIII 357625 357625 G
chrXIII 357629 357629 G
chrXIII 357632 357632 G
chrXIII 357662 357662 CG
chrXIII 357683 357683 CG
chrXIII 357692 357692 G
chrXIII 357701 357701 C
chrXIII 357710 357710 AT
chrXIII 357713 357713 CG
chrXIII 357728 357728 CG
chrXIII 357731 357731 CG
chrXIII 357737 357737 CG
chrXIII 357767 357767 CG
chrXIII 357770 357770 CG
chrXIII 357776 357776 AT
chrXIII 357785 357785 CG
chrXIII 357791 357791 AT
chrXIII 357794 357794 ACGT
chrXIII 357800 357800 AT
chrXIII 357806 357806 A
chrXIII 357905 357905 CG
chrXIII 357911 357911 AT
chrXIII 357918 357918 CG
chrXIII 357920 357920 AT
chrXIII 357923 357923 CG
chrXIII 358075 358075 AT
chrXIII 358082 358082 ACG
chrXIII 358094 358094 CG
chrXIII 358100 358100 CG
chrXIII 358103 358103 AT
chrXIII 358112 358112 T
chrXIII 358124 358124 A
chrXIII 358127 358127 AT
chrXIII 358141 358141 A
chrXIII 358154 358154 C
chrXIII 358178 358178 T
chrXIII 358202 358202 A
chrXIII 358214 358214 T
chrXIII 358223 358223 T
chrXIII 358229 358229 G
chrXIII 358295 358295 CG
chrXIII 358336 358336 AT
chrXIII 358358 358358 G
chrXIII 358361 358361 T
chrXIII 358367 358367 T
chrXIII 358376 358376 A
chrXIII 358379 358379 C
chrXIII 358381 358381 AT
chrXIII 358421 358421 AT
chrXIII 358426 358426 CG
chrXIII 358445 358445 C
chrXIII 358451 358451 A
chrXIII 358460 358460 T
chrXIII 358463 358463 A
chrXIII 358478 358478 A
chrXIII 358485 358485 AT
chrXIII 358487 358487 C
chrXIII 358505 358505 T
chrXIII 358549 358549 G
chrXIII 358606 358606 CG
chrXIII 358620 358620 G
chrXIII 358643 358643 CG
chrXIII 358646 358646 CG
chrXIII 358652 358652 AT
chrXIII 358661 358661 AT
chrXIII 358664 358664 CG
chrXIII 358681 358681 G
chrXIII 358688 358688 C
chrXIII 358691 358691 A
chrXIII 358700 358700 T
chrXIII 358706 358706 G
chrXIII 358715 358715 C
chrXIII 358739 358739 T
chrXIII 358743 358743 C
chrXIII 358752 358752 AT
chrXIII 358757 358757 A
chrXIII 358772 358772 CG
chrXIII 358787 358787 G
chrXIII 358815 358815 C
chrXIII 358816 358816 CG
chrXIII 358832 358832 AT
chrXIII 358838 358838 AT
chrXIII 358839 358839 A
chrXIII 358844 358844 AT
chrXIII 358850 358850 CG
chrXIII 358871 358871 AT
chrXIII 358873 358873 G
chrXIII 358886 358886 C
chrXIII 358930 358930 T
chrXIII 358934 358934 A
chrXIII 358937 358937 A
chrXIII 358940 358940 CG
chrXIII 358971 358971 CG
chrXIII 358988 358988 AT
chrXIII 359157 359157 AT
chrXIII 359165 359165 AT
chrXIII 359174 359174 CG
chrXIII 359180 359180 CG
chrXIII 359186 359186 AT
chrXIII 359188 359188 CG
chrXIII 359192 359192 AT
chrXIII 359194 359194 C
chrXIII 359200 359200 AT
chrXIII 359220 359220 CG
chrXIII 359228 359228 CG
chrXIII 359234 359234 CG
chrXIII 359243 359243 CG
chrXIII 359246 359246 AT
chrXIII 359258 359258 CG
chrXIII 359264 359264 AT
chrXIII 359345 359345 G
chrXIII 359347 359347 T
chrXIII 359348 359348 G
chrXIII 359349 359349 A
chrXIII 359351 359351 G
chrXIII 359360 359360 AT
chrXIII 359381 359381 G
chrXIII 359384 359384 A
chrXIII 359388 359388 A
chrXIII 359405 359405 G
chrXIII 359408 359408 G
chrXIII 359459 359459 T
chrXIII 359461 359461 AT
chrXIII 359503 359503 AT
chrXIII 359506 359506 AT
chrXIII 359513 359513 AT
chrXIII 359526 359526 T
chrXIII 359557 359557 AT
chrXIII 359562 359562 AT
chrXIII 359580 359580 AT
chrXIII 359582 359582 AT
chrXIII 359596 359596 AT
chrXIII 359627 359627 AT
chrXIII 359636 359636 CG
chrXIII 359641 359641 CG
chrXIII 359647 359647 AT
chrXIII 359660 359660 A
chrXIII 359678 359678 AT
chrXIII 359683 359683 CG
chrXIII 359688 359688 AT
chrXIII 359693 359693 AT
chrXIII 359696 359696 T
chrXIII 359698 359698 T
chrXIII 359700 359700 G
chrXIII 359705 359705 T
chrXIII 359729 359729 CG
chrXIII 359775 359775 CG
chrXIII 359788 359788 AT
chrXIII 359795 359795 CG
chrXIII 359798 359798 AT
chrXIII 359801 359801 CG
chrXIII 359807 359807 AT
chrXIII 359812 359812 AT
chrXIII 359814 359814 AT
chrXIII 359816 359816 AT
chrXIII 359819 359819 T
chrXIII 359824 359824 G
chrXIII 359825 359825 G
chrXIII 359827 359827 A
chrXIII 359839 359839 CG
chrXIII 359845 359845 CG
chrXIII 359873 359873 AT
chrXIII 359948 359948 CG
chrXIII 360002 360002 AT
chrXIII 360053 360053 AT
chrXIII 360161 360161 G
chrXIII 360162 360162 G
chrXIII 360163 360163 T
chrXIII 360167 360167 CG
chrXIII 360171 360171 T
chrXIII 360172 360172 G
chrXIII 360247 360247 AT
chrXIII 360305 360305 CG
chrXIII 360308 360308 AT
chrXIII 360337 360337 AT
chrXIII 360359 360359 T
chrXIII 360360 360360 AT
chrXIII 360361 360361 A
chrXIII 360362 360362 A
chrXIII 360363 360363 C
chrXIII 360364 360364 C
chrXIII 360365 360365 T
chrXIII 360366 360366 GT
chrXIII 360367 360367 T
chrXIII 360368 360368 T
chrXIII 360376 360376 A
chrXIII 360377 360377 AC
chrXIII 360378 360378 ACGT
chrXIII 360379 360379 T
chrXIII 360381 360381 G
chrXIII 360382 360382 C
chrXIII 360383 360383 C
chrXIII 360384 360384 T
chrXIII 360386 360386 AT
chrXIII 360388 360388 AT
chrXIII 360434 360434 CG
chrXIII 360452 360452 AT
chrXIII 360458 360458 CG
chrXIII 360464 360464 CG
chrXIII 360479 360479 CG
chrXIII 360485 360485 AT
chrXIII 360518 360518 C
chrXIII 360536 360536 C
chrXIII 360584 360584 ACGT
chrXIII 360730 360730 CG
chrXIII 360742 360742 AT
chrXIII 360794 360794 CG
chrXIII 360795 360795 G
chrXIII 360796 360796 AT
chrXIII 360797 360797 T
chrXIII 360798 360798 T
chrXIII 360803 360803 G
chrXIII 360804 360804 AG
chrXIII 360808 360808 T
chrXIII 360810 360810 C
chrXIII 360811 360811 G
chrXIII 360818 360818 CG
chrXIII 360851 360851 CG
chrXIII 360867 360867 AT
chrXIII 360876 360876 CG
chrXIII 360908 360908 AT
chrXIII 360921 360921 CG
chrXIII 360952 360952 CG
chrXIII 360953 360953 C
chrXIII 360962 360962 CG
chrXIII 360983 360983 CG
chrXIII 361087 361087 AT
chrXIII 361179 361179 C
chrXIII 361208 361208 CG
chrXIII 361247 361247 CG
chrXIII 361270 361270 CG
chrXIII 361289 361289 AT
chrXIII 361295 361295 CG
chrXIII 361298 361298 AT
chrXIII 361315 361315 AT
chrXIII 361326 361326 A
chrXIII 361338 361338 CG
chrXIII 361339 361339 AT
chrXIII 361344 361344 CG
chrXIII 361368 361368 AT
chrXIII 361372 361372 AT
chrXIII 361373 361373 AT
chrXIII 361374 361374 AT
chrXIII 361400 361400 A
chrXIII 361402 361402 AT
chrXIII 361411 361411 CG
chrXIII 361449 361449 AT
chrXIII 361506 361506 G
chrXIII 361540 361540 T
chrXIII 361550 361550 AT
chrXIII 361636 361636 AT
chrXIII 361653 361653 CG
chrXIII 361654 361654 CG
chrXIII 361668 361668 AT
chrXIII 361725 361725 CG
chrXIII 361734 361734 AT
chrXIII 361788 361788 G
chrXIII 361807 361807 AT
chrXIII 361848 361848 T
chrXIII 361900 361900 G
chrXIII 361925 361925 AT
chrXIII 361942 361942 AT
chrXIII 362061 362061 CG
chrXIII 362068 362068 G
chrXIII 362082 362082 AT
chrXIII 362106 362106 C
chrXIII 362112 362112 T
chrXIII 362253 362253 AT
chrXIII 362304 362304 AT
chrXIII 362328 362328 AT
chrXIII 362351 362351 CG
chrXIII 362353 362353 CG
chrXIII 362361 362361 AT
chrXIII 362447 362447 CG
chrXIII 362452 362452 CG
chrXIII 362488 362488 AT
chrXIII 362491 362491 G
chrXIII 362525 362525 C
chrXIII 362542 362542 T
chrXIII 362547 362547 G
chrXIII 362556 362556 C
chrXIII 362575 362575 G
chrXIII 362576 362576 GT
chrXIII 362577 362577 ACT
chrXIII 362578 362578 ACT
chrXIII 362579 362579 AGT
chrXIII 362580 362580 ACT
chrXIII 362581 362581 AGT
chrXIII 362582 362582 ACG
chrXIII 362583 362583 CGT
chrXIII 362584 362584 AGT
chrXIII 362585 362585 AGT
chrXIII 362586 362586 CGT
chrXIII 362590 362590 AT
chrXIII 362592 362592 T
chrXIII 362593 362593 T
chrXIII 362595 362595 ACGT
chrXIII 362596 362596 AT
chrXIII 362598 362598 AT
chrXIII 362599 362599 A
chrXIII 362600 362600 G
chrXIII 362601 362601 GT
chrXIII 362603 362603 AT
chrXIII 362604 362604 A
chrXIII 362606 362606 AT
chrXIII 362610 362610 G
chrXIII 362611 362611 G
chrXIII 362616 362616 CG
chrXIII 362619 362619 A
chrXIII 362620 362620 T
chrXIII 362623 362623 C
chrXIII 362625 362625 AT
chrXIII 362626 362626 GT
chrXIII 362628 362628 G
chrXIII 362629 362629 AT
chrXIII 362631 362631 C
chrXIII 362633 362633 G
chrXIII 362634 362634 A
chrXIII 362635 362635 G
chrXIII 362636 362636 G
chrXIII 362640 362640 G
chrXIII 362641 362641 A
chrXIII 362642 362642 G
chrXIII 362644 362644 T
chrXIII 362649 362649 C
chrXIII 362651 362651 T
chrXIII 362652 362652 A
chrXIII 362654 362654 G
chrXIII 362655 362655 C
chrXIII 362657 362657 GT
chrXIII 362658 362658 CG
chrXIII 362659 362659 ACT
chrXIII 362660 362660 CGT
chrXIII 362664 362664 C
chrXIII 362667 362667 AT
chrXIII 362668 362668 CG
chrXIII 362669 362669 AT
chrXIII 362671 362671 C
chrXIII 362672 362672 AT
chrXIII 362673 362673 T
chrXIII 362680 362680 A
chrXIII 362681 362681 CGT
chrXIII 362682 362682 CGT
chrXIII 362683 362683 CT
chrXIII 362685 362685 CG
chrXIII 362687 362687 ACGT
chrXIII 362688 362688 ACT
chrXIII 362689 362689 CGT
chrXIII 362694 362694 A
chrXIII 362695 362695 T
chrXIII 362697 362697 ACT
chrXIII 362698 362698 AT
chrXIII 362699 362699 CGT
chrXIII 362700 362700 T
chrXIII 362702 362702 T
chrXIII 362703 362703 ACG
chrXIII 362706 362706 G
chrXIII 362708 362708 CG
chrXIII 362710 362710 CG
chrXIII 362711 362711 CGT
chrXIII 362712 362712 ACG
chrXIII 362715 362715 C
chrXIII 362717 362717 T
chrXIII 362719 362719 G
chrXIII 362720 362720 T
chrXIII 362721 362721 T
chrXIII 362722 362722 AC
chrXIII 362723 362723 CG
chrXIII 362724 362724 A
chrXIII 362725 362725 C
chrXIII 362726 362726 G
chrXIII 362727 362727 CT
chrXIII 362728 362728 A
chrXIII 362729 362729 CGT
chrXIII 362731 362731 CG
chrXIII 362732 362732 CG
chrXIII 362733 362733 AGT
chrXIII 362734 362734 T
chrXIII 362735 362735 T
chrXIII 362736 362736 AT
chrXIII 362737 362737 C
chrXIII 362739 362739 A
chrXIII 362740 362740 C
chrXIII 362741 362741 T
chrXIII 362742 362742 T
chrXIII 362743 362743 C
chrXIII 362744 362744 AGT
chrXIII 362745 362745 CT
chrXIII 362746 362746 C
chrXIII 362747 362747 C
chrXIII 362748 362748 T
chrXIII 362749 362749 AGT
chrXIII 362750 362750 AT
chrXIII 362754 362754 C
chrXIII 362758 362758 C
chrXIII 362759 362759 A
chrXIII 362762 362762 C
chrXIII 362763 362763 AGT
chrXIII 362764 362764 AT
chrXIII 362765 362765 AT
chrXIII 362766 362766 AG
chrXIII 362767 362767 AC
chrXIII 362768 362768 AGT
chrXIII 362769 362769 AGT
chrXIII 362770 362770 AT
chrXIII 362771 362771 CG
chrXIII 362775 362775 CG
chrXIII 362776 362776 AGT
chrXIII 362777 362777 T
chrXIII 362778 362778 C
chrXIII 362780 362780 T
chrXIII 362781 362781 A
chrXIII 362783 362783 GT
chrXIII 362784 362784 C
chrXIII 362786 362786 T
chrXIII 362787 362787 T
chrXIII 362790 362790 AT
chrXIII 362791 362791 T
chrXIII 362792 362792 G
chrXIII 362793 362793 AT
chrXIII 362795 362795 A
chrXIII 362796 362796 T
chrXIII 362799 362799 T
chrXIII 362803 362803 T
chrXIII 362804 362804 CG
chrXIII 362806 362806 C
chrXIII 362807 362807 G
chrXIII 362810 362810 ACGT
chrXIII 362813 362813 A
chrXIII 362814 362814 G
chrXIII 362815 362815 A
chrXIII 362817 362817 C
chrXIII 362818 362818 T
chrXIII 362821 362821 AT
chrXIII 362823 362823 CG
chrXIII 362824 362824 AT
chrXIII 362827 362827 CG
chrXIII 362830 362830 ACGT
chrXIII 362831 362831 G
chrXIII 362832 362832 CG
chrXIII 362833 362833 C
chrXIII 362834 362834 G
chrXIII 362835 362835 C
chrXIII 362836 362836 AT
chrXIII 362837 362837 CG
chrXIII 362840 362840 CG
chrXIII 362841 362841 AT
chrXIII 362842 362842 CG
chrXIII 362846 362846 ACT
chrXIII 362847 362847 T
chrXIII 362848 362848 CG
chrXIII 362849 362849 AT
chrXIII 362850 362850 CG
chrXIII 362851 362851 A
chrXIII 362852 362852 C
chrXIII 362853 362853 A
chrXIII 362858 362858 C
chrXIII 362859 362859 T
chrXIII 362865 362865 AT
chrXIII 362866 362866 CG
chrXIII 362867 362867 AT
chrXIII 362869 362869 CG
chrXIII 362871 362871 G
chrXIII 362872 362872 AT
chrXIII 362873 362873 AT
chrXIII 362874 362874 CG
chrXIII 362875 362875 AT
chrXIII 362877 362877 CG
chrXIII 362878 362878 G
chrXIII 362882 362882 AT
chrXIII 362883 362883 CG
chrXIII 362884 362884 AT
chrXIII 362885 362885 ACGT
chrXIII 362886 362886 ACT
chrXIII 362887 362887 C
chrXIII 362888 362888 ACT
chrXIII 362889 362889 T
chrXIII 362890 362890 AC
chrXIII 362891 362891 G
chrXIII 362895 362895 AT
chrXIII 362896 362896 A
chrXIII 362907 362907 CG
chrXIII 362908 362908 C
chrXIII 362914 362914 T
chrXIII 362919 362919 ACGT
chrXIII 362920 362920 ACGT
chrXIII 362921 362921 ACGT
chrXIII 362922 362922 ACGT
chrXIII 362923 362923 ACGT
chrXIII 362924 362924 ACGT
chrXIII 362925 362925 ACGT
chrXIII 362926 362926 ACGT
chrXIII 362927 362927 ACGT
chrXIII 362928 362928 ACGT
chrXIII 362929 362929 CGT
chrXIII 362930 362930 ACT
chrXIII 362931 362931 ACGT
chrXIII 362932 362932 AC
chrXIII 362933 362933 C
chrXIII 362934 362934 G
chrXIII 363054 363054 C
chrXIII 363055 363055 A
chrXIII 363140 363140 A
chrXIII 363155 363155 G
chrXIII 363156 363156 G
chrXIII 363157 363157 A
chrXIII 372680 372680 G
chrXIII 372682 372682 A
chrXIII 372683 372683 C
chrXIII 372684 372684 AG
chrXIII 372685 372685 C
chrXIII 372686 372686 ACT
chrXIII 372687 372687 CG
chrXIII 372688 372688 AT
chrXIII 372689 372689 ACG
chrXIII 372690 372690 CGT
chrXIII 372691 372691 CGT
chrXIII 372692 372692 ACT
chrXIII 372693 372693 CT
chrXIII 372694 372694 CGT
chrXIII 372695 372695 ACT
chrXIII 372696 372696 ACT
chrXIII 372702 372702 A
chrXIII 372705 372705 GT
chrXIII 372706 372706 G
chrXIII 372707 372707 T
chrXIII 372708 372708 G
chrXIII 372709 372709 A
chrXIII 372710 372710 A
chrXIII 372711 372711 A
chrXIII 372713 372713 GT
chrXIII 372714 372714 T
chrXIII 372716 372716 ACG
chrXIII 372717 372717 T
chrXIII 372720 372720 G
chrXIII 372721 372721 G
chrXIII 372722 372722 CG
chrXIII 372726 372726 CG
chrXIII 372729 372729 A
chrXIII 372730 372730 AT
chrXIII 372733 372733 C
chrXIII 372735 372735 AT
chrXIII 372736 372736 GT
chrXIII 372738 372738 CG
chrXIII 372739 372739 AT
chrXIII 372741 372741 C
chrXIII 372742 372742 A
chrXIII 372743 372743 G
chrXIII 372744 372744 A
chrXIII 372745 372745 G
chrXIII 372746 372746 G
chrXIII 372750 372750 G
chrXIII 372751 372751 AC
chrXIII 372752 372752 G
chrXIII 372754 372754 T
chrXIII 372759 372759 C
chrXIII 372761 372761 T
chrXIII 372762 372762 A
chrXIII 372764 372764 G
chrXIII 372765 372765 C
chrXIII 372767 372767 AGT
chrXIII 372768 372768 CG
chrXIII 372769 372769 ACT
chrXIII 372770 372770 CGT
chrXIII 372771 372771 G
chrXIII 372773 372773 GT
chrXIII 372774 372774 C
chrXIII 372778 372778 G
chrXIII 372782 372782 A
chrXIII 372788 372788 A
chrXIII 372791 372791 AT
chrXIII 372792 372792 CT
chrXIII 372793 372793 CT
chrXIII 372795 372795 G
chrXIII 372797 372797 ACT
chrXIII 372798 372798 C
chrXIII 372799 372799 T
chrXIII 372807 372807 ACT
chrXIII 372808 372808 AT
chrXIII 372809 372809 CGT
chrXIII 372810 372810 T
chrXIII 372812 372812 T
chrXIII 372813 372813 CG
chrXIII 372815 372815 AT
chrXIII 372816 372816 G
chrXIII 372818 372818 C
chrXIII 372820 372820 C
chrXIII 372821 372821 ACGT
chrXIII 372822 372822 CG
chrXIII 372825 372825 C
chrXIII 372827 372827 T
chrXIII 372829 372829 G
chrXIII 372830 372830 T
chrXIII 372831 372831 T
chrXIII 372832 372832 AT
chrXIII 372833 372833 C
chrXIII 372836 372836 G
chrXIII 372841 372841 CG
chrXIII 372842 372842 CG
chrXIII 372846 372846 AT
chrXIII 372848 372848 G
chrXIII 372852 372852 T
chrXIII 372863 372863 AT
chrXIII 372867 372867 CG
chrXIII 372873 372873 CG
chrXIII 372874 372874 AT
chrXIII 372875 372875 AGT
chrXIII 372876 372876 A
chrXIII 372877 372877 T
chrXIII 372878 372878 AT
chrXIII 372879 372879 ACGT
chrXIII 372880 372880 AG
chrXIII 372881 372881 C
chrXIII 372882 372882 T
chrXIII 372885 372885 G
chrXIII 372886 372886 T
chrXIII 372888 372888 G
chrXIII 372891 372891 CG
chrXIII 372892 372892 GT
chrXIII 372893 372893 T
chrXIII 372896 372896 T
chrXIII 372897 372897 A
chrXIII 372899 372899 T
chrXIII 372902 372902 T
chrXIII 372903 372903 T
chrXIII 372906 372906 A
chrXIII 372907 372907 T
chrXIII 372908 372908 A
chrXIII 372909 372909 C
chrXIII 372920 372920 ACT
chrXIII 372923 372923 G
chrXIII 372925 372925 AT
chrXIII 372926 372926 ACT
chrXIII 372928 372928 AT
chrXIII 372934 372934 T
chrXIII 372935 372935 AT
chrXIII 372936 372936 AT
chrXIII 372937 372937 AT
chrXIII 372940 372940 T
chrXIII 372946 372946 C
chrXIII 372947 372947 G
chrXIII 372950 372950 G
chrXIII 372953 372953 C
chrXIII 372962 372962 C
chrXIII 372963 372963 T
chrXIII 372964 372964 G
chrXIII 372967 372967 A
chrXIII 372969 372969 A
chrXIII 372981 372981 AT
chrXIII 372982 372982 CG
chrXIII 372983 372983 AT
chrXIII 372985 372985 CG
chrXIII 372990 372990 CG
chrXIII 372993 372993 CG
chrXIII 372994 372994 G
chrXIII 372998 372998 A
chrXIII 372999 372999 C
chrXIII 373000 373000 AT
chrXIII 373001 373001 CG
chrXIII 373002 373002 AT
chrXIII 373004 373004 C
chrXIII 373005 373005 A
chrXIII 373006 373006 G
chrXIII 373011 373011 AT
chrXIII 373012 373012 A
chrXIII 373018 373018 T
chrXIII 373023 373023 CG
chrXIII 373024 373024 C
chrXIII 373030 373030 T
chrXIII 373035 373035 ACGT
chrXIII 373036 373036 ACGT
chrXIII 373037 373037 ACGT
chrXIII 373038 373038 ACGT
chrXIII 373039 373039 ACGT
chrXIII 373040 373040 ACGT
chrXIII 373041 373041 AGT
chrXIII 373042 373042 AGT
chrXIII 373043 373043 CGT
chrXIII 373044 373044 ACGT
chrXIII 373045 373045 ACGT
chrXIII 373046 373046 ACGT
chrXIII 373047 373047 AGT
chrXIII 373048 373048 AT
chrXIII 373049 373049 AGT
chrXIII 373052 373052 AT
chrXIII 373075 373075 A
chrXIII 373087 373087 A
chrXIII 373111 373111 AT
chrXIII 373114 373114 G
chrXIII 373115 373115 T
chrXIII 373117 373117 CG
chrXIII 373118 373118 G
chrXIII 373119 373119 T
chrXIII 373120 373120 AT
chrXIII 373121 373121 C
chrXIII 373123 373123 AT
chrXIII 373129 373129 CG
chrXIII 373186 373186 CG
chrXIII 373188 373188 AT
chrXIII 373219 373219 CG
chrXIII 373288 373288 CG
chrXIII 373305 373305 CG
chrXIII 373306 373306 CG
chrXIII 373315 373315 AT
chrXIII 373317 373317 AT
chrXIII 373318 373318 CG
chrXIII 373323 373323 A
chrXIII 373327 373327 T
chrXIII 373330 373330 A
chrXIII 373360 373360 T
chrXIII 373381 373381 G
chrXIII 373390 373390 G
chrXIII 373399 373399 C
chrXIII 373408 373408 T
chrXIII 373411 373411 C
chrXIII 373426 373426 CG
chrXIII 373429 373429 CG
chrXIII 373435 373435 CG
chrXIII 373438 373438 CG
chrXIII 373465 373465 CG
chrXIII 373468 373468 CG
chrXIII 373474 373474 AT
chrXIII 373483 373483 CG
chrXIII 373489 373489 AT
chrXIII 373492 373492 ACGT
chrXIII 373498 373498 AT
chrXIII 373504 373504 A
chrXIII 373603 373603 CG
chrXIII 373609 373609 AT
chrXIII 373616 373616 CG
chrXIII 373618 373618 AT
chrXIII 373621 373621 CG
chrXIII 373773 373773 AT
chrXIII 373780 373780 ACG
chrXIII 373792 373792 CG
chrXIII 373798 373798 CG
chrXIII 373801 373801 AT
chrXIII 373810 373810 T
chrXIII 373816 373816 G
chrXIII 373822 373822 A
chrXIII 373825 373825 AT
chrXIII 373839 373839 A
chrXIII 373848 373848 A
chrXIII 373852 373852 C
chrXIII 373855 373855 T
chrXIII 373858 373858 C
chrXIII 373861 373861 G
chrXIII 373864 373864 T
chrXIII 373876 373876 CG
chrXIII 373888 373888 C
chrXIII 373891 373891 G
chrXIII 373893 373893 T
chrXIII 373900 373900 CG
chrXIII 373909 373909 C
chrXIII 373912 373912 CG
chrXIII 373915 373915 T
chrXIII 373921 373921 ACGT
chrXIII 373927 373927 AT
chrXIII 373929 373929 CG
chrXIII 373930 373930 AT
chrXIII 373936 373936 G
chrXIII 373939 373939 ACGT
chrXIII 373941 373941 CG
chrXIII 373945 373945 GT
chrXIII 373947 373947 C
chrXIII 373951 373951 G
chrXIII 374003 374003 C
chrXIII 374005 374005 T
chrXIII 374007 374007 CG
chrXIII 374011 374011 C
chrXIII 374013 374013 A
chrXIII 374023 374023 C
chrXIII 374029 374029 AT
chrXIII 374032 374032 AT
chrXIII 374035 374035 AT
chrXIII 374041 374041 CG
chrXIII 374044 374044 CG
chrXIII 374050 374050 AT
chrXIII 374056 374056 A
chrXIII 374059 374059 T
chrXIII 374065 374065 C
chrXIII 374074 374074 G
chrXIII 374077 374077 T
chrXIII 374079 374079 C
chrXIII 374098 374098 CG
chrXIII 374109 374109 CG
chrXIII 374113 374113 CG
chrXIII 374114 374114 AT
chrXIII 374116 374116 CG
chrXIII 374119 374119 AT
chrXIII 374124 374124 CG
chrXIII 374125 374125 AT
chrXIII 374149 374149 A
chrXIII 374158 374158 T
chrXIII 374161 374161 A
chrXIII 374176 374176 A
chrXIII 374183 374183 AT
chrXIII 374185 374185 C
chrXIII 374203 374203 CG
chrXIII 374247 374247 AT
chrXIII 374304 374304 CG
chrXIII 374318 374318 G
chrXIII 374341 374341 CG
chrXIII 374344 374344 CG
chrXIII 374350 374350 AT
chrXIII 374359 374359 AT
chrXIII 374362 374362 CG
chrXIII 374379 374379 AT
chrXIII 374398 374398 CG
chrXIII 374404 374404 G
chrXIII 374413 374413 C
chrXIII 374437 374437 T
chrXIII 374441 374441 C
chrXIII 374450 374450 AT
chrXIII 374455 374455 CG
chrXIII 374470 374470 CG
chrXIII 374485 374485 AT
chrXIII 374513 374513 AT
chrXIII 374514 374514 CG
chrXIII 374530 374530 AT
chrXIII 374536 374536 AT
chrXIII 374537 374537 A
chrXIII 374542 374542 T
chrXIII 374548 374548 G
chrXIII 374569 374569 T
chrXIII 374571 374571 CG
chrXIII 374584 374584 C
chrXIII 374628 374628 T
chrXIII 374632 374632 A
chrXIII 374635 374635 A
chrXIII 374638 374638 AT
chrXIII 374669 374669 CG
chrXIII 374686 374686 G
chrXIII 374855 374855 AT
chrXIII 374863 374863 AT
chrXIII 374872 374872 AT
chrXIII 374878 374878 CG
chrXIII 374884 374884 ACGT
chrXIII 374886 374886 AT
chrXIII 374890 374890 AT
chrXIII 374892 374892 T
chrXIII 374907 374907 G
chrXIII 374917 374917 C
chrXIII 374918 374918 G
chrXIII 374923 374923 G
chrXIII 374926 374926 A
chrXIII 374944 374944 A
chrXIII 375076 375076 CG
chrXIII 375082 375082 CG
chrXIII 375086 375086 G
chrXIII 375103 375103 A
chrXIII 375106 375106 A
chrXIII 375157 375157 CG
chrXIII 375159 375159 AT
chrXIII 375201 375201 AT
chrXIII 375204 375204 AT
chrXIII 375211 375211 AT
chrXIII 375224 375224 T
chrXIII 375255 375255 CG
chrXIII 375260 375260 CG
chrXIII 375278 375278 AT
chrXIII 375280 375280 AT
chrXIII 375294 375294 CG
chrXIII 375325 375325 AT
chrXIII 375334 375334 CG
chrXIII 375339 375339 C
chrXIII 375345 375345 T
chrXIII 375358 375358 A
chrXIII 375376 375376 AT
chrXIII 375381 375381 CG
chrXIII 375386 375386 AT
chrXIII 375390 375390 CG
chrXIII 375391 375391 G
chrXIII 375394 375394 AT
chrXIII 375396 375396 T
chrXIII 375398 375398 G
chrXIII 375403 375403 T
chrXIII 375427 375427 CG
chrXIII 375473 375473 A
chrXIII 375486 375486 AT
chrXIII 375493 375493 AT
chrXIII 375496 375496 AT
chrXIII 375499 375499 CG
chrXIII 375505 375505 AT
chrXIII 375510 375510 AT
chrXIII 375511 375511 G
chrXIII 375512 375512 AT
chrXIII 375513 375513 T
chrXIII 375514 375514 AT
chrXIII 375517 375517 T
chrXIII 375518 375518 A
chrXIII 375519 375519 G
chrXIII 375520 375520 C
chrXIII 375522 375522 G
chrXIII 375523 375523 G
chrXIII 375524 375524 A
chrXIII 375525 375525 A
chrXIII 375537 375537 AT
chrXIII 375543 375543 CG
chrXIII 375571 375571 AT
chrXIII 375646 375646 CG
chrXIII 375700 375700 CG
chrXIII 375751 375751 AT
chrXIII 375859 375859 G
chrXIII 375860 375860 G
chrXIII 375861 375861 T
chrXIII 375865 375865 CG
chrXIII 375869 375869 T
chrXIII 375870 375870 G
chrXIII 375945 375945 AT
chrXIII 376003 376003 ACGT
chrXIII 376006 376006 AT
chrXIII 376035 376035 AT
chrXIII 376060 376060 A
chrXIII 376061 376061 C
chrXIII 376062 376062 C
chrXIII 376063 376063 T
chrXIII 376064 376064 GT
chrXIII 376065 376065 T
chrXIII 376066 376066 T
chrXIII 376074 376074 A
chrXIII 376075 376075 AC
chrXIII 376076 376076 ACGT
chrXIII 376077 376077 T
chrXIII 376079 376079 G
chrXIII 376080 376080 C
chrXIII 376081 376081 C
chrXIII 376082 376082 T
chrXIII 376084 376084 AT
chrXIII 376132 376132 AT
chrXIII 376150 376150 AT
chrXIII 376156 376156 AT
chrXIII 376162 376162 CG
chrXIII 376177 376177 CG
chrXIII 376183 376183 AT
chrXIII 376216 376216 C
chrXIII 376234 376234 C
chrXIII 376282 376282 ACGT
chrXIII 376428 376428 CG
chrXIII 376440 376440 AT
chrXIII 376487 376487 C
chrXIII 376488 376488 T
chrXIII 376489 376489 C
chrXIII 376490 376490 G
chrXIII 376491 376491 C
chrXIII 376492 376492 CG
chrXIII 376493 376493 AG
chrXIII 376494 376494 AT
chrXIII 376495 376495 T
chrXIII 376496 376496 T
chrXIII 376501 376501 G
chrXIII 376502 376502 AG
chrXIII 376506 376506 T
chrXIII 376508 376508 C
chrXIII 376509 376509 G
chrXIII 376516 376516 AT
chrXIII 376549 376549 CG
chrXIII 376565 376565 AT
chrXIII 376574 376574 CG
chrXIII 376606 376606 AT
chrXIII 376619 376619 CG
chrXIII 376650 376650 CG
chrXIII 376651 376651 C
chrXIII 376660 376660 CG
chrXIII 376681 376681 AT
chrXIII 376785 376785 AT
chrXIII 376877 376877 C
chrXIII 376906 376906 CG
chrXIII 376945 376945 AT
chrXIII 376968 376968 T
chrXIII 376987 376987 CG
chrXIII 376993 376993 CG
chrXIII 376996 376996 CG
chrXIII 377013 377013 CG
chrXIII 377024 377024 CG
chrXIII 377036 377036 T
chrXIII 377106 377106 A
chrXIII 377201 377201 AT
chrXIII 377235 377235 ACT
chrXIII 377258 377258 AT
chrXIII 377396 377396 AT
chrXIII 377443 377443 AT
chrXIII 377639 377639 AT
chrXIII 377659 377659 CG
chrXIII 377687 377687 C
chrXIII 377688 377688 AT
chrXIII 377689 377689 A
chrXIII 377690 377690 C
chrXIII 377693 377693 T
chrXIII 377694 377694 CG
chrXIII 377696 377696 T
chrXIII 377697 377697 G
chrXIII 377715 377715 G
chrXIII 377730 377730 T
chrXIII 377744 377744 A
chrXIII 377781 377781 AT
chrXIII 377786 377786 CG
chrXIII 377816 377816 C
chrXIII 377818 377818 C
chrXIII 377819 377819 A
chrXIII 377821 377821 A
chrXIII 377852 377852 T
chrXIII 377945 377945 AT
chrXIII 378009 378009 CG
chrXIII 378027 378027 AT
chrXIII 378069 378069 T
chrXIII 378089 378089 AT
chrXIII 378091 378091 AT
chrXIII 378092 378092 AT
chrXIII 378093 378093 AT
chrXIII 378096 378096 C
chrXIII 378097 378097 GT
chrXIII 378098 378098 ACG
chrXIII 378099 378099 CT
chrXIII 378100 378100 G
chrXIII 378106 378106 T
chrXIII 378126 378126 AT
chrXIII 378185 378185 A
chrXIII 378194 378194 CG
chrXIII 378198 378198 CG
chrXIII 378205 378205 CG
chrXIII 378206 378206 AT
chrXIII 378207 378207 CG
chrXIII 378271 378271 T
chrXIII 378272 378272 C
chrXIII 378273 378273 AG
chrXIII 378274 378274 CGT
chrXIII 378275 378275 ACT
chrXIII 378276 378276 CT
chrXIII 378277 378277 AGT
chrXIII 378278 378278 ACT
chrXIII 378279 378279 AGT
chrXIII 378280 378280 ACG
chrXIII 378281 378281 CG
chrXIII 378282 378282 AGT
chrXIII 378283 378283 AGT
chrXIII 378284 378284 CGT
chrXIII 378290 378290 AT
chrXIII 378293 378293 ACGT
chrXIII 378294 378294 CG
chrXIII 378295 378295 AT
chrXIII 378296 378296 G
chrXIII 378297 378297 A
chrXIII 378298 378298 AT
chrXIII 378299 378299 AT
chrXIII 378301 378301 CGT
chrXIII 378302 378302 AT
chrXIII 378304 378304 ACG
chrXIII 378305 378305 T
chrXIII 378308 378308 G
chrXIII 378309 378309 G
chrXIII 378310 378310 CG
chrXIII 378314 378314 CG
chrXIII 378317 378317 A
chrXIII 378318 378318 AT
chrXIII 378321 378321 C
chrXIII 378323 378323 AT
chrXIII 378324 378324 GT
chrXIII 378326 378326 CG
chrXIII 378327 378327 AT
chrXIII 378329 378329 C
chrXIII 378330 378330 A
chrXIII 378331 378331 G
chrXIII 378332 378332 A
chrXIII 378333 378333 G
chrXIII 378334 378334 G
chrXIII 378338 378338 G
chrXIII 378339 378339 AC
chrXIII 378340 378340 G
chrXIII 378342 378342 T
chrXIII 378347 378347 C
chrXIII 378349 378349 T
chrXIII 378350 378350 A
chrXIII 378352 378352 G
chrXIII 378353 378353 C
chrXIII 378355 378355 AGT
chrXIII 378356 378356 CG
chrXIII 378357 378357 ACT
chrXIII 378358 378358 CGT
chrXIII 378359 378359 G
chrXIII 378361 378361 GT
chrXIII 378362 378362 C
chrXIII 378366 378366 G
chrXIII 378370 378370 A
chrXIII 378376 378376 A
chrXIII 378379 378379 AT
chrXIII 378380 378380 CT
chrXIII 378381 378381 CT
chrXIII 378383 378383 G
chrXIII 378385 378385 ACT
chrXIII 378386 378386 C
chrXIII 378387 378387 T
chrXIII 378395 378395 ACT
chrXIII 378396 378396 AT
chrXIII 378397 378397 CGT
chrXIII 378398 378398 T
chrXIII 378400 378400 T
chrXIII 378401 378401 CG
chrXIII 378403 378403 AT
chrXIII 378404 378404 G
chrXIII 378406 378406 C
chrXIII 378408 378408 C
chrXIII 378409 378409 ACGT
chrXIII 378410 378410 CG
chrXIII 378413 378413 C
chrXIII 378415 378415 T
chrXIII 378417 378417 G
chrXIII 378418 378418 T
chrXIII 378419 378419 T
chrXIII 378420 378420 AT
chrXIII 378421 378421 C
chrXIII 378424 378424 G
chrXIII 378429 378429 CG
chrXIII 378430 378430 CG
chrXIII 378434 378434 AT
chrXIII 378436 378436 G
chrXIII 378440 378440 T
chrXIII 378451 378451 AT
chrXIII 378455 378455 CG
chrXIII 378461 378461 CG
chrXIII 378462 378462 AT
chrXIII 378463 378463 AGT
chrXIII 378464 378464 A
chrXIII 378465 378465 T
chrXIII 378466 378466 AT
chrXIII 378467 378467 ACGT
chrXIII 378468 378468 AG
chrXIII 378469 378469 C
chrXIII 378470 378470 T
chrXIII 378473 378473 G
chrXIII 378474 378474 T
chrXIII 378476 378476 G
chrXIII 378479 378479 CG
chrXIII 378480 378480 GT
chrXIII 378481 378481 T
chrXIII 378484 378484 T
chrXIII 378485 378485 A
chrXIII 378487 378487 T
chrXIII 378490 378490 T
chrXIII 378491 378491 T
chrXIII 378494 378494 A
chrXIII 378495 378495 T
chrXIII 378496 378496 A
chrXIII 378497 378497 C
chrXIII 378508 378508 ACT
chrXIII 378511 378511 G
chrXIII 378513 378513 AT
chrXIII 378514 378514 ACT
chrXIII 378516 378516 AT
chrXIII 378522 378522 T
chrXIII 378523 378523 AT
chrXIII 378524 378524 AT
chrXIII 378525 378525 AT
chrXIII 378528 378528 T
chrXIII 378534 378534 C
chrXIII 378535 378535 G
chrXIII 378538 378538 G
chrXIII 378541 378541 C
chrXIII 378550 378550 C
chrXIII 378551 378551 T
chrXIII 378552 378552 G
chrXIII 378555 378555 A
chrXIII 378557 378557 A
chrXIII 378569 378569 AT
chrXIII 378570 378570 CG
chrXIII 378571 378571 AT
chrXIII 378573 378573 CG
chrXIII 378578 378578 CG
chrXIII 378581 378581 CG
chrXIII 378582 378582 G
chrXIII 378586 378586 A
chrXIII 378588 378588 AT
chrXIII 378589 378589 CG
chrXIII 378590 378590 AT
chrXIII 378592 378592 C
chrXIII 378599 378599 AT
chrXIII 378600 378600 A
chrXIII 378611 378611 CG
chrXIII 378612 378612 C
chrXIII 378618 378618 T
chrXIII 378623 378623 ACGT
chrXIII 378624 378624 ACGT
chrXIII 378625 378625 ACGT
chrXIII 378626 378626 ACGT
chrXIII 378627 378627 ACGT
chrXIII 378628 378628 ACGT
chrXIII 378629 378629 ACT
chrXIII 378630 378630 ACGT
chrXIII 378631 378631 ACGT
chrXIII 378632 378632 ACGT
chrXIII 378633 378633 ACGT
chrXIII 378634 378634 CGT
chrXIII 378635 378635 ACT
chrXIII 378636 378636 ACG
chrXIII 378637 378637 AT
chrXIII 378638 378638 ACGT
chrXIII 378639 378639 AT
chrXIII 378640 378640 AT
chrXIII 379281 379281 CT
chrXIII 379282 379282 A
chrXIII 379283 379283 A
chrXIII 379284 379284 CGT
chrXIII 379285 379285 A
chrXIII 379286 379286 T
chrXIII 379287 379287 CT
chrXIII 379288 379288 AC
chrXIII 379289 379289 AC
chrXIII 379290 379290 GT
chrXIII 379291 379291 A
chrXIII 379293 379293 G
chrXIII 379294 379294 T
chrXIII 379295 379295 T
chrXIII 379296 379296 T
chrXIII 379298 379298 AG
chrXIII 379299 379299 T
chrXIII 379302 379302 A
chrXIII 379410 379410 AT
chrXIII 379413 379413 A
chrXIII 379414 379414 CG
chrXIII 379415 379415 ACG
chrXIII 379416 379416 G
chrXIII 379417 379417 AT
chrXIII 379419 379419 AT
chrXIII 379420 379420 A
chrXIII 379421 379421 A
chrXIII 379422 379422 ACG
chrXIII 379424 379424 C
chrXIII 379425 379425 T
chrXIII 379427 379427 A
chrXIII 379429 379429 G
chrXIII 463268 463268 C
chrXIII 463279 463279 C
chrXIII 463283 463283 T
chrXIII 463286 463286 C
chrXIII 463293 463293 T
chrXIII 463330 463330 C
chrXIII 463337 463337 T
chrXIII 463340 463340 T
chrXIII 463358 463358 T
chrXIII 463367 463367 A
chrXIII 463370 463370 C
chrXIII 463374 463374 T
chrXIII 463379 463379 G
chrXIII 463388 463388 T
chrXIII 463395 463395 G
chrXIII 463425 463425 T
chrXIII 463543 463543 G
chrXIII 463544 463544 A
chrXIII 463545 463545 C
chrXIII 463546 463546 A
chrXIII 463551 463551 G
chrXIII 463552 463552 G
chrXIII 463635 463635 C
chrXIII 463639 463639 C
chrXIII 463647 463647 T
chrXIII 503756 503756 C
chrXIII 503757 503757 CGT
chrXIII 503758 503758 ACG
chrXIII 503759 503759 CGT
chrXIII 503760 503760 CGT
chrXIII 503761 503761 AC
chrXIII 503762 503762 GT
chrXIII 503763 503763 ACG
chrXIII 503764 503764 CGT
chrXIII 503765 503765 CGT
chrXIII 503766 503766 ACG
chrXIII 503767 503767 CGT
chrXIII 503768 503768 CGT
chrXIII 503769 503769 CGT
chrXIII 503770 503770 AT
chrXIII 503790 503790 G
chrXIII 503796 503796 A
chrXIII 503802 503802 T
chrXIII 503820 503820 AT
chrXIII 503821 503821 C
chrXIII 503832 503832 C
chrXIII 503849 503849 C
chrXIII 503850 503850 A
chrXIII 503874 503874 T
chrXIII 503875 503875 AT
chrXIII 503908 503908 CG
chrXIII 503913 503913 C
chrXIII 503924 503924 G
chrXIII 503928 503928 CG
chrXIII 503930 503930 AT
chrXIII 503931 503931 G
chrXIII 503933 503933 ACG
chrXIII 503935 503935 AT
chrXIII 503936 503936 A
chrXIII 503942 503942 A
chrXIII 503943 503943 C
chrXIII 503952 503952 AT
chrXIII 503992 503992 AT
chrXIII 503998 503998 AT
chrXIII 504014 504014 CG
chrXIII 504033 504033 CG
chrXIII 504050 504050 AT
chrXIII 504062 504062 T
chrXIII 504063 504063 G
chrXIII 504065 504065 A
chrXIII 504067 504067 A
chrXIII 504068 504068 AGT
chrXIII 504094 504094 AT
chrXIII 504097 504097 AT
chrXIII 504099 504099 AT
chrXIII 504101 504101 AT
chrXIII 504118 504118 AT
chrXIII 504124 504124 AT
chrXIII 504142 504142 ACGT
chrXIII 504143 504143 ACT
chrXIII 504144 504144 ACGT
chrXIII 504145 504145 ACGT
chrXIII 504146 504146 AGT
chrXIII 504147 504147 CT
chrXIII 504148 504148 ACG
chrXIII 504149 504149 GT
chrXIII 504150 504150 ACGT
chrXIII 504151 504151 ACT
chrXIII 504152 504152 GT
chrXIII 504153 504153 AGT
chrXIII 504154 504154 AT
chrXIII 504155 504155 T
chrXIII 504842 504842 C
chrXIII 504843 504843 A
chrXIII 504848 504848 A
chrXIII 504853 504853 T
chrXIII 504858 504858 A
chrXIII 504871 504871 T
chrXIII 504874 504874 GT
chrXIII 504875 504875 A
chrXIII 504876 504876 CT
chrXIII 504877 504877 AT
chrXIII 504878 504878 AGT
chrXIII 504879 504879 AC
chrXIII 504880 504880 AC
chrXIII 504881 504881 C
chrXIII 504882 504882 ACG
chrXIII 504883 504883 AT
chrXIII 504884 504884 CT
chrXIII 504888 504888 A
chrXIII 504889 504889 G
chrXIII 504893 504893 T
chrXIII 504933 504933 C
chrXIII 504951 504951 G
chrXIII 505009 505009 AT
chrXIII 505010 505010 A
chrXIII 505011 505011 T
chrXIII 505012 505012 AT
chrXIII 505015 505015 A
chrXIII 505017 505017 A
chrXIII 505018 505018 C
chrXIII 505019 505019 AT
chrXIII 505020 505020 C
chrXIII 505021 505021 AG
chrXIII 505022 505022 CGT
chrXIII 505023 505023 GT
chrXIII 505024 505024 CT
chrXIII 505025 505025 C
chrXIII 505026 505026 T
chrXIII 505027 505027 A
chrXIII 505028 505028 A
chrXIII 505029 505029 A
chrXIII 509941 509941 G
chrXIII 509944 509944 G
chrXIII 509950 509950 G
chrXIII 509977 509977 A
chrXIII 509986 509986 A
chrXIII 510019 510019 G
chrXIII 510028 510028 A
chrXIII 510145 510145 A
chrXIII 510154 510154 T
chrXIII 510184 510184 A
chrXIII 510193 510193 A
chrXIII 510196 510196 C
chrXIII 510198 510198 A
chrXIII 510202 510202 T
chrXIII 510250 510250 C
chrXIII 510271 510271 T
chrXIII 510318 510318 G
chrXIII 510319 510319 C
chrXIII 510328 510328 C
chrXIII 510343 510343 A
chrXIII 550206 550206 C
chrXIII 550239 550239 T
chrXIII 550248 550248 T
chrXIII 550278 550278 C
chrXIII 550281 550281 A
chrXIII 550329 550329 CG
chrXIII 550377 550377 AT
chrXIII 550410 550410 CG
chrXIII 550419 550419 AT
chrXIII 550421 550421 AT
chrXIII 550434 550434 AT
chrXIII 550518 550518 G
chrXIII 550521 550521 G
chrXIII 550527 550527 G
chrXIII 550530 550530 A
chrXIII 550539 550539 A
chrXIII 550590 550590 G
chrXIII 550599 550599 G
chrXIII 550611 550611 A
chrXIII 550626 550626 G
chrXIII 550632 550632 A
chrXIII 552522 552522 C
chrXIII 552534 552534 C
chrXIII 552558 552558 T
chrXIII 552564 552564 C
chrXIII 552567 552567 C
chrXIII 552601 552601 C
chrXIII 552615 552615 C
chrXIII 552633 552633 G
chrXIII 552648 552648 G
chrXIII 552666 552666 C
chrXIII 552765 552765 C
chrXIII 552795 552795 C
chrXIII 552801 552801 C
chrXIII 552816 552816 T
chrXIII 552825 552825 C
chrXIII 552879 552879 AT
chrXIII 552908 552908 AT
chrXIII 552910 552910 AT
chrXIII 599484 599484 A
chrXIII 599486 599486 A
chrXIII 599488 599488 G
chrXIII 599489 599489 A
chrXIII 599490 599490 G
chrXIII 599553 599553 T
chrXIII 599655 599655 C
chrXIII 599661 599661 C
chrXIII 599662 599662 T
chrXIII 599664 599664 T
chrXIII 599666 599666 A
chrXIII 599669 599669 G
chrXIII 599670 599670 T
chrXIII 599673 599673 C
chrXIII 599681 599681 G
chrXIII 599682 599682 C
chrXIII 599685 599685 G
chrXIII 599776 599776 C
chrXIII 599964 599964 G
chrXIII 599967 599967 A
chrXIII 599970 599970 A
chrXIII 599971 599971 T
chrXIII 599979 599979 T
chrXIII 600012 600012 G
chrXIII 600045 600045 G
chrXIII 600078 600078 A
chrXIII 600080 600080 C
chrXIII 600081 600081 G
chrXIII 600084 600084 T
chrXIII 600114 600114 C
chrXIII 600195 600195 T
chrXIII 600198 600198 T
chrXIII 600212 600212 C
chrXIII 600215 600215 T
chrXIII 600288 600288 C
chrXIII 600321 600321 T
chrXIII 600338 600338 A
chrXIII 600342 600342 C
chrXIII 600344 600344 A
chrXIII 600441 600441 T
chrXIII 600448 600448 G
chrXIII 600453 600453 T
chrXIII 600454 600454 T
chrXIII 600456 600456 G
chrXIII 600518 600518 C
chrXIII 600522 600522 G
chrXIII 600528 600528 T
chrXIII 600535 600535 T
chrXIII 600543 600543 T
chrXIII 600886 600886 T
chrXIII 600893 600893 A
chrXIII 600894 600894 C
chrXIII 600895 600895 G
chrXIII 600898 600898 T
chrXIII 600899 600899 G
chrXIII 600900 600900 T
chrXIII 600902 600902 T
chrXIII 601694 601694 G
chrXIII 601696 601696 T
chrXIII 601698 601698 T
chrXIII 601699 601699 G
chrXIII 601700 601700 A
chrXIII 601763 601763 G
chrXIII 601865 601865 T
chrXIII 601871 601871 A
chrXIII 601872 601872 C
chrXIII 601874 601874 C
chrXIII 601876 601876 G
chrXIII 601879 601879 A
chrXIII 601880 601880 C
chrXIII 601883 601883 A
chrXIII 601891 601891 C
chrXIII 601892 601892 T
chrXIII 601895 601895 T
chrXIII 601986 601986 T
chrXIII 602174 602174 A
chrXIII 602177 602177 G
chrXIII 602180 602180 G
chrXIII 602181 602181 A
chrXIII 602189 602189 C
chrXIII 602222 602222 T
chrXIII 602255 602255 A
chrXIII 602288 602288 G
chrXIII 602290 602290 T
chrXIII 602291 602291 A
chrXIII 602294 602294 C
chrXIII 602324 602324 T
chrXIII 602405 602405 G
chrXIII 602408 602408 A
chrXIII 602422 602422 T
chrXIII 602425 602425 C
chrXIII 602498 602498 T
chrXIII 602531 602531 C
chrXIII 602548 602548 T
chrXIII 602552 602552 T
chrXIII 602554 602554 T
chrXIII 602651 602651 A
chrXIII 602658 602658 T
chrXIII 602663 602663 C
chrXIII 602664 602664 A
chrXIII 602666 602666 A
chrXIII 602728 602728 G
chrXIII 602732 602732 A
chrXIII 602738 602738 G
chrXIII 602745 602745 A
chrXIII 602753 602753 A
chrXIII 603096 603096 A
chrXIII 603103 603103 T
chrXIII 603104 603104 A
chrXIII 603105 603105 A
chrXIII 603108 603108 G
chrXIII 603109 603109 T
chrXIII 603110 603110 G
chrXIII 603112 603112 A
chrXIII 608973 608973 G
chrXIII 608979 608979 T
chrXIII 608989 608989 G
chrXIII 609003 609003 T
chrXIII 609006 609006 T
chrXIII 609141 609141 T
chrXIII 609142 609142 G
chrXIII 609144 609144 C
chrXIII 609168 609168 G
chrXIII 609169 609169 A
chrXIII 609207 609207 T
chrXIII 609210 609210 C
chrXIII 609219 609219 G
chrXIII 609225 609225 T
chrXIII 609231 609231 T
chrXIII 609330 609330 A
chrXIII 609336 609336 C
chrXIII 609346 609346 A
chrXIII 609354 609354 C
chrXIII 609357 609357 C
chrXIII 609360 609360 C
chrXIII 609363 609363 C
chrXIII 609364 609364 T
chrXIII 609365 609365 C
chrXIII 609366 609366 T
chrXIII 609498 609498 C
chrXIII 609499 609499 A
chrXIII 609501 609501 T
chrXIII 609525 609525 T
chrXIII 609526 609526 G
chrXIII 609600 609600 G
chrXIII 609603 609603 A
chrXIII 609612 609612 T
chrXIII 609618 609618 C
chrXIII 609624 609624 C
chrXIII 609747 609747 A
chrXIII 609750 609750 T
chrXIII 609757 609757 A
chrXIII 609758 609758 A
chrXIII 609759 609759 C
chrXIII 632352 632352 G
chrXIII 632361 632361 A
chrXIII 632390 632390 T
chrXIII 632420 632420 C
chrXIII 632459 632459 AT
chrXIII 632465 632465 AT
chrXIII 632471 632471 CG
chrXIII 632627 632627 T
chrXIII 632630 632630 C
chrXIII 632645 632645 C
chrXIII 632657 632657 C
chrXIII 632663 632663 C
chrXIII 632744 632744 AT
chrXIII 632759 632759 CG
chrXIII 632768 632768 AT
chrXIII 632773 632773 CG
chrXIII 632777 632777 CG
chrXIII 633152 633152 A
chrXIII 633167 633167 T
chrXIII 633170 633170 G
chrXIII 633203 633203 A
chrXIII 633233 633233 A
chrXIII 633272 633272 CG
chrXIII 633305 633305 AT
chrXIII 633335 633335 CG
chrXIII 633347 633347 AT
chrXIII 633359 633359 AT
chrXIII 633386 633386 AT
chrXIII 633458 633458 CG
chrXIII 633506 633506 CG
chrXIII 633527 633527 CG
chrXIII 633536 633536 AT
chrXIII 633539 633539 CG
chrXIII 633563 633563 AT
chrXIII 633713 633713 A
chrXIII 633728 633728 C
chrXIII 633758 633758 C
chrXIII 633767 633767 T
chrXIII 633785 633785 T
chrXIII 633824 633824 A
chrXIII 633830 633830 C
chrXIII 633833 633833 G
chrXIII 633869 633869 C
chrXIII 633893 633893 A
chrXIII 633941 633941 AT
chrXIII 633983 633983 AT
chrXIII 634007 634007 AT
chrXIII 634010 634010 AT
chrXIII 634013 634013 AT
chrXIII 634034 634034 A
chrXIII 634058 634058 G
chrXIII 634064 634064 C
chrXIII 634073 634073 T
chrXIII 634091 634091 T
chrXIII 634094 634094 T
chrXIII 634208 634208 CG
chrXIII 634232 634232 CG
chrXIII 634235 634235 AT
chrXIII 634244 634244 AT
chrXIII 634250 634250 CG
chrXIII 651785 651785 T
chrXIII 651787 651787 G
chrXIII 651790 651790 C
chrXIII 651799 651799 C
chrXIII 651814 651814 C
chrXIII 651895 651895 CG
chrXIII 651907 651907 AT
chrXIII 651908 651908 C
chrXIII 651909 651909 G
chrXIII 651910 651910 G
chrXIII 651911 651911 T
chrXIII 651912 651912 G
chrXIII 651913 651913 T
chrXIII 732931 732931 C
chrXIII 732949 732949 C
chrXIII 732952 732952 T
chrXIII 732961 732961 A
chrXIII 732988 732988 C
chrXIII 733018 733018 C
chrXIII 733024 733024 C
chrXIII 733072 733072 A
chrXIII 733084 733084 T
chrXIII 733115 733115 A
chrXIII 733117 733117 T
chrXIII 733126 733126 A
chrXIII 753300 753300 T
chrXIII 753303 753303 A
chrXIII 753315 753315 G
chrXIII 753324 753324 G
chrXIII 753342 753342 A
chrXIII 753408 753408 A
chrXIII 753453 753453 T
chrXIII 753477 753477 G
chrXIII 753498 753498 A
chrXIII 753513 753513 A
chrXIII 753540 753540 G
chrXIII 753603 753603 T
chrXIII 753636 753636 G
chrXIII 753639 753639 G
chrXIII 753657 753657 A
chrXIII 753690 753690 G
chrXIII 753702 753702 T
chrXIII 768533 768533 A
chrXIII 768534 768534 C
chrXIII 768535 768535 AT
chrXIII 768536 768536 ACG
chrXIII 768537 768537 AT
chrXIII 768538 768538 CGT
chrXIII 768539 768539 ACG
chrXIII 768540 768540 ACT
chrXIII 768541 768541 CGT
chrXIII 768542 768542 ACG
chrXIII 768543 768543 ACG
chrXIII 768544 768544 ACT
chrXIII 768545 768545 ACG
chrXIII 768546 768546 AGT
chrXIII 768547 768547 ACT
chrXIII 768555 768555 G
chrXIII 768558 768558 GT
chrXIII 768559 768559 CG
chrXIII 768560 768560 GT
chrXIII 768562 768562 C
chrXIII 768567 768567 AC
chrXIII 768568 768568 C
chrXIII 768569 768569 A
chrXIII 768585 768585 G
chrXIII 768590 768590 T
chrXIII 768591 768591 A
chrXIII 768594 768594 G
chrXIII 768607 768607 G
chrXIII 768612 768612 T
chrXIII 768625 768625 C
chrXIII 768628 768628 G
chrXIII 768630 768630 A
chrXIII 768631 768631 T
chrXIII 768641 768641 AT
chrXIII 768653 768653 C
chrXIII 768654 768654 AT
chrXIII 768655 768655 AT
chrXIII 768656 768656 T
chrXIII 768658 768658 CG
chrXIII 768660 768660 AT
chrXIII 768661 768661 C
chrXIII 768666 768666 A
chrXIII 768673 768673 T
chrXIII 768674 768674 A
chrXIII 768679 768679 A
chrXIII 768682 768682 C
chrXIII 768683 768683 A
chrXIII 768684 768684 CT
chrXIII 768685 768685 C
chrXIII 768686 768686 G
chrXIII 768698 768698 C
chrXIII 768699 768699 A
chrXIII 768701 768701 T
chrXIII 768702 768702 G
chrXIII 768703 768703 A
chrXIII 768707 768707 G
chrXIII 768709 768709 ACT
chrXIII 768721 768721 AT
chrXIII 768723 768723 C
chrXIII 768724 768724 GT
chrXIII 768725 768725 T
chrXIII 768726 768726 C
chrXIII 768727 768727 A
chrXIII 768728 768728 CG
chrXIII 768729 768729 C
chrXIII 768748 768748 AT
chrXIII 768756 768756 A
chrXIII 768761 768761 CG
chrXIII 768762 768762 C
chrXIII 768763 768763 AT
chrXIII 768769 768769 CG
chrXIII 768771 768771 C
chrXIII 768774 768774 T
chrXIII 768775 768775 G
chrXIII 768777 768777 T
chrXIII 768778 768778 G
chrXIII 768779 768779 G
chrXIII 768787 768787 ACGT
chrXIII 768791 768791 A
chrXIII 768805 768805 CG
chrXIII 768806 768806 AGT
chrXIII 768807 768807 AC
chrXIII 768808 768808 A
chrXIII 768809 768809 G
chrXIII 768810 768810 A
chrXIII 768811 768811 T
chrXIII 768812 768812 G
chrXIII 768813 768813 C
chrXIII 768814 768814 G
chrXIII 768815 768815 T
chrXIII 768816 768816 G
chrXIII 768817 768817 CG
chrXIII 768818 768818 AT
chrXIII 768819 768819 T
chrXIII 768820 768820 AT
chrXIII 768821 768821 AT
chrXIII 768822 768822 AT
chrXIII 768823 768823 A
chrXIII 768826 768826 ACGT
chrXIII 768827 768827 A
chrXIII 768828 768828 AT
chrXIII 768829 768829 CG
chrXIII 768833 768833 AT
chrXIII 768834 768834 ACT
chrXIII 768835 768835 AT
chrXIII 768837 768837 AT
chrXIII 768857 768857 AT
chrXIII 768858 768858 CG
chrXIII 768860 768860 A
chrXIII 768862 768862 G
chrXIII 768865 768865 CG
chrXIII 768866 768866 AT
chrXIII 768870 768870 CG
chrXIII 768871 768871 CG
chrXIII 768872 768872 AGT
chrXIII 768873 768873 AGT
chrXIII 768874 768874 AC
chrXIII 768875 768875 AGT
chrXIII 768876 768876 AC
chrXIII 768877 768877 AT
chrXIII 768878 768878 G
chrXIII 768879 768879 T
chrXIII 768880 768880 ACT
chrXIII 768881 768881 AT
chrXIII 768882 768882 ACGT
chrXIII 768883 768883 AGT
chrXIII 768884 768884 ACGT
chrXIII 768885 768885 ACT
chrXIII 768886 768886 GT
chrXIII 768887 768887 CGT
chrXIII 768888 768888 ACGT
chrXIII 768889 768889 ACGT
chrXIII 768890 768890 AC
chrXIII 768891 768891 CT
chrXIII 768892 768892 CT
chrXIII 768893 768893 G
chrXIII 808525 808525 T
chrXIII 808526 808526 T
chrXIII 808527 808527 A
chrXIII 808528 808528 C
chrXIII 808529 808529 G
chrXIII 808533 808533 CT
chrXIII 808534 808534 T
chrXIII 808535 808535 CT
chrXIII 808536 808536 C
chrXIII 808542 808542 T
chrXIII 808543 808543 A
chrXIII 808545 808545 GT
chrXIII 808548 808548 G
chrXIII 808549 808549 A
chrXIII 808550 808550 G
chrXIII 808552 808552 T
chrXIII 808553 808553 A
chrXIII 808559 808559 T
chrXIII 808576 808576 G
chrXIII 808578 808578 G
chrXIII 808580 808580 G
chrXIII 808583 808583 T
chrXIII 808609 808609 CT
chrXIII 808610 808610 T
chrXIII 808612 808612 T
chrXIII 808614 808614 C
chrXIII 808615 808615 A
chrXIII 808621 808621 A
chrXIII 808622 808622 C
chrXIII 808623 808623 A
chrXIII 808627 808627 T
chrXIII 808644 808644 T
chrXIII 808663 808663 CG
chrXIII 808679 808679 A
chrXIII 808685 808685 CG
chrXIII 808725 808725 AT
chrXIII 808734 808734 CG
chrXIII 808735 808735 AGT
chrXIII 808741 808741 T
chrXIII 808742 808742 AT
chrXIII 808744 808744 GT
chrXIII 808746 808746 C
chrXIII 808747 808747 A
chrXIII 808749 808749 CG
chrXIII 808753 808753 CG
chrXIII 808764 808764 CG
chrXIII 808769 808769 C
chrXIII 808802 808802 CG
chrXIII 808803 808803 AT
chrXIII 808827 808827 AT
chrXIII 808828 808828 AT
chrXIII 808845 808845 CG
chrXIII 808856 808856 G
chrXIII 808857 808857 AT
chrXIII 808875 808875 AT
chrXIII 808881 808881 AT
chrXIII 808887 808887 CG
chrXIII 808907 808907 ACG
chrXIII 808908 808908 ACGT
chrXIII 808909 808909 ACGT
chrXIII 808910 808910 ACGT
chrXIII 808911 808911 ACGT
chrXIII 808912 808912 AT
chrXIII 808913 808913 ACGT
chrXIII 808914 808914 AT
chrXIII 808915 808915 AGT
chrXIII 808916 808916 AGT
chrXIII 808917 808917 GT
chrXIII 808918 808918 AT
chrXIII 808919 808919 CG
chrXIII 808920 808920 A
chrXIII 837911 837911 T
chrXIII 837912 837912 T
chrXIII 837913 837913 A
chrXIII 837914 837914 A
chrXIII 837915 837915 C
chrXIII 837916 837916 CG
chrXIII 837917 837917 AT
chrXIII 837918 837918 T
chrXIII 837919 837919 AC
chrXIII 837920 837920 AG
chrXIII 837921 837921 A
chrXIII 837922 837922 T
chrXIII 837923 837923 T
chrXIII 837924 837924 ACG
chrXIII 837925 837925 AC
chrXIII 837926 837926 CT
chrXIII 837927 837927 T
chrXIII 837971 837971 T
chrXIII 838018 838018 T
chrXIII 838024 838024 ACG
chrXIII 838026 838026 AGT
chrXIII 838027 838027 AGT
chrXIII 838028 838028 AC
chrXIII 838029 838029 CG
chrXIII 838030 838030 C
chrXIII 838031 838031 C
chrXIII 838032 838032 AT
chrXIII 838033 838033 CT
chrXIII 838034 838034 A
chrXIII 838035 838035 CG
chrXIII 838036 838036 AT
chrXIII 838037 838037 AT
chrXIII 838038 838038 A
chrXIII 873888 873888 G
chrXIII 873896 873896 G
chrXIII 873897 873897 G
chrXIII 873906 873906 G
chrXIII 873956 873956 G
chrXIII 874146 874146 G
chrXIII 874157 874157 G
chrXIII 874162 874162 A
chrXIII 874163 874163 C
chrXIII 874182 874182 G
chrXIII 874197 874197 G
chrXIII 908215 908215 A
chrXIII 908218 908218 T
chrXIII 908246 908246 T
chrXIII 908247 908247 C
chrXIII 908251 908251 A
chrXIII 908268 908268 T
chrXIII 908270 908270 G
chrXIII 908275 908275 A
chrXIII 908282 908282 T
chrXIII 908283 908283 C
chrXIII 908329 908329 A
chrXIII 908333 908333 G
chrXIII 908334 908334 C
chrXIII 908354 908354 G
chrXIII 908355 908355 T
chrXIII 908359 908359 G
chrXIII 908365 908365 G
chrXIII 908376 908376 C
chrXIII 908378 908378 T
chrXIII 908437 908437 A
chrXIII 908441 908441 G
chrXIII 908442 908442 C
chrXIII 908444 908444 C
chrXIII 908446 908446 A
chrXIII 908467 908467 G
chrXIII 908470 908470 C
chrXIII 908473 908473 A
chrXIII 908491 908491 A
chrXIII 908498 908498 T
chrXIII 908499 908499 C
chrXIII 908527 908527 G
chrXIII 908534 908534 G
chrXIII 908535 908535 T
chrXIII 908545 908545 C
chrXIII 908549 908549 A
chrXIII 908550 908550 T
chrXIII 908552 908552 T
chrXIII 908554 908554 G
chrXIII 908563 908563 G
chrXIII 908581 908581 CG
chrXIII 908585 908585 A
chrXIII 908586 908586 T
chrXIII 908599 908599 A
chrXIII 908617 908617 A
chrXIII 917539 917539 A
chrXIII 917556 917556 A
chrXIII 917558 917558 T
chrXIII 917559 917559 T
chrXIII 917561 917561 A
chrXIII 917562 917562 C
chrXIII 917574 917574 C
chrXIII 917789 917789 AT
chrXIII 917863 917863 AT
chrXIII 917883 917883 G
chrXIII 917884 917884 G
chrXIII 917885 917885 AT
chrXIII 917886 917886 CT
chrXIII 917887 917887 GT
chrXIII 917888 917888 T
chrXIII 917892 917892 AT
chrXIII 917894 917894 AT
chrXIII 917897 917897 AT
chrXIII 917898 917898 AT
chrXIII 917899 917899 CG
chrXIII 917908 917908 A
chrXIII 917973 917973 T
chrXIII 917992 917992 AT
chrXIII 917993 917993 A
chrXIII 917999 917999 AT
chrXIII 918000 918000 CG
chrXIII 918001 918001 G
chrXIII 918002 918002 GT
chrXIII 918003 918003 GT
chrXIII 918031 918031 A
chrXIII 918032 918032 A
chrXIII 918033 918033 G
chrXIII 918043 918043 G
chrXIII 918044 918044 G
chrXIII 918046 918046 A
chrXIII 918054 918054 A
chrXIII 918117 918117 C
chrXIII 918118 918118 C
chrXIII 918119 918119 A
chrXIII 918120 918120 T
chrXIII 918121 918121 C
chrXIII 918122 918122 AG
chrXIII 918123 918123 CG
chrXIII 918124 918124 C
chrXIII 918134 918134 AT
chrXIII 918135 918135 A
chrXIII 918136 918136 AT
chrXIII 918137 918137 A
chrXIII 918138 918138 A
chrXIII 918144 918144 G
chrXIII 918145 918145 C
chrXIII 918152 918152 G
chrXIII 918181 918181 A
chrXIII 918260 918260 CG
chrXIII 918322 918322 AT
chrXIII 918324 918324 T
chrXIII 918330 918330 A
chrXIII 918447 918447 AT
chrXIII 918474 918474 CG
chrXIII 918497 918497 CG
chrXIII 918675 918675 AT
chrXIII 918779 918779 C
chrXIII 918969 918969 T
chrXIII 918981 918981 T
chrXIII 919026 919026 G
chrXIII 919196 919196 CG
chrXIII 919198 919198 CG
chrXIII 919224 919224 A
chrXIII 919291 919291 CG
chrXIII 919292 919292 AT
chrXIII 919300 919300 G
chrXIII 919313 919313 T
chrXIII 919318 919318 T
chrXIII 919319 919319 C
chrXIII 919322 919322 T
chrXIII 919323 919323 C
chrXIII 919324 919324 C
chrXIII 919337 919337 C
chrXIII 919341 919341 A
chrXIII 919400 919400 CG
chrXIII 919401 919401 CG
chrXIII 919415 919415 G
chrXIII 919416 919416 A
chrXIII 919417 919417 AG
chrXIII 919418 919418 C
chrXIII 919419 919419 C
chrXIII 919420 919420 T
chrXIII 919421 919421 C
chrXIII 919423 919423 T
chrXIII 919424 919424 G
chrXIII 919425 919425 AG
chrXIII 919428 919428 AT
chrXIII 919429 919429 CG
chrXIII 919441 919441 C
chrXIII 919476 919476 G
chrXIII 919565 919565 CG
chrXIII 919637 919637 CG
chrXIII 919676 919676 CG
chrXIII 919702 919702 AT
chrXIII 919704 919704 AT
chrXIII 919715 919715 G
chrXIII 919716 919716 G
chrXIII 919731 919731 A
chrXIII 919732 919732 T
chrXIII 919733 919733 G
chrXIII 919735 919735 C
chrXIII 919736 919736 A
chrXIII 919739 919739 G
chrXIII 919741 919741 T
chrXIII 919742 919742 C
chrXIII 919743 919743 G
chrXIII 919945 919945 CG
chrXIII 919960 919960 CG
chrXIII 919972 919972 AT
chrXIII 920135 920135 CG
chrXIII 920330 920330 AT
chrXIII 920654 920654 AT
chrXIII 920732 920732 AT
chrXIII 920744 920744 AT
chrXIII 920756 920756 AT
chrXIII 920778 920778 CG
chrXIII 920918 920918 CG
chrXIII 920936 920936 CG
chrXIII 920978 920978 AT
chrXIII 921041 921041 AT
chrXIII 921206 921206 CG
chrXIII 921403 921403 T
chrXIII 921404 921404 C
chrXIII 921405 921405 T
chrXIII 921407 921407 G
chrXIII 921408 921408 T
chrXIII 921411 921411 C
chrXIII 921412 921412 C
chrXIII 921413 921413 T
chrXIII 921417 921417 T
chrXIII 921418 921418 T
chrXIII 921433 921433 AT
chrXIII 921439 921439 G
chrXIII 921440 921440 CG
chrXIII 921441 921441 AT
chrXIII 921443 921443 AT
chrXIII 921444 921444 AT
chrXIII 921445 921445 AT
chrXIII 921911 921911 AT
chrXIII 921949 921949 CG
chrXIII 921982 921982 AT
chrXIII 922056 922056 AT
chrXIII 922118 922118 CG
chrXIII 922136 922136 C
chrXIII 922138 922138 G
chrXIII 922141 922141 A
chrXIII 922144 922144 T
chrXIII 922145 922145 A
chrXIII 922146 922146 G
chrXIII 922148 922148 CG
chrXIII 922149 922149 AT
chrXIII 922152 922152 C
chrXIII 922153 922153 AG
chrXIII 922154 922154 T
chrXIII 922156 922156 C
chrXIII 922258 922258 AT
chrXIII 922267 922267 AT
chrXIII 922282 922282 CG
chrXIII 922307 922307 T
chrXIII 922308 922308 C
chrXIII 922309 922309 T
chrXIII 922323 922323 T
chrXIII 922324 922324 A
chrXIII 922332 922332 C
chrXIII 922340 922340 T
chrXIII 922388 922388 G
chrXIII 922424 922424 AT
chrXIII 922442 922442 AT
chrXIII 922445 922445 CG
chrXIII 922448 922448 CG
chrXIII 922451 922451 CG
chrXIII 922454 922454 CG
chrXIII 922470 922470 CG
chrXIII 922472 922472 C
chrXIII 922483 922483 G
chrXIII 922489 922489 G
chrXIII 922493 922493 C
chrXIII 922496 922496 C
chrXIII 922526 922526 T
chrXIII 922527 922527 G
chrXIII 922535 922535 C
chrXIII 922538 922538 G
chrXIII 922552 922552 C
chrXIII 922554 922554 G
chrXIII 922557 922557 C
chrXIII 922563 922563 G
chrXIII 922572 922572 C
chrXIII 922591 922591 AT
chrXIII 922594 922594 AT
chrXIII 922596 922596 AT
chrXIII 922600 922600 T
chrXIII 922608 922608 A
chrXIII 922612 922612 C
chrXIII 922624 922624 AG
chrXIII 922630 922630 AT
chrXIII 922637 922637 CG
chrXIII 922639 922639 AT
chrXIII 922664 922664 CG
chrXIII 922667 922667 AT
chrXIII 922673 922673 CG
chrXIII 922679 922679 AT
chrXIII 922688 922688 T
chrXIII 922692 922692 A
chrXIII 922703 922703 C
chrXIII 922739 922739 G
chrXIII 922742 922742 AT
chrXIII 922793 922793 CG
chrXIII 922825 922825 CG
chrXIII 922826 922826 AT
chrXIII 922844 922844 AT
chrXIII 922883 922883 T
chrXIII 922922 922922 AT
chrXIII 922934 922934 T
chrXIII 922946 922946 AT
chrXIII 922949 922949 CG
chrXIII 922961 922961 CG
chrXIII 922964 922964 C
chrXIII 922967 922967 CG
chrXIII 922982 922982 CG
chrXIII 923019 923019 C
chrXIII 923021 923021 T
chrXIII 923024 923024 C
chrXIII 923046 923046 G
chrXIII 923047 923047 A
chrXIII 923048 923048 C
chrXIII 923049 923049 AT
chrXIII 923051 923051 T
chrXIII 923056 923056 CG
chrXIII 923057 923057 AT
chrXIII 923058 923058 AT
chrXIII 923061 923061 CG
chrXIII 923062 923062 AT
chrXIII 923064 923064 A
chrXIII 923106 923106 T
chrXIII 923169 923169 AT
chrXIII 923177 923177 CG
chrXIII 923196 923196 AT
chrXIII 923206 923206 AT
chrXIII 923213 923213 CG
chrXIII 923214 923214 CG
chrXIII 923263 923263 C
chrXIII 923265 923265 A
chrXIII 923271 923271 C
chrXIII 923299 923299 C
chrXIII 923305 923305 C
chrXIII 923331 923331 C
chrXIII 923363 923363 GT
chrXIII 923364 923364 T
chrXIII 923365 923365 T
chrXIII 923367 923367 A
chrXIII 923368 923368 G
chrXIII 923369 923369 GT
chrXIII 923370 923370 T
chrXIII 923372 923372 AT
chrXIII 923375 923375 AT
chrXIII 923430 923430 G
chrXIII 923469 923469 AT
chrXIII 923473 923473 AT
chrXIII 923478 923478 AT
chrXIII 923489 923489 CG
chrXIII 923490 923490 AT
chrXIII 923508 923508 C
chrXIII 923631 923631 A
chrXIII 923632 923632 T
chrXIII 923636 923636 A
chrXIII 923640 923640 A
chrXIII 923654 923654 C
chrXIII 923657 923657 AC
chrXIII 923659 923659 AC
chrXIII 923665 923665 AC
chrXIII 923669 923669 G
chrXIII 923673 923673 T
chrXIII 923675 923675 T
chrXIII 923679 923679 C
chrXIII 923686 923686 G
chrXIII 923689 923689 T
chrXIII 923690 923690 T
chrXIII 923693 923693 T
chrXIII 923697 923697 G
chrXIII 923701 923701 C
chrXIII 923706 923706 AT
chrXIII 923707 923707 C
chrXIII 923708 923708 T
chrXIII 923710 923710 A
chrXIII 923712 923712 C
chrXIII 923717 923717 A
chrXIII 923722 923722 G
chrXIII 923725 923725 A
chrXIII 923726 923726 G
chrXIII 923729 923729 A
chrXIII 923745 923745 G
chrXIII 923746 923746 CG
chrXIII 923749 923749 A
chrXIII 923751 923751 AT
chrXIII 923752 923752 CG
chrXIII 923758 923758 CG
chrXIII 923761 923761 G
chrXIII 923767 923767 CG
chrXIII 923768 923768 T
chrXIII 923772 923772 A
chrXIII 923778 923778 A
chrXIII 923780 923780 A
chrXIII 923782 923782 CG
chrXIII 923800 923800 T
chrXIII 923809 923809 CG
chrXIII 923810 923810 C
chrXIII 923812 923812 G
chrXIII 923819 923819 AT
chrXIII 923960 923960 T
chrXIII 923965 923965 A
chrXIII 923966 923966 T
chrXIII 923969 923969 G
chrXIII 923987 923987 A
chrXIII 924028 924028 A
chrXIII 924029 924029 G
chrXIII 924037 924037 C
chrXIII 924046 924046 A
chrXIII 924072 924072 G
chrXIII 924074 924074 AT
chrXIII 924078 924078 G
chrXIII 924093 924093 G
chrXIII 924136 924136 G
chrXIII 924140 924140 G
chrXIII 924155 924155 G
chrXIII 924164 924164 G
