# Supplementary material for: Sequence Profiling of the Saccharomyces cerevisiae Genome Permits Deconvolution of Unique and Multialigned Reads for Variant Detection
Source: G3 (Bethesda). 2014 Feb 20;4(4):707–15. doi: 10.1534/g3.113.009464 (PMC4059241; doi:10.1534/g3.113.009464)
Supplement: Supporting Information [file supp_g3.113.009464_FileS1.zip › resources/100nt/chrXIV_100_intrasnv.bed]

track name=intraSNV_100 description="intra SNV from HTS profile"
chrXIV 9 9 T
chrXIV 14 14 GT
chrXIV 15 15 AC
chrXIV 16 16 CG
chrXIV 17 17 CG
chrXIV 18 18 T
chrXIV 20 20 A
chrXIV 21 21 T
chrXIV 22 22 T
chrXIV 23 23 T
chrXIV 24 24 T
chrXIV 44 44 T
chrXIV 64 64 A
chrXIV 70 70 T
chrXIV 75 75 C
chrXIV 78 78 T
chrXIV 79 79 T
chrXIV 80 80 T
chrXIV 83 83 C
chrXIV 94 94 G
chrXIV 105 105 T
chrXIV 125 125 A
chrXIV 154 154 C
chrXIV 155 155 T
chrXIV 156 156 A
chrXIV 193 193 G
chrXIV 194 194 C
chrXIV 203 203 C
chrXIV 208 208 C
chrXIV 212 212 T
chrXIV 213 213 C
chrXIV 217 217 G
chrXIV 264 264 A
chrXIV 266 266 A
chrXIV 281 281 T
chrXIV 291 291 T
chrXIV 294 294 T
chrXIV 298 298 CT
chrXIV 299 299 A
chrXIV 300 300 G
chrXIV 308 308 T
chrXIV 346 346 G
chrXIV 396 396 CG
chrXIV 397 397 AT
chrXIV 398 398 AC
chrXIV 399 399 G
chrXIV 401 401 T
chrXIV 402 402 A
chrXIV 403 403 G
chrXIV 406 406 CG
chrXIV 409 409 T
chrXIV 413 413 AT
chrXIV 414 414 AT
chrXIV 415 415 AT
chrXIV 416 416 T
chrXIV 417 417 A
chrXIV 418 418 G
chrXIV 419 419 CT
chrXIV 420 420 T
chrXIV 475 475 A
chrXIV 476 476 T
chrXIV 477 477 C
chrXIV 480 480 C
chrXIV 481 481 A
chrXIV 482 482 T
chrXIV 489 489 T
chrXIV 496 496 C
chrXIV 532 532 CG
chrXIV 553 553 T
chrXIV 578 578 C
chrXIV 606 606 AT
chrXIV 629 629 G
chrXIV 679 679 T
chrXIV 704 704 G
chrXIV 819 819 C
chrXIV 841 841 C
chrXIV 842 842 A
chrXIV 873 873 T
chrXIV 884 884 CG
chrXIV 951 951 A
chrXIV 1102 1102 T
chrXIV 1119 1119 AT
chrXIV 1130 1130 AT
chrXIV 1187 1187 A
chrXIV 1229 1229 T
chrXIV 1237 1237 T
chrXIV 1275 1275 C
chrXIV 1319 1319 C
chrXIV 1322 1322 G
chrXIV 1342 1342 AT
chrXIV 1460 1460 G
chrXIV 1492 1492 G
chrXIV 1580 1580 G
chrXIV 1583 1583 G
chrXIV 1584 1584 G
chrXIV 1595 1595 AT
chrXIV 1599 1599 C
chrXIV 1604 1604 C
chrXIV 1605 1605 T
chrXIV 1616 1616 A
chrXIV 1619 1619 GT
chrXIV 1620 1620 T
chrXIV 1631 1631 AT
chrXIV 1635 1635 CG
chrXIV 1641 1641 AT
chrXIV 1648 1648 C
chrXIV 1650 1650 A
chrXIV 1652 1652 AT
chrXIV 1655 1655 GT
chrXIV 1656 1656 T
chrXIV 1671 1671 T
chrXIV 1677 1677 C
chrXIV 1684 1684 T
chrXIV 1688 1688 G
chrXIV 1691 1691 A
chrXIV 1692 1692 G
chrXIV 1694 1694 A
chrXIV 1707 1707 T
chrXIV 1713 1713 C
chrXIV 1720 1720 AT
chrXIV 1724 1724 G
chrXIV 1727 1727 G
chrXIV 1728 1728 G
chrXIV 1730 1730 AT
chrXIV 1739 1739 C
chrXIV 1743 1743 T
chrXIV 1748 1748 C
chrXIV 1749 1749 C
chrXIV 1751 1751 A
chrXIV 1753 1753 C
chrXIV 1758 1758 A
chrXIV 1760 1760 G
chrXIV 1763 1763 G
chrXIV 1764 1764 G
chrXIV 1773 1773 A
chrXIV 1775 1775 A
chrXIV 1779 1779 T
chrXIV 1794 1794 G
chrXIV 1796 1796 A
chrXIV 1799 1799 AT
chrXIV 1800 1800 T
chrXIV 1801 1801 T
chrXIV 1805 1805 A
chrXIV 1811 1811 CG
chrXIV 1815 1815 AT
chrXIV 1820 1820 CG
chrXIV 1821 1821 T
chrXIV 1824 1824 CG
chrXIV 1825 1825 AT
chrXIV 1830 1830 AT
chrXIV 1832 1832 AT
chrXIV 1835 1835 T
chrXIV 1836 1836 T
chrXIV 1838 1838 G
chrXIV 1841 1841 A
chrXIV 1847 1847 C
chrXIV 1851 1851 C
chrXIV 1856 1856 C
chrXIV 1857 1857 T
chrXIV 1859 1859 A
chrXIV 1860 1860 A
chrXIV 1861 1861 C
chrXIV 1866 1866 A
chrXIV 1868 1868 G
chrXIV 1869 1869 CG
chrXIV 1871 1871 CG
chrXIV 1872 1872 CG
chrXIV 1875 1875 AT
chrXIV 1881 1881 ACGT
chrXIV 1883 1883 A
chrXIV 1887 1887 T
chrXIV 1902 1902 G
chrXIV 1904 1904 A
chrXIV 1905 1905 G
chrXIV 1907 1907 C
chrXIV 1911 1911 T
chrXIV 1913 1913 A
chrXIV 1919 1919 C
chrXIV 1923 1923 AT
chrXIV 1928 1928 CG
chrXIV 1929 1929 T
chrXIV 1932 1932 CG
chrXIV 1933 1933 A
chrXIV 1938 1938 AT
chrXIV 1940 1940 A
chrXIV 1949 1949 A
chrXIV 1955 1955 C
chrXIV 1959 1959 C
chrXIV 1964 1964 C
chrXIV 1968 1968 A
chrXIV 1969 1969 C
chrXIV 1973 1973 A
chrXIV 1977 1977 CG
chrXIV 1979 1979 AGT
chrXIV 1980 1980 AT
chrXIV 1982 1982 G
chrXIV 1983 1983 CG
chrXIV 1985 1985 A
chrXIV 1989 1989 ACGT
chrXIV 1991 1991 A
chrXIV 1994 1994 G
chrXIV 1995 1995 C
chrXIV 1997 1997 G
chrXIV 1999 1999 T
chrXIV 2000 2000 CG
chrXIV 2001 2001 GT
chrXIV 2003 2003 CG
chrXIV 2004 2004 AG
chrXIV 2005 2005 G
chrXIV 2007 2007 C
chrXIV 2008 2008 CT
chrXIV 2020 2020 AT
chrXIV 2052 2052 T
chrXIV 2082 2082 T
chrXIV 2098 2098 AT
chrXIV 2123 2123 AT
chrXIV 2176 2176 C
chrXIV 2177 2177 A
chrXIV 2178 2178 G
chrXIV 2180 2180 A
chrXIV 2181 2181 CT
chrXIV 2182 2182 ACG
chrXIV 2183 2183 T
chrXIV 2185 2185 A
chrXIV 2187 2187 C
chrXIV 2190 2190 A
chrXIV 2204 2204 G
chrXIV 2205 2205 C
chrXIV 2206 2206 AC
chrXIV 2207 2207 AGT
chrXIV 2208 2208 CG
chrXIV 2209 2209 C
chrXIV 2210 2210 C
chrXIV 2213 2213 T
chrXIV 2220 2220 AT
chrXIV 2222 2222 CG
chrXIV 2225 2225 AT
chrXIV 2226 2226 CG
chrXIV 2229 2229 AT
chrXIV 2230 2230 CG
chrXIV 2231 2231 AT
chrXIV 2282 2282 T
chrXIV 2288 2288 C
chrXIV 2312 2312 G
chrXIV 2340 2340 G
chrXIV 2342 2342 G
chrXIV 2345 2345 A
chrXIV 2346 2346 CG
chrXIV 2347 2347 C
chrXIV 2348 2348 C
chrXIV 2372 2372 A
chrXIV 2462 2462 T
chrXIV 2478 2478 AT
chrXIV 2484 2484 T
chrXIV 2492 2492 C
chrXIV 2525 2525 A
chrXIV 2526 2526 AT
chrXIV 2527 2527 GT
chrXIV 2528 2528 CT
chrXIV 2529 2529 AC
chrXIV 2530 2530 A
chrXIV 2531 2531 C
chrXIV 2532 2532 AT
chrXIV 2533 2533 A
chrXIV 2534 2534 A
chrXIV 2536 2536 AT
chrXIV 2537 2537 ACG
chrXIV 2538 2538 CG
chrXIV 2540 2540 AT
chrXIV 2543 2543 G
chrXIV 2643 2643 C
chrXIV 2704 2704 G
chrXIV 2734 2734 T
chrXIV 2831 2831 T
chrXIV 2879 2879 AT
chrXIV 2891 2891 CG
chrXIV 2993 2993 C
chrXIV 3141 3141 T
chrXIV 3190 3190 CG
chrXIV 3196 3196 CG
chrXIV 3259 3259 C
chrXIV 3275 3275 AT
chrXIV 3373 3373 A
chrXIV 3429 3429 CG
chrXIV 3437 3437 A
chrXIV 3494 3494 G
chrXIV 3503 3503 G
chrXIV 3505 3505 CG
chrXIV 3511 3511 T
chrXIV 3560 3560 G
chrXIV 3599 3599 C
chrXIV 3619 3619 AT
chrXIV 3620 3620 CG
chrXIV 3621 3621 AT
chrXIV 3624 3624 CG
chrXIV 3626 3626 CG
chrXIV 3628 3628 CG
chrXIV 3629 3629 AT
chrXIV 3961 3961 T
chrXIV 3994 3994 T
chrXIV 3996 3996 A
chrXIV 3997 3997 A
chrXIV 3998 3998 C
chrXIV 4001 4001 T
chrXIV 4003 4003 A
chrXIV 4004 4004 C
chrXIV 4005 4005 C
chrXIV 4036 4036 C
chrXIV 4082 4082 G
chrXIV 4103 4103 AT
chrXIV 4255 4255 CG
chrXIV 4297 4297 CG
chrXIV 4390 4390 AT
chrXIV 4391 4391 AT
chrXIV 4403 4403 AT
chrXIV 4430 4430 CG
chrXIV 4433 4433 AT
chrXIV 4470 4470 T
chrXIV 4476 4476 A
chrXIV 4477 4477 T
chrXIV 4478 4478 A
chrXIV 4507 4507 AT
chrXIV 4514 4514 CG
chrXIV 4518 4518 CG
chrXIV 4532 4532 CG
chrXIV 4576 4576 T
chrXIV 4577 4577 CT
chrXIV 4579 4579 AC
chrXIV 4580 4580 C
chrXIV 4581 4581 C
chrXIV 4582 4582 C
chrXIV 4583 4583 AT
chrXIV 4603 4603 T
chrXIV 4651 4651 AT
chrXIV 4700 4700 AT
chrXIV 4713 4713 CG
chrXIV 4742 4742 AT
chrXIV 4820 4820 AT
chrXIV 4840 4840 CG
chrXIV 4886 4886 AT
chrXIV 4940 4940 AT
chrXIV 4953 4953 C
chrXIV 4956 4956 C
chrXIV 4957 4957 AC
chrXIV 4958 4958 C
chrXIV 4960 4960 C
chrXIV 4962 4962 C
chrXIV 4969 4969 C
chrXIV 4985 4985 AT
chrXIV 5034 5034 AT
chrXIV 5108 5108 G
chrXIV 5109 5109 T
chrXIV 5110 5110 A
chrXIV 5112 5112 C
chrXIV 5113 5113 G
chrXIV 5114 5114 AT
chrXIV 5115 5115 CG
chrXIV 5116 5116 T
chrXIV 5117 5117 AT
chrXIV 5118 5118 CG
chrXIV 5119 5119 AT
chrXIV 5150 5150 CG
chrXIV 5158 5158 CG
chrXIV 5161 5161 C
chrXIV 5174 5174 CG
chrXIV 5181 5181 C
chrXIV 5192 5192 AT
chrXIV 5206 5206 AT
chrXIV 5221 5221 CG
chrXIV 5225 5225 CG
chrXIV 5273 5273 AT
chrXIV 5283 5283 T
chrXIV 5290 5290 CG
chrXIV 5300 5300 A
chrXIV 5301 5301 GT
chrXIV 5302 5302 AT
chrXIV 5303 5303 C
chrXIV 5305 5305 A
chrXIV 5306 5306 C
chrXIV 5307 5307 G
chrXIV 5309 5309 A
chrXIV 5313 5313 T
chrXIV 5314 5314 AG
chrXIV 5315 5315 AG
chrXIV 5317 5317 C
chrXIV 5318 5318 T
chrXIV 5319 5319 AG
chrXIV 5320 5320 AG
chrXIV 5419 5419 CG
chrXIV 5422 5422 CG
chrXIV 5424 5424 AT
chrXIV 5427 5427 CG
chrXIV 5429 5429 AT
chrXIV 5435 5435 T
chrXIV 5436 5436 G
chrXIV 5437 5437 CG
chrXIV 5439 5439 G
chrXIV 5441 5441 T
chrXIV 5443 5443 T
chrXIV 5444 5444 G
chrXIV 5492 5492 AT
chrXIV 5506 5506 AT
chrXIV 5533 5533 AT
chrXIV 5539 5539 CG
chrXIV 5563 5563 T
chrXIV 5600 5600 CG
chrXIV 5735 5735 A
chrXIV 5736 5736 C
chrXIV 5739 5739 T
chrXIV 5742 5742 A
chrXIV 5743 5743 GT
chrXIV 5744 5744 AC
chrXIV 5745 5745 G
chrXIV 5748 5748 AT
chrXIV 5751 5751 CG
chrXIV 5752 5752 AT
chrXIV 5801 5801 AT
chrXIV 5802 5802 C
chrXIV 5845 5845 CG
chrXIV 5854 5854 AT
chrXIV 5871 5871 CG
chrXIV 5887 5887 C
chrXIV 5888 5888 T
chrXIV 5892 5892 CG
chrXIV 5894 5894 G
chrXIV 5895 5895 A
chrXIV 5896 5896 T
chrXIV 5901 5901 AC
chrXIV 5902 5902 CT
chrXIV 5903 5903 T
chrXIV 5927 5927 C
chrXIV 5928 5928 G
chrXIV 5929 5929 CT
chrXIV 5930 5930 T
chrXIV 5931 5931 C
chrXIV 5933 5933 C
chrXIV 5935 5935 C
chrXIV 5947 5947 A
chrXIV 5957 5957 C
chrXIV 5958 5958 CG
chrXIV 5959 5959 ACT
chrXIV 5960 5960 AC
chrXIV 5961 5961 C
chrXIV 5962 5962 C
chrXIV 5963 5963 A
chrXIV 5964 5964 CG
chrXIV 5996 5996 T
chrXIV 6000 6000 T
chrXIV 6001 6001 G
chrXIV 6002 6002 T
chrXIV 6004 6004 C
chrXIV 6016 6016 AT
chrXIV 6030 6030 T
chrXIV 6031 6031 CT
chrXIV 6032 6032 AG
chrXIV 6033 6033 C
chrXIV 6035 6035 T
chrXIV 6036 6036 AG
chrXIV 6037 6037 AT
chrXIV 6038 6038 C
chrXIV 6066 6066 C
chrXIV 6077 6077 C
chrXIV 6078 6078 G
chrXIV 6080 6080 AT
chrXIV 6117 6117 C
chrXIV 6118 6118 G
chrXIV 6153 6153 C
chrXIV 6154 6154 G
chrXIV 6160 6160 C
chrXIV 6161 6161 A
chrXIV 6162 6162 G
chrXIV 6164 6164 A
chrXIV 6175 6175 A
chrXIV 6176 6176 A
chrXIV 6177 6177 T
chrXIV 6179 6179 GT
chrXIV 6181 6181 A
chrXIV 6182 6182 T
chrXIV 6183 6183 T
chrXIV 6190 6190 C
chrXIV 6194 6194 CG
chrXIV 6206 6206 AT
chrXIV 6208 6208 CG
chrXIV 6209 6209 CG
chrXIV 6212 6212 AT
chrXIV 6213 6213 CG
chrXIV 6214 6214 AT
chrXIV 6224 6224 A
chrXIV 6225 6225 T
chrXIV 6226 6226 G
chrXIV 6227 6227 T
chrXIV 6228 6228 T
chrXIV 6230 6230 AG
chrXIV 6231 6231 CG
chrXIV 6232 6232 G
chrXIV 6240 6240 A
chrXIV 6261 6261 AT
chrXIV 6302 6302 AT
chrXIV 6315 6315 AT
chrXIV 6323 6323 A
chrXIV 6324 6324 GT
chrXIV 6325 6325 G
chrXIV 6355 6355 A
chrXIV 6362 6362 CG
chrXIV 6367 6367 T
chrXIV 6369 6369 AT
chrXIV 6375 6375 A
chrXIV 6376 6376 C
chrXIV 6377 6377 A
chrXIV 6386 6386 T
chrXIV 6415 6415 AT
chrXIV 6442 6442 A
chrXIV 6443 6443 AG
chrXIV 6444 6444 CT
chrXIV 6445 6445 T
chrXIV 6446 6446 G
chrXIV 6449 6449 C
chrXIV 6500 6500 T
chrXIV 6501 6501 CT
chrXIV 6502 6502 T
chrXIV 6504 6504 G
chrXIV 6505 6505 A
chrXIV 6602 6602 AT
chrXIV 6603 6603 CG
chrXIV 6612 6612 CG
chrXIV 6617 6617 CG
chrXIV 6618 6618 GT
chrXIV 6619 6619 AGT
chrXIV 6620 6620 GT
chrXIV 6621 6621 CG
chrXIV 6622 6622 AT
chrXIV 6623 6623 CGT
chrXIV 6624 6624 AT
chrXIV 6625 6625 AT
chrXIV 6626 6626 ACGT
chrXIV 6627 6627 ACGT
chrXIV 6628 6628 AT
chrXIV 6629 6629 AT
chrXIV 6630 6630 A
chrXIV 6631 6631 AT
chrXIV 6632 6632 T
chrXIV 6633 6633 CG
chrXIV 6634 6634 T
chrXIV 6636 6636 A
chrXIV 6637 6637 CG
chrXIV 6638 6638 AT
chrXIV 6642 6642 CG
chrXIV 6731 6731 C
chrXIV 6741 6741 C
chrXIV 6744 6744 A
chrXIV 6745 6745 C
chrXIV 6748 6748 T
chrXIV 6749 6749 C
chrXIV 6750 6750 A
chrXIV 6765 6765 T
chrXIV 6781 6781 T
chrXIV 6783 6783 T
chrXIV 6818 6818 T
chrXIV 6832 6832 C
chrXIV 6844 6844 T
chrXIV 6848 6848 C
chrXIV 6875 6875 AT
chrXIV 6885 6885 CG
chrXIV 6888 6888 CG
chrXIV 6889 6889 G
chrXIV 6891 6891 T
chrXIV 6893 6893 CG
chrXIV 6897 6897 T
chrXIV 6900 6900 CG
chrXIV 6902 6902 AT
chrXIV 6906 6906 C
chrXIV 6912 6912 G
chrXIV 6914 6914 C
chrXIV 6915 6915 G
chrXIV 6923 6923 C
chrXIV 6924 6924 G
chrXIV 6932 6932 T
chrXIV 6933 6933 G
chrXIV 6935 6935 T
chrXIV 6936 6936 C
chrXIV 6941 6941 A
chrXIV 6955 6955 C
chrXIV 6956 6956 C
chrXIV 6957 6957 T
chrXIV 6964 6964 G
chrXIV 6982 6982 C
chrXIV 6984 6984 C
chrXIV 6990 6990 T
chrXIV 7000 7000 T
chrXIV 7001 7001 C
chrXIV 7003 7003 T
chrXIV 7004 7004 A
chrXIV 7007 7007 A
chrXIV 7008 7008 C
chrXIV 7010 7010 CG
chrXIV 7021 7021 G
chrXIV 7024 7024 G
chrXIV 7025 7025 C
chrXIV 7028 7028 T
chrXIV 7029 7029 AT
chrXIV 7030 7030 C
chrXIV 7031 7031 CG
chrXIV 7032 7032 AT
chrXIV 7037 7037 AT
chrXIV 7041 7041 AT
chrXIV 7042 7042 C
chrXIV 7043 7043 T
chrXIV 7044 7044 A
chrXIV 7047 7047 AT
chrXIV 7048 7048 AT
chrXIV 7057 7057 C
chrXIV 7088 7088 A
chrXIV 7089 7089 C
chrXIV 7091 7091 T
chrXIV 7092 7092 A
chrXIV 7099 7099 CT
chrXIV 7101 7101 C
chrXIV 7103 7103 GT
chrXIV 7107 7107 G
chrXIV 7108 7108 T
chrXIV 7112 7112 T
chrXIV 7122 7122 A
chrXIV 7123 7123 G
chrXIV 7126 7126 C
chrXIV 7127 7127 A
chrXIV 7128 7128 T
chrXIV 7133 7133 T
chrXIV 7134 7134 T
chrXIV 7135 7135 A
chrXIV 7136 7136 CG
chrXIV 7137 7137 C
chrXIV 7143 7143 AG
chrXIV 7144 7144 CGT
chrXIV 7145 7145 AG
chrXIV 7146 7146 T
chrXIV 7155 7155 T
chrXIV 7157 7157 G
chrXIV 7163 7163 C
chrXIV 7164 7164 C
chrXIV 7165 7165 G
chrXIV 7167 7167 AT
chrXIV 7168 7168 A
chrXIV 7173 7173 T
chrXIV 7174 7174 G
chrXIV 7185 7185 T
chrXIV 7187 7187 T
chrXIV 7189 7189 T
chrXIV 7195 7195 T
chrXIV 7199 7199 A
chrXIV 7200 7200 T
chrXIV 7202 7202 A
chrXIV 7206 7206 C
chrXIV 7209 7209 G
chrXIV 7215 7215 AT
chrXIV 7216 7216 AG
chrXIV 7217 7217 T
chrXIV 7218 7218 T
chrXIV 7221 7221 AT
chrXIV 7222 7222 CT
chrXIV 7237 7237 G
chrXIV 7238 7238 T
chrXIV 7241 7241 C
chrXIV 7242 7242 T
chrXIV 7245 7245 C
chrXIV 7250 7250 T
chrXIV 7255 7255 ACT
chrXIV 7257 7257 AT
chrXIV 7259 7259 A
chrXIV 7260 7260 CGT
chrXIV 7261 7261 AT
chrXIV 7266 7266 CG
chrXIV 7269 7269 CG
chrXIV 7270 7270 CG
chrXIV 7274 7274 AT
chrXIV 7277 7277 AT
chrXIV 7278 7278 AT
chrXIV 7279 7279 AT
chrXIV 7281 7281 CG
chrXIV 7288 7288 CG
chrXIV 7292 7292 CG
chrXIV 7293 7293 AT
chrXIV 7298 7298 AT
chrXIV 7300 7300 T
chrXIV 7301 7301 T
chrXIV 7302 7302 CGT
chrXIV 7303 7303 A
chrXIV 7308 7308 ACGT
chrXIV 7313 7313 AT
chrXIV 7315 7315 C
chrXIV 7321 7321 T
chrXIV 7327 7327 AT
chrXIV 7330 7330 A
chrXIV 7331 7331 CG
chrXIV 7334 7334 A
chrXIV 7336 7336 CG
chrXIV 7345 7345 A
chrXIV 7346 7346 AT
chrXIV 7347 7347 AT
chrXIV 7351 7351 G
chrXIV 7353 7353 AT
chrXIV 7356 7356 CG
chrXIV 7357 7357 CGT
chrXIV 7358 7358 C
chrXIV 7369 7369 T
chrXIV 7370 7370 CG
chrXIV 7376 7376 T
chrXIV 7399 7399 C
chrXIV 7400 7400 CG
chrXIV 7401 7401 T
chrXIV 7408 7408 AGT
chrXIV 7412 7412 G
chrXIV 7417 7417 AT
chrXIV 7423 7423 AT
chrXIV 7424 7424 AT
chrXIV 7425 7425 AT
chrXIV 7427 7427 ACGT
chrXIV 7432 7432 AT
chrXIV 7436 7436 CG
chrXIV 7438 7438 AT
chrXIV 7439 7439 T
chrXIV 7444 7444 AT
chrXIV 7446 7446 AT
chrXIV 7452 7452 G
chrXIV 7462 7462 CG
chrXIV 7465 7465 AT
chrXIV 7467 7467 AG
chrXIV 7468 7468 T
chrXIV 7470 7470 C
chrXIV 7472 7472 T
chrXIV 7474 7474 A
chrXIV 7476 7476 T
chrXIV 7477 7477 A
chrXIV 7478 7478 CT
chrXIV 7479 7479 A
chrXIV 7481 7481 C
chrXIV 7482 7482 AG
chrXIV 7483 7483 G
chrXIV 7502 7502 A
chrXIV 7522 7522 C
chrXIV 7541 7541 T
chrXIV 7542 7542 A
chrXIV 7556 7556 A
chrXIV 7557 7557 T
chrXIV 7558 7558 C
chrXIV 7559 7559 C
chrXIV 7561 7561 A
chrXIV 7565 7565 T
chrXIV 7585 7585 G
chrXIV 7588 7588 T
chrXIV 7595 7595 A
chrXIV 7614 7614 C
chrXIV 7622 7622 A
chrXIV 7628 7628 CT
chrXIV 7631 7631 C
chrXIV 7632 7632 T
chrXIV 7636 7636 T
chrXIV 7637 7637 T
chrXIV 7639 7639 T
chrXIV 7646 7646 C
chrXIV 7658 7658 A
chrXIV 7698 7698 AT
chrXIV 7699 7699 G
chrXIV 7722 7722 CG
chrXIV 7727 7727 AT
chrXIV 7730 7730 C
chrXIV 7737 7737 AT
chrXIV 7746 7746 AT
chrXIV 7752 7752 A
chrXIV 7753 7753 AT
chrXIV 7865 7865 AT
chrXIV 7866 7866 A
chrXIV 7867 7867 G
chrXIV 7868 7868 A
chrXIV 7870 7870 T
chrXIV 7871 7871 AGT
chrXIV 7872 7872 T
chrXIV 7873 7873 C
chrXIV 7874 7874 T
chrXIV 7875 7875 T
chrXIV 7876 7876 C
chrXIV 7877 7877 T
chrXIV 7880 7880 AT
chrXIV 7881 7881 T
chrXIV 7882 7882 G
chrXIV 7883 7883 A
chrXIV 7884 7884 C
chrXIV 7888 7888 T
chrXIV 7889 7889 T
chrXIV 7890 7890 AT
chrXIV 7891 7891 AT
chrXIV 7892 7892 AT
chrXIV 7895 7895 A
chrXIV 7896 7896 C
chrXIV 7897 7897 A
chrXIV 8019 8019 CG
chrXIV 8027 8027 CG
chrXIV 8034 8034 AT
chrXIV 8054 8054 C
chrXIV 8094 8094 T
chrXIV 8097 8097 A
chrXIV 8115 8115 A
chrXIV 8123 8123 AT
chrXIV 8131 8131 A
chrXIV 8146 8146 T
chrXIV 8147 8147 A
chrXIV 8156 8156 G
chrXIV 8159 8159 T
chrXIV 8174 8174 C
chrXIV 8181 8181 CG
chrXIV 8196 8196 T
chrXIV 8200 8200 A
chrXIV 8241 8241 AG
chrXIV 8242 8242 AG
chrXIV 8243 8243 C
chrXIV 8247 8247 C
chrXIV 8248 8248 T
chrXIV 8249 8249 G
chrXIV 8250 8250 T
chrXIV 8251 8251 T
chrXIV 8252 8252 C
chrXIV 8253 8253 C
chrXIV 8254 8254 C
chrXIV 8255 8255 A
chrXIV 8257 8257 G
chrXIV 8258 8258 AC
chrXIV 8274 8274 AT
chrXIV 8284 8284 T
chrXIV 8288 8288 T
chrXIV 8290 8290 T
chrXIV 8321 8321 T
chrXIV 8338 8338 A
chrXIV 8345 8345 G
chrXIV 8347 8347 C
chrXIV 8351 8351 G
chrXIV 8359 8359 A
chrXIV 8362 8362 C
chrXIV 8371 8371 G
chrXIV 8377 8377 T
chrXIV 8378 8378 CG
chrXIV 8395 8395 T
chrXIV 8403 8403 CG
chrXIV 8434 8434 A
chrXIV 8437 8437 G
chrXIV 8467 8467 T
chrXIV 8472 8472 AT
chrXIV 8478 8478 CG
chrXIV 8479 8479 CG
chrXIV 8491 8491 G
chrXIV 8510 8510 A
chrXIV 8515 8515 A
chrXIV 8521 8521 G
chrXIV 8529 8529 G
chrXIV 8536 8536 CG
chrXIV 8537 8537 CG
chrXIV 8540 8540 C
chrXIV 8545 8545 CG
chrXIV 8551 8551 CG
chrXIV 8563 8563 AT
chrXIV 8572 8572 C
chrXIV 8573 8573 A
chrXIV 8582 8582 T
chrXIV 8584 8584 T
chrXIV 8640 8640 C
chrXIV 8657 8657 AT
chrXIV 8663 8663 A
chrXIV 8666 8666 G
chrXIV 8667 8667 G
chrXIV 8680 8680 G
chrXIV 8699 8699 A
chrXIV 8701 8701 C
chrXIV 8706 8706 T
chrXIV 8728 8728 C
chrXIV 8740 8740 CG
chrXIV 8742 8742 AT
chrXIV 8751 8751 T
chrXIV 8752 8752 C
chrXIV 8754 8754 CG
chrXIV 8756 8756 A
chrXIV 8758 8758 T
chrXIV 8761 8761 C
chrXIV 8764 8764 AT
chrXIV 8778 8778 CG
chrXIV 8782 8782 CG
chrXIV 8791 8791 A
chrXIV 8815 8815 CG
chrXIV 8818 8818 CG
chrXIV 8833 8833 AT
chrXIV 8834 8834 AT
chrXIV 8870 8870 AT
chrXIV 8892 8892 AT
chrXIV 8904 8904 CG
chrXIV 8926 8926 AT
chrXIV 8936 8936 AT
chrXIV 8941 8941 AT
chrXIV 8965 8965 AT
chrXIV 8971 8971 CG
chrXIV 8973 8973 AT
chrXIV 8975 8975 CG
chrXIV 8986 8986 CG
chrXIV 9010 9010 CG
chrXIV 9014 9014 ACGT
chrXIV 9017 9017 CG
chrXIV 9019 9019 CG
chrXIV 9115 9115 CG
chrXIV 9147 9147 G
chrXIV 9150 9150 A
chrXIV 9156 9156 G
chrXIV 9157 9157 G
chrXIV 9160 9160 AT
chrXIV 9163 9163 AT
chrXIV 9166 9166 A
chrXIV 9167 9167 CG
chrXIV 9169 9169 A
chrXIV 9172 9172 T
chrXIV 9174 9174 C
chrXIV 9179 9179 CG
chrXIV 9180 9180 T
chrXIV 9181 9181 T
chrXIV 9182 9182 A
chrXIV 9183 9183 C
chrXIV 9184 9184 AT
chrXIV 9185 9185 G
chrXIV 9186 9186 G
chrXIV 9187 9187 C
chrXIV 9199 9199 A
chrXIV 9205 9205 A
chrXIV 9208 9208 T
chrXIV 9211 9211 A
chrXIV 9213 9213 T
chrXIV 9214 9214 A
chrXIV 9217 9217 G
chrXIV 9238 9238 C
chrXIV 9244 9244 A
chrXIV 9267 9267 G
chrXIV 9268 9268 CG
chrXIV 9277 9277 C
chrXIV 9283 9283 AT
chrXIV 9300 9300 CG
chrXIV 9306 9306 C
chrXIV 9307 9307 AT
chrXIV 9309 9309 G
chrXIV 9324 9324 AT
chrXIV 9325 9325 CG
chrXIV 9328 9328 CGT
chrXIV 9354 9354 AT
chrXIV 9371 9371 CG
chrXIV 9376 9376 AT
chrXIV 9382 9382 CG
chrXIV 9395 9395 T
chrXIV 9452 9452 C
chrXIV 9462 9462 T
chrXIV 9464 9464 C
chrXIV 9465 9465 T
chrXIV 9471 9471 T
chrXIV 9475 9475 G
chrXIV 9529 9529 T
chrXIV 9553 9553 AG
chrXIV 9566 9566 C
chrXIV 9594 9594 CG
chrXIV 9599 9599 CG
chrXIV 9602 9602 CG
chrXIV 9603 9603 AT
chrXIV 9609 9609 CG
chrXIV 9611 9611 CG
chrXIV 9629 9629 AT
chrXIV 9652 9652 CG
chrXIV 9655 9655 AT
chrXIV 9662 9662 A
chrXIV 9681 9681 T
chrXIV 9682 9682 C
chrXIV 9684 9684 A
chrXIV 9685 9685 CT
chrXIV 9686 9686 C
chrXIV 9692 9692 T
chrXIV 9696 9696 C
chrXIV 9739 9739 CG
chrXIV 9797 9797 AT
chrXIV 9802 9802 CG
chrXIV 9807 9807 CG
chrXIV 9826 9826 AT
chrXIV 9851 9851 AT
chrXIV 9858 9858 AT
chrXIV 9859 9859 CG
chrXIV 9860 9860 AT
chrXIV 9861 9861 G
chrXIV 9862 9862 CG
chrXIV 9863 9863 A
chrXIV 9864 9864 T
chrXIV 9865 9865 T
chrXIV 9866 9866 A
chrXIV 9930 9930 G
chrXIV 9948 9948 C
chrXIV 10096 10096 T
chrXIV 10103 10103 G
chrXIV 10105 10105 G
chrXIV 10272 10272 A
chrXIV 10358 10358 A
chrXIV 10359 10359 T
chrXIV 10360 10360 AG
chrXIV 10361 10361 G
chrXIV 10362 10362 A
chrXIV 10368 10368 C
chrXIV 10369 10369 AT
chrXIV 10370 10370 T
chrXIV 10371 10371 A
chrXIV 10379 10379 A
chrXIV 10386 10386 T
chrXIV 10559 10559 T
chrXIV 10561 10561 T
chrXIV 10562 10562 A
chrXIV 10565 10565 A
chrXIV 10568 10568 G
chrXIV 10569 10569 T
chrXIV 10570 10570 T
chrXIV 10586 10586 G
chrXIV 10587 10587 A
chrXIV 10588 10588 G
chrXIV 10589 10589 C
chrXIV 10594 10594 T
chrXIV 10595 10595 A
chrXIV 10596 10596 T
chrXIV 10597 10597 T
chrXIV 10599 10599 T
chrXIV 10600 10600 A
chrXIV 10601 10601 T
chrXIV 10756 10756 G
chrXIV 10800 10800 A
chrXIV 10855 10855 G
chrXIV 10888 10888 G
chrXIV 11013 11013 T
chrXIV 11132 11132 T
chrXIV 11432 11432 T
chrXIV 11829 11829 T
chrXIV 12563 12563 G
chrXIV 12597 12597 A
chrXIV 12913 12913 A
chrXIV 12964 12964 A
chrXIV 12965 12965 T
chrXIV 12966 12966 G
chrXIV 12968 12968 A
chrXIV 12969 12969 T
chrXIV 12973 12973 CT
chrXIV 12974 12974 CT
chrXIV 12975 12975 T
chrXIV 12987 12987 T
chrXIV 12989 12989 T
chrXIV 12991 12991 T
chrXIV 12992 12992 A
chrXIV 13115 13115 G
chrXIV 13218 13218 G
chrXIV 13569 13569 T
chrXIV 13968 13968 C
chrXIV 14016 14016 C
chrXIV 14043 14043 C
chrXIV 14055 14055 A
chrXIV 14062 14062 G
chrXIV 14320 14320 T
chrXIV 14326 14326 G
chrXIV 14328 14328 C
chrXIV 14330 14330 T
chrXIV 14332 14332 G
chrXIV 14333 14333 C
chrXIV 14335 14335 C
chrXIV 14336 14336 T
chrXIV 14339 14339 A
chrXIV 14646 14646 AG
chrXIV 14647 14647 G
chrXIV 14649 14649 T
chrXIV 14650 14650 A
chrXIV 14652 14652 T
chrXIV 14653 14653 G
chrXIV 14654 14654 T
chrXIV 14698 14698 T
chrXIV 14770 14770 T
chrXIV 14791 14791 AT
chrXIV 14816 14816 CG
chrXIV 14820 14820 AT
chrXIV 14942 14942 AT
chrXIV 14969 14969 CG
chrXIV 15026 15026 CG
chrXIV 15095 15095 CG
chrXIV 15155 15155 C
chrXIV 15182 15182 T
chrXIV 15242 15242 AT
chrXIV 15245 15245 ACT
chrXIV 15281 15281 T
chrXIV 15286 15286 AT
chrXIV 15293 15293 C
chrXIV 15299 15299 C
chrXIV 15305 15305 C
chrXIV 15329 15329 T
chrXIV 15341 15341 A
chrXIV 15350 15350 CG
chrXIV 15359 15359 T
chrXIV 15380 15380 AT
chrXIV 15422 15422 AT
chrXIV 15467 15467 AT
chrXIV 15574 15574 AT
chrXIV 15593 15593 ACT
chrXIV 15605 15605 T
chrXIV 15695 15695 AT
chrXIV 15696 15696 CG
chrXIV 15735 15735 C
chrXIV 15779 15779 C
chrXIV 15858 15858 C
chrXIV 15859 15859 A
chrXIV 15871 15871 C
chrXIV 15873 15873 C
chrXIV 15874 15874 G
chrXIV 15878 15878 G
chrXIV 15879 15879 T
chrXIV 15955 15955 AT
chrXIV 15990 15990 CG
chrXIV 15992 15992 CG
chrXIV 16016 16016 CG
chrXIV 16461 16461 G
chrXIV 16462 16462 A
chrXIV 16465 16465 C
chrXIV 16491 16491 C
chrXIV 16499 16499 C
chrXIV 16538 16538 A
chrXIV 16550 16550 A
chrXIV 16553 16553 AG
chrXIV 16556 16556 G
chrXIV 16565 16565 G
chrXIV 16571 16571 T
chrXIV 16574 16574 G
chrXIV 16586 16586 G
chrXIV 16592 16592 G
chrXIV 16595 16595 T
chrXIV 16601 16601 AT
chrXIV 16604 16604 AT
chrXIV 16613 16613 C
chrXIV 16636 16636 T
chrXIV 16637 16637 A
chrXIV 16643 16643 G
chrXIV 16652 16652 C
chrXIV 16664 16664 CG
chrXIV 16673 16673 G
chrXIV 16679 16679 T
chrXIV 16694 16694 G
chrXIV 16709 16709 C
chrXIV 16712 16712 A
chrXIV 16715 16715 C
chrXIV 16721 16721 G
chrXIV 16727 16727 T
chrXIV 16739 16739 G
chrXIV 16742 16742 C
chrXIV 16744 16744 G
chrXIV 16748 16748 G
chrXIV 16751 16751 T
chrXIV 16765 16765 A
chrXIV 16775 16775 A
chrXIV 16801 16801 C
chrXIV 16862 16862 C
chrXIV 16869 16869 T
chrXIV 16880 16880 G
chrXIV 16886 16886 A
chrXIV 16892 16892 T
chrXIV 16895 16895 G
chrXIV 16896 16896 CG
chrXIV 16898 16898 CG
chrXIV 16903 16903 AT
chrXIV 16904 16904 AGT
chrXIV 16905 16905 AT
chrXIV 16910 16910 A
chrXIV 16911 16911 CG
chrXIV 16958 16958 T
chrXIV 16969 16969 A
chrXIV 16970 16970 C
chrXIV 16980 16980 T
chrXIV 16981 16981 T
chrXIV 17042 17042 G
chrXIV 17054 17054 T
chrXIV 17084 17084 A
chrXIV 17126 17126 A
chrXIV 17165 17165 T
chrXIV 17207 17207 C
chrXIV 17237 17237 T
chrXIV 17240 17240 T
chrXIV 17244 17244 C
chrXIV 26612 26612 T
chrXIV 26615 26615 C
chrXIV 26624 26624 T
chrXIV 26669 26669 G
chrXIV 26681 26681 T
chrXIV 26726 26726 G
chrXIV 26729 26729 T
chrXIV 26738 26738 C
chrXIV 26744 26744 A
chrXIV 26746 26746 A
chrXIV 26783 26783 A
chrXIV 26795 26795 C
chrXIV 26852 26852 T
chrXIV 26858 26858 G
chrXIV 26860 26860 G
chrXIV 61947 61947 A
chrXIV 61948 61948 G
chrXIV 61951 61951 C
chrXIV 61952 61952 C
chrXIV 61953 61953 A
chrXIV 61954 61954 G
chrXIV 61955 61955 T
chrXIV 61956 61956 A
chrXIV 61957 61957 T
chrXIV 62054 62054 G
chrXIV 62060 62060 A
chrXIV 62063 62063 C
chrXIV 62081 62081 A
chrXIV 62108 62108 G
chrXIV 62129 62129 A
chrXIV 62156 62156 T
chrXIV 62168 62168 T
chrXIV 62180 62180 A
chrXIV 62207 62207 G
chrXIV 62213 62213 A
chrXIV 62243 62243 G
chrXIV 62246 62246 A
chrXIV 62264 62264 G
chrXIV 62303 62303 A
chrXIV 62311 62311 G
chrXIV 62312 62312 C
chrXIV 62348 62348 A
chrXIV 62363 62363 A
chrXIV 63560 63560 A
chrXIV 63561 63561 A
chrXIV 63562 63562 GT
chrXIV 63563 63563 AG
chrXIV 63564 63564 G
chrXIV 63565 63565 T
chrXIV 63566 63566 C
chrXIV 63567 63567 G
chrXIV 63568 63568 A
chrXIV 63569 63569 C
chrXIV 63684 63684 A
chrXIV 63735 63735 T
chrXIV 63759 63759 C
chrXIV 63777 63777 A
chrXIV 63789 63789 A
chrXIV 63849 63849 A
chrXIV 63855 63855 T
chrXIV 63873 63873 A
chrXIV 63900 63900 A
chrXIV 63936 63936 A
chrXIV 63942 63942 A
chrXIV 63987 63987 G
chrXIV 64021 64021 A
chrXIV 64022 64022 AG
chrXIV 64023 64023 A
chrXIV 96440 96440 C
chrXIV 96441 96441 A
chrXIV 96442 96442 AC
chrXIV 96443 96443 ACG
chrXIV 96444 96444 AGT
chrXIV 96445 96445 AGT
chrXIV 96446 96446 ACT
chrXIV 96447 96447 GT
chrXIV 96448 96448 ACG
chrXIV 96449 96449 CGT
chrXIV 96450 96450 CT
chrXIV 96470 96470 G
chrXIV 96476 96476 A
chrXIV 96482 96482 A
chrXIV 96500 96500 AT
chrXIV 96501 96501 C
chrXIV 96512 96512 C
chrXIV 96529 96529 A
chrXIV 96530 96530 A
chrXIV 96554 96554 T
chrXIV 96555 96555 CG
chrXIV 96588 96588 CG
chrXIV 96593 96593 C
chrXIV 96596 96596 G
chrXIV 96597 96597 AT
chrXIV 96598 96598 ACG
chrXIV 96599 96599 ACT
chrXIV 96600 96600 CGT
chrXIV 96601 96601 CGT
chrXIV 96602 96602 ACT
chrXIV 96603 96603 AGT
chrXIV 96604 96604 ACG
chrXIV 96605 96605 ACT
chrXIV 96606 96606 ACG
chrXIV 96607 96607 ACT
chrXIV 96608 96608 ACG
chrXIV 96609 96609 ACG
chrXIV 96610 96610 ACT
chrXIV 96611 96611 AT
chrXIV 96612 96612 G
chrXIV 96613 96613 ACGT
chrXIV 96615 96615 ACGT
chrXIV 96616 96616 CGT
chrXIV 96617 96617 G
chrXIV 96618 96618 ACT
chrXIV 96619 96619 AT
chrXIV 96620 96620 AT
chrXIV 96621 96621 G
chrXIV 96622 96622 A
chrXIV 96623 96623 G
chrXIV 96624 96624 GT
chrXIV 96626 96626 AT
chrXIV 96627 96627 A
chrXIV 96629 96629 ACT
chrXIV 96630 96630 T
chrXIV 96631 96631 A
chrXIV 96632 96632 G
chrXIV 96633 96633 G
chrXIV 96634 96634 G
chrXIV 96635 96635 CG
chrXIV 96639 96639 CG
chrXIV 96642 96642 A
chrXIV 96643 96643 AT
chrXIV 96646 96646 C
chrXIV 96648 96648 AT
chrXIV 96649 96649 GT
chrXIV 96651 96651 CG
chrXIV 96652 96652 AT
chrXIV 96654 96654 C
chrXIV 96655 96655 A
chrXIV 96656 96656 G
chrXIV 96657 96657 A
chrXIV 96658 96658 G
chrXIV 96659 96659 G
chrXIV 96660 96660 G
chrXIV 96663 96663 G
chrXIV 96664 96664 AC
chrXIV 96665 96665 G
chrXIV 96667 96667 T
chrXIV 96672 96672 C
chrXIV 96674 96674 T
chrXIV 96675 96675 A
chrXIV 96677 96677 G
chrXIV 96678 96678 C
chrXIV 96680 96680 AGT
chrXIV 96681 96681 CG
chrXIV 96682 96682 ACT
chrXIV 96683 96683 CGT
chrXIV 96684 96684 G
chrXIV 96686 96686 GT
chrXIV 96687 96687 C
chrXIV 96691 96691 G
chrXIV 96694 96694 T
chrXIV 96695 96695 A
chrXIV 96701 96701 A
chrXIV 96703 96703 A
chrXIV 96704 96704 AT
chrXIV 96705 96705 CT
chrXIV 96706 96706 CT
chrXIV 96708 96708 CG
chrXIV 96710 96710 ACGT
chrXIV 96711 96711 ACT
chrXIV 96712 96712 CGT
chrXIV 96714 96714 AT
chrXIV 96716 96716 A
chrXIV 96717 96717 A
chrXIV 96718 96718 T
chrXIV 96720 96720 ACGT
chrXIV 96721 96721 AT
chrXIV 96722 96722 CGT
chrXIV 96723 96723 T
chrXIV 96725 96725 AT
chrXIV 96726 96726 ACG
chrXIV 96728 96728 AT
chrXIV 96729 96729 G
chrXIV 96731 96731 CG
chrXIV 96733 96733 CG
chrXIV 96734 96734 ACGT
chrXIV 96735 96735 CG
chrXIV 96738 96738 C
chrXIV 96740 96740 T
chrXIV 96742 96742 G
chrXIV 96743 96743 T
chrXIV 96744 96744 T
chrXIV 96745 96745 ACT
chrXIV 96746 96746 CG
chrXIV 96747 96747 A
chrXIV 96748 96748 C
chrXIV 96749 96749 G
chrXIV 96750 96750 CT
chrXIV 96751 96751 A
chrXIV 96752 96752 CG
chrXIV 96754 96754 CG
chrXIV 96755 96755 CG
chrXIV 96756 96756 AGT
chrXIV 96757 96757 T
chrXIV 96758 96758 T
chrXIV 96759 96759 AT
chrXIV 96760 96760 C
chrXIV 96761 96761 G
chrXIV 96763 96763 C
chrXIV 96764 96764 T
chrXIV 96765 96765 T
chrXIV 96766 96766 C
chrXIV 96767 96767 AT
chrXIV 96768 96768 CT
chrXIV 96770 96770 C
chrXIV 96771 96771 T
chrXIV 96772 96772 AGT
chrXIV 96773 96773 AT
chrXIV 96776 96776 AT
chrXIV 96780 96780 CG
chrXIV 96781 96781 C
chrXIV 96782 96782 A
chrXIV 96785 96785 C
chrXIV 96786 96786 AGT
chrXIV 96787 96787 AGT
chrXIV 96788 96788 AT
chrXIV 96789 96789 AG
chrXIV 96790 96790 AC
chrXIV 96791 96791 GT
chrXIV 96792 96792 AGT
chrXIV 96793 96793 AT
chrXIV 96794 96794 CG
chrXIV 96795 96795 C
chrXIV 96798 96798 CG
chrXIV 96799 96799 AGT
chrXIV 96800 96800 GT
chrXIV 96801 96801 T
chrXIV 96803 96803 T
chrXIV 96804 96804 A
chrXIV 96806 96806 T
chrXIV 96807 96807 C
chrXIV 96809 96809 T
chrXIV 96810 96810 T
chrXIV 96813 96813 AT
chrXIV 96814 96814 T
chrXIV 96815 96815 G
chrXIV 96816 96816 AT
chrXIV 96818 96818 A
chrXIV 96819 96819 T
chrXIV 96822 96822 T
chrXIV 96826 96826 T
chrXIV 96827 96827 CG
chrXIV 96830 96830 G
chrXIV 96833 96833 AT
chrXIV 96841 96841 T
chrXIV 96844 96844 AT
chrXIV 96846 96846 CG
chrXIV 96847 96847 T
chrXIV 96850 96850 CG
chrXIV 96853 96853 CG
chrXIV 96854 96854 GT
chrXIV 96855 96855 CG
chrXIV 96856 96856 C
chrXIV 96857 96857 G
chrXIV 96859 96859 AT
chrXIV 96860 96860 C
chrXIV 96863 96863 CG
chrXIV 96864 96864 AT
chrXIV 96865 96865 CG
chrXIV 96869 96869 ACT
chrXIV 96870 96870 T
chrXIV 96871 96871 CG
chrXIV 96872 96872 AT
chrXIV 96873 96873 CG
chrXIV 96874 96874 A
chrXIV 96876 96876 A
chrXIV 96888 96888 AT
chrXIV 96889 96889 CG
chrXIV 96890 96890 AT
chrXIV 96892 96892 CG
chrXIV 96894 96894 G
chrXIV 96895 96895 AT
chrXIV 96896 96896 AT
chrXIV 96897 96897 CG
chrXIV 96900 96900 CG
chrXIV 96901 96901 G
chrXIV 96905 96905 AT
chrXIV 96906 96906 CG
chrXIV 96907 96907 AT
chrXIV 96908 96908 ACGT
chrXIV 96909 96909 ACT
chrXIV 96910 96910 C
chrXIV 96911 96911 AC
chrXIV 96912 96912 AT
chrXIV 96913 96913 AG
chrXIV 96918 96918 AT
chrXIV 96919 96919 AT
chrXIV 96925 96925 T
chrXIV 96930 96930 CG
chrXIV 96931 96931 C
chrXIV 96937 96937 T
chrXIV 96942 96942 ACGT
chrXIV 96943 96943 ACGT
chrXIV 96944 96944 ACGT
chrXIV 96945 96945 ACGT
chrXIV 96946 96946 ACGT
chrXIV 96947 96947 ACGT
chrXIV 96948 96948 AGT
chrXIV 96949 96949 AGT
chrXIV 96950 96950 CGT
chrXIV 96951 96951 ACGT
chrXIV 96952 96952 ACGT
chrXIV 96953 96953 ACGT
chrXIV 96954 96954 AGT
chrXIV 96955 96955 AT
chrXIV 96956 96956 AGT
chrXIV 96959 96959 AT
chrXIV 96982 96982 A
chrXIV 96994 96994 A
chrXIV 97018 97018 AT
chrXIV 97021 97021 G
chrXIV 97022 97022 T
chrXIV 97024 97024 CG
chrXIV 97025 97025 G
chrXIV 97026 97026 T
chrXIV 97027 97027 AT
chrXIV 97028 97028 C
chrXIV 97030 97030 AT
chrXIV 97036 97036 CG
chrXIV 97093 97093 AT
chrXIV 97095 97095 CG
chrXIV 97126 97126 AT
chrXIV 97180 97180 A
chrXIV 97183 97183 A
chrXIV 97189 97189 G
chrXIV 97195 97195 AT
chrXIV 97196 97196 A
chrXIV 97212 97212 AT
chrXIV 97213 97213 CG
chrXIV 97222 97222 CG
chrXIV 97224 97224 CG
chrXIV 97225 97225 AT
chrXIV 97230 97230 G
chrXIV 97234 97234 G
chrXIV 97237 97237 G
chrXIV 97267 97267 AT
chrXIV 97288 97288 CG
chrXIV 97315 97315 AT
chrXIV 97318 97318 CG
chrXIV 97333 97333 CG
chrXIV 97336 97336 AT
chrXIV 97342 97342 CG
chrXIV 97372 97372 CG
chrXIV 97375 97375 CG
chrXIV 97381 97381 AT
chrXIV 97390 97390 AT
chrXIV 97396 97396 AT
chrXIV 97399 97399 AT
chrXIV 97405 97405 AT
chrXIV 97411 97411 AT
chrXIV 97412 97412 CG
chrXIV 97414 97414 CG
chrXIV 97510 97510 CG
chrXIV 97516 97516 AT
chrXIV 97523 97523 CG
chrXIV 97525 97525 AT
chrXIV 97528 97528 CG
chrXIV 97680 97680 AT
chrXIV 97687 97687 CG
chrXIV 97699 97699 CG
chrXIV 97705 97705 CG
chrXIV 97708 97708 CG
chrXIV 97710 97710 CG
chrXIV 97732 97732 CG
chrXIV 97759 97759 C
chrXIV 97783 97783 T
chrXIV 97807 97807 A
chrXIV 97819 97819 T
chrXIV 97828 97828 T
chrXIV 97834 97834 G
chrXIV 97900 97900 CG
chrXIV 97941 97941 G
chrXIV 97972 97972 T
chrXIV 97981 97981 A
chrXIV 97984 97984 C
chrXIV 97986 97986 C
chrXIV 98026 98026 C
chrXIV 98031 98031 AT
chrXIV 98056 98056 A
chrXIV 98065 98065 T
chrXIV 98068 98068 AT
chrXIV 98083 98083 A
chrXIV 98090 98090 AT
chrXIV 98092 98092 AT
chrXIV 98110 98110 CG
chrXIV 98154 98154 G
chrXIV 98211 98211 CG
chrXIV 98225 98225 G
chrXIV 98248 98248 CG
chrXIV 98251 98251 CG
chrXIV 98257 98257 AT
chrXIV 98266 98266 AT
chrXIV 98269 98269 CG
chrXIV 98286 98286 G
chrXIV 98305 98305 CG
chrXIV 98311 98311 G
chrXIV 98320 98320 AT
chrXIV 98344 98344 T
chrXIV 98348 98348 C
chrXIV 98357 98357 AT
chrXIV 98362 98362 CG
chrXIV 98377 98377 CG
chrXIV 98392 98392 AT
chrXIV 98420 98420 AT
chrXIV 98421 98421 CG
chrXIV 98437 98437 AT
chrXIV 98443 98443 AT
chrXIV 98444 98444 A
chrXIV 98449 98449 T
chrXIV 98455 98455 AT
chrXIV 98476 98476 CG
chrXIV 98478 98478 G
chrXIV 98491 98491 C
chrXIV 98535 98535 AT
chrXIV 98539 98539 A
chrXIV 98542 98542 A
chrXIV 98545 98545 CG
chrXIV 98576 98576 CG
chrXIV 98593 98593 G
chrXIV 98762 98762 AT
chrXIV 98770 98770 AT
chrXIV 98779 98779 CG
chrXIV 98785 98785 CG
chrXIV 98791 98791 AT
chrXIV 98793 98793 CG
chrXIV 98797 98797 AT
chrXIV 98799 98799 C
chrXIV 98805 98805 CG
chrXIV 98825 98825 CG
chrXIV 98833 98833 CG
chrXIV 98839 98839 CG
chrXIV 98848 98848 CG
chrXIV 98851 98851 AT
chrXIV 98946 98946 G
chrXIV 98947 98947 T
chrXIV 98950 98950 G
chrXIV 98952 98952 T
chrXIV 98953 98953 G
chrXIV 98954 98954 A
chrXIV 98956 98956 G
chrXIV 98965 98965 G
chrXIV 98986 98986 G
chrXIV 98989 98989 A
chrXIV 98993 98993 A
chrXIV 99010 99010 G
chrXIV 99013 99013 G
chrXIV 99064 99064 T
chrXIV 99066 99066 AT
chrXIV 99108 99108 CG
chrXIV 99111 99111 AT
chrXIV 99118 99118 CG
chrXIV 99131 99131 CG
chrXIV 99162 99162 AT
chrXIV 99167 99167 AT
chrXIV 99185 99185 AT
chrXIV 99187 99187 G
chrXIV 99201 99201 T
chrXIV 99232 99232 AT
chrXIV 99241 99241 AT
chrXIV 99246 99246 CG
chrXIV 99252 99252 CG
chrXIV 99265 99265 G
chrXIV 99283 99283 A
chrXIV 99297 99297 C
chrXIV 99298 99298 G
chrXIV 99301 99301 T
chrXIV 99303 99303 T
chrXIV 99305 99305 G
chrXIV 99310 99310 T
chrXIV 99334 99334 CG
chrXIV 99380 99380 A
chrXIV 99393 99393 AT
chrXIV 99400 99400 AT
chrXIV 99403 99403 AT
chrXIV 99406 99406 CG
chrXIV 99412 99412 AT
chrXIV 99417 99417 AT
chrXIV 99418 99418 G
chrXIV 99419 99419 AT
chrXIV 99420 99420 T
chrXIV 99421 99421 AT
chrXIV 99424 99424 T
chrXIV 99425 99425 A
chrXIV 99426 99426 G
chrXIV 99427 99427 C
chrXIV 99429 99429 G
chrXIV 99430 99430 G
chrXIV 99431 99431 A
chrXIV 99432 99432 A
chrXIV 99444 99444 AT
chrXIV 99450 99450 CG
chrXIV 99478 99478 AT
chrXIV 99553 99553 CG
chrXIV 99607 99607 CG
chrXIV 99658 99658 AT
chrXIV 99766 99766 G
chrXIV 99767 99767 G
chrXIV 99768 99768 T
chrXIV 99772 99772 CG
chrXIV 99776 99776 T
chrXIV 99777 99777 G
chrXIV 99852 99852 AT
chrXIV 99910 99910 ACGT
chrXIV 99913 99913 AT
chrXIV 99942 99942 AT
chrXIV 99967 99967 A
chrXIV 99968 99968 C
chrXIV 99969 99969 C
chrXIV 99970 99970 T
chrXIV 99971 99971 GT
chrXIV 99972 99972 T
chrXIV 99973 99973 T
chrXIV 99981 99981 A
chrXIV 99982 99982 AC
chrXIV 99983 99983 ACGT
chrXIV 99984 99984 T
chrXIV 99986 99986 G
chrXIV 99987 99987 C
chrXIV 99988 99988 C
chrXIV 99989 99989 T
chrXIV 99991 99991 AT
chrXIV 100039 100039 AT
chrXIV 100057 100057 AT
chrXIV 100063 100063 AT
chrXIV 100069 100069 CG
chrXIV 100084 100084 CG
chrXIV 100090 100090 AT
chrXIV 100123 100123 C
chrXIV 100141 100141 C
chrXIV 100189 100189 ACGT
chrXIV 100335 100335 CG
chrXIV 100347 100347 AT
chrXIV 100399 100399 CG
chrXIV 100400 100400 G
chrXIV 100401 100401 AT
chrXIV 100402 100402 T
chrXIV 100403 100403 T
chrXIV 100408 100408 G
chrXIV 100409 100409 AG
chrXIV 100413 100413 T
chrXIV 100415 100415 C
chrXIV 100416 100416 G
chrXIV 100423 100423 CG
chrXIV 100456 100456 CG
chrXIV 100472 100472 AT
chrXIV 100481 100481 CG
chrXIV 100513 100513 AT
chrXIV 100526 100526 CG
chrXIV 100557 100557 CG
chrXIV 100558 100558 C
chrXIV 100567 100567 CG
chrXIV 100588 100588 CG
chrXIV 100692 100692 AT
chrXIV 100784 100784 AT
chrXIV 100813 100813 AT
chrXIV 100852 100852 AT
chrXIV 100875 100875 T
chrXIV 100894 100894 AT
chrXIV 100900 100900 CG
chrXIV 100903 100903 AT
chrXIV 100920 100920 AT
chrXIV 100931 100931 AT
chrXIV 100943 100943 CG
chrXIV 100944 100944 CG
chrXIV 100949 100949 CG
chrXIV 100973 100973 CG
chrXIV 100977 100977 AT
chrXIV 100978 100978 AT
chrXIV 100979 100979 AT
chrXIV 100982 100982 CG
chrXIV 101005 101005 CG
chrXIV 101007 101007 AT
chrXIV 101016 101016 AT
chrXIV 101054 101054 CG
chrXIV 101111 101111 AT
chrXIV 101145 101145 CG
chrXIV 101155 101155 G
chrXIV 101241 101241 CG
chrXIV 101258 101258 CG
chrXIV 101259 101259 CG
chrXIV 101273 101273 AT
chrXIV 101330 101330 A
chrXIV 101339 101339 AT
chrXIV 101393 101393 AT
chrXIV 101412 101412 AT
chrXIV 101453 101453 CG
chrXIV 101505 101505 AT
chrXIV 101530 101530 CG
chrXIV 101547 101547 AT
chrXIV 101617 101617 C
chrXIV 101618 101618 G
chrXIV 101619 101619 T
chrXIV 101622 101622 A
chrXIV 101637 101637 C
chrXIV 101651 101651 G
chrXIV 101666 101666 A
chrXIV 101673 101673 AT
chrXIV 101687 101687 G
chrXIV 101688 101688 G
chrXIV 101693 101693 A
chrXIV 101711 101711 CG
chrXIV 101717 101717 CG
chrXIV 101723 101723 C
chrXIV 101731 101731 CG
chrXIV 101734 101734 C
chrXIV 101759 101759 T
chrXIV 101852 101852 AT
chrXIV 101916 101916 AT
chrXIV 101934 101934 AT
chrXIV 101976 101976 CG
chrXIV 101996 101996 AT
chrXIV 101998 101998 CG
chrXIV 101999 101999 AT
chrXIV 102000 102000 CG
chrXIV 102004 102004 T
chrXIV 102005 102005 GT
chrXIV 102006 102006 AG
chrXIV 102007 102007 A
chrXIV 102013 102013 G
chrXIV 102033 102033 A
chrXIV 102092 102092 A
chrXIV 102101 102101 CG
chrXIV 102105 102105 CG
chrXIV 102112 102112 CG
chrXIV 102113 102113 AT
chrXIV 102114 102114 CG
chrXIV 102130 102130 T
chrXIV 102147 102147 G
chrXIV 102152 102152 T
chrXIV 102161 102161 T
chrXIV 102177 102177 A
chrXIV 102178 102178 AT
chrXIV 102179 102179 CGT
chrXIV 102180 102180 T
chrXIV 102181 102181 CGT
chrXIV 102182 102182 ACT
chrXIV 102183 102183 ACT
chrXIV 102184 102184 AGT
chrXIV 102185 102185 ACT
chrXIV 102186 102186 AGT
chrXIV 102187 102187 ACG
chrXIV 102188 102188 CGT
chrXIV 102189 102189 AGT
chrXIV 102190 102190 AGT
chrXIV 102191 102191 CGT
chrXIV 102192 102192 CG
chrXIV 102193 102193 CT
chrXIV 102194 102194 G
chrXIV 102195 102195 A
chrXIV 102197 102197 AT
chrXIV 102198 102198 T
chrXIV 102200 102200 ACT
chrXIV 102201 102201 AT
chrXIV 102202 102202 AT
chrXIV 102203 102203 G
chrXIV 102204 102204 A
chrXIV 102205 102205 CG
chrXIV 102206 102206 CGT
chrXIV 102208 102208 AT
chrXIV 102209 102209 AT
chrXIV 102211 102211 ACT
chrXIV 102212 102212 T
chrXIV 102213 102213 A
chrXIV 102214 102214 G
chrXIV 102215 102215 G
chrXIV 102216 102216 G
chrXIV 102217 102217 CG
chrXIV 102221 102221 CG
chrXIV 102224 102224 A
chrXIV 102225 102225 AT
chrXIV 102228 102228 C
chrXIV 102230 102230 AT
chrXIV 102231 102231 GT
chrXIV 102233 102233 CG
chrXIV 102234 102234 AT
chrXIV 102236 102236 C
chrXIV 102237 102237 A
chrXIV 102238 102238 G
chrXIV 102239 102239 A
chrXIV 102240 102240 G
chrXIV 102241 102241 G
chrXIV 102242 102242 G
chrXIV 102245 102245 G
chrXIV 102246 102246 AC
chrXIV 102247 102247 G
chrXIV 102249 102249 T
chrXIV 102254 102254 C
chrXIV 102256 102256 T
chrXIV 102257 102257 A
chrXIV 102259 102259 G
chrXIV 102260 102260 C
chrXIV 102262 102262 AGT
chrXIV 102263 102263 CG
chrXIV 102264 102264 ACT
chrXIV 102265 102265 CGT
chrXIV 102266 102266 G
chrXIV 102268 102268 GT
chrXIV 102269 102269 C
chrXIV 102272 102272 AT
chrXIV 102273 102273 CG
chrXIV 102274 102274 AT
chrXIV 102276 102276 T
chrXIV 102277 102277 A
chrXIV 102283 102283 A
chrXIV 102285 102285 A
chrXIV 102286 102286 AT
chrXIV 102287 102287 CT
chrXIV 102288 102288 CT
chrXIV 102290 102290 CG
chrXIV 102292 102292 ACGT
chrXIV 102293 102293 ACT
chrXIV 102294 102294 CGT
chrXIV 102296 102296 AT
chrXIV 102298 102298 A
chrXIV 102299 102299 A
chrXIV 102300 102300 T
chrXIV 102302 102302 ACGT
chrXIV 102303 102303 AT
chrXIV 102304 102304 CGT
chrXIV 102305 102305 T
chrXIV 102307 102307 AT
chrXIV 102308 102308 ACG
chrXIV 102310 102310 AT
chrXIV 102311 102311 G
chrXIV 102313 102313 CG
chrXIV 102315 102315 CG
chrXIV 102316 102316 ACGT
chrXIV 102317 102317 CG
chrXIV 102320 102320 C
chrXIV 102322 102322 T
chrXIV 102324 102324 G
chrXIV 102325 102325 T
chrXIV 102326 102326 T
chrXIV 102327 102327 ACT
chrXIV 102328 102328 CG
chrXIV 102329 102329 A
chrXIV 102330 102330 C
chrXIV 102331 102331 G
chrXIV 102332 102332 CT
chrXIV 102333 102333 A
chrXIV 102334 102334 CG
chrXIV 102336 102336 CG
chrXIV 102337 102337 CG
chrXIV 102338 102338 AGT
chrXIV 102339 102339 T
chrXIV 102340 102340 T
chrXIV 102341 102341 AT
chrXIV 102342 102342 C
chrXIV 102343 102343 G
chrXIV 102345 102345 C
chrXIV 102346 102346 T
chrXIV 102347 102347 T
chrXIV 102348 102348 C
chrXIV 102349 102349 AT
chrXIV 102350 102350 CT
chrXIV 102352 102352 C
chrXIV 102353 102353 T
chrXIV 102354 102354 AGT
chrXIV 102355 102355 AT
chrXIV 102358 102358 AT
chrXIV 102362 102362 CG
chrXIV 102363 102363 C
chrXIV 102364 102364 A
chrXIV 102367 102367 C
chrXIV 102368 102368 AGT
chrXIV 102369 102369 AGT
chrXIV 102370 102370 AT
chrXIV 102371 102371 AG
chrXIV 102372 102372 AC
chrXIV 102373 102373 GT
chrXIV 102374 102374 AGT
chrXIV 102375 102375 AT
chrXIV 102376 102376 CG
chrXIV 102377 102377 C
chrXIV 102380 102380 CG
chrXIV 102381 102381 AGT
chrXIV 102382 102382 GT
chrXIV 102383 102383 T
chrXIV 102385 102385 T
chrXIV 102386 102386 A
chrXIV 102388 102388 T
chrXIV 102389 102389 C
chrXIV 102391 102391 T
chrXIV 102392 102392 T
chrXIV 102395 102395 AT
chrXIV 102396 102396 T
chrXIV 102397 102397 G
chrXIV 102398 102398 AT
chrXIV 102400 102400 A
chrXIV 102401 102401 T
chrXIV 102404 102404 T
chrXIV 102408 102408 T
chrXIV 102409 102409 CG
chrXIV 102412 102412 G
chrXIV 102415 102415 AT
chrXIV 102423 102423 T
chrXIV 102426 102426 AT
chrXIV 102428 102428 CG
chrXIV 102429 102429 T
chrXIV 102432 102432 CG
chrXIV 102435 102435 CG
chrXIV 102436 102436 GT
chrXIV 102437 102437 CG
chrXIV 102438 102438 C
chrXIV 102439 102439 G
chrXIV 102441 102441 AT
chrXIV 102442 102442 C
chrXIV 102445 102445 CG
chrXIV 102446 102446 AT
chrXIV 102447 102447 CG
chrXIV 102451 102451 ACT
chrXIV 102452 102452 T
chrXIV 102453 102453 CG
chrXIV 102454 102454 AT
chrXIV 102455 102455 CG
chrXIV 102456 102456 A
chrXIV 102458 102458 A
chrXIV 102470 102470 AT
chrXIV 102471 102471 CG
chrXIV 102472 102472 AT
chrXIV 102474 102474 CG
chrXIV 102476 102476 G
chrXIV 102477 102477 AT
chrXIV 102478 102478 AT
chrXIV 102479 102479 CG
chrXIV 102482 102482 CG
chrXIV 102483 102483 G
chrXIV 102487 102487 AT
chrXIV 102488 102488 CG
chrXIV 102489 102489 AT
chrXIV 102490 102490 ACGT
chrXIV 102491 102491 ACT
chrXIV 102492 102492 C
chrXIV 102493 102493 AC
chrXIV 102494 102494 T
chrXIV 102495 102495 A
chrXIV 102500 102500 AT
chrXIV 102501 102501 AT
chrXIV 102512 102512 CG
chrXIV 102513 102513 C
chrXIV 102519 102519 T
chrXIV 102524 102524 ACGT
chrXIV 102525 102525 ACGT
chrXIV 102526 102526 ACGT
chrXIV 102527 102527 ACGT
chrXIV 102528 102528 ACGT
chrXIV 102529 102529 ACGT
chrXIV 102530 102530 ACGT
chrXIV 102531 102531 ACGT
chrXIV 102532 102532 ACGT
chrXIV 102533 102533 ACGT
chrXIV 102534 102534 CGT
chrXIV 102535 102535 AGT
chrXIV 102536 102536 AGT
chrXIV 102537 102537 AGT
chrXIV 102538 102538 AC
chrXIV 102539 102539 C
chrXIV 102705 102705 T
chrXIV 102706 102706 A
chrXIV 102710 102710 A
chrXIV 102713 102713 A
chrXIV 102803 102803 CG
chrXIV 102807 102807 T
chrXIV 102808 102808 T
chrXIV 102809 102809 GT
chrXIV 102810 102810 AC
chrXIV 102811 102811 A
chrXIV 136767 136767 T
chrXIV 136768 136768 C
chrXIV 136798 136798 G
chrXIV 136846 136846 G
chrXIV 136852 136852 G
chrXIV 136873 136873 AT
chrXIV 136877 136877 CG
chrXIV 136894 136894 G
chrXIV 139434 139434 T
chrXIV 139451 139451 A
chrXIV 139455 139455 G
chrXIV 139476 139476 T
chrXIV 139482 139482 T
chrXIV 139530 139530 A
chrXIV 139560 139560 AT
chrXIV 139561 139561 CG
chrXIV 252055 252055 C
chrXIV 252057 252057 A
chrXIV 252109 252109 C
chrXIV 252130 252130 C
chrXIV 252136 252136 C
chrXIV 252175 252175 C
chrXIV 252178 252178 C
chrXIV 252203 252203 G
chrXIV 252205 252205 A
chrXIV 252217 252217 T
chrXIV 252265 252265 C
chrXIV 252268 252268 C
chrXIV 252307 252307 A
chrXIV 252313 252313 T
chrXIV 252373 252373 C
chrXIV 252433 252433 T
chrXIV 252490 252490 C
chrXIV 252520 252520 C
chrXIV 252523 252523 T
chrXIV 253087 253087 C
chrXIV 253210 253210 C
chrXIV 253297 253297 G
chrXIV 253306 253306 C
chrXIV 253312 253312 T
chrXIV 253324 253324 T
chrXIV 253354 253354 T
chrXIV 253357 253357 T
chrXIV 253363 253363 T
chrXIV 253364 253364 G
chrXIV 253365 253365 C
chrXIV 253414 253414 T
chrXIV 253582 253582 T
chrXIV 253591 253591 T
chrXIV 253636 253636 T
chrXIV 253654 253654 C
chrXIV 253669 253669 C
chrXIV 253694 253694 T
chrXIV 253696 253696 G
chrXIV 253708 253708 T
chrXIV 253711 253711 C
chrXIV 253726 253726 T
chrXIV 253780 253780 T
chrXIV 253831 253831 T
chrXIV 253840 253840 A
chrXIV 253852 253852 T
chrXIV 253903 253903 C
chrXIV 253904 253904 T
chrXIV 253905 253905 G
chrXIV 282535 282535 T
chrXIV 282547 282547 C
chrXIV 282565 282565 C
chrXIV 282571 282571 A
chrXIV 282580 282580 T
chrXIV 282589 282589 T
chrXIV 282592 282592 C
chrXIV 282631 282631 A
chrXIV 282634 282634 C
chrXIV 282667 282667 C
chrXIV 282682 282682 A
chrXIV 282685 282685 C
chrXIV 282690 282690 C
chrXIV 282691 282691 A
chrXIV 282694 282694 A
chrXIV 282695 282695 C
chrXIV 282700 282700 C
chrXIV 282709 282709 C
chrXIV 282712 282712 T
chrXIV 282715 282715 C
chrXIV 282727 282727 T
chrXIV 282745 282745 T
chrXIV 282751 282751 G
chrXIV 282754 282754 T
chrXIV 282760 282760 C
chrXIV 282769 282769 T
chrXIV 282772 282772 C
chrXIV 282862 282862 G
chrXIV 282870 282870 C
chrXIV 282874 282874 A
chrXIV 282875 282875 C
chrXIV 331830 331830 T
chrXIV 331831 331831 G
chrXIV 331833 331833 A
chrXIV 331834 331834 C
chrXIV 331835 331835 C
chrXIV 331845 331845 C
chrXIV 331941 331941 CG
chrXIV 331944 331944 AT
chrXIV 332070 332070 AT
chrXIV 332082 332082 AT
chrXIV 332097 332097 AT
chrXIV 332155 332155 CG
chrXIV 332156 332156 AT
chrXIV 332157 332157 CG
chrXIV 374860 374860 T
chrXIV 374863 374863 CT
chrXIV 374864 374864 CT
chrXIV 374865 374865 G
chrXIV 374874 374874 T
chrXIV 374953 374953 A
chrXIV 374960 374960 T
chrXIV 425996 425996 G
chrXIV 426023 426023 A
chrXIV 426029 426029 T
chrXIV 426047 426047 C
chrXIV 426077 426077 T
chrXIV 426089 426089 A
chrXIV 426116 426116 C
chrXIV 426137 426137 AT
chrXIV 426161 426161 AT
chrXIV 426167 426167 C
chrXIV 426185 426185 G
chrXIV 426379 426379 C
chrXIV 426386 426386 A
chrXIV 426392 426392 A
chrXIV 426410 426410 C
chrXIV 426413 426413 G
chrXIV 442978 442978 C
chrXIV 442980 442980 A
chrXIV 442981 442981 G
chrXIV 442982 442982 GT
chrXIV 442983 442983 C
chrXIV 442985 442985 AT
chrXIV 442986 442986 CG
chrXIV 442987 442987 ACG
chrXIV 442988 442988 AC
chrXIV 442989 442989 AC
chrXIV 442990 442990 AC
chrXIV 442991 442991 AT
chrXIV 442992 442992 AC
chrXIV 442993 442993 ACG
chrXIV 442994 442994 AT
chrXIV 442995 442995 CT
chrXIV 442999 442999 G
chrXIV 443000 443000 G
chrXIV 443004 443004 T
chrXIV 443044 443044 C
chrXIV 443062 443062 G
chrXIV 443120 443120 AT
chrXIV 443121 443121 A
chrXIV 443122 443122 T
chrXIV 443123 443123 AT
chrXIV 443126 443126 A
chrXIV 443128 443128 A
chrXIV 443129 443129 AC
chrXIV 443130 443130 C
chrXIV 443131 443131 AT
chrXIV 443132 443132 AT
chrXIV 443133 443133 G
chrXIV 443134 443134 ACG
chrXIV 443135 443135 CG
chrXIV 443136 443136 AC
chrXIV 443137 443137 AGT
chrXIV 443138 443138 GT
chrXIV 443141 443141 A
chrXIV 443142 443142 T
chrXIV 443143 443143 C
chrXIV 443446 443446 T
chrXIV 443455 443455 A
chrXIV 443476 443476 T
chrXIV 443494 443494 G
chrXIV 443503 443503 T
chrXIV 443557 443557 CG
chrXIV 443563 443563 AT
chrXIV 443566 443566 G
chrXIV 443596 443596 G
chrXIV 443598 443598 T
chrXIV 443605 443605 A
chrXIV 443620 443620 G
chrXIV 443668 443668 C
chrXIV 443698 443698 CG
chrXIV 443701 443701 CG
chrXIV 443713 443713 AT
chrXIV 443714 443714 T
chrXIV 494088 494088 C
chrXIV 494094 494094 G
chrXIV 494124 494124 G
chrXIV 494145 494145 G
chrXIV 494166 494166 C
chrXIV 494187 494187 T
chrXIV 494193 494193 T
chrXIV 499710 499710 C
chrXIV 499714 499714 G
chrXIV 499728 499728 C
chrXIV 499740 499740 C
chrXIV 499764 499764 T
chrXIV 499800 499800 C
chrXIV 499862 499862 CG
chrXIV 499878 499878 AT
chrXIV 499893 499893 CG
chrXIV 499896 499896 CG
chrXIV 500007 500007 CG
chrXIV 500058 500058 AT
chrXIV 500088 500088 AT
chrXIV 500091 500091 CG
chrXIV 500094 500094 CG
chrXIV 500100 500100 T
chrXIV 519143 519143 T
chrXIV 519145 519145 T
chrXIV 519147 519147 A
chrXIV 519148 519148 A
chrXIV 519149 519149 AT
chrXIV 519150 519150 AG
chrXIV 519151 519151 ACT
chrXIV 519152 519152 CGT
chrXIV 519153 519153 AGT
chrXIV 519154 519154 AGT
chrXIV 519155 519155 CGT
chrXIV 519156 519156 ACG
chrXIV 519157 519157 ACG
chrXIV 519158 519158 CGT
chrXIV 519159 519159 CGT
chrXIV 519160 519160 CGT
chrXIV 519161 519161 AGT
chrXIV 519162 519162 ACG
chrXIV 519170 519170 G
chrXIV 519173 519173 GT
chrXIV 519174 519174 CG
chrXIV 519175 519175 GT
chrXIV 519177 519177 C
chrXIV 519182 519182 AC
chrXIV 519183 519183 C
chrXIV 519184 519184 A
chrXIV 519200 519200 G
chrXIV 519205 519205 T
chrXIV 519206 519206 A
chrXIV 519209 519209 G
chrXIV 519222 519222 G
chrXIV 519227 519227 T
chrXIV 519240 519240 C
chrXIV 519243 519243 G
chrXIV 519245 519245 A
chrXIV 519246 519246 T
chrXIV 519256 519256 AT
chrXIV 519268 519268 C
chrXIV 519269 519269 AT
chrXIV 519270 519270 AT
chrXIV 519271 519271 T
chrXIV 519273 519273 CG
chrXIV 519275 519275 AT
chrXIV 519276 519276 C
chrXIV 519281 519281 A
chrXIV 519288 519288 T
chrXIV 519289 519289 A
chrXIV 519294 519294 A
chrXIV 519297 519297 C
chrXIV 519298 519298 A
chrXIV 519299 519299 CT
chrXIV 519300 519300 C
chrXIV 519301 519301 G
chrXIV 519313 519313 C
chrXIV 519314 519314 A
chrXIV 519316 519316 T
chrXIV 519317 519317 G
chrXIV 519318 519318 A
chrXIV 519322 519322 G
chrXIV 519324 519324 ACT
chrXIV 519336 519336 AT
chrXIV 519338 519338 C
chrXIV 519339 519339 GT
chrXIV 519340 519340 T
chrXIV 519341 519341 C
chrXIV 519342 519342 A
chrXIV 519343 519343 CG
chrXIV 519344 519344 C
chrXIV 519363 519363 AT
chrXIV 519371 519371 CG
chrXIV 519376 519376 CG
chrXIV 519377 519377 C
chrXIV 519378 519378 CG
chrXIV 519380 519380 A
chrXIV 519383 519383 A
chrXIV 519384 519384 CG
chrXIV 519385 519385 G
chrXIV 519386 519386 ACG
chrXIV 519389 519389 T
chrXIV 519390 519390 AG
chrXIV 519392 519392 T
chrXIV 519394 519394 C
chrXIV 519395 519395 GT
chrXIV 519396 519396 GT
chrXIV 519398 519398 C
chrXIV 519400 519400 AG
chrXIV 519401 519401 G
chrXIV 519402 519402 ACGT
chrXIV 519406 519406 A
chrXIV 519411 519411 T
chrXIV 519412 519412 A
chrXIV 519414 519414 A
chrXIV 519415 519415 CG
chrXIV 519416 519416 T
chrXIV 519420 519420 CG
chrXIV 519421 519421 AT
chrXIV 519422 519422 C
chrXIV 519423 519423 CG
chrXIV 519424 519424 AG
chrXIV 519425 519425 GT
chrXIV 519426 519426 AT
chrXIV 519427 519427 CG
chrXIV 519428 519428 G
chrXIV 519430 519430 G
chrXIV 519431 519431 G
chrXIV 519432 519432 A
chrXIV 519439 519439 A
chrXIV 519442 519442 AT
chrXIV 519446 519446 C
chrXIV 519448 519448 ACT
chrXIV 519449 519449 AT
chrXIV 519451 519451 T
chrXIV 519452 519452 G
chrXIV 519454 519454 AT
chrXIV 519455 519455 G
chrXIV 519473 519473 C
chrXIV 519474 519474 C
chrXIV 519475 519475 T
chrXIV 519477 519477 AT
chrXIV 519479 519479 AT
chrXIV 519480 519480 AT
chrXIV 519482 519482 ACG
chrXIV 519483 519483 CG
chrXIV 519484 519484 T
chrXIV 519485 519485 CG
chrXIV 519486 519486 A
chrXIV 519487 519487 AT
chrXIV 519488 519488 AGT
chrXIV 519490 519490 A
chrXIV 519491 519491 AT
chrXIV 519493 519493 AT
chrXIV 519494 519494 G
chrXIV 519495 519495 GT
chrXIV 519496 519496 CG
chrXIV 519497 519497 ACGT
chrXIV 519498 519498 ACT
chrXIV 519499 519499 ACGT
chrXIV 519500 519500 ACGT
chrXIV 519501 519501 ACGT
chrXIV 519502 519502 ACGT
chrXIV 519503 519503 ACGT
chrXIV 519504 519504 ACT
chrXIV 519505 519505 AGT
chrXIV 519506 519506 AGT
chrXIV 519507 519507 ACG
chrXIV 519508 519508 T
chrXIV 519509 519509 AG
chrXIV 519510 519510 AT
chrXIV 519511 519511 AT
chrXIV 519527 519527 AT
chrXIV 519536 519536 AT
chrXIV 519541 519541 CG
chrXIV 519558 519558 AT
chrXIV 519574 519574 CG
chrXIV 519575 519575 AT
chrXIV 519576 519576 CG
chrXIV 519583 519583 CG
chrXIV 519587 519587 CG
chrXIV 519596 519596 AT
chrXIV 519655 519655 AT
chrXIV 519675 519675 CG
chrXIV 519681 519681 A
chrXIV 519682 519682 GT
chrXIV 519683 519683 CT
chrXIV 519684 519684 A
chrXIV 519688 519688 CG
chrXIV 519689 519689 A
chrXIV 519690 519690 C
chrXIV 519692 519692 T
chrXIV 519712 519712 AT
chrXIV 519754 519754 CG
chrXIV 519772 519772 AT
chrXIV 519836 519836 AT
chrXIV 519929 519929 AT
chrXIV 519960 519960 T
chrXIV 519962 519962 T
chrXIV 519963 519963 G
chrXIV 519965 519965 G
chrXIV 519971 519971 G
chrXIV 519977 519977 C
chrXIV 519995 519995 AT
chrXIV 520000 520000 CG
chrXIV 520015 520015 T
chrXIV 520037 520037 AT
chrXIV 520051 520051 AT
chrXIV 520066 520066 CG
chrXIV 520069 520069 CG
chrXIV 520070 520070 AT
chrXIV 520071 520071 AT
chrXIV 520084 520084 CG
chrXIV 520085 520085 AT
chrXIV 520087 520087 CG
chrXIV 520088 520088 AT
chrXIV 520091 520091 C
chrXIV 520092 520092 A
chrXIV 520093 520093 A
chrXIV 520122 520122 G
chrXIV 520142 520142 CG
chrXIV 520338 520338 A
chrXIV 520385 520385 T
chrXIV 520523 520523 AT
chrXIV 520546 520546 ACGT
chrXIV 520580 520580 CG
chrXIV 520675 520675 AT
chrXIV 520745 520745 A
chrXIV 520757 520757 CG
chrXIV 520768 520768 CG
chrXIV 520785 520785 CG
chrXIV 520788 520788 G
chrXIV 520794 520794 CG
chrXIV 520813 520813 A
chrXIV 520836 520836 T
chrXIV 520875 520875 CG
chrXIV 520904 520904 CG
chrXIV 520996 520996 T
chrXIV 521100 521100 CG
chrXIV 521121 521121 G
chrXIV 521130 521130 CG
chrXIV 521131 521131 CG
chrXIV 521162 521162 CG
chrXIV 521175 521175 T
chrXIV 521207 521207 C
chrXIV 521216 521216 A
chrXIV 521232 521232 G
chrXIV 521265 521265 AT
chrXIV 521272 521272 C
chrXIV 521273 521273 G
chrXIV 521275 521275 A
chrXIV 521279 521279 CGT
chrXIV 521280 521280 C
chrXIV 521285 521285 AT
chrXIV 521286 521286 A
chrXIV 521287 521287 A
chrXIV 521288 521288 GT
chrXIV 521289 521289 C
chrXIV 521290 521290 G
chrXIV 521291 521291 C
chrXIV 521292 521292 G
chrXIV 521293 521293 A
chrXIV 521294 521294 G
chrXIV 521341 521341 A
chrXIV 521353 521353 G
chrXIV 521499 521499 AT
chrXIV 521547 521547 CG
chrXIV 521565 521565 CG
chrXIV 521598 521598 AT
chrXIV 521604 521604 CG
chrXIV 521619 521619 CG
chrXIV 521625 521625 AT
chrXIV 521631 521631 A
chrXIV 521649 521649 AT
chrXIV 521697 521697 A
chrXIV 521699 521699 T
chrXIV 521700 521700 C
chrXIV 521701 521701 C
chrXIV 521702 521702 C
chrXIV 521704 521704 A
chrXIV 521705 521705 AG
chrXIV 521706 521706 AG
chrXIV 521707 521707 A
chrXIV 521715 521715 A
chrXIV 521716 521716 A
chrXIV 521717 521717 AC
chrXIV 521718 521718 A
chrXIV 521719 521719 G
chrXIV 521720 521720 G
chrXIV 521721 521721 T
chrXIV 521746 521746 A
chrXIV 521775 521775 A
chrXIV 521778 521778 ACGT
chrXIV 521836 521836 T
chrXIV 521911 521911 C
chrXIV 521912 521912 A
chrXIV 521916 521916 CG
chrXIV 521920 521920 A
chrXIV 521921 521921 C
chrXIV 521922 521922 C
chrXIV 522030 522030 AT
chrXIV 522081 522081 CG
chrXIV 522135 522135 CG
chrXIV 522210 522210 AT
chrXIV 522238 522238 CG
chrXIV 522239 522239 GT
chrXIV 522240 522240 C
chrXIV 522243 522243 A
chrXIV 522244 522244 AT
chrXIV 522245 522245 C
chrXIV 522249 522249 C
chrXIV 522251 522251 A
chrXIV 522253 522253 G
chrXIV 522256 522256 AT
chrXIV 522258 522258 AT
chrXIV 522259 522259 CG
chrXIV 522264 522264 ACT
chrXIV 522267 522267 T
chrXIV 522268 522268 CG
chrXIV 522269 522269 AT
chrXIV 522270 522270 AT
chrXIV 522277 522277 T
chrXIV 522290 522290 T
chrXIV 522336 522336 C
chrXIV 522360 522360 AT
chrXIV 522365 522365 CG
chrXIV 522367 522367 AT
chrXIV 522369 522369 AT
chrXIV 522372 522372 CG
chrXIV 522373 522373 CG
chrXIV 522405 522405 CG
chrXIV 522418 522418 CG
chrXIV 522424 522424 AT
chrXIV 522429 522429 AT
chrXIV 522438 522438 AT
chrXIV 522469 522469 AT
chrXIV 522483 522483 C
chrXIV 522485 522485 A
chrXIV 522503 522503 A
chrXIV 522508 522508 A
chrXIV 522539 522539 AT
chrXIV 522552 522552 CG
chrXIV 522559 522559 AT
chrXIV 522562 522562 CG
chrXIV 522604 522604 AT
chrXIV 522606 522606 AT
chrXIV 522657 522657 CG
chrXIV 522660 522660 CG
chrXIV 522677 522677 AT
chrXIV 522681 522681 AT
chrXIV 522684 522684 CG
chrXIV 522705 522705 CG
chrXIV 522714 522714 C
chrXIV 522716 522716 T
chrXIV 522717 522717 C
chrXIV 522718 522718 A
chrXIV 522720 522720 C
chrXIV 522723 522723 AT
chrXIV 522724 522724 C
chrXIV 522819 522819 AT
chrXIV 522822 522822 CG
chrXIV 522831 522831 C
chrXIV 522837 522837 CG
chrXIV 522845 522845 C
chrXIV 522865 522865 CG
chrXIV 522871 522871 C
chrXIV 522873 522873 T
chrXIV 522877 522877 C
chrXIV 522879 522879 AT
chrXIV 522885 522885 G
chrXIV 522891 522891 CG
chrXIV 522900 522900 A
chrXIV 522908 522908 A
chrXIV 523077 523077 CG
chrXIV 523094 523094 C
chrXIV 523125 523125 AT
chrXIV 523128 523128 AT
chrXIV 523131 523131 AT
chrXIV 523135 523135 AT
chrXIV 523179 523179 CG
chrXIV 523192 523192 CG
chrXIV 523194 523194 AT
chrXIV 523215 523215 CG
chrXIV 523221 523221 AT
chrXIV 523226 523226 AT
chrXIV 523227 523227 AT
chrXIV 523233 523233 AT
chrXIV 523249 523249 CG
chrXIV 523250 523250 CG
chrXIV 523278 523278 CG
chrXIV 523293 523293 CG
chrXIV 523308 523308 AT
chrXIV 523313 523313 AT
chrXIV 523322 523322 CG
chrXIV 523326 523326 AT
chrXIV 523350 523350 CG
chrXIV 523359 523359 CG
chrXIV 523365 523365 AT
chrXIV 523374 523374 AT
chrXIV 523377 523377 G
chrXIV 523384 523384 CG
chrXIV 523389 523389 T
chrXIV 523401 523401 C
chrXIV 523404 523404 T
chrXIV 523413 523413 T
chrXIV 523419 523419 G
chrXIV 523422 523422 AT
chrXIV 523445 523445 CG
chrXIV 523459 523459 C
chrXIV 523516 523516 CG
chrXIV 523545 523545 T
chrXIV 523546 523546 T
chrXIV 523560 523560 AT
chrXIV 523561 523561 C
chrXIV 523571 523571 G
chrXIV 523572 523572 A
chrXIV 523578 523578 CG
chrXIV 523580 523580 AT
chrXIV 523581 523581 C
chrXIV 523587 523587 AT
chrXIV 523602 523602 AT
chrXIV 523605 523605 CG
chrXIV 523614 523614 CG
chrXIV 523620 523620 AT
chrXIV 523638 523638 A
chrXIV 523639 523639 A
chrXIV 523642 523642 AT
chrXIV 523643 523643 CG
chrXIV 523644 523644 GT
chrXIV 523647 523647 C
chrXIV 523649 523649 G
chrXIV 523650 523650 C
chrXIV 523654 523654 C
chrXIV 523665 523665 T
chrXIV 523686 523686 A
chrXIV 523713 523713 T
chrXIV 523719 523719 C
chrXIV 523722 523722 C
chrXIV 523728 523728 T
chrXIV 523731 523731 A
chrXIV 523734 523734 T
chrXIV 523740 523740 CG
chrXIV 523750 523750 AT
chrXIV 523752 523752 CG
chrXIV 523756 523756 G
chrXIV 523758 523758 AT
chrXIV 523816 523816 CG
chrXIV 523818 523818 A
chrXIV 523827 523827 CG
chrXIV 523848 523848 CG
chrXIV 523854 523854 AT
chrXIV 523870 523870 CG
chrXIV 523872 523872 AT
chrXIV 523875 523875 AT
chrXIV 523902 523902 CG
chrXIV 523924 523924 T
chrXIV 523932 523932 AT
chrXIV 523934 523934 CG
chrXIV 523938 523938 CG
chrXIV 523941 523941 CG
chrXIV 523952 523952 G
chrXIV 523953 523953 G
chrXIV 523962 523962 A
chrXIV 523982 523982 A
chrXIV 524025 524025 T
chrXIV 524034 524034 A
chrXIV 524037 524037 G
chrXIV 524070 524070 T
chrXIV 524148 524148 A
chrXIV 524172 524172 A
chrXIV 524175 524175 CG
chrXIV 524181 524181 G
chrXIV 524187 524187 A
chrXIV 524191 524191 A
chrXIV 524209 524209 AT
chrXIV 524211 524211 AT
chrXIV 524224 524224 CG
chrXIV 524230 524230 AT
chrXIV 524232 524232 G
chrXIV 524236 524236 CG
chrXIV 524265 524265 AT
chrXIV 524274 524274 CG
chrXIV 524280 524280 CG
chrXIV 524289 524289 CG
chrXIV 524310 524310 CG
chrXIV 524316 524316 AT
chrXIV 524318 524318 AT
chrXIV 524319 524319 T
chrXIV 524320 524320 T
chrXIV 524325 524325 T
chrXIV 524328 524328 T
chrXIV 524364 524364 A
chrXIV 524373 524373 T
chrXIV 524385 524385 G
chrXIV 524403 524403 G
chrXIV 524404 524404 A
chrXIV 524406 524406 A
chrXIV 524418 524418 AT
chrXIV 524436 524436 A
chrXIV 524440 524440 T
chrXIV 524445 524445 G
chrXIV 524446 524446 A
chrXIV 524448 524448 A
chrXIV 524483 524483 CG
chrXIV 524515 524515 C
chrXIV 524518 524518 G
chrXIV 524520 524520 T
chrXIV 524521 524521 C
chrXIV 524522 524522 T
chrXIV 524525 524525 T
chrXIV 524562 524562 CG
chrXIV 524602 524602 CG
chrXIV 524628 524628 AT
chrXIV 524630 524630 T
chrXIV 524643 524643 C
chrXIV 524646 524646 A
chrXIV 524648 524648 A
chrXIV 524649 524649 C
chrXIV 524652 524652 C
chrXIV 524676 524676 C
chrXIV 524688 524688 AT
chrXIV 524714 524714 T
chrXIV 524715 524715 AG
chrXIV 524716 524716 CT
chrXIV 524717 524717 ACG
chrXIV 524718 524718 ACG
chrXIV 524719 524719 CGT
chrXIV 524720 524720 ACG
chrXIV 524721 524721 ACT
chrXIV 524722 524722 ACT
chrXIV 524723 524723 ACT
chrXIV 524724 524724 ACG
chrXIV 524725 524725 ACT
chrXIV 524726 524726 ACT
chrXIV 524727 524727 ACG
chrXIV 524728 524728 CGT
chrXIV 524736 524736 G
chrXIV 524739 524739 CGT
chrXIV 524740 524740 CG
chrXIV 524741 524741 GT
chrXIV 524743 524743 C
chrXIV 524745 524745 CG
chrXIV 524748 524748 AC
chrXIV 524749 524749 C
chrXIV 524750 524750 A
chrXIV 524752 524752 CG
chrXIV 524757 524757 AT
chrXIV 524758 524758 CG
chrXIV 524766 524766 G
chrXIV 524771 524771 T
chrXIV 524772 524772 AT
chrXIV 524775 524775 G
chrXIV 524788 524788 G
chrXIV 524793 524793 T
chrXIV 524806 524806 C
chrXIV 524809 524809 G
chrXIV 524811 524811 A
chrXIV 524812 524812 T
chrXIV 524822 524822 AT
chrXIV 524834 524834 C
chrXIV 524835 524835 AT
chrXIV 524836 524836 AT
chrXIV 524837 524837 T
chrXIV 524839 524839 CG
chrXIV 524841 524841 AT
chrXIV 524842 524842 C
chrXIV 524847 524847 A
chrXIV 524854 524854 T
chrXIV 524855 524855 A
chrXIV 524860 524860 A
chrXIV 524863 524863 C
chrXIV 524864 524864 A
chrXIV 524865 524865 CT
chrXIV 524866 524866 C
chrXIV 524867 524867 G
chrXIV 524879 524879 C
chrXIV 524880 524880 A
chrXIV 524882 524882 T
chrXIV 524883 524883 G
chrXIV 524884 524884 A
chrXIV 524888 524888 G
chrXIV 524890 524890 ACT
chrXIV 524902 524902 AT
chrXIV 524904 524904 C
chrXIV 524905 524905 GT
chrXIV 524906 524906 T
chrXIV 524907 524907 C
chrXIV 524908 524908 A
chrXIV 524909 524909 CG
chrXIV 524910 524910 C
chrXIV 524929 524929 AT
chrXIV 524937 524937 CG
chrXIV 524942 524942 CG
chrXIV 524943 524943 C
chrXIV 524944 524944 CG
chrXIV 524946 524946 A
chrXIV 524949 524949 A
chrXIV 524950 524950 CG
chrXIV 524951 524951 G
chrXIV 524952 524952 ACG
chrXIV 524955 524955 T
chrXIV 524956 524956 AG
chrXIV 524958 524958 T
chrXIV 524960 524960 C
chrXIV 524961 524961 GT
chrXIV 524962 524962 GT
chrXIV 524964 524964 C
chrXIV 524966 524966 AG
chrXIV 524967 524967 G
chrXIV 524968 524968 ACGT
chrXIV 524972 524972 A
chrXIV 524977 524977 T
chrXIV 524978 524978 A
chrXIV 524981 524981 C
chrXIV 524986 524986 CG
chrXIV 524987 524987 AT
chrXIV 524988 524988 C
chrXIV 524989 524989 CG
chrXIV 524990 524990 AG
chrXIV 524991 524991 GT
chrXIV 524992 524992 AT
chrXIV 524993 524993 CG
chrXIV 524994 524994 G
chrXIV 524996 524996 G
chrXIV 524997 524997 G
chrXIV 524998 524998 A
chrXIV 525005 525005 A
chrXIV 525008 525008 AT
chrXIV 525012 525012 C
chrXIV 525014 525014 ACT
chrXIV 525015 525015 AT
chrXIV 525017 525017 T
chrXIV 525018 525018 G
chrXIV 525020 525020 AT
chrXIV 525021 525021 G
chrXIV 525039 525039 C
chrXIV 525040 525040 C
chrXIV 525041 525041 T
chrXIV 525043 525043 AT
chrXIV 525045 525045 AT
chrXIV 525046 525046 AT
chrXIV 525048 525048 ACG
chrXIV 525049 525049 CG
chrXIV 525050 525050 T
chrXIV 525051 525051 CG
chrXIV 525053 525053 AT
chrXIV 525054 525054 AT
chrXIV 525056 525056 A
chrXIV 525057 525057 AT
chrXIV 525059 525059 AT
chrXIV 525060 525060 G
chrXIV 525061 525061 T
chrXIV 525062 525062 G
chrXIV 525063 525063 ACGT
chrXIV 525064 525064 ACGT
chrXIV 525065 525065 ACGT
chrXIV 525066 525066 ACGT
chrXIV 525067 525067 ACGT
chrXIV 525068 525068 CGT
chrXIV 525069 525069 ACGT
chrXIV 525070 525070 AGT
chrXIV 525071 525071 ACGT
chrXIV 525072 525072 ACT
chrXIV 525073 525073 ACGT
chrXIV 525074 525074 AC
chrXIV 525075 525075 CT
chrXIV 525077 525077 AT
chrXIV 525078 525078 AT
chrXIV 525079 525079 CG
chrXIV 546721 546721 T
chrXIV 546723 546723 C
chrXIV 546727 546727 ACT
chrXIV 546728 546728 GT
chrXIV 546729 546729 GT
chrXIV 546730 546730 T
chrXIV 546731 546731 G
chrXIV 546732 546732 CGT
chrXIV 546733 546733 CGT
chrXIV 546734 546734 AGT
chrXIV 546735 546735 AGT
chrXIV 546736 546736 CGT
chrXIV 546737 546737 AGT
chrXIV 546739 546739 T
chrXIV 546742 546742 C
chrXIV 546743 546743 C
chrXIV 546745 546745 A
chrXIV 546747 546747 A
chrXIV 546757 546757 G
chrXIV 546760 546760 C
chrXIV 546781 546781 T
chrXIV 546785 546785 A
chrXIV 546796 546796 C
chrXIV 546803 546803 G
chrXIV 546820 546820 T
chrXIV 546825 546825 G
chrXIV 546840 546840 AT
chrXIV 546846 546846 A
chrXIV 546849 546849 ACGT
chrXIV 546856 546856 T
chrXIV 546861 546861 G
chrXIV 546862 546862 AC
chrXIV 546863 546863 C
chrXIV 546865 546865 GT
chrXIV 546866 546866 AC
chrXIV 546867 546867 C
chrXIV 546868 546868 A
chrXIV 546869 546869 A
chrXIV 546870 546870 AT
chrXIV 546873 546873 C
chrXIV 546874 546874 T
chrXIV 546875 546875 C
chrXIV 546876 546876 A
chrXIV 546879 546879 T
chrXIV 546880 546880 T
chrXIV 546881 546881 CT
chrXIV 546882 546882 A
chrXIV 546884 546884 T
chrXIV 546889 546889 A
chrXIV 546893 546893 C
chrXIV 546905 546905 A
chrXIV 546908 546908 GT
chrXIV 546916 546916 T
chrXIV 546925 546925 T
chrXIV 546926 546926 C
chrXIV 546927 546927 A
chrXIV 546929 546929 AT
chrXIV 546930 546930 C
chrXIV 546933 546933 T
chrXIV 546936 546936 C
chrXIV 546938 546938 C
chrXIV 546939 546939 A
chrXIV 546940 546940 T
chrXIV 546941 546941 C
chrXIV 546942 546942 A
chrXIV 546943 546943 A
chrXIV 546948 546948 A
chrXIV 546949 546949 T
chrXIV 546950 546950 G
chrXIV 546953 546953 C
chrXIV 546957 546957 G
chrXIV 546964 546964 G
chrXIV 546965 546965 CGT
chrXIV 546967 546967 AG
chrXIV 546968 546968 AC
chrXIV 546969 546969 AC
chrXIV 546970 546970 CT
chrXIV 546971 546971 T
chrXIV 546972 546972 T
chrXIV 546973 546973 C
chrXIV 546974 546974 A
chrXIV 546975 546975 C
chrXIV 546976 546976 T
chrXIV 546977 546977 GT
chrXIV 546978 546978 A
chrXIV 546979 546979 C
chrXIV 546980 546980 T
chrXIV 546982 546982 G
chrXIV 546992 546992 AT
chrXIV 546998 546998 A
chrXIV 547008 547008 A
chrXIV 547013 547013 A
chrXIV 547016 547016 A
chrXIV 547017 547017 T
chrXIV 547019 547019 T
chrXIV 547022 547022 CG
chrXIV 547026 547026 CG
chrXIV 547027 547027 G
chrXIV 547028 547028 CG
chrXIV 547030 547030 A
chrXIV 547031 547031 C
chrXIV 547032 547032 C
chrXIV 547033 547033 AC
chrXIV 547034 547034 T
chrXIV 547041 547041 CG
chrXIV 547043 547043 AT
chrXIV 547049 547049 CG
chrXIV 547052 547052 A
chrXIV 547060 547060 AT
chrXIV 547070 547070 CG
chrXIV 547072 547072 T
chrXIV 547073 547073 A
chrXIV 547074 547074 G
chrXIV 547075 547075 CG
chrXIV 547076 547076 A
chrXIV 547077 547077 C
chrXIV 547078 547078 ACGT
chrXIV 547079 547079 ACGT
chrXIV 547080 547080 AGT
chrXIV 547081 547081 ACGT
chrXIV 547082 547082 ACGT
chrXIV 547083 547083 ACG
chrXIV 547084 547084 AT
chrXIV 547085 547085 ACGT
chrXIV 547086 547086 AGT
chrXIV 547087 547087 ACGT
chrXIV 547088 547088 CGT
chrXIV 547089 547089 A
chrXIV 547090 547090 CGT
chrXIV 547091 547091 CT
chrXIV 547092 547092 AC
chrXIV 547093 547093 AT
chrXIV 547094 547094 T
chrXIV 547140 547140 A
chrXIV 547141 547141 AT
chrXIV 547197 547197 ACT
chrXIV 547200 547200 AT
chrXIV 547202 547202 AT
chrXIV 547203 547203 AT
chrXIV 547205 547205 C
chrXIV 547209 547209 AT
chrXIV 547210 547210 CG
chrXIV 547211 547211 AT
chrXIV 547213 547213 AT
chrXIV 547217 547217 A
chrXIV 547218 547218 C
chrXIV 547220 547220 T
chrXIV 561595 561595 AG
chrXIV 561596 561596 AT
chrXIV 561597 561597 T
chrXIV 561598 561598 CG
chrXIV 561599 561599 AG
chrXIV 561600 561600 CGT
chrXIV 561601 561601 ACG
chrXIV 561602 561602 CT
chrXIV 561603 561603 GT
chrXIV 561604 561604 AG
chrXIV 561605 561605 CGT
chrXIV 561606 561606 AT
chrXIV 561626 561626 G
chrXIV 561632 561632 G
chrXIV 561638 561638 T
chrXIV 561656 561656 AT
chrXIV 561657 561657 C
chrXIV 561668 561668 C
chrXIV 561685 561685 C
chrXIV 561686 561686 A
chrXIV 561710 561710 T
chrXIV 561711 561711 AT
chrXIV 561744 561744 CG
chrXIV 561749 561749 C
chrXIV 561760 561760 G
chrXIV 561764 561764 CG
chrXIV 561766 561766 AT
chrXIV 561767 561767 G
chrXIV 561769 561769 ACG
chrXIV 561771 561771 ACG
chrXIV 561772 561772 A
chrXIV 561778 561778 A
chrXIV 561779 561779 C
chrXIV 561788 561788 AT
chrXIV 561828 561828 AT
chrXIV 561834 561834 AT
chrXIV 561850 561850 CG
chrXIV 561869 561869 AT
chrXIV 561886 561886 AT
chrXIV 561898 561898 T
chrXIV 561899 561899 G
chrXIV 561901 561901 A
chrXIV 561903 561903 A
chrXIV 561904 561904 AGT
chrXIV 561930 561930 AT
chrXIV 561933 561933 AT
chrXIV 561935 561935 AT
chrXIV 561937 561937 AT
chrXIV 561954 561954 AT
chrXIV 561960 561960 AT
chrXIV 561961 561961 CG
chrXIV 561978 561978 ACT
chrXIV 561979 561979 ACT
chrXIV 561980 561980 ACG
chrXIV 561981 561981 AC
chrXIV 561982 561982 AT
chrXIV 561983 561983 AT
chrXIV 561984 561984 ACG
chrXIV 561985 561985 CGT
chrXIV 561986 561986 ACT
chrXIV 561987 561987 AGT
chrXIV 561988 561988 ACG
chrXIV 561989 561989 GT
chrXIV 561990 561990 A
chrXIV 561991 561991 A
chrXIV 562025 562025 A
chrXIV 562026 562026 AG
chrXIV 562027 562027 AC
chrXIV 562028 562028 GT
chrXIV 562029 562029 C
chrXIV 562030 562030 ACG
chrXIV 562031 562031 ACG
chrXIV 562032 562032 AT
chrXIV 562033 562033 AG
chrXIV 562034 562034 A
chrXIV 562035 562035 GT
chrXIV 562036 562036 GT
chrXIV 562037 562037 G
chrXIV 562038 562038 G
chrXIV 562039 562039 AC
chrXIV 562040 562040 CT
chrXIV 562042 562042 C
chrXIV 562043 562043 C
chrXIV 562046 562046 A
chrXIV 562052 562052 T
chrXIV 562054 562054 G
chrXIV 562055 562055 A
chrXIV 562075 562075 G
chrXIV 562077 562077 G
chrXIV 562078 562078 AG
chrXIV 562079 562079 T
chrXIV 562083 562083 C
chrXIV 562084 562084 A
chrXIV 562085 562085 T
chrXIV 562086 562086 GT
chrXIV 562093 562093 A
chrXIV 562095 562095 CG
chrXIV 562096 562096 C
chrXIV 562097 562097 A
chrXIV 562098 562098 C
chrXIV 562099 562099 G
chrXIV 562100 562100 C
chrXIV 562101 562101 A
chrXIV 562102 562102 A
chrXIV 562103 562103 CG
chrXIV 562104 562104 AT
chrXIV 562105 562105 GT
chrXIV 562106 562106 AC
chrXIV 562107 562107 G
chrXIV 562121 562121 T
chrXIV 562125 562125 ACT
chrXIV 562133 562133 C
chrXIV 562134 562134 C
chrXIV 562135 562135 A
chrXIV 562137 562137 C
chrXIV 562138 562138 A
chrXIV 562141 562141 G
chrXIV 562143 562143 G
chrXIV 562149 562149 A
chrXIV 562150 562150 G
chrXIV 562151 562151 G
chrXIV 562156 562156 T
chrXIV 562164 562164 CG
chrXIV 562184 562184 C
chrXIV 562187 562187 AT
chrXIV 562188 562188 CT
chrXIV 562189 562189 C
chrXIV 562190 562190 T
chrXIV 562191 562191 CG
chrXIV 562203 562203 ACGT
chrXIV 562205 562205 CG
chrXIV 562209 562209 T
chrXIV 562210 562210 C
chrXIV 562211 562211 A
chrXIV 562213 562213 T
chrXIV 562214 562214 CG
chrXIV 562226 562226 CG
chrXIV 562228 562228 T
chrXIV 562238 562238 AT
chrXIV 562239 562239 AT
chrXIV 562246 562246 T
chrXIV 562251 562251 CG
chrXIV 562252 562252 AT
chrXIV 562254 562254 G
chrXIV 562257 562257 A
chrXIV 562258 562258 A
chrXIV 562259 562259 C
chrXIV 562271 562271 T
chrXIV 562281 562281 AT
chrXIV 562282 562282 AT
chrXIV 562284 562284 CG
chrXIV 562287 562287 CG
chrXIV 562300 562300 A
chrXIV 562305 562305 C
chrXIV 562318 562318 CG
chrXIV 562321 562321 AT
chrXIV 562322 562322 AT
chrXIV 562327 562327 C
chrXIV 562335 562335 G
chrXIV 562336 562336 A
chrXIV 562341 562341 C
chrXIV 562343 562343 A
chrXIV 562344 562344 C
chrXIV 562345 562345 AG
chrXIV 562348 562348 G
chrXIV 562350 562350 CG
chrXIV 562352 562352 CGT
chrXIV 562353 562353 C
chrXIV 562354 562354 CGT
chrXIV 562357 562357 C
chrXIV 562365 562365 ACGT
chrXIV 562366 562366 ACGT
chrXIV 562367 562367 ACGT
chrXIV 562368 562368 AGT
chrXIV 562369 562369 ACGT
chrXIV 562370 562370 AGT
chrXIV 562371 562371 AGT
chrXIV 562372 562372 ACGT
chrXIV 562373 562373 ACGT
chrXIV 562374 562374 ACGT
chrXIV 562375 562375 CGT
chrXIV 562376 562376 ACGT
chrXIV 562377 562377 ACGT
chrXIV 562378 562378 ACGT
chrXIV 562379 562379 A
chrXIV 562405 562405 AT
chrXIV 562417 562417 G
chrXIV 562441 562441 CG
chrXIV 562444 562444 G
chrXIV 562445 562445 T
chrXIV 562447 562447 AT
chrXIV 562450 562450 CG
chrXIV 562463 562463 AT
chrXIV 562465 562465 A
chrXIV 562491 562491 CG
chrXIV 562531 562531 CG
chrXIV 562568 562568 A
chrXIV 562571 562571 A
chrXIV 562572 562572 G
chrXIV 562573 562573 A
chrXIV 562575 562575 C
chrXIV 562578 562578 G
chrXIV 562610 562610 G
chrXIV 562645 562645 AT
chrXIV 562647 562647 AT
chrXIV 562648 562648 CG
chrXIV 562653 562653 AT
chrXIV 562657 562657 AT
chrXIV 562675 562675 AT
chrXIV 562687 562687 T
chrXIV 562689 562689 T
chrXIV 562690 562690 C
chrXIV 562708 562708 C
chrXIV 562720 562720 A
chrXIV 562729 562729 T
chrXIV 562765 562765 AT
chrXIV 562768 562768 AT
chrXIV 562773 562773 AT
chrXIV 562774 562774 AT
chrXIV 562775 562775 AT
chrXIV 562777 562777 AT
chrXIV 562783 562783 G
chrXIV 562819 562819 C
chrXIV 562828 562828 A
chrXIV 562857 562857 ACG
chrXIV 562858 562858 A
chrXIV 562860 562860 A
chrXIV 562861 562861 G
chrXIV 562863 562863 T
chrXIV 562869 562869 G
chrXIV 562882 562882 CG
chrXIV 562884 562884 CG
chrXIV 562902 562902 T
chrXIV 562906 562906 T
chrXIV 562912 562912 C
chrXIV 562918 562918 C
chrXIV 562921 562921 T
chrXIV 562945 562945 AT
chrXIV 563023 563023 AT
chrXIV 563056 563056 CG
chrXIV 563059 563059 CG
chrXIV 563066 563066 C
chrXIV 563068 563068 A
chrXIV 563069 563069 A
chrXIV 563073 563073 T
chrXIV 563074 563074 C
chrXIV 563082 563082 T
chrXIV 563111 563111 AT
chrXIV 563131 563131 CG
chrXIV 563140 563140 AT
chrXIV 563141 563141 CG
chrXIV 563152 563152 AT
chrXIV 563155 563155 T
chrXIV 563159 563159 T
chrXIV 563161 563161 A
chrXIV 563169 563169 AT
chrXIV 563191 563191 A
chrXIV 563218 563218 T
chrXIV 563221 563221 A
chrXIV 563223 563223 C
chrXIV 563239 563239 T
chrXIV 563245 563245 G
chrXIV 563266 563266 AT
chrXIV 563275 563275 AT
chrXIV 563277 563277 CG
chrXIV 563337 563337 CG
chrXIV 563359 563359 AT
chrXIV 563362 563362 CG
chrXIV 563365 563365 AT
chrXIV 563371 563371 CG
chrXIV 563374 563374 CG
chrXIV 563380 563380 AT
chrXIV 563386 563386 AT
chrXIV 563407 563407 CG
chrXIV 563428 563428 AT
chrXIV 563439 563439 CG
chrXIV 563443 563443 AT
chrXIV 563444 563444 CG
chrXIV 563446 563446 AT
chrXIV 563536 563536 CG
chrXIV 563641 563641 AT
chrXIV 563661 563661 AT
chrXIV 563739 563739 T
chrXIV 563755 563755 CG
chrXIV 563779 563779 AT
chrXIV 563812 563812 CG
chrXIV 563867 563867 CG
chrXIV 563879 563879 AT
chrXIV 563904 563904 AT
chrXIV 563931 563931 CG
chrXIV 563938 563938 AT
chrXIV 563983 563983 AT
chrXIV 563989 563989 AT
chrXIV 564004 564004 A
chrXIV 564012 564012 CG
chrXIV 564019 564019 A
chrXIV 564202 564202 CG
chrXIV 564213 564213 CG
chrXIV 564240 564240 AT
chrXIV 564243 564243 AT
chrXIV 564244 564244 AT
chrXIV 564343 564343 CG
chrXIV 564385 564385 CG
chrXIV 564389 564389 CG
chrXIV 564424 564424 AT
chrXIV 564427 564427 CG
chrXIV 564435 564435 CG
chrXIV 564438 564438 G
chrXIV 564466 564466 CG
chrXIV 564538 564538 CG
chrXIV 564560 564560 AT
chrXIV 564598 564598 CG
chrXIV 564601 564601 CG
chrXIV 564606 564606 AT
chrXIV 564619 564619 CG
chrXIV 564678 564678 AT
chrXIV 564686 564686 CG
chrXIV 564735 564735 CG
chrXIV 564738 564738 CG
chrXIV 564785 564785 AT
chrXIV 564796 564796 CG
chrXIV 564811 564811 CG
chrXIV 564813 564813 CG
chrXIV 564826 564826 CG
chrXIV 564832 564832 CG
chrXIV 564834 564834 AT
chrXIV 564850 564850 AT
chrXIV 564911 564911 T
chrXIV 564934 564934 AT
chrXIV 564945 564945 T
chrXIV 564997 564997 CG
chrXIV 565009 565009 AT
chrXIV 565012 565012 AT
chrXIV 565014 565014 AT
chrXIV 565018 565018 AT
chrXIV 565030 565030 G
chrXIV 565032 565032 A
chrXIV 565036 565036 AGT
chrXIV 565041 565041 C
chrXIV 565084 565084 CG
chrXIV 565123 565123 AT
chrXIV 565171 565171 AT
chrXIV 565255 565255 CG
chrXIV 565257 565257 A
chrXIV 565258 565258 AT
chrXIV 565259 565259 A
chrXIV 565260 565260 T
chrXIV 565265 565265 CG
chrXIV 565266 565266 G
chrXIV 565267 565267 T
chrXIV 565274 565274 T
chrXIV 565278 565278 T
chrXIV 565279 565279 C
chrXIV 565280 565280 T
chrXIV 565579 565579 AT
chrXIV 565612 565612 CG
chrXIV 565705 565705 CG
chrXIV 565761 565761 AT
chrXIV 565765 565765 CG
chrXIV 565843 565843 AT
chrXIV 566053 566053 CG
chrXIV 566110 566110 CG
chrXIV 566115 566115 AT
chrXIV 566161 566161 CG
chrXIV 566370 566370 AT
chrXIV 566375 566375 CG
chrXIV 566422 566422 C
chrXIV 566472 566472 CG
chrXIV 566495 566495 CG
chrXIV 566549 566549 AT
chrXIV 566562 566562 CG
chrXIV 566573 566573 CG
chrXIV 566681 566681 AT
chrXIV 566753 566753 AT
chrXIV 566828 566828 AT
chrXIV 566840 566840 CG
chrXIV 566846 566846 CG
chrXIV 566881 566881 AT
chrXIV 566912 566912 AT
chrXIV 566963 566963 A
chrXIV 566977 566977 AT
chrXIV 567083 567083 AT
chrXIV 567101 567101 AT
chrXIV 567113 567113 AT
chrXIV 567168 567168 AT
chrXIV 567188 567188 C
chrXIV 567189 567189 A
chrXIV 567190 567190 C
chrXIV 567193 567193 CG
chrXIV 567209 567209 AT
chrXIV 567217 567217 AT
chrXIV 567229 567229 CG
chrXIV 567241 567241 CG
chrXIV 567256 567256 CG
chrXIV 567257 567257 CG
chrXIV 567259 567259 CG
chrXIV 567261 567261 CG
chrXIV 567264 567264 C
chrXIV 567293 567293 C
chrXIV 567306 567306 AT
chrXIV 567313 567313 G
chrXIV 567380 567380 CG
chrXIV 567407 567407 AT
chrXIV 567425 567425 AT
chrXIV 567541 567541 CG
chrXIV 567618 567618 T
chrXIV 567622 567622 AT
chrXIV 567648 567648 CG
chrXIV 567649 567649 CG
chrXIV 567659 567659 CG
chrXIV 567660 567660 ACG
chrXIV 567661 567661 CT
chrXIV 567662 567662 AGT
chrXIV 567663 567663 ACGT
chrXIV 567664 567664 AT
chrXIV 567665 567665 CG
chrXIV 567666 567666 CG
chrXIV 567667 567667 CG
chrXIV 567668 567668 CT
chrXIV 567669 567669 AG
chrXIV 567670 567670 AC
chrXIV 567671 567671 AC
chrXIV 567672 567672 A
chrXIV 567674 567674 AT
chrXIV 567675 567675 AT
chrXIV 567679 567679 C
chrXIV 567680 567680 CT
chrXIV 567681 567681 T
chrXIV 567682 567682 CG
chrXIV 567683 567683 A
chrXIV 567703 567703 G
chrXIV 567705 567705 G
chrXIV 567706 567706 AG
chrXIV 567707 567707 T
chrXIV 567711 567711 C
chrXIV 567712 567712 A
chrXIV 567713 567713 T
chrXIV 567714 567714 GT
chrXIV 567721 567721 A
chrXIV 567723 567723 CG
chrXIV 567724 567724 C
chrXIV 567725 567725 A
chrXIV 567726 567726 C
chrXIV 567727 567727 G
chrXIV 567728 567728 C
chrXIV 567729 567729 A
chrXIV 567730 567730 A
chrXIV 567731 567731 CG
chrXIV 567732 567732 AT
chrXIV 567733 567733 GT
chrXIV 567734 567734 AC
chrXIV 567735 567735 G
chrXIV 567749 567749 T
chrXIV 567753 567753 ACT
chrXIV 567761 567761 C
chrXIV 567762 567762 C
chrXIV 567763 567763 A
chrXIV 567765 567765 C
chrXIV 567766 567766 A
chrXIV 567769 567769 G
chrXIV 567771 567771 G
chrXIV 567777 567777 A
chrXIV 567778 567778 G
chrXIV 567779 567779 G
chrXIV 567784 567784 T
chrXIV 567792 567792 CG
chrXIV 567812 567812 C
chrXIV 567815 567815 AT
chrXIV 567816 567816 CT
chrXIV 567817 567817 C
chrXIV 567818 567818 T
chrXIV 567819 567819 CG
chrXIV 567831 567831 ACGT
chrXIV 567833 567833 CG
chrXIV 567837 567837 T
chrXIV 567838 567838 C
chrXIV 567839 567839 A
chrXIV 567841 567841 T
chrXIV 567842 567842 CG
chrXIV 567854 567854 CG
chrXIV 567856 567856 T
chrXIV 567866 567866 AT
chrXIV 567867 567867 AT
chrXIV 567874 567874 T
chrXIV 567879 567879 CG
chrXIV 567880 567880 AT
chrXIV 567882 567882 G
chrXIV 567885 567885 A
chrXIV 567886 567886 A
chrXIV 567887 567887 C
chrXIV 567899 567899 T
chrXIV 567909 567909 AT
chrXIV 567910 567910 AT
chrXIV 567912 567912 CG
chrXIV 567915 567915 CG
chrXIV 567928 567928 A
chrXIV 567933 567933 C
chrXIV 567946 567946 CG
chrXIV 567949 567949 AT
chrXIV 567950 567950 AT
chrXIV 567955 567955 C
chrXIV 567971 567971 A
chrXIV 567972 567972 C
chrXIV 567973 567973 AG
chrXIV 567978 567978 CG
chrXIV 567980 567980 CGT
chrXIV 567981 567981 C
chrXIV 567982 567982 CGT
chrXIV 567985 567985 C
chrXIV 567993 567993 ACGT
chrXIV 567994 567994 ACGT
chrXIV 567995 567995 ACGT
chrXIV 567996 567996 ACGT
chrXIV 567997 567997 ACGT
chrXIV 567998 567998 ACGT
chrXIV 567999 567999 ACGT
chrXIV 568000 568000 ACGT
chrXIV 568001 568001 ACGT
chrXIV 568002 568002 ACGT
chrXIV 568003 568003 ACGT
chrXIV 568004 568004 ACGT
chrXIV 568005 568005 ACGT
chrXIV 568006 568006 AT
chrXIV 568007 568007 G
chrXIV 568008 568008 AC
chrXIV 568009 568009 T
chrXIV 568095 568095 A
chrXIV 568097 568097 C
chrXIV 568099 568099 A
chrXIV 568101 568101 C
chrXIV 568102 568102 A
chrXIV 568104 568104 T
chrXIV 568105 568105 AC
chrXIV 568106 568106 CG
chrXIV 568108 568108 CGT
chrXIV 568109 568109 CT
chrXIV 568110 568110 A
chrXIV 568111 568111 CGT
chrXIV 568112 568112 CT
chrXIV 568113 568113 AC
chrXIV 568114 568114 AT
chrXIV 568161 568161 A
chrXIV 568162 568162 AT
chrXIV 568218 568218 ACGT
chrXIV 568221 568221 AT
chrXIV 568223 568223 ACT
chrXIV 568224 568224 AT
chrXIV 568225 568225 CG
chrXIV 568226 568226 ACT
chrXIV 568230 568230 AT
chrXIV 568231 568231 CG
chrXIV 568232 568232 AT
chrXIV 568234 568234 AT
chrXIV 568238 568238 G
chrXIV 568239 568239 G
chrXIV 568241 568241 C
chrXIV 569849 569849 T
chrXIV 569850 569850 C
chrXIV 569851 569851 T
chrXIV 569853 569853 T
chrXIV 569854 569854 A
chrXIV 569855 569855 C
chrXIV 569942 569942 T
chrXIV 569956 569956 AT
chrXIV 569961 569961 CG
chrXIV 569975 569975 AT
chrXIV 569990 569990 AT
chrXIV 569992 569992 A
chrXIV 570003 570003 A
chrXIV 570020 570020 T
chrXIV 570034 570034 A
chrXIV 570112 570112 A
chrXIV 570113 570113 AT
chrXIV 570115 570115 AT
chrXIV 570117 570117 CG
chrXIV 570122 570122 T
chrXIV 570140 570140 C
chrXIV 570162 570162 C
chrXIV 570167 570167 C
chrXIV 570509 570509 CG
chrXIV 570574 570574 AT
chrXIV 570707 570707 AT
chrXIV 570750 570750 CG
chrXIV 570761 570761 AT
chrXIV 570777 570777 AT
chrXIV 570782 570782 CG
chrXIV 570786 570786 C
chrXIV 570872 570872 AT
chrXIV 570887 570887 AT
chrXIV 570941 570941 CG
chrXIV 570946 570946 CG
chrXIV 570956 570956 CG
chrXIV 570960 570960 T
chrXIV 570996 570996 AT
chrXIV 571049 571049 AT
chrXIV 571139 571139 AT
chrXIV 571276 571276 CG
chrXIV 571312 571312 CG
chrXIV 571347 571347 AT
chrXIV 571375 571375 AT
chrXIV 571380 571380 AT
chrXIV 571619 571619 CG
chrXIV 571622 571622 AT
chrXIV 571771 571771 CG
chrXIV 572008 572008 AT
chrXIV 572063 572063 CG
chrXIV 572070 572070 AT
chrXIV 572086 572086 CG
chrXIV 572096 572096 AT
chrXIV 572097 572097 A
chrXIV 572150 572150 G
chrXIV 572180 572180 AT
chrXIV 572187 572187 AT
chrXIV 572195 572195 AT
chrXIV 572219 572219 AT
chrXIV 572263 572263 CG
chrXIV 572277 572277 T
chrXIV 572330 572330 AT
chrXIV 572360 572360 CG
chrXIV 572371 572371 AT
chrXIV 572445 572445 G
chrXIV 572449 572449 A
chrXIV 572450 572450 C
chrXIV 572452 572452 T
chrXIV 572564 572564 AT
chrXIV 572567 572567 T
chrXIV 572568 572568 G
chrXIV 572569 572569 A
chrXIV 572571 572571 G
chrXIV 572572 572572 G
chrXIV 572573 572573 T
chrXIV 572574 572574 A
chrXIV 572575 572575 ACT
chrXIV 572597 572597 C
chrXIV 572600 572600 G
chrXIV 572617 572617 A
chrXIV 572643 572643 G
chrXIV 572679 572679 AT
chrXIV 572774 572774 CG
chrXIV 572788 572788 AT
chrXIV 572878 572878 AT
chrXIV 572998 572998 AT
chrXIV 573537 573537 CG
chrXIV 573920 573920 C
chrXIV 573927 573927 T
chrXIV 573928 573928 G
chrXIV 573931 573931 AT
chrXIV 573933 573933 AT
chrXIV 573934 573934 AT
chrXIV 573935 573935 CG
chrXIV 573937 573937 AT
chrXIV 573938 573938 CG
chrXIV 573939 573939 ACT
chrXIV 574051 574051 AT
chrXIV 574054 574054 CG
chrXIV 574071 574071 AT
chrXIV 574073 574073 A
chrXIV 574074 574074 G
chrXIV 575739 575739 T
chrXIV 575754 575754 G
chrXIV 575763 575763 A
chrXIV 575775 575775 G
chrXIV 575784 575784 G
chrXIV 575853 575853 CG
chrXIV 575895 575895 CG
chrXIV 575907 575907 AT
chrXIV 575982 575982 AT
chrXIV 575985 575985 AT
chrXIV 575994 575994 CG
chrXIV 576006 576006 CG
chrXIV 576021 576021 CG
chrXIV 576725 576725 A
chrXIV 576726 576726 T
chrXIV 576762 576762 T
chrXIV 576807 576807 C
chrXIV 576816 576816 T
chrXIV 576897 576897 AT
chrXIV 576930 576930 AT
chrXIV 576942 576942 CG
chrXIV 576948 576948 CG
chrXIV 577023 577023 CG
chrXIV 577039 577039 AT
chrXIV 577040 577040 AT
chrXIV 577041 577041 AT
chrXIV 577043 577043 CG
chrXIV 598155 598155 A
chrXIV 598159 598159 T
chrXIV 598176 598176 T
chrXIV 598179 598179 C
chrXIV 598290 598290 T
chrXIV 598291 598291 AT
chrXIV 598292 598292 C
chrXIV 598294 598294 T
chrXIV 598295 598295 A
chrXIV 598296 598296 T
chrXIV 598298 598298 A
chrXIV 598301 598301 T
chrXIV 598302 598302 AC
chrXIV 598303 598303 AC
chrXIV 598307 598307 T
chrXIV 598308 598308 A
chrXIV 598309 598309 T
chrXIV 598692 598692 AT
chrXIV 599231 599231 CG
chrXIV 599351 599351 CG
chrXIV 599441 599441 CG
chrXIV 599455 599455 AT
chrXIV 599550 599550 CG
chrXIV 599586 599586 AT
chrXIV 599612 599612 CG
chrXIV 599629 599629 AT
chrXIV 599632 599632 AT
chrXIV 599654 599654 CG
chrXIV 599677 599677 A
chrXIV 599680 599680 C
chrXIV 599681 599681 C
chrXIV 599688 599688 G
chrXIV 599800 599800 CG
chrXIV 599802 599802 AT
chrXIV 599803 599803 AT
chrXIV 599805 599805 A
chrXIV 599806 599806 C
chrXIV 599807 599807 CT
chrXIV 599880 599880 T
chrXIV 599891 599891 C
chrXIV 599921 599921 G
chrXIV 599974 599974 G
chrXIV 599988 599988 AT
chrXIV 600032 600032 CG
chrXIV 600056 600056 CG
chrXIV 600064 600064 CG
chrXIV 600071 600071 T
chrXIV 600101 600101 AT
chrXIV 600154 600154 CG
chrXIV 600155 600155 CG
chrXIV 600165 600165 CG
chrXIV 600181 600181 CG
chrXIV 600188 600188 A
chrXIV 600243 600243 C
chrXIV 600480 600480 AT
chrXIV 600629 600629 CG
chrXIV 600632 600632 AT
chrXIV 600871 600871 CG
chrXIV 600876 600876 CG
chrXIV 600904 600904 CG
chrXIV 600939 600939 AT
chrXIV 600975 600975 AT
chrXIV 601112 601112 CG
chrXIV 601202 601202 CG
chrXIV 601255 601255 CG
chrXIV 601291 601291 CG
chrXIV 601295 601295 AT
chrXIV 601305 601305 CG
chrXIV 601310 601310 AT
chrXIV 601364 601364 CG
chrXIV 601379 601379 C
chrXIV 601465 601465 AT
chrXIV 601469 601469 AT
chrXIV 601474 601474 CG
chrXIV 601490 601490 CG
chrXIV 601501 601501 AT
chrXIV 601544 601544 C
chrXIV 601677 601677 CG
chrXIV 601742 601742 AT
chrXIV 602084 602084 AT
chrXIV 602089 602089 CG
chrXIV 602111 602111 AT
chrXIV 602135 602135 T
chrXIV 602137 602137 C
chrXIV 602138 602138 CG
chrXIV 602139 602139 ACT
chrXIV 602218 602218 G
chrXIV 602232 602232 CG
chrXIV 602249 602249 CG
chrXIV 602260 602260 CG
chrXIV 602262 602262 AT
chrXIV 602277 602277 G
chrXIV 602291 602291 C
chrXIV 602296 602296 G
chrXIV 602310 602310 G
chrXIV 602388 602388 A
chrXIV 602396 602396 A
chrXIV 602397 602397 A
chrXIV 602398 602398 C
chrXIV 602399 602399 G
chrXIV 602400 602400 G
chrXIV 602401 602401 AG
chrXIV 602402 602402 A
chrXIV 602403 602403 C
chrXIV 602404 602404 CT
chrXIV 632002 632002 A
chrXIV 632003 632003 A
chrXIV 632004 632004 A
chrXIV 632005 632005 A
chrXIV 632006 632006 GT
chrXIV 632007 632007 T
chrXIV 632009 632009 G
chrXIV 632011 632011 G
chrXIV 632012 632012 AG
chrXIV 632014 632014 AG
chrXIV 632015 632015 A
chrXIV 632017 632017 T
chrXIV 632040 632040 T
chrXIV 632042 632042 C
chrXIV 632045 632045 T
chrXIV 632046 632046 G
chrXIV 632069 632069 C
chrXIV 632070 632070 T
chrXIV 632083 632083 A
chrXIV 632092 632092 A
chrXIV 632096 632096 G
chrXIV 632098 632098 AT
chrXIV 632108 632108 CT
chrXIV 632111 632111 AT
chrXIV 632113 632113 AT
chrXIV 632115 632115 ACT
chrXIV 632116 632116 AC
chrXIV 632117 632117 T
chrXIV 632118 632118 AGT
chrXIV 632119 632119 G
chrXIV 632121 632121 A
chrXIV 632135 632135 G
chrXIV 632136 632136 A
chrXIV 632142 632142 A
chrXIV 632159 632159 G
chrXIV 632161 632161 G
chrXIV 632163 632163 T
chrXIV 632166 632166 T
chrXIV 632192 632192 G
chrXIV 632195 632195 T
chrXIV 632197 632197 C
chrXIV 632198 632198 A
chrXIV 632210 632210 C
chrXIV 632227 632227 AT
chrXIV 632246 632246 CG
chrXIV 632262 632262 AT
chrXIV 632268 632268 T
chrXIV 632308 632308 AT
chrXIV 632317 632317 CG
chrXIV 632318 632318 AT
chrXIV 632324 632324 T
chrXIV 632325 632325 AT
chrXIV 632327 632327 GT
chrXIV 632329 632329 C
chrXIV 632330 632330 A
chrXIV 632332 632332 CG
chrXIV 632336 632336 CG
chrXIV 632347 632347 CG
chrXIV 632352 632352 C
chrXIV 632385 632385 AT
chrXIV 632386 632386 AT
chrXIV 632410 632410 AT
chrXIV 632411 632411 AT
chrXIV 632428 632428 CG
chrXIV 632439 632439 G
chrXIV 632440 632440 AT
chrXIV 632458 632458 AT
chrXIV 632464 632464 AT
chrXIV 632470 632470 CG
chrXIV 632490 632490 ACGT
chrXIV 632491 632491 ACGT
chrXIV 632492 632492 ACGT
chrXIV 632493 632493 AGT
chrXIV 632494 632494 ACGT
chrXIV 632495 632495 ACT
chrXIV 632496 632496 AGT
chrXIV 632497 632497 ACGT
chrXIV 632498 632498 ACGT
chrXIV 632501 632501 GT
chrXIV 726106 726106 T
chrXIV 726107 726107 G
chrXIV 726109 726109 C
chrXIV 726110 726110 G
chrXIV 726111 726111 G
chrXIV 726112 726112 G
chrXIV 726114 726114 T
chrXIV 726115 726115 CT
chrXIV 726116 726116 AGT
chrXIV 726117 726117 T
chrXIV 726118 726118 T
chrXIV 726119 726119 CT
chrXIV 726120 726120 T
chrXIV 726121 726121 AG
chrXIV 726122 726122 CG
chrXIV 726124 726124 C
chrXIV 726126 726126 T
chrXIV 726128 726128 T
chrXIV 726129 726129 G
chrXIV 726130 726130 T
chrXIV 726133 726133 T
chrXIV 726218 726218 CG
chrXIV 726219 726219 ACGT
chrXIV 726220 726220 CG
chrXIV 726221 726221 ACGT
chrXIV 726223 726223 AT
chrXIV 726224 726224 AT
chrXIV 726225 726225 A
chrXIV 726226 726226 AT
chrXIV 726227 726227 G
chrXIV 726228 726228 AGT
chrXIV 726229 726229 T
chrXIV 726230 726230 A
chrXIV 726231 726231 ACG
chrXIV 726232 726232 ACG
chrXIV 726233 726233 C
chrXIV 726256 726256 T
chrXIV 726269 726269 A
chrXIV 726271 726271 A
chrXIV 726272 726272 C
chrXIV 726274 726274 T
chrXIV 726275 726275 CT
chrXIV 726277 726277 C
chrXIV 726281 726281 G
chrXIV 726283 726283 C
chrXIV 726292 726292 C
chrXIV 726299 726299 G
chrXIV 726300 726300 C
chrXIV 726315 726315 T
chrXIV 726316 726316 GT
chrXIV 726317 726317 A
chrXIV 726321 726321 G
chrXIV 726336 726336 AT
chrXIV 726342 726342 A
chrXIV 726345 726345 AG
chrXIV 726349 726349 C
chrXIV 726352 726352 T
chrXIV 726359 726359 T
chrXIV 726360 726360 C
chrXIV 726362 726362 AC
chrXIV 726363 726363 GT
chrXIV 726364 726364 A
chrXIV 726365 726365 A
chrXIV 726366 726366 A
chrXIV 726367 726367 C
chrXIV 726370 726370 C
chrXIV 726371 726371 A
chrXIV 726372 726372 T
chrXIV 726375 726375 T
chrXIV 726376 726376 T
chrXIV 726377 726377 A
chrXIV 726381 726381 T
chrXIV 726390 726390 C
chrXIV 726405 726405 T
chrXIV 726413 726413 T
chrXIV 726422 726422 T
chrXIV 726426 726426 AT
chrXIV 726427 726427 AT
chrXIV 726428 726428 T
chrXIV 726430 726430 T
chrXIV 726433 726433 C
chrXIV 726435 726435 C
chrXIV 726436 726436 A
chrXIV 726437 726437 T
chrXIV 726438 726438 C
chrXIV 726439 726439 A
chrXIV 726440 726440 A
chrXIV 726445 726445 A
chrXIV 726446 726446 GT
chrXIV 726447 726447 G
chrXIV 726448 726448 G
chrXIV 726450 726450 AC
chrXIV 726453 726453 G
chrXIV 726454 726454 G
chrXIV 726462 726462 CG
chrXIV 726464 726464 A
chrXIV 726465 726465 AC
chrXIV 726466 726466 AC
chrXIV 726467 726467 CT
chrXIV 726468 726468 T
chrXIV 726469 726469 T
chrXIV 726470 726470 C
chrXIV 726474 726474 G
chrXIV 726475 726475 A
chrXIV 726476 726476 C
chrXIV 726479 726479 G
chrXIV 726489 726489 ACG
chrXIV 726495 726495 A
chrXIV 726505 726505 A
chrXIV 726510 726510 A
chrXIV 726513 726513 A
chrXIV 726514 726514 T
chrXIV 726516 726516 T
chrXIV 726519 726519 CG
chrXIV 726523 726523 CG
chrXIV 726524 726524 G
chrXIV 726525 726525 CG
chrXIV 726527 726527 A
chrXIV 726528 726528 C
chrXIV 726529 726529 C
chrXIV 726530 726530 AC
chrXIV 726531 726531 T
chrXIV 726538 726538 CG
chrXIV 726540 726540 AT
chrXIV 726546 726546 CG
chrXIV 726549 726549 A
chrXIV 726557 726557 AT
chrXIV 726567 726567 CG
chrXIV 726569 726569 T
chrXIV 726570 726570 A
chrXIV 726572 726572 CG
chrXIV 726575 726575 ACGT
chrXIV 726576 726576 ACGT
chrXIV 726577 726577 ACGT
chrXIV 726578 726578 ACG
chrXIV 726579 726579 ACGT
chrXIV 726580 726580 ACGT
chrXIV 726581 726581 ACGT
chrXIV 726582 726582 ACGT
chrXIV 726583 726583 ACGT
chrXIV 726584 726584 ACT
chrXIV 726585 726585 AGT
chrXIV 726586 726586 GT
chrXIV 726587 726587 AG
chrXIV 726588 726588 AT
chrXIV 726589 726589 AT
chrXIV 726590 726590 AT
chrXIV 726591 726591 C
chrXIV 726592 726592 A
chrXIV 726593 726593 A
chrXIV 726616 726616 T
chrXIV 726621 726621 AC
chrXIV 726622 726622 A
chrXIV 726623 726623 T
chrXIV 726627 726627 G
chrXIV 726628 726628 A
chrXIV 726631 726631 C
chrXIV 726635 726635 T
chrXIV 726636 726636 G
chrXIV 726656 726656 T
chrXIV 726658 726658 T
chrXIV 726659 726659 GT
chrXIV 726660 726660 A
chrXIV 726664 726664 C
chrXIV 726665 726665 A
chrXIV 726666 726666 T
chrXIV 726667 726667 AG
chrXIV 726670 726670 T
chrXIV 726671 726671 T
chrXIV 726672 726672 A
chrXIV 726673 726673 T
chrXIV 726674 726674 A
chrXIV 726675 726675 A
chrXIV 726676 726676 CG
chrXIV 726677 726677 C
chrXIV 726678 726678 A
chrXIV 726679 726679 C
chrXIV 726680 726680 G
chrXIV 726681 726681 C
chrXIV 726682 726682 A
chrXIV 726683 726683 A
chrXIV 726684 726684 CG
chrXIV 726685 726685 AT
chrXIV 726686 726686 GT
chrXIV 726687 726687 AC
chrXIV 726688 726688 G
chrXIV 726702 726702 T
chrXIV 726706 726706 ACT
chrXIV 726708 726708 A
chrXIV 726709 726709 A
chrXIV 726714 726714 C
chrXIV 726715 726715 C
chrXIV 726716 726716 A
chrXIV 726718 726718 C
chrXIV 726719 726719 A
chrXIV 726722 726722 G
chrXIV 726724 726724 CG
chrXIV 726730 726730 A
chrXIV 726731 726731 CG
chrXIV 726732 726732 G
chrXIV 726737 726737 AT
chrXIV 726745 726745 AT
chrXIV 726765 726765 C
chrXIV 726768 726768 AT
chrXIV 726769 726769 CT
chrXIV 726770 726770 C
chrXIV 726771 726771 T
chrXIV 726772 726772 CG
chrXIV 726784 726784 ACGT
chrXIV 726786 726786 CG
chrXIV 726790 726790 T
chrXIV 726791 726791 C
chrXIV 726792 726792 A
chrXIV 726794 726794 T
chrXIV 726795 726795 CG
chrXIV 726807 726807 CG
chrXIV 726808 726808 G
chrXIV 726809 726809 GT
chrXIV 726810 726810 A
chrXIV 726811 726811 C
chrXIV 726819 726819 AT
chrXIV 726820 726820 AT
chrXIV 726827 726827 T
chrXIV 726832 726832 CG
chrXIV 726833 726833 AT
chrXIV 726835 726835 CG
chrXIV 726838 726838 A
chrXIV 726839 726839 A
chrXIV 726840 726840 C
chrXIV 726852 726852 T
chrXIV 726862 726862 AT
chrXIV 726863 726863 AT
chrXIV 726865 726865 CG
chrXIV 726868 726868 CG
chrXIV 726881 726881 A
chrXIV 726886 726886 C
chrXIV 726899 726899 CG
chrXIV 726902 726902 AT
chrXIV 726903 726903 AT
chrXIV 726908 726908 C
chrXIV 726924 726924 A
chrXIV 726925 726925 C
chrXIV 726926 726926 AG
chrXIV 726931 726931 CG
chrXIV 726933 726933 CGT
chrXIV 726934 726934 C
chrXIV 726935 726935 CGT
chrXIV 726938 726938 C
chrXIV 726946 726946 ACGT
chrXIV 726947 726947 ACGT
chrXIV 726948 726948 ACGT
chrXIV 726949 726949 ACGT
chrXIV 726950 726950 ACGT
chrXIV 726951 726951 ACGT
chrXIV 726952 726952 ACGT
chrXIV 726953 726953 ACGT
chrXIV 726954 726954 ACGT
chrXIV 726955 726955 ACGT
chrXIV 726956 726956 ACGT
chrXIV 726957 726957 ACGT
chrXIV 726958 726958 ACGT
chrXIV 726959 726959 AGT
chrXIV 726960 726960 CG
chrXIV 726961 726961 AGT
chrXIV 726962 726962 CG
chrXIV 750650 750650 C
chrXIV 750654 750654 G
chrXIV 750655 750655 T
chrXIV 750667 750667 C
chrXIV 750677 750677 C
chrXIV 750689 750689 G
chrXIV 750779 750779 CG
chrXIV 750843 750843 AT
chrXIV 750905 750905 CG
chrXIV 751004 751004 CG
chrXIV 751013 751013 CG
chrXIV 751148 751148 AT
chrXIV 751151 751151 AT
chrXIV 751159 751159 CG
chrXIV 751171 751171 T
chrXIV 751172 751172 A
chrXIV 751175 751175 T
chrXIV 751178 751178 T
chrXIV 751214 751214 A
chrXIV 751238 751238 AT
chrXIV 751241 751241 AT
chrXIV 751246 751246 T
chrXIV 751247 751247 G
chrXIV 751250 751250 G
chrXIV 751256 751256 C
chrXIV 751258 751258 A
chrXIV 751308 751308 C
chrXIV 751313 751313 G
chrXIV 751642 751642 CG
chrXIV 751674 751674 CG
chrXIV 751718 751718 CG
chrXIV 751721 751721 AT
chrXIV 751793 751793 CG
chrXIV 751871 751871 CG
chrXIV 751913 751913 CG
chrXIV 751925 751925 CG
chrXIV 751946 751946 CG
chrXIV 751985 751985 CG
chrXIV 752024 752024 CG
chrXIV 752069 752069 CG
chrXIV 752087 752087 CG
chrXIV 752114 752114 AT
chrXIV 752122 752122 CG
chrXIV 752147 752147 CG
chrXIV 752208 752208 T
chrXIV 752219 752219 C
chrXIV 752228 752228 T
chrXIV 752258 752258 G
chrXIV 752273 752273 A
chrXIV 752390 752390 A
chrXIV 752393 752393 G
chrXIV 752410 752410 T
chrXIV 752411 752411 G
chrXIV 752414 752414 T
chrXIV 752420 752420 T
chrXIV 752474 752474 C
chrXIV 752495 752495 CG
chrXIV 752519 752519 AT
chrXIV 752537 752537 AT
chrXIV 752591 752591 CG
chrXIV 752627 752627 CG
chrXIV 752635 752635 AT
chrXIV 752652 752652 AT
chrXIV 752699 752699 CG
chrXIV 752714 752714 CG
chrXIV 752716 752716 T
chrXIV 752720 752720 G
chrXIV 752737 752737 C
chrXIV 752756 752756 C
chrXIV 752858 752858 AT
chrXIV 752864 752864 CG
chrXIV 752879 752879 AT
chrXIV 752892 752892 AT
chrXIV 752911 752911 AT
chrXIV 753089 753089 G
chrXIV 753117 753117 C
chrXIV 753120 753120 G
chrXIV 753121 753121 T
chrXIV 753128 753128 G
chrXIV 753191 753191 CG
chrXIV 753206 753206 G
chrXIV 753236 753236 AT
chrXIV 753242 753242 AT
chrXIV 753245 753245 AT
chrXIV 755019 755019 G
chrXIV 755021 755021 A
chrXIV 755024 755024 A
chrXIV 755070 755070 T
chrXIV 755101 755101 A
chrXIV 755180 755180 G
chrXIV 755218 755218 C
chrXIV 755221 755221 T
chrXIV 755248 755248 C
chrXIV 755252 755252 G
chrXIV 755470 755470 G
chrXIV 755473 755473 T
chrXIV 755475 755475 G
chrXIV 755497 755497 C
chrXIV 755522 755522 T
chrXIV 772690 772690 G
chrXIV 772691 772691 G
chrXIV 772692 772692 A
chrXIV 772697 772697 T
chrXIV 772700 772700 G
chrXIV 772701 772701 A
chrXIV 772716 772716 T
chrXIV 772834 772834 CG
chrXIV 772854 772854 AT
chrXIV 773025 773025 CG
chrXIV 773037 773037 G
chrXIV 773038 773038 A
chrXIV 773040 773040 A
chrXIV 773067 773067 A
chrXIV 773076 773076 CG
chrXIV 773085 773085 T
chrXIV 773124 773124 AT
chrXIV 773142 773142 CG
chrXIV 773148 773148 AT
chrXIV 773151 773151 CG
chrXIV 773160 773160 CG
chrXIV 773166 773166 C
chrXIV 773211 773211 AT
chrXIV 773223 773223 C
chrXIV 773226 773226 C
chrXIV 773247 773247 G
chrXIV 773265 773265 CG
chrXIV 773274 773274 CG
chrXIV 773310 773310 AT
chrXIV 773313 773313 AT
chrXIV 773316 773316 CG
chrXIV 773319 773319 G
chrXIV 773322 773322 T
chrXIV 773323 773323 A
chrXIV 773324 773324 G
chrXIV 773349 773349 CG
chrXIV 773371 773371 CG
chrXIV 773424 773424 CG
chrXIV 773442 773442 T
chrXIV 773452 773452 T
chrXIV 773456 773456 T
chrXIV 773457 773457 C
chrXIV 773463 773463 C
chrXIV 773469 773469 G
chrXIV 773473 773473 G
chrXIV 773547 773547 CG
chrXIV 773556 773556 CG
chrXIV 773562 773562 CG
chrXIV 773583 773583 AT
chrXIV 773586 773586 AT
chrXIV 773592 773592 AT
chrXIV 773664 773664 CG
chrXIV 773688 773688 AT
chrXIV 773697 773697 AT
chrXIV 773700 773700 CG
chrXIV 773721 773721 AT
chrXIV 773730 773730 CG
chrXIV 773745 773745 T
chrXIV 773751 773751 CG
chrXIV 773787 773787 A
chrXIV 773805 773805 CG
chrXIV 773817 773817 G
chrXIV 773821 773821 T
chrXIV 773822 773822 C
chrXIV 773823 773823 A
chrXIV 773862 773862 A
chrXIV 773889 773889 CG
chrXIV 773895 773895 AT
chrXIV 773898 773898 AT
chrXIV 773901 773901 CG
chrXIV 773934 773934 AT
chrXIV 773937 773937 AT
chrXIV 773949 773949 CG
chrXIV 773970 773970 CG
chrXIV 774000 774000 AT
chrXIV 774018 774018 CG
chrXIV 774023 774023 AT
chrXIV 774024 774024 AT
chrXIV 774039 774039 AT
chrXIV 774047 774047 T
chrXIV 774057 774057 AT
chrXIV 774066 774066 C
chrXIV 774072 774072 T
chrXIV 774075 774075 AT
chrXIV 774147 774147 AT
chrXIV 774154 774154 AT
chrXIV 774183 774183 AT
chrXIV 774206 774206 C
chrXIV 774210 774210 CG
chrXIV 774219 774219 CG
chrXIV 774258 774258 AT
chrXIV 774264 774264 CG
chrXIV 774267 774267 AT
chrXIV 774280 774280 AT
chrXIV 774340 774340 AT
chrXIV 774341 774341 AT
chrXIV 774368 774368 AT
chrXIV 774399 774399 CG
chrXIV 774421 774421 AT
chrXIV 774448 774448 AT
chrXIV 774450 774450 CG
chrXIV 774476 774476 CG
chrXIV 774484 774484 C
chrXIV 774495 774495 A
chrXIV 774504 774504 C
chrXIV 774567 774567 T
chrXIV 774589 774589 A
chrXIV 774599 774599 G
chrXIV 774636 774636 G
chrXIV 774644 774644 A
chrXIV 774647 774647 G
chrXIV 774663 774663 A
chrXIV 774779 774779 AT
chrXIV 774840 774840 CG
chrXIV 774867 774867 AT
chrXIV 774924 774924 AT
chrXIV 774948 774948 CG
chrXIV 775065 775065 CG
chrXIV 775095 775095 CG
chrXIV 775176 775176 AT
chrXIV 775521 775521 AT
chrXIV 775764 775764 AT
chrXIV 775773 775773 CG
chrXIV 775974 775974 CG
chrXIV 776073 776073 CG
chrXIV 776103 776103 CG
chrXIV 776214 776214 CG
chrXIV 776235 776235 AT
chrXIV 776259 776259 AT
chrXIV 776313 776313 AT
chrXIV 776315 776315 CG
chrXIV 776317 776317 AT
chrXIV 776318 776318 AT
chrXIV 776835 776835 G
chrXIV 776837 776837 A
chrXIV 776841 776841 C
chrXIV 776898 776898 G
chrXIV 776900 776900 T
chrXIV 781242 781242 A
chrXIV 781243 781243 A
chrXIV 781245 781245 C
chrXIV 781251 781251 A
chrXIV 781252 781252 T
chrXIV 781254 781254 C
chrXIV 781255 781255 T
chrXIV 781256 781256 A
chrXIV 781270 781270 A
chrXIV 781274 781274 A
chrXIV 781282 781282 T
chrXIV 781298 781298 T
chrXIV 781349 781349 C
chrXIV 781354 781354 G
chrXIV 781357 781357 T
chrXIV 781360 781360 AT
chrXIV 781374 781374 AT
chrXIV 781401 781401 AT
chrXIV 781406 781406 CG
chrXIV 781408 781408 AT
chrXIV 781409 781409 CG
chrXIV 781510 781510 G
chrXIV 781511 781511 A
chrXIV 781523 781523 A
chrXIV 781540 781540 A
chrXIV 781541 781541 T
chrXIV 781560 781560 T
chrXIV 781568 781568 T
chrXIV 781582 781582 C
chrXIV 781583 781583 T
chrXIV 781584 781584 C
chrXIV 781586 781586 G
chrXIV 781587 781587 C
chrXIV 781588 781588 AT
chrXIV 781598 781598 A
chrXIV 781606 781606 C
chrXIV 781615 781615 A
chrXIV 781633 781633 A
chrXIV 781636 781636 C
chrXIV 781644 781644 T
chrXIV 781648 781648 AT
chrXIV 781664 781664 AT
chrXIV 781665 781665 CG
chrXIV 781670 781670 CG
chrXIV 781680 781680 C
chrXIV 781691 781691 CG
chrXIV 781699 781699 G
chrXIV 781700 781700 CGT
chrXIV 781706 781706 CG
chrXIV 781712 781712 A
chrXIV 781743 781743 AT
chrXIV 781747 781747 G
chrXIV 781759 781759 AT
chrXIV 781770 781770 CG
chrXIV 781771 781771 C
chrXIV 781772 781772 T
chrXIV 781794 781794 AT
chrXIV 781799 781799 CG
chrXIV 781802 781802 AT
chrXIV 781806 781806 AT
chrXIV 781833 781833 CG
chrXIV 781839 781839 CG
chrXIV 781842 781842 C
chrXIV 781843 781843 A
chrXIV 781844 781844 T
chrXIV 781845 781845 T
chrXIV 781852 781852 T
chrXIV 781877 781877 C
chrXIV 781885 781885 C
chrXIV 781889 781889 T
chrXIV 781891 781891 C
chrXIV 781897 781897 A
chrXIV 781898 781898 G
chrXIV 781899 781899 C
chrXIV 781901 781901 A
chrXIV 781907 781907 T
chrXIV 781916 781916 AT
chrXIV 781927 781927 C
chrXIV 781938 781938 T
chrXIV 781941 781941 C
chrXIV 781950 781950 CG
chrXIV 781953 781953 AT
chrXIV 781965 781965 C
chrXIV 781966 781966 G
chrXIV 781967 781967 G
chrXIV 781968 781968 A
chrXIV 781969 781969 AT
chrXIV 781970 781970 T
chrXIV 781972 781972 G
chrXIV 781973 781973 AT
chrXIV 781974 781974 T
chrXIV 781975 781975 AT
chrXIV 781976 781976 CG
chrXIV 781977 781977 CGT
chrXIV 781978 781978 G
chrXIV 781987 781987 A
chrXIV 781995 781995 CG
chrXIV 782013 782013 AT
chrXIV 782019 782019 CG
chrXIV 782025 782025 A
chrXIV 782037 782037 A
chrXIV 782055 782055 T
chrXIV 782058 782058 AT
chrXIV 782061 782061 AT
chrXIV 782071 782071 T
chrXIV 782072 782072 C
chrXIV 782073 782073 T
chrXIV 782081 782081 T
chrXIV 782082 782082 T
chrXIV 782085 782085 AT
chrXIV 782088 782088 T
chrXIV 782094 782094 CG
chrXIV 782106 782106 CG
chrXIV 782107 782107 A
chrXIV 782109 782109 AT
chrXIV 782113 782113 A
chrXIV 782115 782115 C
chrXIV 782121 782121 G
chrXIV 782160 782160 CG
chrXIV 782167 782167 AT
chrXIV 782169 782169 AT
chrXIV 782181 782181 CG
chrXIV 782193 782193 CG
chrXIV 782202 782202 AT
chrXIV 782216 782216 CG
chrXIV 782232 782232 CG
chrXIV 782235 782235 T
chrXIV 782238 782238 T
chrXIV 782240 782240 CG
chrXIV 782241 782241 T
chrXIV 782253 782253 AT
chrXIV 782256 782256 AT
chrXIV 782281 782281 AT
chrXIV 782284 782284 CG
chrXIV 782327 782327 A
chrXIV 782328 782328 T
chrXIV 782329 782329 G
chrXIV 782334 782334 AT
chrXIV 782335 782335 AT
chrXIV 782339 782339 T
chrXIV 782340 782340 A
chrXIV 782343 782343 CG
chrXIV 782348 782348 G
chrXIV 782349 782349 T
chrXIV 782374 782374 CG
chrXIV 782375 782375 ACG
chrXIV 782404 782404 AT
chrXIV 782407 782407 A
chrXIV 782423 782423 A
chrXIV 782436 782436 CG
chrXIV 782441 782441 AT
chrXIV 782449 782449 AT
chrXIV 782453 782453 CG
chrXIV 782460 782460 CG
chrXIV 782461 782461 AT
chrXIV 782465 782465 A
chrXIV 782466 782466 G
chrXIV 782469 782469 A
chrXIV 782472 782472 CG
chrXIV 782477 782477 T
chrXIV 782491 782491 AT
chrXIV 782501 782501 AT
chrXIV 782516 782516 T
chrXIV 782521 782521 T
chrXIV 782522 782522 AT
chrXIV 782534 782534 T
chrXIV 782548 782548 A
chrXIV 782551 782551 C
chrXIV 782560 782560 T
chrXIV 782563 782563 C
chrXIV 782573 782573 T
chrXIV 782576 782576 A
chrXIV 782577 782577 A
chrXIV 782587 782587 T
chrXIV 782599 782599 G
chrXIV 782631 782631 AT
chrXIV 782638 782638 CG
chrXIV 782645 782645 CG
chrXIV 782660 782660 AT
chrXIV 782663 782663 C
chrXIV 782676 782676 AT
chrXIV 782681 782681 C
chrXIV 782682 782682 T
chrXIV 782683 782683 C
chrXIV 782685 782685 CG
chrXIV 782689 782689 C
chrXIV 782690 782690 C
chrXIV 782691 782691 T
chrXIV 782692 782692 A
chrXIV 782693 782693 G
chrXIV 782695 782695 C
chrXIV 782697 782697 T
chrXIV 782698 782698 C
chrXIV 782699 782699 AG
chrXIV 782700 782700 AT
chrXIV 782703 782703 AT
chrXIV 782714 782714 G
chrXIV 782719 782719 T
chrXIV 782730 782730 AG
chrXIV 782731 782731 CT
chrXIV 782732 782732 GT
chrXIV 782733 782733 T
chrXIV 782734 782734 G
chrXIV 782735 782735 A
chrXIV 782736 782736 G
chrXIV 782759 782759 T
chrXIV 782760 782760 AG
chrXIV 782761 782761 C
chrXIV 782762 782762 C
chrXIV 782763 782763 CG
chrXIV 782764 782764 CT
chrXIV 782770 782770 G
chrXIV 782771 782771 T
chrXIV 782778 782778 C
chrXIV 782784 782784 C
chrXIV 782799 782799 A
chrXIV 782811 782811 C
chrXIV 782817 782817 G
chrXIV 782871 782871 ACGT
chrXIV 782880 782880 CG
chrXIV 782892 782892 C
chrXIV 782894 782894 A
chrXIV 782895 782895 C
chrXIV 782896 782896 AT
chrXIV 782899 782899 AT
chrXIV 782900 782900 AT
chrXIV 782904 782904 AT
chrXIV 782905 782905 CG
chrXIV 782906 782906 CG
chrXIV 782914 782914 AT
chrXIV 782916 782916 AT
chrXIV 782924 782924 AT
chrXIV 782926 782926 A
chrXIV 782927 782927 C
chrXIV 782928 782928 T
chrXIV 782942 782942 G
chrXIV 782943 782943 T
chrXIV 782946 782946 A
chrXIV 782953 782953 AT
chrXIV 782964 782964 G
chrXIV 782965 782965 A
chrXIV 782966 782966 C
chrXIV 782967 782967 C
chrXIV 782978 782978 C
chrXIV 783015 783015 A
chrXIV 783019 783019 T
chrXIV 783026 783026 G
chrXIV 783037 783037 G
chrXIV 783044 783044 AT
chrXIV 783054 783054 AT
chrXIV 783059 783059 A
chrXIV 783066 783066 AT
chrXIV 783070 783070 CG
chrXIV 783071 783071 AT
chrXIV 783072 783072 CG
chrXIV 783076 783076 CG
chrXIV 783086 783086 CG
chrXIV 783089 783089 CG
chrXIV 783098 783098 G
chrXIV 783100 783100 C
chrXIV 783148 783148 A
chrXIV 783179 783179 C
chrXIV 783180 783180 A
chrXIV 783181 783181 T
chrXIV 783186 783186 A
chrXIV 783187 783187 C
chrXIV 783189 783189 T
chrXIV 783201 783201 G
chrXIV 783205 783205 AT
chrXIV 783224 783224 G
chrXIV 783240 783240 A
chrXIV 783255 783255 CG
chrXIV 783261 783261 CG
chrXIV 783262 783262 A
chrXIV 783263 783263 C
chrXIV 783264 783264 T
chrXIV 783265 783265 A
chrXIV 783266 783266 T
chrXIV 783268 783268 G
chrXIV 783291 783291 CG
chrXIV 783312 783312 A
chrXIV 783313 783313 T
chrXIV 783336 783336 A
chrXIV 783352 783352 T
chrXIV 783360 783360 G
chrXIV 783361 783361 C
chrXIV 783369 783369 C
chrXIV 783370 783370 A
chrXIV 783371 783371 A
chrXIV 783375 783375 C
chrXIV 783376 783376 T
chrXIV 783378 783378 G
chrXIV 783379 783379 A
chrXIV 783381 783381 A
chrXIV 783385 783385 A
chrXIV 783386 783386 A
chrXIV 783391 783391 G
chrXIV 783393 783393 C
chrXIV 783396 783396 A
chrXIV 783398 783398 AT
chrXIV 783404 783404 AC
chrXIV 783408 783408 G
chrXIV 783409 783409 C
chrXIV 783412 783412 T
chrXIV 783413 783413 A
chrXIV 783414 783414 C
chrXIV 783418 783418 C
chrXIV 783425 783425 CG
chrXIV 783428 783428 T
chrXIV 783429 783429 T
chrXIV 783432 783432 T
chrXIV 783436 783436 G
chrXIV 783437 783437 G
chrXIV 783440 783440 C
chrXIV 783445 783445 AT
chrXIV 783446 783446 AC
chrXIV 783447 783447 AT
chrXIV 783451 783451 T
chrXIV 783456 783456 A
chrXIV 783464 783464 A
chrXIV 783465 783465 CG
chrXIV 783468 783468 AT
chrXIV 783469 783469 C
chrXIV 783484 783484 ACG
chrXIV 783485 783485 AT
chrXIV 783488 783488 A
chrXIV 783489 783489 AT
chrXIV 783490 783490 CG
chrXIV 783491 783491 AT
chrXIV 783497 783497 CG
chrXIV 783506 783506 A
chrXIV 783507 783507 AT
chrXIV 783511 783511 A
chrXIV 783517 783517 A
chrXIV 783519 783519 A
chrXIV 783532 783532 C
chrXIV 783538 783538 AT
chrXIV 783539 783539 AT
chrXIV 783549 783549 C
chrXIV 783551 783551 AT
chrXIV 783560 783560 CG
chrXIV 783561 783561 A
chrXIV 783562 783562 CT
chrXIV 783563 783563 G
chrXIV 783569 783569 C
chrXIV 783570 783570 C
chrXIV 783572 783572 A
chrXIV 783578 783578 A
chrXIV 783579 783579 T
chrXIV 783580 783580 G
chrXIV 783584 783584 CG
chrXIV 783598 783598 AT
chrXIV 783599 783599 CG
chrXIV 783603 783603 CG
chrXIV 783607 783607 AT
chrXIV 783621 783621 A
chrXIV 783622 783622 C
chrXIV 783623 783623 T
chrXIV 783625 783625 CG
chrXIV 783626 783626 AT
chrXIV 783659 783659 G
chrXIV 783661 783661 A
chrXIV 783662 783662 GT
chrXIV 783663 783663 T
chrXIV 783667 783667 C
chrXIV 783670 783670 T
chrXIV 783672 783672 A
chrXIV 783673 783673 C
chrXIV 783674 783674 G
chrXIV 783675 783675 A
chrXIV 783682 783682 G
chrXIV 783694 783694 A
chrXIV 783703 783703 G
chrXIV 783714 783714 A
chrXIV 783719 783719 C
chrXIV 783721 783721 C
chrXIV 783722 783722 G
chrXIV 783740 783740 T
chrXIV 783747 783747 A
chrXIV 783748 783748 G
chrXIV 783749 783749 G
chrXIV 783751 783751 A
chrXIV 783762 783762 T
chrXIV 783763 783763 AT
chrXIV 783766 783766 T
chrXIV 783767 783767 A
chrXIV 783768 783768 AT
chrXIV 783769 783769 CG
chrXIV 783771 783771 AT
chrXIV 783772 783772 CG
chrXIV 783774 783774 T
chrXIV 783775 783775 G
chrXIV 783776 783776 C
chrXIV 783779 783779 CG
chrXIV 783796 783796 T
chrXIV 783812 783812 A
chrXIV 783814 783814 T
chrXIV 783823 783823 C
chrXIV 783826 783826 C
chrXIV 783832 783832 A
chrXIV 783871 783871 A
chrXIV 783875 783875 A
chrXIV 783876 783876 T
chrXIV 783878 783878 G
chrXIV 783883 783883 A
chrXIV 783899 783899 T
chrXIV 783908 783908 G
chrXIV 783911 783911 CG
chrXIV 783912 783912 AT
chrXIV 783913 783913 CG
chrXIV 783914 783914 G
chrXIV 783916 783916 CG
chrXIV 783918 783918 T
chrXIV 783923 783923 A
chrXIV 783929 783929 G
chrXIV 783968 783968 A
chrXIV 783972 783972 G
chrXIV 783973 783973 T
chrXIV 783978 783978 AT
chrXIV 783979 783979 CG
chrXIV 784043 784043 G
chrXIV 784044 784044 T
chrXIV 784046 784046 T
chrXIV 784047 784047 G
chrXIV 784055 784055 T
chrXIV 784060 784060 T
chrXIV 784061 784061 T
