# Supplementary material for: Sequence Profiling of the Saccharomyces cerevisiae Genome Permits Deconvolution of Unique and Multialigned Reads for Variant Detection
Source: G3 (Bethesda). 2014 Feb 20;4(4):707–15. doi: 10.1534/g3.113.009464 (PMC4059241; doi:10.1534/g3.113.009464)
Supplement: Supporting Information [file supp_g3.113.009464_FileS1.zip › resources/100nt/chrXV_100_intrasnv.bed]

track name=intraSNV_100 description="intra SNV from HTS profile"
chrXV 229 229 C
chrXV 281 281 T
chrXV 293 293 A
chrXV 299 299 G
chrXV 301 301 C
chrXV 302 302 A
chrXV 322 322 C
chrXV 331 331 A
chrXV 333 333 C
chrXV 338 338 C
chrXV 340 340 C
chrXV 348 348 C
chrXV 349 349 G
chrXV 357 357 T
chrXV 358 358 G
chrXV 360 360 T
chrXV 361 361 C
chrXV 365 365 A
chrXV 366 366 CT
chrXV 367 367 A
chrXV 368 368 A
chrXV 369 369 C
chrXV 371 371 G
chrXV 378 378 T
chrXV 380 380 T
chrXV 381 381 C
chrXV 382 382 T
chrXV 389 389 A
chrXV 407 407 C
chrXV 408 408 G
chrXV 410 410 G
chrXV 415 415 T
chrXV 416 416 T
chrXV 426 426 AT
chrXV 435 435 T
chrXV 447 447 C
chrXV 454 454 AT
chrXV 455 455 C
chrXV 456 456 G
chrXV 457 457 AT
chrXV 459 459 AT
chrXV 462 462 AT
chrXV 466 466 A
chrXV 467 467 CG
chrXV 468 468 T
chrXV 475 475 G
chrXV 483 483 AT
chrXV 495 495 C
chrXV 504 504 T
chrXV 525 525 C
chrXV 566 566 C
chrXV 568 568 A
chrXV 575 575 T
chrXV 594 594 A
chrXV 607 607 T
chrXV 618 618 G
chrXV 637 637 C
chrXV 649 649 C
chrXV 674 674 C
chrXV 721 721 AG
chrXV 722 722 C
chrXV 727 727 GT
chrXV 732 732 A
chrXV 740 740 T
chrXV 746 746 T
chrXV 753 753 A
chrXV 765 765 C
chrXV 770 770 A
chrXV 775 775 C
chrXV 776 776 AT
chrXV 777 777 C
chrXV 789 789 C
chrXV 795 795 T
chrXV 818 818 C
chrXV 819 819 CG
chrXV 827 827 CG
chrXV 831 831 G
chrXV 834 834 A
chrXV 836 836 AT
chrXV 842 842 AT
chrXV 843 843 AT
chrXV 844 844 AT
chrXV 846 846 ACGT
chrXV 851 851 G
chrXV 858 858 T
chrXV 871 871 G
chrXV 881 881 T
chrXV 884 884 A
chrXV 886 886 T
chrXV 900 900 G
chrXV 902 902 A
chrXV 903 903 G
chrXV 906 906 CG
chrXV 907 907 CG
chrXV 908 908 AT
chrXV 910 910 C
chrXV 919 919 A
chrXV 935 935 T
chrXV 937 937 T
chrXV 938 938 A
chrXV 943 943 T
chrXV 944 944 C
chrXV 945 945 A
chrXV 976 976 C
chrXV 980 980 A
chrXV 982 982 T
chrXV 989 989 C
chrXV 1081 1081 G
chrXV 1082 1082 A
chrXV 1083 1083 T
chrXV 1085 1085 AT
chrXV 1111 1111 A
chrXV 1112 1112 T
chrXV 1113 1113 C
chrXV 1118 1118 AT
chrXV 1119 1119 AT
chrXV 1120 1120 CG
chrXV 1149 1149 C
chrXV 1161 1161 G
chrXV 1210 1210 AT
chrXV 1216 1216 AT
chrXV 1245 1245 CG
chrXV 1253 1253 CG
chrXV 1273 1273 AT
chrXV 1291 1291 T
chrXV 1309 1309 G
chrXV 1334 1334 C
chrXV 1364 1364 AT
chrXV 1442 1442 AT
chrXV 1515 1515 AT
chrXV 1571 1571 CG
chrXV 1699 1699 AT
chrXV 1701 1701 AT
chrXV 1730 1730 AT
chrXV 1732 1732 CG
chrXV 1737 1737 AT
chrXV 1755 1755 T
chrXV 1811 1811 T
chrXV 1815 1815 A
chrXV 1816 1816 C
chrXV 1822 1822 A
chrXV 1824 1824 T
chrXV 1827 1827 G
chrXV 1832 1832 AT
chrXV 1881 1881 T
chrXV 1904 1904 AT
chrXV 1911 1911 CG
chrXV 1923 1923 G
chrXV 1929 1929 A
chrXV 1931 1931 C
chrXV 1932 1932 C
chrXV 1950 1950 A
chrXV 1976 1976 CG
chrXV 1990 1990 T
chrXV 1998 1998 T
chrXV 2052 2052 T
chrXV 2055 2055 A
chrXV 2064 2064 A
chrXV 2085 2085 G
chrXV 2094 2094 T
chrXV 2097 2097 G
chrXV 2100 2100 G
chrXV 2103 2103 C
chrXV 2114 2114 G
chrXV 2116 2116 C
chrXV 2117 2117 G
chrXV 2118 2118 G
chrXV 2121 2121 A
chrXV 2122 2122 A
chrXV 2123 2123 AG
chrXV 2124 2124 C
chrXV 2125 2125 A
chrXV 2126 2126 G
chrXV 2127 2127 G
chrXV 2128 2128 AG
chrXV 2129 2129 C
chrXV 2130 2130 T
chrXV 2294 2294 CG
chrXV 2345 2345 AT
chrXV 2398 2398 CG
chrXV 2556 2556 AT
chrXV 2605 2605 AT
chrXV 2611 2611 CG
chrXV 2612 2612 AT
chrXV 2615 2615 CG
chrXV 2617 2617 AT
chrXV 2891 2891 AG
chrXV 2892 2892 AT
chrXV 2893 2893 ACT
chrXV 2900 2900 A
chrXV 2902 2902 T
chrXV 2905 2905 G
chrXV 2907 2907 T
chrXV 2910 2910 AG
chrXV 2911 2911 A
chrXV 2913 2913 T
chrXV 2917 2917 T
chrXV 2919 2919 C
chrXV 2926 2926 A
chrXV 2927 2927 T
chrXV 2936 2936 AT
chrXV 2938 2938 C
chrXV 2942 2942 G
chrXV 2943 2943 G
chrXV 2947 2947 G
chrXV 2958 2958 T
chrXV 2959 2959 A
chrXV 2961 2961 G
chrXV 2962 2962 T
chrXV 2965 2965 C
chrXV 2966 2966 T
chrXV 2971 2971 C
chrXV 2975 2975 G
chrXV 2979 2979 A
chrXV 2988 2988 A
chrXV 2989 2989 T
chrXV 2990 2990 T
chrXV 2992 2992 G
chrXV 2994 2994 ACT
chrXV 2995 2995 AT
chrXV 2996 2996 T
chrXV 3004 3004 C
chrXV 3006 3006 CGT
chrXV 3007 3007 T
chrXV 3013 3013 G
chrXV 3015 3015 C
chrXV 3017 3017 AT
chrXV 3018 3018 T
chrXV 3022 3022 C
chrXV 3024 3024 T
chrXV 3026 3026 AT
chrXV 3027 3027 T
chrXV 3028 3028 T
chrXV 3029 3029 A
chrXV 3030 3030 C
chrXV 3038 3038 C
chrXV 3039 3039 CG
chrXV 3043 3043 AT
chrXV 3070 3070 AT
chrXV 3071 3071 AT
chrXV 3072 3072 AT
chrXV 3076 3076 A
chrXV 3077 3077 T
chrXV 3082 3082 G
chrXV 3083 3083 AT
chrXV 3091 3091 AT
chrXV 3098 3098 CG
chrXV 3100 3100 CG
chrXV 11047 11047 C
chrXV 11048 11048 AT
chrXV 11049 11049 AT
chrXV 11050 11050 A
chrXV 11052 11052 A
chrXV 11056 11056 A
chrXV 11098 11098 A
chrXV 11099 11099 C
chrXV 11100 11100 AG
chrXV 11101 11101 T
chrXV 11102 11102 AC
chrXV 11129 11129 T
chrXV 11132 11132 G
chrXV 11137 11137 G
chrXV 11139 11139 C
chrXV 11140 11140 T
chrXV 11141 11141 T
chrXV 11142 11142 C
chrXV 11143 11143 C
chrXV 11144 11144 A
chrXV 11145 11145 C
chrXV 11146 11146 G
chrXV 11147 11147 A
chrXV 11151 11151 C
chrXV 11156 11156 A
chrXV 11169 11169 G
chrXV 11172 11172 T
chrXV 11187 11187 G
chrXV 11194 11194 C
chrXV 11201 11201 T
chrXV 11233 11233 C
chrXV 11245 11245 AT
chrXV 11255 11255 T
chrXV 11256 11256 T
chrXV 11259 11259 AT
chrXV 11269 11269 G
chrXV 11272 11272 AT
chrXV 11281 11281 CG
chrXV 11284 11284 AT
chrXV 11298 11298 AT
chrXV 11310 11310 CG
chrXV 11311 11311 AT
chrXV 11316 11316 A
chrXV 11319 11319 AT
chrXV 11331 11331 AT
chrXV 11355 11355 A
chrXV 11356 11356 G
chrXV 11357 11357 T
chrXV 11358 11358 A
chrXV 11362 11362 G
chrXV 11363 11363 CG
chrXV 11366 11366 AT
chrXV 11367 11367 CG
chrXV 11369 11369 C
chrXV 11370 11370 AT
chrXV 11371 11371 CG
chrXV 11372 11372 T
chrXV 11377 11377 C
chrXV 11381 11381 G
chrXV 11389 11389 G
chrXV 11394 11394 A
chrXV 11407 11407 T
chrXV 11423 11423 G
chrXV 11426 11426 C
chrXV 11455 11455 GT
chrXV 11456 11456 G
chrXV 11480 11480 T
chrXV 11481 11481 ACG
chrXV 11482 11482 ACG
chrXV 11483 11483 C
chrXV 11484 11484 C
chrXV 11487 11487 C
chrXV 11494 11494 A
chrXV 11495 11495 T
chrXV 11501 11501 AT
chrXV 11502 11502 CG
chrXV 11503 11503 AT
chrXV 11505 11505 A
chrXV 11522 11522 A
chrXV 11536 11536 G
chrXV 11542 11542 C
chrXV 11543 11543 T
chrXV 11544 11544 C
chrXV 11545 11545 C
chrXV 11548 11548 C
chrXV 11573 11573 G
chrXV 11576 11576 C
chrXV 11589 11589 C
chrXV 11597 11597 G
chrXV 11613 11613 C
chrXV 11627 11627 A
chrXV 11636 11636 AT
chrXV 11648 11648 CG
chrXV 11660 11660 A
chrXV 11662 11662 CG
chrXV 11669 11669 G
chrXV 11708 11708 CG
chrXV 11714 11714 CG
chrXV 11716 11716 AT
chrXV 11720 11720 AT
chrXV 11722 11722 T
chrXV 11723 11723 C
chrXV 11735 11735 CG
chrXV 11741 11741 A
chrXV 11744 11744 AT
chrXV 11748 11748 A
chrXV 11756 11756 A
chrXV 11757 11757 G
chrXV 11758 11758 A
chrXV 11768 11768 A
chrXV 11771 11771 T
chrXV 11774 11774 A
chrXV 11792 11792 T
chrXV 11804 11804 T
chrXV 11810 11810 AT
chrXV 11816 11816 A
chrXV 11834 11834 C
chrXV 11842 11842 AT
chrXV 11851 11851 C
chrXV 11852 11852 A
chrXV 11855 11855 A
chrXV 11857 11857 C
chrXV 11859 11859 A
chrXV 11861 11861 G
chrXV 11862 11862 CGT
chrXV 11863 11863 AT
chrXV 11865 11865 T
chrXV 11876 11876 AT
chrXV 11879 11879 AT
chrXV 11888 11888 CG
chrXV 11891 11891 A
chrXV 11902 11902 CG
chrXV 11913 11913 CG
chrXV 11928 11928 CG
chrXV 11942 11942 A
chrXV 11961 11961 A
chrXV 11969 11969 G
chrXV 11971 11971 CG
chrXV 11984 11984 G
chrXV 12037 12037 AT
chrXV 12048 12048 CG
chrXV 12056 12056 A
chrXV 12057 12057 CG
chrXV 12058 12058 C
chrXV 12068 12068 CG
chrXV 12072 12072 CG
chrXV 12078 12078 A
chrXV 12464 12464 A
chrXV 12468 12468 A
chrXV 12476 12476 C
chrXV 12481 12481 A
chrXV 12483 12483 G
chrXV 12484 12484 C
chrXV 12532 12532 G
chrXV 12543 12543 G
chrXV 12551 12551 T
chrXV 12555 12555 T
chrXV 12574 12574 T
chrXV 12581 12581 A
chrXV 12582 12582 G
chrXV 12583 12583 G
chrXV 12587 12587 G
chrXV 22421 22421 T
chrXV 22426 22426 T
chrXV 22432 22432 C
chrXV 22435 22435 G
chrXV 22478 22478 T
chrXV 22522 22522 T
chrXV 22588 22588 A
chrXV 22624 22624 T
chrXV 22651 22651 G
chrXV 22765 22765 C
chrXV 22834 22834 G
chrXV 22852 22852 G
chrXV 22853 22853 A
chrXV 22861 22861 G
chrXV 22867 22867 T
chrXV 22876 22876 G
chrXV 22904 22904 C
chrXV 22969 22969 C
chrXV 22975 22975 G
chrXV 22987 22987 G
chrXV 22993 22993 T
chrXV 23170 23170 G
chrXV 23172 23172 G
chrXV 23173 23173 T
chrXV 23197 23197 T
chrXV 23200 23200 G
chrXV 23221 23221 C
chrXV 23257 23257 G
chrXV 23275 23275 T
chrXV 23278 23278 A
chrXV 23338 23338 T
chrXV 23419 23419 C
chrXV 23443 23443 C
chrXV 23459 23459 C
chrXV 23576 23576 A
chrXV 23623 23623 T
chrXV 23624 23624 A
chrXV 23629 23629 T
chrXV 23641 23641 A
chrXV 23647 23647 G
chrXV 23719 23719 G
chrXV 23725 23725 T
chrXV 23728 23728 G
chrXV 23737 23737 G
chrXV 23740 23740 T
chrXV 23742 23742 G
chrXV 23752 23752 A
chrXV 23776 23776 G
chrXV 23779 23779 T
chrXV 23800 23800 G
chrXV 23806 23806 A
chrXV 23809 23809 T
chrXV 23818 23818 A
chrXV 23822 23822 A
chrXV 23827 23827 T
chrXV 23828 23828 T
chrXV 23872 23872 T
chrXV 23902 23902 C
chrXV 23905 23905 C
chrXV 23911 23911 A
chrXV 23914 23914 C
chrXV 23917 23917 C
chrXV 23944 23944 CG
chrXV 23953 23953 G
chrXV 23956 23956 A
chrXV 23959 23959 G
chrXV 23962 23962 A
chrXV 23971 23971 C
chrXV 24031 24031 T
chrXV 24034 24034 A
chrXV 24043 24043 A
chrXV 24046 24046 T
chrXV 24109 24109 A
chrXV 24115 24115 C
chrXV 24135 24135 T
chrXV 24151 24151 G
chrXV 24159 24159 G
chrXV 24172 24172 C
chrXV 24175 24175 T
chrXV 24181 24181 G
chrXV 24190 24190 A
chrXV 24235 24235 A
chrXV 24311 24311 A
chrXV 24315 24315 C
chrXV 24352 24352 T
chrXV 24407 24407 C
chrXV 24422 24422 A
chrXV 24425 24425 G
chrXV 24426 24426 A
chrXV 24428 24428 T
chrXV 24429 24429 T
chrXV 24430 24430 A
chrXV 24433 24433 T
chrXV 24436 24436 G
chrXV 24560 24560 G
chrXV 24577 24577 C
chrXV 24588 24588 T
chrXV 24590 24590 A
chrXV 24611 24611 T
chrXV 24709 24709 C
chrXV 24711 24711 A
chrXV 24717 24717 G
chrXV 24721 24721 C
chrXV 24767 24767 G
chrXV 24821 24821 T
chrXV 24822 24822 T
chrXV 24824 24824 C
chrXV 24825 24825 C
chrXV 24826 24826 T
chrXV 24879 24879 C
chrXV 24881 24881 T
chrXV 24882 24882 GT
chrXV 24883 24883 C
chrXV 24884 24884 C
chrXV 24885 24885 C
chrXV 24886 24886 C
chrXV 24887 24887 A
chrXV 24888 24888 C
chrXV 24889 24889 T
chrXV 24981 24981 T
chrXV 24994 24994 A
chrXV 24995 24995 T
chrXV 24997 24997 A
chrXV 25002 25002 T
chrXV 25003 25003 A
chrXV 25004 25004 C
chrXV 25015 25015 G
chrXV 25071 25071 C
chrXV 25130 25130 A
chrXV 25152 25152 C
chrXV 25163 25163 A
chrXV 25168 25168 C
chrXV 25389 25389 C
chrXV 25395 25395 G
chrXV 25403 25403 C
chrXV 25407 25407 A
chrXV 25408 25408 G
chrXV 25443 25443 A
chrXV 25464 25464 A
chrXV 25488 25488 T
chrXV 25542 25542 C
chrXV 25545 25545 T
chrXV 25557 25557 T
chrXV 25561 25561 A
chrXV 25569 25569 C
chrXV 25578 25578 G
chrXV 25581 25581 T
chrXV 25614 25614 T
chrXV 25746 25746 C
chrXV 25795 25795 A
chrXV 25809 25809 A
chrXV 25857 25857 A
chrXV 25863 25863 G
chrXV 25869 25869 C
chrXV 25894 25894 T
chrXV 25917 25917 T
chrXV 25996 25996 A
chrXV 26016 26016 G
chrXV 26052 26052 C
chrXV 26055 26055 A
chrXV 26081 26081 A
chrXV 26088 26088 T
chrXV 26112 26112 C
chrXV 26128 26128 T
chrXV 26132 26132 C
chrXV 26133 26133 A
chrXV 26154 26154 G
chrXV 26160 26160 C
chrXV 26164 26164 A
chrXV 26173 26173 T
chrXV 26238 26238 T
chrXV 26250 26250 A
chrXV 26280 26280 T
chrXV 26301 26301 C
chrXV 26343 26343 A
chrXV 26355 26355 C
chrXV 26358 26358 T
chrXV 26367 26367 C
chrXV 26454 26454 G
chrXV 26469 26469 C
chrXV 26481 26481 T
chrXV 26494 26494 C
chrXV 26538 26538 T
chrXV 26577 26577 C
chrXV 26586 26586 T
chrXV 26595 26595 C
chrXV 26601 26601 G
chrXV 26612 26612 T
chrXV 26622 26622 G
chrXV 26643 26643 A
chrXV 26645 26645 C
chrXV 26754 26754 T
chrXV 26821 26821 T
chrXV 26826 26826 G
chrXV 26832 26832 A
chrXV 26838 26838 A
chrXV 26877 26877 A
chrXV 26895 26895 A
chrXV 26898 26898 A
chrXV 26925 26925 C
chrXV 26928 26928 C
chrXV 27252 27252 A
chrXV 27253 27253 T
chrXV 27256 27256 T
chrXV 27257 27257 G
chrXV 27258 27258 G
chrXV 27259 27259 GT
chrXV 27260 27260 AC
chrXV 27261 27261 AT
chrXV 27262 27262 T
chrXV 27263 27263 A
chrXV 27264 27264 T
chrXV 27272 27272 G
chrXV 27273 27273 T
chrXV 27274 27274 C
chrXV 27276 27276 T
chrXV 27277 27277 A
chrXV 27278 27278 A
chrXV 27495 27495 A
chrXV 27496 27496 A
chrXV 27515 27515 G
chrXV 27861 27861 T
chrXV 27866 27866 T
chrXV 27867 27867 C
chrXV 27868 27868 T
chrXV 27870 27870 A
chrXV 27881 27881 A
chrXV 27882 27882 AG
chrXV 27883 27883 T
chrXV 27886 27886 C
chrXV 27887 27887 G
chrXV 27889 27889 C
chrXV 27890 27890 T
chrXV 27891 27891 C
chrXV 27928 27928 A
chrXV 28010 28010 C
chrXV 28011 28011 T
chrXV 28012 28012 C
chrXV 28019 28019 G
chrXV 28020 28020 C
chrXV 28021 28021 AG
chrXV 28022 28022 T
chrXV 28023 28023 C
chrXV 28024 28024 C
chrXV 28025 28025 C
chrXV 28026 28026 C
chrXV 28027 28027 T
chrXV 28034 28034 T
chrXV 28040 28040 C
chrXV 28041 28041 G
chrXV 28352 28352 C
chrXV 28523 28523 C
chrXV 28560 28560 T
chrXV 28562 28562 C
chrXV 28567 28567 A
chrXV 28570 28570 A
chrXV 28571 28571 T
chrXV 28578 28578 T
chrXV 28579 28579 A
chrXV 28587 28587 T
chrXV 28588 28588 C
chrXV 28642 28642 T
chrXV 28823 28823 G
chrXV 28824 28824 A
chrXV 28825 28825 T
chrXV 28828 28828 G
chrXV 28833 28833 C
chrXV 28834 28834 G
chrXV 28835 28835 G
chrXV 28836 28836 T
chrXV 28837 28837 G
chrXV 28840 28840 G
chrXV 28843 28843 A
chrXV 28846 28846 T
chrXV 28850 28850 C
chrXV 28943 28943 C
chrXV 28945 28945 T
chrXV 28946 28946 T
chrXV 28948 28948 G
chrXV 29024 29024 T
chrXV 29025 29025 C
chrXV 29026 29026 CG
chrXV 29027 29027 T
chrXV 29031 29031 C
chrXV 29032 29032 G
chrXV 29033 29033 G
chrXV 29034 29034 T
chrXV 29035 29035 C
chrXV 29077 29077 C
chrXV 29082 29082 C
chrXV 29083 29083 A
chrXV 29123 29123 A
chrXV 29144 29144 G
chrXV 29186 29186 A
chrXV 29189 29189 T
chrXV 29195 29195 A
chrXV 29319 29319 C
chrXV 29324 29324 T
chrXV 29332 29332 C
chrXV 29333 29333 A
chrXV 29339 29339 C
chrXV 29342 29342 A
chrXV 29948 29948 G
chrXV 29954 29954 A
chrXV 29960 29960 A
chrXV 29969 29969 G
chrXV 29971 29971 C
chrXV 30044 30044 A
chrXV 30047 30047 G
chrXV 30059 30059 T
chrXV 30065 30065 A
chrXV 30073 30073 CG
chrXV 30932 30932 T
chrXV 30934 30934 A
chrXV 30935 30935 T
chrXV 30971 30971 A
chrXV 30973 30973 C
chrXV 30974 30974 G
chrXV 31008 31008 G
chrXV 31010 31010 G
chrXV 31025 31025 A
chrXV 31047 31047 A
chrXV 31049 31049 T
chrXV 31064 31064 T
chrXV 31075 31075 T
chrXV 31086 31086 A
chrXV 31114 31114 A
chrXV 31125 31125 G
chrXV 92015 92015 T
chrXV 92016 92016 A
chrXV 92019 92019 G
chrXV 92020 92020 G
chrXV 92021 92021 G
chrXV 92022 92022 C
chrXV 92023 92023 C
chrXV 92024 92024 G
chrXV 92025 92025 C
chrXV 92122 92122 A
chrXV 92128 92128 G
chrXV 92131 92131 T
chrXV 92149 92149 G
chrXV 92176 92176 A
chrXV 92197 92197 G
chrXV 92224 92224 C
chrXV 92236 92236 C
chrXV 92248 92248 G
chrXV 92275 92275 A
chrXV 92281 92281 G
chrXV 92311 92311 A
chrXV 92314 92314 G
chrXV 92332 92332 A
chrXV 92371 92371 G
chrXV 92379 92379 A
chrXV 92380 92380 T
chrXV 92416 92416 G
chrXV 92431 92431 T
chrXV 93385 93385 G
chrXV 93386 93386 G
chrXV 93387 93387 GT
chrXV 93388 93388 CT
chrXV 93389 93389 A
chrXV 93390 93390 C
chrXV 93391 93391 C
chrXV 93392 93392 G
chrXV 93393 93393 G
chrXV 93394 93394 A
chrXV 93509 93509 C
chrXV 93560 93560 A
chrXV 93584 93584 T
chrXV 93602 93602 G
chrXV 93614 93614 G
chrXV 93674 93674 G
chrXV 93680 93680 C
chrXV 93698 93698 G
chrXV 93725 93725 G
chrXV 93761 93761 G
chrXV 93767 93767 T
chrXV 93812 93812 A
chrXV 93846 93846 G
chrXV 93847 93847 CT
chrXV 93848 93848 G
chrXV 113310 113310 G
chrXV 113315 113315 G
chrXV 113335 113335 T
chrXV 113370 113370 A
chrXV 113390 113390 G
chrXV 113392 113392 G
chrXV 113394 113394 C
chrXV 113404 113404 T
chrXV 113407 113407 A
chrXV 113428 113428 A
chrXV 113440 113440 A
chrXV 113456 113456 T
chrXV 113457 113457 G
chrXV 113461 113461 T
chrXV 113490 113490 A
chrXV 113497 113497 A
chrXV 113500 113500 CG
chrXV 113521 113521 A
chrXV 115062 115062 A
chrXV 115074 115074 G
chrXV 115080 115080 G
chrXV 115092 115092 A
chrXV 115128 115128 A
chrXV 115134 115134 G
chrXV 115137 115137 A
chrXV 115140 115140 G
chrXV 115146 115146 A
chrXV 115149 115149 G
chrXV 117685 117685 A
chrXV 117686 117686 A
chrXV 117689 117689 T
chrXV 117690 117690 AGT
chrXV 117691 117691 CGT
chrXV 117692 117692 ACG
chrXV 117693 117693 AGT
chrXV 117694 117694 AGT
chrXV 117695 117695 CGT
chrXV 117696 117696 AGT
chrXV 117697 117697 ACG
chrXV 117698 117698 AGT
chrXV 117699 117699 AGT
chrXV 117700 117700 ACG
chrXV 117701 117701 ACG
chrXV 117702 117702 AGT
chrXV 117707 117707 A
chrXV 117713 117713 G
chrXV 117714 117714 G
chrXV 117725 117725 T
chrXV 117726 117726 T
chrXV 117733 117733 C
chrXV 117735 117735 A
chrXV 117736 117736 C
chrXV 117737 117737 T
chrXV 117739 117739 A
chrXV 117743 117743 C
chrXV 117744 117744 G
chrXV 117747 117747 C
chrXV 117752 117752 C
chrXV 117754 117754 A
chrXV 117755 117755 C
chrXV 117756 117756 A
chrXV 117768 117768 T
chrXV 117770 117770 T
chrXV 117773 117773 C
chrXV 117774 117774 A
chrXV 117775 117775 G
chrXV 117784 117784 G
chrXV 117787 117787 C
chrXV 117790 117790 C
chrXV 117791 117791 G
chrXV 117797 117797 A
chrXV 117800 117800 A
chrXV 117801 117801 T
chrXV 117802 117802 A
chrXV 117803 117803 A
chrXV 117809 117809 T
chrXV 117811 117811 ACGT
chrXV 117812 117812 A
chrXV 117814 117814 CG
chrXV 117817 117817 GT
chrXV 117828 117828 CG
chrXV 117829 117829 AT
chrXV 117830 117830 A
chrXV 117831 117831 AT
chrXV 117834 117834 A
chrXV 117835 117835 A
chrXV 117838 117838 A
chrXV 117840 117840 T
chrXV 117841 117841 AT
chrXV 117844 117844 AT
chrXV 117845 117845 ACG
chrXV 117846 117846 CG
chrXV 117849 117849 CG
chrXV 117851 117851 AT
chrXV 117852 117852 CG
chrXV 117855 117855 AT
chrXV 117856 117856 G
chrXV 117857 117857 ACT
chrXV 117858 117858 ACG
chrXV 117859 117859 AT
chrXV 117860 117860 T
chrXV 117861 117861 T
chrXV 117862 117862 ACG
chrXV 117863 117863 T
chrXV 117864 117864 G
chrXV 117870 117870 C
chrXV 117874 117874 T
chrXV 117885 117885 A
chrXV 117889 117889 C
chrXV 117891 117891 T
chrXV 117895 117895 CG
chrXV 117896 117896 G
chrXV 117901 117901 C
chrXV 117904 117904 G
chrXV 117905 117905 T
chrXV 117906 117906 A
chrXV 117907 117907 A
chrXV 117908 117908 C
chrXV 117910 117910 A
chrXV 117912 117912 G
chrXV 117915 117915 G
chrXV 117916 117916 AC
chrXV 117917 117917 G
chrXV 117919 117919 G
chrXV 117921 117921 CG
chrXV 117922 117922 T
chrXV 117924 117924 C
chrXV 117925 117925 A
chrXV 117927 117927 A
chrXV 117928 117928 ACG
chrXV 117929 117929 A
chrXV 117930 117930 GT
chrXV 117938 117938 A
chrXV 117939 117939 G
chrXV 117940 117940 AG
chrXV 117942 117942 C
chrXV 117944 117944 AG
chrXV 117945 117945 AG
chrXV 117946 117946 AT
chrXV 117949 117949 T
chrXV 117955 117955 T
chrXV 117959 117959 C
chrXV 117963 117963 G
chrXV 117964 117964 AC
chrXV 117966 117966 C
chrXV 117967 117967 ACG
chrXV 117968 117968 AGT
chrXV 117969 117969 CG
chrXV 117970 117970 ACT
chrXV 117972 117972 CG
chrXV 117973 117973 C
chrXV 117975 117975 AT
chrXV 117976 117976 AT
chrXV 117978 117978 G
chrXV 117983 117983 A
chrXV 117985 117985 C
chrXV 117986 117986 CGT
chrXV 117987 117987 C
chrXV 117991 117991 CG
chrXV 117992 117992 C
chrXV 117993 117993 T
chrXV 117994 117994 C
chrXV 117995 117995 T
chrXV 117996 117996 G
chrXV 117998 117998 AT
chrXV 117999 117999 CG
chrXV 118001 118001 AC
chrXV 118002 118002 AT
chrXV 118004 118004 G
chrXV 118007 118007 AT
chrXV 118008 118008 T
chrXV 118011 118011 CG
chrXV 118015 118015 CG
chrXV 118016 118016 C
chrXV 118017 118017 CG
chrXV 118020 118020 A
chrXV 118021 118021 ACGT
chrXV 118023 118023 AT
chrXV 118024 118024 ACGT
chrXV 118026 118026 AT
chrXV 118027 118027 AT
chrXV 118028 118028 T
chrXV 118029 118029 C
chrXV 118030 118030 A
chrXV 118031 118031 CG
chrXV 118032 118032 ACGT
chrXV 118035 118035 AT
chrXV 118037 118037 T
chrXV 118041 118041 ACGT
chrXV 118042 118042 ACGT
chrXV 118043 118043 ACGT
chrXV 118044 118044 CG
chrXV 118045 118045 ACGT
chrXV 118046 118046 ACT
chrXV 118047 118047 A
chrXV 118048 118048 C
chrXV 118049 118049 G
chrXV 118050 118050 GT
chrXV 118051 118051 AG
chrXV 118052 118052 C
chrXV 118071 118071 A
chrXV 118080 118080 A
chrXV 118085 118085 C
chrXV 118102 118102 A
chrXV 118118 118118 AT
chrXV 118119 118119 AT
chrXV 118120 118120 CG
chrXV 118127 118127 AT
chrXV 118131 118131 AT
chrXV 118136 118136 AT
chrXV 118140 118140 AT
chrXV 118199 118199 AT
chrXV 118219 118219 AT
chrXV 118225 118225 G
chrXV 118226 118226 GT
chrXV 118227 118227 CGT
chrXV 118228 118228 CT
chrXV 118229 118229 C
chrXV 118232 118232 AT
chrXV 118233 118233 T
chrXV 118234 118234 T
chrXV 118236 118236 A
chrXV 118256 118256 A
chrXV 118298 118298 A
chrXV 118316 118316 G
chrXV 118380 118380 AT
chrXV 118473 118473 AT
chrXV 118504 118504 T
chrXV 118506 118506 T
chrXV 118507 118507 G
chrXV 118509 118509 G
chrXV 118539 118539 AT
chrXV 118544 118544 AT
chrXV 118581 118581 AT
chrXV 118595 118595 AT
chrXV 118610 118610 CG
chrXV 118613 118613 G
chrXV 118614 118614 T
chrXV 118628 118628 CG
chrXV 118629 118629 AT
chrXV 118631 118631 CG
chrXV 118632 118632 AT
chrXV 118635 118635 C
chrXV 118636 118636 A
chrXV 118637 118637 A
chrXV 118638 118638 G
chrXV 118666 118666 G
chrXV 118686 118686 A
chrXV 118882 118882 CG
chrXV 118929 118929 T
chrXV 119067 119067 AT
chrXV 119090 119090 CG
chrXV 119124 119124 A
chrXV 119219 119219 AT
chrXV 119250 119250 A
chrXV 119253 119253 A
chrXV 119254 119254 G
chrXV 119255 119255 G
chrXV 119259 119259 G
chrXV 119283 119283 G
chrXV 119288 119288 C
chrXV 119289 119289 A
chrXV 119301 119301 AT
chrXV 119312 119312 AT
chrXV 119329 119329 AT
chrXV 119332 119332 G
chrXV 119338 119338 AT
chrXV 119357 119357 AT
chrXV 119380 119380 AT
chrXV 119419 119419 CG
chrXV 119448 119448 CG
chrXV 119540 119540 T
chrXV 119644 119644 CG
chrXV 119665 119665 G
chrXV 119674 119674 CG
chrXV 119675 119675 CG
chrXV 119706 119706 CG
chrXV 119719 119719 T
chrXV 119751 119751 C
chrXV 119760 119760 A
chrXV 119776 119776 G
chrXV 119809 119809 CG
chrXV 119816 119816 C
chrXV 119817 119817 G
chrXV 119819 119819 A
chrXV 119823 119823 CGT
chrXV 119824 119824 C
chrXV 119829 119829 AT
chrXV 119830 119830 A
chrXV 119831 119831 A
chrXV 119832 119832 G
chrXV 119833 119833 C
chrXV 119885 119885 A
chrXV 119897 119897 G
chrXV 120043 120043 AGT
chrXV 120091 120091 CG
chrXV 120109 120109 CG
chrXV 120142 120142 AT
chrXV 120148 120148 CG
chrXV 120163 120163 CG
chrXV 120169 120169 AT
chrXV 120175 120175 A
chrXV 120193 120193 AT
chrXV 120241 120241 A
chrXV 120243 120243 T
chrXV 120244 120244 C
chrXV 120245 120245 C
chrXV 120246 120246 C
chrXV 120248 120248 A
chrXV 120249 120249 AG
chrXV 120250 120250 AG
chrXV 120251 120251 A
chrXV 120259 120259 A
chrXV 120260 120260 A
chrXV 120261 120261 AC
chrXV 120262 120262 A
chrXV 120263 120263 G
chrXV 120264 120264 G
chrXV 120265 120265 T
chrXV 120290 120290 A
chrXV 120319 120319 A
chrXV 120322 120322 ACGT
chrXV 120380 120380 T
chrXV 120455 120455 C
chrXV 120456 120456 A
chrXV 120460 120460 CG
chrXV 120464 120464 A
chrXV 120465 120465 C
chrXV 120466 120466 C
chrXV 120574 120574 AT
chrXV 120625 120625 CG
chrXV 120679 120679 CG
chrXV 120754 120754 AT
chrXV 120782 120782 CG
chrXV 120788 120788 AT
chrXV 120800 120800 T
chrXV 120801 120801 A
chrXV 120802 120802 C
chrXV 120803 120803 C
chrXV 120805 120805 C
chrXV 120806 120806 G
chrXV 120807 120807 A
chrXV 120808 120808 AT
chrXV 120811 120811 T
chrXV 120812 120812 A
chrXV 120813 120813 T
chrXV 120814 120814 C
chrXV 120815 120815 A
chrXV 120820 120820 AT
chrXV 120826 120826 CG
chrXV 120829 120829 AT
chrXV 120832 120832 AT
chrXV 120839 120839 T
chrXV 120852 120852 AT
chrXV 120898 120898 C
chrXV 120922 120922 AT
chrXV 120927 120927 CG
chrXV 120929 120929 AT
chrXV 120931 120931 AT
chrXV 120934 120934 CG
chrXV 120935 120935 CG
chrXV 120939 120939 T
chrXV 120944 120944 C
chrXV 120949 120949 T
chrXV 120967 120967 AT
chrXV 120980 120980 AT
chrXV 120986 120986 G
chrXV 120991 120991 CG
chrXV 121000 121000 AT
chrXV 121031 121031 CG
chrXV 121045 121045 AT
chrXV 121047 121047 AT
chrXV 121065 121065 CG
chrXV 121070 121070 CG
chrXV 121101 121101 AT
chrXV 121114 121114 A
chrXV 121121 121121 AT
chrXV 121124 121124 A
chrXV 121166 121166 AT
chrXV 121168 121168 CG
chrXV 121219 121219 AT
chrXV 121222 121222 AT
chrXV 121239 121239 CG
chrXV 121243 121243 CG
chrXV 121249 121249 CG
chrXV 121381 121381 AT
chrXV 121399 121399 AT
chrXV 121402 121402 CG
chrXV 121407 121407 CG
chrXV 121408 121408 CG
chrXV 121418 121418 CG
chrXV 121432 121432 A
chrXV 121433 121433 T
chrXV 121435 121435 A
chrXV 121439 121439 T
chrXV 121441 121441 CT
chrXV 121447 121447 G
chrXV 121453 121453 T
chrXV 121462 121462 CG
chrXV 121470 121470 CG
chrXV 121639 121639 CG
chrXV 121656 121656 C
chrXV 121687 121687 AT
chrXV 121690 121690 AT
chrXV 121693 121693 AT
chrXV 121697 121697 AT
chrXV 121741 121741 CG
chrXV 121754 121754 CG
chrXV 121756 121756 AT
chrXV 121777 121777 CG
chrXV 121783 121783 AT
chrXV 121788 121788 AT
chrXV 121789 121789 AT
chrXV 121795 121795 AT
chrXV 121811 121811 AT
chrXV 121812 121812 CG
chrXV 121840 121840 CG
chrXV 121855 121855 AT
chrXV 121870 121870 AT
chrXV 121875 121875 CG
chrXV 121884 121884 G
chrXV 121888 121888 AT
chrXV 121912 121912 CG
chrXV 121921 121921 CG
chrXV 121927 121927 AT
chrXV 121936 121936 AT
chrXV 121939 121939 CG
chrXV 121945 121945 AT
chrXV 121946 121946 ACG
chrXV 121963 121963 C
chrXV 121966 121966 T
chrXV 121975 121975 T
chrXV 121981 121981 G
chrXV 121984 121984 G
chrXV 122007 122007 CG
chrXV 122021 122021 C
chrXV 122078 122078 CG
chrXV 122122 122122 AT
chrXV 122140 122140 CG
chrXV 122142 122142 AT
chrXV 122149 122149 T
chrXV 122164 122164 AT
chrXV 122167 122167 A
chrXV 122176 122176 T
chrXV 122182 122182 G
chrXV 122201 122201 CG
chrXV 122206 122206 AT
chrXV 122227 122227 C
chrXV 122246 122246 CG
chrXV 122248 122248 AT
chrXV 122251 122251 CG
chrXV 122260 122260 CG
chrXV 122266 122266 AT
chrXV 122269 122269 CG
chrXV 122275 122275 CG
chrXV 122281 122281 AT
chrXV 122284 122284 AT
chrXV 122290 122290 A
chrXV 122293 122293 G
chrXV 122296 122296 T
chrXV 122318 122318 G
chrXV 122374 122374 C
chrXV 122378 122378 CG
chrXV 122380 122380 AC
chrXV 122384 122384 G
chrXV 122386 122386 GT
chrXV 122389 122389 CG
chrXV 122395 122395 A
chrXV 122396 122396 C
chrXV 122398 122398 T
chrXV 122404 122404 C
chrXV 122410 122410 AT
chrXV 122416 122416 CG
chrXV 122425 122425 C
chrXV 122432 122432 AT
chrXV 122434 122434 CG
chrXV 122437 122437 CG
chrXV 122449 122449 G
chrXV 122461 122461 AT
chrXV 122464 122464 CG
chrXV 122467 122467 CG
chrXV 122470 122470 AT
chrXV 122473 122473 AT
chrXV 122477 122477 T
chrXV 122486 122486 CG
chrXV 122494 122494 T
chrXV 122496 122496 A
chrXV 122500 122500 A
chrXV 122503 122503 CG
chrXV 122509 122509 CG
chrXV 122514 122514 A
chrXV 122515 122515 CG
chrXV 122522 122522 CG
chrXV 122524 122524 AT
chrXV 122527 122527 CG
chrXV 122533 122533 CG
chrXV 122544 122544 A
chrXV 122545 122545 AT
chrXV 122587 122587 AT
chrXV 122596 122596 AT
chrXV 122599 122599 G
chrXV 122632 122632 T
chrXV 122710 122710 A
chrXV 122734 122734 A
chrXV 122737 122737 AT
chrXV 122743 122743 G
chrXV 122749 122749 A
chrXV 122753 122753 A
chrXV 122755 122755 T
chrXV 122771 122771 AT
chrXV 122773 122773 AT
chrXV 122786 122786 CG
chrXV 122792 122792 AT
chrXV 122798 122798 AT
chrXV 122818 122818 T
chrXV 122820 122820 T
chrXV 122821 122821 T
chrXV 122827 122827 CG
chrXV 122833 122833 AC
chrXV 122836 122836 AT
chrXV 122842 122842 AT
chrXV 122851 122851 AT
chrXV 122857 122857 CG
chrXV 122860 122860 CG
chrXV 122890 122890 C
chrXV 122896 122896 A
chrXV 122899 122899 G
chrXV 122914 122914 G
chrXV 122917 122917 A
chrXV 122944 122944 C
chrXV 122965 122965 AT
chrXV 122995 122995 CG
chrXV 122998 122998 CG
chrXV 123002 123002 CG
chrXV 123007 123007 AT
chrXV 123008 123008 CG
chrXV 123010 123010 G
chrXV 123019 123019 CG
chrXV 123020 123020 CG
chrXV 123036 123036 CG
chrXV 123037 123037 CG
chrXV 123043 123043 AT
chrXV 123045 123045 C
chrXV 123049 123049 AT
chrXV 123052 123052 CG
chrXV 123077 123077 C
chrXV 123080 123080 G
chrXV 123082 123082 T
chrXV 123083 123083 C
chrXV 123084 123084 T
chrXV 123087 123087 T
chrXV 123124 123124 CG
chrXV 123164 123164 CG
chrXV 123190 123190 AT
chrXV 123192 123192 T
chrXV 123196 123196 T
chrXV 123202 123202 A
chrXV 123205 123205 C
chrXV 123208 123208 A
chrXV 123210 123210 A
chrXV 123211 123211 C
chrXV 123214 123214 C
chrXV 123238 123238 AT
chrXV 123250 123250 AT
chrXV 123273 123273 T
chrXV 123276 123276 CGT
chrXV 123277 123277 AT
chrXV 123278 123278 CT
chrXV 123279 123279 ACG
chrXV 123280 123280 ACG
chrXV 123281 123281 CGT
chrXV 123282 123282 ACG
chrXV 123283 123283 ACT
chrXV 123284 123284 ACT
chrXV 123285 123285 ACT
chrXV 123286 123286 ACG
chrXV 123287 123287 ACT
chrXV 123288 123288 ACT
chrXV 123289 123289 ACG
chrXV 123290 123290 CGT
chrXV 123295 123295 A
chrXV 123301 123301 CG
chrXV 123302 123302 G
chrXV 123307 123307 AT
chrXV 123313 123313 T
chrXV 123314 123314 AT
chrXV 123319 123319 CG
chrXV 123320 123320 AT
chrXV 123321 123321 C
chrXV 123323 123323 A
chrXV 123324 123324 C
chrXV 123325 123325 T
chrXV 123326 123326 CG
chrXV 123327 123327 A
chrXV 123331 123331 C
chrXV 123332 123332 G
chrXV 123335 123335 C
chrXV 123340 123340 C
chrXV 123342 123342 A
chrXV 123343 123343 C
chrXV 123344 123344 A
chrXV 123356 123356 T
chrXV 123358 123358 T
chrXV 123361 123361 C
chrXV 123362 123362 A
chrXV 123363 123363 G
chrXV 123372 123372 G
chrXV 123375 123375 C
chrXV 123378 123378 C
chrXV 123379 123379 G
chrXV 123385 123385 A
chrXV 123388 123388 A
chrXV 123389 123389 T
chrXV 123390 123390 A
chrXV 123391 123391 A
chrXV 123397 123397 T
chrXV 123399 123399 ACGT
chrXV 123400 123400 A
chrXV 123402 123402 CG
chrXV 123405 123405 GT
chrXV 123416 123416 CG
chrXV 123417 123417 AT
chrXV 123418 123418 A
chrXV 123419 123419 AT
chrXV 123422 123422 A
chrXV 123423 123423 A
chrXV 123426 123426 A
chrXV 123428 123428 T
chrXV 123429 123429 AT
chrXV 123432 123432 AT
chrXV 123433 123433 ACG
chrXV 123434 123434 CG
chrXV 123437 123437 CG
chrXV 123439 123439 AT
chrXV 123440 123440 CG
chrXV 123443 123443 AT
chrXV 123444 123444 G
chrXV 123445 123445 ACT
chrXV 123446 123446 ACG
chrXV 123447 123447 AT
chrXV 123448 123448 T
chrXV 123449 123449 T
chrXV 123450 123450 ACG
chrXV 123451 123451 T
chrXV 123452 123452 G
chrXV 123458 123458 C
chrXV 123462 123462 T
chrXV 123473 123473 A
chrXV 123477 123477 C
chrXV 123479 123479 T
chrXV 123483 123483 CG
chrXV 123484 123484 G
chrXV 123489 123489 C
chrXV 123492 123492 G
chrXV 123493 123493 T
chrXV 123494 123494 A
chrXV 123495 123495 A
chrXV 123496 123496 C
chrXV 123498 123498 A
chrXV 123500 123500 G
chrXV 123503 123503 G
chrXV 123504 123504 AC
chrXV 123505 123505 G
chrXV 123507 123507 G
chrXV 123509 123509 CG
chrXV 123510 123510 T
chrXV 123512 123512 C
chrXV 123513 123513 A
chrXV 123515 123515 A
chrXV 123516 123516 ACG
chrXV 123517 123517 AT
chrXV 123518 123518 GT
chrXV 123522 123522 A
chrXV 123524 123524 T
chrXV 123526 123526 AC
chrXV 123527 123527 GT
chrXV 123528 123528 AG
chrXV 123530 123530 C
chrXV 123532 123532 AG
chrXV 123533 123533 AG
chrXV 123534 123534 AT
chrXV 123537 123537 T
chrXV 123543 123543 T
chrXV 123544 123544 A
chrXV 123547 123547 C
chrXV 123551 123551 G
chrXV 123552 123552 AC
chrXV 123554 123554 C
chrXV 123555 123555 ACG
chrXV 123556 123556 AGT
chrXV 123557 123557 CG
chrXV 123558 123558 ACT
chrXV 123560 123560 CG
chrXV 123561 123561 C
chrXV 123563 123563 AT
chrXV 123564 123564 AT
chrXV 123566 123566 G
chrXV 123571 123571 A
chrXV 123573 123573 C
chrXV 123574 123574 CGT
chrXV 123575 123575 C
chrXV 123578 123578 C
chrXV 123579 123579 CG
chrXV 123580 123580 C
chrXV 123581 123581 T
chrXV 123582 123582 C
chrXV 123583 123583 T
chrXV 123584 123584 G
chrXV 123586 123586 AT
chrXV 123587 123587 CG
chrXV 123589 123589 AC
chrXV 123590 123590 AT
chrXV 123592 123592 G
chrXV 123595 123595 AT
chrXV 123596 123596 T
chrXV 123599 123599 CG
chrXV 123603 123603 CG
chrXV 123604 123604 C
chrXV 123605 123605 CG
chrXV 123606 123606 C
chrXV 123607 123607 T
chrXV 123608 123608 A
chrXV 123609 123609 AGT
chrXV 123611 123611 AT
chrXV 123612 123612 AT
chrXV 123614 123614 ACGT
chrXV 123615 123615 CG
chrXV 123616 123616 T
chrXV 123617 123617 CG
chrXV 123618 123618 A
chrXV 123619 123619 AT
chrXV 123620 123620 AT
chrXV 123622 123622 AT
chrXV 123623 123623 AT
chrXV 123625 123625 AT
chrXV 123626 123626 G
chrXV 123627 123627 T
chrXV 123629 123629 ACGT
chrXV 123630 123630 ACGT
chrXV 123631 123631 ACGT
chrXV 123632 123632 ACGT
chrXV 123633 123633 ACGT
chrXV 123634 123634 ACGT
chrXV 123635 123635 ACGT
chrXV 123636 123636 AGT
chrXV 123637 123637 ACGT
chrXV 123638 123638 AT
chrXV 123639 123639 ACG
chrXV 123640 123640 ACGT
chrXV 123641 123641 CGT
chrXV 123642 123642 AG
chrXV 160145 160145 C
chrXV 160153 160153 C
chrXV 160154 160154 A
chrXV 160163 160163 A
chrXV 160213 160213 C
chrXV 160403 160403 A
chrXV 160414 160414 A
chrXV 160419 160419 G
chrXV 160420 160420 T
chrXV 160439 160439 A
chrXV 160454 160454 A
chrXV 227940 227940 C
chrXV 227968 227968 T
chrXV 228001 228001 T
chrXV 228008 228008 T
chrXV 228009 228009 C
chrXV 228023 228023 T
chrXV 228024 228024 G
chrXV 228047 228047 CG
chrXV 274666 274666 A
chrXV 274667 274667 G
chrXV 274670 274670 T
chrXV 274671 274671 C
chrXV 274786 274786 T
chrXV 274787 274787 T
chrXV 274788 274788 T
chrXV 274793 274793 A
chrXV 274794 274794 C
chrXV 274795 274795 AG
chrXV 288178 288178 A
chrXV 288180 288180 T
chrXV 288181 288181 C
chrXV 288182 288182 C
chrXV 288184 288184 GT
chrXV 288185 288185 T
chrXV 288186 288186 A
chrXV 288188 288188 AT
chrXV 288189 288189 AGT
chrXV 288190 288190 CG
chrXV 288191 288191 A
chrXV 288235 288235 C
chrXV 288282 288282 AT
chrXV 288288 288288 ACG
chrXV 288290 288290 AGT
chrXV 288291 288291 AGT
chrXV 288292 288292 AC
chrXV 288293 288293 CG
chrXV 288294 288294 C
chrXV 288295 288295 CT
chrXV 288296 288296 AT
chrXV 288297 288297 AT
chrXV 288298 288298 T
chrXV 288299 288299 T
chrXV 288301 288301 C
chrXV 301094 301094 C
chrXV 301095 301095 AC
chrXV 301096 301096 A
chrXV 301144 301144 C
chrXV 301152 301152 A
chrXV 301153 301153 A
chrXV 301199 301199 T
chrXV 301203 301203 A
chrXV 340288 340288 A
chrXV 340289 340289 G
chrXV 340290 340290 C
chrXV 340376 340376 G
chrXV 344734 344734 G
chrXV 344735 344735 A
chrXV 344740 344740 G
chrXV 344741 344741 T
chrXV 344742 344742 C
chrXV 344748 344748 C
chrXV 344751 344751 C
chrXV 344757 344757 G
chrXV 344758 344758 T
chrXV 344770 344770 T
chrXV 344771 344771 C
chrXV 344776 344776 A
chrXV 344777 344777 C
chrXV 344778 344778 T
chrXV 344784 344784 C
chrXV 344787 344787 T
chrXV 344793 344793 G
chrXV 344794 344794 T
chrXV 344813 344813 C
chrXV 344820 344820 C
chrXV 344823 344823 T
chrXV 344829 344829 GT
chrXV 344830 344830 T
chrXV 344849 344849 C
chrXV 344856 344856 C
chrXV 344859 344859 T
chrXV 344865 344865 A
chrXV 344866 344866 C
chrXV 344885 344885 T
chrXV 344892 344892 T
chrXV 344895 344895 C
chrXV 344901 344901 A
chrXV 344937 344937 A
chrXV 344938 344938 C
chrXV 344940 344940 T
chrXV 344943 344943 T
chrXV 344944 344944 A
chrXV 344949 344949 C
chrXV 344954 344954 C
chrXV 344957 344957 T
chrXV 344958 344958 T
chrXV 344964 344964 T
chrXV 344967 344967 C
chrXV 344973 344973 A
chrXV 344974 344974 T
chrXV 344993 344993 C
chrXV 345000 345000 C
chrXV 345003 345003 T
chrXV 345009 345009 GT
chrXV 345010 345010 T
chrXV 345012 345012 T
chrXV 345015 345015 T
chrXV 345016 345016 A
chrXV 345021 345021 C
chrXV 345029 345029 C
chrXV 345036 345036 C
chrXV 345039 345039 T
chrXV 345045 345045 A
chrXV 345046 345046 C
chrXV 345065 345065 T
chrXV 345072 345072 T
chrXV 345075 345075 C
chrXV 345117 345117 A
chrXV 345118 345118 C
chrXV 345120 345120 A
chrXV 345123 345123 C
chrXV 345124 345124 T
chrXV 345129 345129 T
chrXV 345134 345134 T
chrXV 346654 346654 G
chrXV 346657 346657 G
chrXV 346691 346691 C
chrXV 346732 346732 G
chrXV 346747 346747 T
chrXV 346753 346753 C
chrXV 346755 346755 T
chrXV 354017 354017 C
chrXV 354018 354018 C
chrXV 354019 354019 G
chrXV 354030 354030 G
chrXV 354114 354114 T
chrXV 354115 354115 C
chrXV 354117 354117 A
chrXV 354118 354118 A
chrXV 354119 354119 A
chrXV 354120 354120 AT
chrXV 354122 354122 A
chrXV 354123 354123 C
chrXV 354127 354127 C
chrXV 354128 354128 C
chrXV 438617 438617 AC
chrXV 438619 438619 GT
chrXV 438620 438620 AC
chrXV 438621 438621 AC
chrXV 438622 438622 C
chrXV 438623 438623 GT
chrXV 438624 438624 AT
chrXV 438625 438625 AC
chrXV 438626 438626 G
chrXV 438627 438627 AGT
chrXV 438628 438628 ACT
chrXV 438629 438629 AG
chrXV 438630 438630 CG
chrXV 438631 438631 GT
chrXV 438684 438684 T
chrXV 438744 438744 CG
chrXV 438745 438745 ACT
chrXV 438746 438746 CG
chrXV 438748 438748 A
chrXV 438751 438751 AT
chrXV 438752 438752 GT
chrXV 438753 438753 ACT
chrXV 438754 438754 GT
chrXV 438755 438755 ACT
chrXV 438757 438757 C
chrXV 438758 438758 CG
chrXV 438759 438759 AT
chrXV 459625 459625 C
chrXV 459631 459631 A
chrXV 459645 459645 T
chrXV 459666 459666 T
chrXV 459689 459689 C
chrXV 459855 459855 A
chrXV 459857 459857 T
chrXV 459860 459860 T
chrXV 459872 459872 C
chrXV 459876 459876 A
chrXV 459983 459983 C
chrXV 459993 459993 G
chrXV 459998 459998 C
chrXV 460002 460002 G
chrXV 460008 460008 T
chrXV 460032 460032 G
chrXV 460035 460035 A
chrXV 460046 460046 A
chrXV 460050 460050 G
chrXV 460089 460089 C
chrXV 460142 460142 CG
chrXV 460150 460150 CG
chrXV 460151 460151 CG
chrXV 460158 460158 CG
chrXV 464447 464447 A
chrXV 464448 464448 GT
chrXV 464449 464449 C
chrXV 464497 464497 T
chrXV 464505 464505 G
chrXV 464506 464506 G
chrXV 464552 464552 C
chrXV 464556 464556 T
chrXV 487431 487431 G
chrXV 487433 487433 T
chrXV 487522 487522 C
chrXV 487523 487523 T
chrXV 487524 487524 T
chrXV 506451 506451 C
chrXV 506452 506452 T
chrXV 506464 506464 T
chrXV 506467 506467 T
chrXV 506497 506497 A
chrXV 506545 506545 T
chrXV 506560 506560 CG
chrXV 506567 506567 CG
chrXV 506569 506569 AT
chrXV 506599 506599 T
chrXV 506602 506602 C
chrXV 506608 506608 A
chrXV 506662 506662 C
chrXV 506671 506671 T
chrXV 506689 506689 G
chrXV 506710 506710 CG
chrXV 506719 506719 CG
chrXV 523365 523365 T
chrXV 523368 523368 A
chrXV 523386 523386 C
chrXV 523392 523392 C
chrXV 523399 523399 A
chrXV 523593 523593 T
chrXV 523611 523611 A
chrXV 523617 523617 C
chrXV 523641 523641 C
chrXV 523662 523662 T
chrXV 523689 523689 C
chrXV 523701 523701 G
chrXV 523731 523731 AT
chrXV 523749 523749 AT
chrXV 523755 523755 C
chrXV 523782 523782 T
chrXV 571948 571948 C
chrXV 571949 571949 A
chrXV 571950 571950 G
chrXV 571953 571953 A
chrXV 572039 572039 T
chrXV 572041 572041 A
chrXV 572043 572043 G
chrXV 572050 572050 A
chrXV 572051 572051 CT
chrXV 575088 575088 T
chrXV 575089 575089 A
chrXV 575092 575092 GT
chrXV 575093 575093 G
chrXV 575094 575094 C
chrXV 575097 575097 G
chrXV 575544 575544 G
chrXV 575979 575979 T
chrXV 577242 577242 T
chrXV 577461 577461 T
chrXV 577630 577630 T
chrXV 577631 577631 G
chrXV 577632 577632 G
chrXV 577634 577634 T
chrXV 577637 577637 A
chrXV 577638 577638 C
chrXV 594541 594541 T
chrXV 594542 594542 A
chrXV 594553 594553 G
chrXV 594563 594563 G
chrXV 594576 594576 T
chrXV 594600 594600 G
chrXV 594603 594603 C
chrXV 594607 594607 G
chrXV 594627 594627 G
chrXV 594637 594637 G
chrXV 594653 594653 T
chrXV 594667 594667 G
chrXV 594801 594801 T
chrXV 594802 594802 G
chrXV 594805 594805 CGT
chrXV 594806 594806 GT
chrXV 594807 594807 CGT
chrXV 594808 594808 A
chrXV 594809 594809 ACG
chrXV 594810 594810 CGT
chrXV 594811 594811 ACG
chrXV 594812 594812 AGT
chrXV 594813 594813 CGT
chrXV 594814 594814 CGT
chrXV 594815 594815 CGT
chrXV 594816 594816 AGT
chrXV 594817 594817 ACG
chrXV 594818 594818 CGT
chrXV 594819 594819 ACG
chrXV 594820 594820 ACG
chrXV 594825 594825 A
chrXV 594831 594831 G
chrXV 594832 594832 G
chrXV 594843 594843 T
chrXV 594844 594844 T
chrXV 594848 594848 C
chrXV 594849 594849 AG
chrXV 594850 594850 T
chrXV 594851 594851 CT
chrXV 594852 594852 CG
chrXV 594853 594853 AG
chrXV 594854 594854 AC
chrXV 594855 594855 T
chrXV 594856 594856 C
chrXV 594857 594857 A
chrXV 594861 594861 C
chrXV 594862 594862 G
chrXV 594864 594864 T
chrXV 594865 594865 C
chrXV 594866 594866 A
chrXV 594867 594867 T
chrXV 594868 594868 C
chrXV 594870 594870 C
chrXV 594872 594872 A
chrXV 594873 594873 C
chrXV 594874 594874 A
chrXV 594880 594880 A
chrXV 594881 594881 G
chrXV 594886 594886 T
chrXV 594887 594887 C
chrXV 594888 594888 T
chrXV 594889 594889 G
chrXV 594890 594890 T
chrXV 594891 594891 CG
chrXV 594892 594892 A
chrXV 594893 594893 GT
chrXV 594897 594897 C
chrXV 594898 594898 T
chrXV 594899 594899 G
chrXV 594902 594902 G
chrXV 594903 594903 A
chrXV 594904 594904 G
chrXV 594905 594905 C
chrXV 594906 594906 G
chrXV 594907 594907 G
chrXV 594908 594908 C
chrXV 594909 594909 AG
chrXV 594912 594912 C
chrXV 594915 594915 A
chrXV 594916 594916 G
chrXV 594918 594918 A
chrXV 594921 594921 A
chrXV 594922 594922 C
chrXV 594924 594924 T
chrXV 594925 594925 C
chrXV 594926 594926 T
chrXV 594929 594929 ACGT
chrXV 594932 594932 CG
chrXV 594933 594933 G
chrXV 594935 594935 CG
chrXV 594936 594936 A
chrXV 594940 594940 A
chrXV 594943 594943 A
chrXV 594944 594944 T
chrXV 594946 594946 AT
chrXV 594947 594947 CG
chrXV 594948 594948 A
chrXV 594949 594949 AT
chrXV 594952 594952 A
chrXV 594953 594953 A
chrXV 594955 594955 G
chrXV 594956 594956 AC
chrXV 594958 594958 T
chrXV 594959 594959 AT
chrXV 594961 594961 GT
chrXV 594962 594962 AGT
chrXV 594963 594963 ACG
chrXV 594964 594964 CG
chrXV 594967 594967 C
chrXV 594968 594968 G
chrXV 594969 594969 AT
chrXV 594970 594970 ACT
chrXV 594971 594971 GT
chrXV 594972 594972 AG
chrXV 594973 594973 CGT
chrXV 594974 594974 T
chrXV 594975 594975 AT
chrXV 594976 594976 ACT
chrXV 594977 594977 CG
chrXV 594980 594980 T
chrXV 594981 594981 G
chrXV 594982 594982 C
chrXV 594985 594985 G
chrXV 594986 594986 T
chrXV 594989 594989 AT
chrXV 594990 594990 ACGT
chrXV 594991 594991 A
chrXV 594992 594992 CG
chrXV 594993 594993 G
chrXV 594994 594994 CGT
chrXV 594995 594995 ACT
chrXV 594996 594996 CG
chrXV 594997 594997 AT
chrXV 594998 594998 A
chrXV 594999 594999 CG
chrXV 595000 595000 T
chrXV 595001 595001 C
chrXV 595002 595002 G
chrXV 595003 595003 T
chrXV 595004 595004 T
chrXV 595005 595005 T
chrXV 595006 595006 ACGT
chrXV 595007 595007 CG
chrXV 595008 595008 CG
chrXV 595010 595010 ACGT
chrXV 595011 595011 AT
chrXV 595012 595012 AGT
chrXV 595013 595013 C
chrXV 595014 595014 CG
chrXV 595015 595015 T
chrXV 595016 595016 CG
chrXV 595017 595017 GT
chrXV 595018 595018 AT
chrXV 595019 595019 AT
chrXV 595020 595020 C
chrXV 595022 595022 A
chrXV 595024 595024 G
chrXV 595027 595027 GT
chrXV 595028 595028 AC
chrXV 595029 595029 CG
chrXV 595031 595031 CG
chrXV 595033 595033 C
chrXV 595034 595034 T
chrXV 595036 595036 CT
chrXV 595037 595037 A
chrXV 595039 595039 AT
chrXV 595040 595040 ACG
chrXV 595041 595041 A
chrXV 595042 595042 CGT
chrXV 595044 595044 A
chrXV 595045 595045 T
chrXV 595050 595050 A
chrXV 595051 595051 CG
chrXV 595052 595052 ACGT
chrXV 595054 595054 CG
chrXV 595056 595056 ACGT
chrXV 595057 595057 ACG
chrXV 595058 595058 AT
chrXV 595059 595059 T
chrXV 595061 595061 AT
chrXV 595067 595067 T
chrXV 595071 595071 CG
chrXV 595075 595075 G
chrXV 595076 595076 AC
chrXV 595078 595078 C
chrXV 595079 595079 ACG
chrXV 595080 595080 AGT
chrXV 595081 595081 CG
chrXV 595082 595082 ACT
chrXV 595084 595084 CG
chrXV 595085 595085 C
chrXV 595087 595087 AT
chrXV 595088 595088 AT
chrXV 595090 595090 G
chrXV 595095 595095 A
chrXV 595097 595097 C
chrXV 595098 595098 CGT
chrXV 595099 595099 C
chrXV 595103 595103 CG
chrXV 595104 595104 C
chrXV 595105 595105 T
chrXV 595106 595106 C
chrXV 595107 595107 T
chrXV 595108 595108 G
chrXV 595110 595110 AT
chrXV 595111 595111 CG
chrXV 595113 595113 AC
chrXV 595114 595114 AT
chrXV 595116 595116 G
chrXV 595119 595119 AT
chrXV 595120 595120 T
chrXV 595123 595123 CG
chrXV 595127 595127 CG
chrXV 595128 595128 C
chrXV 595129 595129 CG
chrXV 595132 595132 A
chrXV 595133 595133 ACGT
chrXV 595135 595135 AT
chrXV 595136 595136 ACGT
chrXV 595138 595138 AT
chrXV 595139 595139 AT
chrXV 595140 595140 T
chrXV 595141 595141 C
chrXV 595142 595142 A
chrXV 595143 595143 CG
chrXV 595144 595144 ACG
chrXV 595147 595147 AT
chrXV 595153 595153 ACGT
chrXV 595154 595154 ACGT
chrXV 595155 595155 ACGT
chrXV 595156 595156 CG
chrXV 595157 595157 ACGT
chrXV 595158 595158 ACT
chrXV 595159 595159 ACGT
chrXV 595160 595160 ACT
chrXV 595161 595161 AG
chrXV 595162 595162 AGT
chrXV 595163 595163 AG
chrXV 595164 595164 AC
chrXV 595165 595165 C
chrXV 595166 595166 T
chrXV 595230 595230 CG
chrXV 595231 595231 AT
chrXV 595232 595232 CG
chrXV 595239 595239 CG
chrXV 595243 595243 CG
chrXV 595252 595252 AT
chrXV 595311 595311 AT
chrXV 595331 595331 AT
chrXV 595337 595337 G
chrXV 595338 595338 GT
chrXV 595339 595339 CGT
chrXV 595340 595340 CT
chrXV 595341 595341 C
chrXV 595344 595344 AT
chrXV 595345 595345 T
chrXV 595346 595346 T
chrXV 595348 595348 A
chrXV 595368 595368 A
chrXV 595410 595410 A
chrXV 595428 595428 G
chrXV 595492 595492 AT
chrXV 595585 595585 AT
chrXV 595616 595616 T
chrXV 595618 595618 T
chrXV 595619 595619 G
chrXV 595621 595621 G
chrXV 595651 595651 AT
chrXV 595656 595656 AT
chrXV 595693 595693 AT
chrXV 595707 595707 AT
chrXV 595722 595722 CG
chrXV 595725 595725 G
chrXV 595726 595726 T
chrXV 595740 595740 CG
chrXV 595741 595741 AT
chrXV 595743 595743 AT
chrXV 595744 595744 AT
chrXV 595747 595747 C
chrXV 595748 595748 A
chrXV 595749 595749 A
chrXV 595750 595750 G
chrXV 595778 595778 G
chrXV 595798 595798 A
chrXV 595994 595994 A
chrXV 596041 596041 CG
chrXV 596179 596179 AT
chrXV 596202 596202 ACGT
chrXV 596236 596236 A
chrXV 596331 596331 AT
chrXV 596401 596401 A
chrXV 596413 596413 CG
chrXV 596424 596424 CG
chrXV 596441 596441 CG
chrXV 596444 596444 G
chrXV 596450 596450 CG
chrXV 596469 596469 A
chrXV 596492 596492 T
chrXV 596531 596531 CG
chrXV 596560 596560 CG
chrXV 596652 596652 T
chrXV 596756 596756 AT
chrXV 596777 596777 G
chrXV 596786 596786 CG
chrXV 596787 596787 CG
chrXV 596818 596818 CG
chrXV 596831 596831 T
chrXV 596863 596863 C
chrXV 596872 596872 A
chrXV 596888 596888 G
chrXV 596921 596921 AT
chrXV 596928 596928 C
chrXV 596929 596929 G
chrXV 596931 596931 A
chrXV 596935 596935 CGT
chrXV 596936 596936 C
chrXV 596941 596941 AT
chrXV 596942 596942 A
chrXV 596943 596943 A
chrXV 596944 596944 GT
chrXV 596945 596945 C
chrXV 596946 596946 G
chrXV 596947 596947 C
chrXV 596948 596948 G
chrXV 596949 596949 A
chrXV 596950 596950 G
chrXV 596997 596997 A
chrXV 597009 597009 G
chrXV 597155 597155 AGT
chrXV 597203 597203 CG
chrXV 597221 597221 CG
chrXV 597254 597254 AT
chrXV 597260 597260 CG
chrXV 597275 597275 CG
chrXV 597281 597281 CG
chrXV 597287 597287 AT
chrXV 597305 597305 CG
chrXV 597353 597353 A
chrXV 597355 597355 T
chrXV 597356 597356 C
chrXV 597357 597357 C
chrXV 597358 597358 C
chrXV 597360 597360 A
chrXV 597361 597361 AG
chrXV 597362 597362 AG
chrXV 597363 597363 A
chrXV 597371 597371 A
chrXV 597372 597372 A
chrXV 597373 597373 AC
chrXV 597374 597374 A
chrXV 597375 597375 G
chrXV 597376 597376 G
chrXV 597377 597377 T
chrXV 597378 597378 T
chrXV 597379 597379 AT
chrXV 597380 597380 A
chrXV 597402 597402 A
chrXV 597431 597431 A
chrXV 597434 597434 ACGT
chrXV 597492 597492 T
chrXV 597567 597567 C
chrXV 597568 597568 A
chrXV 597572 597572 CG
chrXV 597576 597576 A
chrXV 597577 597577 C
chrXV 597578 597578 C
chrXV 597686 597686 AT
chrXV 597737 597737 CG
chrXV 597791 597791 CG
chrXV 597866 597866 AT
chrXV 597894 597894 CG
chrXV 597900 597900 CG
chrXV 597912 597912 T
chrXV 597920 597920 AT
chrXV 597923 597923 T
chrXV 597925 597925 T
chrXV 597927 597927 A
chrXV 597932 597932 AT
chrXV 597938 597938 AT
chrXV 597941 597941 T
chrXV 597944 597944 CG
chrXV 597951 597951 T
chrXV 597964 597964 AT
chrXV 598010 598010 C
chrXV 598034 598034 AT
chrXV 598039 598039 CG
chrXV 598041 598041 AT
chrXV 598043 598043 AT
chrXV 598046 598046 CG
chrXV 598047 598047 CG
chrXV 598051 598051 T
chrXV 598056 598056 C
chrXV 598061 598061 T
chrXV 598079 598079 AT
chrXV 598092 598092 AT
chrXV 598098 598098 G
chrXV 598103 598103 CG
chrXV 598112 598112 AT
chrXV 598143 598143 CG
chrXV 598157 598157 AT
chrXV 598159 598159 AT
chrXV 598177 598177 CG
chrXV 598182 598182 CG
chrXV 598213 598213 AT
chrXV 598226 598226 A
chrXV 598233 598233 AT
chrXV 598236 598236 A
chrXV 598278 598278 AT
chrXV 598280 598280 CG
chrXV 598331 598331 AT
chrXV 598334 598334 AT
chrXV 598351 598351 CG
chrXV 598355 598355 CG
chrXV 598361 598361 CG
chrXV 598493 598493 AT
chrXV 598511 598511 AT
chrXV 598514 598514 CG
chrXV 598519 598519 CG
chrXV 598520 598520 CG
chrXV 598530 598530 CG
chrXV 598547 598547 A
chrXV 598551 598551 T
chrXV 598553 598553 CT
chrXV 598559 598559 G
chrXV 598565 598565 T
chrXV 598574 598574 CG
chrXV 598582 598582 AT
chrXV 598751 598751 CG
chrXV 598768 598768 C
chrXV 598799 598799 CG
chrXV 598802 598802 AT
chrXV 598805 598805 AT
chrXV 598809 598809 AT
chrXV 598853 598853 CG
chrXV 598866 598866 CG
chrXV 598868 598868 AT
chrXV 598889 598889 CG
chrXV 598895 598895 AT
chrXV 598900 598900 AT
chrXV 598901 598901 AT
chrXV 598907 598907 AT
chrXV 598923 598923 CG
chrXV 598924 598924 CG
chrXV 598952 598952 CG
chrXV 598967 598967 CG
chrXV 598982 598982 AT
chrXV 598987 598987 AT
chrXV 598996 598996 CG
chrXV 599000 599000 AT
chrXV 599024 599024 CG
chrXV 599033 599033 CG
chrXV 599039 599039 AT
chrXV 599048 599048 AT
chrXV 599051 599051 G
chrXV 599058 599058 CG
chrXV 599075 599075 C
chrXV 599078 599078 T
chrXV 599087 599087 T
chrXV 599093 599093 G
chrXV 599096 599096 G
chrXV 599119 599119 CG
chrXV 599133 599133 C
chrXV 599190 599190 CG
chrXV 599234 599234 AT
chrXV 599252 599252 CG
chrXV 599254 599254 AT
chrXV 599261 599261 T
chrXV 599276 599276 AT
chrXV 599279 599279 A
chrXV 599288 599288 T
chrXV 599294 599294 G
chrXV 599312 599312 T
chrXV 599313 599313 CG
chrXV 599318 599318 AT
chrXV 599321 599321 C
chrXV 599323 599323 A
chrXV 599324 599324 C
chrXV 599328 599328 C
chrXV 599339 599339 C
chrXV 599358 599358 CG
chrXV 599360 599360 AT
chrXV 599363 599363 CG
chrXV 599372 599372 CG
chrXV 599378 599378 AT
chrXV 599381 599381 AT
chrXV 599387 599387 AT
chrXV 599393 599393 CG
chrXV 599396 599396 CG
chrXV 599405 599405 A
chrXV 599414 599414 AT
chrXV 599424 599424 CG
chrXV 599426 599426 AT
chrXV 599430 599430 G
chrXV 599432 599432 CG
chrXV 599434 599434 AT
chrXV 599486 599486 C
chrXV 599492 599492 T
chrXV 599496 599496 A
chrXV 599498 599498 CG
chrXV 599507 599507 G
chrXV 599508 599508 C
chrXV 599510 599510 T
chrXV 599516 599516 A
chrXV 599585 599585 A
chrXV 599598 599598 CG
chrXV 599615 599615 CG
chrXV 599621 599621 AT
chrXV 599627 599627 CG
chrXV 599634 599634 AT
chrXV 599636 599636 CG
chrXV 599639 599639 AT
chrXV 599645 599645 AT
chrXV 599657 599657 A
chrXV 599664 599664 G
chrXV 599816 599816 C
chrXV 599819 599819 T
chrXV 599821 599821 G
chrXV 599828 599828 T
chrXV 599834 599834 C
chrXV 599933 599933 A
chrXV 599939 599939 T
chrXV 599945 599945 AT
chrXV 599948 599948 A
chrXV 599954 599954 CG
chrXV 599963 599963 A
chrXV 599969 599969 C
chrXV 599972 599972 G
chrXV 600002 600002 C
chrXV 600008 600008 CG
chrXV 600011 600011 G
chrXV 600026 600026 G
chrXV 600029 600029 A
chrXV 600038 600038 G
chrXV 600047 600047 C
chrXV 600056 600056 C
chrXV 600077 600077 CG
chrXV 600107 600107 CG
chrXV 600110 600110 CG
chrXV 600114 600114 CG
chrXV 600119 600119 AT
chrXV 600120 600120 G
chrXV 600122 600122 G
chrXV 600131 600131 AT
chrXV 600132 600132 AT
chrXV 600148 600148 AT
chrXV 600149 600149 AT
chrXV 600155 600155 CG
chrXV 600161 600161 AT
chrXV 600218 600218 CG
chrXV 600249 600249 AT
chrXV 600251 600251 AT
chrXV 600308 600308 C
chrXV 600314 600314 T
chrXV 600316 600316 G
chrXV 600317 600317 T
chrXV 600318 600318 A
chrXV 600319 600319 C
chrXV 600320 600320 G
chrXV 600322 600322 A
chrXV 600323 600323 C
chrXV 600326 600326 A
chrXV 600350 600350 T
chrXV 600362 600362 T
chrXV 600385 600385 T
chrXV 600388 600388 CGT
chrXV 600389 600389 AT
chrXV 600390 600390 CT
chrXV 600391 600391 ACG
chrXV 600392 600392 ACG
chrXV 600393 600393 CGT
chrXV 600394 600394 ACG
chrXV 600395 600395 ACT
chrXV 600396 600396 ACT
chrXV 600397 600397 ACT
chrXV 600398 600398 ACG
chrXV 600399 600399 ACT
chrXV 600400 600400 ACT
chrXV 600401 600401 ACG
chrXV 600402 600402 CGT
chrXV 600407 600407 A
chrXV 600413 600413 G
chrXV 600414 600414 G
chrXV 600419 600419 AT
chrXV 600425 600425 T
chrXV 600426 600426 AT
chrXV 600430 600430 C
chrXV 600431 600431 ACG
chrXV 600432 600432 AT
chrXV 600433 600433 CT
chrXV 600434 600434 CG
chrXV 600435 600435 AG
chrXV 600436 600436 AC
chrXV 600437 600437 T
chrXV 600438 600438 CG
chrXV 600439 600439 A
chrXV 600443 600443 C
chrXV 600444 600444 G
chrXV 600446 600446 T
chrXV 600447 600447 C
chrXV 600448 600448 A
chrXV 600449 600449 T
chrXV 600450 600450 C
chrXV 600452 600452 C
chrXV 600454 600454 A
chrXV 600455 600455 C
chrXV 600456 600456 A
chrXV 600462 600462 A
chrXV 600463 600463 G
chrXV 600468 600468 T
chrXV 600469 600469 C
chrXV 600470 600470 T
chrXV 600471 600471 G
chrXV 600472 600472 T
chrXV 600473 600473 CG
chrXV 600474 600474 A
chrXV 600475 600475 GT
chrXV 600479 600479 C
chrXV 600480 600480 T
chrXV 600481 600481 G
chrXV 600484 600484 G
chrXV 600485 600485 A
chrXV 600486 600486 G
chrXV 600487 600487 C
chrXV 600488 600488 G
chrXV 600489 600489 G
chrXV 600490 600490 C
chrXV 600491 600491 AG
chrXV 600494 600494 C
chrXV 600497 600497 A
chrXV 600498 600498 G
chrXV 600500 600500 A
chrXV 600503 600503 A
chrXV 600504 600504 C
chrXV 600506 600506 T
chrXV 600507 600507 C
chrXV 600508 600508 T
chrXV 600511 600511 ACGT
chrXV 600514 600514 CG
chrXV 600515 600515 G
chrXV 600517 600517 CG
chrXV 600518 600518 A
chrXV 600522 600522 A
chrXV 600525 600525 A
chrXV 600526 600526 T
chrXV 600528 600528 AT
chrXV 600529 600529 CG
chrXV 600530 600530 A
chrXV 600531 600531 AT
chrXV 600534 600534 A
chrXV 600535 600535 A
chrXV 600537 600537 G
chrXV 600538 600538 AC
chrXV 600540 600540 T
chrXV 600541 600541 AT
chrXV 600543 600543 GT
chrXV 600544 600544 AGT
chrXV 600545 600545 ACG
chrXV 600546 600546 CG
chrXV 600549 600549 C
chrXV 600550 600550 G
chrXV 600551 600551 AT
chrXV 600552 600552 ACT
chrXV 600553 600553 GT
chrXV 600554 600554 AG
chrXV 600555 600555 CGT
chrXV 600556 600556 T
chrXV 600557 600557 AT
chrXV 600558 600558 ACT
chrXV 600559 600559 CG
chrXV 600562 600562 T
chrXV 600563 600563 G
chrXV 600564 600564 C
chrXV 600567 600567 G
chrXV 600568 600568 T
chrXV 600571 600571 AT
chrXV 600572 600572 ACGT
chrXV 600573 600573 A
chrXV 600574 600574 CG
chrXV 600575 600575 G
chrXV 600576 600576 CGT
chrXV 600577 600577 ACT
chrXV 600578 600578 CG
chrXV 600579 600579 AT
chrXV 600580 600580 A
chrXV 600581 600581 CG
chrXV 600582 600582 T
chrXV 600583 600583 C
chrXV 600584 600584 G
chrXV 600585 600585 T
chrXV 600586 600586 T
chrXV 600587 600587 T
chrXV 600588 600588 ACGT
chrXV 600589 600589 CG
chrXV 600590 600590 CG
chrXV 600592 600592 ACGT
chrXV 600593 600593 AT
chrXV 600594 600594 AGT
chrXV 600595 600595 C
chrXV 600596 600596 CG
chrXV 600597 600597 T
chrXV 600598 600598 CG
chrXV 600599 600599 GT
chrXV 600600 600600 AT
chrXV 600601 600601 AT
chrXV 600602 600602 C
chrXV 600604 600604 A
chrXV 600606 600606 G
chrXV 600609 600609 GT
chrXV 600610 600610 AC
chrXV 600611 600611 CG
chrXV 600613 600613 CG
chrXV 600615 600615 C
chrXV 600616 600616 T
chrXV 600618 600618 CT
chrXV 600619 600619 A
chrXV 600621 600621 AT
chrXV 600622 600622 ACG
chrXV 600623 600623 A
chrXV 600624 600624 CGT
chrXV 600626 600626 A
chrXV 600627 600627 T
chrXV 600632 600632 A
chrXV 600633 600633 CG
chrXV 600634 600634 ACGT
chrXV 600636 600636 CG
chrXV 600638 600638 ACGT
chrXV 600639 600639 ACG
chrXV 600640 600640 AT
chrXV 600641 600641 T
chrXV 600643 600643 AT
chrXV 600649 600649 T
chrXV 600653 600653 CG
chrXV 600657 600657 G
chrXV 600658 600658 AC
chrXV 600660 600660 C
chrXV 600661 600661 ACG
chrXV 600662 600662 AGT
chrXV 600663 600663 CG
chrXV 600664 600664 ACT
chrXV 600666 600666 CG
chrXV 600667 600667 C
chrXV 600669 600669 AT
chrXV 600670 600670 AT
chrXV 600672 600672 G
chrXV 600677 600677 A
chrXV 600679 600679 C
chrXV 600680 600680 CGT
chrXV 600681 600681 C
chrXV 600685 600685 CG
chrXV 600686 600686 C
chrXV 600687 600687 T
chrXV 600688 600688 C
chrXV 600689 600689 T
chrXV 600690 600690 G
chrXV 600692 600692 AT
chrXV 600693 600693 CG
chrXV 600695 600695 AC
chrXV 600696 600696 AT
chrXV 600698 600698 G
chrXV 600701 600701 AT
chrXV 600702 600702 T
chrXV 600705 600705 CG
chrXV 600709 600709 CG
chrXV 600710 600710 C
chrXV 600711 600711 CG
chrXV 600714 600714 A
chrXV 600715 600715 ACGT
chrXV 600717 600717 AT
chrXV 600718 600718 ACGT
chrXV 600720 600720 AT
chrXV 600721 600721 AT
chrXV 600722 600722 T
chrXV 600723 600723 C
chrXV 600724 600724 A
chrXV 600725 600725 CG
chrXV 600726 600726 ACG
chrXV 600729 600729 AT
chrXV 600735 600735 ACGT
chrXV 600736 600736 ACGT
chrXV 600737 600737 ACGT
chrXV 600738 600738 ACGT
chrXV 600739 600739 ACGT
chrXV 600740 600740 ACGT
chrXV 600741 600741 ACGT
chrXV 600742 600742 ACGT
chrXV 600743 600743 AGT
chrXV 600744 600744 ACGT
chrXV 600745 600745 ACGT
chrXV 600746 600746 AT
chrXV 600747 600747 CG
chrXV 664795 664795 C
chrXV 664796 664796 G
chrXV 664797 664797 G
chrXV 664798 664798 C
chrXV 664799 664799 AC
chrXV 664800 664800 CT
chrXV 664801 664801 AGT
chrXV 664802 664802 ACT
chrXV 664803 664803 ACG
chrXV 664804 664804 AGT
chrXV 664805 664805 CGT
chrXV 664806 664806 ACG
chrXV 664807 664807 CGT
chrXV 664808 664808 AGT
chrXV 664809 664809 CGT
chrXV 664810 664810 ACG
chrXV 664811 664811 CGT
chrXV 664812 664812 ACT
chrXV 664813 664813 ACG
chrXV 664821 664821 G
chrXV 664824 664824 GT
chrXV 664825 664825 CG
chrXV 664826 664826 GT
chrXV 664828 664828 C
chrXV 664833 664833 AC
chrXV 664834 664834 C
chrXV 664835 664835 A
chrXV 664851 664851 G
chrXV 664856 664856 T
chrXV 664857 664857 A
chrXV 664860 664860 G
chrXV 664873 664873 G
chrXV 664878 664878 T
chrXV 664891 664891 C
chrXV 664894 664894 G
chrXV 664896 664896 A
chrXV 664897 664897 T
chrXV 664907 664907 AT
chrXV 664919 664919 C
chrXV 664920 664920 A
chrXV 664921 664921 A
chrXV 664924 664924 CG
chrXV 664926 664926 AT
chrXV 664927 664927 C
chrXV 664932 664932 A
chrXV 664939 664939 T
chrXV 664940 664940 A
chrXV 664952 664952 G
chrXV 664964 664964 AT
chrXV 664965 664965 A
chrXV 664973 664973 G
chrXV 664975 664975 ACT
chrXV 664987 664987 CG
chrXV 664989 664989 C
chrXV 664990 664990 GT
chrXV 664991 664991 T
chrXV 664994 664994 CG
chrXV 665014 665014 AT
chrXV 665022 665022 A
chrXV 665027 665027 CG
chrXV 665028 665028 C
chrXV 665029 665029 AT
chrXV 665035 665035 CG
chrXV 665037 665037 AT
chrXV 665040 665040 T
chrXV 665041 665041 G
chrXV 665053 665053 ACGT
chrXV 665057 665057 A
chrXV 665071 665071 AT
chrXV 665072 665072 AGT
chrXV 665073 665073 C
chrXV 665074 665074 G
chrXV 665075 665075 A
chrXV 665076 665076 T
chrXV 665077 665077 CG
chrXV 665078 665078 AT
chrXV 665079 665079 G
chrXV 665080 665080 C
chrXV 665093 665093 AT
chrXV 665099 665099 AT
chrXV 665100 665100 ACGT
chrXV 665119 665119 CG
chrXV 665138 665138 AT
chrXV 665140 665140 AT
chrXV 665142 665142 AT
chrXV 665144 665144 AT
chrXV 665147 665147 ACG
chrXV 665148 665148 ACGT
chrXV 665149 665149 ACT
chrXV 665150 665150 ACT
chrXV 665151 665151 CG
chrXV 665152 665152 CGT
chrXV 665153 665153 CG
chrXV 665154 665154 AT
chrXV 665155 665155 G
chrXV 665156 665156 AT
chrXV 665157 665157 CGT
chrXV 678185 678185 A
chrXV 678186 678186 T
chrXV 678187 678187 T
chrXV 678189 678189 T
chrXV 678190 678190 C
chrXV 678191 678191 T
chrXV 678200 678200 G
chrXV 678275 678275 T
chrXV 678293 678293 A
chrXV 678296 678296 C
chrXV 678311 678311 G
chrXV 678329 678329 T
chrXV 698916 698916 G
chrXV 698922 698922 T
chrXV 698936 698936 C
chrXV 698957 698957 C
chrXV 698980 698980 T
chrXV 698993 698993 T
chrXV 699008 699008 A
chrXV 699014 699014 G
chrXV 699020 699020 A
chrXV 699023 699023 A
chrXV 699098 699098 CG
chrXV 699107 699107 C
chrXV 699116 699116 CG
chrXV 699119 699119 G
chrXV 699125 699125 CG
chrXV 699146 699146 T
chrXV 699148 699148 A
chrXV 699151 699151 C
chrXV 699163 699163 T
chrXV 699167 699167 G
chrXV 699274 699274 T
chrXV 699284 699284 A
chrXV 699289 699289 T
chrXV 699293 699293 A
chrXV 699299 699299 C
chrXV 703760 703760 A
chrXV 703761 703761 G
chrXV 703762 703762 G
chrXV 703763 703763 GT
chrXV 703764 703764 AGT
chrXV 703765 703765 ACT
chrXV 703766 703766 ACG
chrXV 703767 703767 ACG
chrXV 703768 703768 ACT
chrXV 703769 703769 CGT
chrXV 703770 703770 ACG
chrXV 703771 703771 ACG
chrXV 703772 703772 AT
chrXV 703792 703792 G
chrXV 703798 703798 A
chrXV 703804 703804 T
chrXV 703822 703822 AT
chrXV 703823 703823 C
chrXV 703834 703834 C
chrXV 703851 703851 A
chrXV 703852 703852 A
chrXV 703876 703876 CG
chrXV 703877 703877 AT
chrXV 703910 703910 CG
chrXV 703915 703915 AT
chrXV 703926 703926 G
chrXV 703930 703930 CG
chrXV 703932 703932 AT
chrXV 703933 703933 G
chrXV 703935 703935 ACG
chrXV 703937 703937 AT
chrXV 703938 703938 A
chrXV 703944 703944 A
chrXV 703945 703945 C
chrXV 703954 703954 AT
chrXV 703994 703994 AT
chrXV 704000 704000 AT
chrXV 704016 704016 CG
chrXV 704035 704035 AT
chrXV 704051 704051 G
chrXV 704052 704052 AT
chrXV 704054 704054 AG
chrXV 704055 704055 AT
chrXV 704056 704056 C
chrXV 704057 704057 A
chrXV 704059 704059 AC
chrXV 704060 704060 CG
chrXV 704061 704061 ACG
chrXV 704062 704062 ACG
chrXV 704063 704063 AG
chrXV 704064 704064 AT
chrXV 704065 704065 AT
chrXV 704066 704066 T
chrXV 704067 704067 AT
chrXV 704068 704068 G
chrXV 704069 704069 CG
chrXV 704070 704070 ACGT
chrXV 704072 704072 GT
chrXV 704091 704091 C
chrXV 704110 704110 GT
chrXV 704111 704111 A
chrXV 704117 704117 T
chrXV 704127 704127 T
chrXV 704128 704128 C
chrXV 704129 704129 C
chrXV 704132 704132 A
chrXV 704133 704133 C
chrXV 704134 704134 T
chrXV 704135 704135 A
chrXV 704136 704136 G
chrXV 704137 704137 G
chrXV 704138 704138 AC
chrXV 704139 704139 A
chrXV 704153 704153 T
chrXV 704157 704157 CGT
chrXV 704165 704165 C
chrXV 704166 704166 C
chrXV 704167 704167 A
chrXV 704169 704169 C
chrXV 704170 704170 A
chrXV 704173 704173 CG
chrXV 704175 704175 AT
chrXV 704181 704181 A
chrXV 704182 704182 G
chrXV 704183 704183 G
chrXV 704188 704188 T
chrXV 704196 704196 T
chrXV 704216 704216 C
chrXV 704219 704219 AT
chrXV 704220 704220 CT
chrXV 704221 704221 C
chrXV 704222 704222 T
chrXV 704223 704223 CG
chrXV 704235 704235 AGT
chrXV 704237 704237 CG
chrXV 704241 704241 T
chrXV 704242 704242 C
chrXV 704243 704243 A
chrXV 704245 704245 T
chrXV 704246 704246 CG
chrXV 704258 704258 CG
chrXV 704260 704260 T
chrXV 704270 704270 AT
chrXV 704271 704271 AT
chrXV 704278 704278 T
chrXV 704283 704283 CG
chrXV 704284 704284 AT
chrXV 704286 704286 CG
chrXV 704289 704289 A
chrXV 704290 704290 A
chrXV 704291 704291 C
chrXV 704303 704303 T
chrXV 704313 704313 AT
chrXV 704314 704314 AT
chrXV 704316 704316 CG
chrXV 704319 704319 CG
chrXV 704332 704332 A
chrXV 704337 704337 C
chrXV 704350 704350 CG
chrXV 704353 704353 AT
chrXV 704354 704354 AT
chrXV 704359 704359 C
chrXV 704367 704367 G
chrXV 704368 704368 A
chrXV 704373 704373 C
chrXV 704375 704375 A
chrXV 704376 704376 C
chrXV 704377 704377 AG
chrXV 704380 704380 G
chrXV 704382 704382 CG
chrXV 704384 704384 CGT
chrXV 704385 704385 C
chrXV 704386 704386 CGT
chrXV 704389 704389 C
chrXV 704397 704397 ACGT
chrXV 704398 704398 ACGT
chrXV 704399 704399 ACGT
chrXV 704400 704400 AGT
chrXV 704401 704401 ACGT
chrXV 704402 704402 AGT
chrXV 704403 704403 AGT
chrXV 704404 704404 ACGT
chrXV 704405 704405 ACGT
chrXV 704406 704406 ACGT
chrXV 704407 704407 CGT
chrXV 704408 704408 ACGT
chrXV 704409 704409 ACGT
chrXV 704410 704410 ACGT
chrXV 704411 704411 A
chrXV 704437 704437 AT
chrXV 704449 704449 G
chrXV 704473 704473 CG
chrXV 704476 704476 G
chrXV 704477 704477 T
chrXV 704479 704479 AT
chrXV 704482 704482 CG
chrXV 704495 704495 AT
chrXV 704497 704497 CG
chrXV 704523 704523 CG
chrXV 704563 704563 AT
chrXV 704600 704600 A
chrXV 704603 704603 A
chrXV 704604 704604 G
chrXV 704605 704605 A
chrXV 704607 704607 C
chrXV 704642 704642 G
chrXV 704677 704677 AT
chrXV 704679 704679 AT
chrXV 704680 704680 CG
chrXV 704685 704685 AT
chrXV 704689 704689 AT
chrXV 704707 704707 AT
chrXV 704719 704719 T
chrXV 704721 704721 T
chrXV 704722 704722 C
chrXV 704740 704740 C
chrXV 704752 704752 A
chrXV 704761 704761 T
chrXV 704797 704797 AT
chrXV 704800 704800 AT
chrXV 704805 704805 AT
chrXV 704806 704806 AT
chrXV 704807 704807 AT
chrXV 704809 704809 AT
chrXV 704815 704815 G
chrXV 704851 704851 C
chrXV 704860 704860 A
chrXV 704889 704889 ACG
chrXV 704890 704890 A
chrXV 704892 704892 A
chrXV 704893 704893 G
chrXV 704895 704895 T
chrXV 704901 704901 G
chrXV 704914 704914 CG
chrXV 704916 704916 CG
chrXV 704934 704934 T
chrXV 704938 704938 T
chrXV 704944 704944 C
chrXV 704950 704950 C
chrXV 704953 704953 T
chrXV 704977 704977 AT
chrXV 705055 705055 AT
chrXV 705088 705088 AT
chrXV 705091 705091 CG
chrXV 705098 705098 C
chrXV 705100 705100 A
chrXV 705101 705101 A
chrXV 705105 705105 T
chrXV 705106 705106 C
chrXV 705114 705114 T
chrXV 705143 705143 AT
chrXV 705163 705163 CG
chrXV 705172 705172 AT
chrXV 705173 705173 CG
chrXV 705184 705184 A
chrXV 705187 705187 T
chrXV 705191 705191 T
chrXV 705193 705193 A
chrXV 705201 705201 AT
chrXV 705223 705223 A
chrXV 705250 705250 T
chrXV 705253 705253 A
chrXV 705255 705255 C
chrXV 705271 705271 T
chrXV 705277 705277 G
chrXV 705298 705298 G
chrXV 705307 705307 AT
chrXV 705309 705309 AT
chrXV 705369 705369 CG
chrXV 705391 705391 CG
chrXV 705394 705394 CG
chrXV 705397 705397 AT
chrXV 705403 705403 AT
chrXV 705406 705406 AT
chrXV 705412 705412 AT
chrXV 705418 705418 AT
chrXV 705421 705421 AT
chrXV 705439 705439 T
chrXV 705460 705460 AT
chrXV 705568 705568 CG
chrXV 705673 705673 AT
chrXV 705693 705693 AT
chrXV 705771 705771 T
chrXV 705787 705787 CG
chrXV 705811 705811 AT
chrXV 705844 705844 CG
chrXV 705899 705899 CG
chrXV 705911 705911 AT
chrXV 705936 705936 AT
chrXV 705963 705963 CG
chrXV 705970 705970 AT
chrXV 706015 706015 AT
chrXV 706021 706021 AT
chrXV 706036 706036 A
chrXV 706044 706044 CG
chrXV 706051 706051 A
chrXV 706234 706234 CG
chrXV 706245 706245 CG
chrXV 706272 706272 AT
chrXV 706275 706275 AT
chrXV 706276 706276 AT
chrXV 706375 706375 CG
chrXV 706417 706417 CG
chrXV 706421 706421 AT
chrXV 706456 706456 AT
chrXV 706459 706459 CG
chrXV 706467 706467 CG
chrXV 706470 706470 CG
chrXV 706498 706498 CG
chrXV 706570 706570 CG
chrXV 706592 706592 AT
chrXV 706630 706630 CG
chrXV 706633 706633 AT
chrXV 706638 706638 AT
chrXV 706651 706651 CG
chrXV 706710 706710 CG
chrXV 706718 706718 A
chrXV 706767 706767 CG
chrXV 706770 706770 CG
chrXV 706817 706817 AT
chrXV 706828 706828 AT
chrXV 706843 706843 CG
chrXV 706845 706845 CG
chrXV 706858 706858 G
chrXV 706864 706864 AT
chrXV 706866 706866 AT
chrXV 706882 706882 CG
chrXV 706943 706943 T
chrXV 706966 706966 AT
chrXV 706977 706977 T
chrXV 707029 707029 CG
chrXV 707041 707041 AT
chrXV 707044 707044 AT
chrXV 707046 707046 AT
chrXV 707050 707050 AT
chrXV 707062 707062 G
chrXV 707064 707064 A
chrXV 707068 707068 AGT
chrXV 707073 707073 C
chrXV 707116 707116 T
chrXV 707155 707155 CG
chrXV 707203 707203 AT
chrXV 707287 707287 CG
chrXV 707289 707289 T
chrXV 707290 707290 CG
chrXV 707291 707291 AT
chrXV 707292 707292 T
chrXV 707293 707293 A
chrXV 707294 707294 A
chrXV 707297 707297 CG
chrXV 707298 707298 G
chrXV 707299 707299 T
chrXV 707306 707306 T
chrXV 707310 707310 T
chrXV 707311 707311 C
chrXV 707312 707312 T
chrXV 707316 707316 T
chrXV 707611 707611 AT
chrXV 707644 707644 CG
chrXV 707737 707737 CG
chrXV 707793 707793 AT
chrXV 707797 707797 AT
chrXV 707875 707875 CG
chrXV 708085 708085 CG
chrXV 708142 708142 AT
chrXV 708147 708147 AT
chrXV 708193 708193 CG
chrXV 708402 708402 C
chrXV 708407 708407 AT
chrXV 708454 708454 C
chrXV 708504 708504 CG
chrXV 708527 708527 AT
chrXV 708581 708581 CG
chrXV 708594 708594 CG
chrXV 708605 708605 AT
chrXV 708713 708713 CG
chrXV 708785 708785 AT
chrXV 708860 708860 CG
chrXV 708872 708872 AT
chrXV 708878 708878 CG
chrXV 708913 708913 CG
chrXV 708944 708944 CG
chrXV 708995 708995 A
chrXV 709009 709009 CG
chrXV 709115 709115 AT
chrXV 709133 709133 AT
chrXV 709145 709145 ACGT
chrXV 709200 709200 AT
chrXV 709220 709220 C
chrXV 709221 709221 A
chrXV 709222 709222 C
chrXV 709225 709225 CG
chrXV 709241 709241 CG
chrXV 709249 709249 CG
chrXV 709261 709261 CG
chrXV 709273 709273 AT
chrXV 709288 709288 AT
chrXV 709289 709289 AT
chrXV 709291 709291 AT
chrXV 709293 709293 A
chrXV 709296 709296 AT
chrXV 709325 709325 AT
chrXV 709338 709338 C
chrXV 709345 709345 AT
chrXV 709412 709412 CG
chrXV 709439 709439 CG
chrXV 709457 709457 AT
chrXV 709573 709573 CG
chrXV 709650 709650 T
chrXV 709654 709654 AT
chrXV 709680 709680 ACG
chrXV 709681 709681 CG
chrXV 709682 709682 AC
chrXV 709683 709683 A
chrXV 709684 709684 GT
chrXV 709685 709685 AC
chrXV 709687 709687 A
chrXV 709688 709688 CG
chrXV 709689 709689 AGT
chrXV 709690 709690 AGT
chrXV 709691 709691 GT
chrXV 709694 709694 AT
chrXV 709695 709695 ACG
chrXV 709696 709696 CG
chrXV 709697 709697 G
chrXV 709698 709698 AGT
chrXV 709699 709699 AGT
chrXV 709700 709700 AT
chrXV 709701 709701 ACGT
chrXV 709702 709702 C
chrXV 709703 709703 A
chrXV 709704 709704 C
chrXV 709705 709705 CG
chrXV 709713 709713 A
chrXV 709719 709719 C
chrXV 709738 709738 GT
chrXV 709739 709739 A
chrXV 709745 709745 T
chrXV 709755 709755 T
chrXV 709756 709756 C
chrXV 709757 709757 C
chrXV 709760 709760 A
chrXV 709761 709761 C
chrXV 709762 709762 T
chrXV 709763 709763 A
chrXV 709764 709764 G
chrXV 709765 709765 G
chrXV 709766 709766 AC
chrXV 709767 709767 A
chrXV 709769 709769 G
chrXV 709770 709770 A
chrXV 709781 709781 T
chrXV 709785 709785 CGT
chrXV 709793 709793 C
chrXV 709794 709794 C
chrXV 709795 709795 A
chrXV 709797 709797 C
chrXV 709798 709798 A
chrXV 709801 709801 CG
chrXV 709803 709803 AT
chrXV 709809 709809 A
chrXV 709810 709810 G
chrXV 709811 709811 G
chrXV 709816 709816 T
chrXV 709824 709824 T
chrXV 709844 709844 C
chrXV 709847 709847 AT
chrXV 709848 709848 CT
chrXV 709849 709849 C
chrXV 709850 709850 T
chrXV 709851 709851 CG
chrXV 709863 709863 AGT
chrXV 709865 709865 CG
chrXV 709869 709869 T
chrXV 709870 709870 C
chrXV 709871 709871 A
chrXV 709873 709873 T
chrXV 709874 709874 CG
chrXV 709886 709886 CG
chrXV 709888 709888 T
chrXV 709898 709898 AT
chrXV 709899 709899 AT
chrXV 709906 709906 T
chrXV 709911 709911 CG
chrXV 709912 709912 AT
chrXV 709914 709914 CG
chrXV 709917 709917 A
chrXV 709918 709918 A
chrXV 709919 709919 C
chrXV 709931 709931 T
chrXV 709941 709941 AT
chrXV 709942 709942 AT
chrXV 709944 709944 CG
chrXV 709947 709947 CG
chrXV 709960 709960 A
chrXV 709965 709965 C
chrXV 709978 709978 CG
chrXV 709981 709981 AT
chrXV 709982 709982 AT
chrXV 709987 709987 C
chrXV 710003 710003 A
chrXV 710004 710004 C
chrXV 710005 710005 AG
chrXV 710010 710010 CG
chrXV 710012 710012 CGT
chrXV 710013 710013 C
chrXV 710014 710014 CGT
chrXV 710017 710017 C
chrXV 710025 710025 ACGT
chrXV 710026 710026 ACGT
chrXV 710027 710027 ACGT
chrXV 710028 710028 ACGT
chrXV 710029 710029 ACGT
chrXV 710030 710030 ACGT
chrXV 710031 710031 ACGT
chrXV 710032 710032 ACGT
chrXV 710033 710033 ACGT
chrXV 710034 710034 ACGT
chrXV 710035 710035 ACGT
chrXV 710036 710036 ACGT
chrXV 710037 710037 ACGT
chrXV 710038 710038 ACT
chrXV 710039 710039 AT
chrXV 710040 710040 GT
chrXV 710041 710041 AC
chrXV 710042 710042 AG
chrXV 710109 710109 A
chrXV 710110 710110 T
chrXV 710116 710116 G
chrXV 710117 710117 C
chrXV 710121 710121 CG
chrXV 710189 710189 T
chrXV 710280 710280 G
chrXV 710281 710281 C
chrXV 710287 710287 T
chrXV 710288 710288 T
chrXV 780250 780250 T
chrXV 780251 780251 T
chrXV 780255 780255 G
chrXV 780273 780273 A
chrXV 780351 780351 CG
chrXV 780379 780379 CG
chrXV 780382 780382 AT
chrXV 780383 780383 AT
chrXV 780389 780389 CG
chrXV 780394 780394 T
chrXV 854265 854265 C
chrXV 854266 854266 T
chrXV 854267 854267 C
chrXV 854268 854268 ACT
chrXV 854269 854269 AC
chrXV 854270 854270 CG
chrXV 854271 854271 ACT
chrXV 854272 854272 CGT
chrXV 854273 854273 CGT
chrXV 854274 854274 CGT
chrXV 854275 854275 AGT
chrXV 854277 854277 T
chrXV 854280 854280 C
chrXV 854281 854281 C
chrXV 854283 854283 A
chrXV 854285 854285 A
chrXV 854295 854295 G
chrXV 854298 854298 C
chrXV 854314 854314 T
chrXV 854316 854316 A
chrXV 854317 854317 G
chrXV 854319 854319 C
chrXV 854323 854323 A
chrXV 854325 854325 C
chrXV 854334 854334 C
chrXV 854341 854341 G
chrXV 854357 854357 T
chrXV 854358 854358 GT
chrXV 854359 854359 A
chrXV 854363 854363 A
chrXV 854378 854378 AT
chrXV 854384 854384 A
chrXV 854387 854387 ACGT
chrXV 854394 854394 CG
chrXV 854400 854400 T
chrXV 854401 854401 GT
chrXV 854402 854402 C
chrXV 854404 854404 AC
chrXV 854405 854405 GT
chrXV 854406 854406 A
chrXV 854407 854407 AT
chrXV 854408 854408 AT
chrXV 854409 854409 C
chrXV 854412 854412 C
chrXV 854420 854420 C
chrXV 854423 854423 T
chrXV 854428 854428 A
chrXV 854432 854432 C
chrXV 854447 854447 GT
chrXV 854455 854455 T
chrXV 854464 854464 T
chrXV 854465 854465 C
chrXV 854466 854466 A
chrXV 854468 854468 AT
chrXV 854469 854469 C
chrXV 854475 854475 C
chrXV 854488 854488 G
chrXV 854489 854489 G
chrXV 854490 854490 G
chrXV 854492 854492 AC
chrXV 854495 854495 G
chrXV 854496 854496 G
chrXV 854504 854504 CG
chrXV 854507 854507 A
chrXV 854508 854508 C
chrXV 854509 854509 CT
chrXV 854510 854510 T
chrXV 854511 854511 T
chrXV 854512 854512 C
chrXV 854513 854513 A
chrXV 854514 854514 C
chrXV 854515 854515 T
chrXV 854516 854516 T
chrXV 854517 854517 A
chrXV 854518 854518 C
chrXV 854519 854519 T
chrXV 854521 854521 G
chrXV 854531 854531 ACG
chrXV 854537 854537 A
chrXV 854552 854552 A
chrXV 854555 854555 A
chrXV 854556 854556 T
chrXV 854558 854558 T
chrXV 854560 854560 T
chrXV 854561 854561 ACG
chrXV 854562 854562 T
chrXV 854565 854565 AG
chrXV 854566 854566 T
chrXV 854567 854567 AC
chrXV 854569 854569 A
chrXV 854570 854570 ACT
chrXV 854571 854571 AT
chrXV 854572 854572 AC
chrXV 854573 854573 CG
chrXV 854574 854574 AT
chrXV 854576 854576 A
chrXV 854577 854577 C
chrXV 867642 867642 T
chrXV 867660 867660 T
chrXV 867663 867663 C
chrXV 867672 867672 G
chrXV 867699 867699 T
chrXV 867729 867729 T
chrXV 867735 867735 T
chrXV 867783 867783 T
chrXV 867795 867795 C
chrXV 867826 867826 T
chrXV 867828 867828 C
chrXV 867837 867837 T
chrXV 900325 900325 C
chrXV 900328 900328 G
chrXV 900340 900340 A
chrXV 900349 900349 A
chrXV 900367 900367 G
chrXV 900433 900433 G
chrXV 900478 900478 G
chrXV 900502 900502 A
chrXV 900523 900523 G
chrXV 900538 900538 G
chrXV 900565 900565 A
chrXV 900628 900628 C
chrXV 900661 900661 A
chrXV 900664 900664 A
chrXV 900682 900682 G
chrXV 900715 900715 A
chrXV 900727 900727 C
chrXV 969140 969140 T
chrXV 969141 969141 A
chrXV 969171 969171 T
chrXV 969185 969185 C
chrXV 969196 969196 G
chrXV 969199 969199 T
chrXV 970272 970272 T
chrXV 970273 970273 G
chrXV 970274 970274 AT
chrXV 970275 970275 AGT
chrXV 970276 970276 CGT
chrXV 970277 970277 ACT
chrXV 970278 970278 CGT
chrXV 970279 970279 ACG
chrXV 970280 970280 CGT
chrXV 970281 970281 ACG
chrXV 970282 970282 AGT
chrXV 970283 970283 CGT
chrXV 970284 970284 ACT
chrXV 970285 970285 ACG
chrXV 970286 970286 AGT
chrXV 970294 970294 G
chrXV 970297 970297 GT
chrXV 970298 970298 CG
chrXV 970299 970299 GT
chrXV 970301 970301 C
chrXV 970306 970306 AC
chrXV 970307 970307 C
chrXV 970308 970308 A
chrXV 970324 970324 G
chrXV 970329 970329 T
chrXV 970330 970330 A
chrXV 970333 970333 G
chrXV 970346 970346 G
chrXV 970351 970351 T
chrXV 970364 970364 C
chrXV 970367 970367 G
chrXV 970369 970369 A
chrXV 970370 970370 T
chrXV 970380 970380 AT
chrXV 970392 970392 C
chrXV 970393 970393 AT
chrXV 970394 970394 AT
chrXV 970395 970395 T
chrXV 970397 970397 CG
chrXV 970399 970399 AT
chrXV 970400 970400 C
chrXV 970405 970405 A
chrXV 970412 970412 T
chrXV 970413 970413 A
chrXV 970418 970418 A
chrXV 970421 970421 C
chrXV 970422 970422 A
chrXV 970423 970423 CT
chrXV 970424 970424 C
chrXV 970425 970425 G
chrXV 970437 970437 C
chrXV 970438 970438 A
chrXV 970440 970440 T
chrXV 970441 970441 G
chrXV 970442 970442 A
chrXV 970446 970446 G
chrXV 970448 970448 ACT
chrXV 970460 970460 AT
chrXV 970462 970462 C
chrXV 970463 970463 GT
chrXV 970464 970464 T
chrXV 970465 970465 C
chrXV 970466 970466 A
chrXV 970467 970467 CG
chrXV 970468 970468 C
chrXV 970487 970487 AT
chrXV 970495 970495 A
chrXV 970500 970500 CG
chrXV 970501 970501 C
chrXV 970502 970502 AT
chrXV 970508 970508 CG
chrXV 970510 970510 C
chrXV 970513 970513 T
chrXV 970514 970514 G
chrXV 970516 970516 T
chrXV 970517 970517 G
chrXV 970518 970518 G
chrXV 970526 970526 ACGT
chrXV 970530 970530 A
chrXV 970544 970544 CG
chrXV 970545 970545 AGT
chrXV 970546 970546 AC
chrXV 970547 970547 A
chrXV 970548 970548 G
chrXV 970549 970549 A
chrXV 970550 970550 T
chrXV 970551 970551 G
chrXV 970552 970552 C
chrXV 970553 970553 G
chrXV 970554 970554 T
chrXV 970555 970555 G
chrXV 970556 970556 CG
chrXV 970557 970557 AT
chrXV 970558 970558 T
chrXV 970559 970559 AT
chrXV 970560 970560 AT
chrXV 970561 970561 AT
chrXV 970562 970562 A
chrXV 970565 970565 ACGT
chrXV 970566 970566 A
chrXV 970567 970567 AT
chrXV 970568 970568 CG
chrXV 970572 970572 AT
chrXV 970573 970573 ACT
chrXV 970574 970574 AT
chrXV 970576 970576 AT
chrXV 970596 970596 AT
chrXV 970597 970597 CG
chrXV 970599 970599 A
chrXV 970601 970601 G
chrXV 970604 970604 CG
chrXV 970605 970605 AT
chrXV 970609 970609 GT
chrXV 970610 970610 CG
chrXV 970611 970611 AGT
chrXV 970612 970612 ACGT
chrXV 970613 970613 AC
chrXV 970614 970614 GT
chrXV 970615 970615 AT
chrXV 970616 970616 AT
chrXV 970617 970617 G
chrXV 970618 970618 T
chrXV 970619 970619 ACT
chrXV 970620 970620 AT
chrXV 970621 970621 AT
chrXV 970622 970622 C
chrXV 970623 970623 ACG
chrXV 970627 970627 T
chrXV 970629 970629 G
chrXV 970630 970630 C
chrXV 970631 970631 C
chrXV 970656 970656 T
chrXV 970660 970660 A
chrXV 970737 970737 CG
chrXV 970853 970853 T
chrXV 970871 970871 CG
chrXV 970898 970898 G
chrXV 970965 970965 AT
chrXV 970972 970972 CG
chrXV 970985 970985 AT
chrXV 971014 971014 CG
chrXV 971017 971017 AT
chrXV 971019 971019 AT
chrXV 971021 971021 AT
chrXV 971022 971022 AT
chrXV 971049 971049 G
chrXV 971069 971069 C
chrXV 971085 971085 AT
chrXV 971087 971087 A
chrXV 971088 971088 AT
chrXV 971089 971089 AT
chrXV 971090 971090 A
chrXV 971110 971110 A
chrXV 971165 971165 AC
chrXV 971177 971177 T
chrXV 971195 971195 T
chrXV 971301 971301 CG
chrXV 971315 971315 AT
chrXV 971366 971366 CG
chrXV 971397 971397 CG
chrXV 971432 971432 G
chrXV 971438 971438 AT
chrXV 971450 971450 CG
chrXV 971525 971525 CG
chrXV 971597 971597 CG
chrXV 971705 971705 AT
chrXV 971716 971716 G
chrXV 971729 971729 CG
chrXV 971783 971783 AT
chrXV 971806 971806 G
chrXV 971856 971856 CG
chrXV 971903 971903 AT
chrXV 971908 971908 CG
chrXV 972117 972117 G
chrXV 972163 972163 CG
chrXV 972168 972168 AT
chrXV 972225 972225 C
chrXV 972435 972435 CG
chrXV 972513 972513 AT
chrXV 972517 972517 A
chrXV 972573 972573 CG
chrXV 972666 972666 C
chrXV 972699 972699 A
chrXV 972994 972994 A
chrXV 972998 972998 A
chrXV 972999 972999 G
chrXV 973000 973000 A
chrXV 973004 973004 A
chrXV 973011 973011 T
chrXV 973012 973012 G
chrXV 973013 973013 C
chrXV 973016 973016 T
chrXV 973017 973017 T
chrXV 973018 973018 T
chrXV 973019 973019 A
chrXV 973020 973020 CG
chrXV 973021 973021 A
chrXV 973023 973023 C
chrXV 973107 973107 CG
chrXV 973155 973155 CG
chrXV 973194 973194 AT
chrXV 973237 973237 CG
chrXV 973242 973242 CG
chrXV 973246 973246 AT
chrXV 973248 973248 C
chrXV 973260 973260 A
chrXV 973264 973264 A
chrXV 973266 973266 T
chrXV 973269 973269 T
chrXV 973281 973281 C
chrXV 973333 973333 A
chrXV 973344 973344 AT
chrXV 973367 973367 AT
chrXV 973428 973428 CG
chrXV 973444 973444 AT
chrXV 973446 973446 AT
chrXV 973452 973452 C
chrXV 973465 973465 C
chrXV 973467 973467 C
chrXV 973482 973482 AT
chrXV 973493 973493 T
chrXV 973540 973540 C
chrXV 973543 973543 G
chrXV 973592 973592 AT
chrXV 973600 973600 CG
chrXV 973659 973659 CG
chrXV 973672 973672 AT
chrXV 973677 973677 AT
chrXV 973680 973680 CG
chrXV 973718 973718 A
chrXV 973740 973740 C
chrXV 973812 973812 AT
chrXV 973840 973840 C
chrXV 973843 973843 G
chrXV 973851 973851 AT
chrXV 973854 973854 T
chrXV 973889 973889 AT
chrXV 973893 973893 CG
chrXV 973935 973935 AT
chrXV 974034 974034 AT
chrXV 974035 974035 AT
chrXV 974038 974038 CG
chrXV 974065 974065 G
chrXV 974076 974076 AT
chrXV 974259 974259 AT
chrXV 974266 974266 CG
chrXV 974274 974274 AT
chrXV 974289 974289 AT
chrXV 974295 974295 AT
chrXV 974340 974340 AT
chrXV 974347 974347 G
chrXV 974374 974374 AT
chrXV 974399 974399 AT
chrXV 974411 974411 CG
chrXV 974466 974466 CG
chrXV 974499 974499 AT
chrXV 974523 974523 C
chrXV 974539 974539 AT
chrXV 974617 974617 CG
chrXV 974637 974637 CG
chrXV 974730 974730 A
chrXV 974731 974731 A
chrXV 974742 974742 AT
chrXV 974745 974745 G
chrXV 974746 974746 A
chrXV 974756 974756 A
chrXV 974757 974757 G
chrXV 974766 974766 T
chrXV 974829 974829 A
chrXV 974832 974832 T
chrXV 974834 974834 G
chrXV 974835 974835 T
chrXV 974839 974839 G
chrXV 974850 974850 T
chrXV 974871 974871 AT
chrXV 974892 974892 T
chrXV 974898 974898 T
chrXV 974904 974904 CG
chrXV 974907 974907 CG
chrXV 974913 974913 AT
chrXV 974916 974916 G
chrXV 974919 974919 AT
chrXV 974925 974925 G
chrXV 974935 974935 AT
chrXV 974937 974937 G
chrXV 974941 974941 G
chrXV 975001 975001 AT
chrXV 975003 975003 A
chrXV 975012 975012 CG
chrXV 975033 975033 CG
chrXV 975039 975039 AT
chrXV 975055 975055 CG
chrXV 975057 975057 AT
chrXV 975060 975060 A
chrXV 975087 975087 T
chrXV 975109 975109 T
chrXV 975117 975117 T
chrXV 975119 975119 A
chrXV 975123 975123 A
chrXV 975126 975126 T
chrXV 975137 975137 G
chrXV 975138 975138 A
chrXV 975147 975147 C
chrXV 975167 975167 AT
chrXV 975196 975196 AT
chrXV 975204 975204 CG
chrXV 975205 975205 AT
chrXV 975209 975209 AT
chrXV 975210 975210 AT
chrXV 975212 975212 CG
chrXV 975219 975219 CG
chrXV 975222 975222 AT
chrXV 975255 975255 T
chrXV 975333 975333 A
chrXV 975357 975357 A
chrXV 975360 975360 CG
chrXV 975366 975366 G
chrXV 975372 975372 A
chrXV 975376 975376 A
chrXV 975394 975394 CG
chrXV 975396 975396 CG
chrXV 975409 975409 CG
chrXV 975415 975415 AT
chrXV 975417 975417 CG
chrXV 975418 975418 AT
chrXV 975420 975420 A
chrXV 975421 975421 ACG
chrXV 975450 975450 AT
chrXV 975459 975459 G
chrXV 975495 975495 CG
chrXV 975501 975501 AT
chrXV 975503 975503 AT
chrXV 975504 975504 T
chrXV 975505 975505 T
chrXV 975510 975510 T
chrXV 975513 975513 T
chrXV 975549 975549 A
chrXV 975558 975558 T
chrXV 975570 975570 G
chrXV 975588 975588 G
chrXV 975589 975589 A
chrXV 975591 975591 A
chrXV 975603 975603 AT
chrXV 975621 975621 A
chrXV 975625 975625 T
chrXV 975630 975630 G
chrXV 975631 975631 A
chrXV 975633 975633 A
chrXV 975668 975668 CG
chrXV 975700 975700 C
chrXV 975703 975703 G
chrXV 975705 975705 T
chrXV 975706 975706 C
chrXV 975707 975707 T
chrXV 975710 975710 T
chrXV 975747 975747 CG
chrXV 975787 975787 CG
chrXV 975813 975813 AT
chrXV 975815 975815 T
chrXV 975817 975817 T
chrXV 975818 975818 T
chrXV 975819 975819 A
chrXV 975825 975825 A
chrXV 975828 975828 C
chrXV 975831 975831 A
chrXV 975833 975833 A
chrXV 975834 975834 C
chrXV 975837 975837 C
chrXV 975861 975861 C
chrXV 975873 975873 AT
chrXV 975899 975899 T
chrXV 975900 975900 AG
chrXV 975901 975901 CT
chrXV 975902 975902 ACG
chrXV 975903 975903 ACG
chrXV 975904 975904 CGT
chrXV 975905 975905 ACG
chrXV 975906 975906 ACT
chrXV 975907 975907 ACT
chrXV 975908 975908 ACT
chrXV 975909 975909 ACG
chrXV 975910 975910 ACT
chrXV 975911 975911 ACT
chrXV 975912 975912 ACG
chrXV 975913 975913 CGT
chrXV 975921 975921 G
chrXV 975924 975924 CGT
chrXV 975925 975925 CG
chrXV 975926 975926 GT
chrXV 975928 975928 C
chrXV 975930 975930 CG
chrXV 975933 975933 AC
chrXV 975934 975934 C
chrXV 975935 975935 A
chrXV 975937 975937 CG
chrXV 975942 975942 AT
chrXV 975943 975943 CG
chrXV 975949 975949 AT
chrXV 975951 975951 G
chrXV 975956 975956 T
chrXV 975957 975957 AT
chrXV 975960 975960 G
chrXV 975973 975973 G
chrXV 975978 975978 T
chrXV 975991 975991 C
chrXV 975994 975994 G
chrXV 975996 975996 A
chrXV 975997 975997 T
chrXV 976007 976007 AT
chrXV 976019 976019 C
chrXV 976020 976020 AT
chrXV 976021 976021 AT
chrXV 976022 976022 T
chrXV 976024 976024 CG
chrXV 976026 976026 AT
chrXV 976027 976027 C
chrXV 976032 976032 A
chrXV 976039 976039 T
chrXV 976040 976040 A
chrXV 976045 976045 A
chrXV 976048 976048 C
chrXV 976049 976049 A
chrXV 976050 976050 CT
chrXV 976051 976051 C
chrXV 976052 976052 G
chrXV 976064 976064 C
chrXV 976065 976065 A
chrXV 976067 976067 T
chrXV 976068 976068 G
chrXV 976069 976069 A
chrXV 976073 976073 G
chrXV 976075 976075 ACT
chrXV 976087 976087 AT
chrXV 976089 976089 C
chrXV 976090 976090 GT
chrXV 976091 976091 T
chrXV 976092 976092 C
chrXV 976093 976093 A
chrXV 976094 976094 CG
chrXV 976095 976095 C
chrXV 976114 976114 AT
chrXV 976122 976122 A
chrXV 976127 976127 CG
chrXV 976128 976128 C
chrXV 976129 976129 AT
chrXV 976135 976135 CG
chrXV 976137 976137 C
chrXV 976140 976140 T
chrXV 976141 976141 G
chrXV 976143 976143 T
chrXV 976144 976144 G
chrXV 976145 976145 G
chrXV 976153 976153 ACGT
chrXV 976157 976157 A
chrXV 976171 976171 CG
chrXV 976172 976172 AGT
chrXV 976173 976173 AC
chrXV 976174 976174 A
chrXV 976175 976175 G
chrXV 976176 976176 A
chrXV 976177 976177 T
chrXV 976178 976178 G
chrXV 976179 976179 C
chrXV 976180 976180 G
chrXV 976181 976181 T
chrXV 976182 976182 G
chrXV 976183 976183 CG
chrXV 976184 976184 AT
chrXV 976185 976185 T
chrXV 976186 976186 AT
chrXV 976187 976187 AT
chrXV 976188 976188 AT
chrXV 976189 976189 A
chrXV 976192 976192 ACGT
chrXV 976193 976193 A
chrXV 976194 976194 AT
chrXV 976195 976195 CG
chrXV 976199 976199 AT
chrXV 976200 976200 ACT
chrXV 976201 976201 AT
chrXV 976203 976203 AT
chrXV 976223 976223 AT
chrXV 976224 976224 CG
chrXV 976226 976226 A
chrXV 976228 976228 G
chrXV 976231 976231 CG
chrXV 976232 976232 AT
chrXV 976236 976236 CG
chrXV 976237 976237 CG
chrXV 976238 976238 AGT
chrXV 976239 976239 AGT
chrXV 976240 976240 AC
chrXV 976241 976241 AGT
chrXV 976242 976242 AT
chrXV 976243 976243 AGT
chrXV 976244 976244 GT
chrXV 976245 976245 GT
chrXV 976246 976246 AT
chrXV 976247 976247 ACGT
chrXV 976248 976248 ACT
chrXV 976249 976249 ACGT
chrXV 976250 976250 ACGT
chrXV 976251 976251 CG
chrXV 976252 976252 ACGT
chrXV 976253 976253 CGT
chrXV 976254 976254 AT
chrXV 976255 976255 ACG
chrXV 976256 976256 AT
chrXV 976257 976257 AT
chrXV 976258 976258 C
chrXV 980243 980243 G
chrXV 980244 980244 T
chrXV 980245 980245 A
chrXV 980247 980247 AC
chrXV 980248 980248 AGT
chrXV 980249 980249 CGT
chrXV 980250 980250 CGT
chrXV 980251 980251 AGT
chrXV 980252 980252 CGT
chrXV 980253 980253 CGT
chrXV 980254 980254 ACG
chrXV 980255 980255 ACT
chrXV 980256 980256 ACG
chrXV 980257 980257 ACG
chrXV 980258 980258 AGT
chrXV 980259 980259 ACG
chrXV 980260 980260 C
chrXV 980261 980261 T
chrXV 980262 980262 G
chrXV 980263 980263 A
chrXV 980265 980265 T
chrXV 980266 980266 T
chrXV 980268 980268 AT
chrXV 980269 980269 T
chrXV 980271 980271 G
chrXV 980272 980272 A
chrXV 980273 980273 G
chrXV 980274 980274 GT
chrXV 980276 980276 AT
chrXV 980277 980277 A
chrXV 980279 980279 AT
chrXV 980283 980283 G
chrXV 980301 980301 C
chrXV 980302 980302 AT
chrXV 980304 980304 C
chrXV 980307 980307 A
chrXV 980308 980308 G
chrXV 980309 980309 G
chrXV 980324 980324 T
chrXV 980325 980325 A
chrXV 980328 980328 C
chrXV 980330 980330 T
chrXV 980331 980331 CG
chrXV 980332 980332 T
chrXV 980333 980333 G
chrXV 980334 980334 G
chrXV 980336 980336 G
chrXV 980341 980341 G
chrXV 980342 980342 A
chrXV 980344 980344 G
chrXV 980345 980345 A
chrXV 980351 980351 T
chrXV 980354 980354 AT
chrXV 980355 980355 C
chrXV 980356 980356 CT
chrXV 980358 980358 AT
chrXV 980359 980359 G
chrXV 980360 980360 AT
chrXV 980361 980361 ACT
chrXV 980362 980362 CGT
chrXV 980364 980364 AT
chrXV 980366 980366 AT
chrXV 980367 980367 ACG
chrXV 980368 980368 T
chrXV 980370 980370 AT
chrXV 980371 980371 AT
chrXV 980372 980372 CGT
chrXV 980373 980373 AT
chrXV 980375 980375 T
chrXV 980377 980377 A
chrXV 980378 980378 A
chrXV 980379 980379 G
chrXV 980380 980380 G
chrXV 980381 980381 C
chrXV 980383 980383 G
chrXV 980384 980384 T
chrXV 980385 980385 A
chrXV 980388 980388 C
chrXV 980393 980393 CG
chrXV 980394 980394 GT
chrXV 980395 980395 AC
chrXV 980396 980396 CG
chrXV 980397 980397 A
chrXV 980398 980398 T
chrXV 980400 980400 CT
chrXV 980401 980401 A
chrXV 980402 980402 CT
chrXV 980404 980404 C
chrXV 980405 980405 CG
chrXV 980406 980406 AGT
chrXV 980407 980407 T
chrXV 980408 980408 T
chrXV 980409 980409 A
chrXV 980410 980410 C
chrXV 980413 980413 C
chrXV 980414 980414 T
chrXV 980415 980415 T
chrXV 980417 980417 AT
chrXV 980418 980418 CT
chrXV 980420 980420 C
chrXV 980422 980422 AGT
chrXV 980423 980423 AT
chrXV 980427 980427 C
chrXV 980435 980435 C
chrXV 980436 980436 AG
chrXV 980437 980437 T
chrXV 980439 980439 G
chrXV 980440 980440 C
chrXV 980443 980443 T
chrXV 980448 980448 CG
chrXV 980449 980449 T
chrXV 980453 980453 T
chrXV 980454 980454 A
chrXV 980456 980456 GT
chrXV 980459 980459 T
chrXV 980460 980460 T
chrXV 980463 980463 AT
chrXV 980464 980464 T
chrXV 980465 980465 G
chrXV 980466 980466 T
chrXV 980468 980468 A
chrXV 980469 980469 T
chrXV 980476 980476 T
chrXV 980477 980477 CG
chrXV 980479 980479 C
chrXV 980480 980480 G
chrXV 980483 980483 ACGT
chrXV 980486 980486 A
chrXV 980487 980487 G
chrXV 980490 980490 C
chrXV 980491 980491 ACT
chrXV 980492 980492 GT
chrXV 980493 980493 T
chrXV 980494 980494 AT
chrXV 980496 980496 CG
chrXV 980497 980497 AT
chrXV 980500 980500 CG
chrXV 980503 980503 ACGT
chrXV 980504 980504 G
chrXV 980505 980505 CG
chrXV 980506 980506 C
chrXV 980507 980507 AT
chrXV 980508 980508 C
chrXV 980509 980509 AT
chrXV 980510 980510 C
chrXV 980513 980513 CG
chrXV 980514 980514 AT
chrXV 980515 980515 CG
chrXV 980519 980519 AT
chrXV 980520 980520 T
chrXV 980521 980521 CG
chrXV 980522 980522 AT
chrXV 980523 980523 CG
chrXV 980524 980524 A
chrXV 980526 980526 A
chrXV 980538 980538 AT
chrXV 980539 980539 CG
chrXV 980540 980540 AT
chrXV 980542 980542 CG
chrXV 980544 980544 G
chrXV 980545 980545 T
chrXV 980546 980546 A
chrXV 980547 980547 AT
chrXV 980550 980550 CG
chrXV 980551 980551 G
chrXV 980555 980555 A
chrXV 980557 980557 AT
chrXV 980558 980558 CG
chrXV 980559 980559 AT
chrXV 980561 980561 C
chrXV 980568 980568 AT
chrXV 980569 980569 A
chrXV 980580 980580 CG
chrXV 980581 980581 C
chrXV 980587 980587 T
chrXV 980592 980592 ACGT
chrXV 980593 980593 ACGT
chrXV 980594 980594 ACGT
chrXV 980595 980595 ACGT
chrXV 980596 980596 ACGT
chrXV 980597 980597 ACGT
chrXV 980598 980598 ACGT
chrXV 980599 980599 G
chrXV 980600 980600 CGT
chrXV 980601 980601 CG
chrXV 1057024 1057024 G
chrXV 1057025 1057025 T
chrXV 1057038 1057038 A
chrXV 1057058 1057058 G
chrXV 1057081 1057081 C
chrXV 1057096 1057096 A
chrXV 1057131 1057131 AT
chrXV 1057143 1057143 CG
chrXV 1057155 1057155 C
chrXV 1057156 1057156 A
chrXV 1069789 1069789 G
chrXV 1069825 1069825 G
chrXV 1069834 1069834 A
chrXV 1069852 1069852 A
chrXV 1069897 1069897 CG
chrXV 1069926 1069926 AT
chrXV 1069945 1069945 CG
chrXV 1069963 1069963 AT
chrXV 1069966 1069966 CG
chrXV 1069969 1069969 G
chrXV 1069972 1069972 A
chrXV 1070035 1070035 A
chrXV 1070053 1070053 C
chrXV 1070056 1070056 G
chrXV 1070065 1070065 G
chrXV 1070069 1070069 A
chrXV 1070161 1070161 A
chrXV 1070187 1070187 T
chrXV 1070200 1070200 A
chrXV 1070202 1070202 T
chrXV 1070228 1070228 C
chrXV 1070370 1070370 AT
chrXV 1070439 1070439 T
chrXV 1070441 1070441 A
chrXV 1070442 1070442 T
chrXV 1070444 1070444 C
chrXV 1070445 1070445 AG
chrXV 1070446 1070446 A
chrXV 1070456 1070456 AT
chrXV 1070457 1070457 AT
chrXV 1070459 1070459 AT
chrXV 1070461 1070461 AT
chrXV 1070462 1070462 CG
chrXV 1070463 1070463 AT
chrXV 1070546 1070546 AT
chrXV 1070549 1070549 CG
chrXV 1070650 1070650 CG
chrXV 1070669 1070669 AT
chrXV 1070724 1070724 C
chrXV 1070730 1070730 G
chrXV 1070731 1070731 AG
chrXV 1070732 1070732 C
chrXV 1070741 1070741 G
chrXV 1070796 1070796 A
chrXV 1070807 1070807 G
chrXV 1070813 1070813 A
chrXV 1070833 1070833 AT
chrXV 1070834 1070834 AT
chrXV 1070843 1070843 CG
chrXV 1070875 1070875 T
chrXV 1070882 1070882 A
chrXV 1070895 1070895 A
chrXV 1070924 1070924 G
chrXV 1070965 1070965 A
chrXV 1071029 1071029 AT
chrXV 1071037 1071037 G
chrXV 1071038 1071038 AG
chrXV 1071039 1071039 AG
chrXV 1071042 1071042 T
chrXV 1071390 1071390 C
chrXV 1071395 1071395 A
chrXV 1071396 1071396 C
chrXV 1071398 1071398 C
chrXV 1071403 1071403 A
chrXV 1071405 1071405 C
chrXV 1071523 1071523 CG
chrXV 1071930 1071930 CG
chrXV 1072438 1072438 G
chrXV 1072439 1072439 C
chrXV 1072441 1072441 G
chrXV 1072442 1072442 A
chrXV 1072450 1072450 AT
chrXV 1072451 1072451 AT
chrXV 1072452 1072452 CG
chrXV 1072453 1072453 G
chrXV 1072454 1072454 G
chrXV 1072455 1072455 T
chrXV 1072456 1072456 G
chrXV 1072459 1072459 CG
chrXV 1072488 1072488 A
chrXV 1072891 1072891 AT
chrXV 1072945 1072945 CG
chrXV 1072974 1072974 AT
chrXV 1072976 1072976 AT
chrXV 1072977 1072977 AT
chrXV 1073014 1073014 T
chrXV 1073024 1073024 G
chrXV 1073030 1073030 T
chrXV 1073052 1073052 T
chrXV 1073085 1073085 G
chrXV 1073200 1073200 A
chrXV 1073201 1073201 A
chrXV 1073202 1073202 T
chrXV 1073208 1073208 AT
chrXV 1073209 1073209 AT
chrXV 1073210 1073210 A
chrXV 1073211 1073211 T
chrXV 1073212 1073212 G
chrXV 1073213 1073213 AG
chrXV 1074349 1074349 G
chrXV 1074357 1074357 T
chrXV 1074358 1074358 T
chrXV 1074392 1074392 C
chrXV 1074419 1074419 T
chrXV 1074443 1074443 G
chrXV 1074569 1074569 AT
chrXV 1074581 1074581 AT
chrXV 1074669 1074669 AT
chrXV 1074671 1074671 CG
chrXV 1074687 1074687 T
chrXV 1074688 1074688 T
chrXV 1074711 1074711 CG
chrXV 1074712 1074712 CG
chrXV 1074713 1074713 AT
chrXV 1074716 1074716 CG
chrXV 1074717 1074717 CG
chrXV 1074721 1074721 G
chrXV 1074725 1074725 G
chrXV 1074746 1074746 T
chrXV 1074803 1074803 CG
chrXV 1075085 1075085 AT
chrXV 1075094 1075094 CG
chrXV 1075097 1075097 AT
chrXV 1075126 1075126 CG
chrXV 1075194 1075194 CG
chrXV 1075220 1075220 AT
chrXV 1075245 1075245 CG
chrXV 1075316 1075316 CG
chrXV 1075409 1075409 CG
chrXV 1075521 1075521 CG
chrXV 1075581 1075581 CG
chrXV 1075584 1075584 G
chrXV 1075585 1075585 G
chrXV 1075586 1075586 T
chrXV 1075634 1075634 G
chrXV 1075635 1075635 G
chrXV 1075638 1075638 T
chrXV 1075639 1075639 T
chrXV 1075718 1075718 T
chrXV 1075738 1075738 AT
chrXV 1075901 1075901 CG
chrXV 1076094 1076094 AT
chrXV 1076101 1076101 CG
chrXV 1076122 1076122 CG
chrXV 1076146 1076146 CG
chrXV 1076153 1076153 AT
chrXV 1076399 1076399 CG
chrXV 1076426 1076426 AT
chrXV 1076437 1076437 AT
chrXV 1076454 1076454 CG
chrXV 1076473 1076473 CG
chrXV 1076504 1076504 T
chrXV 1076505 1076505 T
chrXV 1076512 1076512 A
chrXV 1076517 1076517 T
chrXV 1076518 1076518 C
chrXV 1076527 1076527 C
chrXV 1076602 1076602 C
chrXV 1076641 1076641 CG
chrXV 1076691 1076691 AT
chrXV 1076725 1076725 CG
chrXV 1077411 1077411 CG
chrXV 1077431 1077431 CG
chrXV 1077677 1077677 CG
chrXV 1077683 1077683 AT
chrXV 1077684 1077684 AT
chrXV 1077713 1077713 CG
chrXV 1077835 1077835 CG
chrXV 1077896 1077896 AT
chrXV 1077923 1077923 CG
chrXV 1077928 1077928 CG
chrXV 1077932 1077932 AT
chrXV 1077939 1077939 CG
chrXV 1077945 1077945 C
chrXV 1077948 1077948 T
chrXV 1077949 1077949 G
chrXV 1077954 1077954 G
chrXV 1078014 1078014 G
chrXV 1078055 1078055 T
chrXV 1078056 1078056 A
chrXV 1078057 1078057 AT
chrXV 1078058 1078058 AG
chrXV 1078059 1078059 AC
chrXV 1078060 1078060 G
chrXV 1078080 1078080 G
chrXV 1078145 1078145 AT
chrXV 1078164 1078164 AT
chrXV 1078165 1078165 CG
chrXV 1078171 1078171 G
chrXV 1078172 1078172 A
chrXV 1078213 1078213 G
chrXV 1078214 1078214 C
chrXV 1078215 1078215 C
chrXV 1078225 1078225 A
chrXV 1078226 1078226 A
chrXV 1078228 1078228 G
chrXV 1078236 1078236 G
chrXV 1078297 1078297 T
chrXV 1078298 1078298 G
chrXV 1078299 1078299 C
chrXV 1078300 1078300 C
chrXV 1078301 1078301 CT
chrXV 1078302 1078302 GT
chrXV 1078303 1078303 C
chrXV 1078316 1078316 T
chrXV 1078317 1078317 AT
chrXV 1078318 1078318 T
chrXV 1078319 1078319 T
chrXV 1078326 1078326 C
chrXV 1078327 1078327 A
chrXV 1078328 1078328 C
chrXV 1078329 1078329 G
chrXV 1078330 1078330 T
chrXV 1078333 1078333 AT
chrXV 1078334 1078334 CG
chrXV 1078360 1078360 G
chrXV 1078439 1078439 T
chrXV 1078501 1078501 G
chrXV 1078503 1078503 CG
chrXV 1078509 1078509 CG
chrXV 1078626 1078626 G
chrXV 1078653 1078653 A
chrXV 1078676 1078676 T
chrXV 1078854 1078854 G
chrXV 1078958 1078958 AT
chrXV 1079148 1079148 AT
chrXV 1079160 1079160 CG
chrXV 1079205 1079205 AT
chrXV 1079375 1079375 T
chrXV 1079377 1079377 CG
chrXV 1079403 1079403 CG
chrXV 1079470 1079470 T
chrXV 1079471 1079471 AT
chrXV 1079479 1079479 AT
chrXV 1079492 1079492 CG
chrXV 1079493 1079493 C
chrXV 1079497 1079497 CG
chrXV 1079498 1079498 AT
chrXV 1079501 1079501 C
chrXV 1079502 1079502 T
chrXV 1079504 1079504 T
chrXV 1079517 1079517 T
chrXV 1079521 1079521 G
chrXV 1079580 1079580 T
chrXV 1079581 1079581 G
chrXV 1079594 1079594 A
chrXV 1079595 1079595 G
chrXV 1079596 1079596 CT
chrXV 1079597 1079597 C
chrXV 1079598 1079598 C
chrXV 1079599 1079599 C
chrXV 1079600 1079600 T
chrXV 1079620 1079620 T
chrXV 1079655 1079655 A
chrXV 1079744 1079744 G
chrXV 1079816 1079816 T
chrXV 1079855 1079855 C
chrXV 1079881 1079881 G
chrXV 1079883 1079883 T
chrXV 1079919 1079919 C
chrXV 1079920 1079920 A
chrXV 1079921 1079921 A
chrXV 1079923 1079923 G
chrXV 1079924 1079924 T
chrXV 1079927 1079927 C
chrXV 1079929 1079929 G
chrXV 1079930 1079930 A
chrXV 1079931 1079931 T
chrXV 1080133 1080133 T
chrXV 1080148 1080148 T
chrXV 1080160 1080160 A
chrXV 1080323 1080323 T
chrXV 1080518 1080518 C
chrXV 1080842 1080842 G
chrXV 1080920 1080920 C
chrXV 1080932 1080932 C
chrXV 1080944 1080944 G
chrXV 1080966 1080966 A
chrXV 1081106 1081106 T
chrXV 1081124 1081124 T
chrXV 1081166 1081166 C
chrXV 1081229 1081229 A
chrXV 1081394 1081394 A
chrXV 1081597 1081597 G
chrXV 1081598 1081598 G
chrXV 1081599 1081599 A
chrXV 1081600 1081600 G
chrXV 1081601 1081601 T
chrXV 1081602 1081602 G
chrXV 1081604 1081604 C
chrXV 1081605 1081605 T
chrXV 1081606 1081606 T
chrXV 1081607 1081607 G
chrXV 1081611 1081611 C
chrXV 1081612 1081612 C
chrXV 1081621 1081621 G
chrXV 1081627 1081627 AT
chrXV 1081628 1081628 CG
chrXV 1081629 1081629 A
chrXV 1081631 1081631 G
chrXV 1081632 1081632 A
chrXV 1081633 1081633 C
chrXV 1081635 1081635 A
chrXV 1081636 1081636 T
chrXV 1081637 1081637 A
chrXV 1081638 1081638 T
chrXV 1081639 1081639 G
chrXV 1082105 1082105 C
chrXV 1082143 1082143 A
chrXV 1082176 1082176 G
chrXV 1082250 1082250 G
chrXV 1082312 1082312 T
chrXV 1082331 1082331 T
chrXV 1082333 1082333 C
chrXV 1082336 1082336 G
chrXV 1082339 1082339 A
chrXV 1082340 1082340 T
chrXV 1082341 1082341 A
chrXV 1082342 1082342 A
chrXV 1082343 1082343 G
chrXV 1082347 1082347 C
chrXV 1082350 1082350 T
chrXV 1082453 1082453 C
chrXV 1082462 1082462 T
chrXV 1082477 1082477 A
chrXV 1082502 1082502 T
chrXV 1082503 1082503 C
chrXV 1082504 1082504 T
chrXV 1082518 1082518 T
chrXV 1082519 1082519 A
chrXV 1082527 1082527 C
chrXV 1082535 1082535 T
chrXV 1082583 1082583 G
chrXV 1082619 1082619 AGT
chrXV 1082637 1082637 AT
chrXV 1082640 1082640 CG
chrXV 1082643 1082643 AT
chrXV 1082649 1082649 T
chrXV 1082665 1082665 T
chrXV 1082680 1082680 A
chrXV 1082686 1082686 T
chrXV 1082690 1082690 G
chrXV 1082693 1082693 A
chrXV 1082749 1082749 C
chrXV 1082751 1082751 G
chrXV 1082754 1082754 C
chrXV 1082760 1082760 G
chrXV 1082769 1082769 T
chrXV 1082780 1082780 T
chrXV 1082788 1082788 CT
chrXV 1082791 1082791 C
chrXV 1082793 1082793 C
chrXV 1082797 1082797 T
chrXV 1082805 1082805 A
chrXV 1082809 1082809 C
chrXV 1082821 1082821 AG
chrXV 1082836 1082836 T
chrXV 1082861 1082861 CG
chrXV 1082864 1082864 C
chrXV 1082870 1082870 CG
chrXV 1082873 1082873 AT
chrXV 1082876 1082876 CG
chrXV 1082885 1082885 AT
chrXV 1082886 1082886 AT
chrXV 1082887 1082887 CG
chrXV 1082889 1082889 A
chrXV 1082900 1082900 C
chrXV 1082936 1082936 G
chrXV 1082939 1082939 AT
chrXV 1082990 1082990 CG
chrXV 1083022 1083022 CG
chrXV 1083023 1083023 AT
chrXV 1083041 1083041 AT
chrXV 1083080 1083080 T
chrXV 1083119 1083119 AT
chrXV 1083131 1083131 T
chrXV 1083143 1083143 C
chrXV 1083146 1083146 T
chrXV 1083158 1083158 AT
chrXV 1083161 1083161 C
chrXV 1083164 1083164 T
chrXV 1083179 1083179 CG
chrXV 1083191 1083191 T
chrXV 1083198 1083198 T
chrXV 1083199 1083199 A
chrXV 1083200 1083200 G
chrXV 1083216 1083216 C
chrXV 1083218 1083218 T
chrXV 1083242 1083242 A
chrXV 1083243 1083243 C
chrXV 1083244 1083244 A
chrXV 1083246 1083246 A
chrXV 1083247 1083247 A
chrXV 1083253 1083253 A
chrXV 1083254 1083254 G
chrXV 1083255 1083255 T
chrXV 1083258 1083258 A
chrXV 1083259 1083259 G
chrXV 1083260 1083260 G
chrXV 1083302 1083302 C
chrXV 1083365 1083365 C
chrXV 1083373 1083373 G
chrXV 1083392 1083392 C
chrXV 1083402 1083402 C
chrXV 1083409 1083409 T
chrXV 1083410 1083410 A
chrXV 1083459 1083459 T
chrXV 1083461 1083461 C
chrXV 1083467 1083467 T
chrXV 1083495 1083495 T
chrXV 1083501 1083501 A
chrXV 1083527 1083527 CG
chrXV 1083561 1083561 C
chrXV 1083565 1083565 T
chrXV 1083566 1083566 T
chrXV 1083567 1083567 AC
chrXV 1083568 1083568 AG
chrXV 1083571 1083571 G
chrXV 1083628 1083628 A
chrXV 1083667 1083667 T
chrXV 1083671 1083671 C
chrXV 1083676 1083676 G
chrXV 1083687 1083687 A
chrXV 1083688 1083688 C
chrXV 1083706 1083706 A
chrXV 1083824 1083824 A
chrXV 1083831 1083831 A
chrXV 1083845 1083845 A
chrXV 1083854 1083854 A
chrXV 1083855 1083855 G
chrXV 1083868 1083868 T
chrXV 1083887 1083887 A
chrXV 1083899 1083899 T
chrXV 1083909 1083909 T
chrXV 1083912 1083912 A
chrXV 1083917 1083917 C
chrXV 1083926 1083926 A
chrXV 1083927 1083927 G
chrXV 1083933 1083933 T
chrXV 1083935 1083935 AT
chrXV 1083942 1083942 G
chrXV 1083945 1083945 C
chrXV 1083949 1083949 A
chrXV 1083950 1083950 G
chrXV 1083953 1083953 A
chrXV 1083980 1083980 A
chrXV 1083981 1083981 G
chrXV 1083994 1083994 T
chrXV 1083997 1083997 A
chrXV 1084003 1084003 G
chrXV 1084004 1084004 G
chrXV 1084005 1084005 A
chrXV 1084014 1084014 G
chrXV 1084019 1084019 C
chrXV 1084020 1084020 T
chrXV 1084023 1084023 G
chrXV 1084029 1084029 A
chrXV 1084030 1084030 A
chrXV 1084035 1084035 G
chrXV 1084037 1084037 T
chrXV 1084040 1084040 C
chrXV 1084042 1084042 AC
chrXV 1084048 1084048 AC
chrXV 1084052 1084052 G
chrXV 1084058 1084058 C
chrXV 1084062 1084062 C
chrXV 1084069 1084069 G
chrXV 1084072 1084072 T
chrXV 1084073 1084073 T
chrXV 1084076 1084076 T
chrXV 1084080 1084080 G
chrXV 1084081 1084081 G
chrXV 1084084 1084084 C
chrXV 1084089 1084089 AT
chrXV 1084090 1084090 C
chrXV 1084091 1084091 T
chrXV 1084095 1084095 GT
chrXV 1084100 1084100 A
chrXV 1084108 1084108 A
chrXV 1084109 1084109 CG
chrXV 1084112 1084112 AT
chrXV 1084128 1084128 ACG
chrXV 1084129 1084129 A
chrXV 1084132 1084132 A
chrXV 1084134 1084134 CG
chrXV 1084135 1084135 AT
chrXV 1084141 1084141 CG
chrXV 1084150 1084150 A
chrXV 1084151 1084151 AT
chrXV 1084155 1084155 A
chrXV 1084161 1084161 A
chrXV 1084163 1084163 A
chrXV 1084176 1084176 C
chrXV 1084182 1084182 CG
chrXV 1084183 1084183 CGT
chrXV 1084186 1084186 G
chrXV 1084187 1084187 G
chrXV 1084193 1084193 CG
chrXV 1084195 1084195 CG
chrXV 1084204 1084204 CG
chrXV 1084205 1084205 A
chrXV 1084206 1084206 T
chrXV 1084207 1084207 G
chrXV 1084213 1084213 AT
chrXV 1084214 1084214 ACT
chrXV 1084220 1084220 A
chrXV 1084221 1084221 G
chrXV 1084222 1084222 AT
chrXV 1084223 1084223 A
chrXV 1084238 1084238 AT
chrXV 1084240 1084240 G
chrXV 1084266 1084266 G
chrXV 1084290 1084290 CG
chrXV 1084297 1084297 G
chrXV 1084320 1084320 A
chrXV 1084321 1084321 G
chrXV 1084349 1084349 G
chrXV 1084376 1084376 G
chrXV 1084385 1084385 T
chrXV 1084390 1084390 A
chrXV 1084395 1084395 T
chrXV 1084407 1084407 C
chrXV 1084408 1084408 A
chrXV 1084416 1084416 C
chrXV 1084417 1084417 G
chrXV 1084418 1084418 A
chrXV 1084419 1084419 C
chrXV 1084423 1084423 G
chrXV 1084434 1084434 AT
chrXV 1084440 1084440 G
chrXV 1084442 1084442 G
chrXV 1084443 1084443 C
chrXV 1084444 1084444 A
chrXV 1084447 1084447 G
chrXV 1084448 1084448 T
chrXV 1084450 1084450 A
chrXV 1084455 1084455 A
chrXV 1084458 1084458 A
chrXV 1084468 1084468 T
chrXV 1084495 1084495 G
chrXV 1084499 1084499 A
chrXV 1084506 1084506 T
chrXV 1084511 1084511 G
chrXV 1084525 1084525 T
chrXV 1084550 1084550 C
chrXV 1084551 1084551 A
chrXV 1084552 1084552 A
chrXV 1084554 1084554 G
chrXV 1084555 1084555 A
chrXV 1084557 1084557 A
chrXV 1084560 1084560 CG
chrXV 1084562 1084562 CG
chrXV 1084578 1084578 CG
chrXV 1084593 1084593 T
chrXV 1084594 1084594 G
chrXV 1084595 1084595 A
chrXV 1084596 1084596 A
chrXV 1084605 1084605 G
chrXV 1084606 1084606 T
chrXV 1084607 1084607 T
chrXV 1084608 1084608 C
chrXV 1084609 1084609 CGT
chrXV 1084610 1084610 AGT
chrXV 1084611 1084611 GT
chrXV 1084612 1084612 CGT
chrXV 1084613 1084613 CT
chrXV 1084614 1084614 G
chrXV 1084615 1084615 AGT
chrXV 1084616 1084616 AT
chrXV 1084617 1084617 GT
chrXV 1084618 1084618 AG
chrXV 1084619 1084619 T
chrXV 1084624 1084624 C
chrXV 1084633 1084633 C
chrXV 1084634 1084634 T
chrXV 1084731 1084731 T
chrXV 1084732 1084732 C
chrXV 1084734 1084734 A
chrXV 1084735 1084735 ACG
chrXV 1084736 1084736 A
chrXV 1084787 1084787 C
chrXV 1084790 1084790 C
chrXV 1084791 1084791 A
chrXV 1084792 1084792 AC
chrXV 1084793 1084793 AC
chrXV 1084794 1084794 A
chrXV 1084821 1084821 T
chrXV 1084850 1084850 AT
chrXV 1084859 1084859 AT
chrXV 1084860 1084860 CG
chrXV 1084861 1084861 A
chrXV 1084867 1084867 A
chrXV 1084869 1084869 A
chrXV 1084874 1084874 G
chrXV 1084881 1084881 T
chrXV 1084911 1084911 G
chrXV 1084912 1084912 CT
chrXV 1084913 1084913 A
chrXV 1084921 1084921 T
chrXV 1084934 1084934 T
chrXV 1084975 1084975 AT
chrXV 1084996 1084996 AT
chrXV 1085004 1085004 G
chrXV 1085005 1085005 C
chrXV 1085006 1085006 AC
chrXV 1085008 1085008 A
chrXV 1085009 1085009 A
chrXV 1085010 1085010 C
chrXV 1085011 1085011 A
chrXV 1085012 1085012 T
chrXV 1085022 1085022 A
chrXV 1085023 1085023 G
chrXV 1085024 1085024 A
chrXV 1085027 1085027 G
chrXV 1085028 1085028 G
chrXV 1085030 1085030 A
chrXV 1085042 1085042 CG
chrXV 1085046 1085046 CG
chrXV 1085053 1085053 A
chrXV 1085054 1085054 A
chrXV 1085055 1085055 T
chrXV 1085057 1085057 AC
chrXV 1085059 1085059 A
chrXV 1085060 1085060 T
chrXV 1085061 1085061 T
chrXV 1085072 1085072 AT
chrXV 1085074 1085074 G
chrXV 1085075 1085075 A
chrXV 1085076 1085076 CT
chrXV 1085082 1085082 C
chrXV 1085083 1085083 G
chrXV 1085118 1085118 C
chrXV 1085119 1085119 G
chrXV 1085156 1085156 CG
chrXV 1085158 1085158 CG
chrXV 1085159 1085159 G
chrXV 1085170 1085170 CG
chrXV 1085190 1085190 G
chrXV 1085193 1085193 A
chrXV 1085194 1085194 T
chrXV 1085195 1085195 C
chrXV 1085197 1085197 A
chrXV 1085198 1085198 CG
chrXV 1085199 1085199 T
chrXV 1085200 1085200 AC
chrXV 1085201 1085201 A
chrXV 1085204 1085204 A
chrXV 1085220 1085220 CG
chrXV 1085221 1085221 G
chrXV 1085222 1085222 G
chrXV 1085223 1085223 G
chrXV 1085224 1085224 A
chrXV 1085225 1085225 G
chrXV 1085226 1085226 G
chrXV 1085227 1085227 C
chrXV 1085228 1085228 ACT
chrXV 1085229 1085229 AC
chrXV 1085230 1085230 G
chrXV 1085232 1085232 AT
chrXV 1085234 1085234 CG
chrXV 1085235 1085235 AT
chrXV 1085236 1085236 AT
chrXV 1085239 1085239 AT
chrXV 1085240 1085240 CG
chrXV 1085262 1085262 G
chrXV 1085267 1085267 C
chrXV 1085279 1085279 A
chrXV 1085293 1085293 A
chrXV 1085325 1085325 AT
chrXV 1085328 1085328 G
chrXV 1085329 1085329 AC
chrXV 1085330 1085330 A
chrXV 1085335 1085335 CG
chrXV 1085336 1085336 T
chrXV 1085337 1085337 C
chrXV 1085338 1085338 CG
chrXV 1085339 1085339 AT
chrXV 1085342 1085342 AT
chrXV 1085343 1085343 AT
chrXV 1085345 1085345 T
chrXV 1085346 1085346 A
chrXV 1085347 1085347 A
chrXV 1085360 1085360 C
chrXV 1085377 1085377 A
chrXV 1085386 1085386 G
chrXV 1085429 1085429 CG
chrXV 1085430 1085430 A
chrXV 1085479 1085479 A
chrXV 1085480 1085480 G
chrXV 1085483 1085483 T
chrXV 1085486 1085486 C
chrXV 1085487 1085487 AG
chrXV 1085488 1085488 CT
chrXV 1085489 1085489 A
chrXV 1085492 1085492 A
chrXV 1085495 1085495 G
chrXV 1085496 1085496 T
chrXV 1085631 1085631 AT
chrXV 1085668 1085668 AT
chrXV 1085692 1085692 CG
chrXV 1085698 1085698 CG
chrXV 1085725 1085725 AT
chrXV 1085739 1085739 CG
chrXV 1085787 1085787 CG
chrXV 1085788 1085788 AT
chrXV 1085790 1085790 AT
chrXV 1085792 1085792 G
chrXV 1085794 1085794 G
chrXV 1085802 1085802 A
chrXV 1085804 1085804 C
chrXV 1085807 1085807 A
chrXV 1085809 1085809 C
chrXV 1085812 1085812 G
chrXV 1085908 1085908 T
chrXV 1085911 1085911 AC
chrXV 1085912 1085912 GT
chrXV 1085913 1085913 T
chrXV 1085914 1085914 G
chrXV 1085916 1085916 AC
chrXV 1085917 1085917 GT
chrXV 1085918 1085918 T
chrXV 1085922 1085922 AT
chrXV 1085924 1085924 G
chrXV 1085925 1085925 C
chrXV 1085926 1085926 A
chrXV 1085928 1085928 G
chrXV 1085929 1085929 AT
chrXV 1085930 1085930 ACG
chrXV 1085931 1085931 AT
chrXV 1085941 1085941 AT
chrXV 1085948 1085948 A
chrXV 1085958 1085958 AT
chrXV 1086006 1086006 CG
chrXV 1086010 1086010 AT
chrXV 1086025 1086025 CG
chrXV 1086039 1086039 T
chrXV 1086050 1086050 CG
chrXV 1086057 1086057 AT
chrXV 1086070 1086070 CG
chrXV 1086073 1086073 CG
chrXV 1086077 1086077 CG
chrXV 1086080 1086080 AT
chrXV 1086081 1086081 ACGT
chrXV 1086082 1086082 AT
chrXV 1086085 1086085 T
chrXV 1086109 1086109 C
chrXV 1086110 1086110 G
chrXV 1086112 1086112 A
chrXV 1086113 1086113 CG
chrXV 1086114 1086114 A
chrXV 1086115 1086115 A
chrXV 1086116 1086116 G
chrXV 1086117 1086117 A
chrXV 1086118 1086118 C
chrXV 1086119 1086119 G
chrXV 1086121 1086121 A
chrXV 1086122 1086122 T
chrXV 1086123 1086123 G
chrXV 1086197 1086197 CG
chrXV 1086246 1086246 CG
chrXV 1086262 1086262 CG
chrXV 1086269 1086269 CG
chrXV 1086271 1086271 CG
chrXV 1086273 1086273 CG
chrXV 1086274 1086274 AGT
chrXV 1086275 1086275 CG
chrXV 1086291 1086291 AT
chrXV 1086345 1086345 CG
chrXV 1086391 1086391 CG
chrXV 1086411 1086411 CG
chrXV 1086489 1086489 CG
chrXV 1086518 1086518 AT
chrXV 1086531 1086531 CG
chrXV 1086580 1086580 CG
chrXV 1086628 1086628 CG
chrXV 1086635 1086635 C
chrXV 1086636 1086636 G
chrXV 1086641 1086641 A
chrXV 1086645 1086645 C
chrXV 1086646 1086646 T
chrXV 1086648 1086648 CG
chrXV 1086650 1086650 C
chrXV 1086651 1086651 C
chrXV 1086652 1086652 ACT
chrXV 1086653 1086653 T
chrXV 1086654 1086654 GT
chrXV 1086655 1086655 A
chrXV 1086656 1086656 GT
chrXV 1086657 1086657 A
chrXV 1086658 1086658 AT
chrXV 1086659 1086659 C
chrXV 1086660 1086660 CT
chrXV 1086661 1086661 ACT
chrXV 1086662 1086662 G
chrXV 1086663 1086663 C
chrXV 1086699 1086699 AT
chrXV 1086713 1086713 AT
chrXV 1086717 1086717 AT
chrXV 1086724 1086724 G
chrXV 1086749 1086749 A
chrXV 1086750 1086750 A
chrXV 1086752 1086752 G
chrXV 1086753 1086753 A
chrXV 1086754 1086754 T
chrXV 1086755 1086755 A
chrXV 1086761 1086761 AT
chrXV 1086798 1086798 AT
chrXV 1086801 1086801 CG
chrXV 1086828 1086828 CG
chrXV 1086840 1086840 CG
chrXV 1086841 1086841 T
chrXV 1086934 1086934 CG
chrXV 1086976 1086976 AT
chrXV 1087128 1087128 AT
chrXV 1087149 1087149 CG
chrXV 1087195 1087195 G
chrXV 1087226 1087226 CG
chrXV 1087227 1087227 CG
chrXV 1087228 1087228 AT
chrXV 1087230 1087230 AT
chrXV 1087233 1087233 C
chrXV 1087234 1087234 A
chrXV 1087235 1087235 A
chrXV 1087237 1087237 A
chrXV 1087270 1087270 AT
chrXV 1087602 1087602 T
chrXV 1087603 1087603 G
chrXV 1087605 1087605 C
chrXV 1087607 1087607 G
chrXV 1087610 1087610 T
chrXV 1087611 1087611 C
chrXV 1087612 1087612 A
chrXV 1087632 1087632 CG
chrXV 1087671 1087671 CG
chrXV 1087720 1087720 AT
chrXV 1087726 1087726 CG
chrXV 1087728 1087728 CG
chrXV 1087737 1087737 CG
chrXV 1087794 1087794 AT
chrXV 1087802 1087802 CG
chrXV 1087858 1087858 AT
chrXV 1087956 1087956 AT
chrXV 1087972 1087972 CG
chrXV 1088035 1088035 CG
chrXV 1088041 1088041 CG
chrXV 1088090 1088090 AT
chrXV 1088238 1088238 CG
chrXV 1088340 1088340 CG
chrXV 1088352 1088352 AT
chrXV 1088400 1088400 AT
chrXV 1088497 1088497 AT
chrXV 1088527 1088527 CG
chrXV 1088588 1088588 CG
chrXV 1088688 1088688 G
chrXV 1088691 1088691 A
chrXV 1088693 1088693 G
chrXV 1088694 1088694 CT
chrXV 1088695 1088695 T
chrXV 1088697 1088697 AT
chrXV 1088698 1088698 T
chrXV 1088699 1088699 AT
chrXV 1088700 1088700 C
chrXV 1088701 1088701 A
chrXV 1088702 1088702 CT
chrXV 1088703 1088703 AG
chrXV 1088704 1088704 AC
chrXV 1088705 1088705 AT
chrXV 1088706 1088706 T
chrXV 1088739 1088739 CG
chrXV 1088747 1088747 AT
chrXV 1088753 1088753 AT
chrXV 1088769 1088769 AT
chrXV 1088859 1088859 AT
chrXV 1088883 1088883 CG
chrXV 1088884 1088884 C
chrXV 1088885 1088885 C
chrXV 1088886 1088886 T
chrXV 1088889 1088889 CG
chrXV 1088891 1088891 CG
chrXV 1088919 1088919 C
chrXV 1088943 1088943 G
chrXV 1088949 1088949 AT
chrXV 1089000 1089000 T
chrXV 1089001 1089001 C
chrXV 1089002 1089002 A
chrXV 1089005 1089005 G
chrXV 1089006 1089006 A
chrXV 1089009 1089009 G
chrXV 1089011 1089011 A
chrXV 1089018 1089018 AT
chrXV 1089021 1089021 CG
chrXV 1089022 1089022 G
chrXV 1089023 1089023 G
chrXV 1089024 1089024 CT
chrXV 1089025 1089025 CT
chrXV 1089026 1089026 G
chrXV 1089027 1089027 C
chrXV 1089041 1089041 AT
chrXV 1089044 1089044 CG
chrXV 1089046 1089046 AT
chrXV 1089048 1089048 T
chrXV 1089049 1089049 GT
chrXV 1089050 1089050 AGT
chrXV 1089051 1089051 T
chrXV 1089053 1089053 C
chrXV 1089054 1089054 T
chrXV 1089055 1089055 G
chrXV 1089108 1089108 AT
chrXV 1089133 1089133 CG
chrXV 1089149 1089149 AT
chrXV 1089179 1089179 AT
chrXV 1089211 1089211 AT
chrXV 1089223 1089223 AG
chrXV 1089224 1089224 G
chrXV 1089226 1089226 C
chrXV 1089227 1089227 CT
chrXV 1089228 1089228 CG
chrXV 1089230 1089230 AC
chrXV 1089231 1089231 CG
chrXV 1089232 1089232 A
chrXV 1089234 1089234 C
chrXV 1089236 1089236 G
chrXV 1089237 1089237 C
chrXV 1089240 1089240 T
chrXV 1089242 1089242 CT
chrXV 1089246 1089246 AT
chrXV 1089248 1089248 C
chrXV 1089249 1089249 CG
chrXV 1089251 1089251 A
chrXV 1089252 1089252 ACG
chrXV 1089254 1089254 CG
chrXV 1089258 1089258 AT
chrXV 1089267 1089267 G
chrXV 1089272 1089272 G
chrXV 1089282 1089282 T
chrXV 1089293 1089293 AT
chrXV 1089298 1089298 T
chrXV 1089299 1089299 C
chrXV 1089303 1089303 C
chrXV 1089308 1089308 A
chrXV 1089312 1089312 CG
chrXV 1089318 1089318 T
chrXV 1089320 1089320 A
chrXV 1089324 1089324 CG
chrXV 1089326 1089326 CG
chrXV 1089327 1089327 AT
chrXV 1089329 1089329 CG
chrXV 1089348 1089348 AT
chrXV 1089350 1089350 CG
chrXV 1089356 1089356 A
chrXV 1089359 1089359 CG
chrXV 1089360 1089360 CG
chrXV 1089362 1089362 C
chrXV 1089363 1089363 CG
chrXV 1089365 1089365 AT
chrXV 1089370 1089370 G
chrXV 1089371 1089371 T
chrXV 1089372 1089372 AT
chrXV 1089374 1089374 AT
chrXV 1089375 1089375 G
chrXV 1089380 1089380 CG
chrXV 1089384 1089384 CG
chrXV 1089390 1089390 T
chrXV 1089393 1089393 CG
chrXV 1089395 1089395 AT
chrXV 1089396 1089396 AT
chrXV 1089399 1089399 AT
chrXV 1089401 1089401 AT
chrXV 1089406 1089406 T
chrXV 1089407 1089407 C
chrXV 1089410 1089410 A
chrXV 1089411 1089411 C
chrXV 1089416 1089416 A
chrXV 1089420 1089420 CG
chrXV 1089426 1089426 T
chrXV 1089430 1089430 T
chrXV 1089431 1089431 AT
chrXV 1089432 1089432 AT
chrXV 1089435 1089435 AT
chrXV 1089437 1089437 C
chrXV 1089452 1089452 AT
chrXV 1089456 1089456 AT
chrXV 1089458 1089458 T
chrXV 1089467 1089467 CG
chrXV 1089468 1089468 CG
chrXV 1089471 1089471 CG
chrXV 1089473 1089473 AT
chrXV 1089478 1089478 C
chrXV 1089480 1089480 AT
chrXV 1089482 1089482 CG
chrXV 1089483 1089483 G
chrXV 1089488 1089488 AT
chrXV 1089492 1089492 CG
chrXV 1089501 1089501 AT
chrXV 1089503 1089503 CG
chrXV 1089504 1089504 CG
chrXV 1089507 1089507 CG
chrXV 1089511 1089511 AT
chrXV 1089518 1089518 CG
chrXV 1089524 1089524 AT
chrXV 1089537 1089537 AT
chrXV 1089539 1089539 CG
chrXV 1089540 1089540 AT
chrXV 1089543 1089543 CG
chrXV 1089547 1089547 AT
chrXV 1089554 1089554 CG
chrXV 1089560 1089560 AT
chrXV 1089575 1089575 A
chrXV 1089576 1089576 ACG
chrXV 1089579 1089579 T
chrXV 1089581 1089581 AT
chrXV 1089583 1089583 G
chrXV 1089590 1089590 A
chrXV 1089596 1089596 G
chrXV 1089600 1089600 T
chrXV 1089611 1089611 AT
chrXV 1089612 1089612 ACT
chrXV 1089615 1089615 AT
chrXV 1089626 1089626 A
chrXV 1089627 1089627 G
chrXV 1089632 1089632 G
chrXV 1089636 1089636 T
chrXV 1089647 1089647 C
chrXV 1089648 1089648 C
chrXV 1089651 1089651 C
chrXV 1089739 1089739 CG
chrXV 1089771 1089771 CG
chrXV 1089889 1089889 AT
chrXV 1089909 1089909 CG
chrXV 1089912 1089912 CG
chrXV 1089956 1089956 CG
chrXV 1089994 1089994 AT
chrXV 1090002 1090002 AT
chrXV 1090044 1090044 AT
chrXV 1090101 1090101 CG
chrXV 1090112 1090112 AT
chrXV 1090129 1090129 AT
chrXV 1090280 1090280 AT
chrXV 1090347 1090347 AT
chrXV 1090358 1090358 AT
chrXV 1090389 1090389 AT
chrXV 1090390 1090390 CG
chrXV 1090412 1090412 CG
chrXV 1090527 1090527 CG
chrXV 1090552 1090552 AT
chrXV 1090602 1090602 CG
chrXV 1090625 1090625 CG
chrXV 1090653 1090653 CG
chrXV 1090678 1090678 AT
chrXV 1090699 1090699 CG
chrXV 1090735 1090735 CG
chrXV 1090742 1090742 AT
chrXV 1090749 1090749 AT
chrXV 1090750 1090750 A
chrXV 1090751 1090751 C
chrXV 1090754 1090754 C
chrXV 1090755 1090755 T
chrXV 1090756 1090756 A
chrXV 1090782 1090782 T
chrXV 1090784 1090784 A
chrXV 1090785 1090785 A
chrXV 1090787 1090787 C
chrXV 1090788 1090788 G
chrXV 1090790 1090790 T
chrXV 1090791 1090791 A
chrXV 1090814 1090814 C
chrXV 1090815 1090815 AC
chrXV 1090816 1090816 AT
chrXV 1090817 1090817 T
chrXV 1090818 1090818 A
chrXV 1090819 1090819 CG
chrXV 1090820 1090820 A
chrXV 1090821 1090821 T
chrXV 1090822 1090822 AT
chrXV 1090828 1090828 AT
chrXV 1090829 1090829 C
chrXV 1090830 1090830 A
chrXV 1090832 1090832 C
chrXV 1090833 1090833 T
chrXV 1090834 1090834 C
chrXV 1090835 1090835 T
chrXV 1090836 1090836 G
chrXV 1090888 1090888 C
chrXV 1090926 1090926 AT
chrXV 1090934 1090934 G
chrXV 1090935 1090935 A
chrXV 1090936 1090936 GT
chrXV 1090940 1090940 AT
chrXV 1090943 1090943 AT
chrXV 1090953 1090953 AT
chrXV 1090968 1090968 T
chrXV 1090970 1090970 AT
chrXV 1091017 1091017 CG
chrXV 1091021 1091021 CG
chrXV 1091022 1091022 AT
chrXV 1091026 1091026 CG
chrXV 1091031 1091031 G
chrXV 1091040 1091040 G
chrXV 1091041 1091041 CG
chrXV 1091078 1091078 A
chrXV 1091079 1091079 T
chrXV 1091080 1091080 C
chrXV 1091109 1091109 T
chrXV 1091129 1091129 A
chrXV 1091140 1091140 CG
chrXV 1091151 1091151 CG
chrXV 1091154 1091154 T
chrXV 1091155 1091155 T
chrXV 1091156 1091156 T
chrXV 1091159 1091159 CG
chrXV 1091164 1091164 A
chrXV 1091170 1091170 AT
chrXV 1091190 1091190 A
chrXV 1091210 1091210 AT
chrXV 1091211 1091211 AT
chrXV 1091212 1091212 T
chrXV 1091213 1091213 T
chrXV 1091214 1091214 AT
chrXV 1091216 1091216 AT
chrXV 1091217 1091217 G
chrXV 1091218 1091218 C
chrXV 1091219 1091219 ACT
chrXV 1091220 1091220 ACG
chrXV 1091225 1091225 AT
chrXV 1091240 1091240 AT
chrXV 1091241 1091241 CG
chrXV 1091256 1091256 AT
chrXV 1091259 1091259 AT
chrXV 1091269 1091269 AT
chrXV 1091283 1091283 A
chrXV 1091287 1091287 C
chrXV 1091289 1091289 C
