# Supplementary material for: Sequence Profiling of the Saccharomyces cerevisiae Genome Permits Deconvolution of Unique and Multialigned Reads for Variant Detection
Source: G3 (Bethesda). 2014 Feb 20;4(4):707–15. doi: 10.1534/g3.113.009464 (PMC4059241; doi:10.1534/g3.113.009464)
Supplement: Supporting Information [file supp_g3.113.009464_FileS1.zip › resources/100nt/chrXVI_100_intrasnv.bed]

track name=intraSNV_100 description="intra SNV from HTS profile"
chrXVI 3 3 G
chrXVI 63 63 C
chrXVI 64 64 T
chrXVI 65 65 A
chrXVI 102 102 G
chrXVI 103 103 C
chrXVI 112 112 C
chrXVI 117 117 C
chrXVI 121 121 T
chrXVI 122 122 C
chrXVI 126 126 G
chrXVI 173 173 A
chrXVI 175 175 A
chrXVI 190 190 T
chrXVI 200 200 T
chrXVI 203 203 T
chrXVI 207 207 CT
chrXVI 208 208 A
chrXVI 209 209 G
chrXVI 217 217 T
chrXVI 255 255 G
chrXVI 305 305 CG
chrXVI 306 306 AT
chrXVI 307 307 AC
chrXVI 308 308 G
chrXVI 310 310 T
chrXVI 311 311 A
chrXVI 312 312 G
chrXVI 315 315 CG
chrXVI 318 318 T
chrXVI 322 322 AT
chrXVI 323 323 AT
chrXVI 324 324 AT
chrXVI 325 325 T
chrXVI 326 326 A
chrXVI 327 327 G
chrXVI 328 328 CT
chrXVI 329 329 T
chrXVI 384 384 A
chrXVI 385 385 T
chrXVI 386 386 C
chrXVI 389 389 C
chrXVI 390 390 A
chrXVI 391 391 T
chrXVI 398 398 T
chrXVI 405 405 C
chrXVI 441 441 CG
chrXVI 462 462 T
chrXVI 487 487 C
chrXVI 515 515 AT
chrXVI 538 538 G
chrXVI 588 588 T
chrXVI 613 613 G
chrXVI 728 728 C
chrXVI 750 750 C
chrXVI 751 751 A
chrXVI 782 782 T
chrXVI 793 793 CG
chrXVI 860 860 A
chrXVI 1011 1011 T
chrXVI 1028 1028 AT
chrXVI 1039 1039 CG
chrXVI 1096 1096 A
chrXVI 1138 1138 T
chrXVI 1146 1146 T
chrXVI 1184 1184 C
chrXVI 1228 1228 C
chrXVI 1231 1231 G
chrXVI 1251 1251 AT
chrXVI 1369 1369 G
chrXVI 1401 1401 G
chrXVI 1489 1489 G
chrXVI 1492 1492 G
chrXVI 1493 1493 G
chrXVI 1504 1504 AT
chrXVI 1508 1508 C
chrXVI 1513 1513 C
chrXVI 1514 1514 T
chrXVI 1525 1525 A
chrXVI 1528 1528 GT
chrXVI 1529 1529 T
chrXVI 1540 1540 AT
chrXVI 1544 1544 CG
chrXVI 1550 1550 AT
chrXVI 1557 1557 C
chrXVI 1559 1559 A
chrXVI 1561 1561 AT
chrXVI 1564 1564 GT
chrXVI 1565 1565 T
chrXVI 1580 1580 T
chrXVI 1586 1586 C
chrXVI 1593 1593 T
chrXVI 1597 1597 G
chrXVI 1600 1600 A
chrXVI 1601 1601 G
chrXVI 1603 1603 A
chrXVI 1616 1616 T
chrXVI 1622 1622 C
chrXVI 1629 1629 AT
chrXVI 1633 1633 G
chrXVI 1636 1636 G
chrXVI 1637 1637 G
chrXVI 1639 1639 AT
chrXVI 1648 1648 C
chrXVI 1652 1652 T
chrXVI 1657 1657 C
chrXVI 1658 1658 C
chrXVI 1660 1660 A
chrXVI 1662 1662 C
chrXVI 1667 1667 A
chrXVI 1669 1669 G
chrXVI 1672 1672 G
chrXVI 1673 1673 G
chrXVI 1682 1682 A
chrXVI 1684 1684 A
chrXVI 1688 1688 T
chrXVI 1703 1703 G
chrXVI 1705 1705 A
chrXVI 1708 1708 AT
chrXVI 1709 1709 T
chrXVI 1710 1710 T
chrXVI 1714 1714 A
chrXVI 1720 1720 CG
chrXVI 1724 1724 AT
chrXVI 1729 1729 CG
chrXVI 1730 1730 T
chrXVI 1733 1733 CG
chrXVI 1734 1734 AT
chrXVI 1739 1739 AT
chrXVI 1741 1741 AT
chrXVI 1744 1744 T
chrXVI 1745 1745 T
chrXVI 1747 1747 G
chrXVI 1750 1750 A
chrXVI 1756 1756 C
chrXVI 1760 1760 C
chrXVI 1765 1765 C
chrXVI 1766 1766 T
chrXVI 1768 1768 A
chrXVI 1769 1769 A
chrXVI 1770 1770 C
chrXVI 1775 1775 A
chrXVI 1777 1777 G
chrXVI 1778 1778 CG
chrXVI 1780 1780 CG
chrXVI 1781 1781 CG
chrXVI 1784 1784 AT
chrXVI 1790 1790 ACGT
chrXVI 1792 1792 A
chrXVI 1796 1796 T
chrXVI 1811 1811 G
chrXVI 1813 1813 A
chrXVI 1814 1814 G
chrXVI 1816 1816 C
chrXVI 1820 1820 T
chrXVI 1822 1822 A
chrXVI 1828 1828 C
chrXVI 1832 1832 AT
chrXVI 1837 1837 CG
chrXVI 1838 1838 T
chrXVI 1841 1841 CG
chrXVI 1842 1842 A
chrXVI 1847 1847 AT
chrXVI 1849 1849 A
chrXVI 1858 1858 A
chrXVI 1864 1864 C
chrXVI 1868 1868 C
chrXVI 1873 1873 C
chrXVI 1877 1877 A
chrXVI 1878 1878 C
chrXVI 1882 1882 A
chrXVI 1886 1886 CG
chrXVI 1888 1888 AGT
chrXVI 1889 1889 AT
chrXVI 1891 1891 G
chrXVI 1892 1892 CG
chrXVI 1894 1894 A
chrXVI 1898 1898 ACGT
chrXVI 1900 1900 A
chrXVI 1903 1903 G
chrXVI 1904 1904 C
chrXVI 1906 1906 G
chrXVI 1908 1908 T
chrXVI 1909 1909 CG
chrXVI 1910 1910 GT
chrXVI 1912 1912 CG
chrXVI 1913 1913 AG
chrXVI 1914 1914 G
chrXVI 1916 1916 C
chrXVI 1917 1917 CT
chrXVI 1929 1929 AT
chrXVI 1961 1961 T
chrXVI 1991 1991 T
chrXVI 2007 2007 AT
chrXVI 2032 2032 AT
chrXVI 2085 2085 C
chrXVI 2086 2086 A
chrXVI 2087 2087 G
chrXVI 2089 2089 A
chrXVI 2090 2090 CT
chrXVI 2091 2091 ACG
chrXVI 2092 2092 T
chrXVI 2094 2094 A
chrXVI 2096 2096 C
chrXVI 2099 2099 A
chrXVI 2113 2113 G
chrXVI 2114 2114 C
chrXVI 2115 2115 AC
chrXVI 2116 2116 AGT
chrXVI 2117 2117 CG
chrXVI 2118 2118 C
chrXVI 2119 2119 C
chrXVI 2122 2122 T
chrXVI 2129 2129 AT
chrXVI 2131 2131 CG
chrXVI 2134 2134 AT
chrXVI 2135 2135 CG
chrXVI 2138 2138 AT
chrXVI 2139 2139 CG
chrXVI 2140 2140 AT
chrXVI 2191 2191 T
chrXVI 2197 2197 C
chrXVI 2221 2221 G
chrXVI 2249 2249 G
chrXVI 2251 2251 G
chrXVI 2254 2254 A
chrXVI 2255 2255 CG
chrXVI 2256 2256 C
chrXVI 2257 2257 C
chrXVI 2281 2281 A
chrXVI 2371 2371 T
chrXVI 2387 2387 AT
chrXVI 2393 2393 T
chrXVI 2401 2401 C
chrXVI 2434 2434 A
chrXVI 2435 2435 AT
chrXVI 2436 2436 GT
chrXVI 2437 2437 CT
chrXVI 2438 2438 AC
chrXVI 2439 2439 A
chrXVI 2440 2440 C
chrXVI 2441 2441 AT
chrXVI 2442 2442 A
chrXVI 2443 2443 A
chrXVI 2445 2445 AT
chrXVI 2446 2446 ACG
chrXVI 2447 2447 CG
chrXVI 2449 2449 AT
chrXVI 2452 2452 G
chrXVI 2552 2552 C
chrXVI 2613 2613 G
chrXVI 2643 2643 T
chrXVI 2740 2740 T
chrXVI 2788 2788 AT
chrXVI 2800 2800 CG
chrXVI 2902 2902 C
chrXVI 3050 3050 T
chrXVI 3099 3099 CG
chrXVI 3105 3105 CG
chrXVI 3168 3168 C
chrXVI 3184 3184 AT
chrXVI 3282 3282 A
chrXVI 3338 3338 CG
chrXVI 3346 3346 A
chrXVI 3403 3403 G
chrXVI 3412 3412 G
chrXVI 3414 3414 CG
chrXVI 3420 3420 T
chrXVI 3469 3469 G
chrXVI 3508 3508 C
chrXVI 3528 3528 AT
chrXVI 3529 3529 CG
chrXVI 3530 3530 AT
chrXVI 3533 3533 CG
chrXVI 3535 3535 CG
chrXVI 3537 3537 CG
chrXVI 3538 3538 AT
chrXVI 3870 3870 T
chrXVI 3903 3903 T
chrXVI 3905 3905 A
chrXVI 3906 3906 A
chrXVI 3907 3907 C
chrXVI 3910 3910 T
chrXVI 3912 3912 A
chrXVI 3913 3913 C
chrXVI 3914 3914 C
chrXVI 3945 3945 C
chrXVI 3991 3991 G
chrXVI 4012 4012 AT
chrXVI 4164 4164 CG
chrXVI 4206 4206 CG
chrXVI 4299 4299 AT
chrXVI 4300 4300 AT
chrXVI 4312 4312 AT
chrXVI 4339 4339 CG
chrXVI 4342 4342 AT
chrXVI 4379 4379 T
chrXVI 4385 4385 A
chrXVI 4386 4386 T
chrXVI 4387 4387 A
chrXVI 4416 4416 AT
chrXVI 4423 4423 CG
chrXVI 4427 4427 CG
chrXVI 4441 4441 CG
chrXVI 4485 4485 T
chrXVI 4486 4486 CT
chrXVI 4488 4488 AC
chrXVI 4489 4489 C
chrXVI 4490 4490 C
chrXVI 4491 4491 C
chrXVI 4492 4492 AT
chrXVI 4512 4512 T
chrXVI 4560 4560 AT
chrXVI 4609 4609 AT
chrXVI 4622 4622 CG
chrXVI 4651 4651 AT
chrXVI 4729 4729 AT
chrXVI 4749 4749 CG
chrXVI 4795 4795 AT
chrXVI 4849 4849 AT
chrXVI 4862 4862 C
chrXVI 4865 4865 C
chrXVI 4866 4866 AC
chrXVI 4867 4867 C
chrXVI 4869 4869 C
chrXVI 4871 4871 C
chrXVI 4878 4878 C
chrXVI 4894 4894 AT
chrXVI 4943 4943 AT
chrXVI 5017 5017 G
chrXVI 5018 5018 T
chrXVI 5019 5019 A
chrXVI 5021 5021 C
chrXVI 5022 5022 G
chrXVI 5023 5023 AT
chrXVI 5024 5024 CG
chrXVI 5025 5025 T
chrXVI 5026 5026 AT
chrXVI 5027 5027 CG
chrXVI 5028 5028 AT
chrXVI 5059 5059 CG
chrXVI 5067 5067 CG
chrXVI 5070 5070 C
chrXVI 5083 5083 CG
chrXVI 5090 5090 C
chrXVI 5101 5101 AT
chrXVI 5115 5115 AT
chrXVI 5130 5130 CG
chrXVI 5134 5134 CG
chrXVI 5182 5182 AT
chrXVI 5192 5192 T
chrXVI 5199 5199 CG
chrXVI 5209 5209 A
chrXVI 5210 5210 GT
chrXVI 5211 5211 AT
chrXVI 5212 5212 C
chrXVI 5214 5214 A
chrXVI 5215 5215 C
chrXVI 5216 5216 G
chrXVI 5218 5218 A
chrXVI 5222 5222 T
chrXVI 5223 5223 AG
chrXVI 5224 5224 AG
chrXVI 5226 5226 C
chrXVI 5227 5227 T
chrXVI 5228 5228 AG
chrXVI 5229 5229 AG
chrXVI 5328 5328 CG
chrXVI 5331 5331 CG
chrXVI 5333 5333 AT
chrXVI 5336 5336 CG
chrXVI 5338 5338 AT
chrXVI 5344 5344 T
chrXVI 5345 5345 G
chrXVI 5346 5346 CG
chrXVI 5348 5348 G
chrXVI 5350 5350 T
chrXVI 5352 5352 T
chrXVI 5353 5353 G
chrXVI 5401 5401 AT
chrXVI 5415 5415 AT
chrXVI 5442 5442 AT
chrXVI 5448 5448 CG
chrXVI 5472 5472 T
chrXVI 5509 5509 CG
chrXVI 5644 5644 A
chrXVI 5645 5645 C
chrXVI 5648 5648 T
chrXVI 5651 5651 A
chrXVI 5652 5652 GT
chrXVI 5653 5653 AC
chrXVI 5654 5654 G
chrXVI 5657 5657 AT
chrXVI 5660 5660 CG
chrXVI 5661 5661 AT
chrXVI 5710 5710 AT
chrXVI 5711 5711 C
chrXVI 5754 5754 CG
chrXVI 5763 5763 AT
chrXVI 5780 5780 CG
chrXVI 5796 5796 C
chrXVI 5797 5797 T
chrXVI 5801 5801 CG
chrXVI 5803 5803 G
chrXVI 5804 5804 A
chrXVI 5805 5805 T
chrXVI 5810 5810 AC
chrXVI 5811 5811 CT
chrXVI 5812 5812 T
chrXVI 5836 5836 C
chrXVI 5837 5837 G
chrXVI 5838 5838 CT
chrXVI 5839 5839 T
chrXVI 5840 5840 C
chrXVI 5842 5842 C
chrXVI 5844 5844 C
chrXVI 5856 5856 A
chrXVI 5866 5866 C
chrXVI 5867 5867 CG
chrXVI 5868 5868 ACT
chrXVI 5869 5869 AC
chrXVI 5870 5870 C
chrXVI 5871 5871 C
chrXVI 5872 5872 A
chrXVI 5873 5873 CG
chrXVI 5905 5905 T
chrXVI 5909 5909 T
chrXVI 5910 5910 G
chrXVI 5911 5911 T
chrXVI 5913 5913 C
chrXVI 5925 5925 AT
chrXVI 5939 5939 T
chrXVI 5940 5940 CT
chrXVI 5941 5941 AG
chrXVI 5942 5942 C
chrXVI 5944 5944 T
chrXVI 5945 5945 AG
chrXVI 5946 5946 AT
chrXVI 5947 5947 C
chrXVI 5975 5975 C
chrXVI 5986 5986 C
chrXVI 5987 5987 G
chrXVI 5989 5989 AT
chrXVI 6026 6026 C
chrXVI 6027 6027 G
chrXVI 6062 6062 C
chrXVI 6063 6063 G
chrXVI 6069 6069 C
chrXVI 6070 6070 A
chrXVI 6071 6071 G
chrXVI 6073 6073 A
chrXVI 6084 6084 A
chrXVI 6085 6085 A
chrXVI 6086 6086 T
chrXVI 6088 6088 GT
chrXVI 6090 6090 A
chrXVI 6091 6091 T
chrXVI 6092 6092 T
chrXVI 6099 6099 C
chrXVI 6103 6103 CG
chrXVI 6115 6115 AT
chrXVI 6117 6117 CG
chrXVI 6118 6118 CG
chrXVI 6121 6121 AT
chrXVI 6122 6122 CG
chrXVI 6123 6123 AT
chrXVI 6133 6133 A
chrXVI 6134 6134 T
chrXVI 6135 6135 G
chrXVI 6136 6136 T
chrXVI 6137 6137 T
chrXVI 6139 6139 AG
chrXVI 6140 6140 CG
chrXVI 6141 6141 G
chrXVI 6149 6149 A
chrXVI 6170 6170 AT
chrXVI 6211 6211 AT
chrXVI 6224 6224 AT
chrXVI 6232 6232 A
chrXVI 6233 6233 GT
chrXVI 6234 6234 G
chrXVI 6264 6264 A
chrXVI 6271 6271 CG
chrXVI 6276 6276 T
chrXVI 6278 6278 AT
chrXVI 6284 6284 A
chrXVI 6285 6285 C
chrXVI 6286 6286 A
chrXVI 6295 6295 T
chrXVI 6324 6324 AT
chrXVI 6351 6351 A
chrXVI 6352 6352 AG
chrXVI 6353 6353 CT
chrXVI 6354 6354 T
chrXVI 6355 6355 G
chrXVI 6358 6358 C
chrXVI 6409 6409 T
chrXVI 6410 6410 CT
chrXVI 6411 6411 T
chrXVI 6413 6413 G
chrXVI 6414 6414 A
chrXVI 6511 6511 AT
chrXVI 6512 6512 CG
chrXVI 6521 6521 CG
chrXVI 6526 6526 T
chrXVI 6527 6527 CGT
chrXVI 6528 6528 CGT
chrXVI 6529 6529 AT
chrXVI 6530 6530 ACT
chrXVI 6531 6531 CG
chrXVI 6532 6532 AGT
chrXVI 6533 6533 GT
chrXVI 6534 6534 ACGT
chrXVI 6535 6535 ACGT
chrXVI 6536 6536 ACG
chrXVI 6537 6537 G
chrXVI 6538 6538 A
chrXVI 6539 6539 A
chrXVI 6540 6540 C
chrXVI 6549 6549 T
chrXVI 6550 6550 T
chrXVI 6551 6551 C
chrXVI 6552 6552 A
chrXVI 6567 6567 C
chrXVI 6583 6583 C
chrXVI 6585 6585 C
chrXVI 6588 6588 T
chrXVI 6590 6590 T
chrXVI 6591 6591 C
chrXVI 6593 6593 T
chrXVI 6594 6594 T
chrXVI 6595 6595 G
chrXVI 6620 6620 A
chrXVI 6634 6634 C
chrXVI 6639 6639 A
chrXVI 6646 6646 T
chrXVI 6650 6650 C
chrXVI 6677 6677 A
chrXVI 6687 6687 T
chrXVI 6690 6690 AT
chrXVI 6695 6695 AT
chrXVI 6697 6697 AT
chrXVI 6698 6698 CG
chrXVI 6701 6701 A
chrXVI 6702 6702 C
chrXVI 6703 6703 G
chrXVI 6705 6705 C
chrXVI 6711 6711 T
chrXVI 6722 6722 CG
chrXVI 6726 6726 CG
chrXVI 6727 6727 AT
chrXVI 6728 6728 CG
chrXVI 6729 6729 G
chrXVI 6737 6737 AT
chrXVI 6738 6738 CG
chrXVI 6750 6750 T
chrXVI 6755 6755 T
chrXVI 6760 6760 A
chrXVI 6769 6769 C
chrXVI 6796 6796 C
chrXVI 6807 6807 C
chrXVI 6821 6821 A
chrXVI 6822 6822 C
chrXVI 6824 6824 C
chrXVI 6825 6825 T
chrXVI 6848 6848 C
chrXVI 6855 6855 CG
chrXVI 6879 6879 C
chrXVI 6905 6905 C
chrXVI 6907 6907 T
chrXVI 6922 6922 A
chrXVI 6923 6923 AT
chrXVI 6924 6924 G
chrXVI 6925 6925 A
chrXVI 6927 6927 G
chrXVI 6928 6928 T
chrXVI 6931 6931 AG
chrXVI 6932 6932 A
chrXVI 6938 6938 G
chrXVI 6939 6939 T
chrXVI 6940 6940 A
chrXVI 6941 6941 C
chrXVI 6950 6950 C
chrXVI 6952 6952 G
chrXVI 6958 6958 C
chrXVI 6959 6959 C
chrXVI 6962 6962 AG
chrXVI 6963 6963 C
chrXVI 6969 6969 G
chrXVI 6982 6982 T
chrXVI 6984 6984 T
chrXVI 6990 6990 T
chrXVI 6994 6994 A
chrXVI 6995 6995 T
chrXVI 7004 7004 C
chrXVI 7010 7010 AT
chrXVI 7011 7011 G
chrXVI 7013 7013 T
chrXVI 7016 7016 T
chrXVI 7017 7017 CT
chrXVI 7033 7033 T
chrXVI 7036 7036 C
chrXVI 7037 7037 T
chrXVI 7045 7045 T
chrXVI 7050 7050 AC
chrXVI 7054 7054 A
chrXVI 7055 7055 CG
chrXVI 7056 7056 AT
chrXVI 7061 7061 CG
chrXVI 7064 7064 C
chrXVI 7065 7065 CG
chrXVI 7069 7069 AT
chrXVI 7072 7072 AT
chrXVI 7073 7073 AT
chrXVI 7076 7076 CG
chrXVI 7083 7083 G
chrXVI 7087 7087 G
chrXVI 7093 7093 C
chrXVI 7097 7097 CGT
chrXVI 7103 7103 ACGT
chrXVI 7105 7105 G
chrXVI 7108 7108 AT
chrXVI 7110 7110 CG
chrXVI 7115 7115 T
chrXVI 7116 7116 AT
chrXVI 7122 7122 CG
chrXVI 7125 7125 A
chrXVI 7126 7126 CG
chrXVI 7131 7131 CG
chrXVI 7140 7140 AT
chrXVI 7141 7141 CG
chrXVI 7142 7142 CG
chrXVI 7148 7148 AT
chrXVI 7151 7151 AT
chrXVI 7164 7164 CG
chrXVI 7165 7165 AT
chrXVI 7192 7192 AT
chrXVI 7195 7195 CG
chrXVI 7196 7196 AT
chrXVI 7200 7200 G
chrXVI 7203 7203 C
chrXVI 7210 7210 A
chrXVI 7212 7212 A
chrXVI 7218 7218 C
chrXVI 7219 7219 T
chrXVI 7228 7228 G
chrXVI 7233 7233 T
chrXVI 7236 7236 A
chrXVI 7246 7246 A
chrXVI 7258 7258 T
chrXVI 7277 7277 A
chrXVI 7290 7290 C
chrXVI 7291 7291 T
chrXVI 7300 7300 T
chrXVI 7314 7314 A
chrXVI 7321 7321 AT
chrXVI 7439 7439 T
chrXVI 7457 7457 G
chrXVI 7458 7458 T
chrXVI 7469 7469 C
chrXVI 7474 7474 G
chrXVI 7478 7478 A
chrXVI 7517 7517 T
chrXVI 7574 7574 C
chrXVI 7577 7577 GT
chrXVI 7578 7578 CT
chrXVI 7579 7579 T
chrXVI 7580 7580 A
chrXVI 7584 7584 C
chrXVI 7618 7618 CG
chrXVI 7644 7644 T
chrXVI 7650 7650 A
chrXVI 7678 7678 AT
chrXVI 7684 7684 CG
chrXVI 7735 7735 T
chrXVI 7736 7736 A
chrXVI 7743 7743 G
chrXVI 7753 7753 G
chrXVI 7772 7772 C
chrXVI 7780 7780 G
chrXVI 7843 7843 CG
chrXVI 7885 7885 CG
chrXVI 7886 7886 C
chrXVI 7887 7887 T
chrXVI 7890 7890 A
chrXVI 7891 7891 C
chrXVI 7892 7892 T
chrXVI 7898 7898 AT
chrXVI 7899 7899 T
chrXVI 7901 7901 A
chrXVI 7902 7902 C
chrXVI 7903 7903 A
chrXVI 7927 7927 A
chrXVI 7929 7929 G
chrXVI 7945 7945 G
chrXVI 7946 7946 A
chrXVI 7947 7947 T
chrXVI 7954 7954 A
chrXVI 7966 7966 G
chrXVI 7981 7981 A
chrXVI 7984 7984 G
chrXVI 7987 7987 AT
chrXVI 7999 7999 AT
chrXVI 8002 8002 CG
chrXVI 8014 8014 A
chrXVI 8026 8026 A
chrXVI 8065 8065 AT
chrXVI 8104 8104 AT
chrXVI 8122 8122 AT
chrXVI 8123 8123 CG
chrXVI 8155 8155 CG
chrXVI 8206 8206 AT
chrXVI 8209 8209 CG
chrXVI 8245 8245 CG
chrXVI 8256 8256 AT
chrXVI 8258 8258 G
chrXVI 8259 8259 T
chrXVI 8260 8260 AT
chrXVI 8269 8269 CG
chrXVI 8272 8272 A
chrXVI 8275 8275 CG
chrXVI 8281 8281 CG
chrXVI 8284 8284 G
chrXVI 8309 8309 AT
chrXVI 8324 8324 CT
chrXVI 8336 8336 CG
chrXVI 8340 8340 AT
chrXVI 8348 8348 AT
chrXVI 8352 8352 CG
chrXVI 8354 8354 CG
chrXVI 8357 8357 ACG
chrXVI 8365 8365 A
chrXVI 8376 8376 AT
chrXVI 8385 8385 CG
chrXVI 8391 8391 G
chrXVI 8394 8394 CG
chrXVI 8396 8396 CG
chrXVI 8452 8452 AT
chrXVI 8455 8455 CG
chrXVI 8459 8459 AT
chrXVI 8465 8465 AT
chrXVI 8480 8480 A
chrXVI 8496 8496 A
chrXVI 8502 8502 T
chrXVI 8505 8505 G
chrXVI 8508 8508 T
chrXVI 8526 8526 AC
chrXVI 8562 8562 C
chrXVI 8610 8610 A
chrXVI 8618 8618 G
chrXVI 8626 8626 T
chrXVI 8627 8627 A
chrXVI 8641 8641 A
chrXVI 8642 8642 G
chrXVI 8643 8643 A
chrXVI 8668 8668 AT
chrXVI 8683 8683 AT
chrXVI 8692 8692 CG
chrXVI 8795 8795 A
chrXVI 8798 8798 G
chrXVI 8802 8802 C
chrXVI 8803 8803 T
chrXVI 8804 8804 AT
chrXVI 8805 8805 AT
chrXVI 8806 8806 AT
chrXVI 8809 8809 CG
chrXVI 8812 8812 CG
chrXVI 8814 8814 AT
chrXVI 8833 8833 A
chrXVI 8895 8895 CG
chrXVI 8969 8969 CG
chrXVI 9002 9002 AT
chrXVI 9040 9040 CG
chrXVI 9503 9503 A
chrXVI 9504 9504 A
chrXVI 9508 9508 G
chrXVI 9513 9513 G
chrXVI 9514 9514 T
chrXVI 9515 9515 C
chrXVI 9517 9517 T
chrXVI 9518 9518 A
chrXVI 9519 9519 C
chrXVI 9525 9525 C
chrXVI 9533 9533 CG
chrXVI 9534 9534 CG
chrXVI 9538 9538 CG
chrXVI 9539 9539 CG
chrXVI 9540 9540 AT
chrXVI 9541 9541 AT
chrXVI 9543 9543 CG
chrXVI 9544 9544 CG
chrXVI 9545 9545 AT
chrXVI 9546 9546 C
chrXVI 9547 9547 CT
chrXVI 9548 9548 CT
chrXVI 9549 9549 G
chrXVI 9752 9752 AT
chrXVI 9917 9917 AT
chrXVI 9980 9980 CG
chrXVI 10022 10022 AT
chrXVI 10040 10040 AT
chrXVI 10180 10180 AT
chrXVI 10202 10202 CG
chrXVI 10214 10214 CG
chrXVI 10226 10226 CG
chrXVI 10304 10304 CG
chrXVI 10628 10628 CG
chrXVI 10823 10823 AT
chrXVI 10986 10986 AT
chrXVI 10998 10998 AT
chrXVI 11013 11013 AT
chrXVI 11215 11215 AT
chrXVI 11216 11216 AT
chrXVI 11217 11217 CG
chrXVI 11219 11219 CG
chrXVI 11222 11222 AT
chrXVI 11223 11223 CG
chrXVI 11225 11225 AT
chrXVI 11226 11226 AT
chrXVI 11227 11227 CG
chrXVI 11263 11263 A
chrXVI 11265 11265 C
chrXVI 11291 11291 G
chrXVI 11330 11330 A
chrXVI 11402 11402 CG
chrXVI 11491 11491 AT
chrXVI 11526 11526 AT
chrXVI 11539 11539 A
chrXVI 11541 11541 T
chrXVI 11546 11546 AT
chrXVI 11547 11547 CG
chrXVI 11548 11548 G
chrXVI 11549 11549 G
chrXVI 11550 11550 GT
chrXVI 11551 11551 G
chrXVI 11552 11552 A
chrXVI 11565 11565 C
chrXVI 11566 11566 A
chrXVI 11625 11625 AT
chrXVI 11629 11629 CG
chrXVI 11642 11642 CG
chrXVI 11643 11643 G
chrXVI 11644 11644 A
chrXVI 11647 11647 G
chrXVI 11648 11648 A
chrXVI 11653 11653 AT
chrXVI 11659 11659 T
chrXVI 11660 11660 A
chrXVI 11661 11661 T
chrXVI 11666 11666 C
chrXVI 11674 11674 CG
chrXVI 11675 11675 AT
chrXVI 11742 11742 T
chrXVI 11768 11768 CG
chrXVI 11770 11770 AT
chrXVI 11940 11940 CG
chrXVI 11985 11985 AT
chrXVI 11997 11997 AT
chrXVI 12187 12187 CG
chrXVI 12291 12291 CG
chrXVI 12469 12469 AT
chrXVI 12492 12492 AT
chrXVI 12519 12519 CG
chrXVI 12636 12636 AT
chrXVI 12642 12642 AT
chrXVI 12644 12644 CG
chrXVI 12706 12706 AT
chrXVI 12785 12785 AT
chrXVI 12812 12812 T
chrXVI 12814 12814 C
chrXVI 12815 12815 A
chrXVI 12817 12817 G
chrXVI 12818 12818 T
chrXVI 12824 12824 A
chrXVI 12826 12826 A
chrXVI 12828 12828 AT
chrXVI 12842 12842 AT
chrXVI 12843 12843 ACGT
chrXVI 12844 12844 CG
chrXVI 12845 12845 C
chrXVI 12846 12846 CT
chrXVI 12847 12847 AG
chrXVI 12848 12848 CT
chrXVI 12908 12908 C
chrXVI 12916 12916 C
chrXVI 12918 12918 T
chrXVI 12919 12919 T
chrXVI 12929 12929 CG
chrXVI 12930 12930 CG
chrXVI 12931 12931 CG
chrXVI 12972 12972 T
chrXVI 12973 12973 C
chrXVI 12979 12979 AT
chrXVI 12980 12980 CG
chrXVI 12999 12999 CG
chrXVI 13064 13064 C
chrXVI 13084 13084 G
chrXVI 13085 13085 AG
chrXVI 13086 13086 AC
chrXVI 13087 13087 A
chrXVI 13130 13130 CG
chrXVI 13188 13188 T
chrXVI 13189 13189 T
chrXVI 13190 13190 GT
chrXVI 13197 13197 C
chrXVI 13198 13198 C
chrXVI 13199 13199 T
chrXVI 13200 13200 A
chrXVI 13207 13207 G
chrXVI 13211 13211 A
chrXVI 13216 13216 A
chrXVI 13243 13243 G
chrXVI 13304 13304 CG
chrXVI 13426 13426 AT
chrXVI 13455 13455 CG
chrXVI 13456 13456 CG
chrXVI 13462 13462 AT
chrXVI 13708 13708 AT
chrXVI 13728 13728 AT
chrXVI 14414 14414 CG
chrXVI 14448 14448 AT
chrXVI 14498 14498 AT
chrXVI 14537 14537 AT
chrXVI 14612 14612 AT
chrXVI 14626 14626 G
chrXVI 14627 14627 C
chrXVI 14628 14628 T
chrXVI 14667 14667 T
chrXVI 14686 14686 T
chrXVI 14703 14703 T
chrXVI 14714 14714 C
chrXVI 14741 14741 AT
chrXVI 14987 14987 CG
chrXVI 14994 14994 AT
chrXVI 15018 15018 AT
chrXVI 15039 15039 AT
chrXVI 15046 15046 CG
chrXVI 15239 15239 AT
chrXVI 15402 15402 CG
chrXVI 15422 15422 CG
chrXVI 15490 15490 T
chrXVI 15492 15492 G
chrXVI 15497 15497 A
chrXVI 15501 15501 CG
chrXVI 15502 15502 CGT
chrXVI 15503 15503 G
chrXVI 15504 15504 T
chrXVI 15505 15505 GT
chrXVI 15506 15506 AC
chrXVI 15557 15557 T
chrXVI 15669 15669 AT
chrXVI 15762 15762 AT
chrXVI 15833 15833 AT
chrXVI 15858 15858 CG
chrXVI 15884 15884 AT
chrXVI 15952 15952 AT
chrXVI 15981 15981 CG
chrXVI 15984 15984 AT
chrXVI 15993 15993 AT
chrXVI 16275 16275 AT
chrXVI 16332 16332 CG
chrXVI 16353 16353 AT
chrXVI 16357 16357 AT
chrXVI 16364 16364 T
chrXVI 16365 16365 T
chrXVI 16368 16368 G
chrXVI 16369 16369 T
chrXVI 16370 16370 C
chrXVI 16389 16389 G
chrXVI 16390 16390 GT
chrXVI 16391 16391 GT
chrXVI 16410 16410 A
chrXVI 16412 16412 G
chrXVI 16500 16500 CG
chrXVI 16512 16512 CG
chrXVI 16638 16638 AT
chrXVI 16662 16662 CG
chrXVI 16689 16689 AT
chrXVI 16723 16723 CG
chrXVI 16724 16724 AT
chrXVI 17659 17659 T
chrXVI 17663 17663 T
chrXVI 17664 17664 A
chrXVI 17787 17787 AT
chrXVI 17820 17820 CG
chrXVI 17842 17842 CG
chrXVI 17848 17848 AT
chrXVI 17858 17858 CG
chrXVI 17894 17894 C
chrXVI 17895 17895 A
chrXVI 17897 17897 T
chrXVI 17926 17926 A
chrXVI 17980 17980 C
chrXVI 18383 18383 CG
chrXVI 18412 18412 G
chrXVI 18414 18414 C
chrXVI 18420 18420 G
chrXVI 18421 18421 CG
chrXVI 18422 18422 T
chrXVI 18427 18427 A
chrXVI 18428 18428 C
chrXVI 18429 18429 CT
chrXVI 18430 18430 T
chrXVI 18432 18432 C
chrXVI 18433 18433 G
chrXVI 18942 18942 CG
chrXVI 19349 19349 AT
chrXVI 19467 19467 AT
chrXVI 19469 19469 CG
chrXVI 19474 19474 AT
chrXVI 19476 19476 AT
chrXVI 19477 19477 CG
chrXVI 19482 19482 AT
chrXVI 25744 25744 T
chrXVI 25745 25745 AC
chrXVI 25746 25746 G
chrXVI 25749 25749 G
chrXVI 25751 25751 T
chrXVI 25780 25780 C
chrXVI 25854 25854 CG
chrXVI 26069 26069 CG
chrXVI 26081 26081 AT
chrXVI 26082 26082 CG
chrXVI 26084 26084 CG
chrXVI 26085 26085 CG
chrXVI 26087 26087 AT
chrXVI 26104 26104 CG
chrXVI 56148 56148 A
chrXVI 56150 56150 AC
chrXVI 56151 56151 CT
chrXVI 56152 56152 A
chrXVI 56153 56153 CT
chrXVI 56154 56154 AC
chrXVI 56155 56155 AC
chrXVI 56156 56156 CT
chrXVI 56157 56157 T
chrXVI 56158 56158 T
chrXVI 56159 56159 GT
chrXVI 56160 56160 T
chrXVI 56161 56161 T
chrXVI 56162 56162 T
chrXVI 56163 56163 T
chrXVI 56164 56164 AG
chrXVI 56165 56165 A
chrXVI 56166 56166 T
chrXVI 56167 56167 T
chrXVI 56168 56168 A
chrXVI 56276 56276 AT
chrXVI 56277 56277 G
chrXVI 56278 56278 A
chrXVI 56279 56279 AT
chrXVI 56280 56280 C
chrXVI 56281 56281 C
chrXVI 56282 56282 AT
chrXVI 56284 56284 A
chrXVI 56285 56285 T
chrXVI 56286 56286 A
chrXVI 56287 56287 A
chrXVI 56289 56289 A
chrXVI 56290 56290 C
chrXVI 56291 56291 T
chrXVI 56293 56293 A
chrXVI 56295 56295 G
chrXVI 56296 56296 C
chrXVI 56438 56438 AG
chrXVI 56439 56439 T
chrXVI 56440 56440 T
chrXVI 56441 56441 AGT
chrXVI 56442 56442 CG
chrXVI 56443 56443 CGT
chrXVI 56444 56444 CGT
chrXVI 56445 56445 ACG
chrXVI 56446 56446 CGT
chrXVI 56447 56447 ACT
chrXVI 56448 56448 ACG
chrXVI 56449 56449 ACG
chrXVI 56450 56450 CGT
chrXVI 56451 56451 ACG
chrXVI 56459 56459 G
chrXVI 56462 56462 A
chrXVI 56464 56464 GT
chrXVI 56466 56466 C
chrXVI 56471 56471 AC
chrXVI 56472 56472 C
chrXVI 56473 56473 A
chrXVI 56489 56489 G
chrXVI 56494 56494 T
chrXVI 56495 56495 G
chrXVI 56498 56498 G
chrXVI 56511 56511 G
chrXVI 56516 56516 T
chrXVI 56529 56529 C
chrXVI 56532 56532 G
chrXVI 56534 56534 A
chrXVI 56535 56535 T
chrXVI 56545 56545 A
chrXVI 56548 56548 G
chrXVI 56549 56549 C
chrXVI 56550 56550 T
chrXVI 56557 56557 CG
chrXVI 56558 56558 A
chrXVI 56559 56559 AT
chrXVI 56560 56560 G
chrXVI 56562 56562 CG
chrXVI 56564 56564 AT
chrXVI 56565 56565 AC
chrXVI 56570 56570 A
chrXVI 56577 56577 T
chrXVI 56578 56578 A
chrXVI 56602 56602 C
chrXVI 56603 56603 AT
chrXVI 56604 56604 G
chrXVI 56605 56605 CT
chrXVI 56606 56606 AG
chrXVI 56607 56607 AT
chrXVI 56608 56608 T
chrXVI 56609 56609 T
chrXVI 56610 56610 A
chrXVI 56611 56611 GT
chrXVI 56612 56612 G
chrXVI 56613 56613 AT
chrXVI 56618 56618 C
chrXVI 56622 56622 T
chrXVI 56625 56625 AT
chrXVI 56626 56626 A
chrXVI 56627 56627 T
chrXVI 56628 56628 AC
chrXVI 56629 56629 C
chrXVI 56630 56630 G
chrXVI 56631 56631 C
chrXVI 56632 56632 GT
chrXVI 56633 56633 ACT
chrXVI 56637 56637 C
chrXVI 56639 56639 T
chrXVI 56643 56643 CG
chrXVI 56644 56644 G
chrXVI 56649 56649 C
chrXVI 56652 56652 G
chrXVI 56653 56653 T
chrXVI 56654 56654 A
chrXVI 56655 56655 A
chrXVI 56656 56656 C
chrXVI 56658 56658 A
chrXVI 56660 56660 G
chrXVI 56663 56663 G
chrXVI 56664 56664 AC
chrXVI 56665 56665 G
chrXVI 56667 56667 G
chrXVI 56669 56669 CG
chrXVI 56670 56670 T
chrXVI 56672 56672 C
chrXVI 56673 56673 A
chrXVI 56675 56675 A
chrXVI 56676 56676 ACG
chrXVI 56677 56677 AT
chrXVI 56678 56678 GT
chrXVI 56682 56682 A
chrXVI 56684 56684 T
chrXVI 56686 56686 AC
chrXVI 56687 56687 GT
chrXVI 56688 56688 AG
chrXVI 56690 56690 C
chrXVI 56692 56692 AG
chrXVI 56693 56693 AG
chrXVI 56694 56694 AT
chrXVI 56697 56697 T
chrXVI 56703 56703 T
chrXVI 56704 56704 A
chrXVI 56706 56706 A
chrXVI 56707 56707 CG
chrXVI 56708 56708 T
chrXVI 56711 56711 G
chrXVI 56712 56712 AC
chrXVI 56714 56714 C
chrXVI 56715 56715 ACG
chrXVI 56716 56716 AGT
chrXVI 56717 56717 CG
chrXVI 56718 56718 ACT
chrXVI 56720 56720 CG
chrXVI 56721 56721 C
chrXVI 56723 56723 AT
chrXVI 56724 56724 AT
chrXVI 56726 56726 G
chrXVI 56731 56731 A
chrXVI 56733 56733 C
chrXVI 56734 56734 CGT
chrXVI 56735 56735 C
chrXVI 56738 56738 C
chrXVI 56739 56739 CG
chrXVI 56740 56740 C
chrXVI 56741 56741 T
chrXVI 56742 56742 C
chrXVI 56743 56743 T
chrXVI 56744 56744 G
chrXVI 56746 56746 AT
chrXVI 56747 56747 CG
chrXVI 56749 56749 AC
chrXVI 56750 56750 AT
chrXVI 56752 56752 G
chrXVI 56755 56755 AT
chrXVI 56756 56756 T
chrXVI 56759 56759 CG
chrXVI 56763 56763 CG
chrXVI 56764 56764 C
chrXVI 56765 56765 CG
chrXVI 56766 56766 C
chrXVI 56767 56767 T
chrXVI 56768 56768 A
chrXVI 56769 56769 AGT
chrXVI 56771 56771 AT
chrXVI 56772 56772 AT
chrXVI 56774 56774 ACGT
chrXVI 56775 56775 CG
chrXVI 56776 56776 T
chrXVI 56777 56777 CG
chrXVI 56778 56778 A
chrXVI 56779 56779 AT
chrXVI 56780 56780 AGT
chrXVI 56782 56782 AT
chrXVI 56783 56783 AT
chrXVI 56785 56785 AT
chrXVI 56786 56786 G
chrXVI 56787 56787 GT
chrXVI 56788 56788 CG
chrXVI 56789 56789 ACGT
chrXVI 56790 56790 ACT
chrXVI 56791 56791 ACGT
chrXVI 56792 56792 ACGT
chrXVI 56793 56793 ACGT
chrXVI 56794 56794 ACGT
chrXVI 56795 56795 ACGT
chrXVI 56796 56796 ACT
chrXVI 56797 56797 AGT
chrXVI 56798 56798 AGT
chrXVI 56799 56799 ACG
chrXVI 56800 56800 T
chrXVI 56801 56801 AG
chrXVI 56802 56802 AT
chrXVI 56803 56803 AT
chrXVI 56819 56819 AT
chrXVI 56828 56828 AT
chrXVI 56833 56833 CG
chrXVI 56850 56850 AT
chrXVI 56866 56866 AT
chrXVI 56867 56867 AT
chrXVI 56868 56868 CG
chrXVI 56875 56875 AT
chrXVI 56879 56879 AT
chrXVI 56884 56884 AT
chrXVI 56888 56888 AT
chrXVI 56947 56947 AT
chrXVI 56967 56967 AT
chrXVI 56973 56973 G
chrXVI 56974 56974 GT
chrXVI 56975 56975 CGT
chrXVI 56976 56976 CT
chrXVI 56977 56977 C
chrXVI 56980 56980 AT
chrXVI 56981 56981 T
chrXVI 56982 56982 T
chrXVI 56984 56984 A
chrXVI 57004 57004 A
chrXVI 57046 57046 A
chrXVI 57064 57064 G
chrXVI 57128 57128 AT
chrXVI 57221 57221 AT
chrXVI 57252 57252 T
chrXVI 57254 57254 T
chrXVI 57255 57255 G
chrXVI 57257 57257 G
chrXVI 57287 57287 AT
chrXVI 57292 57292 AT
chrXVI 57329 57329 AT
chrXVI 57343 57343 AT
chrXVI 57358 57358 CG
chrXVI 57361 57361 G
chrXVI 57362 57362 T
chrXVI 57376 57376 CG
chrXVI 57377 57377 AT
chrXVI 57379 57379 CG
chrXVI 57380 57380 AT
chrXVI 57383 57383 C
chrXVI 57384 57384 A
chrXVI 57385 57385 A
chrXVI 57386 57386 G
chrXVI 57414 57414 G
chrXVI 57434 57434 A
chrXVI 57630 57630 A
chrXVI 57677 57677 T
chrXVI 57815 57815 AT
chrXVI 57838 57838 CG
chrXVI 57872 57872 A
chrXVI 57967 57967 AT
chrXVI 57998 57998 A
chrXVI 58001 58001 A
chrXVI 58002 58002 G
chrXVI 58003 58003 G
chrXVI 58007 58007 G
chrXVI 58031 58031 G
chrXVI 58036 58036 C
chrXVI 58037 58037 A
chrXVI 58049 58049 AT
chrXVI 58060 58060 AT
chrXVI 58077 58077 AT
chrXVI 58080 58080 G
chrXVI 58086 58086 AT
chrXVI 58105 58105 AT
chrXVI 58128 58128 AT
chrXVI 58167 58167 CG
chrXVI 58196 58196 CG
chrXVI 58288 58288 T
chrXVI 58392 58392 CG
chrXVI 58413 58413 G
chrXVI 58422 58422 CG
chrXVI 58423 58423 CG
chrXVI 58454 58454 CG
chrXVI 58467 58467 T
chrXVI 58499 58499 C
chrXVI 58508 58508 A
chrXVI 58524 58524 G
chrXVI 58557 58557 AT
chrXVI 58564 58564 C
chrXVI 58565 58565 G
chrXVI 58567 58567 A
chrXVI 58571 58571 CGT
chrXVI 58572 58572 C
chrXVI 58577 58577 AT
chrXVI 58578 58578 A
chrXVI 58579 58579 A
chrXVI 58580 58580 GT
chrXVI 58581 58581 C
chrXVI 58582 58582 G
chrXVI 58583 58583 C
chrXVI 58584 58584 G
chrXVI 58585 58585 A
chrXVI 58586 58586 G
chrXVI 58633 58633 A
chrXVI 58645 58645 G
chrXVI 58791 58791 AGT
chrXVI 58839 58839 CG
chrXVI 58857 58857 CG
chrXVI 58890 58890 AT
chrXVI 58896 58896 CG
chrXVI 58911 58911 CG
chrXVI 58917 58917 AT
chrXVI 58923 58923 A
chrXVI 58941 58941 AT
chrXVI 58989 58989 A
chrXVI 58991 58991 T
chrXVI 58992 58992 C
chrXVI 58993 58993 C
chrXVI 58994 58994 C
chrXVI 58996 58996 A
chrXVI 58997 58997 AG
chrXVI 58998 58998 AG
chrXVI 58999 58999 A
chrXVI 59007 59007 A
chrXVI 59008 59008 A
chrXVI 59009 59009 AC
chrXVI 59010 59010 A
chrXVI 59011 59011 G
chrXVI 59012 59012 G
chrXVI 59013 59013 T
chrXVI 59038 59038 A
chrXVI 59067 59067 A
chrXVI 59070 59070 ACGT
chrXVI 59128 59128 T
chrXVI 59203 59203 C
chrXVI 59204 59204 A
chrXVI 59208 59208 CG
chrXVI 59212 59212 A
chrXVI 59213 59213 C
chrXVI 59214 59214 C
chrXVI 59322 59322 AT
chrXVI 59373 59373 CG
chrXVI 59427 59427 CG
chrXVI 59502 59502 AT
chrXVI 59530 59530 CG
chrXVI 59536 59536 CG
chrXVI 59548 59548 T
chrXVI 59556 59556 AT
chrXVI 59559 59559 T
chrXVI 59561 59561 T
chrXVI 59563 59563 A
chrXVI 59568 59568 AT
chrXVI 59574 59574 AT
chrXVI 59577 59577 T
chrXVI 59580 59580 CG
chrXVI 59587 59587 T
chrXVI 59600 59600 AT
chrXVI 59646 59646 C
chrXVI 59670 59670 AT
chrXVI 59675 59675 CG
chrXVI 59677 59677 AT
chrXVI 59679 59679 AT
chrXVI 59682 59682 CG
chrXVI 59683 59683 CG
chrXVI 59687 59687 T
chrXVI 59692 59692 C
chrXVI 59697 59697 T
chrXVI 59715 59715 AT
chrXVI 59728 59728 AT
chrXVI 59734 59734 G
chrXVI 59739 59739 CG
chrXVI 59748 59748 AT
chrXVI 59779 59779 CG
chrXVI 59793 59793 AT
chrXVI 59795 59795 AT
chrXVI 59813 59813 CG
chrXVI 59818 59818 CG
chrXVI 59849 59849 AT
chrXVI 59862 59862 A
chrXVI 59869 59869 AT
chrXVI 59872 59872 A
chrXVI 59914 59914 AT
chrXVI 59916 59916 CG
chrXVI 59967 59967 AT
chrXVI 59970 59970 AT
chrXVI 59987 59987 CG
chrXVI 59991 59991 CG
chrXVI 59997 59997 CG
chrXVI 60129 60129 AT
chrXVI 60147 60147 AT
chrXVI 60150 60150 CG
chrXVI 60155 60155 CG
chrXVI 60156 60156 CG
chrXVI 60166 60166 CG
chrXVI 60183 60183 A
chrXVI 60187 60187 T
chrXVI 60189 60189 CT
chrXVI 60195 60195 G
chrXVI 60201 60201 T
chrXVI 60210 60210 CG
chrXVI 60218 60218 AT
chrXVI 60387 60387 CG
chrXVI 60404 60404 C
chrXVI 60435 60435 AT
chrXVI 60438 60438 AT
chrXVI 60441 60441 AT
chrXVI 60445 60445 AT
chrXVI 60489 60489 CG
chrXVI 60502 60502 CG
chrXVI 60504 60504 AT
chrXVI 60525 60525 CG
chrXVI 60531 60531 AT
chrXVI 60536 60536 AT
chrXVI 60537 60537 AT
chrXVI 60543 60543 AT
chrXVI 60559 60559 AT
chrXVI 60560 60560 CG
chrXVI 60588 60588 CG
chrXVI 60603 60603 AT
chrXVI 60618 60618 AT
chrXVI 60623 60623 CG
chrXVI 60632 60632 G
chrXVI 60636 60636 AT
chrXVI 60660 60660 CG
chrXVI 60669 60669 CG
chrXVI 60675 60675 AT
chrXVI 60684 60684 AT
chrXVI 60687 60687 CG
chrXVI 60693 60693 AT
chrXVI 60694 60694 ACG
chrXVI 60711 60711 C
chrXVI 60714 60714 T
chrXVI 60723 60723 T
chrXVI 60729 60729 G
chrXVI 60732 60732 G
chrXVI 60755 60755 CG
chrXVI 60769 60769 C
chrXVI 60826 60826 CG
chrXVI 60870 60870 AT
chrXVI 60888 60888 CG
chrXVI 60890 60890 AT
chrXVI 60897 60897 T
chrXVI 60912 60912 AT
chrXVI 60915 60915 A
chrXVI 60924 60924 T
chrXVI 60930 60930 G
chrXVI 60949 60949 CG
chrXVI 60954 60954 AT
chrXVI 60975 60975 C
chrXVI 60994 60994 CG
chrXVI 60996 60996 AT
chrXVI 60999 60999 CG
chrXVI 61008 61008 CG
chrXVI 61014 61014 AT
chrXVI 61017 61017 CG
chrXVI 61023 61023 CG
chrXVI 61029 61029 AT
chrXVI 61032 61032 AT
chrXVI 61038 61038 A
chrXVI 61041 61041 G
chrXVI 61044 61044 T
chrXVI 61066 61066 G
chrXVI 61122 61122 C
chrXVI 61126 61126 CG
chrXVI 61128 61128 AC
chrXVI 61132 61132 G
chrXVI 61134 61134 GT
chrXVI 61137 61137 CG
chrXVI 61143 61143 A
chrXVI 61144 61144 C
chrXVI 61146 61146 T
chrXVI 61152 61152 C
chrXVI 61158 61158 AT
chrXVI 61164 61164 CG
chrXVI 61173 61173 C
chrXVI 61180 61180 AT
chrXVI 61182 61182 CG
chrXVI 61185 61185 CG
chrXVI 61197 61197 G
chrXVI 61209 61209 AT
chrXVI 61212 61212 CG
chrXVI 61215 61215 CG
chrXVI 61218 61218 AT
chrXVI 61221 61221 AT
chrXVI 61225 61225 T
chrXVI 61234 61234 CG
chrXVI 61242 61242 T
chrXVI 61244 61244 A
chrXVI 61248 61248 A
chrXVI 61251 61251 CG
chrXVI 61257 61257 CG
chrXVI 61262 61262 A
chrXVI 61263 61263 CG
chrXVI 61270 61270 CG
chrXVI 61272 61272 AT
chrXVI 61275 61275 CG
chrXVI 61281 61281 CG
chrXVI 61292 61292 A
chrXVI 61293 61293 AT
chrXVI 61335 61335 AT
chrXVI 61344 61344 AT
chrXVI 61347 61347 G
chrXVI 61380 61380 T
chrXVI 61458 61458 A
chrXVI 61482 61482 A
chrXVI 61485 61485 AT
chrXVI 61491 61491 G
chrXVI 61497 61497 A
chrXVI 61501 61501 A
chrXVI 61503 61503 T
chrXVI 61519 61519 AT
chrXVI 61521 61521 AT
chrXVI 61534 61534 CG
chrXVI 61540 61540 AT
chrXVI 61546 61546 AT
chrXVI 61566 61566 T
chrXVI 61568 61568 T
chrXVI 61569 61569 T
chrXVI 61575 61575 CG
chrXVI 61581 61581 AC
chrXVI 61584 61584 AT
chrXVI 61590 61590 AT
chrXVI 61599 61599 AT
chrXVI 61605 61605 CG
chrXVI 61608 61608 CG
chrXVI 61638 61638 C
chrXVI 61644 61644 A
chrXVI 61647 61647 G
chrXVI 61662 61662 G
chrXVI 61665 61665 A
chrXVI 61692 61692 C
chrXVI 61713 61713 AT
chrXVI 61743 61743 CG
chrXVI 61746 61746 CG
chrXVI 61750 61750 CG
chrXVI 61755 61755 AT
chrXVI 61756 61756 CG
chrXVI 61758 61758 G
chrXVI 61767 61767 CG
chrXVI 61768 61768 CG
chrXVI 61784 61784 CG
chrXVI 61785 61785 CG
chrXVI 61791 61791 AT
chrXVI 61793 61793 C
chrXVI 61797 61797 AT
chrXVI 61800 61800 CG
chrXVI 61825 61825 C
chrXVI 61828 61828 G
chrXVI 61830 61830 T
chrXVI 61831 61831 C
chrXVI 61832 61832 T
chrXVI 61835 61835 T
chrXVI 61872 61872 CG
chrXVI 61912 61912 CG
chrXVI 61938 61938 AT
chrXVI 61940 61940 T
chrXVI 61956 61956 A
chrXVI 61958 61958 A
chrXVI 61959 61959 C
chrXVI 61962 61962 C
chrXVI 61986 61986 C
chrXVI 61998 61998 AT
chrXVI 62025 62025 AT
chrXVI 62026 62026 CT
chrXVI 62027 62027 AC
chrXVI 62028 62028 CG
chrXVI 62029 62029 CGT
chrXVI 62030 62030 AG
chrXVI 62031 62031 AT
chrXVI 62032 62032 ACT
chrXVI 62033 62033 ACT
chrXVI 62034 62034 ACG
chrXVI 62035 62035 ACT
chrXVI 62036 62036 ACT
chrXVI 62037 62037 ACG
chrXVI 62038 62038 CGT
chrXVI 62046 62046 G
chrXVI 62049 62049 AT
chrXVI 62051 62051 GT
chrXVI 62053 62053 C
chrXVI 62055 62055 C
chrXVI 62058 62058 AC
chrXVI 62059 62059 C
chrXVI 62060 62060 A
chrXVI 62062 62062 CG
chrXVI 62076 62076 G
chrXVI 62081 62081 T
chrXVI 62082 62082 CG
chrXVI 62085 62085 G
chrXVI 62098 62098 G
chrXVI 62103 62103 T
chrXVI 62116 62116 C
chrXVI 62119 62119 G
chrXVI 62121 62121 A
chrXVI 62122 62122 T
chrXVI 62132 62132 A
chrXVI 62135 62135 G
chrXVI 62136 62136 C
chrXVI 62137 62137 T
chrXVI 62144 62144 CG
chrXVI 62145 62145 A
chrXVI 62146 62146 AT
chrXVI 62147 62147 G
chrXVI 62149 62149 CG
chrXVI 62151 62151 AT
chrXVI 62152 62152 AC
chrXVI 62157 62157 A
chrXVI 62164 62164 T
chrXVI 62165 62165 A
chrXVI 62189 62189 C
chrXVI 62190 62190 AT
chrXVI 62191 62191 G
chrXVI 62192 62192 CT
chrXVI 62193 62193 AG
chrXVI 62194 62194 AT
chrXVI 62195 62195 T
chrXVI 62196 62196 T
chrXVI 62197 62197 A
chrXVI 62198 62198 GT
chrXVI 62199 62199 G
chrXVI 62200 62200 AT
chrXVI 62205 62205 C
chrXVI 62209 62209 T
chrXVI 62212 62212 AT
chrXVI 62213 62213 A
chrXVI 62214 62214 T
chrXVI 62215 62215 AC
chrXVI 62216 62216 C
chrXVI 62217 62217 G
chrXVI 62218 62218 C
chrXVI 62219 62219 GT
chrXVI 62220 62220 ACT
chrXVI 62224 62224 C
chrXVI 62226 62226 T
chrXVI 62230 62230 CG
chrXVI 62231 62231 G
chrXVI 62236 62236 C
chrXVI 62239 62239 G
chrXVI 62240 62240 T
chrXVI 62241 62241 A
chrXVI 62242 62242 A
chrXVI 62243 62243 C
chrXVI 62245 62245 A
chrXVI 62247 62247 G
chrXVI 62250 62250 G
chrXVI 62251 62251 AC
chrXVI 62252 62252 G
chrXVI 62254 62254 G
chrXVI 62256 62256 CG
chrXVI 62257 62257 T
chrXVI 62259 62259 C
chrXVI 62260 62260 A
chrXVI 62262 62262 A
chrXVI 62263 62263 ACG
chrXVI 62264 62264 AT
chrXVI 62265 62265 GT
chrXVI 62269 62269 A
chrXVI 62271 62271 T
chrXVI 62273 62273 AC
chrXVI 62274 62274 GT
chrXVI 62275 62275 AG
chrXVI 62277 62277 C
chrXVI 62279 62279 AG
chrXVI 62280 62280 AG
chrXVI 62281 62281 AT
chrXVI 62284 62284 T
chrXVI 62290 62290 T
chrXVI 62291 62291 A
chrXVI 62294 62294 C
chrXVI 62298 62298 G
chrXVI 62299 62299 AC
chrXVI 62301 62301 C
chrXVI 62302 62302 ACG
chrXVI 62303 62303 AGT
chrXVI 62304 62304 CG
chrXVI 62305 62305 ACT
chrXVI 62307 62307 CG
chrXVI 62308 62308 C
chrXVI 62310 62310 AT
chrXVI 62311 62311 AT
chrXVI 62313 62313 G
chrXVI 62318 62318 A
chrXVI 62320 62320 C
chrXVI 62321 62321 CGT
chrXVI 62322 62322 C
chrXVI 62325 62325 C
chrXVI 62326 62326 CG
chrXVI 62327 62327 C
chrXVI 62328 62328 T
chrXVI 62329 62329 C
chrXVI 62330 62330 T
chrXVI 62331 62331 G
chrXVI 62333 62333 AT
chrXVI 62334 62334 CG
chrXVI 62336 62336 AC
chrXVI 62337 62337 AT
chrXVI 62339 62339 G
chrXVI 62342 62342 AT
chrXVI 62343 62343 T
chrXVI 62346 62346 CG
chrXVI 62350 62350 CG
chrXVI 62351 62351 C
chrXVI 62352 62352 CG
chrXVI 62353 62353 C
chrXVI 62354 62354 T
chrXVI 62355 62355 A
chrXVI 62356 62356 AGT
chrXVI 62358 62358 AT
chrXVI 62359 62359 AT
chrXVI 62361 62361 ACGT
chrXVI 62362 62362 CG
chrXVI 62363 62363 T
chrXVI 62364 62364 CG
chrXVI 62365 62365 A
chrXVI 62366 62366 AT
chrXVI 62367 62367 AT
chrXVI 62369 62369 AT
chrXVI 62370 62370 AT
chrXVI 62372 62372 AT
chrXVI 62373 62373 CG
chrXVI 62374 62374 AGT
chrXVI 62375 62375 GT
chrXVI 62376 62376 ACGT
chrXVI 62377 62377 ACGT
chrXVI 62378 62378 ACGT
chrXVI 62379 62379 ACGT
chrXVI 62380 62380 ACGT
chrXVI 62381 62381 ACGT
chrXVI 62382 62382 ACGT
chrXVI 62383 62383 ACGT
chrXVI 62384 62384 ACGT
chrXVI 62385 62385 ACGT
chrXVI 62386 62386 ACGT
chrXVI 62387 62387 ACGT
chrXVI 62388 62388 CGT
chrXVI 62389 62389 CG
chrXVI 62390 62390 AT
chrXVI 62391 62391 C
chrXVI 62396 62396 G
chrXVI 62399 62399 G
chrXVI 62401 62401 GT
chrXVI 62403 62403 C
chrXVI 62408 62408 AC
chrXVI 62409 62409 C
chrXVI 62410 62410 A
chrXVI 62426 62426 G
chrXVI 62431 62431 T
chrXVI 62432 62432 A
chrXVI 62435 62435 G
chrXVI 62448 62448 G
chrXVI 62453 62453 T
chrXVI 62466 62466 C
chrXVI 62469 62469 G
chrXVI 62471 62471 A
chrXVI 62472 62472 CG
chrXVI 62482 62482 AT
chrXVI 62494 62494 C
chrXVI 62495 62495 A
chrXVI 62496 62496 A
chrXVI 62499 62499 CG
chrXVI 62501 62501 AT
chrXVI 62502 62502 C
chrXVI 62507 62507 A
chrXVI 62514 62514 T
chrXVI 62515 62515 A
chrXVI 62523 62523 C
chrXVI 62524 62524 A
chrXVI 62525 62525 CT
chrXVI 62526 62526 C
chrXVI 62527 62527 G
chrXVI 62539 62539 C
chrXVI 62540 62540 A
chrXVI 62542 62542 T
chrXVI 62543 62543 G
chrXVI 62544 62544 A
chrXVI 62548 62548 G
chrXVI 62550 62550 ACT
chrXVI 62562 62562 CG
chrXVI 62564 62564 C
chrXVI 62565 62565 GT
chrXVI 62566 62566 T
chrXVI 62569 62569 CG
chrXVI 62589 62589 AT
chrXVI 62597 62597 A
chrXVI 62602 62602 CG
chrXVI 62603 62603 C
chrXVI 62604 62604 AT
chrXVI 62610 62610 CG
chrXVI 62612 62612 C
chrXVI 62615 62615 T
chrXVI 62616 62616 G
chrXVI 62618 62618 T
chrXVI 62619 62619 G
chrXVI 62620 62620 G
chrXVI 62625 62625 T
chrXVI 62626 62626 T
chrXVI 62628 62628 ACGT
chrXVI 62632 62632 A
chrXVI 62646 62646 CG
chrXVI 62647 62647 AGT
chrXVI 62648 62648 AC
chrXVI 62649 62649 A
chrXVI 62650 62650 G
chrXVI 62651 62651 A
chrXVI 62652 62652 T
chrXVI 62653 62653 G
chrXVI 62654 62654 C
chrXVI 62655 62655 G
chrXVI 62656 62656 T
chrXVI 62657 62657 G
chrXVI 62658 62658 CG
chrXVI 62659 62659 AT
chrXVI 62660 62660 T
chrXVI 62661 62661 AT
chrXVI 62662 62662 AT
chrXVI 62663 62663 AT
chrXVI 62664 62664 A
chrXVI 62667 62667 ACGT
chrXVI 62668 62668 A
chrXVI 62669 62669 AT
chrXVI 62670 62670 CG
chrXVI 62674 62674 AT
chrXVI 62675 62675 ACT
chrXVI 62676 62676 AT
chrXVI 62678 62678 AT
chrXVI 62698 62698 AT
chrXVI 62699 62699 CG
chrXVI 62701 62701 A
chrXVI 62703 62703 G
chrXVI 62706 62706 CG
chrXVI 62707 62707 AT
chrXVI 62711 62711 CG
chrXVI 62712 62712 CG
chrXVI 62713 62713 AT
chrXVI 62714 62714 AGT
chrXVI 62715 62715 AC
chrXVI 62716 62716 G
chrXVI 62717 62717 AC
chrXVI 62718 62718 AT
chrXVI 62721 62721 ACGT
chrXVI 62722 62722 ACT
chrXVI 62723 62723 ACGT
chrXVI 62724 62724 AG
chrXVI 62725 62725 CGT
chrXVI 62726 62726 ACGT
chrXVI 62727 62727 CGT
chrXVI 62728 62728 ACGT
chrXVI 62729 62729 CT
chrXVI 62730 62730 AT
chrXVI 62731 62731 A
chrXVI 62732 62732 T
chrXVI 62772 62772 A
chrXVI 62774 62774 CT
chrXVI 62775 62775 AG
chrXVI 62776 62776 T
chrXVI 62783 62783 G
chrXVI 62789 62789 G
chrXVI 62797 62797 G
chrXVI 62800 62800 A
chrXVI 62803 62803 T
chrXVI 62818 62818 C
chrXVI 62830 62830 G
chrXVI 62844 62844 A
chrXVI 62860 62860 T
chrXVI 62861 62861 C
chrXVI 62864 62864 G
chrXVI 62868 62868 A
chrXVI 62871 62871 G
chrXVI 62873 62873 G
chrXVI 62878 62878 G
chrXVI 62881 62881 AT
chrXVI 62883 62883 AT
chrXVI 62888 62888 CG
chrXVI 62889 62889 CG
chrXVI 75693 75693 T
chrXVI 75694 75694 CT
chrXVI 75695 75695 T
chrXVI 75702 75702 G
chrXVI 75714 75714 A
chrXVI 75795 75795 AT
chrXVI 75810 75810 AT
chrXVI 75819 75819 AT
chrXVI 75822 75822 AT
chrXVI 75824 75824 CG
chrXVI 96718 96718 A
chrXVI 96724 96724 T
chrXVI 96733 96733 C
chrXVI 96736 96736 A
chrXVI 96760 96760 A
chrXVI 96874 96874 CG
chrXVI 96877 96877 CG
chrXVI 96895 96895 CG
chrXVI 96904 96904 AT
chrXVI 96910 96910 AT
chrXVI 96934 96934 C
chrXVI 96955 96955 G
chrXVI 96958 96958 A
chrXVI 96961 96961 C
chrXVI 96985 96985 G
chrXVI 97027 97027 T
chrXVI 97075 97075 CG
chrXVI 97099 97099 AT
chrXVI 97135 97135 AT
chrXVI 97138 97138 AT
chrXVI 97144 97144 CG
chrXVI 97183 97183 T
chrXVI 97201 97201 G
chrXVI 97210 97210 A
chrXVI 97240 97240 A
chrXVI 97255 97255 C
chrXVI 97405 97405 G
chrXVI 97429 97429 T
chrXVI 97432 97432 C
chrXVI 97441 97441 A
chrXVI 97462 97462 A
chrXVI 97510 97510 AT
chrXVI 97582 97582 CG
chrXVI 97609 97609 CG
chrXVI 97621 97621 CG
chrXVI 97633 97633 AT
chrXVI 97663 97663 CG
chrXVI 97696 97696 AT
chrXVI 97735 97735 AT
chrXVI 97765 97765 CG
chrXVI 97798 97798 AT
chrXVI 97801 97801 AT
chrXVI 97816 97816 CG
chrXVI 98203 98203 A
chrXVI 98207 98207 T
chrXVI 98212 98212 G
chrXVI 98221 98221 T
chrXVI 98236 98236 G
chrXVI 98317 98317 AT
chrXVI 98323 98323 AT
chrXVI 98335 98335 AT
chrXVI 98350 98350 AT
chrXVI 98353 98353 CG
chrXVI 98509 98509 G
chrXVI 98515 98515 G
chrXVI 98521 98521 G
chrXVI 98560 98560 A
chrXVI 98590 98590 G
chrXVI 98619 98619 CG
chrXVI 98628 98628 AT
chrXVI 135780 135780 A
chrXVI 135781 135781 T
chrXVI 135782 135782 A
chrXVI 135785 135785 A
chrXVI 135786 135786 T
chrXVI 135795 135795 T
chrXVI 135804 135804 C
chrXVI 135960 135960 C
chrXVI 136128 136128 C
chrXVI 136444 136444 T
chrXVI 136448 136448 C
chrXVI 136449 136449 C
chrXVI 136453 136453 G
chrXVI 136454 136454 A
chrXVI 174063 174063 T
chrXVI 174066 174066 C
chrXVI 174067 174067 A
chrXVI 174087 174087 G
chrXVI 174093 174093 C
chrXVI 174252 174252 CG
chrXVI 174387 174387 CG
chrXVI 174633 174633 CG
chrXVI 174636 174636 AT
chrXVI 174678 174678 CG
chrXVI 174691 174691 AT
chrXVI 174693 174693 CG
chrXVI 193905 193905 A
chrXVI 193924 193924 C
chrXVI 193935 193935 G
chrXVI 193956 193956 A
chrXVI 193968 193968 CG
chrXVI 193987 193987 T
chrXVI 193998 193998 A
chrXVI 194019 194019 G
chrXVI 194031 194031 A
chrXVI 194050 194050 T
chrXVI 194055 194055 G
chrXVI 194056 194056 T
chrXVI 194061 194061 A
chrXVI 194064 194064 C
chrXVI 194080 194080 T
chrXVI 194113 194113 C
chrXVI 194118 194118 A
chrXVI 194119 194119 C
chrXVI 194124 194124 G
chrXVI 194127 194127 T
chrXVI 194143 194143 A
chrXVI 210185 210185 C
chrXVI 210187 210187 A
chrXVI 210284 210284 CG
chrXVI 210285 210285 CG
chrXVI 210286 210286 AT
chrXVI 210290 210290 CG
chrXVI 211560 211560 A
chrXVI 211561 211561 GT
chrXVI 211562 211562 G
chrXVI 211563 211563 C
chrXVI 211564 211564 AG
chrXVI 211565 211565 AC
chrXVI 211566 211566 AT
chrXVI 211567 211567 ACG
chrXVI 211568 211568 CGT
chrXVI 211569 211569 AGT
chrXVI 211570 211570 AGT
chrXVI 211571 211571 CGT
chrXVI 211572 211572 ACT
chrXVI 211573 211573 ACG
chrXVI 211574 211574 CGT
chrXVI 211575 211575 CGT
chrXVI 211576 211576 CGT
chrXVI 211584 211584 G
chrXVI 211587 211587 G
chrXVI 211589 211589 GT
chrXVI 211591 211591 C
chrXVI 211596 211596 AC
chrXVI 211597 211597 C
chrXVI 211598 211598 A
chrXVI 211614 211614 G
chrXVI 211619 211619 T
chrXVI 211620 211620 A
chrXVI 211623 211623 G
chrXVI 211636 211636 G
chrXVI 211641 211641 T
chrXVI 211654 211654 C
chrXVI 211657 211657 G
chrXVI 211659 211659 G
chrXVI 211660 211660 T
chrXVI 211670 211670 AT
chrXVI 211682 211682 C
chrXVI 211683 211683 A
chrXVI 211684 211684 A
chrXVI 211687 211687 CG
chrXVI 211689 211689 AT
chrXVI 211690 211690 C
chrXVI 211695 211695 A
chrXVI 211702 211702 T
chrXVI 211703 211703 A
chrXVI 211713 211713 T
chrXVI 211715 211715 G
chrXVI 211727 211727 C
chrXVI 211728 211728 A
chrXVI 211730 211730 T
chrXVI 211731 211731 G
chrXVI 211732 211732 A
chrXVI 211735 211735 C
chrXVI 211736 211736 G
chrXVI 211738 211738 ACT
chrXVI 211750 211750 CG
chrXVI 211752 211752 C
chrXVI 211753 211753 GT
chrXVI 211754 211754 T
chrXVI 211757 211757 CG
chrXVI 211777 211777 AT
chrXVI 211785 211785 A
chrXVI 211790 211790 CG
chrXVI 211791 211791 C
chrXVI 211792 211792 AT
chrXVI 211798 211798 AT
chrXVI 211800 211800 C
chrXVI 211803 211803 T
chrXVI 211804 211804 G
chrXVI 211806 211806 T
chrXVI 211807 211807 G
chrXVI 211808 211808 G
chrXVI 211816 211816 ACG
chrXVI 211820 211820 A
chrXVI 211834 211834 CG
chrXVI 211835 211835 AGT
chrXVI 211836 211836 AC
chrXVI 211837 211837 A
chrXVI 211838 211838 G
chrXVI 211839 211839 A
chrXVI 211840 211840 CG
chrXVI 211841 211841 G
chrXVI 211842 211842 C
chrXVI 211843 211843 G
chrXVI 211844 211844 T
chrXVI 211845 211845 G
chrXVI 211846 211846 G
chrXVI 211855 211855 ACGT
chrXVI 211856 211856 A
chrXVI 211862 211862 AT
chrXVI 211863 211863 T
chrXVI 211886 211886 AT
chrXVI 211887 211887 CG
chrXVI 211891 211891 G
chrXVI 211894 211894 C
chrXVI 211895 211895 T
chrXVI 211899 211899 T
chrXVI 211900 211900 CG
chrXVI 211901 211901 AGT
chrXVI 211902 211902 CG
chrXVI 211903 211903 C
chrXVI 211905 211905 AC
chrXVI 211906 211906 AT
chrXVI 211909 211909 ACT
chrXVI 211910 211910 ACT
chrXVI 211911 211911 ACGT
chrXVI 211912 211912 AC
chrXVI 211913 211913 GT
chrXVI 211914 211914 C
chrXVI 211915 211915 T
chrXVI 211916 211916 AGT
chrXVI 211920 211920 T
chrXVI 211921 211921 G
chrXVI 281257 281257 G
chrXVI 281262 281262 A
chrXVI 281268 281268 G
chrXVI 281269 281269 G
chrXVI 281272 281272 T
chrXVI 281300 281300 A
chrXVI 281378 281378 AT
chrXVI 281396 281396 CG
chrXVI 281400 281400 CG
chrXVI 281401 281401 AT
chrXVI 281404 281404 T
chrXVI 377286 377286 C
chrXVI 377288 377288 T
chrXVI 377289 377289 A
chrXVI 377290 377290 C
chrXVI 377330 377330 G
chrXVI 377336 377336 T
chrXVI 377648 377648 T
chrXVI 377861 377861 G
chrXVI 377873 377873 A
chrXVI 377975 377975 G
chrXVI 377998 377998 G
chrXVI 378001 378001 A
chrXVI 378007 378007 A
chrXVI 378008 378008 A
chrXVI 405462 405462 T
chrXVI 405471 405471 T
chrXVI 405474 405474 C
chrXVI 405477 405477 T
chrXVI 405492 405492 A
chrXVI 405569 405569 G
chrXVI 405570 405570 A
chrXVI 405588 405588 T
chrXVI 405594 405594 A
chrXVI 405597 405597 G
chrXVI 405603 405603 A
chrXVI 405822 405822 C
chrXVI 405825 405825 C
chrXVI 405846 405846 A
chrXVI 405870 405870 C
chrXVI 405882 405882 A
chrXVI 405909 405909 A
chrXVI 405924 405924 C
chrXVI 405933 405933 T
chrXVI 405960 405960 T
chrXVI 405978 405978 C
chrXVI 407137 407137 T
chrXVI 407140 407140 T
chrXVI 407143 407143 T
chrXVI 407153 407153 G
chrXVI 407224 407224 T
chrXVI 407245 407245 T
chrXVI 407260 407260 T
chrXVI 407308 407308 T
chrXVI 407309 407309 C
chrXVI 407311 407311 A
chrXVI 407317 407317 A
chrXVI 407323 407323 A
chrXVI 407329 407329 A
chrXVI 407353 407353 C
chrXVI 407356 407356 G
chrXVI 407413 407413 T
chrXVI 407419 407419 T
chrXVI 407434 407434 T
chrXVI 407476 407476 C
chrXVI 407479 407479 T
chrXVI 407509 407509 G
chrXVI 407512 407512 C
chrXVI 407530 407530 T
chrXVI 435870 435870 A
chrXVI 435874 435874 T
chrXVI 435876 435876 A
chrXVI 435877 435877 G
chrXVI 435880 435880 C
chrXVI 435881 435881 AT
chrXVI 435882 435882 C
chrXVI 435883 435883 T
chrXVI 435970 435970 A
chrXVI 435971 435971 A
chrXVI 435972 435972 T
chrXVI 435976 435976 G
chrXVI 435979 435979 A
chrXVI 435980 435980 A
chrXVI 435982 435982 T
chrXVI 435983 435983 T
chrXVI 435984 435984 T
chrXVI 436878 436878 C
chrXVI 436879 436879 G
chrXVI 436880 436880 AC
chrXVI 436881 436881 ACG
chrXVI 436882 436882 GT
chrXVI 436883 436883 ACG
chrXVI 436884 436884 AG
chrXVI 436885 436885 CG
chrXVI 436886 436886 CG
chrXVI 436887 436887 AT
chrXVI 436888 436888 CGT
chrXVI 436889 436889 CGT
chrXVI 436907 436907 T
chrXVI 436913 436913 A
chrXVI 436930 436930 A
chrXVI 436932 436932 A
chrXVI 436934 436934 T
chrXVI 436937 436937 T
chrXVI 436963 436963 CT
chrXVI 436964 436964 T
chrXVI 436966 436966 T
chrXVI 436968 436968 C
chrXVI 436969 436969 A
chrXVI 436981 436981 T
chrXVI 436998 436998 AT
chrXVI 437017 437017 AT
chrXVI 437033 437033 A
chrXVI 437039 437039 T
chrXVI 437079 437079 AT
chrXVI 437088 437088 CG
chrXVI 437089 437089 AT
chrXVI 437095 437095 T
chrXVI 437096 437096 AT
chrXVI 437098 437098 GT
chrXVI 437100 437100 C
chrXVI 437101 437101 A
chrXVI 437103 437103 CG
chrXVI 437107 437107 CG
chrXVI 437118 437118 CG
chrXVI 437123 437123 C
chrXVI 437156 437156 AT
chrXVI 437157 437157 AT
chrXVI 437181 437181 AT
chrXVI 437182 437182 CG
chrXVI 437199 437199 CG
chrXVI 437210 437210 G
chrXVI 437211 437211 AT
chrXVI 437229 437229 AT
chrXVI 437235 437235 AT
chrXVI 437241 437241 CG
chrXVI 437261 437261 ACG
chrXVI 437262 437262 ACGT
chrXVI 437263 437263 AGT
chrXVI 437264 437264 ACG
chrXVI 437265 437265 ACGT
chrXVI 437266 437266 ACGT
chrXVI 437267 437267 ACGT
chrXVI 437268 437268 ACGT
chrXVI 437269 437269 ACG
chrXVI 437270 437270 C
chrXVI 437271 437271 ACT
chrXVI 437272 437272 ACGT
chrXVI 437273 437273 AT
chrXVI 437274 437274 T
chrXVI 437276 437276 A
chrXVI 437277 437277 T
chrXVI 437831 437831 AT
chrXVI 437969 437969 AT
chrXVI 437971 437971 CG
chrXVI 438257 438257 CG
chrXVI 438940 438940 CG
chrXVI 438948 438948 CG
chrXVI 438996 438996 AT
chrXVI 439435 439435 AT
chrXVI 439445 439445 C
chrXVI 439446 439446 CG
chrXVI 439447 439447 T
chrXVI 439449 439449 A
chrXVI 439450 439450 A
chrXVI 439451 439451 A
chrXVI 439453 439453 T
chrXVI 439454 439454 G
chrXVI 439458 439458 CG
chrXVI 439459 439459 AT
chrXVI 439461 439461 CG
chrXVI 439463 439463 AT
chrXVI 439465 439465 A
chrXVI 439466 439466 C
chrXVI 439467 439467 G
chrXVI 439506 439506 T
chrXVI 439509 439509 T
chrXVI 439614 439614 AT
chrXVI 439626 439626 CG
chrXVI 439654 439654 AT
chrXVI 439792 439792 CG
chrXVI 439876 439876 AT
chrXVI 440120 440120 CG
chrXVI 440129 440129 CG
chrXVI 440153 440153 AT
chrXVI 440187 440187 AT
chrXVI 440382 440382 CG
chrXVI 440440 440440 AT
chrXVI 440531 440531 AT
chrXVI 440541 440541 AT
chrXVI 440562 440562 CG
chrXVI 440721 440721 AT
chrXVI 440723 440723 CG
chrXVI 440871 440871 CG
chrXVI 441327 441327 AT
chrXVI 441332 441332 CG
chrXVI 441489 441489 AT
chrXVI 441540 441540 CG
chrXVI 441544 441544 CG
chrXVI 441566 441566 T
chrXVI 441571 441571 G
chrXVI 441572 441572 T
chrXVI 441574 441574 C
chrXVI 441575 441575 G
chrXVI 441576 441576 CG
chrXVI 441577 441577 G
chrXVI 441578 441578 G
chrXVI 441579 441579 G
chrXVI 441580 441580 A
chrXVI 441581 441581 CT
chrXVI 441582 441582 G
chrXVI 441584 441584 A
chrXVI 441587 441587 C
chrXVI 441595 441595 G
chrXVI 441806 441806 CG
chrXVI 441818 441818 CG
chrXVI 442056 442056 CG
chrXVI 442061 442061 C
chrXVI 442070 442070 G
chrXVI 442071 442071 T
chrXVI 442078 442078 AT
chrXVI 442081 442081 AT
chrXVI 442083 442083 G
chrXVI 442084 442084 T
chrXVI 442085 442085 A
chrXVI 442520 442520 CG
chrXVI 442597 442597 CG
chrXVI 442723 442723 CG
chrXVI 442727 442727 C
chrXVI 442728 442728 A
chrXVI 442729 442729 C
chrXVI 442730 442730 A
chrXVI 442733 442733 AT
chrXVI 442734 442734 ACT
chrXVI 442735 442735 AT
chrXVI 442736 442736 CG
chrXVI 442737 442737 AGT
chrXVI 442738 442738 AT
chrXVI 442739 442739 AT
chrXVI 442740 442740 AGT
chrXVI 442741 442741 CT
chrXVI 442759 442759 AT
chrXVI 442765 442765 A
chrXVI 442782 442782 A
chrXVI 442784 442784 A
chrXVI 442786 442786 T
chrXVI 442789 442789 T
chrXVI 442815 442815 CT
chrXVI 442816 442816 T
chrXVI 442818 442818 T
chrXVI 442820 442820 C
chrXVI 442821 442821 A
chrXVI 442833 442833 T
chrXVI 442850 442850 AT
chrXVI 442869 442869 AT
chrXVI 442885 442885 A
chrXVI 442891 442891 T
chrXVI 442931 442931 AT
chrXVI 442940 442940 CG
chrXVI 442941 442941 AT
chrXVI 442947 442947 T
chrXVI 442948 442948 AT
chrXVI 442950 442950 GT
chrXVI 442952 442952 C
chrXVI 442953 442953 A
chrXVI 442955 442955 CG
chrXVI 442959 442959 CG
chrXVI 442970 442970 CG
chrXVI 442975 442975 C
chrXVI 443008 443008 AT
chrXVI 443009 443009 AT
chrXVI 443033 443033 AT
chrXVI 443034 443034 CG
chrXVI 443051 443051 CG
chrXVI 443062 443062 G
chrXVI 443063 443063 AT
chrXVI 443081 443081 AT
chrXVI 443087 443087 AT
chrXVI 443093 443093 CG
chrXVI 443113 443113 ACGT
chrXVI 443114 443114 ACGT
chrXVI 443115 443115 AGT
chrXVI 443116 443116 ACGT
chrXVI 443117 443117 CGT
chrXVI 443118 443118 ACGT
chrXVI 443119 443119 ACT
chrXVI 443120 443120 GT
chrXVI 443121 443121 ACT
chrXVI 443122 443122 AT
chrXVI 443123 443123 AGT
chrXVI 443124 443124 ACGT
chrXVI 443125 443125 CG
chrXVI 484429 484429 C
chrXVI 484442 484442 T
chrXVI 484444 484444 G
chrXVI 484456 484456 G
chrXVI 484489 484489 T
chrXVI 484531 484531 AT
chrXVI 484717 484717 A
chrXVI 484720 484720 A
chrXVI 484753 484753 T
chrXVI 484768 484768 A
chrXVI 484783 484783 T
chrXVI 484846 484846 AT
chrXVI 484894 484894 AT
chrXVI 484909 484909 AT
chrXVI 484912 484912 AT
chrXVI 484933 484933 AT
chrXVI 484942 484942 A
chrXVI 560182 560182 T
chrXVI 560183 560183 G
chrXVI 560184 560184 CG
chrXVI 560185 560185 GT
chrXVI 560186 560186 GT
chrXVI 560187 560187 CGT
chrXVI 560188 560188 T
chrXVI 560189 560189 GT
chrXVI 560190 560190 GT
chrXVI 560191 560191 CT
chrXVI 560192 560192 AC
chrXVI 560193 560193 CT
chrXVI 560194 560194 AT
chrXVI 560195 560195 GT
chrXVI 560196 560196 T
chrXVI 560204 560204 C
chrXVI 560235 560235 T
chrXVI 560243 560243 A
chrXVI 560284 560284 G
chrXVI 560290 560290 A
chrXVI 560291 560291 T
chrXVI 560293 560293 CT
chrXVI 560294 560294 AG
chrXVI 560295 560295 A
chrXVI 560296 560296 AC
chrXVI 560297 560297 AT
chrXVI 560299 560299 G
chrXVI 560300 560300 C
chrXVI 560301 560301 CT
chrXVI 560302 560302 T
chrXVI 560465 560465 T
chrXVI 560466 560466 AG
chrXVI 560467 560467 CG
chrXVI 560468 560468 AC
chrXVI 560469 560469 ACG
chrXVI 560470 560470 CGT
chrXVI 560471 560471 AGT
chrXVI 560472 560472 ACG
chrXVI 560473 560473 CGT
chrXVI 560474 560474 CGT
chrXVI 560475 560475 ACG
chrXVI 560476 560476 CGT
chrXVI 560477 560477 ACG
chrXVI 560478 560478 CGT
chrXVI 560479 560479 ACG
chrXVI 560480 560480 AGT
chrXVI 560485 560485 A
chrXVI 560491 560491 G
chrXVI 560492 560492 G
chrXVI 560503 560503 T
chrXVI 560504 560504 T
chrXVI 560509 560509 A
chrXVI 560510 560510 T
chrXVI 560511 560511 CT
chrXVI 560512 560512 G
chrXVI 560513 560513 AG
chrXVI 560514 560514 AC
chrXVI 560515 560515 T
chrXVI 560516 560516 C
chrXVI 560517 560517 A
chrXVI 560521 560521 C
chrXVI 560522 560522 G
chrXVI 560525 560525 C
chrXVI 560526 560526 A
chrXVI 560527 560527 T
chrXVI 560528 560528 C
chrXVI 560530 560530 C
chrXVI 560532 560532 A
chrXVI 560533 560533 C
chrXVI 560534 560534 A
chrXVI 560546 560546 T
chrXVI 560548 560548 T
chrXVI 560549 560549 G
chrXVI 560550 560550 T
chrXVI 560551 560551 CG
chrXVI 560552 560552 A
chrXVI 560553 560553 GT
chrXVI 560557 560557 C
chrXVI 560558 560558 T
chrXVI 560559 560559 G
chrXVI 560562 560562 G
chrXVI 560563 560563 A
chrXVI 560565 560565 C
chrXVI 560566 560566 G
chrXVI 560567 560567 G
chrXVI 560568 560568 C
chrXVI 560569 560569 G
chrXVI 560575 560575 A
chrXVI 560576 560576 G
chrXVI 560578 560578 A
chrXVI 560581 560581 A
chrXVI 560589 560589 AT
chrXVI 560592 560592 CG
chrXVI 560595 560595 G
chrXVI 560596 560596 A
chrXVI 560604 560604 T
chrXVI 560606 560606 AT
chrXVI 560607 560607 CG
chrXVI 560608 560608 A
chrXVI 560609 560609 AT
chrXVI 560612 560612 A
chrXVI 560613 560613 A
chrXVI 560615 560615 G
chrXVI 560616 560616 A
chrXVI 560617 560617 A
chrXVI 560618 560618 T
chrXVI 560619 560619 AT
chrXVI 560622 560622 AT
chrXVI 560623 560623 ACG
chrXVI 560624 560624 CG
chrXVI 560628 560628 G
chrXVI 560629 560629 AT
chrXVI 560630 560630 ACT
chrXVI 560631 560631 G
chrXVI 560632 560632 AG
chrXVI 560633 560633 CGT
chrXVI 560634 560634 T
chrXVI 560635 560635 ACT
chrXVI 560636 560636 AT
chrXVI 560637 560637 CG
chrXVI 560640 560640 T
chrXVI 560641 560641 G
chrXVI 560649 560649 AT
chrXVI 560650 560650 ACGT
chrXVI 560651 560651 A
chrXVI 560652 560652 CG
chrXVI 560654 560654 CGT
chrXVI 560655 560655 AT
chrXVI 560656 560656 G
chrXVI 560657 560657 AT
chrXVI 560658 560658 A
chrXVI 560659 560659 CG
chrXVI 560663 560663 AT
chrXVI 560664 560664 T
chrXVI 560665 560665 T
chrXVI 560666 560666 AT
chrXVI 560667 560667 C
chrXVI 560668 560668 CG
chrXVI 560670 560670 C
chrXVI 560672 560672 A
chrXVI 560673 560673 C
chrXVI 560674 560674 CG
chrXVI 560675 560675 T
chrXVI 560676 560676 CG
chrXVI 560677 560677 GT
chrXVI 560678 560678 AT
chrXVI 560679 560679 AT
chrXVI 560680 560680 C
chrXVI 560682 560682 A
chrXVI 560684 560684 G
chrXVI 560688 560688 A
chrXVI 560689 560689 CG
chrXVI 560691 560691 CG
chrXVI 560693 560693 C
chrXVI 560696 560696 CT
chrXVI 560697 560697 A
chrXVI 560699 560699 AT
chrXVI 560700 560700 ACG
chrXVI 560701 560701 A
chrXVI 560702 560702 CGT
chrXVI 560708 560708 T
chrXVI 560710 560710 AC
chrXVI 560711 560711 CGT
chrXVI 560712 560712 ACGT
chrXVI 560714 560714 CG
chrXVI 560716 560716 ACGT
chrXVI 560717 560717 AG
chrXVI 560718 560718 AT
chrXVI 560724 560724 AT
chrXVI 560727 560727 T
chrXVI 560731 560731 C
chrXVI 560735 560735 G
chrXVI 560738 560738 C
chrXVI 560739 560739 ACG
chrXVI 560740 560740 AGT
chrXVI 560741 560741 CG
chrXVI 560742 560742 A
chrXVI 560744 560744 CG
chrXVI 560745 560745 C
chrXVI 560747 560747 AT
chrXVI 560748 560748 AT
chrXVI 560750 560750 G
chrXVI 560755 560755 A
chrXVI 560757 560757 C
chrXVI 560758 560758 GT
chrXVI 560759 560759 C
chrXVI 560763 560763 CG
chrXVI 560764 560764 AT
chrXVI 560765 560765 T
chrXVI 560766 560766 C
chrXVI 560768 560768 G
chrXVI 560770 560770 AT
chrXVI 560771 560771 C
chrXVI 560773 560773 AC
chrXVI 560774 560774 AT
chrXVI 560776 560776 G
chrXVI 560779 560779 AT
chrXVI 560780 560780 T
chrXVI 560783 560783 CG
chrXVI 560788 560788 C
chrXVI 560789 560789 CG
chrXVI 560793 560793 AT
chrXVI 560795 560795 AT
chrXVI 560796 560796 AT
chrXVI 560798 560798 ACGT
chrXVI 560799 560799 CG
chrXVI 560800 560800 T
chrXVI 560801 560801 CG
chrXVI 560803 560803 AT
chrXVI 560804 560804 AT
chrXVI 560806 560806 A
chrXVI 560807 560807 AT
chrXVI 560809 560809 AT
chrXVI 560810 560810 G
chrXVI 560811 560811 T
chrXVI 560813 560813 ACGT
chrXVI 560814 560814 ACGT
chrXVI 560815 560815 ACGT
chrXVI 560816 560816 ACGT
chrXVI 560817 560817 ACGT
chrXVI 560818 560818 CGT
chrXVI 560819 560819 ACGT
chrXVI 560820 560820 AT
chrXVI 560821 560821 ACGT
chrXVI 560822 560822 ACT
chrXVI 560823 560823 ACT
chrXVI 560824 560824 A
chrXVI 560825 560825 AC
chrXVI 560854 560854 A
chrXVI 560857 560857 C
chrXVI 560874 560874 A
chrXVI 560895 560895 A
chrXVI 560941 560941 T
chrXVI 560984 560984 CG
chrXVI 561012 561012 AT
chrXVI 561014 561014 CG
chrXVI 561017 561017 AT
chrXVI 571913 571913 A
chrXVI 571916 571916 T
chrXVI 571918 571918 T
chrXVI 571946 571946 T
chrXVI 571989 571989 T
chrXVI 572035 572035 CG
chrXVI 572056 572056 CG
chrXVI 572073 572073 AT
chrXVI 572076 572076 CG
chrXVI 582048 582048 T
chrXVI 582050 582050 C
chrXVI 582051 582051 AG
chrXVI 582052 582052 T
chrXVI 582055 582055 T
chrXVI 582056 582056 GT
chrXVI 582060 582060 T
chrXVI 582135 582135 A
chrXVI 582144 582144 C
chrXVI 582145 582145 C
chrXVI 582146 582146 C
chrXVI 582147 582147 G
chrXVI 582148 582148 G
chrXVI 582149 582149 T
chrXVI 582150 582150 T
chrXVI 582151 582151 T
chrXVI 582152 582152 T
chrXVI 582157 582157 AT
chrXVI 582158 582158 CG
chrXVI 622521 622521 C
chrXVI 622522 622522 C
chrXVI 622523 622523 G
chrXVI 622524 622524 GT
chrXVI 622525 622525 AT
chrXVI 622526 622526 ACT
chrXVI 622527 622527 ACG
chrXVI 622528 622528 AGT
chrXVI 622529 622529 ACT
chrXVI 622530 622530 CT
chrXVI 622531 622531 CT
chrXVI 622532 622532 CT
chrXVI 622533 622533 G
chrXVI 622534 622534 CT
chrXVI 622536 622536 AG
chrXVI 622537 622537 GT
chrXVI 622538 622538 T
chrXVI 622632 622632 T
chrXVI 622633 622633 C
chrXVI 622634 622634 C
chrXVI 622635 622635 C
chrXVI 622636 622636 AT
chrXVI 622637 622637 G
chrXVI 622638 622638 A
chrXVI 622639 622639 G
chrXVI 622640 622640 G
chrXVI 622641 622641 C
chrXVI 622644 622644 GT
chrXVI 622645 622645 G
chrXVI 622646 622646 A
chrXVI 689555 689555 C
chrXVI 689559 689559 G
chrXVI 689564 689564 A
chrXVI 689648 689648 T
chrXVI 689649 689649 A
chrXVI 689651 689651 T
chrXVI 689658 689658 A
chrXVI 689662 689662 A
chrXVI 700585 700585 T
chrXVI 700588 700588 CG
chrXVI 700589 700589 T
chrXVI 700590 700590 A
chrXVI 700591 700591 C
chrXVI 700592 700592 C
chrXVI 700593 700593 C
chrXVI 701355 701355 C
chrXVI 701427 701427 C
chrXVI 701972 701972 A
chrXVI 701973 701973 G
chrXVI 701974 701974 T
chrXVI 701976 701976 A
chrXVI 701978 701978 A
chrXVI 701981 701981 T
chrXVI 731233 731233 G
chrXVI 731235 731235 G
chrXVI 731236 731236 C
chrXVI 731245 731245 G
chrXVI 731308 731308 A
chrXVI 731635 731635 T
chrXVI 731659 731659 T
chrXVI 731683 731683 G
chrXVI 731686 731686 G
chrXVI 731692 731692 C
chrXVI 769183 769183 G
chrXVI 769184 769184 T
chrXVI 769185 769185 CT
chrXVI 769186 769186 CT
chrXVI 769187 769187 C
chrXVI 769188 769188 G
chrXVI 769189 769189 T
chrXVI 769190 769190 AC
chrXVI 769191 769191 ACT
chrXVI 769192 769192 AT
chrXVI 769193 769193 T
chrXVI 769194 769194 CT
chrXVI 769197 769197 T
chrXVI 769199 769199 A
chrXVI 769200 769200 AG
chrXVI 769201 769201 G
chrXVI 769261 769261 A
chrXVI 769308 769308 C
chrXVI 769309 769309 T
chrXVI 769310 769310 AC
chrXVI 769311 769311 ACG
chrXVI 769312 769312 AT
chrXVI 769313 769313 ACT
chrXVI 769314 769314 ACT
chrXVI 769315 769315 CGT
chrXVI 769316 769316 ACT
chrXVI 769317 769317 ACGT
chrXVI 769318 769318 ACT
chrXVI 769319 769319 AG
chrXVI 769320 769320 ACGT
chrXVI 769321 769321 CGT
chrXVI 769322 769322 ACGT
chrXVI 769323 769323 ACT
chrXVI 769324 769324 ACGT
chrXVI 769325 769325 AG
chrXVI 769326 769326 AGT
chrXVI 769327 769327 AT
chrXVI 769328 769328 AT
chrXVI 769329 769329 T
chrXVI 769336 769336 G
chrXVI 769338 769338 G
chrXVI 769341 769341 C
chrXVI 769354 769354 T
chrXVI 769356 769356 T
chrXVI 769357 769357 T
chrXVI 769358 769358 T
chrXVI 769359 769359 A
chrXVI 769360 769360 G
chrXVI 769361 769361 G
chrXVI 769362 769362 C
chrXVI 769366 769366 A
chrXVI 769368 769368 C
chrXVI 769377 769377 C
chrXVI 769384 769384 G
chrXVI 769385 769385 C
chrXVI 769395 769395 T
chrXVI 769400 769400 T
chrXVI 769401 769401 GT
chrXVI 769402 769402 A
chrXVI 769406 769406 G
chrXVI 769421 769421 AT
chrXVI 769427 769427 A
chrXVI 769430 769430 ACGT
chrXVI 769434 769434 C
chrXVI 769437 769437 T
chrXVI 769447 769447 AC
chrXVI 769448 769448 GT
chrXVI 769449 769449 A
chrXVI 769451 769451 AT
chrXVI 769452 769452 C
chrXVI 769455 769455 CG
chrXVI 769456 769456 A
chrXVI 769457 769457 T
chrXVI 769460 769460 T
chrXVI 769461 769461 T
chrXVI 769462 769462 AT
chrXVI 769463 769463 CG
chrXVI 769464 769464 CG
chrXVI 769466 769466 T
chrXVI 769475 769475 C
chrXVI 769498 769498 CG
chrXVI 769511 769511 AT
chrXVI 769512 769512 C
chrXVI 769518 769518 C
chrXVI 769520 769520 C
chrXVI 769521 769521 A
chrXVI 769523 769523 C
chrXVI 769524 769524 A
chrXVI 769525 769525 A
chrXVI 769530 769530 A
chrXVI 769531 769531 GT
chrXVI 769532 769532 AT
chrXVI 769533 769533 G
chrXVI 769535 769535 AC
chrXVI 769538 769538 G
chrXVI 769539 769539 G
chrXVI 769547 769547 CG
chrXVI 769550 769550 A
chrXVI 769551 769551 AC
chrXVI 769552 769552 CT
chrXVI 769553 769553 T
chrXVI 769559 769559 G
chrXVI 769561 769561 C
chrXVI 769564 769564 G
chrXVI 769574 769574 ACG
chrXVI 769580 769580 CG
chrXVI 769590 769590 A
chrXVI 769595 769595 A
chrXVI 769598 769598 A
chrXVI 769599 769599 T
chrXVI 769601 769601 T
chrXVI 769604 769604 CG
chrXVI 769608 769608 CG
chrXVI 769609 769609 G
chrXVI 769610 769610 CG
chrXVI 769612 769612 A
chrXVI 769613 769613 C
chrXVI 769615 769615 A
chrXVI 769623 769623 CG
chrXVI 769625 769625 AT
chrXVI 769631 769631 CG
chrXVI 769634 769634 A
chrXVI 769642 769642 AT
chrXVI 769652 769652 CG
chrXVI 769654 769654 T
chrXVI 769655 769655 A
chrXVI 769660 769660 ACGT
chrXVI 769661 769661 ACGT
chrXVI 769662 769662 ACGT
chrXVI 769663 769663 AGT
chrXVI 769664 769664 ACGT
chrXVI 769665 769665 ACGT
chrXVI 769666 769666 AGT
chrXVI 769667 769667 AGT
chrXVI 769668 769668 ACG
chrXVI 769669 769669 C
chrXVI 775742 775742 T
chrXVI 775746 775746 A
chrXVI 775748 775748 T
chrXVI 775749 775749 C
chrXVI 775752 775752 A
chrXVI 775753 775753 CG
chrXVI 775754 775754 G
chrXVI 775755 775755 A
chrXVI 775842 775842 T
chrXVI 775843 775843 T
chrXVI 775844 775844 G
chrXVI 775848 775848 A
chrXVI 775851 775851 T
chrXVI 775852 775852 T
chrXVI 775854 775854 A
chrXVI 775855 775855 A
chrXVI 775856 775856 G
chrXVI 795392 795392 T
chrXVI 795416 795416 C
chrXVI 795428 795428 G
chrXVI 795473 795473 T
chrXVI 795485 795485 C
chrXVI 795497 795497 A
chrXVI 795578 795578 C
chrXVI 795620 795620 C
chrXVI 795629 795629 T
chrXVI 795644 795644 A
chrXVI 795665 795665 A
chrXVI 795740 795740 A
chrXVI 795764 795764 A
chrXVI 795772 795772 C
chrXVI 795773 795773 T
chrXVI 795776 795776 C
chrXVI 795777 795777 A
chrXVI 804627 804627 T
chrXVI 804629 804629 C
chrXVI 804630 804630 CG
chrXVI 804631 804631 AGT
chrXVI 804632 804632 CGT
chrXVI 804633 804633 CGT
chrXVI 804634 804634 ACG
chrXVI 804635 804635 CG
chrXVI 804636 804636 CGT
chrXVI 804637 804637 CG
chrXVI 804638 804638 AGT
chrXVI 804639 804639 ACT
chrXVI 804640 804640 CGT
chrXVI 804641 804641 CGT
chrXVI 804642 804642 ACG
chrXVI 804643 804643 ACG
chrXVI 804644 804644 CGT
chrXVI 804646 804646 T
chrXVI 804647 804647 G
chrXVI 804648 804648 A
chrXVI 804650 804650 T
chrXVI 804651 804651 T
chrXVI 804653 804653 AT
chrXVI 804654 804654 T
chrXVI 804656 804656 G
chrXVI 804657 804657 A
chrXVI 804658 804658 G
chrXVI 804659 804659 GT
chrXVI 804661 804661 AT
chrXVI 804662 804662 A
chrXVI 804664 804664 AT
chrXVI 804668 804668 G
chrXVI 804687 804687 AT
chrXVI 804689 804689 C
chrXVI 804690 804690 T
chrXVI 804692 804692 AG
chrXVI 804693 804693 GT
chrXVI 804699 804699 A
chrXVI 804702 804702 T
chrXVI 804703 804703 T
chrXVI 804704 804704 A
chrXVI 804705 804705 T
chrXVI 804706 804706 A
chrXVI 804707 804707 A
chrXVI 804708 804708 T
chrXVI 804709 804709 AT
chrXVI 804710 804710 C
chrXVI 804711 804711 C
chrXVI 804713 804713 C
chrXVI 804714 804714 G
chrXVI 804715 804715 T
chrXVI 804716 804716 CT
chrXVI 804717 804717 ACT
chrXVI 804718 804718 G
chrXVI 804719 804719 G
chrXVI 804720 804720 A
chrXVI 804721 804721 G
chrXVI 804726 804726 G
chrXVI 804730 804730 A
chrXVI 804735 804735 T
chrXVI 804739 804739 CGT
chrXVI 804740 804740 CG
chrXVI 804741 804741 C
chrXVI 804743 804743 CG
chrXVI 804745 804745 ACGT
chrXVI 804746 804746 AT
chrXVI 804747 804747 CG
chrXVI 804748 804748 C
chrXVI 804749 804749 AT
chrXVI 804751 804751 C
chrXVI 804752 804752 A
chrXVI 804755 804755 ACGT
chrXVI 804756 804756 CG
chrXVI 804757 804757 CG
chrXVI 804758 804758 T
chrXVI 804761 804761 AT
chrXVI 804763 804763 AT
chrXVI 804764 804764 G
chrXVI 804765 804765 G
chrXVI 804769 804769 AT
chrXVI 804770 804770 AT
chrXVI 804778 804778 T
chrXVI 804797 804797 C
chrXVI 804798 804798 C
chrXVI 804799 804799 T
chrXVI 804800 804800 G
chrXVI 804801 804801 AT
chrXVI 804802 804802 CT
chrXVI 804803 804803 C
chrXVI 804804 804804 T
chrXVI 804805 804805 CG
chrXVI 804817 804817 ACGT
chrXVI 804819 804819 CG
chrXVI 804823 804823 T
chrXVI 804824 804824 C
chrXVI 804825 804825 A
chrXVI 804827 804827 T
chrXVI 804828 804828 CG
chrXVI 804840 804840 CG
chrXVI 804842 804842 T
chrXVI 804852 804852 AT
chrXVI 804853 804853 AT
chrXVI 804860 804860 T
chrXVI 804865 804865 CG
chrXVI 804866 804866 AT
chrXVI 804868 804868 CG
chrXVI 804871 804871 A
chrXVI 804872 804872 A
chrXVI 804873 804873 C
chrXVI 804885 804885 T
chrXVI 804895 804895 AT
chrXVI 804896 804896 AT
chrXVI 804898 804898 CG
chrXVI 804901 804901 CG
chrXVI 804914 804914 A
chrXVI 804919 804919 C
chrXVI 804932 804932 CG
chrXVI 804935 804935 CG
chrXVI 804936 804936 AT
chrXVI 804941 804941 C
chrXVI 804955 804955 C
chrXVI 804957 804957 A
chrXVI 804958 804958 C
chrXVI 804959 804959 AG
chrXVI 804962 804962 G
chrXVI 804964 804964 CG
chrXVI 804966 804966 CGT
chrXVI 804968 804968 AT
chrXVI 804971 804971 C
chrXVI 804979 804979 ACGT
chrXVI 804980 804980 ACGT
chrXVI 804981 804981 ACGT
chrXVI 804982 804982 AGT
chrXVI 804983 804983 ACGT
chrXVI 804984 804984 AGT
chrXVI 804985 804985 AGT
chrXVI 804986 804986 T
chrXVI 804987 804987 ACGT
chrXVI 804988 804988 ACGT
chrXVI 804989 804989 CG
chrXVI 804990 804990 AG
chrXVI 804991 804991 AGT
chrXVI 804992 804992 AT
chrXVI 805019 805019 AT
chrXVI 805031 805031 G
chrXVI 805055 805055 CG
chrXVI 805058 805058 G
chrXVI 805059 805059 T
chrXVI 805061 805061 T
chrXVI 805077 805077 AT
chrXVI 805079 805079 A
chrXVI 805105 805105 AT
chrXVI 805145 805145 CG
chrXVI 805182 805182 A
chrXVI 805185 805185 A
chrXVI 805186 805186 G
chrXVI 805187 805187 A
chrXVI 805189 805189 C
chrXVI 805224 805224 G
chrXVI 805259 805259 AT
chrXVI 805261 805261 AT
chrXVI 805262 805262 CG
chrXVI 805267 805267 AT
chrXVI 805271 805271 AT
chrXVI 805289 805289 AT
chrXVI 805301 805301 T
chrXVI 805303 805303 T
chrXVI 805304 805304 C
chrXVI 805322 805322 C
chrXVI 805334 805334 A
chrXVI 805343 805343 T
chrXVI 805379 805379 AT
chrXVI 805382 805382 AT
chrXVI 805387 805387 AT
chrXVI 805388 805388 AT
chrXVI 805389 805389 AT
chrXVI 805391 805391 AT
chrXVI 805397 805397 G
chrXVI 805412 805412 A
chrXVI 805418 805418 C
chrXVI 805427 805427 G
chrXVI 805433 805433 C
chrXVI 805442 805442 A
chrXVI 805471 805471 AT
chrXVI 805475 805475 G
chrXVI 805477 805477 T
chrXVI 805483 805483 G
chrXVI 805496 805496 AT
chrXVI 805498 805498 AT
chrXVI 805516 805516 T
chrXVI 805520 805520 T
chrXVI 805526 805526 C
chrXVI 805532 805532 CG
chrXVI 805535 805535 T
chrXVI 805559 805559 AT
chrXVI 805637 805637 AT
chrXVI 805670 805670 CG
chrXVI 805673 805673 AT
chrXVI 805682 805682 A
chrXVI 805724 805724 T
chrXVI 805725 805725 AT
chrXVI 805736 805736 G
chrXVI 805742 805742 G
chrXVI 805745 805745 AT
chrXVI 805747 805747 C
chrXVI 805754 805754 CG
chrXVI 805755 805755 AT
chrXVI 805760 805760 G
chrXVI 805766 805766 CG
chrXVI 805769 805769 AT
chrXVI 805773 805773 AT
chrXVI 805775 805775 AT
chrXVI 805783 805783 CG
chrXVI 805792 805792 AT
chrXVI 805796 805796 T
chrXVI 805799 805799 T
chrXVI 805802 805802 C
chrXVI 805805 805805 G
chrXVI 805808 805808 T
chrXVI 805820 805820 C
chrXVI 805832 805832 C
chrXVI 805835 805835 G
chrXVI 805837 805837 T
chrXVI 805844 805844 G
chrXVI 805853 805853 C
chrXVI 805859 805859 T
chrXVI 805865 805865 CG
chrXVI 805871 805871 AT
chrXVI 805873 805873 CG
chrXVI 805874 805874 AT
chrXVI 805880 805880 G
chrXVI 805883 805883 ACGT
chrXVI 805885 805885 CG
chrXVI 805889 805889 CGT
chrXVI 805891 805891 C
chrXVI 805895 805895 CG
chrXVI 805947 805947 C
chrXVI 805949 805949 T
chrXVI 805951 805951 CG
chrXVI 805955 805955 C
chrXVI 805957 805957 A
chrXVI 805967 805967 C
chrXVI 805973 805973 AT
chrXVI 805976 805976 AT
chrXVI 805979 805979 AT
chrXVI 805985 805985 CG
chrXVI 805988 805988 CG
chrXVI 805994 805994 AT
chrXVI 806000 806000 A
chrXVI 806003 806003 T
chrXVI 806009 806009 C
chrXVI 806018 806018 G
chrXVI 806021 806021 T
chrXVI 806023 806023 C
chrXVI 806042 806042 CG
chrXVI 806053 806053 CG
chrXVI 806057 806057 CG
chrXVI 806058 806058 AT
chrXVI 806060 806060 CG
chrXVI 806063 806063 AT
chrXVI 806068 806068 CG
chrXVI 806069 806069 AT
chrXVI 806093 806093 A
chrXVI 806102 806102 T
chrXVI 806105 806105 A
chrXVI 806120 806120 A
chrXVI 806127 806127 AT
chrXVI 806129 806129 C
chrXVI 806147 806147 T
chrXVI 806191 806191 G
chrXVI 806248 806248 CG
chrXVI 806262 806262 G
chrXVI 806285 806285 AT
chrXVI 806288 806288 AT
chrXVI 806294 806294 CG
chrXVI 806303 806303 CG
chrXVI 806306 806306 AT
chrXVI 806318 806318 CG
chrXVI 806324 806324 G
chrXVI 806330 806330 A
chrXVI 806333 806333 G
chrXVI 806348 806348 A
chrXVI 806381 806381 AT
chrXVI 806394 806394 C
chrXVI 806399 806399 A
chrXVI 806414 806414 A
chrXVI 806429 806429 G
chrXVI 806457 806457 C
chrXVI 806458 806458 CG
chrXVI 806474 806474 AT
chrXVI 806480 806480 CG
chrXVI 806481 806481 A
chrXVI 806486 806486 CG
chrXVI 806492 806492 AT
chrXVI 806513 806513 AT
chrXVI 806515 806515 G
chrXVI 806528 806528 CG
chrXVI 806572 806572 AT
chrXVI 806576 806576 A
chrXVI 806579 806579 A
chrXVI 806582 806582 AT
chrXVI 806613 806613 CG
chrXVI 806630 806630 G
chrXVI 806799 806799 CG
chrXVI 806807 806807 CG
chrXVI 806816 806816 AT
chrXVI 806822 806822 CG
chrXVI 806828 806828 ACGT
chrXVI 806830 806830 AT
chrXVI 806834 806834 T
chrXVI 806836 806836 A
chrXVI 806837 806837 T
chrXVI 806851 806851 G
chrXVI 806861 806861 C
chrXVI 806862 806862 G
chrXVI 806867 806867 G
chrXVI 806870 806870 A
chrXVI 806888 806888 A
chrXVI 807020 807020 CG
chrXVI 807026 807026 CG
chrXVI 807030 807030 G
chrXVI 807047 807047 A
chrXVI 807050 807050 A
chrXVI 807101 807101 CG
chrXVI 807103 807103 AT
chrXVI 807145 807145 AT
chrXVI 807148 807148 AT
chrXVI 807155 807155 AT
chrXVI 807168 807168 T
chrXVI 807199 807199 CG
chrXVI 807204 807204 CG
chrXVI 807222 807222 AT
chrXVI 807224 807224 AT
chrXVI 807238 807238 CG
chrXVI 807269 807269 AT
chrXVI 807278 807278 CG
chrXVI 807283 807283 C
chrXVI 807289 807289 T
chrXVI 807302 807302 A
chrXVI 807320 807320 AT
chrXVI 807325 807325 CG
chrXVI 807330 807330 AT
chrXVI 807334 807334 CG
chrXVI 807335 807335 G
chrXVI 807338 807338 AT
chrXVI 807340 807340 T
chrXVI 807342 807342 G
chrXVI 807347 807347 T
chrXVI 807371 807371 CG
chrXVI 807417 807417 A
chrXVI 807430 807430 AT
chrXVI 807437 807437 CG
chrXVI 807440 807440 AT
chrXVI 807443 807443 AT
chrXVI 807449 807449 AT
chrXVI 807454 807454 AT
chrXVI 807456 807456 AT
chrXVI 807458 807458 AT
chrXVI 807461 807461 T
chrXVI 807469 807469 A
chrXVI 807481 807481 CG
chrXVI 807487 807487 CG
chrXVI 807515 807515 AT
chrXVI 807590 807590 CG
chrXVI 807644 807644 CG
chrXVI 807695 807695 AT
chrXVI 807803 807803 G
chrXVI 807804 807804 G
chrXVI 807805 807805 T
chrXVI 807809 807809 CG
chrXVI 807813 807813 T
chrXVI 807814 807814 G
chrXVI 807889 807889 AT
chrXVI 807947 807947 CG
chrXVI 807950 807950 AT
chrXVI 807979 807979 AT
chrXVI 808002 808002 A
chrXVI 808004 808004 A
chrXVI 808005 808005 C
chrXVI 808006 808006 C
chrXVI 808007 808007 T
chrXVI 808008 808008 GT
chrXVI 808009 808009 T
chrXVI 808010 808010 T
chrXVI 808018 808018 A
chrXVI 808019 808019 AC
chrXVI 808020 808020 ACGT
chrXVI 808021 808021 T
chrXVI 808023 808023 G
chrXVI 808024 808024 C
chrXVI 808025 808025 C
chrXVI 808026 808026 T
chrXVI 808028 808028 AT
chrXVI 808030 808030 AT
chrXVI 808076 808076 AT
chrXVI 808094 808094 AT
chrXVI 808100 808100 CG
chrXVI 808106 808106 CG
chrXVI 808121 808121 CG
chrXVI 808127 808127 AT
chrXVI 808160 808160 CG
chrXVI 808178 808178 C
chrXVI 808226 808226 ACGT
chrXVI 808372 808372 CG
chrXVI 808384 808384 AT
chrXVI 808431 808431 C
chrXVI 808432 808432 T
chrXVI 808433 808433 C
chrXVI 808434 808434 G
chrXVI 808435 808435 C
chrXVI 808436 808436 CG
chrXVI 808437 808437 AG
chrXVI 808438 808438 AT
chrXVI 808439 808439 T
chrXVI 808440 808440 T
chrXVI 808445 808445 G
chrXVI 808446 808446 AG
chrXVI 808450 808450 T
chrXVI 808452 808452 C
chrXVI 808453 808453 G
chrXVI 808460 808460 AT
chrXVI 808493 808493 CG
chrXVI 808509 808509 AT
chrXVI 808518 808518 CG
chrXVI 808550 808550 AT
chrXVI 808563 808563 CG
chrXVI 808594 808594 CG
chrXVI 808595 808595 C
chrXVI 808604 808604 CG
chrXVI 808625 808625 AT
chrXVI 808729 808729 AT
chrXVI 808821 808821 C
chrXVI 808850 808850 CG
chrXVI 808889 808889 AT
chrXVI 808912 808912 T
chrXVI 808931 808931 CG
chrXVI 808937 808937 CG
chrXVI 808940 808940 CG
chrXVI 808957 808957 CG
chrXVI 808968 808968 CG
chrXVI 808980 808980 T
chrXVI 809050 809050 A
chrXVI 809145 809145 AT
chrXVI 809179 809179 ACT
chrXVI 809202 809202 CG
chrXVI 809340 809340 AT
chrXVI 809387 809387 AT
chrXVI 809583 809583 AT
chrXVI 809603 809603 CG
chrXVI 809631 809631 C
chrXVI 809632 809632 AT
chrXVI 809633 809633 A
chrXVI 809634 809634 C
chrXVI 809637 809637 T
chrXVI 809638 809638 CG
chrXVI 809640 809640 T
chrXVI 809641 809641 G
chrXVI 809655 809655 T
chrXVI 809656 809656 G
chrXVI 809659 809659 G
chrXVI 809674 809674 T
chrXVI 809688 809688 A
chrXVI 809725 809725 AT
chrXVI 809730 809730 A
chrXVI 809760 809760 C
chrXVI 809762 809762 C
chrXVI 809763 809763 A
chrXVI 809765 809765 A
chrXVI 809796 809796 T
chrXVI 809889 809889 AT
chrXVI 809953 809953 CG
chrXVI 809971 809971 AT
chrXVI 810013 810013 T
chrXVI 810033 810033 AT
chrXVI 810035 810035 CG
chrXVI 810036 810036 AT
chrXVI 810037 810037 CG
chrXVI 810040 810040 T
chrXVI 810041 810041 GT
chrXVI 810042 810042 AGT
chrXVI 810043 810043 AG
chrXVI 810044 810044 A
chrXVI 810050 810050 G
chrXVI 810070 810070 A
chrXVI 810129 810129 A
chrXVI 810133 810133 A
chrXVI 810138 810138 AT
chrXVI 810142 810142 AT
chrXVI 810149 810149 CG
chrXVI 810150 810150 AT
chrXVI 810151 810151 AT
chrXVI 810167 810167 T
chrXVI 810184 810184 G
chrXVI 810189 810189 T
chrXVI 810198 810198 T
chrXVI 810214 810214 A
chrXVI 810215 810215 AT
chrXVI 810216 810216 CGT
chrXVI 810217 810217 T
chrXVI 810218 810218 CGT
chrXVI 810219 810219 ACT
chrXVI 810220 810220 ACT
chrXVI 810221 810221 AGT
chrXVI 810222 810222 ACT
chrXVI 810223 810223 AGT
chrXVI 810224 810224 ACG
chrXVI 810225 810225 CGT
chrXVI 810226 810226 AGT
chrXVI 810227 810227 AGT
chrXVI 810228 810228 CGT
chrXVI 810230 810230 T
chrXVI 810231 810231 G
chrXVI 810232 810232 A
chrXVI 810234 810234 AT
chrXVI 810235 810235 T
chrXVI 810237 810237 ACT
chrXVI 810238 810238 AT
chrXVI 810239 810239 AT
chrXVI 810240 810240 G
chrXVI 810241 810241 A
chrXVI 810242 810242 CG
chrXVI 810243 810243 CGT
chrXVI 810245 810245 AT
chrXVI 810246 810246 AT
chrXVI 810248 810248 AT
chrXVI 810252 810252 G
chrXVI 810271 810271 AT
chrXVI 810273 810273 C
chrXVI 810274 810274 T
chrXVI 810276 810276 AG
chrXVI 810277 810277 GT
chrXVI 810283 810283 A
chrXVI 810286 810286 T
chrXVI 810287 810287 T
chrXVI 810288 810288 A
chrXVI 810289 810289 T
chrXVI 810290 810290 A
chrXVI 810291 810291 A
chrXVI 810292 810292 T
chrXVI 810293 810293 AT
chrXVI 810294 810294 C
chrXVI 810295 810295 C
chrXVI 810297 810297 C
chrXVI 810298 810298 G
chrXVI 810299 810299 T
chrXVI 810300 810300 CT
chrXVI 810301 810301 ACT
chrXVI 810302 810302 G
chrXVI 810303 810303 G
chrXVI 810304 810304 A
chrXVI 810305 810305 G
chrXVI 810309 810309 AT
chrXVI 810310 810310 CG
chrXVI 810311 810311 AT
chrXVI 810314 810314 A
chrXVI 810319 810319 T
chrXVI 810323 810323 CGT
chrXVI 810324 810324 CG
chrXVI 810325 810325 C
chrXVI 810327 810327 CG
chrXVI 810329 810329 ACGT
chrXVI 810330 810330 AT
chrXVI 810331 810331 CG
chrXVI 810332 810332 C
chrXVI 810333 810333 AT
chrXVI 810335 810335 C
chrXVI 810336 810336 A
chrXVI 810339 810339 ACGT
chrXVI 810340 810340 CG
chrXVI 810341 810341 CG
chrXVI 810342 810342 T
chrXVI 810345 810345 AT
chrXVI 810347 810347 AT
chrXVI 810348 810348 G
chrXVI 810349 810349 G
chrXVI 810353 810353 AT
chrXVI 810354 810354 AT
chrXVI 810362 810362 T
chrXVI 810381 810381 C
chrXVI 810382 810382 C
chrXVI 810383 810383 T
chrXVI 810384 810384 G
chrXVI 810385 810385 AT
chrXVI 810386 810386 CT
chrXVI 810387 810387 C
chrXVI 810388 810388 T
chrXVI 810389 810389 CG
chrXVI 810401 810401 ACGT
chrXVI 810403 810403 CG
chrXVI 810407 810407 T
chrXVI 810408 810408 C
chrXVI 810409 810409 A
chrXVI 810411 810411 T
chrXVI 810412 810412 CG
chrXVI 810424 810424 CG
chrXVI 810426 810426 T
chrXVI 810436 810436 AT
chrXVI 810437 810437 AT
chrXVI 810444 810444 T
chrXVI 810449 810449 CG
chrXVI 810450 810450 AT
chrXVI 810452 810452 CG
chrXVI 810455 810455 A
chrXVI 810456 810456 A
chrXVI 810457 810457 C
chrXVI 810469 810469 T
chrXVI 810479 810479 AT
chrXVI 810480 810480 AT
chrXVI 810482 810482 CG
chrXVI 810485 810485 CG
chrXVI 810498 810498 A
chrXVI 810503 810503 C
chrXVI 810516 810516 CG
chrXVI 810519 810519 CG
chrXVI 810520 810520 AT
chrXVI 810525 810525 C
chrXVI 810541 810541 A
chrXVI 810542 810542 C
chrXVI 810543 810543 AG
chrXVI 810548 810548 CG
chrXVI 810550 810550 CGT
chrXVI 810552 810552 AT
chrXVI 810555 810555 C
chrXVI 810563 810563 ACGT
chrXVI 810564 810564 ACGT
chrXVI 810565 810565 ACGT
chrXVI 810566 810566 ACGT
chrXVI 810567 810567 ACGT
chrXVI 810568 810568 ACGT
chrXVI 810569 810569 ACGT
chrXVI 810570 810570 AT
chrXVI 810571 810571 ACGT
chrXVI 810572 810572 ACGT
chrXVI 810573 810573 AT
chrXVI 810574 810574 T
chrXVI 810575 810575 A
chrXVI 810576 810576 C
chrXVI 810751 810751 T
chrXVI 810752 810752 A
chrXVI 810753 810753 A
chrXVI 810758 810758 T
chrXVI 810764 810764 G
chrXVI 810765 810765 A
chrXVI 819508 819508 C
chrXVI 819510 819510 A
chrXVI 819511 819511 C
chrXVI 819512 819512 T
chrXVI 819513 819513 A
chrXVI 819517 819517 T
chrXVI 819525 819525 T
chrXVI 819603 819603 C
chrXVI 819606 819606 CG
chrXVI 819611 819611 G
chrXVI 819612 819612 ACT
chrXVI 819613 819613 AGT
chrXVI 819614 819614 CG
chrXVI 819615 819615 G
chrXVI 819616 819616 G
chrXVI 819623 819623 C
chrXVI 823549 823549 T
chrXVI 823552 823552 T
chrXVI 823558 823558 C
chrXVI 823561 823561 C
chrXVI 823573 823573 T
chrXVI 823657 823657 T
chrXVI 823660 823660 A
chrXVI 823678 823678 T
chrXVI 823699 823699 T
chrXVI 823705 823705 A
chrXVI 823747 823747 C
chrXVI 823768 823768 A
chrXVI 823777 823777 T
chrXVI 823792 823792 C
chrXVI 823798 823798 T
chrXVI 823846 823846 T
chrXVI 823852 823852 C
chrXVI 823885 823885 C
chrXVI 823896 823896 A
chrXVI 823900 823900 C
chrXVI 837933 837933 G
chrXVI 837945 837945 C
chrXVI 837960 837960 G
chrXVI 837963 837963 C
chrXVI 837966 837966 A
chrXVI 838043 838043 A
chrXVI 838274 838274 G
chrXVI 838362 838362 T
chrXVI 838428 838428 T
chrXVI 838443 838443 A
chrXVI 838536 838536 G
chrXVI 838562 838562 C
chrXVI 838604 838604 T
chrXVI 838970 838970 A
chrXVI 839116 839116 C
chrXVI 839117 839117 A
chrXVI 839118 839118 T
chrXVI 839193 839193 A
chrXVI 839202 839202 A
chrXVI 839205 839205 G
chrXVI 839220 839220 G
chrXVI 839225 839225 A
chrXVI 839226 839226 C
chrXVI 844397 844397 T
chrXVI 844398 844398 ACG
chrXVI 844399 844399 AGT
chrXVI 844400 844400 CGT
chrXVI 844401 844401 ACT
chrXVI 844402 844402 ACT
chrXVI 844403 844403 ACG
chrXVI 844404 844404 CG
chrXVI 844405 844405 CGT
chrXVI 844406 844406 CGT
chrXVI 844407 844407 ACT
chrXVI 844408 844408 CGT
chrXVI 844409 844409 CGT
chrXVI 844410 844410 CGT
chrXVI 844411 844411 ACG
chrXVI 844416 844416 A
chrXVI 844422 844422 G
chrXVI 844423 844423 G
chrXVI 844434 844434 T
chrXVI 844435 844435 T
chrXVI 844442 844442 C
chrXVI 844444 844444 A
chrXVI 844445 844445 C
chrXVI 844446 844446 T
chrXVI 844448 844448 A
chrXVI 844452 844452 C
chrXVI 844453 844453 G
chrXVI 844456 844456 C
chrXVI 844461 844461 C
chrXVI 844463 844463 A
chrXVI 844464 844464 C
chrXVI 844465 844465 A
chrXVI 844477 844477 T
chrXVI 844479 844479 T
chrXVI 844482 844482 C
chrXVI 844483 844483 A
chrXVI 844484 844484 G
chrXVI 844493 844493 G
chrXVI 844496 844496 C
chrXVI 844499 844499 C
chrXVI 844500 844500 G
chrXVI 844506 844506 A
chrXVI 844509 844509 A
chrXVI 844510 844510 T
chrXVI 844511 844511 A
chrXVI 844512 844512 A
chrXVI 844518 844518 T
chrXVI 844520 844520 ACGT
chrXVI 844521 844521 A
chrXVI 844523 844523 CG
chrXVI 844526 844526 GT
chrXVI 844537 844537 CG
chrXVI 844538 844538 AT
chrXVI 844539 844539 A
chrXVI 844540 844540 AT
chrXVI 844543 844543 A
chrXVI 844544 844544 A
chrXVI 844547 844547 A
chrXVI 844549 844549 T
chrXVI 844550 844550 AT
chrXVI 844553 844553 AT
chrXVI 844554 844554 ACG
chrXVI 844555 844555 CG
chrXVI 844558 844558 CG
chrXVI 844560 844560 AT
chrXVI 844561 844561 CG
chrXVI 844564 844564 AT
chrXVI 844565 844565 G
chrXVI 844566 844566 ACT
chrXVI 844567 844567 ACG
chrXVI 844568 844568 AT
chrXVI 844569 844569 T
chrXVI 844570 844570 T
chrXVI 844571 844571 ACG
chrXVI 844572 844572 T
chrXVI 844573 844573 G
chrXVI 844579 844579 C
chrXVI 844583 844583 T
chrXVI 844594 844594 A
chrXVI 844598 844598 C
chrXVI 844600 844600 T
chrXVI 844604 844604 CG
chrXVI 844605 844605 G
chrXVI 844610 844610 C
chrXVI 844613 844613 G
chrXVI 844614 844614 T
chrXVI 844615 844615 A
chrXVI 844616 844616 A
chrXVI 844617 844617 C
chrXVI 844619 844619 A
chrXVI 844621 844621 G
chrXVI 844624 844624 G
chrXVI 844625 844625 AC
chrXVI 844626 844626 G
chrXVI 844628 844628 G
chrXVI 844630 844630 CG
chrXVI 844631 844631 T
chrXVI 844633 844633 C
chrXVI 844634 844634 A
chrXVI 844636 844636 A
chrXVI 844637 844637 ACG
chrXVI 844638 844638 A
chrXVI 844639 844639 GT
chrXVI 844647 844647 A
chrXVI 844648 844648 G
chrXVI 844649 844649 AG
chrXVI 844651 844651 C
chrXVI 844653 844653 AG
chrXVI 844654 844654 AG
chrXVI 844655 844655 AT
chrXVI 844658 844658 T
chrXVI 844664 844664 T
chrXVI 844668 844668 C
chrXVI 844672 844672 G
chrXVI 844673 844673 AC
chrXVI 844675 844675 C
chrXVI 844676 844676 ACG
chrXVI 844677 844677 AGT
chrXVI 844678 844678 CG
chrXVI 844679 844679 ACT
chrXVI 844681 844681 CG
chrXVI 844682 844682 C
chrXVI 844684 844684 AT
chrXVI 844685 844685 AT
chrXVI 844687 844687 G
chrXVI 844692 844692 A
chrXVI 844694 844694 C
chrXVI 844695 844695 CGT
chrXVI 844696 844696 C
chrXVI 844700 844700 CG
chrXVI 844701 844701 C
chrXVI 844702 844702 T
chrXVI 844703 844703 C
chrXVI 844704 844704 T
chrXVI 844705 844705 G
chrXVI 844707 844707 AT
chrXVI 844708 844708 CG
chrXVI 844710 844710 AC
chrXVI 844711 844711 AT
chrXVI 844713 844713 G
chrXVI 844716 844716 AT
chrXVI 844717 844717 T
chrXVI 844720 844720 CG
chrXVI 844724 844724 CG
chrXVI 844725 844725 C
chrXVI 844726 844726 CG
chrXVI 844729 844729 A
chrXVI 844730 844730 ACGT
chrXVI 844732 844732 AT
chrXVI 844733 844733 ACGT
chrXVI 844735 844735 AT
chrXVI 844736 844736 AT
chrXVI 844737 844737 T
chrXVI 844738 844738 C
chrXVI 844739 844739 A
chrXVI 844740 844740 CG
chrXVI 844741 844741 ACG
chrXVI 844744 844744 AT
chrXVI 844750 844750 ACGT
chrXVI 844751 844751 ACGT
chrXVI 844752 844752 ACGT
chrXVI 844753 844753 CG
chrXVI 844754 844754 ACGT
chrXVI 844755 844755 ACT
chrXVI 844756 844756 ACGT
chrXVI 844757 844757 ACT
chrXVI 844758 844758 AG
chrXVI 844759 844759 AGT
chrXVI 844760 844760 AG
chrXVI 844761 844761 AC
chrXVI 844762 844762 C
chrXVI 844763 844763 T
chrXVI 844827 844827 CG
chrXVI 844828 844828 AT
chrXVI 844829 844829 CG
chrXVI 844836 844836 CG
chrXVI 844840 844840 CG
chrXVI 844849 844849 AT
chrXVI 844908 844908 AT
chrXVI 844928 844928 AT
chrXVI 844934 844934 G
chrXVI 844935 844935 GT
chrXVI 844936 844936 CGT
chrXVI 844937 844937 CT
chrXVI 844938 844938 C
chrXVI 844941 844941 AT
chrXVI 844942 844942 T
chrXVI 844943 844943 T
chrXVI 844945 844945 A
chrXVI 844965 844965 A
chrXVI 845007 845007 A
chrXVI 845025 845025 G
chrXVI 845089 845089 AT
chrXVI 845182 845182 AT
chrXVI 845213 845213 T
chrXVI 845215 845215 T
chrXVI 845216 845216 G
chrXVI 845218 845218 G
chrXVI 845248 845248 AT
chrXVI 845253 845253 AT
chrXVI 845290 845290 AT
chrXVI 845304 845304 AT
chrXVI 845319 845319 CG
chrXVI 845322 845322 G
chrXVI 845323 845323 T
chrXVI 845337 845337 CG
chrXVI 845338 845338 AT
chrXVI 845340 845340 AT
chrXVI 845341 845341 AT
chrXVI 845344 845344 C
chrXVI 845345 845345 A
chrXVI 845346 845346 A
chrXVI 845347 845347 G
chrXVI 845375 845375 G
chrXVI 845395 845395 A
chrXVI 845591 845591 A
chrXVI 845638 845638 CG
chrXVI 845776 845776 AT
chrXVI 845799 845799 ACGT
chrXVI 845833 845833 A
chrXVI 845928 845928 AT
chrXVI 845998 845998 A
chrXVI 846010 846010 CG
chrXVI 846021 846021 CG
chrXVI 846038 846038 CG
chrXVI 846041 846041 G
chrXVI 846047 846047 CG
chrXVI 846066 846066 A
chrXVI 846089 846089 T
chrXVI 846128 846128 CG
chrXVI 846157 846157 CG
chrXVI 846249 846249 T
chrXVI 846353 846353 AT
chrXVI 846374 846374 G
chrXVI 846383 846383 CG
chrXVI 846384 846384 CG
chrXVI 846415 846415 CG
chrXVI 846428 846428 T
chrXVI 846460 846460 C
chrXVI 846469 846469 A
chrXVI 846485 846485 G
chrXVI 846518 846518 AT
chrXVI 846525 846525 C
chrXVI 846526 846526 G
chrXVI 846528 846528 A
chrXVI 846532 846532 CGT
chrXVI 846533 846533 C
chrXVI 846538 846538 AT
chrXVI 846539 846539 A
chrXVI 846540 846540 A
chrXVI 846541 846541 GT
chrXVI 846542 846542 C
chrXVI 846543 846543 G
chrXVI 846544 846544 C
chrXVI 846545 846545 G
chrXVI 846546 846546 A
chrXVI 846547 846547 G
chrXVI 846594 846594 A
chrXVI 846606 846606 G
chrXVI 846752 846752 AGT
chrXVI 846800 846800 CG
chrXVI 846818 846818 CG
chrXVI 846851 846851 AT
chrXVI 846857 846857 CG
chrXVI 846872 846872 CG
chrXVI 846878 846878 CG
chrXVI 846884 846884 AT
chrXVI 846902 846902 AT
chrXVI 846951 846951 C
chrXVI 846954 846954 A
chrXVI 846955 846955 A
chrXVI 846956 846956 AT
chrXVI 846957 846957 T
chrXVI 846958 846958 C
chrXVI 846960 846960 T
chrXVI 846961 846961 CGT
chrXVI 846962 846962 CT
chrXVI 846963 846963 G
chrXVI 846968 846968 AT
chrXVI 846969 846969 CG
chrXVI 846970 846970 CGT
chrXVI 846971 846971 G
chrXVI 846972 846972 AT
chrXVI 846973 846973 AT
chrXVI 846974 846974 AT
chrXVI 846976 846976 G
chrXVI 846977 846977 A
chrXVI 847002 847002 A
chrXVI 847031 847031 A
chrXVI 847034 847034 CG
chrXVI 847092 847092 T
chrXVI 847167 847167 C
chrXVI 847168 847168 A
chrXVI 847172 847172 CG
chrXVI 847176 847176 A
chrXVI 847177 847177 C
chrXVI 847178 847178 C
chrXVI 847286 847286 AT
chrXVI 847337 847337 CG
chrXVI 847391 847391 CG
chrXVI 847466 847466 AT
chrXVI 847494 847494 CG
chrXVI 847500 847500 CG
chrXVI 847512 847512 T
chrXVI 847520 847520 AT
chrXVI 847523 847523 T
chrXVI 847525 847525 T
chrXVI 847527 847527 A
chrXVI 847532 847532 AT
chrXVI 847538 847538 AT
chrXVI 847541 847541 T
chrXVI 847544 847544 CG
chrXVI 847551 847551 T
chrXVI 847564 847564 AT
chrXVI 847610 847610 C
chrXVI 847634 847634 AT
chrXVI 847639 847639 CG
chrXVI 847641 847641 AT
chrXVI 847643 847643 AT
chrXVI 847646 847646 CG
chrXVI 847647 847647 CG
chrXVI 847651 847651 T
chrXVI 847656 847656 C
chrXVI 847661 847661 T
chrXVI 847679 847679 AT
chrXVI 847692 847692 AT
chrXVI 847698 847698 G
chrXVI 847703 847703 CG
chrXVI 847712 847712 AT
chrXVI 847743 847743 CG
chrXVI 847757 847757 AT
chrXVI 847759 847759 AT
chrXVI 847777 847777 CG
chrXVI 847782 847782 CG
chrXVI 847813 847813 AT
chrXVI 847826 847826 A
chrXVI 847833 847833 AT
chrXVI 847836 847836 A
chrXVI 847878 847878 AT
chrXVI 847880 847880 CG
chrXVI 847931 847931 AT
chrXVI 847934 847934 AT
chrXVI 847951 847951 CG
chrXVI 847955 847955 CG
chrXVI 847961 847961 CG
chrXVI 848093 848093 AT
chrXVI 848111 848111 AT
chrXVI 848114 848114 CG
chrXVI 848119 848119 CG
chrXVI 848120 848120 CG
chrXVI 848130 848130 CG
chrXVI 848144 848144 A
chrXVI 848145 848145 T
chrXVI 848147 848147 A
chrXVI 848151 848151 T
chrXVI 848153 848153 CT
chrXVI 848159 848159 G
chrXVI 848165 848165 T
chrXVI 848174 848174 CG
chrXVI 848182 848182 CG
chrXVI 848351 848351 CG
chrXVI 848368 848368 C
chrXVI 848399 848399 AT
chrXVI 848402 848402 AT
chrXVI 848405 848405 AT
chrXVI 848409 848409 CG
chrXVI 848453 848453 AT
chrXVI 848466 848466 CG
chrXVI 848468 848468 CG
chrXVI 848489 848489 AT
chrXVI 848495 848495 CG
chrXVI 848501 848501 CG
chrXVI 848507 848507 AT
chrXVI 848523 848523 G
chrXVI 848524 848524 CG
chrXVI 848552 848552 C
chrXVI 848567 848567 CG
chrXVI 848582 848582 T
chrXVI 848587 848587 AT
chrXVI 848596 848596 G
chrXVI 848600 848600 AT
chrXVI 848624 848624 CG
chrXVI 848633 848633 CG
chrXVI 848639 848639 AT
chrXVI 848648 848648 AT
chrXVI 848651 848651 G
chrXVI 848658 848658 CG
chrXVI 848675 848675 C
chrXVI 848678 848678 T
chrXVI 848687 848687 T
chrXVI 848693 848693 G
chrXVI 848696 848696 G
chrXVI 848719 848719 CG
chrXVI 848733 848733 C
chrXVI 848790 848790 CG
chrXVI 848834 848834 AT
chrXVI 848852 848852 CG
chrXVI 848854 848854 AT
chrXVI 848861 848861 T
chrXVI 848876 848876 AT
chrXVI 848879 848879 A
chrXVI 848888 848888 T
chrXVI 848894 848894 G
chrXVI 848912 848912 T
chrXVI 848913 848913 CG
chrXVI 848918 848918 AT
chrXVI 848921 848921 C
chrXVI 848923 848923 A
chrXVI 848924 848924 C
chrXVI 848928 848928 C
chrXVI 848939 848939 C
chrXVI 848958 848958 CG
chrXVI 848960 848960 AT
chrXVI 848963 848963 CG
chrXVI 848972 848972 CG
chrXVI 848978 848978 AT
chrXVI 848981 848981 AT
chrXVI 848987 848987 AT
chrXVI 848993 848993 CG
chrXVI 848996 848996 CG
chrXVI 849002 849002 T
chrXVI 849005 849005 A
chrXVI 849008 849008 T
chrXVI 849014 849014 CG
chrXVI 849024 849024 AT
chrXVI 849026 849026 CG
chrXVI 849030 849030 G
chrXVI 849032 849032 AT
chrXVI 849034 849034 CG
chrXVI 849086 849086 C
chrXVI 849090 849090 CG
chrXVI 849092 849092 AC
chrXVI 849096 849096 G
chrXVI 849098 849098 GT
chrXVI 849101 849101 CG
chrXVI 849107 849107 A
chrXVI 849108 849108 C
chrXVI 849110 849110 T
chrXVI 849116 849116 C
chrXVI 849122 849122 AT
chrXVI 849128 849128 CG
chrXVI 849137 849137 C
chrXVI 849144 849144 AT
chrXVI 849146 849146 CG
chrXVI 849149 849149 CG
chrXVI 849161 849161 G
chrXVI 849173 849173 AT
chrXVI 849176 849176 CG
chrXVI 849179 849179 CG
chrXVI 849182 849182 AT
chrXVI 849185 849185 AT
chrXVI 849189 849189 T
chrXVI 849198 849198 CG
chrXVI 849206 849206 T
chrXVI 849208 849208 A
chrXVI 849212 849212 A
chrXVI 849215 849215 CG
chrXVI 849221 849221 CG
chrXVI 849226 849226 A
chrXVI 849227 849227 CG
chrXVI 849234 849234 CG
chrXVI 849236 849236 AT
chrXVI 849239 849239 CG
chrXVI 849245 849245 CG
chrXVI 849256 849256 A
chrXVI 849257 849257 AT
chrXVI 849299 849299 AT
chrXVI 849308 849308 AT
chrXVI 849311 849311 G
chrXVI 849344 849344 T
chrXVI 849422 849422 A
chrXVI 849446 849446 A
chrXVI 849449 849449 CG
chrXVI 849455 849455 G
chrXVI 849461 849461 A
chrXVI 849465 849465 A
chrXVI 849483 849483 AT
chrXVI 849485 849485 AT
chrXVI 849498 849498 CG
chrXVI 849504 849504 AT
chrXVI 849506 849506 G
chrXVI 849510 849510 AT
chrXVI 849539 849539 CG
chrXVI 849548 849548 CG
chrXVI 849554 849554 CG
chrXVI 849563 849563 CG
chrXVI 849569 849569 AT
chrXVI 849572 849572 AT
chrXVI 849584 849584 AT
chrXVI 849590 849590 AT
chrXVI 849592 849592 AT
chrXVI 849593 849593 CG
chrXVI 849594 849594 CG
chrXVI 849602 849602 C
chrXVI 849608 849608 A
chrXVI 849611 849611 G
chrXVI 849626 849626 G
chrXVI 849629 849629 A
chrXVI 849656 849656 C
chrXVI 849677 849677 AT
chrXVI 849707 849707 AT
chrXVI 849710 849710 AT
chrXVI 849714 849714 AT
chrXVI 849719 849719 CG
chrXVI 849720 849720 AT
chrXVI 849722 849722 A
chrXVI 849731 849731 C
chrXVI 849732 849732 G
chrXVI 849749 849749 C
chrXVI 849818 849818 CG
chrXVI 849849 849849 AT
chrXVI 849851 849851 CG
chrXVI 849908 849908 C
chrXVI 849914 849914 T
chrXVI 849916 849916 G
chrXVI 849917 849917 T
chrXVI 849918 849918 A
chrXVI 849919 849919 C
chrXVI 849920 849920 G
chrXVI 849922 849922 A
chrXVI 849923 849923 C
chrXVI 849926 849926 A
chrXVI 849950 849950 T
chrXVI 849962 849962 T
chrXVI 849985 849985 T
chrXVI 849988 849988 CGT
chrXVI 849989 849989 AT
chrXVI 849990 849990 CT
chrXVI 849991 849991 ACG
chrXVI 849992 849992 ACG
chrXVI 849993 849993 CGT
chrXVI 849994 849994 ACG
chrXVI 849995 849995 ACT
chrXVI 849996 849996 ACT
chrXVI 849997 849997 ACT
chrXVI 849998 849998 ACG
chrXVI 849999 849999 ACT
chrXVI 850000 850000 ACT
chrXVI 850001 850001 ACG
chrXVI 850002 850002 CGT
chrXVI 850007 850007 A
chrXVI 850013 850013 G
chrXVI 850014 850014 G
chrXVI 850019 850019 AT
chrXVI 850025 850025 T
chrXVI 850026 850026 AT
chrXVI 850031 850031 CG
chrXVI 850032 850032 AT
chrXVI 850033 850033 C
chrXVI 850035 850035 A
chrXVI 850036 850036 C
chrXVI 850037 850037 T
chrXVI 850038 850038 CG
chrXVI 850039 850039 A
chrXVI 850043 850043 C
chrXVI 850044 850044 G
chrXVI 850047 850047 C
chrXVI 850052 850052 C
chrXVI 850054 850054 A
chrXVI 850055 850055 C
chrXVI 850056 850056 A
chrXVI 850068 850068 T
chrXVI 850070 850070 T
chrXVI 850073 850073 C
chrXVI 850074 850074 A
chrXVI 850075 850075 G
chrXVI 850084 850084 G
chrXVI 850087 850087 C
chrXVI 850090 850090 C
chrXVI 850091 850091 G
chrXVI 850097 850097 A
chrXVI 850100 850100 A
chrXVI 850101 850101 T
chrXVI 850102 850102 A
chrXVI 850103 850103 A
chrXVI 850109 850109 T
chrXVI 850111 850111 ACGT
chrXVI 850112 850112 A
chrXVI 850114 850114 CG
chrXVI 850117 850117 GT
chrXVI 850128 850128 CG
chrXVI 850129 850129 AT
chrXVI 850130 850130 A
chrXVI 850131 850131 AT
chrXVI 850134 850134 A
chrXVI 850135 850135 A
chrXVI 850138 850138 A
chrXVI 850140 850140 T
chrXVI 850141 850141 AT
chrXVI 850144 850144 AT
chrXVI 850145 850145 ACG
chrXVI 850146 850146 CG
chrXVI 850149 850149 CG
chrXVI 850151 850151 AT
chrXVI 850152 850152 CG
chrXVI 850155 850155 AT
chrXVI 850156 850156 G
chrXVI 850157 850157 ACT
chrXVI 850158 850158 ACG
chrXVI 850159 850159 AT
chrXVI 850160 850160 T
chrXVI 850161 850161 T
chrXVI 850162 850162 ACG
chrXVI 850163 850163 T
chrXVI 850164 850164 G
chrXVI 850170 850170 C
chrXVI 850174 850174 T
chrXVI 850185 850185 A
chrXVI 850189 850189 C
chrXVI 850191 850191 T
chrXVI 850195 850195 CG
chrXVI 850196 850196 G
chrXVI 850201 850201 C
chrXVI 850204 850204 G
chrXVI 850205 850205 T
chrXVI 850206 850206 A
chrXVI 850207 850207 A
chrXVI 850208 850208 C
chrXVI 850210 850210 A
chrXVI 850212 850212 G
chrXVI 850215 850215 G
chrXVI 850216 850216 AC
chrXVI 850217 850217 G
chrXVI 850219 850219 G
chrXVI 850221 850221 CG
chrXVI 850222 850222 T
chrXVI 850224 850224 C
chrXVI 850225 850225 A
chrXVI 850227 850227 A
chrXVI 850228 850228 ACG
chrXVI 850229 850229 A
chrXVI 850230 850230 GT
chrXVI 850238 850238 A
chrXVI 850239 850239 G
chrXVI 850240 850240 AG
chrXVI 850242 850242 C
chrXVI 850244 850244 AG
chrXVI 850245 850245 AG
chrXVI 850246 850246 AT
chrXVI 850249 850249 T
chrXVI 850255 850255 T
chrXVI 850259 850259 C
chrXVI 850263 850263 G
chrXVI 850264 850264 AC
chrXVI 850266 850266 C
chrXVI 850267 850267 ACG
chrXVI 850268 850268 AGT
chrXVI 850269 850269 CG
chrXVI 850270 850270 ACT
chrXVI 850272 850272 CG
chrXVI 850273 850273 C
chrXVI 850275 850275 AT
chrXVI 850276 850276 AT
chrXVI 850278 850278 G
chrXVI 850283 850283 A
chrXVI 850285 850285 C
chrXVI 850286 850286 CGT
chrXVI 850287 850287 C
chrXVI 850291 850291 CG
chrXVI 850292 850292 C
chrXVI 850293 850293 T
chrXVI 850294 850294 C
chrXVI 850295 850295 T
chrXVI 850296 850296 G
chrXVI 850298 850298 AT
chrXVI 850299 850299 CG
chrXVI 850301 850301 AC
chrXVI 850302 850302 AT
chrXVI 850304 850304 G
chrXVI 850307 850307 AT
chrXVI 850308 850308 T
chrXVI 850311 850311 CG
chrXVI 850315 850315 CG
chrXVI 850316 850316 C
chrXVI 850317 850317 CG
chrXVI 850320 850320 A
chrXVI 850321 850321 ACGT
chrXVI 850323 850323 AT
chrXVI 850324 850324 ACGT
chrXVI 850326 850326 AT
chrXVI 850327 850327 AT
chrXVI 850328 850328 T
chrXVI 850329 850329 C
chrXVI 850330 850330 A
chrXVI 850331 850331 CG
chrXVI 850332 850332 ACG
chrXVI 850335 850335 AT
chrXVI 850341 850341 ACGT
chrXVI 850342 850342 ACGT
chrXVI 850343 850343 ACGT
chrXVI 850344 850344 ACGT
chrXVI 850345 850345 CG
chrXVI 850346 850346 ACGT
chrXVI 850347 850347 ACGT
chrXVI 850348 850348 ACT
chrXVI 850349 850349 AGT
chrXVI 850350 850350 ACGT
chrXVI 850351 850351 CG
chrXVI 850352 850352 ACT
chrXVI 850353 850353 AGT
chrXVI 850354 850354 ACT
chrXVI 850355 850355 AT
chrXVI 850359 850359 C
chrXVI 850613 850613 T
chrXVI 850614 850614 AC
chrXVI 850615 850615 AC
chrXVI 850616 850616 ACG
chrXVI 850617 850617 A
chrXVI 850618 850618 AT
chrXVI 850619 850619 ACG
chrXVI 850620 850620 CGT
chrXVI 850621 850621 ACG
chrXVI 850622 850622 AGT
chrXVI 850623 850623 ACG
chrXVI 850624 850624 AGT
chrXVI 850625 850625 CGT
chrXVI 850626 850626 CGT
chrXVI 850627 850627 CGT
chrXVI 850628 850628 CGT
chrXVI 850629 850629 G
chrXVI 850630 850630 CT
chrXVI 850631 850631 G
chrXVI 850632 850632 A
chrXVI 850634 850634 T
chrXVI 850635 850635 T
chrXVI 850637 850637 AT
chrXVI 850638 850638 T
chrXVI 850639 850639 T
chrXVI 850640 850640 G
chrXVI 850641 850641 A
chrXVI 850642 850642 G
chrXVI 850643 850643 GT
chrXVI 850645 850645 AT
chrXVI 850646 850646 A
chrXVI 850648 850648 ACT
chrXVI 850649 850649 T
chrXVI 850650 850650 A
chrXVI 850651 850651 G
chrXVI 850652 850652 G
chrXVI 850653 850653 G
chrXVI 850654 850654 CG
chrXVI 850658 850658 CG
chrXVI 850661 850661 A
chrXVI 850662 850662 AT
chrXVI 850665 850665 C
chrXVI 850667 850667 AT
chrXVI 850668 850668 GT
chrXVI 850670 850670 CG
chrXVI 850671 850671 AT
chrXVI 850673 850673 C
chrXVI 850674 850674 A
chrXVI 850675 850675 G
chrXVI 850676 850676 A
chrXVI 850677 850677 G
chrXVI 850678 850678 G
chrXVI 850679 850679 G
chrXVI 850682 850682 G
chrXVI 850683 850683 AC
chrXVI 850684 850684 G
chrXVI 850686 850686 T
chrXVI 850691 850691 C
chrXVI 850693 850693 T
chrXVI 850694 850694 A
chrXVI 850696 850696 G
chrXVI 850697 850697 C
chrXVI 850699 850699 AGT
chrXVI 850700 850700 CG
chrXVI 850701 850701 ACT
chrXVI 850702 850702 CGT
chrXVI 850703 850703 G
chrXVI 850705 850705 GT
chrXVI 850706 850706 C
chrXVI 850710 850710 G
chrXVI 850713 850713 T
chrXVI 850714 850714 A
chrXVI 850720 850720 A
chrXVI 850723 850723 AT
chrXVI 850724 850724 CT
chrXVI 850725 850725 CT
chrXVI 850727 850727 CG
chrXVI 850729 850729 ACGT
chrXVI 850730 850730 ACT
chrXVI 850731 850731 CGT
chrXVI 850733 850733 AT
chrXVI 850735 850735 A
chrXVI 850739 850739 ACGT
chrXVI 850740 850740 AT
chrXVI 850741 850741 CGT
chrXVI 850742 850742 T
chrXVI 850744 850744 AT
chrXVI 850745 850745 CG
chrXVI 850747 850747 AT
chrXVI 850748 850748 G
chrXVI 850750 850750 C
chrXVI 850752 850752 C
chrXVI 850753 850753 ACGT
chrXVI 850754 850754 CG
chrXVI 850757 850757 C
chrXVI 850759 850759 T
chrXVI 850761 850761 G
chrXVI 850762 850762 T
chrXVI 850763 850763 T
chrXVI 850764 850764 AT
chrXVI 850765 850765 C
chrXVI 850768 850768 G
chrXVI 850773 850773 CG
chrXVI 850774 850774 CG
chrXVI 850778 850778 AT
chrXVI 850780 850780 G
chrXVI 850784 850784 T
chrXVI 850795 850795 AT
chrXVI 850799 850799 CG
chrXVI 850805 850805 CG
chrXVI 850806 850806 AT
chrXVI 850807 850807 AGT
chrXVI 850808 850808 A
chrXVI 850809 850809 T
chrXVI 850810 850810 AT
chrXVI 850811 850811 ACGT
chrXVI 850812 850812 AG
chrXVI 850813 850813 C
chrXVI 850814 850814 T
chrXVI 850817 850817 G
chrXVI 850818 850818 T
chrXVI 850820 850820 G
chrXVI 850823 850823 CG
chrXVI 850824 850824 GT
chrXVI 850825 850825 T
chrXVI 850828 850828 T
chrXVI 850829 850829 A
chrXVI 850831 850831 T
chrXVI 850834 850834 T
chrXVI 850835 850835 T
chrXVI 850838 850838 A
chrXVI 850839 850839 T
chrXVI 850840 850840 A
chrXVI 850841 850841 C
chrXVI 850852 850852 ACT
chrXVI 850855 850855 G
chrXVI 850857 850857 AT
chrXVI 850858 850858 ACT
chrXVI 850860 850860 AT
chrXVI 850866 850866 T
chrXVI 850867 850867 AT
chrXVI 850868 850868 AT
chrXVI 850869 850869 AT
chrXVI 850872 850872 T
chrXVI 850878 850878 C
chrXVI 850879 850879 G
chrXVI 850882 850882 G
chrXVI 850885 850885 C
chrXVI 850894 850894 C
chrXVI 850895 850895 T
chrXVI 850896 850896 G
chrXVI 850899 850899 A
chrXVI 850901 850901 A
chrXVI 850913 850913 AT
chrXVI 850914 850914 CG
chrXVI 850915 850915 AT
chrXVI 850917 850917 CG
chrXVI 850922 850922 CG
chrXVI 850925 850925 CG
chrXVI 850926 850926 G
chrXVI 850930 850930 A
chrXVI 850931 850931 C
chrXVI 850932 850932 AT
chrXVI 850933 850933 CG
chrXVI 850934 850934 AT
chrXVI 850936 850936 C
chrXVI 850937 850937 A
chrXVI 850938 850938 G
chrXVI 850943 850943 AT
chrXVI 850944 850944 A
chrXVI 850950 850950 T
chrXVI 850955 850955 CG
chrXVI 850956 850956 C
chrXVI 850962 850962 T
chrXVI 850967 850967 ACGT
chrXVI 850968 850968 ACGT
chrXVI 850969 850969 ACGT
chrXVI 850970 850970 ACGT
chrXVI 850971 850971 ACGT
chrXVI 850972 850972 ACGT
chrXVI 850973 850973 AGT
chrXVI 850974 850974 AGT
chrXVI 850975 850975 CGT
chrXVI 850976 850976 ACGT
chrXVI 850977 850977 ACGT
chrXVI 850978 850978 ACGT
chrXVI 850979 850979 AGT
chrXVI 850980 850980 AT
chrXVI 850981 850981 AGT
chrXVI 850984 850984 AT
chrXVI 851007 851007 A
chrXVI 851019 851019 A
chrXVI 851043 851043 AT
chrXVI 851046 851046 G
chrXVI 851047 851047 T
chrXVI 851049 851049 CG
chrXVI 851050 851050 G
chrXVI 851051 851051 T
chrXVI 851052 851052 AT
chrXVI 851053 851053 C
chrXVI 851055 851055 AT
chrXVI 851061 851061 CG
chrXVI 851118 851118 CG
chrXVI 851120 851120 AT
chrXVI 851151 851151 CG
chrXVI 851220 851220 CG
chrXVI 851237 851237 CG
chrXVI 851238 851238 CG
chrXVI 851247 851247 AT
chrXVI 851249 851249 AT
chrXVI 851250 851250 CG
chrXVI 851255 851255 A
chrXVI 851259 851259 T
chrXVI 851262 851262 A
chrXVI 851292 851292 T
chrXVI 851313 851313 G
chrXVI 851340 851340 T
chrXVI 851343 851343 C
chrXVI 851358 851358 CG
chrXVI 851361 851361 AT
chrXVI 851367 851367 CG
chrXVI 851377 851377 A
chrXVI 851379 851379 A
chrXVI 851385 851385 A
chrXVI 851397 851397 AT
chrXVI 851400 851400 AT
chrXVI 851406 851406 CG
chrXVI 851415 851415 CG
chrXVI 851421 851421 AT
chrXVI 851424 851424 CGT
chrXVI 851430 851430 G
chrXVI 851459 851459 T
chrXVI 851465 851465 T
chrXVI 851471 851471 G
chrXVI 851484 851484 AT
chrXVI 851486 851486 AT
chrXVI 851502 851502 A
chrXVI 851504 851504 T
chrXVI 851508 851508 T
chrXVI 851514 851514 C
chrXVI 851520 851520 AT
chrXVI 851523 851523 T
chrXVI 851547 851547 AT
chrXVI 851625 851625 AT
chrXVI 851658 851658 CG
chrXVI 851661 851661 AT
chrXVI 851670 851670 A
chrXVI 851712 851712 T
chrXVI 851713 851713 AT
chrXVI 851724 851724 G
chrXVI 851730 851730 G
chrXVI 851733 851733 AT
chrXVI 851735 851735 C
chrXVI 851742 851742 CG
chrXVI 851743 851743 AT
chrXVI 851748 851748 G
chrXVI 851754 851754 CG
chrXVI 851757 851757 AT
chrXVI 851761 851761 AT
chrXVI 851763 851763 AT
chrXVI 851771 851771 CG
chrXVI 851780 851780 AT
chrXVI 851784 851784 T
chrXVI 851787 851787 T
chrXVI 851790 851790 C
chrXVI 851793 851793 G
chrXVI 851796 851796 T
chrXVI 851808 851808 C
chrXVI 851820 851820 C
chrXVI 851823 851823 G
chrXVI 851825 851825 T
chrXVI 851832 851832 G
chrXVI 851841 851841 C
chrXVI 851847 851847 T
chrXVI 851853 851853 CG
chrXVI 851859 851859 AT
chrXVI 851861 851861 CG
chrXVI 851862 851862 AT
chrXVI 851868 851868 G
chrXVI 851871 851871 ACGT
chrXVI 851873 851873 CG
chrXVI 851877 851877 CGT
chrXVI 851879 851879 C
chrXVI 851883 851883 CG
chrXVI 851935 851935 C
chrXVI 851937 851937 T
chrXVI 851939 851939 CG
chrXVI 851943 851943 C
chrXVI 851945 851945 A
chrXVI 851955 851955 C
chrXVI 851961 851961 AT
chrXVI 851964 851964 AT
chrXVI 851967 851967 AT
chrXVI 851973 851973 CG
chrXVI 851976 851976 CG
chrXVI 851982 851982 AT
chrXVI 851988 851988 A
chrXVI 851991 851991 T
chrXVI 851997 851997 C
chrXVI 852006 852006 G
chrXVI 852009 852009 T
chrXVI 852011 852011 C
chrXVI 852030 852030 CG
chrXVI 852041 852041 CG
chrXVI 852045 852045 CG
chrXVI 852046 852046 AT
chrXVI 852048 852048 CG
chrXVI 852051 852051 AT
chrXVI 852056 852056 CG
chrXVI 852057 852057 AT
chrXVI 852081 852081 A
chrXVI 852090 852090 T
chrXVI 852093 852093 A
chrXVI 852108 852108 A
chrXVI 852115 852115 AT
chrXVI 852117 852117 C
chrXVI 852135 852135 T
chrXVI 852179 852179 G
chrXVI 852236 852236 CG
chrXVI 852250 852250 G
chrXVI 852273 852273 AT
chrXVI 852276 852276 AT
chrXVI 852282 852282 CG
chrXVI 852291 852291 CG
chrXVI 852294 852294 AT
chrXVI 852306 852306 CG
chrXVI 852318 852318 A
chrXVI 852321 852321 G
chrXVI 852330 852330 T
chrXVI 852336 852336 A
chrXVI 852345 852345 C
chrXVI 852369 852369 AT
chrXVI 852373 852373 C
chrXVI 852382 852382 C
chrXVI 852387 852387 A
chrXVI 852402 852402 CG
chrXVI 852417 852417 AT
chrXVI 852445 852445 AT
chrXVI 852446 852446 CG
chrXVI 852462 852462 AT
chrXVI 852468 852468 AT
chrXVI 852469 852469 A
chrXVI 852474 852474 T
chrXVI 852480 852480 AT
chrXVI 852501 852501 CG
chrXVI 852503 852503 G
chrXVI 852516 852516 C
chrXVI 852560 852560 AT
chrXVI 852564 852564 A
chrXVI 852567 852567 A
chrXVI 852570 852570 CG
chrXVI 852601 852601 CG
chrXVI 852618 852618 G
chrXVI 852787 852787 AT
chrXVI 852795 852795 AT
chrXVI 852804 852804 CG
chrXVI 852810 852810 CG
chrXVI 852816 852816 AT
chrXVI 852818 852818 CG
chrXVI 852822 852822 AT
chrXVI 852824 852824 C
chrXVI 852830 852830 AT
chrXVI 852839 852839 A
chrXVI 852849 852849 T
chrXVI 852850 852850 AT
chrXVI 852855 852855 A
chrXVI 852858 852858 CG
chrXVI 852864 852864 AT
chrXVI 852873 852873 AT
chrXVI 852876 852876 AGT
chrXVI 852888 852888 AT
chrXVI 852972 852972 C
chrXVI 852981 852981 G
chrXVI 852990 852990 G
chrXVI 853008 853008 AT
chrXVI 853011 853011 T
chrXVI 853014 853014 AT
chrXVI 853018 853018 G
chrXVI 853035 853035 A
chrXVI 853038 853038 A
chrXVI 853089 853089 AT
chrXVI 853091 853091 CG
chrXVI 853133 853133 AT
chrXVI 853136 853136 AT
chrXVI 853143 853143 AT
chrXVI 853156 853156 T
chrXVI 853187 853187 CG
chrXVI 853192 853192 CG
chrXVI 853210 853210 AT
chrXVI 853212 853212 AT
chrXVI 853226 853226 CG
chrXVI 853257 853257 AT
chrXVI 853266 853266 CG
chrXVI 853277 853277 T
chrXVI 853290 853290 A
chrXVI 853308 853308 CG
chrXVI 853313 853313 AT
chrXVI 853318 853318 CG
chrXVI 853322 853322 AT
chrXVI 853323 853323 G
chrXVI 853326 853326 AT
chrXVI 853328 853328 C
chrXVI 853330 853330 C
chrXVI 853335 853335 C
chrXVI 853359 853359 G
chrXVI 853405 853405 A
chrXVI 853418 853418 A
chrXVI 853425 853425 CG
chrXVI 853428 853428 AT
chrXVI 853431 853431 CG
chrXVI 853437 853437 AT
chrXVI 853442 853442 AT
chrXVI 853444 853444 AT
chrXVI 853446 853446 AT
chrXVI 853449 853449 AT
chrXVI 853450 853450 A
chrXVI 853451 853451 G
chrXVI 853452 853452 C
chrXVI 853457 853457 A
chrXVI 853469 853469 CG
chrXVI 853475 853475 CG
chrXVI 853503 853503 AT
chrXVI 853578 853578 CG
chrXVI 853632 853632 CG
chrXVI 853683 853683 CG
chrXVI 853788 853788 C
chrXVI 853791 853791 G
chrXVI 853792 853792 G
chrXVI 853793 853793 T
chrXVI 853797 853797 AT
chrXVI 853801 853801 T
chrXVI 853802 853802 G
chrXVI 853877 853877 AT
chrXVI 853935 853935 ACGT
chrXVI 853938 853938 AT
chrXVI 853967 853967 AT
chrXVI 853992 853992 A
chrXVI 853993 853993 C
chrXVI 853994 853994 C
chrXVI 853995 853995 T
chrXVI 853996 853996 GT
chrXVI 853997 853997 T
chrXVI 853998 853998 T
chrXVI 854006 854006 A
chrXVI 854007 854007 AC
chrXVI 854008 854008 ACGT
chrXVI 854009 854009 T
chrXVI 854011 854011 G
chrXVI 854012 854012 C
chrXVI 854013 854013 C
chrXVI 854014 854014 T
chrXVI 854016 854016 AT
chrXVI 854064 854064 AT
chrXVI 854082 854082 CG
chrXVI 854088 854088 CG
chrXVI 854094 854094 AT
chrXVI 854109 854109 AT
chrXVI 854115 854115 AT
chrXVI 854148 854148 AT
chrXVI 854166 854166 C
chrXVI 854214 854214 ACGT
chrXVI 854360 854360 CG
chrXVI 854372 854372 AT
chrXVI 854419 854419 C
chrXVI 854420 854420 T
chrXVI 854421 854421 C
chrXVI 854422 854422 G
chrXVI 854423 854423 C
chrXVI 854424 854424 CG
chrXVI 854425 854425 AG
chrXVI 854426 854426 AT
chrXVI 854427 854427 T
chrXVI 854428 854428 T
chrXVI 854433 854433 G
chrXVI 854434 854434 AG
chrXVI 854438 854438 T
chrXVI 854440 854440 C
chrXVI 854441 854441 G
chrXVI 854448 854448 AT
chrXVI 854481 854481 CG
chrXVI 854497 854497 AT
chrXVI 854506 854506 CG
chrXVI 854538 854538 AT
chrXVI 854551 854551 AT
chrXVI 854582 854582 AT
chrXVI 854583 854583 C
chrXVI 854592 854592 C
chrXVI 854613 854613 CG
chrXVI 854717 854717 AT
chrXVI 854809 854809 C
chrXVI 854838 854838 CG
chrXVI 854877 854877 AT
chrXVI 854900 854900 T
chrXVI 854919 854919 AT
chrXVI 854925 854925 CG
chrXVI 854928 854928 AT
chrXVI 854945 854945 AT
chrXVI 854956 854956 AT
chrXVI 854968 854968 AT
chrXVI 854969 854969 CG
chrXVI 854974 854974 CG
chrXVI 854998 854998 CG
chrXVI 855002 855002 CG
chrXVI 855003 855003 CG
chrXVI 855004 855004 AT
chrXVI 855007 855007 T
chrXVI 855038 855038 A
chrXVI 855133 855133 AT
chrXVI 855167 855167 CG
chrXVI 855190 855190 AT
chrXVI 855328 855328 AT
chrXVI 855375 855375 AT
chrXVI 855571 855571 AT
chrXVI 855591 855591 CG
chrXVI 855619 855619 C
chrXVI 855620 855620 AT
chrXVI 855621 855621 A
chrXVI 855622 855622 C
chrXVI 855625 855625 T
chrXVI 855626 855626 CG
chrXVI 855628 855628 T
chrXVI 855629 855629 G
chrXVI 855643 855643 T
chrXVI 855644 855644 G
chrXVI 855647 855647 G
chrXVI 855662 855662 T
chrXVI 855676 855676 A
chrXVI 855713 855713 AT
chrXVI 855718 855718 A
chrXVI 855748 855748 C
chrXVI 855750 855750 C
chrXVI 855751 855751 A
chrXVI 855753 855753 A
chrXVI 855784 855784 CG
chrXVI 855877 855877 AT
chrXVI 855941 855941 CG
chrXVI 855959 855959 AT
chrXVI 856001 856001 T
chrXVI 856021 856021 AT
chrXVI 856023 856023 AT
chrXVI 856024 856024 AT
chrXVI 856025 856025 AT
chrXVI 856028 856028 C
chrXVI 856029 856029 GT
chrXVI 856030 856030 ACG
chrXVI 856031 856031 CT
chrXVI 856032 856032 G
chrXVI 856038 856038 T
chrXVI 856058 856058 AT
chrXVI 856117 856117 CG
chrXVI 856121 856121 A
chrXVI 856126 856126 AT
chrXVI 856130 856130 AT
chrXVI 856137 856137 CG
chrXVI 856138 856138 AT
chrXVI 856139 856139 AT
chrXVI 856155 856155 T
chrXVI 856172 856172 G
chrXVI 856177 856177 T
chrXVI 856186 856186 T
chrXVI 856204 856204 T
chrXVI 856208 856208 T
chrXVI 856210 856210 ACT
chrXVI 856211 856211 AGT
chrXVI 856212 856212 AC
chrXVI 856213 856213 CGT
chrXVI 856214 856214 AGT
chrXVI 856215 856215 AGT
chrXVI 856216 856216 CGT
chrXVI 856218 856218 T
chrXVI 856219 856219 G
chrXVI 856220 856220 A
chrXVI 856222 856222 AT
chrXVI 856223 856223 T
chrXVI 856225 856225 AT
chrXVI 856226 856226 AT
chrXVI 856227 856227 AT
chrXVI 856228 856228 G
chrXVI 856229 856229 A
chrXVI 856230 856230 CG
chrXVI 856231 856231 CGT
chrXVI 856233 856233 CGT
chrXVI 856234 856234 AT
chrXVI 856236 856236 ACG
chrXVI 856237 856237 T
chrXVI 856240 856240 G
chrXVI 856241 856241 G
chrXVI 856242 856242 CG
chrXVI 856246 856246 CG
chrXVI 856249 856249 A
chrXVI 856250 856250 AT
chrXVI 856253 856253 C
chrXVI 856255 856255 AT
chrXVI 856256 856256 GT
chrXVI 856258 856258 CG
chrXVI 856259 856259 AT
chrXVI 856261 856261 C
chrXVI 856262 856262 A
chrXVI 856263 856263 G
chrXVI 856264 856264 A
chrXVI 856265 856265 G
chrXVI 856266 856266 G
chrXVI 856270 856270 G
chrXVI 856271 856271 AC
chrXVI 856272 856272 G
chrXVI 856274 856274 T
chrXVI 856279 856279 C
chrXVI 856281 856281 T
chrXVI 856282 856282 A
chrXVI 856284 856284 G
chrXVI 856285 856285 C
chrXVI 856287 856287 AGT
chrXVI 856288 856288 CG
chrXVI 856289 856289 ACT
chrXVI 856290 856290 CGT
chrXVI 856291 856291 G
chrXVI 856293 856293 GT
chrXVI 856294 856294 C
chrXVI 856298 856298 G
chrXVI 856302 856302 A
chrXVI 856308 856308 A
chrXVI 856311 856311 AT
chrXVI 856312 856312 CT
chrXVI 856313 856313 CT
chrXVI 856315 856315 CG
chrXVI 856317 856317 ACGT
chrXVI 856318 856318 CT
chrXVI 856319 856319 T
chrXVI 856327 856327 ACGT
chrXVI 856328 856328 AT
chrXVI 856329 856329 CGT
chrXVI 856330 856330 T
chrXVI 856332 856332 T
chrXVI 856333 856333 CG
chrXVI 856335 856335 AT
chrXVI 856336 856336 G
chrXVI 856338 856338 C
chrXVI 856340 856340 C
chrXVI 856341 856341 ACGT
chrXVI 856342 856342 CG
chrXVI 856345 856345 C
chrXVI 856347 856347 T
chrXVI 856349 856349 G
chrXVI 856350 856350 T
chrXVI 856351 856351 T
chrXVI 856352 856352 AT
chrXVI 856353 856353 C
chrXVI 856356 856356 G
chrXVI 856361 856361 CG
chrXVI 856362 856362 CG
chrXVI 856366 856366 AT
chrXVI 856368 856368 G
chrXVI 856372 856372 T
chrXVI 856383 856383 AT
chrXVI 856387 856387 CG
chrXVI 856393 856393 CG
chrXVI 856394 856394 AT
chrXVI 856395 856395 AGT
chrXVI 856396 856396 A
chrXVI 856397 856397 T
chrXVI 856398 856398 AT
chrXVI 856399 856399 ACGT
chrXVI 856400 856400 AG
chrXVI 856401 856401 C
chrXVI 856402 856402 T
chrXVI 856405 856405 G
chrXVI 856406 856406 T
chrXVI 856408 856408 G
chrXVI 856411 856411 CG
chrXVI 856412 856412 GT
chrXVI 856413 856413 T
chrXVI 856416 856416 T
chrXVI 856417 856417 A
chrXVI 856419 856419 T
chrXVI 856422 856422 T
chrXVI 856423 856423 T
chrXVI 856426 856426 A
chrXVI 856427 856427 T
chrXVI 856428 856428 A
chrXVI 856429 856429 C
chrXVI 856440 856440 ACT
chrXVI 856443 856443 G
chrXVI 856445 856445 AT
chrXVI 856446 856446 ACT
chrXVI 856448 856448 AT
chrXVI 856454 856454 T
chrXVI 856455 856455 AT
chrXVI 856456 856456 AT
chrXVI 856457 856457 AT
chrXVI 856460 856460 T
chrXVI 856466 856466 C
chrXVI 856467 856467 G
chrXVI 856470 856470 G
chrXVI 856473 856473 C
chrXVI 856482 856482 C
chrXVI 856483 856483 T
chrXVI 856484 856484 G
chrXVI 856487 856487 A
chrXVI 856489 856489 A
chrXVI 856501 856501 AT
chrXVI 856502 856502 CG
chrXVI 856503 856503 AT
chrXVI 856505 856505 CG
chrXVI 856510 856510 CG
chrXVI 856513 856513 CG
chrXVI 856514 856514 G
chrXVI 856518 856518 A
chrXVI 856520 856520 AT
chrXVI 856521 856521 CG
chrXVI 856522 856522 AT
chrXVI 856524 856524 C
chrXVI 856531 856531 AT
chrXVI 856532 856532 A
chrXVI 856543 856543 CG
chrXVI 856544 856544 C
chrXVI 856546 856546 G
chrXVI 856549 856549 G
chrXVI 856550 856550 T
chrXVI 856552 856552 T
chrXVI 856554 856554 T
chrXVI 856555 856555 ACGT
chrXVI 856556 856556 ACGT
chrXVI 856557 856557 ACGT
chrXVI 856558 856558 ACGT
chrXVI 856559 856559 ACGT
chrXVI 856560 856560 ACGT
chrXVI 856561 856561 ACGT
chrXVI 856562 856562 ACGT
chrXVI 856563 856563 ACGT
chrXVI 856564 856564 ACGT
chrXVI 856565 856565 ACGT
chrXVI 856566 856566 ACGT
chrXVI 856567 856567 ACGT
chrXVI 856568 856568 AGT
chrXVI 856569 856569 CG
chrXVI 856570 856570 AT
chrXVI 856580 856580 T
chrXVI 856582 856582 T
chrXVI 856583 856583 T
chrXVI 856585 856585 A
chrXVI 856586 856586 G
chrXVI 856587 856587 G
chrXVI 856588 856588 C
chrXVI 856592 856592 A
chrXVI 856594 856594 C
chrXVI 856603 856603 C
chrXVI 856610 856610 G
chrXVI 856611 856611 C
chrXVI 856626 856626 T
chrXVI 856627 856627 GT
chrXVI 856628 856628 A
chrXVI 856632 856632 G
chrXVI 856647 856647 T
chrXVI 856653 856653 A
chrXVI 856656 856656 ACGT
chrXVI 856660 856660 C
chrXVI 856663 856663 T
chrXVI 856669 856669 T
chrXVI 856670 856670 GT
chrXVI 856671 856671 C
chrXVI 856673 856673 AC
chrXVI 856674 856674 GT
chrXVI 856675 856675 A
chrXVI 856676 856676 AT
chrXVI 856677 856677 AT
chrXVI 856678 856678 C
chrXVI 856681 856681 CG
chrXVI 856682 856682 A
chrXVI 856683 856683 T
chrXVI 856686 856686 T
chrXVI 856687 856687 T
chrXVI 856688 856688 AT
chrXVI 856689 856689 CG
chrXVI 856690 856690 CG
chrXVI 856692 856692 T
chrXVI 856697 856697 A
chrXVI 856701 856701 C
chrXVI 856716 856716 GT
chrXVI 856724 856724 T
chrXVI 856733 856733 T
chrXVI 856734 856734 C
chrXVI 856735 856735 A
chrXVI 856737 856737 AT
chrXVI 856738 856738 C
chrXVI 856739 856739 T
chrXVI 856741 856741 T
chrXVI 856744 856744 C
chrXVI 856746 856746 C
chrXVI 856747 856747 A
chrXVI 856748 856748 T
chrXVI 856749 856749 C
chrXVI 856750 856750 A
chrXVI 856751 856751 A
chrXVI 856756 856756 A
chrXVI 856757 856757 GT
chrXVI 856758 856758 G
chrXVI 856759 856759 G
chrXVI 856761 856761 AC
chrXVI 856764 856764 G
chrXVI 856765 856765 G
chrXVI 856773 856773 CG
chrXVI 856775 856775 A
chrXVI 856776 856776 AC
chrXVI 856777 856777 AC
chrXVI 856778 856778 CT
chrXVI 856779 856779 T
chrXVI 856780 856780 T
chrXVI 856781 856781 C
chrXVI 856782 856782 A
chrXVI 856783 856783 C
chrXVI 856784 856784 T
chrXVI 856785 856785 GT
chrXVI 856786 856786 A
chrXVI 856787 856787 C
chrXVI 856788 856788 T
chrXVI 856790 856790 G
chrXVI 856800 856800 ACG
chrXVI 856806 856806 A
chrXVI 856816 856816 A
chrXVI 856821 856821 A
chrXVI 856824 856824 A
chrXVI 856825 856825 T
chrXVI 856827 856827 T
chrXVI 856829 856829 T
chrXVI 856830 856830 ACG
chrXVI 856831 856831 T
chrXVI 856834 856834 CG
chrXVI 856835 856835 G
chrXVI 856836 856836 CG
chrXVI 856838 856838 A
chrXVI 856839 856839 C
chrXVI 856840 856840 C
chrXVI 856841 856841 AC
chrXVI 856842 856842 T
chrXVI 856849 856849 CG
chrXVI 856851 856851 AT
chrXVI 856857 856857 CG
chrXVI 856860 856860 A
chrXVI 856868 856868 AT
chrXVI 856878 856878 CG
chrXVI 856880 856880 T
chrXVI 856881 856881 A
chrXVI 856883 856883 CG
chrXVI 856886 856886 ACGT
chrXVI 856887 856887 ACGT
chrXVI 856888 856888 ACGT
chrXVI 856889 856889 ACG
chrXVI 856890 856890 ACGT
chrXVI 856891 856891 AT
chrXVI 856892 856892 ACGT
chrXVI 856893 856893 ACGT
chrXVI 856894 856894 ACGT
chrXVI 856895 856895 ACGT
chrXVI 856896 856896 CG
chrXVI 856897 856897 AC
chrXVI 856898 856898 AG
chrXVI 856899 856899 AT
chrXVI 856900 856900 T
chrXVI 856978 856978 A
chrXVI 860375 860375 G
chrXVI 860376 860376 T
chrXVI 860451 860451 C
chrXVI 860455 860455 A
chrXVI 860456 860456 T
chrXVI 860463 860463 A
chrXVI 860464 860464 A
chrXVI 869106 869106 C
chrXVI 869107 869107 T
chrXVI 869155 869155 A
chrXVI 869167 869167 A
chrXVI 869168 869168 G
chrXVI 869176 869176 A
chrXVI 869184 869184 G
chrXVI 869185 869185 C
chrXVI 869206 869206 A
chrXVI 869207 869207 C
chrXVI 869208 869208 C
chrXVI 869233 869233 G
chrXVI 869245 869245 G
chrXVI 869246 869246 C
chrXVI 869254 869254 G
chrXVI 869284 869284 T
chrXVI 869285 869285 G
chrXVI 869286 869286 G
chrXVI 880275 880275 A
chrXVI 880285 880285 C
chrXVI 880286 880286 T
chrXVI 880292 880292 T
chrXVI 880373 880373 C
chrXVI 880380 880380 A
chrXVI 880381 880381 CGT
chrXVI 880383 880383 T
chrXVI 880384 880384 AT
chrXVI 880385 880385 CGT
chrXVI 880387 880387 AT
chrXVI 880388 880388 CG
chrXVI 880390 880390 AT
chrXVI 880393 880393 T
chrXVI 880403 880403 A
chrXVI 880408 880408 T
chrXVI 880425 880425 G
chrXVI 880433 880433 G
chrXVI 880439 880439 C
chrXVI 880441 880441 G
chrXVI 880451 880451 G
chrXVI 880462 880462 C
chrXVI 880487 880487 AT
chrXVI 880488 880488 CG
chrXVI 880494 880494 A
chrXVI 880497 880497 AT
chrXVI 880501 880501 AT
chrXVI 880514 880514 AT
chrXVI 880516 880516 A
chrXVI 880517 880517 C
chrXVI 880519 880519 C
chrXVI 880522 880522 A
chrXVI 880526 880526 C
chrXVI 880527 880527 G
chrXVI 880533 880533 T
chrXVI 880543 880543 G
chrXVI 880554 880554 A
chrXVI 880557 880557 A
chrXVI 880571 880571 T
chrXVI 880574 880574 C
chrXVI 880578 880578 A
chrXVI 880579 880579 C
chrXVI 880582 880582 A
chrXVI 880585 880585 C
chrXVI 880606 880606 A
chrXVI 880614 880614 G
chrXVI 880616 880616 G
chrXVI 880617 880617 A
chrXVI 880619 880619 AT
chrXVI 880626 880626 G
chrXVI 880628 880628 AT
chrXVI 880631 880631 T
chrXVI 880641 880641 CT
chrXVI 880647 880647 A
chrXVI 880657 880657 A
chrXVI 880671 880671 C
chrXVI 880675 880675 C
chrXVI 880676 880676 G
chrXVI 880677 880677 G
chrXVI 880680 880680 C
chrXVI 880690 880690 CG
chrXVI 880692 880692 A
chrXVI 880694 880694 A
chrXVI 880695 880695 C
chrXVI 880698 880698 G
chrXVI 880699 880699 A
chrXVI 880701 880701 A
chrXVI 880721 880721 T
chrXVI 880722 880722 A
chrXVI 880727 880727 ACGT
chrXVI 880728 880728 ACT
chrXVI 880729 880729 ACGT
chrXVI 880730 880730 ACGT
chrXVI 880731 880731 ACT
chrXVI 880732 880732 ACGT
chrXVI 880733 880733 ACGT
chrXVI 880734 880734 CGT
chrXVI 880735 880735 CG
chrXVI 880736 880736 G
chrXVI 880737 880737 CGT
chrXVI 880741 880741 AT
chrXVI 880742 880742 CG
chrXVI 880743 880743 AT
chrXVI 932554 932554 G
chrXVI 932558 932558 G
chrXVI 932578 932578 T
chrXVI 932579 932579 A
chrXVI 932586 932586 A
chrXVI 932641 932641 C
chrXVI 932764 932764 A
chrXVI 932772 932772 A
chrXVI 932779 932779 A
chrXVI 932785 932785 T
chrXVI 932789 932789 T
chrXVI 942354 942354 T
chrXVI 942355 942355 G
chrXVI 942358 942358 G
chrXVI 942427 942427 A
chrXVI 942439 942439 C
chrXVI 942467 942467 A
chrXVI 942540 942540 C
chrXVI 942541 942541 G
chrXVI 942550 942550 A
chrXVI 942558 942558 C
chrXVI 942573 942573 G
chrXVI 942574 942574 G
chrXVI 942579 942579 A
chrXVI 942580 942580 G
chrXVI 942586 942586 C
chrXVI 942589 942589 A
chrXVI 942595 942595 A
chrXVI 942600 942600 A
chrXVI 942606 942606 A
chrXVI 942608 942608 A
chrXVI 942610 942610 A
chrXVI 942621 942621 C
chrXVI 942627 942627 T
chrXVI 942628 942628 AT
chrXVI 942631 942631 G
chrXVI 942632 942632 G
chrXVI 942637 942637 A
chrXVI 942638 942638 C
chrXVI 942640 942640 G
chrXVI 942646 942646 C
chrXVI 942647 942647 AT
chrXVI 942649 942649 G
chrXVI 942650 942650 A
chrXVI 942651 942651 T
chrXVI 942652 942652 G
chrXVI 942672 942672 C
chrXVI 942800 942800 T
chrXVI 942801 942801 GT
chrXVI 942802 942802 T
chrXVI 942803 942803 G
chrXVI 942804 942804 T
chrXVI 942805 942805 AT
chrXVI 942806 942806 AG
chrXVI 942807 942807 G
chrXVI 942810 942810 CG
chrXVI 942812 942812 AT
chrXVI 942813 942813 AT
chrXVI 942814 942814 CG
chrXVI 942815 942815 C
chrXVI 942816 942816 AT
chrXVI 942817 942817 AT
chrXVI 942818 942818 CG
chrXVI 942820 942820 AT
chrXVI 942821 942821 AT
chrXVI 942828 942828 C
chrXVI 942869 942869 C
chrXVI 942890 942890 T
chrXVI 942913 942913 T
chrXVI 942916 942916 A
chrXVI 942917 942917 G
chrXVI 942918 942918 A
chrXVI 942921 942921 G
chrXVI 942922 942922 G
chrXVI 942924 942924 A
chrXVI 942936 942936 AT
chrXVI 942940 942940 CG
chrXVI 942947 942947 A
chrXVI 942948 942948 A
chrXVI 942949 942949 T
chrXVI 942951 942951 AC
chrXVI 942953 942953 A
chrXVI 942954 942954 T
chrXVI 942955 942955 T
chrXVI 942966 942966 AT
chrXVI 942967 942967 A
chrXVI 942968 942968 AG
chrXVI 942969 942969 A
chrXVI 942970 942970 CT
chrXVI 942971 942971 C
chrXVI 942972 942972 A
chrXVI 942976 942976 C
chrXVI 942977 942977 G
chrXVI 943012 943012 C
chrXVI 943013 943013 G
chrXVI 943050 943050 AT
chrXVI 943052 943052 CG
chrXVI 943053 943053 G
chrXVI 943064 943064 CG
chrXVI 943092 943092 C
chrXVI 943093 943093 T
chrXVI 943094 943094 AC
chrXVI 943095 943095 A
chrXVI 943097 943097 G
chrXVI 943098 943098 AC
chrXVI 943099 943099 AC
chrXVI 943100 943100 T
chrXVI 943114 943114 CG
chrXVI 943126 943126 CG
chrXVI 943128 943128 AT
chrXVI 943129 943129 C
chrXVI 943130 943130 A
chrXVI 943166 943166 AT
chrXVI 943167 943167 AGT
chrXVI 943168 943168 ACG
chrXVI 943169 943169 CG
chrXVI 943170 943170 ACG
chrXVI 943171 943171 AGT
chrXVI 943172 943172 AC
chrXVI 943173 943173 GT
chrXVI 943174 943174 C
chrXVI 943183 943183 AT
chrXVI 943195 943195 G
chrXVI 943197 943197 CG
chrXVI 943199 943199 G
chrXVI 943200 943200 A
chrXVI 943201 943201 GT
chrXVI 943202 943202 G
chrXVI 943203 943203 C
chrXVI 943229 943229 ACT
chrXVI 943234 943234 AT
chrXVI 943235 943235 A
chrXVI 943236 943236 G
chrXVI 943238 943238 G
chrXVI 943259 943259 AT
chrXVI 943276 943276 A
chrXVI 943285 943285 G
chrXVI 943328 943328 G
chrXVI 943329 943329 A
chrXVI 943378 943378 A
chrXVI 943379 943379 G
chrXVI 943382 943382 T
chrXVI 943385 943385 C
chrXVI 943386 943386 AG
chrXVI 943387 943387 CT
chrXVI 943388 943388 A
chrXVI 943391 943391 A
chrXVI 943394 943394 G
chrXVI 943395 943395 T
chrXVI 943530 943530 AT
chrXVI 943567 943567 AT
chrXVI 943591 943591 CG
chrXVI 943597 943597 CG
chrXVI 943624 943624 AT
chrXVI 943638 943638 CG
chrXVI 943686 943686 CG
chrXVI 943687 943687 AT
chrXVI 943689 943689 AT
chrXVI 943691 943691 G
chrXVI 943693 943693 G
chrXVI 943701 943701 A
chrXVI 943703 943703 C
chrXVI 943706 943706 A
chrXVI 943708 943708 C
chrXVI 943711 943711 G
chrXVI 943808 943808 T
chrXVI 943811 943811 GT
chrXVI 943812 943812 AC
chrXVI 943813 943813 G
chrXVI 943814 943814 G
chrXVI 943816 943816 GT
chrXVI 943817 943817 AC
chrXVI 943818 943818 G
chrXVI 943821 943821 CG
chrXVI 943823 943823 C
chrXVI 943824 943824 A
chrXVI 943825 943825 C
chrXVI 943827 943827 A
chrXVI 943828 943828 AT
chrXVI 943829 943829 AGT
chrXVI 943830 943830 CG
chrXVI 943841 943841 T
chrXVI 943848 943848 A
chrXVI 943858 943858 T
chrXVI 943906 943906 C
chrXVI 943910 943910 AT
chrXVI 943925 943925 CG
chrXVI 943939 943939 T
chrXVI 943950 943950 CG
chrXVI 943957 943957 AT
chrXVI 943970 943970 CG
chrXVI 943973 943973 AT
chrXVI 943977 943977 CG
chrXVI 943980 943980 T
chrXVI 943981 943981 CG
chrXVI 944009 944009 C
chrXVI 944010 944010 G
chrXVI 944012 944012 A
chrXVI 944013 944013 CG
chrXVI 944014 944014 A
chrXVI 944015 944015 A
chrXVI 944016 944016 G
chrXVI 944017 944017 A
chrXVI 944018 944018 C
chrXVI 944019 944019 G
chrXVI 944021 944021 A
chrXVI 944022 944022 T
chrXVI 944023 944023 G
chrXVI 944097 944097 CG
chrXVI 944146 944146 A
chrXVI 944162 944162 AT
chrXVI 944169 944169 CG
chrXVI 944171 944171 AT
chrXVI 944173 944173 AT
chrXVI 944174 944174 ACT
chrXVI 944175 944175 AT
chrXVI 944178 944178 A
chrXVI 944306 944306 AT
chrXVI 944335 944335 G
chrXVI 944336 944336 C
chrXVI 944338 944338 G
chrXVI 944340 944340 A
chrXVI 944343 944343 G
chrXVI 944344 944344 A
chrXVI 944345 944345 G
chrXVI 944365 944365 G
chrXVI 944404 944404 C
chrXVI 944453 944453 AT
chrXVI 944459 944459 CG
chrXVI 944461 944461 CG
chrXVI 944470 944470 CG
chrXVI 944527 944527 AT
chrXVI 944535 944535 CG
chrXVI 944591 944591 AT
chrXVI 944689 944689 AT
chrXVI 944705 944705 CG
chrXVI 944768 944768 AT
chrXVI 944774 944774 CG
chrXVI 944823 944823 AT
chrXVI 944971 944971 CG
chrXVI 945073 945073 CG
chrXVI 945085 945085 AT
chrXVI 945133 945133 AT
chrXVI 945230 945230 AT
chrXVI 945260 945260 CG
chrXVI 945321 945321 CG
chrXVI 945421 945421 G
chrXVI 945424 945424 A
chrXVI 945426 945426 G
chrXVI 945427 945427 CT
chrXVI 945428 945428 T
chrXVI 945430 945430 AT
chrXVI 945431 945431 T
chrXVI 945432 945432 AT
chrXVI 945433 945433 C
chrXVI 945434 945434 A
chrXVI 945435 945435 CT
chrXVI 945436 945436 AG
chrXVI 945437 945437 AC
chrXVI 945438 945438 AT
chrXVI 945439 945439 T
chrXVI 945472 945472 CG
chrXVI 945480 945480 AT
chrXVI 945486 945486 AT
chrXVI 945502 945502 AT
chrXVI 945592 945592 AT
chrXVI 945616 945616 CG
chrXVI 945617 945617 C
chrXVI 945618 945618 C
chrXVI 945619 945619 T
chrXVI 945622 945622 CG
chrXVI 945624 945624 CG
chrXVI 945652 945652 C
chrXVI 945676 945676 G
chrXVI 945682 945682 AT
chrXVI 945733 945733 T
chrXVI 945734 945734 C
chrXVI 945735 945735 A
chrXVI 945738 945738 G
chrXVI 945739 945739 A
chrXVI 945742 945742 G
chrXVI 945744 945744 A
chrXVI 945751 945751 AT
chrXVI 945754 945754 CG
chrXVI 945755 945755 G
chrXVI 945756 945756 G
chrXVI 945757 945757 CT
chrXVI 945758 945758 CT
chrXVI 945759 945759 G
chrXVI 945760 945760 C
chrXVI 945774 945774 AT
chrXVI 945777 945777 CG
chrXVI 945779 945779 AT
chrXVI 945781 945781 T
chrXVI 945782 945782 GT
chrXVI 945783 945783 AGT
chrXVI 945784 945784 T
chrXVI 945786 945786 C
chrXVI 945787 945787 T
chrXVI 945788 945788 G
chrXVI 945841 945841 AT
chrXVI 945866 945866 A
chrXVI 945882 945882 AT
chrXVI 945912 945912 AT
chrXVI 945944 945944 CG
chrXVI 945956 945956 AG
chrXVI 945957 945957 G
chrXVI 945959 945959 C
chrXVI 945960 945960 CT
chrXVI 945961 945961 CG
chrXVI 945963 945963 AC
chrXVI 945964 945964 CG
chrXVI 945965 945965 A
chrXVI 945967 945967 C
chrXVI 945969 945969 G
chrXVI 945970 945970 C
chrXVI 945973 945973 T
chrXVI 945975 945975 CT
chrXVI 945979 945979 AT
chrXVI 945981 945981 C
chrXVI 945982 945982 CG
chrXVI 945984 945984 A
chrXVI 945985 945985 ACG
chrXVI 945987 945987 CG
chrXVI 945995 945995 G
chrXVI 945996 945996 T
chrXVI 946000 946000 G
chrXVI 946005 946005 G
chrXVI 946009 946009 G
chrXVI 946015 946015 T
chrXVI 946024 946024 T
chrXVI 946026 946026 AT
chrXVI 946031 946031 T
chrXVI 946032 946032 C
chrXVI 946035 946035 A
chrXVI 946036 946036 C
chrXVI 946041 946041 A
chrXVI 946045 946045 CG
chrXVI 946051 946051 T
chrXVI 946053 946053 A
chrXVI 946057 946057 CG
chrXVI 946059 946059 CG
chrXVI 946060 946060 AT
chrXVI 946062 946062 CG
chrXVI 946077 946077 A
chrXVI 946081 946081 AT
chrXVI 946083 946083 GT
chrXVI 946089 946089 A
chrXVI 946092 946092 CG
chrXVI 946093 946093 CG
chrXVI 946095 946095 C
chrXVI 946096 946096 CG
chrXVI 946098 946098 AT
chrXVI 946103 946103 CG
chrXVI 946104 946104 T
chrXVI 946105 946105 AT
chrXVI 946107 946107 AT
chrXVI 946108 946108 G
chrXVI 946113 946113 CG
chrXVI 946117 946117 CG
chrXVI 946123 946123 T
chrXVI 946126 946126 CG
chrXVI 946128 946128 AT
chrXVI 946129 946129 AT
chrXVI 946132 946132 AT
chrXVI 946134 946134 AT
chrXVI 946139 946139 AT
chrXVI 946140 946140 CG
chrXVI 946143 946143 A
chrXVI 946144 946144 C
chrXVI 946149 946149 A
chrXVI 946153 946153 CG
chrXVI 946159 946159 T
chrXVI 946163 946163 AT
chrXVI 946164 946164 AT
chrXVI 946165 946165 AT
chrXVI 946168 946168 AT
chrXVI 946170 946170 CG
chrXVI 946180 946180 C
chrXVI 946185 946185 AT
chrXVI 946189 946189 AT
chrXVI 946191 946191 T
chrXVI 946198 946198 C
chrXVI 946200 946200 CG
chrXVI 946201 946201 CG
chrXVI 946204 946204 CG
chrXVI 946206 946206 AT
chrXVI 946208 946208 G
chrXVI 946211 946211 C
chrXVI 946213 946213 AT
chrXVI 946215 946215 CG
chrXVI 946216 946216 G
chrXVI 946221 946221 AT
chrXVI 946225 946225 CG
chrXVI 946226 946226 G
chrXVI 946234 946234 AT
chrXVI 946236 946236 CG
chrXVI 946237 946237 CG
chrXVI 946240 946240 CG
chrXVI 946244 946244 AT
chrXVI 946247 946247 G
chrXVI 946248 946248 T
chrXVI 946251 946251 CG
chrXVI 946252 946252 G
chrXVI 946257 946257 AT
chrXVI 946261 946261 G
chrXVI 946270 946270 CG
chrXVI 946272 946272 CG
chrXVI 946273 946273 AT
chrXVI 946276 946276 CG
chrXVI 946280 946280 CG
chrXVI 946283 946283 CG
chrXVI 946284 946284 T
chrXVI 946285 946285 AT
chrXVI 946287 946287 AT
chrXVI 946288 946288 AGT
chrXVI 946289 946289 CG
chrXVI 946293 946293 CG
chrXVI 946297 946297 CG
chrXVI 946308 946308 AT
chrXVI 946309 946309 AT
chrXVI 946319 946319 T
chrXVI 946320 946320 C
chrXVI 946321 946321 T
chrXVI 946324 946324 C
chrXVI 946329 946329 A
chrXVI 946333 946333 T
chrXVI 946335 946335 T
chrXVI 946343 946343 A
chrXVI 946344 946344 CG
chrXVI 946345 946345 CG
chrXVI 946348 946348 CG
chrXVI 946350 946350 AT
chrXVI 946355 946355 C
chrXVI 946357 946357 T
chrXVI 946359 946359 CG
chrXVI 946365 946365 CG
chrXVI 946369 946369 CG
chrXVI 946371 946371 CG
chrXVI 946374 946374 T
chrXVI 946377 946377 AT
chrXVI 946378 946378 CG
chrXVI 946380 946380 CG
chrXVI 946381 946381 CG
chrXVI 946384 946384 CG
chrXVI 946386 946386 AT
chrXVI 946388 946388 CG
chrXVI 946391 946391 CG
chrXVI 946392 946392 AT
chrXVI 946395 946395 AT
chrXVI 946401 946401 CG
chrXVI 946414 946414 CG
chrXVI 946416 946416 CG
chrXVI 946417 946417 ACGT
chrXVI 946418 946418 AT
chrXVI 946420 946420 CG
chrXVI 946422 946422 AT
chrXVI 946424 946424 G
chrXVI 946427 946427 CG
chrXVI 946428 946428 AT
chrXVI 946431 946431 CG
chrXVI 946432 946432 A
chrXVI 946437 946437 AT
chrXVI 946441 946441 C
chrXVI 946442 946442 CG
chrXVI 946450 946450 CG
chrXVI 946452 946452 AT
chrXVI 946453 946453 ACGT
chrXVI 946456 946456 T
chrXVI 946458 946458 T
chrXVI 946463 946463 G
chrXVI 946464 946464 T
chrXVI 946467 946467 AT
chrXVI 946468 946468 G
chrXVI 946473 946473 G
chrXVI 946477 946477 C
chrXVI 946486 946486 C
chrXVI 946488 946488 C
chrXVI 946489 946489 C
chrXVI 946492 946492 C
chrXVI 946580 946580 CG
chrXVI 946612 946612 CG
chrXVI 946730 946730 AT
chrXVI 946750 946750 CG
chrXVI 946753 946753 CG
chrXVI 946797 946797 CG
chrXVI 946835 946835 AT
chrXVI 946843 946843 AT
chrXVI 946885 946885 AT
chrXVI 946942 946942 CG
chrXVI 946953 946953 AT
chrXVI 946970 946970 AT
chrXVI 947121 947121 AT
chrXVI 947188 947188 CG
chrXVI 947199 947199 AT
chrXVI 947230 947230 AT
chrXVI 947231 947231 CG
chrXVI 947253 947253 CG
chrXVI 947368 947368 CG
chrXVI 947393 947393 AT
chrXVI 947443 947443 CG
chrXVI 947466 947466 AT
chrXVI 947494 947494 CG
chrXVI 947519 947519 AT
chrXVI 947540 947540 CG
chrXVI 947576 947576 CG
chrXVI 947583 947583 AT
chrXVI 947590 947590 AT
chrXVI 947591 947591 A
chrXVI 947592 947592 C
chrXVI 947595 947595 C
chrXVI 947596 947596 T
chrXVI 947597 947597 A
chrXVI 947652 947652 A
chrXVI 947653 947653 GT
chrXVI 947654 947654 CG
chrXVI 947655 947655 A
chrXVI 947656 947656 A
chrXVI 947657 947657 AT
chrXVI 947658 947658 T
chrXVI 947659 947659 A
chrXVI 947663 947663 AT
chrXVI 947666 947666 C
chrXVI 947669 947669 G
chrXVI 947670 947670 A
chrXVI 947671 947671 T
chrXVI 947673 947673 C
chrXVI 947674 947674 ACG
chrXVI 947675 947675 T
chrXVI 947676 947676 C
chrXVI 947726 947726 CG
chrXVI 947764 947764 AT
chrXVI 947772 947772 G
chrXVI 947773 947773 A
chrXVI 947774 947774 GT
chrXVI 947778 947778 AT
chrXVI 947781 947781 AT
chrXVI 947791 947791 AT
chrXVI 947806 947806 T
chrXVI 947808 947808 AT
chrXVI 947855 947855 CG
chrXVI 947859 947859 CG
chrXVI 947860 947860 AT
chrXVI 947864 947864 CG
chrXVI 947869 947869 G
chrXVI 947878 947878 G
chrXVI 947879 947879 CG
chrXVI 947916 947916 A
chrXVI 947917 947917 T
chrXVI 947918 947918 C
chrXVI 947929 947929 A
chrXVI 947930 947930 C
chrXVI 947943 947943 T
chrXVI 947947 947947 T
chrXVI 947967 947967 A
chrXVI 947978 947978 CG
chrXVI 947989 947989 CG
chrXVI 947992 947992 T
chrXVI 947993 947993 T
chrXVI 947994 947994 T
chrXVI 947997 947997 CG
chrXVI 948002 948002 A
chrXVI 948008 948008 CG
chrXVI 948028 948028 A
chrXVI 948048 948048 AT
chrXVI 948049 948049 AT
chrXVI 948050 948050 T
chrXVI 948051 948051 T
chrXVI 948052 948052 AT
chrXVI 948054 948054 AT
chrXVI 948055 948055 G
chrXVI 948056 948056 C
chrXVI 948057 948057 ACT
chrXVI 948058 948058 ACG
chrXVI 948060 948060 C
chrXVI 948061 948061 A
