# Supplementary material for: Sequence Profiling of the Saccharomyces cerevisiae Genome Permits Deconvolution of Unique and Multialigned Reads for Variant Detection
Source: G3 (Bethesda). 2014 Feb 20;4(4):707–15. doi: 10.1534/g3.113.009464 (PMC4059241; doi:10.1534/g3.113.009464)
Supplement: Supporting Information [file supp_g3.113.009464_FileS1.zip › resources/100nt/mregions_100_annot_2011.bed]

track name=M_regions_100 description="M regions from HTS profile"
chrI 242 355 M1_1
chrI 455 906 M1_2
chrI 964 1524 M1_3
chrI 1530 2284 M1_4
chrI 2324 2760 M1_5
chrI 11668 13298 M1_6
chrI 13607 16148 M1_7
chrI 16160 16847 M1_8
chrI 16858 17211 M1_9
chrI 17292 18412 M1_10
chrI 18522 20285 M1_11
chrI 20349 21393 M1_12
chrI 21424 22547 M1_13
chrI 22630 23246 M1_14
chrI 23277 25451 M1_15
chrI 25489 27173 M1_16
chrI 27334 27854 M1_17
chrI 139139 139274 M1_18
chrI 139735 141239 M1_19
chrI 160222 166177 M1_20
chrI 176653 177133 M1_21
chrI 181121 181275 M1_22
chrI 182499 182976 M1_23
chrI 183130 183572 M1_24
chrI 183618 183829 M1_25
chrI 187337 187775 M1_26
chrI 187798 187968 M1_27
chrI 188064 188902 M1_28
chrI 188936 189758 M1_29
chrI 203437 203923 M1_30
chrI 204198 206105 M1_31
chrI 206115 206306 M1_32
chrI 206310 206584 M1_33
chrI 206654 207663 M1_34
chrI 207685 226881 M1_35
chrI 227573 229169 M1_36
chrI 229191 229325 M1_37
chrII 1 5861 M2_1
chrII 6047 6572 M2_2
chrII 6594 8315 M2_3
chrII 9073 9440 M2_4
chrII 9565 9689 M2_5
chrII 29626 35618 M2_6
chrII 35836 36236 M2_7
chrII 36389 36501 M2_8
chrII 59838 60103 M2_9
chrII 88509 89035 M2_10
chrII 168951 169379 M2_11
chrII 187670 187770 M2_12
chrII 197607 198066 M2_13
chrII 221019 226966 M2_14
chrII 227056 227179 M2_15
chrII 235421 235561 M2_16
chrII 235593 235807 M2_17
chrII 236618 236745 M2_18
chrII 255367 255690 M2_19
chrII 256355 256650 M2_20
chrII 259561 263156 M2_21
chrII 263168 265515 M2_22
chrII 266370 266474 M2_23
chrII 300154 301253 M2_24
chrII 333385 333787 M2_25
chrII 347587 347714 M2_26
chrII 405847 406069 M2_27
chrII 414182 414611 M2_28
chrII 427735 428125 M2_29
chrII 428671 428845 M2_30
chrII 429576 429975 M2_31
chrII 430521 430695 M2_32
chrII 477661 479060 M2_33
chrII 591707 592435 M2_34
chrII 604926 605087 M2_35
chrII 605275 605453 M2_36
chrII 606737 607136 M2_37
chrII 643480 643873 M2_38
chrII 660220 660775 M2_39
chrII 660790 660955 M2_40
chrII 661462 661772 M2_41
chrII 661831 661973 M2_42
chrII 801694 801931 M2_43
chrII 804932 807877 M2_44
chrII 807913 809468 M2_45
chrII 809472 813175 M2_46
chrIII 402 1396 M3_1
chrIII 4078 4177 M3_2
chrIII 4225 4324 M3_3
chrIII 4327 4709 M3_4
chrIII 4732 5423 M3_5
chrIII 5475 8506 M3_6
chrIII 8572 9203 M3_7
chrIII 9228 11239 M3_8
chrIII 11497 14033 M3_9
chrIII 82684 83055 M3_10
chrIII 84050 84645 M3_11
chrIII 84792 90784 M3_12
chrIII 90838 90999 M3_13
chrIII 124114 124482 M3_14
chrIII 127704 127816 M3_15
chrIII 142850 143094 M3_16
chrIII 151257 151376 M3_17
chrIII 151543 151832 M3_18
chrIII 168382 169083 M3_19
chrIII 169187 169562 M3_20
chrIII 177500 177799 M3_21
chrIII 198659 201193 M3_22
chrIII 268606 268873 M3_23
chrIII 268933 269200 M3_24
chrIII 291987 292120 M3_25
chrIII 293022 293747 M3_26
chrIII 294370 294631 M3_27
chrIII 295160 295278 M3_28
chrIII 303009 303248 M3_29
chrIII 303440 303548 M3_30
chrIII 303699 304300 M3_31
chrIII 304641 306338 M3_32
chrIII 306374 306702 M3_33
chrIII 306855 306966 M3_34
chrIII 306972 308215 M3_35
chrIII 311012 311523 M3_36
chrIII 314215 314464 M3_37
chrIII 314496 316133 M3_38
chrIII 316221 316561 M3_39
chrIV 111 2235 M4_1
chrIV 2377 17439 M4_2
chrIV 17551 17894 M4_3
chrIV 17913 18701 M4_4
chrIV 44061 44198 M4_5
chrIV 44206 45917 M4_6
chrIV 116381 116586 M4_7
chrIV 116681 116791 M4_8
chrIV 118143 118530 M4_9
chrIV 123995 124188 M4_10
chrIV 124349 124813 M4_11
chrIV 130386 130490 M4_12
chrIV 133521 134479 M4_13
chrIV 216589 216794 M4_14
chrIV 216889 216999 M4_15
chrIV 217993 218380 M4_16
chrIV 219792 219985 M4_17
chrIV 220146 220610 M4_18
chrIV 221703 221807 M4_19
chrIV 227519 228477 M4_20
chrIV 306918 307066 M4_21
chrIV 307152 307335 M4_22
chrIV 308948 309117 M4_23
chrIV 309152 309390 M4_24
chrIV 322770 322915 M4_25
chrIV 359545 359695 M4_26
chrIV 383352 383497 M4_27
chrIV 383904 384049 M4_28
chrIV 384833 385112 M4_29
chrIV 427400 427575 M4_30
chrIV 434409 434750 M4_31
chrIV 437134 437528 M4_32
chrIV 437753 437880 M4_33
chrIV 471841 472940 M4_34
chrIV 491897 492299 M4_35
chrIV 513249 513604 M4_36
chrIV 513681 519667 M4_37
chrIV 519731 519846 M4_38
chrIV 520207 520402 M4_39
chrIV 520467 520798 M4_40
chrIV 527504 538218 M4_41
chrIV 544670 544810 M4_42
chrIV 568856 569057 M4_43
chrIV 601285 601429 M4_44
chrIV 601438 601582 M4_45
chrIV 619953 620064 M4_46
chrIV 645142 651522 M4_47
chrIV 668082 668459 M4_48
chrIV 757395 759769 M4_49
chrIV 778723 778837 M4_50
chrIV 802886 805665 M4_51
chrIV 871802 878045 M4_52
chrIV 878289 884238 M4_53
chrIV 884317 884516 M4_54
chrIV 914459 914586 M4_55
chrIV 915515 915729 M4_56
chrIV 915761 915901 M4_57
chrIV 945941 946422 M4_58
chrIV 980954 981073 M4_59
chrIV 981153 992748 M4_60
chrIV 1023115 1023494 M4_61
chrIV 1087728 1088071 M4_62
chrIV 1088088 1088424 M4_63
chrIV 1088484 1088837 M4_64
chrIV 1095359 1095465 M4_65
chrIV 1095749 1101706 M4_66
chrIV 1150824 1150954 M4_67
chrIV 1151037 1151374 M4_68
chrIV 1154124 1156033 M4_69
chrIV 1159516 1161425 M4_70
chrIV 1163147 1163406 M4_71
chrIV 1163880 1164052 M4_72
chrIV 1164071 1164383 M4_73
chrIV 1175131 1175647 M4_74
chrIV 1206688 1212635 M4_75
chrIV 1243219 1245777 M4_76
chrIV 1301787 1302058 M4_77
chrIV 1307684 1308606 M4_78
chrIV 1352443 1352586 M4_79
chrIV 1352626 1352992 M4_80
chrIV 1354833 1355240 M4_81
chrIV 1360424 1360799 M4_82
chrIV 1450349 1450467 M4_83
chrIV 1453620 1453780 M4_84
chrIV 1461707 1461844 M4_85
chrIV 1503840 1504023 M4_86
chrIV 1504078 1504234 M4_87
chrIV 1504261 1504690 M4_88
chrIV 1523200 1524190 M4_89
chrIV 1524267 1524461 M4_90
chrIV 1524520 1525115 M4_91
chrIV 1525428 1531933 M4_92
chrV 1 6338 M5_1
chrV 6376 6506 M5_2
chrV 6542 6641 M5_3
chrV 6659 6799 M5_4
chrV 6828 6974 M5_5
chrV 7070 7181 M5_6
chrV 7284 7446 M5_7
chrV 18980 19081 M5_8
chrV 19570 23199 M5_9
chrV 52776 53047 M5_10
chrV 61863 61962 M5_11
chrV 62123 62489 M5_12
chrV 63702 64116 M5_13
chrV 85673 85842 M5_14
chrV 85857 85965 M5_15
chrV 86582 86712 M5_16
chrV 100119 100221 M5_17
chrV 135398 135513 M5_18
chrV 135590 135958 M5_19
chrV 138230 138495 M5_20
chrV 175437 175546 M5_21
chrV 175647 175867 M5_22
chrV 177082 177181 M5_23
chrV 249911 250368 M5_24
chrV 266651 266781 M5_25
chrV 266816 266990 M5_26
chrV 267287 267420 M5_27
chrV 269487 269637 M5_28
chrV 269643 269753 M5_29
chrV 275824 275960 M5_30
chrV 275962 276062 M5_31
chrV 277256 277389 M5_32
chrV 277686 278073 M5_33
chrV 288426 288536 M5_34
chrV 289798 290477 M5_35
chrV 306790 307197 M5_36
chrV 323376 323521 M5_37
chrV 323523 323692 M5_38
chrV 354354 354743 M5_39
chrV 363190 363716 M5_40
chrV 397372 397637 M5_41
chrV 423961 424241 M5_42
chrV 431481 431836 M5_43
chrV 434612 434989 M5_44
chrV 435160 435318 M5_45
chrV 435736 435844 M5_46
chrV 435927 436296 M5_47
chrV 438685 438794 M5_48
chrV 442893 443051 M5_49
chrV 443384 449647 M5_50
chrV 469438 469543 M5_51
chrV 487814 488183 M5_52
chrV 492423 498528 M5_53
chrV 566733 566950 M5_54
chrV 569469 569940 M5_55
chrV 569954 570238 M5_56
chrV 570320 576874 M5_57
chrVI 1 4717 M6_1
chrVI 4936 5103 M6_2
chrVI 5207 6074 M6_3
chrVI 6193 8662 M6_4
chrVI 8677 14164 M6_5
chrVI 14279 14814 M6_6
chrVI 14915 15095 M6_7
chrVI 31611 31735 M6_8
chrVI 99229 99709 M6_9
chrVI 101363 101491 M6_10
chrVI 117378 118057 M6_11
chrVI 137695 137840 M6_12
chrVI 137894 143891 M6_13
chrVI 157892 158027 M6_14
chrVI 161815 162152 M6_15
chrVI 162220 162320 M6_16
chrVI 167406 167548 M6_17
chrVI 178014 178319 M6_18
chrVI 180947 181076 M6_19
chrVI 191488 191629 M6_20
chrVI 204912 205012 M6_21
chrVI 210594 210735 M6_22
chrVI 220538 221277 M6_23
chrVII 76 183 M7_1
chrVII 203 901 M7_2
chrVII 6247 8165 M7_3
chrVII 8218 8845 M7_4
chrVII 10307 10478 M7_5
chrVII 10506 11192 M7_6
chrVII 11254 11571 M7_7
chrVII 73815 73921 M7_8
chrVII 110840 111518 M7_9
chrVII 114948 115154 M7_10
chrVII 115460 115607 M7_11
chrVII 122242 122359 M7_12
chrVII 148299 148579 M7_13
chrVII 185687 185811 M7_14
chrVII 205501 205656 M7_15
chrVII 227899 228311 M7_16
chrVII 254629 255308 M7_17
chrVII 280034 280173 M7_18
chrVII 287333 287493 M7_19
chrVII 319409 319778 M7_20
chrVII 327956 328062 M7_21
chrVII 328553 328663 M7_22
chrVII 364335 364976 M7_23
chrVII 385468 385611 M7_24
chrVII 385669 385980 M7_25
chrVII 386487 386652 M7_26
chrVII 386667 387222 M7_27
chrVII 401516 401903 M7_28
chrVII 401941 402388 M7_29
chrVII 402437 402648 M7_30
chrVII 402907 403345 M7_31
chrVII 403377 403547 M7_32
chrVII 403644 404482 M7_33
chrVII 404514 405095 M7_34
chrVII 405215 405423 M7_35
chrVII 405438 405562 M7_36
chrVII 423038 423232 M7_37
chrVII 437539 437886 M7_38
chrVII 440699 440826 M7_39
chrVII 480637 480881 M7_40
chrVII 481063 481184 M7_41
chrVII 519028 519317 M7_42
chrVII 534334 534461 M7_43
chrVII 535193 535555 M7_44
chrVII 535744 541701 M7_45
chrVII 544560 544664 M7_46
chrVII 556397 556656 M7_47
chrVII 561637 561759 M7_48
chrVII 561826 567776 M7_49
chrVII 568724 574718 M7_50
chrVII 648390 648859 M7_51
chrVII 700929 701073 M7_52
chrVII 707173 712568 M7_53
chrVII 727354 727742 M7_54
chrVII 735557 735745 M7_55
chrVII 735962 736337 M7_56
chrVII 740859 741037 M7_57
chrVII 741060 741229 M7_58
chrVII 763781 765102 M7_59
chrVII 778911 779120 M7_60
chrVII 787384 787731 M7_61
chrVII 811427 823323 M7_62
chrVII 828702 828827 M7_63
chrVII 845438 845608 M7_64
chrVII 857356 857519 M7_65
chrVII 875998 876245 M7_66
chrVII 876373 876487 M7_67
chrVII 878686 878853 M7_68
chrVII 882804 883587 M7_69
chrVII 883713 883819 M7_70
chrVII 921309 921411 M7_71
chrVII 921489 921665 M7_72
chrVII 931159 931555 M7_73
chrVII 931670 932030 M7_74
chrVII 1000912 1001113 M7_75
chrVII 1001293 1002206 M7_76
chrVII 1067544 1067696 M7_77
chrVII 1067858 1067977 M7_78
chrVII 1068317 1068886 M7_79
chrVII 1076180 1079125 M7_80
chrVII 1079161 1081930 M7_81
chrVII 1082030 1082938 M7_82
chrVII 1083104 1083230 M7_83
chrVII 1083271 1083704 M7_84
chrVII 1083718 1084153 M7_85
chrVII 1084328 1090940 M7_86
chrVIII 1 4962 M8_1
chrVIII 5148 5748 M8_2
chrVIII 5869 6866 M8_3
chrVIII 7047 7459 M8_4
chrVIII 11878 12659 M8_5
chrVIII 35250 35596 M8_6
chrVIII 35655 36025 M8_7
chrVIII 85276 92129 M8_8
chrVIII 104771 105103 M8_9
chrVIII 116100 116199 M8_10
chrVIII 116406 116769 M8_11
chrVIII 133005 133118 M8_12
chrVIII 133685 134009 M8_13
chrVIII 146319 146687 M8_14
chrVIII 192815 193310 M8_15
chrVIII 194078 194573 M8_16
chrVIII 212256 216264 M8_17
chrVIII 229482 229825 M8_18
chrVIII 229842 230178 M8_19
chrVIII 230238 230591 M8_20
chrVIII 237832 237962 M8_21
chrVIII 288228 288509 M8_22
chrVIII 291280 291440 M8_23
chrVIII 292060 292175 M8_24
chrVIII 295039 295199 M8_25
chrVIII 358461 358592 M8_26
chrVIII 381985 382317 M8_27
chrVIII 388874 389010 M8_28
chrVIII 389161 389530 M8_29
chrVIII 451312 451513 M8_30
chrVIII 451693 452606 M8_31
chrVIII 466650 466785 M8_32
chrVIII 504466 505259 M8_33
chrVIII 525426 526235 M8_34
chrVIII 526355 529143 M8_35
chrVIII 529187 529379 M8_36
chrVIII 529392 553520 M8_37
chrVIII 554227 555253 M8_38
chrVIII 555286 555831 M8_39
chrVIII 555863 555975 M8_40
chrVIII 556047 556444 M8_41
chrVIII 556525 556831 M8_42
chrVIII 556954 562495 M8_43
chrIX 18 19597 M9_1
chrIX 19620 23197 M9_2
chrIX 23271 23670 M9_3
chrIX 24403 24642 M9_4
chrIX 25352 25818 M9_5
chrIX 69151 69344 M9_6
chrIX 69406 69521 M9_7
chrIX 98655 98766 M9_8
chrIX 146880 147128 M9_9
chrIX 175011 175116 M9_10
chrIX 183425 183533 M9_11
chrIX 196634 197040 M9_12
chrIX 197296 197444 M9_13
chrIX 205199 210763 M9_14
chrIX 221484 221653 M9_15
chrIX 221655 221800 M9_16
chrIX 231552 231959 M9_17
chrIX 246201 246568 M9_18
chrIX 248838 248954 M9_19
chrIX 256290 256440 M9_20
chrIX 256446 256556 M9_21
chrIX 300205 300348 M9_22
chrIX 300408 300665 M9_23
chrIX 317161 317901 M9_24
chrIX 324388 324582 M9_25
chrIX 324829 325039 M9_26
chrIX 325049 325165 M9_27
chrIX 325728 325833 M9_28
chrIX 366531 366655 M9_29
chrIX 390632 390912 M9_30
chrIX 390994 392750 M9_31
chrIX 392906 393061 M9_32
chrIX 431736 432362 M9_33
chrIX 432414 433312 M9_34
chrIX 433316 434343 M9_35
chrIX 437120 437830 M9_36
chrIX 437965 438181 M9_37
chrIX 438285 438399 M9_38
chrIX 438559 438704 M9_39
chrIX 438739 438877 M9_40
chrIX 439003 439699 M9_41
chrX 1 19579 M10_1
chrX 19602 21157 M10_2
chrX 74312 74611 M10_3
chrX 74989 75140 M10_4
chrX 90849 90955 M10_5
chrX 90963 91108 M10_6
chrX 91424 91599 M10_7
chrX 120734 120857 M10_8
chrX 120862 121233 M10_9
chrX 153495 154703 M10_10
chrX 156550 156660 M10_11
chrX 197527 204372 M10_12
chrX 204723 204830 M10_13
chrX 338528 338656 M10_14
chrX 338677 339031 M10_15
chrX 339138 339238 M10_16
chrX 354228 354353 M10_17
chrX 354526 355205 M10_18
chrX 355339 355556 M10_19
chrX 366754 367338 M10_20
chrX 374385 374607 M10_21
chrX 378339 378453 M10_22
chrX 414939 415057 M10_23
chrX 415907 416059 M10_24
chrX 424411 424533 M10_25
chrX 453675 454458 M10_26
chrX 454584 454690 M10_27
chrX 472442 483988 M10_28
chrX 523985 524109 M10_29
chrX 525092 525200 M10_30
chrX 525215 525384 M10_31
chrX 537750 537919 M10_32
chrX 538083 538447 M10_33
chrX 540806 541088 M10_34
chrX 541118 541444 M10_35
chrX 541494 541609 M10_36
chrX 542934 543059 M10_37
chrX 543598 543766 M10_38
chrX 617900 618046 M10_39
chrX 702017 702810 M10_40
chrX 712702 713238 M10_41
chrX 714127 714646 M10_42
chrX 715055 715324 M10_43
chrX 727690 727859 M10_44
chrX 728071 728198 M10_45
chrX 728403 745693 M10_46
chrXI 96 205 M11_1
chrXI 227 408 M11_2
chrXI 523 2858 M11_3
chrXI 9611 9750 M11_4
chrXI 15421 15596 M11_5
chrXI 84192 84319 M11_6
chrXI 109332 109438 M11_7
chrXI 109446 109591 M11_8
chrXI 109896 110071 M11_9
chrXI 141878 142039 M11_10
chrXI 142218 142388 M11_11
chrXI 142461 142633 M11_12
chrXI 142665 142810 M11_13
chrXI 144410 144555 M11_14
chrXI 144671 144899 M11_15
chrXI 145133 145293 M11_16
chrXI 202627 203095 M11_17
chrXI 302476 302637 M11_18
chrXI 302892 303046 M11_19
chrXI 308130 308236 M11_20
chrXI 313373 313483 M11_21
chrXI 313588 313929 M11_22
chrXI 314185 314532 M11_23
chrXI 379665 379773 M11_24
chrXI 432400 432732 M11_25
chrXI 458121 458492 M11_26
chrXI 458529 458691 M11_27
chrXI 490954 491057 M11_28
chrXI 517437 517803 M11_29
chrXI 552132 552242 M11_30
chrXI 554975 556181 M11_31
chrXI 578933 579087 M11_32
chrXI 618003 618118 M11_33
chrXI 618180 618373 M11_34
chrXI 647336 648173 M11_35
chrXI 658556 661200 M11_36
chrXI 661263 664263 M11_37
chrXI 664337 665027 M11_38
chrXI 665047 665229 M11_39
chrXI 665231 665429 M11_40
chrXI 665497 665873 M11_41
chrXI 665910 666383 M11_42
chrXII 120 567 M12_1
chrXII 581 5716 M12_2
chrXII 5723 11251 M12_3
chrXII 11374 13942 M12_4
chrXII 47854 48200 M12_5
chrXII 48259 48629 M12_6
chrXII 64126 64427 M12_7
chrXII 64576 64883 M12_8
chrXII 65032 65141 M12_9
chrXII 92049 92335 M12_10
chrXII 92528 92671 M12_11
chrXII 94810 95120 M12_12
chrXII 95789 97293 M12_13
chrXII 167915 168042 M12_14
chrXII 202151 202595 M12_15
chrXII 215063 221023 M12_16
chrXII 222686 222996 M12_17
chrXII 233291 233403 M12_18
chrXII 233543 233910 M12_19
chrXII 242870 242972 M12_20
chrXII 243050 243226 M12_21
chrXII 373983 374446 M12_22
chrXII 410894 411261 M12_23
chrXII 411401 411513 M12_24
chrXII 451408 459814 M12_25
chrXII 460545 489487 M12_26
chrXII 489744 490554 M12_27
chrXII 498974 499140 M12_28
chrXII 515940 516100 M12_29
chrXII 523019 523137 M12_30
chrXII 592496 592643 M12_31
chrXII 593128 599081 M12_32
chrXII 605276 605475 M12_33
chrXII 613479 613619 M12_34
chrXII 613807 613988 M12_35
chrXII 628368 628505 M12_36
chrXII 650804 656761 M12_37
chrXII 657165 657267 M12_38
chrXII 687850 687952 M12_39
chrXII 712530 712686 M12_40
chrXII 731662 732018 M12_41
chrXII 732064 732217 M12_42
chrXII 784339 784471 M12_43
chrXII 789080 789267 M12_44
chrXII 795775 795902 M12_45
chrXII 818066 818384 M12_46
chrXII 819867 820126 M12_47
chrXII 857087 857238 M12_48
chrXII 875348 875498 M12_49
chrXII 931138 931283 M12_50
chrXII 941172 947165 M12_51
chrXII 962942 963073 M12_52
chrXII 975958 976071 M12_53
chrXII 976240 981717 M12_54
chrXII 1002803 1002983 M12_55
chrXII 1003299 1003992 M12_56
chrXII 1004002 1004128 M12_57
chrXII 1018378 1018566 M12_58
chrXII 1018688 1018866 M12_59
chrXII 1029514 1029672 M12_60
chrXII 1052046 1052146 M12_61
chrXII 1059306 1059693 M12_62
chrXII 1060037 1061734 M12_63
chrXII 1061767 1062477 M12_64
chrXII 1062552 1063318 M12_65
chrXII 1063320 1063480 M12_66
chrXII 1063492 1064103 M12_67
chrXII 1064156 1064444 M12_68
chrXII 1064448 1064962 M12_69
chrXII 1065133 1078177 M12_70
chrXIII 13 8472 M13_1
chrXIII 22085 22203 M13_2
chrXIII 86928 87074 M13_3
chrXIII 97984 98102 M13_4
chrXIII 123322 123481 M13_5
chrXIII 146524 146702 M13_6
chrXIII 146824 147012 M13_7
chrXIII 162701 163023 M13_8
chrXIII 168336 168701 M13_9
chrXIII 168778 168907 M13_10
chrXIII 184148 190101 M13_11
chrXIII 196047 196190 M13_12
chrXIII 196316 202239 M13_13
chrXIII 222986 223361 M13_14
chrXIII 226286 226692 M13_15
chrXIII 259134 259261 M13_16
chrXIII 352271 352383 M13_17
chrXIII 356987 362935 M13_18
chrXIII 363053 363161 M13_19
chrXIII 372680 378641 M13_20
chrXIII 379279 379430 M13_21
chrXIII 463265 463445 M13_22
chrXIII 463538 463649 M13_23
chrXIII 503755 504157 M13_24
chrXIII 504841 505032 M13_25
chrXIII 509909 510353 M13_26
chrXIII 550204 550442 M13_27
chrXIII 550477 550646 M13_28
chrXIII 552494 552677 M13_29
chrXIII 552763 552911 M13_30
chrXIII 599482 599985 M13_31
chrXIII 600010 600116 M13_32
chrXIII 600195 600459 M13_33
chrXIII 600518 600903 M13_34
chrXIII 601692 602195 M13_35
chrXIII 602220 602326 M13_36
chrXIII 602405 602669 M13_37
chrXIII 602728 603113 M13_38
chrXIII 608968 609170 M13_39
chrXIII 609190 609527 M13_40
chrXIII 609583 609766 M13_41
chrXIII 632349 632476 M13_42
chrXIII 632569 632779 M13_43
chrXIII 633151 633574 M13_44
chrXIII 633702 633802 M13_45
chrXIII 633810 634055 M13_46
chrXIII 634057 634255 M13_47
chrXIII 651782 651916 M13_48
chrXIII 732914 733137 M13_49
chrXIII 753289 753710 M13_50
chrXIII 768531 768894 M13_51
chrXIII 808524 808921 M13_52
chrXIII 837910 838040 M13_53
chrXIII 873886 874199 M13_54
chrXIII 908204 908622 M13_55
chrXIII 917531 918016 M13_56
chrXIII 918029 919717 M13_57
chrXIII 919730 922473 M13_58
chrXIII 922481 923233 M13_59
chrXIII 923263 923530 M13_60
chrXIII 923631 923840 M13_61
chrXIII 923959 924180 M13_62
chrXIV 1 6649 M14_1
chrXIV 6723 7097 M14_2
chrXIV 7099 10571 M14_3
chrXIV 10584 16024 M14_4
chrXIV 16457 17245 M14_5
chrXIV 26612 26861 M14_6
chrXIV 61946 62185 M14_7
chrXIV 62187 62377 M14_8
chrXIV 63558 64024 M14_9
chrXIV 96439 102540 M14_10
chrXIV 102701 102813 M14_11
chrXIV 136764 136899 M14_12
chrXIV 139429 139563 M14_13
chrXIV 252055 252192 M14_14
chrXIV 252200 253911 M14_15
chrXIV 282535 282879 M14_16
chrXIV 331826 332158 M14_17
chrXIV 374860 374970 M14_18
chrXIV 425988 426199 M14_19
chrXIV 426339 426448 M14_20
chrXIV 442977 443144 M14_21
chrXIV 443438 443580 M14_22
chrXIV 443587 443742 M14_23
chrXIV 494084 494195 M14_24
chrXIV 499699 500111 M14_25
chrXIV 519141 525081 M14_26
chrXIV 546721 547223 M14_27
chrXIV 561593 561994 M14_28
chrXIV 562022 568011 M14_29
chrXIV 568095 568244 M14_30
chrXIV 569846 572373 M14_31
chrXIV 572441 574075 M14_32
chrXIV 575731 576026 M14_33
chrXIV 576720 577044 M14_34
chrXIV 598154 599670 M14_35
chrXIV 599673 599811 M14_36
chrXIV 599877 602409 M14_37
chrXIV 632000 632502 M14_38
chrXIV 726104 726594 M14_39
chrXIV 726610 726963 M14_40
chrXIV 750649 752157 M14_41
chrXIV 752201 752301 M14_42
chrXIV 752370 752932 M14_43
chrXIV 753083 753246 M14_44
chrXIV 755014 755253 M14_45
chrXIV 755438 755546 M14_46
chrXIV 772688 776319 M14_47
chrXIV 776805 776906 M14_48
chrXIV 781241 781410 M14_49
chrXIV 781507 783639 M14_50
chrXIV 783658 784068 M14_51
chrXV 223 682 M15_1
chrXV 716 2623 M15_2
chrXV 2888 3104 M15_3
chrXV 11046 12079 M15_4
chrXV 12452 12591 M15_5
chrXV 22418 24642 M15_6
chrXV 24709 24832 M15_7
chrXV 24878 25173 M15_8
chrXV 25384 28951 M15_9
chrXV 29023 29344 M15_10
chrXV 29943 30088 M15_11
chrXV 30932 31126 M15_12
chrXV 92014 92253 M15_13
chrXV 92255 92445 M15_14
chrXV 93383 93849 M15_15
chrXV 113290 113532 M15_16
chrXV 115039 115151 M15_17
chrXV 117683 123644 M15_18
chrXV 160143 160456 M15_19
chrXV 227937 228048 M15_20
chrXV 274656 274796 M15_21
chrXV 288176 288304 M15_22
chrXV 301092 301207 M15_23
chrXV 340280 340379 M15_24
chrXV 344733 345136 M15_25
chrXV 346652 346761 M15_26
chrXV 354015 354133 M15_27
chrXV 438615 438760 M15_28
chrXV 459601 459701 M15_29
chrXV 459849 460019 M15_30
chrXV 460024 460163 M15_31
chrXV 464445 464560 M15_32
chrXV 487427 487526 M15_33
chrXV 506422 506578 M15_34
chrXV 506585 506727 M15_35
chrXV 523330 523439 M15_36
chrXV 523579 523790 M15_37
chrXV 571947 572053 M15_38
chrXV 575087 577645 M15_39
chrXV 594523 594676 M15_40
chrXV 594801 600748 M15_41
chrXV 664793 665162 M15_42
chrXV 678184 678340 M15_43
chrXV 698892 699127 M15_44
chrXV 699140 699310 M15_45
chrXV 703759 710122 M15_46
chrXV 710187 710289 M15_47
chrXV 780244 780451 M15_48
chrXV 854263 854578 M15_49
chrXV 867625 867848 M15_50
chrXV 900314 900735 M15_51
chrXV 969132 969231 M15_52
chrXV 970269 976259 M15_53
chrXV 980241 980602 M15_54
chrXV 1057021 1057160 M15_55
chrXV 1069779 1070097 M15_56
chrXV 1070159 1070845 M15_57
chrXV 1070873 1071043 M15_58
chrXV 1071387 1072978 M15_59
chrXV 1073010 1073215 M15_60
chrXV 1074343 1075588 M15_61
chrXV 1075632 1091291 M15_62
chrXVI 1 16731 M16_1
chrXVI 17657 17862 M16_2
chrXVI 17892 19485 M16_3
chrXVI 25742 26112 M16_4
chrXVI 56147 56297 M16_5
chrXVI 56434 62734 M16_6
chrXVI 62771 62892 M16_7
chrXVI 75692 75827 M16_8
chrXVI 96713 96911 M16_9
chrXVI 96913 97158 M16_10
chrXVI 97166 97266 M16_11
chrXVI 97394 97817 M16_12
chrXVI 98201 98411 M16_13
chrXVI 98504 98630 M16_14
chrXVI 135778 136457 M16_15
chrXVI 174060 174702 M16_16
chrXVI 193903 194145 M16_17
chrXVI 210180 210292 M16_18
chrXVI 211558 211924 M16_19
chrXVI 281199 281405 M16_20
chrXVI 377286 378014 M16_21
chrXVI 405456 405617 M16_22
chrXVI 405805 405983 M16_23
chrXVI 407136 407535 M16_24
chrXVI 435867 435985 M16_25
chrXVI 436877 443127 M16_26
chrXVI 484412 484533 M16_27
chrXVI 484715 484959 M16_28
chrXVI 560181 560304 M16_29
chrXVI 560463 560830 M16_30
chrXVI 560853 561022 M16_31
chrXVI 571908 572077 M16_32
chrXVI 582043 582159 M16_33
chrXVI 622516 622650 M16_34
chrXVI 689554 689669 M16_35
chrXVI 700584 701983 M16_36
chrXVI 731231 731700 M16_37
chrXVI 769180 769672 M16_38
chrXVI 775739 775857 M16_39
chrXVI 795391 795779 M16_40
chrXVI 804623 810579 M16_41
chrXVI 810676 810776 M16_42
chrXVI 819504 819624 M16_43
chrXVI 823538 823716 M16_44
chrXVI 823739 823908 M16_45
chrXVI 837925 839246 M16_46
chrXVI 844394 850360 M16_47
chrXVI 850607 856985 M16_48
chrXVI 860368 860467 M16_49
chrXVI 869106 869291 M16_50
chrXVI 880273 880744 M16_51
chrXVI 932553 932790 M16_52
chrXVI 942338 942471 M16_53
chrXVI 942534 948066 M16_54
chrmt 1358 1497 M17_1
chrmt 3983 4100 M17_2
chrmt 4237 4377 M17_3
chrmt 12698 12846 M17_4
chrmt 30151 30294 M17_5
chrmt 41075 41329 M17_6
chrmt 44854 45007 M17_7
chrmt 45081 45234 M17_8
chrmt 54572 54710 M17_9
chrmt 56762 56903 M17_10
chrmt 82483 82629 M17_11
