# Supplementary material for: Sequence Profiling of the Saccharomyces cerevisiae Genome Permits Deconvolution of Unique and Multialigned Reads for Variant Detection
Source: G3 (Bethesda). 2014 Feb 20;4(4):707–15. doi: 10.1534/g3.113.009464 (PMC4059241; doi:10.1534/g3.113.009464)
Supplement: Supporting Information [file supp_g3.113.009464_FileS1.zip › resources/50nt/chrI_50_intrasnv.bed]

track name=intraSNV_50 description="intra SNV from HTS profile"
chrI 8 8 C
chrI 12 12 A
chrI 13 13 A
chrI 14 14 C
chrI 21 21 A
chrI 26 26 C
chrI 33 33 A
chrI 34 34 C
chrI 39 39 A
chrI 44 44 A
chrI 50 50 A
chrI 52 52 A
chrI 58 58 C
chrI 63 63 ACG
chrI 64 64 AG
chrI 65 65 GT
chrI 90 90 C
chrI 100 100 C
chrI 101 101 AT
chrI 102 102 T
chrI 114 114 C
chrI 115 115 A
chrI 136 136 AT
chrI 137 137 T
chrI 138 138 T
chrI 139 139 C
chrI 145 145 T
chrI 155 155 C
chrI 156 156 T
chrI 157 157 T
chrI 160 160 C
chrI 167 167 G
chrI 177 177 C
chrI 184 184 A
chrI 192 192 AT
chrI 199 199 G
chrI 209 209 C
chrI 210 210 A
chrI 241 241 A
chrI 243 243 C
chrI 245 245 T
chrI 249 249 C
chrI 250 250 A
chrI 262 262 G
chrI 264 264 T
chrI 270 270 T
chrI 285 285 C
chrI 286 286 T
chrI 287 287 G
chrI 288 288 G
chrI 296 296 AT
chrI 297 297 G
chrI 305 305 CG
chrI 313 313 T
chrI 314 314 T
chrI 319 319 G
chrI 328 328 AT
chrI 346 346 CG
chrI 349 349 AT
chrI 355 355 T
chrI 356 356 AT
chrI 358 358 A
chrI 373 373 CG
chrI 374 374 CG
chrI 376 376 A
chrI 377 377 CT
chrI 402 402 T
chrI 409 409 AT
chrI 419 419 A
chrI 420 420 G
chrI 421 421 G
chrI 422 422 CT
chrI 424 424 A
chrI 430 430 C
chrI 442 442 T
chrI 451 451 T
chrI 452 452 A
chrI 453 453 C
chrI 461 461 G
chrI 472 472 AT
chrI 476 476 ACGT
chrI 484 484 T
chrI 485 485 CG
chrI 499 499 C
chrI 500 500 A
chrI 501 501 T
chrI 507 507 T
chrI 508 508 A
chrI 509 509 ACT
chrI 510 510 C
chrI 516 516 AG
chrI 517 517 CGT
chrI 518 518 AG
chrI 519 519 T
chrI 521 521 GT
chrI 522 522 G
chrI 528 528 C
chrI 530 530 G
chrI 531 531 T
chrI 536 536 C
chrI 537 537 C
chrI 538 538 G
chrI 540 540 AT
chrI 541 541 AT
chrI 546 546 T
chrI 547 547 G
chrI 558 558 T
chrI 560 560 T
chrI 562 562 T
chrI 568 568 AT
chrI 571 571 T
chrI 572 572 AT
chrI 573 573 ACT
chrI 575 575 A
chrI 579 579 CG
chrI 582 582 CG
chrI 583 583 T
chrI 588 588 AT
chrI 589 589 AT
chrI 590 590 T
chrI 591 591 AT
chrI 594 594 CG
chrI 595 595 CGT
chrI 610 610 AT
chrI 614 614 C
chrI 615 615 T
chrI 627 627 T
chrI 628 628 AC
chrI 632 632 A
chrI 633 633 CG
chrI 634 634 AT
chrI 636 636 A
chrI 639 639 G
chrI 642 642 CG
chrI 643 643 CG
chrI 647 647 AT
chrI 650 650 AT
chrI 654 654 AT
chrI 661 661 G
chrI 665 665 G
chrI 666 666 AT
chrI 670 670 G
chrI 671 671 C
chrI 673 673 T
chrI 674 674 T
chrI 675 675 T
chrI 681 681 AT
chrI 683 683 G
chrI 686 686 CG
chrI 688 688 CG
chrI 693 693 AT
chrI 694 694 AT
chrI 700 700 T
chrI 701 701 AT
chrI 703 703 A
chrI 709 709 CG
chrI 710 710 G
chrI 719 719 C
chrI 724 724 G
chrI 730 730 AT
chrI 737 737 T
chrI 738 738 AG
chrI 742 742 T
chrI 743 743 CT
chrI 749 749 T
chrI 769 769 T
chrI 770 770 C
chrI 772 772 AT
chrI 773 773 CG
chrI 774 774 CG
chrI 778 778 G
chrI 781 781 CG
chrI 785 785 G
chrI 790 790 A
chrI 796 796 CG
chrI 798 798 CG
chrI 800 800 G
chrI 801 801 AT
chrI 836 836 T
chrI 843 843 A
chrI 848 848 AT
chrI 858 858 G
chrI 859 859 A
chrI 876 876 CG
chrI 883 883 A
chrI 884 884 CG
chrI 892 892 T
chrI 899 899 AT
chrI 900 900 CG
chrI 903 903 C
chrI 904 904 AT
chrI 925 925 CG
chrI 926 926 AT
chrI 929 929 C
chrI 933 933 T
chrI 937 937 T
chrI 940 940 G
chrI 948 948 ACG
chrI 949 949 CG
chrI 956 956 T
chrI 960 960 A
chrI 961 961 T
chrI 963 963 C
chrI 981 981 C
chrI 984 984 A
chrI 989 989 T
chrI 990 990 C
chrI 993 993 G
chrI 1003 1003 A
chrI 1007 1007 G
chrI 1008 1008 G
chrI 1009 1009 C
chrI 1013 1013 C
chrI 1020 1020 T
chrI 1025 1025 T
chrI 1035 1035 T
chrI 1042 1042 C
chrI 1053 1053 CG
chrI 1060 1060 AT
chrI 1064 1064 T
chrI 1101 1101 AT
chrI 1112 1112 CG
chrI 1113 1113 AT
chrI 1114 1114 AT
chrI 1115 1115 CG
chrI 1166 1166 C
chrI 1176 1176 C
chrI 1181 1181 A
chrI 1184 1184 T
chrI 1200 1200 C
chrI 1209 1209 CGT
chrI 1217 1217 T
chrI 1218 1218 A
chrI 1235 1235 AT
chrI 1236 1236 CG
chrI 1263 1263 AT
chrI 1266 1266 G
chrI 1269 1269 AT
chrI 1281 1281 AT
chrI 1296 1296 CG
chrI 1302 1302 G
chrI 1309 1309 A
chrI 1310 1310 C
chrI 1314 1314 CG
chrI 1315 1315 AGT
chrI 1316 1316 AT
chrI 1317 1317 GT
chrI 1318 1318 CG
chrI 1320 1320 C
chrI 1321 1321 G
chrI 1329 1329 A
chrI 1334 1334 T
chrI 1345 1345 C
chrI 1346 1346 AG
chrI 1350 1350 G
chrI 1351 1351 GT
chrI 1352 1352 CG
chrI 1363 1363 A
chrI 1368 1368 C
chrI 1379 1379 C
chrI 1382 1382 AT
chrI 1387 1387 G
chrI 1389 1389 C
chrI 1390 1390 T
chrI 1391 1391 T
chrI 1392 1392 C
chrI 1393 1393 CG
chrI 1394 1394 G
chrI 1395 1395 C
chrI 1397 1397 G
chrI 1401 1401 C
chrI 1406 1406 A
chrI 1419 1419 CG
chrI 1422 1422 A
chrI 1437 1437 G
chrI 1444 1444 C
chrI 1451 1451 T
chrI 1483 1483 AT
chrI 1495 1495 AT
chrI 1505 1505 CG
chrI 1506 1506 CG
chrI 1509 1509 AT
chrI 1517 1517 A
chrI 1518 1518 C
chrI 1526 1526 T
chrI 1528 1528 A
chrI 1529 1529 T
chrI 1532 1532 G
chrI 1533 1533 C
chrI 1547 1547 A
chrI 1559 1559 G
chrI 1560 1560 A
chrI 1565 1565 T
chrI 1580 1580 T
chrI 1590 1590 C
chrI 1604 1604 A
chrI 1609 1609 A
chrI 1620 1620 T
chrI 1621 1621 C
chrI 1628 1628 T
chrI 1632 1632 A
chrI 1640 1640 CG
chrI 1645 1645 A
chrI 1658 1658 AT
chrI 1674 1674 T
chrI 1677 1677 AT
chrI 1706 1706 AGT
chrI 1707 1707 G
chrI 1720 1720 G
chrI 1721 1721 CGT
chrI 1722 1722 AC
chrI 1723 1723 A
chrI 1731 1731 C
chrI 1732 1732 AC
chrI 1733 1733 AGT
chrI 1734 1734 C
chrI 1739 1739 A
chrI 1741 1741 AT
chrI 1742 1742 AT
chrI 1743 1743 AT
chrI 1746 1746 AT
chrI 1748 1748 AT
chrI 1760 1760 C
chrI 1770 1770 G
chrI 1780 1780 G
chrI 1784 1784 C
chrI 1788 1788 A
chrI 1790 1790 CT
chrI 1791 1791 G
chrI 1792 1792 T
chrI 1794 1794 A
chrI 1795 1795 A
chrI 1799 1799 A
chrI 1801 1801 C
chrI 1802 1802 A
chrI 1803 1803 C
chrI 1806 1806 C
chrI 1810 1810 A
chrI 1811 1811 C
chrI 1812 1812 C
chrI 1815 1815 T
chrI 1832 1832 AT
chrI 1834 1834 T
chrI 1835 1835 A
chrI 1836 1836 C
chrI 1837 1837 A
chrI 1846 1846 C
chrI 1847 1847 T
chrI 1849 1849 AT
chrI 1852 1852 AT
chrI 1855 1855 AT
chrI 1861 1861 AT
chrI 1862 1862 CG
chrI 1864 1864 C
chrI 1871 1871 G
chrI 1885 1885 CG
chrI 1891 1891 A
chrI 1894 1894 T
chrI 1897 1897 A
chrI 1899 1899 C
chrI 1906 1906 G
chrI 1918 1918 CG
chrI 1920 1920 A
chrI 1927 1927 AT
chrI 1936 1936 A
chrI 1945 1945 A
chrI 1951 1951 A
chrI 1963 1963 A
chrI 1966 1966 CG
chrI 1972 1972 CG
chrI 1974 1974 AT
chrI 1975 1975 C
chrI 1978 1978 AT
chrI 1980 1980 AT
chrI 1981 1981 C
chrI 1993 1993 CG
chrI 2002 2002 T
chrI 2014 2014 A
chrI 2015 2015 G
chrI 2016 2016 A
chrI 2026 2026 A
chrI 2029 2029 CG
chrI 2032 2032 A
chrI 2047 2047 G
chrI 2050 2050 T
chrI 2056 2056 A
chrI 2062 2062 T
chrI 2068 2068 AGT
chrI 2074 2074 A
chrI 2092 2092 C
chrI 2093 2093 G
chrI 2097 2097 A
chrI 2100 2100 AT
chrI 2112 2112 A
chrI 2113 2113 CG
chrI 2114 2114 A
chrI 2118 2118 A
chrI 2119 2119 T
chrI 2120 2120 C
chrI 2121 2121 C
chrI 2125 2125 G
chrI 2128 2128 A
chrI 2134 2134 CG
chrI 2137 2137 AT
chrI 2143 2143 G
chrI 2146 2146 A
chrI 2149 2149 A
chrI 2160 2160 G
chrI 2171 2171 AT
chrI 2180 2180 AG
chrI 2182 2182 T
chrI 2186 2186 ACT
chrI 2188 2188 C
chrI 2189 2189 G
chrI 2190 2190 A
chrI 2196 2196 G
chrI 2198 2198 CG
chrI 2200 2200 G
chrI 2202 2202 AT
chrI 2204 2204 CG
chrI 2205 2205 CG
chrI 2206 2206 AT
chrI 2210 2210 AT
chrI 2214 2214 CG
chrI 2216 2216 AT
chrI 2219 2219 ACGT
chrI 2227 2227 A
chrI 2229 2229 T
chrI 2238 2238 CG
chrI 2241 2241 A
chrI 2242 2242 A
chrI 2247 2247 CG
chrI 2253 2253 G
chrI 2256 2256 AT
chrI 2258 2258 T
chrI 2272 2272 AT
chrI 2273 2273 G
chrI 2275 2275 CG
chrI 2278 2278 AT
chrI 2279 2279 C
chrI 2327 2327 C
chrI 2331 2331 C
chrI 2336 2336 C
chrI 2340 2340 C
chrI 2371 2371 A
chrI 2372 2372 G
chrI 2377 2377 A
chrI 2379 2379 A
chrI 2383 2383 AT
chrI 2384 2384 C
chrI 2403 2403 G
chrI 2406 2406 CG
chrI 2413 2413 G
chrI 2418 2418 A
chrI 2419 2419 C
chrI 2435 2435 AT
chrI 2439 2439 A
chrI 2447 2447 AT
chrI 2450 2450 C
chrI 2451 2451 T
chrI 2455 2455 C
chrI 2468 2468 T
chrI 2469 2469 C
chrI 2477 2477 AT
chrI 2485 2485 AT
chrI 2486 2486 G
chrI 2487 2487 A
chrI 2488 2488 A
chrI 2490 2490 A
chrI 2491 2491 T
chrI 2492 2492 A
chrI 2495 2495 AT
chrI 2496 2496 CG
chrI 2497 2497 CG
chrI 2499 2499 CG
chrI 2500 2500 AT
chrI 2501 2501 CG
chrI 2502 2502 A
chrI 2504 2504 G
chrI 2510 2510 CG
chrI 2511 2511 AT
chrI 2522 2522 C
chrI 2523 2523 G
chrI 2524 2524 CG
chrI 2526 2526 C
chrI 2527 2527 AT
chrI 2534 2534 T
chrI 2535 2535 AGT
chrI 2536 2536 G
chrI 2537 2537 CG
chrI 2542 2542 AG
chrI 2543 2543 C
chrI 2548 2548 A
chrI 2564 2564 T
chrI 2588 2588 AT
chrI 2593 2593 T
chrI 2594 2594 T
chrI 2595 2595 AT
chrI 2596 2596 CG
chrI 2599 2599 C
chrI 2600 2600 G
chrI 2601 2601 T
chrI 2603 2603 T
chrI 2604 2604 A
chrI 2610 2610 CG
chrI 2611 2611 AT
chrI 2612 2612 AT
chrI 2613 2613 T
chrI 2625 2625 CG
chrI 2641 2641 C
chrI 2643 2643 AT
chrI 2647 2647 G
chrI 2648 2648 C
chrI 2654 2654 T
chrI 2706 2706 G
chrI 2708 2708 C
chrI 2714 2714 CG
chrI 2717 2717 AT
chrI 2718 2718 AT
chrI 2719 2719 AT
chrI 2723 2723 A
chrI 2734 2734 G
chrI 2760 2760 G
chrI 2771 2771 T
chrI 2772 2772 C
chrI 2773 2773 CG
chrI 2784 2784 T
chrI 11667 11667 A
chrI 11670 11670 T
chrI 11677 11677 T
chrI 11684 11684 C
chrI 11685 11685 C
chrI 11691 11691 G
chrI 11727 11727 CG
chrI 11730 11730 CG
chrI 11740 11740 CG
chrI 11743 11743 CG
chrI 11752 11752 A
chrI 11820 11820 AT
chrI 11835 11835 CG
chrI 11841 11841 AT
chrI 11842 11842 CG
chrI 11852 11852 CG
chrI 11853 11853 C
chrI 11866 11866 G
chrI 11874 11874 T
chrI 11893 11893 AT
chrI 11899 11899 A
chrI 11901 11901 C
chrI 11904 11904 T
chrI 11913 11913 C
chrI 11914 11914 A
chrI 11915 11915 A
chrI 11925 11925 A
chrI 11936 11936 C
chrI 11969 11969 CG
chrI 11978 11978 CG
chrI 11988 11988 AT
chrI 11997 11997 AT
chrI 11999 11999 A
chrI 12059 12059 AT
chrI 12082 12082 C
chrI 12108 12108 AT
chrI 12118 12118 AT
chrI 12150 12150 AT
chrI 12162 12162 AT
chrI 12171 12171 A
chrI 12190 12190 CG
chrI 12195 12195 CG
chrI 12227 12227 AT
chrI 12252 12252 T
chrI 12253 12253 G
chrI 12254 12254 T
chrI 12256 12256 T
chrI 12258 12258 CG
chrI 12267 12267 AT
chrI 12269 12269 AT
chrI 12276 12276 AT
chrI 12277 12277 AT
chrI 12279 12279 T
chrI 12300 12300 T
chrI 12303 12303 G
chrI 12306 12306 T
chrI 12316 12316 G
chrI 12324 12324 A
chrI 12342 12342 C
chrI 12361 12361 AT
chrI 12363 12363 G
chrI 12378 12378 AT
chrI 12396 12396 ACT
chrI 12401 12401 G
chrI 12408 12408 A
chrI 12417 12417 AT
chrI 12429 12429 C
chrI 12478 12478 C
chrI 12484 12484 A
chrI 12498 12498 T
chrI 12503 12503 T
chrI 12505 12505 A
chrI 12513 12513 A
chrI 12515 12515 CG
chrI 12522 12522 CG
chrI 12524 12524 CG
chrI 12529 12529 CG
chrI 12546 12546 A
chrI 12566 12566 T
chrI 12570 12570 T
chrI 12572 12572 T
chrI 12574 12574 G
chrI 12594 12594 T
chrI 12601 12601 G
chrI 12609 12609 G
chrI 12616 12616 T
chrI 12618 12618 C
chrI 12620 12620 C
chrI 12622 12622 G
chrI 12625 12625 A
chrI 12642 12642 A
chrI 12647 12647 C
chrI 12648 12648 G
chrI 12649 12649 CG
chrI 12657 12657 G
chrI 12660 12660 C
chrI 12662 12662 C
chrI 12664 12664 T
chrI 12666 12666 C
chrI 12668 12668 C
chrI 12670 12670 G
chrI 12673 12673 A
chrI 12690 12690 T
chrI 12695 12695 C
chrI 12697 12697 G
chrI 12705 12705 G
chrI 12710 12710 C
chrI 12714 12714 C
chrI 12716 12716 T
chrI 12718 12718 G
chrI 12721 12721 A
chrI 12738 12738 A
chrI 12743 12743 C
chrI 12744 12744 G
chrI 12745 12745 CG
chrI 12758 12758 C
chrI 12762 12762 C
chrI 12764 12764 C
chrI 12766 12766 G
chrI 12772 12772 G
chrI 12786 12786 A
chrI 12791 12791 AT
chrI 12792 12792 C
chrI 12793 12793 A
chrI 12794 12794 A
chrI 12795 12795 A
chrI 12801 12801 A
chrI 12814 12814 C
chrI 12821 12821 C
chrI 12848 12848 G
chrI 12857 12857 A
chrI 12874 12874 A
chrI 12889 12889 G
chrI 12890 12890 A
chrI 12896 12896 C
chrI 12900 12900 CG
chrI 12905 12905 C
chrI 12906 12906 CT
chrI 12911 12911 T
chrI 12946 12946 T
chrI 12961 12961 CG
chrI 12964 12964 CG
chrI 12975 12975 AT
chrI 12977 12977 G
chrI 12979 12979 CG
chrI 12986 12986 C
chrI 12993 12993 CG
chrI 12998 12998 CG
chrI 13006 13006 C
chrI 13013 13013 A
chrI 13025 13025 C
chrI 13029 13029 G
chrI 13035 13035 G
chrI 13036 13036 G
chrI 13042 13042 A
chrI 13055 13055 A
chrI 13057 13057 G
chrI 13058 13058 A
chrI 13080 13080 G
chrI 13081 13081 G
chrI 13083 13083 AT
chrI 13085 13085 A
chrI 13087 13087 CG
chrI 13088 13088 AT
chrI 13089 13089 CG
chrI 13099 13099 A
chrI 13104 13104 A
chrI 13122 13122 A
chrI 13146 13146 G
chrI 13147 13147 C
chrI 13158 13158 A
chrI 13171 13171 CG
chrI 13174 13174 CG
chrI 13175 13175 C
chrI 13186 13186 A
chrI 13194 13194 CG
chrI 13201 13201 C
chrI 13209 13209 T
chrI 13246 13246 CG
chrI 13247 13247 CG
chrI 13251 13251 CG
chrI 13290 13290 A
chrI 13293 13293 G
chrI 13299 13299 G
chrI 13334 13334 T
chrI 13337 13337 C
chrI 13338 13338 A
chrI 13339 13339 A
chrI 13354 13354 A
chrI 13640 13640 T
chrI 13645 13645 C
chrI 13653 13653 T
chrI 13654 13654 A
chrI 13713 13713 C
chrI 13714 13714 C
chrI 13717 13717 C
chrI 13732 13732 A
chrI 13769 13769 T
chrI 13770 13770 C
chrI 13772 13772 AT
chrI 13773 13773 CG
chrI 13774 13774 AT
chrI 13777 13777 CG
chrI 13809 13809 T
chrI 14012 14012 CG
chrI 14025 14025 AT
chrI 14026 14026 AT
chrI 14027 14027 AT
chrI 14058 14058 C
chrI 14061 14061 A
chrI 14062 14062 C
chrI 14068 14068 G
chrI 14143 14143 AT
chrI 14195 14195 AT
chrI 14221 14221 AT
chrI 14286 14286 AT
chrI 14314 14314 AT
chrI 14318 14318 CG
chrI 14319 14319 T
chrI 14323 14323 T
chrI 14385 14385 CG
chrI 14395 14395 CG
chrI 14405 14405 AT
chrI 14420 14420 A
chrI 14484 14484 AT
chrI 14509 14509 CG
chrI 14533 14533 AT
chrI 14544 14544 AT
chrI 14570 14570 AT
chrI 14595 14595 AT
chrI 14613 14613 CG
chrI 14634 14634 AT
chrI 14664 14664 AT
chrI 14665 14665 AT
chrI 14666 14666 AT
chrI 14669 14669 C
chrI 14670 14670 A
chrI 14674 14674 A
chrI 14687 14687 G
chrI 14723 14723 CG
chrI 14734 14734 AT
chrI 14760 14760 CG
chrI 14795 14795 CG
chrI 14808 14808 CG
chrI 14831 14831 CG
chrI 14888 14888 AT
chrI 14898 14898 T
chrI 14901 14901 T
chrI 14902 14902 C
chrI 14908 14908 AT
chrI 14910 14910 G
chrI 14993 14993 CG
chrI 14995 14995 AT
chrI 15045 15045 CG
chrI 15098 15098 CG
chrI 15112 15112 AT
chrI 15151 15151 CG
chrI 15161 15161 AT
chrI 15236 15236 CG
chrI 15266 15266 CG
chrI 15310 15310 CG
chrI 15330 15330 AT
chrI 15405 15405 AT
chrI 15419 15419 A
chrI 15420 15420 A
chrI 15423 15423 T
chrI 15424 15424 T
chrI 15425 15425 A
chrI 15426 15426 A
chrI 15454 15454 C
chrI 15475 15475 CG
chrI 15477 15477 AT
chrI 15502 15502 A
chrI 15540 15540 AT
chrI 15573 15573 CG
chrI 15592 15592 CG
chrI 15617 15617 CG
chrI 15619 15619 G
chrI 15730 15730 AT
chrI 15772 15772 AT
chrI 15816 15816 CG
chrI 15817 15817 AT
chrI 15825 15825 CG
chrI 15892 15892 A
chrI 15893 15893 A
chrI 15898 15898 AT
chrI 15900 15900 AT
chrI 15901 15901 AT
chrI 15921 15921 T
chrI 15924 15924 A
chrI 15979 15979 AT
chrI 16023 16023 AT
chrI 16035 16035 AT
chrI 16046 16046 CG
chrI 16070 16070 C
chrI 16080 16080 T
chrI 16087 16087 A
chrI 16098 16098 T
chrI 16127 16127 C
chrI 16149 16149 G
chrI 16150 16150 G
chrI 16151 16151 A
chrI 16173 16173 G
chrI 16196 16196 G
chrI 16255 16255 CG
chrI 16262 16262 G
chrI 16263 16263 T
chrI 16264 16264 A
chrI 16266 16266 A
chrI 16284 16284 A
chrI 16287 16287 T
chrI 16357 16357 CG
chrI 16364 16364 AT
chrI 16373 16373 AT
chrI 16395 16395 T
chrI 16448 16448 AT
chrI 16483 16483 AT
chrI 16489 16489 CG
chrI 16508 16508 AT
chrI 16580 16580 CG
chrI 16605 16605 AT
chrI 16627 16627 CG
chrI 16659 16659 AT
chrI 16699 16699 CG
chrI 16705 16705 AT
chrI 16783 16783 CG
chrI 16789 16789 CG
chrI 16793 16793 AT
chrI 16807 16807 C
chrI 16826 16826 C
chrI 16848 16848 CG
chrI 16861 16861 A
chrI 16863 16863 AT
chrI 16865 16865 C
chrI 16866 16866 G
chrI 16917 16917 AT
chrI 16971 16971 AT
chrI 16982 16982 AT
chrI 17015 17015 AT
chrI 17023 17023 AT
chrI 17032 17032 CG
chrI 17048 17048 C
chrI 17050 17050 A
chrI 17097 17097 CG
chrI 17153 17153 CG
chrI 17163 17163 AT
chrI 17178 17178 CG
chrI 17188 17188 C
chrI 17217 17217 T
chrI 17218 17218 A
chrI 17220 17220 A
chrI 17267 17267 CG
chrI 17279 17279 CG
chrI 17283 17283 AT
chrI 17292 17292 A
chrI 17332 17332 T
chrI 17347 17347 AT
chrI 17350 17350 CG
chrI 17359 17359 C
chrI 17413 17413 CG
chrI 17471 17471 CG
chrI 17485 17485 CG
chrI 17516 17516 CG
chrI 17519 17519 G
chrI 17542 17542 AT
chrI 17557 17557 A
chrI 17572 17572 AT
chrI 17629 17629 AT
chrI 17651 17651 AT
chrI 17653 17653 AT
chrI 17656 17656 G
chrI 17675 17675 T
chrI 17772 17772 AT
chrI 17789 17789 CG
chrI 17790 17790 AT
chrI 17808 17808 A
chrI 17810 17810 C
chrI 17866 17866 AT
chrI 17910 17910 CG
chrI 17914 17914 AT
chrI 17929 17929 AT
chrI 17938 17938 C
chrI 18033 18033 CG
chrI 18037 18037 CG
chrI 18041 18041 CG
chrI 18050 18050 AT
chrI 18097 18097 AT
chrI 18105 18105 AT
chrI 18124 18124 CG
chrI 18172 18172 CG
chrI 18208 18208 A
chrI 18210 18210 T
chrI 18211 18211 AT
chrI 18212 18212 AT
chrI 18214 18214 AT
chrI 18264 18264 CG
chrI 18279 18279 AT
chrI 18377 18377 AT
chrI 18378 18378 CG
chrI 18385 18385 AT
chrI 18553 18553 T
chrI 18562 18562 G
chrI 18569 18569 A
chrI 18574 18574 G
chrI 18601 18601 T
chrI 18651 18651 AT
chrI 18724 18724 CG
chrI 18736 18736 AT
chrI 18752 18752 CG
chrI 18876 18876 AT
chrI 18877 18877 CG
chrI 18905 18905 AT
chrI 18910 18910 T
chrI 19035 19035 CG
chrI 19040 19040 AT
chrI 19066 19066 AT
chrI 19076 19076 T
chrI 19099 19099 CG
chrI 19102 19102 T
chrI 19103 19103 T
chrI 19126 19126 A
chrI 19150 19150 C
chrI 19196 19196 AT
chrI 19214 19214 AT
chrI 19215 19215 AT
chrI 19238 19238 T
chrI 19284 19284 CG
chrI 19325 19325 CG
chrI 19436 19436 CG
chrI 19452 19452 AT
chrI 19454 19454 G
chrI 19476 19476 C
chrI 19534 19534 AT
chrI 19586 19586 AT
chrI 19592 19592 CG
chrI 19611 19611 CG
chrI 19627 19627 A
chrI 19694 19694 CG
chrI 19733 19733 AT
chrI 19787 19787 T
chrI 19794 19794 CG
chrI 19797 19797 T
chrI 19798 19798 T
chrI 19799 19799 A
chrI 19865 19865 AT
chrI 19869 19869 CG
chrI 19879 19879 AT
chrI 19893 19893 T
chrI 19934 19934 CG
chrI 19965 19965 T
chrI 19966 19966 C
chrI 19967 19967 C
chrI 19971 19971 T
chrI 19972 19972 CG
chrI 19975 19975 A
chrI 20007 20007 T
chrI 20008 20008 C
chrI 20009 20009 G
chrI 20012 20012 AG
chrI 20103 20103 AT
chrI 20118 20118 AT
chrI 20137 20137 AT
chrI 20151 20151 A
chrI 20153 20153 A
chrI 20194 20194 AT
chrI 20239 20239 AT
chrI 20274 20274 G
chrI 20280 20280 CG
chrI 20281 20281 AT
chrI 20282 20282 CG
chrI 20308 20308 T
chrI 20343 20343 G
chrI 20347 20347 C
chrI 20348 20348 C
chrI 20363 20363 AT
chrI 20364 20364 CG
chrI 20365 20365 AT
chrI 20369 20369 T
chrI 20370 20370 A
chrI 20406 20406 CG
chrI 20414 20414 CG
chrI 20415 20415 AT
chrI 20426 20426 A
chrI 20438 20438 C
chrI 20572 20572 AT
chrI 20684 20684 AT
chrI 20711 20711 CG
chrI 20729 20729 AT
chrI 20731 20731 C
chrI 20767 20767 AT
chrI 20907 20907 AT
chrI 20916 20916 AT
chrI 20920 20920 AT
chrI 21017 21017 CG
chrI 21022 21022 CG
chrI 21058 21058 AT
chrI 21080 21080 AT
chrI 21117 21117 AT
chrI 21118 21118 CG
chrI 21128 21128 CG
chrI 21145 21145 AT
chrI 21181 21181 CG
chrI 21221 21221 CG
chrI 21249 21249 AT
chrI 21278 21278 CG
chrI 21281 21281 AT
chrI 21338 21338 CG
chrI 21339 21339 CG
chrI 21346 21346 CG
chrI 21359 21359 AT
chrI 21375 21375 T
chrI 21378 21378 G
chrI 21394 21394 G
chrI 21412 21412 T
chrI 21419 21419 G
chrI 21431 21431 G
chrI 21441 21441 A
chrI 21462 21462 A
chrI 21467 21467 A
chrI 21507 21507 AT
chrI 21526 21526 AT
chrI 21543 21543 CG
chrI 21546 21546 AT
chrI 21555 21555 G
chrI 21591 21591 AT
chrI 21593 21593 CG
chrI 21599 21599 C
chrI 21608 21608 C
chrI 21657 21657 AT
chrI 21681 21681 AT
chrI 21687 21687 AT
chrI 21713 21713 AT
chrI 21724 21724 G
chrI 21745 21745 T
chrI 21746 21746 G
chrI 21749 21749 A
chrI 21771 21771 C
chrI 21781 21781 T
chrI 21785 21785 G
chrI 21793 21793 A
chrI 21797 21797 T
chrI 21829 21829 CG
chrI 21830 21830 CG
chrI 21841 21841 T
chrI 21960 21960 CG
chrI 21962 21962 CG
chrI 22057 22057 CG
chrI 22065 22065 CG
chrI 22070 22070 AT
chrI 22182 22182 CG
chrI 22195 22195 CG
chrI 22214 22214 AT
chrI 22221 22221 AT
chrI 22236 22236 CG
chrI 22254 22254 AT
chrI 22274 22274 CG
chrI 22278 22278 CG
chrI 22303 22303 CG
chrI 22321 22321 AT
chrI 22337 22337 AT
chrI 22373 22373 AT
chrI 22391 22391 AT
chrI 22400 22400 AT
chrI 22403 22403 CG
chrI 22424 22424 CG
chrI 22430 22430 T
chrI 22446 22446 C
chrI 22451 22451 AT
chrI 22472 22472 C
chrI 22500 22500 AT
chrI 22528 22528 CG
chrI 22530 22530 G
chrI 22531 22531 A
chrI 22542 22542 CG
chrI 22543 22543 AT
chrI 22544 22544 AT
chrI 22589 22589 AT
chrI 22605 22605 CG
chrI 22610 22610 CG
chrI 22618 22618 AT
chrI 22638 22638 C
chrI 22655 22655 C
chrI 22669 22669 G
chrI 22700 22700 AT
chrI 22702 22702 T
chrI 22796 22796 AT
chrI 22802 22802 AT
chrI 22930 22930 AT
chrI 22932 22932 CG
chrI 22951 22951 AT
chrI 23025 23025 CG
chrI 23035 23035 CG
chrI 23066 23066 AT
chrI 23067 23067 A
chrI 23130 23130 AT
chrI 23136 23136 CG
chrI 23166 23166 CG
chrI 23195 23195 C
chrI 23197 23197 CG
chrI 23198 23198 AT
chrI 23229 23229 CG
chrI 23239 23239 T
chrI 23279 23279 T
chrI 23286 23286 A
chrI 23345 23345 AT
chrI 23346 23346 CG
chrI 23362 23362 AT
chrI 23406 23406 CG
chrI 23408 23408 AGT
chrI 23411 23411 A
chrI 23412 23412 G
chrI 23413 23413 C
chrI 23438 23438 C
chrI 23467 23467 CG
chrI 23473 23473 C
chrI 23475 23475 AT
chrI 23476 23476 CG
chrI 23493 23493 CG
chrI 23536 23536 AT
chrI 23567 23567 CG
chrI 23594 23594 CG
chrI 23603 23603 CG
chrI 23621 23621 AT
chrI 23636 23636 AT
chrI 23639 23639 G
chrI 23678 23678 AT
chrI 23681 23681 G
chrI 23711 23711 CG
chrI 23715 23715 T
chrI 23717 23717 T
chrI 23718 23718 T
chrI 23721 23721 C
chrI 23722 23722 C
chrI 23723 23723 C
chrI 23726 23726 T
chrI 23727 23727 AT
chrI 23728 23728 AGT
chrI 23732 23732 AT
chrI 23739 23739 G
chrI 23766 23766 CG
chrI 23780 23780 AT
chrI 23808 23808 AT
chrI 23813 23813 CG
chrI 23819 23819 T
chrI 23821 23821 G
chrI 23843 23843 C
chrI 23862 23862 T
chrI 23864 23864 A
chrI 23886 23886 T
chrI 23887 23887 A
chrI 23888 23888 G
chrI 23910 23910 AT
chrI 23916 23916 AT
chrI 23952 23952 AT
chrI 24099 24099 G
chrI 24102 24102 A
chrI 24109 24109 AT
chrI 24116 24116 T
chrI 24117 24117 T
chrI 24120 24120 A
chrI 24123 24123 CG
chrI 24137 24137 C
chrI 24159 24159 CG
chrI 24162 24162 T
chrI 24172 24172 G
chrI 24175 24175 A
chrI 24184 24184 AT
chrI 24252 24252 AT
chrI 24267 24267 CG
chrI 24273 24273 AT
chrI 24274 24274 CG
chrI 24284 24284 CG
chrI 24285 24285 C
chrI 24298 24298 G
chrI 24306 24306 T
chrI 24325 24325 AT
chrI 24331 24331 A
chrI 24333 24333 C
chrI 24336 24336 T
chrI 24345 24345 C
chrI 24346 24346 A
chrI 24347 24347 A
chrI 24357 24357 A
chrI 24368 24368 C
chrI 24401 24401 CG
chrI 24410 24410 CG
chrI 24420 24420 AT
chrI 24429 24429 T
chrI 24431 24431 CG
chrI 24491 24491 CG
chrI 24514 24514 AT
chrI 24540 24540 AT
chrI 24550 24550 CG
chrI 24582 24582 C
chrI 24594 24594 AT
chrI 24603 24603 CG
chrI 24622 24622 A
chrI 24627 24627 CG
chrI 24659 24659 AT
chrI 24690 24690 CG
chrI 24699 24699 C
chrI 24701 24701 C
chrI 24705 24705 A
chrI 24706 24706 A
chrI 24707 24707 C
chrI 24708 24708 C
chrI 24709 24709 AC
chrI 24711 24711 C
chrI 24712 24712 T
chrI 24732 24732 AT
chrI 24743 24743 CG
chrI 24751 24751 CG
chrI 24753 24753 AT
chrI 24754 24754 AT
chrI 24756 24756 G
chrI 24759 24759 T
chrI 24769 24769 G
chrI 24777 24777 A
chrI 24795 24795 C
chrI 24814 24814 AT
chrI 24816 24816 G
chrI 24831 24831 AT
chrI 24849 24849 AT
chrI 24854 24854 G
chrI 24861 24861 G
chrI 24870 24870 AT
chrI 24882 24882 C
chrI 24921 24921 T
chrI 24925 24925 G
chrI 24927 24927 C
chrI 24929 24929 C
chrI 24931 24931 C
chrI 24937 24937 CG
chrI 24951 24951 T
chrI 24956 24956 CG
chrI 24958 24958 CG
chrI 24966 24966 G
chrI 24971 24971 C
chrI 24975 24975 C
chrI 24977 24977 T
chrI 24979 24979 G
chrI 24986 24986 T
chrI 24999 24999 A
chrI 25004 25004 C
chrI 25005 25005 AT
chrI 25006 25006 T
chrI 25007 25007 T
chrI 25008 25008 T
chrI 25009 25009 C
chrI 25013 25013 G
chrI 25054 25054 A
chrI 25055 25055 A
chrI 25061 25061 C
chrI 25065 25065 CG
chrI 25069 25069 G
chrI 25070 25070 AT
chrI 25071 25071 A
chrI 25076 25076 T
chrI 25111 25111 T
chrI 25126 25126 CG
chrI 25129 25129 A
chrI 25140 25140 AT
chrI 25142 25142 AT
chrI 25144 25144 CG
chrI 25151 25151 AT
chrI 25158 25158 C
chrI 25178 25178 A
chrI 25190 25190 C
chrI 25194 25194 G
chrI 25200 25200 G
chrI 25201 25201 G
chrI 25207 25207 A
chrI 25220 25220 A
chrI 25222 25222 G
chrI 25223 25223 A
chrI 25245 25245 G
chrI 25246 25246 G
chrI 25248 25248 AT
chrI 25250 25250 A
chrI 25252 25252 CG
chrI 25253 25253 AT
chrI 25254 25254 CG
chrI 25264 25264 A
chrI 25269 25269 A
chrI 25287 25287 A
chrI 25336 25336 T
chrI 25339 25339 T
chrI 25340 25340 AT
chrI 25351 25351 CG
chrI 25371 25371 T
chrI 25374 25374 AT
chrI 25411 25411 CG
chrI 25415 25415 AT
chrI 25416 25416 CG
chrI 25418 25418 CG
chrI 25422 25422 C
chrI 25431 25431 G
chrI 25440 25440 G
chrI 25441 25441 GT
chrI 25442 25442 T
chrI 25446 25446 A
chrI 25452 25452 A
chrI 25455 25455 G
chrI 25458 25458 A
chrI 25460 25460 C
chrI 25461 25461 A
chrI 25464 25464 A
chrI 25467 25467 A
chrI 25469 25469 C
chrI 25470 25470 T
chrI 25476 25476 G
chrI 25485 25485 A
chrI 25497 25497 A
chrI 25506 25506 AT
chrI 25509 25509 AC
chrI 25512 25512 ACGT
chrI 25515 25515 AGT
chrI 25521 25521 CG
chrI 25523 25523 T
chrI 25524 25524 T
chrI 25526 25526 G
chrI 25536 25536 A
chrI 25548 25548 A
chrI 25549 25549 G
chrI 25550 25550 C
chrI 25551 25551 G
chrI 25557 25557 AG
chrI 25560 25560 A
chrI 25573 25573 A
chrI 25574 25574 A
chrI 25575 25575 T
chrI 25576 25576 T
chrI 25577 25577 G
chrI 25581 25581 AT
chrI 25584 25584 CG
chrI 25587 25587 AT
chrI 25588 25588 T
chrI 25590 25590 A
chrI 25595 25595 T
chrI 25596 25596 A
chrI 25599 25599 A
chrI 25602 25602 A
chrI 25604 25604 C
chrI 25605 25605 AT
chrI 25611 25611 AT
chrI 25617 25617 C
chrI 25620 25620 AT
chrI 25623 25623 A
chrI 25629 25629 G
chrI 25632 25632 G
chrI 25641 25641 C
chrI 25644 25644 CG
chrI 25647 25647 AT
chrI 25650 25650 A
chrI 25666 25666 G
chrI 25669 25669 G
chrI 25671 25671 CGT
chrI 25686 25686 AT
chrI 25692 25692 ACGT
chrI 25710 25710 AC
chrI 25711 25711 A
chrI 25712 25712 AC
chrI 25713 25713 A
chrI 25716 25716 A
chrI 25717 25717 G
chrI 25719 25719 A
chrI 25722 25722 AT
chrI 25725 25725 AT
chrI 25728 25728 AT
chrI 25732 25732 AT
chrI 25733 25733 CG
chrI 25734 25734 CG
chrI 25737 25737 G
chrI 25740 25740 C
chrI 25743 25743 G
chrI 25746 25746 AT
chrI 25749 25749 A
chrI 25755 25755 AT
chrI 25758 25758 CG
chrI 25765 25765 CG
chrI 25766 25766 AT
chrI 25778 25778 CG
chrI 25781 25781 CG
chrI 25788 25788 AT
chrI 25821 25821 AT
chrI 25833 25833 AT
chrI 25836 25836 G
chrI 25847 25847 C
chrI 25848 25848 G
chrI 25851 25851 AT
chrI 25852 25852 CG
chrI 25866 25866 AT
chrI 25872 25872 CG
chrI 25878 25878 G
chrI 25881 25881 A
chrI 25884 25884 A
chrI 25900 25900 CG
chrI 25901 25901 AT
chrI 25913 25913 CG
chrI 25916 25916 CG
chrI 25923 25923 AT
chrI 25956 25956 AT
chrI 25968 25968 CG
chrI 25971 25971 CG
chrI 25978 25978 CG
chrI 25980 25980 A
chrI 25982 25982 C
chrI 25983 25983 G
chrI 25986 25986 AT
chrI 25987 25987 CG
chrI 25989 25989 A
chrI 26001 26001 AT
chrI 26007 26007 CG
chrI 26010 26010 C
chrI 26016 26016 A
chrI 26019 26019 A
chrI 26025 26025 A
chrI 26028 26028 G
chrI 26035 26035 CG
chrI 26036 26036 AT
chrI 26048 26048 CG
chrI 26051 26051 CG
chrI 26058 26058 CG
chrI 26091 26091 AT
chrI 26103 26103 CG
chrI 26106 26106 CG
chrI 26113 26113 CG
chrI 26115 26115 A
chrI 26117 26117 C
chrI 26118 26118 G
chrI 26121 26121 AT
chrI 26122 26122 CG
chrI 26124 26124 A
chrI 26136 26136 AT
chrI 26142 26142 CG
chrI 26145 26145 C
chrI 26148 26148 G
chrI 26151 26151 A
chrI 26154 26154 A
chrI 26160 26160 A
chrI 26163 26163 G
chrI 26170 26170 AT
chrI 26171 26171 CG
chrI 26183 26183 CG
chrI 26186 26186 CG
chrI 26193 26193 CG
chrI 26197 26197 AT
chrI 26198 26198 AT
chrI 26199 26199 CG
chrI 26202 26202 CG
chrI 26203 26203 CG
chrI 26226 26226 AT
chrI 26238 26238 CG
chrI 26241 26241 CG
chrI 26248 26248 CG
chrI 26250 26250 A
chrI 26252 26252 C
chrI 26253 26253 G
chrI 26256 26256 AT
chrI 26257 26257 CG
chrI 26259 26259 A
chrI 26271 26271 AT
chrI 26277 26277 CG
chrI 26280 26280 C
chrI 26283 26283 G
chrI 26286 26286 A
chrI 26289 26289 A
chrI 26295 26295 A
chrI 26298 26298 G
chrI 26305 26305 CG
chrI 26306 26306 AT
chrI 26318 26318 CG
chrI 26321 26321 CG
chrI 26328 26328 AT
chrI 26361 26361 AT
chrI 26373 26373 AT
chrI 26376 26376 G
chrI 26388 26388 G
chrI 26391 26391 CG
chrI 26392 26392 CG
chrI 26406 26406 AT
chrI 26412 26412 CG
chrI 26414 26414 AT
chrI 26418 26418 G
chrI 26421 26421 A
chrI 26424 26424 A
chrI 26440 26440 CG
chrI 26441 26441 AT
chrI 26453 26453 CG
chrI 26456 26456 CG
chrI 26463 26463 AT
chrI 26496 26496 AT
chrI 26508 26508 AT
chrI 26511 26511 G
chrI 26522 26522 C
chrI 26526 26526 CG
chrI 26527 26527 CG
chrI 26532 26532 G
chrI 26535 26535 A
chrI 26541 26541 CG
chrI 26547 26547 CG
chrI 26549 26549 AT
chrI 26553 26553 A
chrI 26556 26556 G
chrI 26559 26559 T
chrI 26575 26575 CG
chrI 26576 26576 AT
chrI 26588 26588 CG
chrI 26591 26591 G
chrI 26598 26598 AT
chrI 26631 26631 AT
chrI 26643 26643 AT
chrI 26646 26646 G
chrI 26657 26657 C
chrI 26661 26661 CG
chrI 26662 26662 CG
chrI 26667 26667 G
chrI 26670 26670 A
chrI 26676 26676 CG
chrI 26682 26682 CG
chrI 26684 26684 AT
chrI 26688 26688 A
chrI 26691 26691 G
chrI 26694 26694 T
chrI 26710 26710 CG
chrI 26711 26711 AT
chrI 26723 26723 CG
chrI 26726 26726 G
chrI 26733 26733 AT
chrI 26766 26766 AT
chrI 26778 26778 AT
chrI 26781 26781 G
chrI 26792 26792 C
chrI 26796 26796 CG
chrI 26797 26797 CG
chrI 26802 26802 G
chrI 26805 26805 A
chrI 26811 26811 CG
chrI 26817 26817 CG
chrI 26819 26819 AT
chrI 26823 26823 A
chrI 26826 26826 G
chrI 26829 26829 T
chrI 26845 26845 AT
chrI 26846 26846 CG
chrI 26858 26858 CG
chrI 26861 26861 G
chrI 26868 26868 CG
chrI 26872 26872 AT
chrI 26873 26873 AT
chrI 26874 26874 CG
chrI 26877 26877 CG
chrI 26878 26878 CG
chrI 26901 26901 CG
chrI 26913 26913 CG
chrI 26916 26916 AT
chrI 26923 26923 CG
chrI 26927 26927 A
chrI 26937 26937 A
chrI 26940 26940 G
chrI 26958 26958 A
chrI 26961 26961 G
chrI 26964 26964 T
chrI 26980 26980 AT
chrI 26981 26981 CG
chrI 26993 26993 CG
chrI 26997 26997 G
chrI 27003 27003 CG
chrI 27004 27004 G
chrI 27007 27007 CG
chrI 27008 27008 CG
chrI 27009 27009 AT
chrI 27012 27012 AT
chrI 27013 27013 CG
chrI 27016 27016 T
chrI 27018 27018 T
chrI 27019 27019 C
chrI 27021 27021 AG
chrI 27045 27045 A
chrI 27051 27051 A
chrI 27066 27066 A
chrI 27069 27069 A
chrI 27072 27072 AT
chrI 27075 27075 AT
chrI 27078 27078 AT
chrI 27080 27080 T
chrI 27082 27082 AT
chrI 27083 27083 CG
chrI 27084 27084 CG
chrI 27087 27087 A
chrI 27089 27089 C
chrI 27090 27090 C
chrI 27096 27096 CG
chrI 27105 27105 CG
chrI 27108 27108 AT
chrI 27117 27117 AT
chrI 27123 27123 CG
chrI 27124 27124 AT
chrI 27129 27129 AT
chrI 27132 27132 CG
chrI 27138 27138 CG
chrI 27139 27139 CG
chrI 27141 27141 AT
chrI 27142 27142 AT
chrI 27144 27144 ACG
chrI 27370 27370 A
chrI 27380 27380 C
chrI 27402 27402 T
chrI 27423 27423 T
chrI 27458 27458 C
chrI 27459 27459 T
chrI 27460 27460 GT
chrI 27461 27461 C
chrI 27468 27468 T
chrI 27476 27476 AT
chrI 27486 27486 AT
chrI 27489 27489 AT
chrI 27510 27510 C
chrI 27616 27616 CG
chrI 27617 27617 CG
chrI 27619 27619 AT
chrI 27660 27660 T
chrI 27666 27666 G
chrI 27667 27667 G
chrI 27711 27711 CG
chrI 27732 27732 AT
chrI 27759 27759 AT
chrI 27765 27765 CG
chrI 27823 27823 AT
chrI 27843 27843 AT
chrI 27848 27848 AT
chrI 32046 32046 T
chrI 32052 32052 G
chrI 32058 32058 T
chrI 32094 32094 C
chrI 32097 32097 A
chrI 32100 32100 C
chrI 77492 77492 A
chrI 77493 77493 A
chrI 77494 77494 AG
chrI 77511 77511 A
chrI 77512 77512 G
chrI 77518 77518 G
chrI 77535 77535 C
chrI 77540 77540 G
chrI 77541 77541 A
chrI 77544 77544 AT
chrI 111073 111073 A
chrI 111108 111108 A
chrI 111112 111112 T
chrI 111123 111123 C
chrI 113078 113078 G
chrI 113087 113087 G
chrI 123638 123638 G
chrI 123647 123647 A
chrI 123656 123656 T
chrI 123686 123686 G
chrI 138976 138976 G
chrI 139003 139003 C
chrI 139011 139011 G
chrI 139035 139035 CG
chrI 139142 139142 T
chrI 139143 139143 G
chrI 139144 139144 G
chrI 139145 139145 A
chrI 139146 139146 A
chrI 139147 139147 C
chrI 139148 139148 AT
chrI 139149 139149 AC
chrI 139150 139150 T
chrI 139151 139151 AT
chrI 139198 139198 CG
chrI 139199 139199 ACG
chrI 139200 139200 C
chrI 139201 139201 T
chrI 139203 139203 C
chrI 139204 139204 A
chrI 139205 139205 G
chrI 139208 139208 G
chrI 139209 139209 G
chrI 139210 139210 A
chrI 139255 139255 ACT
chrI 139256 139256 AT
chrI 139257 139257 AT
chrI 139259 139259 AT
chrI 139260 139260 AT
chrI 139261 139261 AT
chrI 139263 139263 C
chrI 139268 139268 G
chrI 139518 139518 G
chrI 139521 139521 A
chrI 139536 139536 T
chrI 139569 139569 A
chrI 139578 139578 T
chrI 139579 139579 G
chrI 139593 139593 T
chrI 139594 139594 T
chrI 139620 139620 T
chrI 139643 139643 C
chrI 139644 139644 C
chrI 139684 139684 G
chrI 139686 139686 A
chrI 139712 139712 C
chrI 139719 139719 T
chrI 139734 139734 A
chrI 139758 139758 C
chrI 139761 139761 T
chrI 139763 139763 G
chrI 139764 139764 C
chrI 140142 140142 G
chrI 140154 140154 A
chrI 140157 140157 G
chrI 140162 140162 C
chrI 140163 140163 T
chrI 140169 140169 T
chrI 140175 140175 A
chrI 140298 140298 G
chrI 140304 140304 G
chrI 140311 140311 C
chrI 140352 140352 AT
chrI 140359 140359 AT
chrI 140361 140361 AT
chrI 140397 140397 C
chrI 140430 140430 A
chrI 140441 140441 C
chrI 140445 140445 G
chrI 140460 140460 A
chrI 140646 140646 A
chrI 140979 140979 G
chrI 140981 140981 C
chrI 140982 140982 G
chrI 140988 140988 A
chrI 140991 140991 A
chrI 141009 141009 A
chrI 141030 141030 A
chrI 141135 141135 T
chrI 141180 141180 A
chrI 141184 141184 C
chrI 141186 141186 T
chrI 141189 141189 G
chrI 141201 141201 A
chrI 141240 141240 A
chrI 141243 141243 G
chrI 141252 141252 G
chrI 141267 141267 G
chrI 141279 141279 G
chrI 141300 141300 A
chrI 141315 141315 G
chrI 141342 141342 G
chrI 141360 141360 A
chrI 141390 141390 G
chrI 141396 141396 G
chrI 141399 141399 A
chrI 160230 160230 T
chrI 160231 160231 AC
chrI 160232 160232 ACG
chrI 160233 160233 ACT
chrI 160234 160234 ACT
chrI 160235 160235 ACG
chrI 160236 160236 AC
chrI 160237 160237 AGT
chrI 160238 160238 A
chrI 160240 160240 G
chrI 160241 160241 A
chrI 160243 160243 T
chrI 160244 160244 T
chrI 160246 160246 ACT
chrI 160247 160247 T
chrI 160249 160249 CG
chrI 160250 160250 A
chrI 160251 160251 G
chrI 160252 160252 GT
chrI 160253 160253 G
chrI 160254 160254 AT
chrI 160255 160255 AG
chrI 160257 160257 AT
chrI 160258 160258 T
chrI 160259 160259 AC
chrI 160260 160260 G
chrI 160261 160261 G
chrI 160263 160263 CG
chrI 160267 160267 C
chrI 160268 160268 G
chrI 160269 160269 T
chrI 160270 160270 A
chrI 160271 160271 AT
chrI 160272 160272 G
chrI 160276 160276 AT
chrI 160277 160277 GT
chrI 160279 160279 CG
chrI 160280 160280 AT
chrI 160282 160282 C
chrI 160283 160283 A
chrI 160284 160284 G
chrI 160285 160285 AC
chrI 160286 160286 CGT
chrI 160287 160287 G
chrI 160288 160288 G
chrI 160291 160291 GT
chrI 160292 160292 AC
chrI 160293 160293 GT
chrI 160294 160294 AC
chrI 160295 160295 CGT
chrI 160297 160297 AC
chrI 160298 160298 T
chrI 160299 160299 AT
chrI 160300 160300 CG
chrI 160301 160301 CT
chrI 160302 160302 AT
chrI 160303 160303 AT
chrI 160305 160305 CG
chrI 160306 160306 C
chrI 160307 160307 G
chrI 160308 160308 GT
chrI 160309 160309 CGT
chrI 160310 160310 ACGT
chrI 160311 160311 CGT
chrI 160312 160312 CGT
chrI 160314 160314 GT
chrI 160315 160315 C
chrI 160316 160316 G
chrI 160317 160317 T
chrI 160318 160318 AT
chrI 160319 160319 ACGT
chrI 160320 160320 AT
chrI 160321 160321 T
chrI 160322 160322 CGT
chrI 160323 160323 AT
chrI 160324 160324 CGT
chrI 160325 160325 G
chrI 160326 160326 AT
chrI 160327 160327 CG
chrI 160328 160328 AT
chrI 160329 160329 AT
chrI 160330 160330 A
chrI 160331 160331 A
chrI 160332 160332 ACGT
chrI 160333 160333 CT
chrI 160334 160334 ACT
chrI 160335 160335 C
chrI 160336 160336 CG
chrI 160337 160337 C
chrI 160338 160338 ACGT
chrI 160339 160339 ACGT
chrI 160340 160340 ACGT
chrI 160341 160341 ACT
chrI 160342 160342 A
chrI 160344 160344 G
chrI 160346 160346 T
chrI 160347 160347 T
chrI 160348 160348 ACGT
chrI 160349 160349 AT
chrI 160350 160350 CGT
chrI 160351 160351 T
chrI 160353 160353 ACGT
chrI 160354 160354 ACG
chrI 160355 160355 AT
chrI 160357 160357 G
chrI 160359 160359 C
chrI 160360 160360 AGT
chrI 160361 160361 ACGT
chrI 160362 160362 ACGT
chrI 160363 160363 A
chrI 160365 160365 CG
chrI 160366 160366 CG
chrI 160368 160368 T
chrI 160370 160370 G
chrI 160371 160371 AT
chrI 160372 160372 GT
chrI 160373 160373 ACT
chrI 160374 160374 CG
chrI 160375 160375 AT
chrI 160376 160376 C
chrI 160377 160377 CG
chrI 160378 160378 T
chrI 160379 160379 A
chrI 160380 160380 CG
chrI 160381 160381 C
chrI 160382 160382 CG
chrI 160383 160383 CG
chrI 160384 160384 AG
chrI 160387 160387 AT
chrI 160388 160388 C
chrI 160389 160389 G
chrI 160391 160391 CG
chrI 160394 160394 C
chrI 160395 160395 A
chrI 160396 160396 C
chrI 160397 160397 C
chrI 160398 160398 AG
chrI 160399 160399 T
chrI 160400 160400 AT
chrI 160401 160401 A
chrI 160404 160404 AT
chrI 160405 160405 T
chrI 160406 160406 A
chrI 160407 160407 AT
chrI 160408 160408 T
chrI 160409 160409 C
chrI 160410 160410 C
chrI 160413 160413 AG
chrI 160414 160414 CG
chrI 160415 160415 ACGT
chrI 160416 160416 AT
chrI 160418 160418 AT
chrI 160419 160419 AT
chrI 160420 160420 T
chrI 160423 160423 T
chrI 160424 160424 G
chrI 160448 160448 AT
chrI 160449 160449 AT
chrI 160456 160456 T
chrI 160461 160461 ACGT
chrI 160462 160462 AT
chrI 160464 160464 CG
chrI 160466 160466 CG
chrI 160467 160467 AT
chrI 160468 160468 A
chrI 160469 160469 CG
chrI 160481 160481 T
chrI 160491 160491 AT
chrI 160492 160492 AT
chrI 160494 160494 CG
chrI 160497 160497 CG
chrI 160510 160510 A
chrI 160515 160515 C
chrI 160518 160518 T
chrI 160524 160524 T
chrI 160528 160528 CG
chrI 160531 160531 CG
chrI 160532 160532 AT
chrI 160537 160537 CG
chrI 160551 160551 C
chrI 160553 160553 A
chrI 160554 160554 C
chrI 160555 160555 A
chrI 160558 160558 G
chrI 160560 160560 CG
chrI 160562 160562 CG
chrI 160564 160564 AT
chrI 160567 160567 C
chrI 160575 160575 ACGT
chrI 160576 160576 ACGT
chrI 160577 160577 ACGT
chrI 160578 160578 AGT
chrI 160579 160579 ACGT
chrI 160580 160580 AGT
chrI 160581 160581 GT
chrI 160582 160582 T
chrI 160583 160583 G
chrI 160615 160615 AT
chrI 160627 160627 CG
chrI 160651 160651 CG
chrI 160654 160654 G
chrI 160655 160655 T
chrI 160673 160673 AT
chrI 160675 160675 A
chrI 160701 160701 CG
chrI 160738 160738 T
chrI 160741 160741 ACG
chrI 160744 160744 A
chrI 160778 160778 A
chrI 160781 160781 A
chrI 160782 160782 G
chrI 160783 160783 A
chrI 160820 160820 G
chrI 160822 160822 T
chrI 160828 160828 G
chrI 160829 160829 G
chrI 160845 160845 C
chrI 160846 160846 G
chrI 160855 160855 CG
chrI 160857 160857 CG
chrI 160858 160858 AT
chrI 160863 160863 G
chrI 160867 160867 G
chrI 160870 160870 G
chrI 160900 160900 AT
chrI 160921 160921 CG
chrI 160948 160948 AT
chrI 160951 160951 CG
chrI 160966 160966 CG
chrI 160969 160969 AT
chrI 161005 161005 CG
chrI 161008 161008 CG
chrI 161014 161014 AT
chrI 161023 161023 AT
chrI 161029 161029 T
chrI 161032 161032 ACGT
chrI 161038 161038 CG
chrI 161044 161044 T
chrI 161067 161067 T
chrI 161079 161079 G
chrI 161092 161092 AT
chrI 161094 161094 AT
chrI 161116 161116 T
chrI 161122 161122 C
chrI 161128 161128 AT
chrI 161131 161131 T
chrI 161155 161155 AT
chrI 161179 161179 T
chrI 161202 161202 A
chrI 161205 161205 G
chrI 161233 161233 AT
chrI 161236 161236 AT
chrI 161245 161245 T
chrI 161250 161250 G
chrI 161266 161266 CG
chrI 161269 161269 AT
chrI 161278 161278 A
chrI 161284 161284 C
chrI 161292 161292 T
chrI 161320 161320 T
chrI 161321 161321 AT
chrI 161341 161341 ACG
chrI 161350 161350 AT
chrI 161351 161351 CG
chrI 161362 161362 AT
chrI 161365 161365 T
chrI 161369 161369 T
chrI 161371 161371 A
chrI 161388 161388 AT
chrI 161395 161395 AT
chrI 161398 161398 T
chrI 161401 161401 AT
chrI 161404 161404 G
chrI 161416 161416 C
chrI 161428 161428 CG
chrI 161431 161431 CG
chrI 161433 161433 AT
chrI 161440 161440 G
chrI 161449 161449 C
chrI 161452 161452 C
chrI 161455 161455 T
chrI 161461 161461 ACG
chrI 161467 161467 AT
chrI 161469 161469 CG
chrI 161470 161470 AT
chrI 161476 161476 G
chrI 161479 161479 ACGT
chrI 161485 161485 AT
chrI 161487 161487 CG
chrI 161547 161547 CG
chrI 161551 161551 C
chrI 161553 161553 A
chrI 161563 161563 C
chrI 161569 161569 AT
chrI 161572 161572 AT
chrI 161575 161575 AT
chrI 161581 161581 CG
chrI 161584 161584 G
chrI 161590 161590 A
chrI 161596 161596 A
chrI 161599 161599 T
chrI 161605 161605 C
chrI 161614 161614 G
chrI 161617 161617 T
chrI 161619 161619 C
chrI 161638 161638 CG
chrI 161649 161649 CG
chrI 161653 161653 CG
chrI 161654 161654 AT
chrI 161659 161659 AT
chrI 161664 161664 CG
chrI 161698 161698 T
chrI 161701 161701 A
chrI 161716 161716 A
chrI 161723 161723 AT
chrI 161725 161725 C
chrI 161742 161742 G
chrI 161743 161743 T
chrI 161746 161746 T
chrI 161757 161757 A
chrI 161758 161758 A
chrI 161787 161787 G
chrI 161800 161800 AT
chrI 161803 161803 AT
chrI 161809 161809 AT
chrI 161844 161844 CG
chrI 161858 161858 G
chrI 161881 161881 AT
chrI 161884 161884 AT
chrI 161890 161890 CG
chrI 161899 161899 CG
chrI 161926 161926 A
chrI 161929 161929 G
chrI 161938 161938 T
chrI 161944 161944 A
chrI 161953 161953 C
chrI 161977 161977 AT
chrI 161981 161981 C
chrI 161990 161990 CG
chrI 161995 161995 A
chrI 162010 162010 AT
chrI 162025 162025 G
chrI 162053 162053 C
chrI 162054 162054 CG
chrI 162070 162070 AT
chrI 162076 162076 CG
chrI 162082 162082 CG
chrI 162088 162088 A
chrI 162109 162109 AT
chrI 162111 162111 G
chrI 162124 162124 CG
chrI 162168 162168 AT
chrI 162172 162172 A
chrI 162175 162175 A
chrI 162178 162178 AT
chrI 162209 162209 CG
chrI 162226 162226 G
chrI 162272 162272 T
chrI 162289 162289 G
chrI 162297 162297 C
chrI 162337 162337 AT
chrI 162341 162341 CG
chrI 162349 162349 G
chrI 162395 162395 CG
chrI 162403 162403 CG
chrI 162412 162412 AT
chrI 162424 162424 G
chrI 162426 162426 A
chrI 162430 162430 T
chrI 162463 162463 G
chrI 162466 162466 A
chrI 162484 162484 A
chrI 162567 162567 A
chrI 162568 162568 G
chrI 162573 162573 T
chrI 162580 162580 C
chrI 162616 162616 CG
chrI 162622 162622 CG
chrI 162626 162626 G
chrI 162643 162643 A
chrI 162646 162646 A
chrI 162697 162697 CG
chrI 162699 162699 AT
chrI 162741 162741 AT
chrI 162744 162744 AT
chrI 162751 162751 AT
chrI 162764 162764 T
chrI 162795 162795 CG
chrI 162800 162800 CG
chrI 162818 162818 AT
chrI 162820 162820 AT
chrI 162834 162834 C
chrI 162865 162865 AT
chrI 162874 162874 CG
chrI 162879 162879 CG
chrI 162885 162885 AT
chrI 162898 162898 A
chrI 162916 162916 AT
chrI 162921 162921 CG
chrI 162926 162926 AT
chrI 162931 162931 G
chrI 162936 162936 T
chrI 162938 162938 G
chrI 162943 162943 T
chrI 162967 162967 CG
chrI 163013 163013 A
chrI 163026 163026 AT
chrI 163033 163033 CG
chrI 163036 163036 AT
chrI 163039 163039 AT
chrI 163045 163045 A
chrI 163050 163050 AT
chrI 163057 163057 T
chrI 163077 163077 CG
chrI 163083 163083 CG
chrI 163111 163111 AT
chrI 163186 163186 CG
chrI 163231 163231 T
chrI 163240 163240 CG
chrI 163252 163252 A
chrI 163258 163258 G
chrI 163273 163273 T
chrI 163291 163291 AT
chrI 163405 163405 CG
chrI 163409 163409 T
chrI 163410 163410 G
chrI 163485 163485 AT
chrI 163543 163543 CG
chrI 163546 163546 AT
chrI 163575 163575 AT
chrI 163603 163603 T
chrI 163604 163604 GT
chrI 163605 163605 T
chrI 163606 163606 T
chrI 163614 163614 A
chrI 163615 163615 AC
chrI 163616 163616 ACGT
chrI 163617 163617 T
chrI 163620 163620 C
chrI 163672 163672 AT
chrI 163690 163690 AT
chrI 163696 163696 CG
chrI 163702 163702 CG
chrI 163717 163717 CG
chrI 163723 163723 T
chrI 163756 163756 CG
chrI 163774 163774 CG
chrI 163822 163822 ACGT
chrI 163968 163968 CG
chrI 163980 163980 AT
chrI 164033 164033 T
chrI 164034 164034 CT
chrI 164035 164035 G
chrI 164037 164037 A
chrI 164039 164039 C
chrI 164040 164040 A
chrI 164041 164041 AG
chrI 164042 164042 GT
chrI 164043 164043 G
chrI 164046 164046 A
chrI 164057 164057 T
chrI 164090 164090 CG
chrI 164106 164106 AT
chrI 164115 164115 CG
chrI 164147 164147 AT
chrI 164160 164160 CG
chrI 164191 164191 CG
chrI 164192 164192 C
chrI 164201 164201 CG
chrI 164222 164222 AT
chrI 164326 164326 AT
chrI 164418 164418 C
chrI 164447 164447 CG
chrI 164486 164486 AT
chrI 164509 164509 T
chrI 164528 164528 CG
chrI 164534 164534 CG
chrI 164537 164537 CG
chrI 164554 164554 CG
chrI 164565 164565 G
chrI 164577 164577 T
chrI 164583 164583 C
chrI 164647 164647 A
chrI 164742 164742 AT
chrI 164749 164749 G
chrI 164757 164757 G
chrI 164760 164760 T
chrI 164776 164776 ACT
chrI 164799 164799 CG
chrI 164876 164876 A
chrI 164888 164888 C
chrI 164904 164904 G
chrI 164907 164907 C
chrI 164931 164931 CG
chrI 164937 164937 AT
chrI 164943 164943 AT
chrI 164959 164959 CG
chrI 164984 164984 AT
chrI 165002 165002 C
chrI 165005 165005 C
chrI 165030 165030 T
chrI 165039 165039 A
chrI 165051 165051 T
chrI 165096 165096 G
chrI 165098 165098 T
chrI 165102 165102 G
chrI 165129 165129 T
chrI 165141 165141 A
chrI 165146 165146 A
chrI 165180 165180 AT
chrI 165200 165200 CG
chrI 165234 165234 T
chrI 165235 165235 CG
chrI 165237 165237 T
chrI 165238 165238 G
chrI 165256 165256 G
chrI 165271 165271 T
chrI 165285 165285 A
chrI 165300 165300 A
chrI 165307 165307 AT
chrI 165322 165322 AT
chrI 165327 165327 A
chrI 165345 165345 CG
chrI 165351 165351 C
chrI 165357 165357 C
chrI 165359 165359 C
chrI 165360 165360 A
chrI 165393 165393 T
chrI 165486 165486 AT
chrI 165550 165550 CG
chrI 165568 165568 AT
chrI 165610 165610 T
chrI 165630 165630 AT
chrI 165632 165632 CG
chrI 165633 165633 AT
chrI 165634 165634 CG
chrI 165639 165639 T
chrI 165640 165640 AG
chrI 165641 165641 A
chrI 165647 165647 G
chrI 165667 165667 A
chrI 165714 165714 A
chrI 165722 165722 G
chrI 165726 165726 A
chrI 165727 165727 A
chrI 165730 165730 A
chrI 165735 165735 AT
chrI 165739 165739 AT
chrI 165746 165746 CG
chrI 165747 165747 AT
chrI 165748 165748 A
chrI 165764 165764 AT
chrI 165766 165766 G
chrI 165781 165781 CG
chrI 165785 165785 AC
chrI 165786 165786 AT
chrI 165787 165787 G
chrI 165795 165795 T
chrI 165814 165814 GT
chrI 165815 165815 C
chrI 165817 165817 CT
chrI 165818 165818 AG
chrI 165819 165819 ACT
chrI 165820 165820 AGT
chrI 165821 165821 ACG
chrI 165822 165822 CGT
chrI 165823 165823 AGT
chrI 165824 165824 AGT
chrI 165825 165825 CGT
chrI 165826 165826 A
chrI 165828 165828 G
chrI 165829 165829 A
chrI 165830 165830 G
chrI 165831 165831 AT
chrI 165832 165832 GT
chrI 165834 165834 ACT
chrI 165835 165835 AT
chrI 165836 165836 AT
chrI 165837 165837 CG
chrI 165838 165838 A
chrI 165839 165839 CG
chrI 165840 165840 CGT
chrI 165841 165841 G
chrI 165842 165842 AT
chrI 165843 165843 AG
chrI 165845 165845 AT
chrI 165846 165846 T
chrI 165847 165847 AC
chrI 165848 165848 G
chrI 165849 165849 G
chrI 165851 165851 CG
chrI 165855 165855 C
chrI 165856 165856 G
chrI 165857 165857 T
chrI 165858 165858 A
chrI 165859 165859 AT
chrI 165860 165860 G
chrI 165864 165864 AT
chrI 165865 165865 GT
chrI 165867 165867 CG
chrI 165868 165868 AT
chrI 165870 165870 C
chrI 165871 165871 A
chrI 165872 165872 G
chrI 165873 165873 AC
chrI 165874 165874 CGT
chrI 165875 165875 G
chrI 165876 165876 G
chrI 165879 165879 GT
chrI 165880 165880 AC
chrI 165881 165881 GT
chrI 165882 165882 AC
chrI 165883 165883 CGT
chrI 165885 165885 AC
chrI 165886 165886 T
chrI 165887 165887 AT
chrI 165888 165888 CG
chrI 165889 165889 CT
chrI 165890 165890 AT
chrI 165891 165891 AT
chrI 165893 165893 CG
chrI 165894 165894 C
chrI 165895 165895 G
chrI 165896 165896 GT
chrI 165897 165897 CGT
chrI 165898 165898 ACGT
chrI 165899 165899 CGT
chrI 165900 165900 CGT
chrI 165902 165902 GT
chrI 165903 165903 C
chrI 165904 165904 G
chrI 165905 165905 T
chrI 165906 165906 AT
chrI 165907 165907 ACGT
chrI 165908 165908 AT
chrI 165909 165909 T
chrI 165910 165910 CGT
chrI 165911 165911 AT
chrI 165912 165912 CGT
chrI 165913 165913 G
chrI 165914 165914 AT
chrI 165915 165915 CG
chrI 165916 165916 AT
chrI 165917 165917 AT
chrI 165918 165918 A
chrI 165919 165919 A
chrI 165920 165920 ACGT
chrI 165921 165921 CT
chrI 165922 165922 ACT
chrI 165923 165923 C
chrI 165924 165924 CG
chrI 165925 165925 C
chrI 165926 165926 ACGT
chrI 165927 165927 ACGT
chrI 165928 165928 ACGT
chrI 165929 165929 ACT
chrI 165930 165930 A
chrI 165932 165932 G
chrI 165934 165934 T
chrI 165935 165935 T
chrI 165936 165936 ACGT
chrI 165937 165937 AT
chrI 165938 165938 CGT
chrI 165939 165939 T
chrI 165941 165941 ACGT
chrI 165942 165942 ACG
chrI 165943 165943 AT
chrI 165945 165945 G
chrI 165947 165947 C
chrI 165948 165948 AGT
chrI 165949 165949 ACGT
chrI 165950 165950 ACGT
chrI 165951 165951 A
chrI 165953 165953 CG
chrI 165954 165954 CG
chrI 165956 165956 T
chrI 165958 165958 G
chrI 165959 165959 AT
chrI 165960 165960 GT
chrI 165961 165961 ACT
chrI 165962 165962 CG
chrI 165963 165963 AT
chrI 165964 165964 C
chrI 165965 165965 CG
chrI 165966 165966 T
chrI 165967 165967 A
chrI 165968 165968 CG
chrI 165969 165969 C
chrI 165970 165970 CG
chrI 165971 165971 CG
chrI 165972 165972 AG
chrI 165975 165975 AT
chrI 165976 165976 C
chrI 165977 165977 G
chrI 165979 165979 CG
chrI 165982 165982 C
chrI 165983 165983 A
chrI 165984 165984 C
chrI 165985 165985 C
chrI 165986 165986 AG
chrI 165987 165987 T
chrI 165988 165988 AT
chrI 165989 165989 A
chrI 165992 165992 AT
chrI 165993 165993 T
chrI 165994 165994 A
chrI 165995 165995 AT
chrI 165996 165996 T
chrI 165997 165997 C
chrI 165998 165998 C
chrI 166001 166001 AG
chrI 166002 166002 CG
chrI 166003 166003 ACGT
chrI 166004 166004 AT
chrI 166006 166006 AT
chrI 166007 166007 AT
chrI 166008 166008 T
chrI 166011 166011 T
chrI 166012 166012 G
chrI 166036 166036 AT
chrI 166037 166037 AT
chrI 166044 166044 T
chrI 166049 166049 ACGT
chrI 166050 166050 AT
chrI 166052 166052 CG
chrI 166054 166054 CG
chrI 166055 166055 AT
chrI 166056 166056 A
chrI 166057 166057 CG
chrI 166069 166069 T
chrI 166079 166079 AT
chrI 166080 166080 AT
chrI 166082 166082 CG
chrI 166085 166085 CG
chrI 166098 166098 A
chrI 166103 166103 C
chrI 166106 166106 T
chrI 166112 166112 T
chrI 166116 166116 CG
chrI 166119 166119 CG
chrI 166120 166120 AT
chrI 166125 166125 CG
chrI 166141 166141 A
chrI 166142 166142 C
chrI 166143 166143 A
chrI 166148 166148 CG
chrI 166150 166150 CG
chrI 166152 166152 AT
chrI 166155 166155 C
chrI 166163 166163 ACGT
chrI 166164 166164 ACGT
chrI 166165 166165 ACGT
chrI 166166 166166 ACGT
chrI 166167 166167 ACG
chrI 166168 166168 ACGT
chrI 166169 166169 ACGT
chrI 166170 166170 AT
chrI 166262 166262 C
chrI 166263 166263 CG
chrI 166264 166264 CT
chrI 166265 166265 ACG
chrI 166266 166266 AC
chrI 166340 166340 AT
chrI 166341 166341 AT
chrI 166342 166342 C
chrI 166343 166343 AT
chrI 166346 166346 T
chrI 166347 166347 CGT
chrI 166348 166348 C
chrI 166349 166349 A
chrI 166351 166351 A
chrI 176652 176652 T
chrI 176664 176664 A
chrI 176682 176682 C
chrI 176683 176683 CGT
chrI 176684 176684 T
chrI 176694 176694 CG
chrI 176695 176695 T
chrI 176697 176697 G
chrI 176700 176700 A
chrI 176703 176703 CG
chrI 176721 176721 A
chrI 176733 176733 CG
chrI 176739 176739 CG
chrI 176745 176745 CG
chrI 176747 176747 AT
chrI 176760 176760 A
chrI 176763 176763 A
chrI 176766 176766 T
chrI 176768 176768 AC
chrI 176769 176769 G
chrI 176775 176775 G
chrI 176784 176784 A
chrI 176793 176793 G
chrI 176799 176799 A
chrI 176811 176811 G
chrI 176817 176817 AT
chrI 176832 176832 CG
chrI 176835 176835 G
chrI 176847 176847 AT
chrI 176850 176850 G
chrI 176858 176858 G
chrI 176862 176862 G
chrI 176873 176873 G
chrI 176895 176895 AT
chrI 176904 176904 G
chrI 176948 176948 G
chrI 176964 176964 A
chrI 176970 176970 A
chrI 176971 176971 A
chrI 176976 176976 G
chrI 176979 176979 G
chrI 176982 176982 G
chrI 176985 176985 A
chrI 176988 176988 A
chrI 176991 176991 A
chrI 176997 176997 A
chrI 177000 177000 G
chrI 177003 177003 A
chrI 177014 177014 G
chrI 177025 177025 AT
chrI 177034 177034 AT
chrI 177036 177036 CG
chrI 177040 177040 C
chrI 177041 177041 A
chrI 177042 177042 A
chrI 177043 177043 AT
chrI 177046 177046 G
chrI 177057 177057 G
chrI 177058 177058 A
chrI 177065 177065 A
chrI 177117 177117 A
chrI 177133 177133 A
chrI 181124 181124 T
chrI 181125 181125 T
chrI 181126 181126 CT
chrI 181128 181128 CGT
chrI 181129 181129 AC
chrI 181130 181130 AT
chrI 181134 181134 G
chrI 181135 181135 G
chrI 181139 181139 T
chrI 181177 181177 G
chrI 181178 181178 A
chrI 181179 181179 C
chrI 181182 181182 AT
chrI 181184 181184 AT
chrI 181185 181185 AT
chrI 181186 181186 CG
chrI 181187 181187 C
chrI 181188 181188 C
chrI 181191 181191 T
chrI 181197 181197 AT
chrI 181204 181204 A
chrI 181255 181255 AT
chrI 181256 181256 A
chrI 181257 181257 T
chrI 181258 181258 AT
chrI 181261 181261 A
chrI 181263 181263 G
chrI 181264 181264 AT
chrI 181265 181265 CG
chrI 181266 181266 C
chrI 181267 181267 CG
chrI 181268 181268 AC
chrI 181269 181269 ACT
chrI 181270 181270 AT
chrI 181271 181271 T
chrI 182504 182504 G
chrI 182505 182505 G
chrI 182506 182506 A
chrI 182507 182507 G
chrI 182508 182508 A
chrI 182509 182509 A
chrI 182510 182510 GT
chrI 182511 182511 CGT
chrI 182512 182512 CGT
chrI 182513 182513 CGT
chrI 182514 182514 CG
chrI 182515 182515 CG
chrI 182516 182516 T
chrI 182517 182517 T
chrI 182518 182518 T
chrI 182519 182519 A
chrI 182520 182520 G
chrI 182521 182521 T
chrI 182551 182551 C
chrI 182604 182604 AT
chrI 182605 182605 ACGT
chrI 182606 182606 CT
chrI 182607 182607 CG
chrI 182608 182608 ACG
chrI 182609 182609 AT
chrI 182610 182610 ACGT
chrI 182611 182611 ACT
chrI 182612 182612 AGT
chrI 182613 182613 C
chrI 182614 182614 AT
chrI 182615 182615 AG
chrI 182616 182616 ACG
chrI 182617 182617 CGT
chrI 182618 182618 ACG
chrI 182619 182619 ACG
chrI 182627 182627 A
chrI 182629 182629 A
chrI 182639 182639 G
chrI 182642 182642 C
chrI 182659 182659 AT
chrI 182660 182660 A
chrI 182661 182661 G
chrI 182662 182662 G
chrI 182663 182663 AT
chrI 182664 182664 T
chrI 182667 182667 AT
chrI 182669 182669 C
chrI 182670 182670 A
chrI 182673 182673 C
chrI 182675 182675 G
chrI 182678 182678 C
chrI 182681 182681 T
chrI 182685 182685 G
chrI 182695 182695 T
chrI 182696 182696 T
chrI 182697 182697 C
chrI 182700 182700 C
chrI 182701 182701 T
chrI 182702 182702 GT
chrI 182703 182703 A
chrI 182704 182704 A
chrI 182707 182707 G
chrI 182709 182709 A
chrI 182711 182711 C
chrI 182721 182721 G
chrI 182722 182722 AT
chrI 182728 182728 A
chrI 182731 182731 ACGT
chrI 182735 182735 C
chrI 182738 182738 T
chrI 182747 182747 GT
chrI 182748 182748 AC
chrI 182749 182749 C
chrI 182752 182752 AT
chrI 182755 182755 C
chrI 182756 182756 GT
chrI 182757 182757 C
chrI 182758 182758 A
chrI 182759 182759 C
chrI 182760 182760 G
chrI 182763 182763 C
chrI 182766 182766 T
chrI 182771 182771 A
chrI 182775 182775 C
chrI 182776 182776 G
chrI 182777 182777 A
chrI 182781 182781 G
chrI 182787 182787 A
chrI 182790 182790 GT
chrI 182798 182798 T
chrI 182801 182801 T
chrI 182804 182804 T
chrI 182807 182807 T
chrI 182808 182808 C
chrI 182809 182809 A
chrI 182811 182811 AT
chrI 182812 182812 C
chrI 182815 182815 A
chrI 182818 182818 C
chrI 182820 182820 C
chrI 182821 182821 A
chrI 182822 182822 T
chrI 182823 182823 C
chrI 182824 182824 A
chrI 182825 182825 AC
chrI 182830 182830 AC
chrI 182831 182831 GT
chrI 182832 182832 G
chrI 182833 182833 G
chrI 182835 182835 AC
chrI 182839 182839 G
chrI 182847 182847 CG
chrI 182850 182850 A
chrI 182851 182851 C
chrI 182852 182852 CT
chrI 182853 182853 T
chrI 182857 182857 A
chrI 182859 182859 G
chrI 182860 182860 C
chrI 182861 182861 C
chrI 182864 182864 G
chrI 182874 182874 ACG
chrI 182880 182880 A
chrI 182881 182881 G
chrI 182887 182887 C
chrI 182890 182890 A
chrI 182895 182895 A
chrI 182896 182896 T
chrI 182898 182898 AG
chrI 182899 182899 T
chrI 182901 182901 T
chrI 182903 182903 G
chrI 182904 182904 ACG
chrI 182905 182905 T
chrI 182906 182906 G
chrI 182908 182908 CG
chrI 182909 182909 CG
chrI 182910 182910 CG
chrI 182912 182912 A
chrI 182913 182913 C
chrI 182915 182915 A
chrI 182923 182923 CG
chrI 182925 182925 AT
chrI 182927 182927 A
chrI 182928 182928 C
chrI 182930 182930 C
chrI 182931 182931 CG
chrI 182932 182932 A
chrI 182934 182934 A
chrI 182942 182942 AT
chrI 182952 182952 CG
chrI 182954 182954 T
chrI 182955 182955 A
chrI 182960 182960 ACGT
chrI 182961 182961 ACGT
chrI 182962 182962 ACGT
chrI 182963 182963 ACGT
chrI 182964 182964 ACG
chrI 182965 182965 AGT
chrI 182966 182966 ACGT
chrI 182967 182967 T
chrI 182968 182968 G
chrI 182969 182969 T
chrI 183130 183130 T
chrI 183131 183131 A
chrI 183132 183132 G
chrI 183133 183133 T
chrI 183134 183134 ACG
chrI 183135 183135 ACT
chrI 183136 183136 AGT
chrI 183137 183137 CGT
chrI 183138 183138 CGT
chrI 183139 183139 ACG
chrI 183140 183140 ACG
chrI 183141 183141 AGT
chrI 183146 183146 A
chrI 183152 183152 G
chrI 183153 183153 G
chrI 183157 183157 T
chrI 183158 183158 A
chrI 183163 183163 C
chrI 183164 183164 T
chrI 183165 183165 AT
chrI 183166 183166 C
chrI 183169 183169 G
chrI 183175 183175 C
chrI 183177 183177 G
chrI 183179 183179 G
chrI 183180 183180 AC
chrI 183182 183182 C
chrI 183183 183183 G
chrI 183185 183185 G
chrI 183186 183186 CGT
chrI 183187 183187 G
chrI 183188 183188 AC
chrI 183189 183189 CG
chrI 183192 183192 T
chrI 183193 183193 CG
chrI 183194 183194 T
chrI 183197 183197 C
chrI 183205 183205 G
chrI 183213 183213 AGT
chrI 183214 183214 AT
chrI 183215 183215 C
chrI 183216 183216 T
chrI 183223 183223 AT
chrI 183230 183230 AT
chrI 183236 183236 G
chrI 183239 183239 A
chrI 183250 183250 GT
chrI 183256 183256 GT
chrI 183260 183260 T
chrI 183264 183264 A
chrI 183267 183267 AT
chrI 183268 183268 C
chrI 183269 183269 A
chrI 183270 183270 ACG
chrI 183273 183273 A
chrI 183274 183274 A
chrI 183276 183276 G
chrI 183284 183284 AC
chrI 183285 183285 AT
chrI 183287 183287 G
chrI 183288 183288 C
chrI 183289 183289 G
chrI 183290 183290 AT
chrI 183291 183291 C
chrI 183293 183293 G
chrI 183296 183296 C
chrI 183297 183297 C
chrI 183304 183304 T
chrI 183306 183306 G
chrI 183310 183310 AT
chrI 183311 183311 ACT
chrI 183312 183312 A
chrI 183315 183315 G
chrI 183316 183316 AT
chrI 183317 183317 G
chrI 183318 183318 AT
chrI 183319 183319 A
chrI 183320 183320 CG
chrI 183322 183322 C
chrI 183323 183323 G
chrI 183324 183324 T
chrI 183325 183325 T
chrI 183327 183327 ACT
chrI 183328 183328 C
chrI 183329 183329 CG
chrI 183331 183331 ACGT
chrI 183333 183333 A
chrI 183335 183335 AT
chrI 183338 183338 G
chrI 183339 183339 C
chrI 183340 183340 CG
chrI 183341 183341 CG
chrI 183345 183345 G
chrI 183348 183348 T
chrI 183350 183350 C
chrI 183352 183352 G
chrI 183353 183353 AT
chrI 183363 183363 A
chrI 183375 183375 T
chrI 183384 183384 G
chrI 183385 183385 A
chrI 183386 183386 G
chrI 183388 183388 AT
chrI 183389 183389 AT
chrI 183390 183390 C
chrI 183391 183391 CG
chrI 183392 183392 AT
chrI 183393 183393 CGT
chrI 183394 183394 T
chrI 183398 183398 C
chrI 183400 183400 C
chrI 183401 183401 AC
chrI 183402 183402 AG
chrI 183403 183403 G
chrI 183404 183404 A
chrI 183406 183406 G
chrI 183407 183407 C
chrI 183409 183409 T
chrI 183410 183410 A
chrI 183412 183412 G
chrI 183413 183413 T
chrI 183414 183414 A
chrI 183415 183415 GT
chrI 183417 183417 ACG
chrI 183418 183418 GT
chrI 183419 183419 C
chrI 183420 183420 GT
chrI 183424 183424 C
chrI 183425 183425 C
chrI 183426 183426 AC
chrI 183427 183427 GT
chrI 183428 183428 C
chrI 183429 183429 T
chrI 183430 183430 G
chrI 183432 183432 AT
chrI 183433 183433 G
chrI 183434 183434 T
chrI 183435 183435 C
chrI 183436 183436 A
chrI 183441 183441 AT
chrI 183442 183442 T
chrI 183443 183443 AGT
chrI 183444 183444 G
chrI 183445 183445 CG
chrI 183449 183449 CG
chrI 183451 183451 CG
chrI 183452 183452 CG
chrI 183453 183453 AGT
chrI 183454 183454 AT
chrI 183455 183455 AT
chrI 183457 183457 AT
chrI 183458 183458 ACGT
chrI 183459 183459 ACT
chrI 183460 183460 ACGT
chrI 183461 183461 ACG
chrI 183462 183462 T
chrI 183463 183463 ACGT
chrI 183465 183465 T
chrI 183466 183466 AGT
chrI 183468 183468 AT
chrI 183469 183469 A
chrI 183470 183470 AT
chrI 183471 183471 CGT
chrI 183474 183474 A
chrI 183475 183475 ACGT
chrI 183476 183476 CGT
chrI 183545 183545 T
chrI 183549 183549 G
chrI 183557 183557 C
chrI 183570 183570 C
chrI 183571 183571 G
chrI 183596 183596 T
chrI 183604 183604 T
chrI 183620 183620 A
chrI 183623 183623 G
chrI 183625 183625 G
chrI 183626 183626 G
chrI 183689 183689 A
chrI 183778 183778 A
chrI 183794 183794 A
chrI 183798 183798 C
chrI 183799 183799 A
chrI 183803 183803 A
chrI 183804 183804 C
chrI 183809 183809 T
chrI 183824 183824 G
chrI 183830 183830 T
chrI 183841 183841 A
chrI 183844 183844 G
chrI 183850 183850 A
chrI 184900 184900 C
chrI 184921 184921 C
chrI 184925 184925 T
chrI 184963 184963 G
chrI 184966 184966 A
chrI 184972 184972 G
chrI 187075 187075 T
chrI 187082 187082 C
chrI 187111 187111 T
chrI 187124 187124 C
chrI 187135 187135 G
chrI 187369 187369 G
chrI 187375 187375 T
chrI 187376 187376 A
chrI 187436 187436 A
chrI 187438 187438 C
chrI 187442 187442 T
chrI 187448 187448 A
chrI 187450 187450 C
chrI 187764 187764 G
chrI 187767 187767 A
chrI 187769 187769 A
chrI 187797 187797 A
chrI 187802 187802 T
chrI 187826 187826 A
chrI 187845 187845 G
chrI 187858 187858 A
chrI 187862 187862 A
chrI 187937 187937 C
chrI 187952 187952 A
chrI 187955 187955 T
chrI 188023 188023 T
chrI 188027 188027 A
chrI 188048 188048 A
chrI 188058 188058 G
chrI 188063 188063 T
chrI 188084 188084 A
chrI 188086 188086 G
chrI 188105 188105 T
chrI 188106 188106 C
chrI 188120 188120 T
chrI 188151 188151 C
chrI 188160 188160 C
chrI 188167 188167 T
chrI 188175 188175 C
chrI 188179 188179 G
chrI 188196 188196 C
chrI 188209 188209 G
chrI 188210 188210 A
chrI 188220 188220 A
chrI 188232 188232 A
chrI 188344 188344 T
chrI 188345 188345 A
chrI 188346 188346 C
chrI 188348 188348 A
chrI 188349 188349 C
chrI 188369 188369 T
chrI 188370 188370 A
chrI 188386 188386 G
chrI 188466 188466 A
chrI 188708 188708 G
chrI 188824 188824 G
chrI 188881 188881 C
chrI 188893 188893 G
chrI 188895 188895 A
chrI 188896 188896 A
chrI 188938 188938 A
chrI 188939 188939 CG
chrI 188940 188940 G
chrI 188942 188942 A
chrI 188943 188943 G
chrI 188944 188944 T
chrI 188945 188945 T
chrI 189031 189031 G
chrI 189066 189066 C
chrI 189083 189083 G
chrI 189214 189214 T
chrI 189215 189215 A
chrI 189219 189219 T
chrI 189223 189223 T
chrI 189245 189245 G
chrI 189269 189269 C
chrI 189281 189281 T
chrI 189282 189282 G
chrI 189283 189283 A
chrI 189285 189285 T
chrI 189357 189357 C
chrI 189358 189358 G
chrI 189359 189359 C
chrI 189360 189360 G
chrI 189392 189392 T
chrI 189402 189402 C
chrI 189417 189417 A
chrI 189419 189419 CG
chrI 189420 189420 AGT
chrI 189421 189421 ACT
chrI 189422 189422 AC
chrI 189423 189423 CGT
chrI 189424 189424 CGT
chrI 189425 189425 AGT
chrI 189433 189433 G
chrI 189436 189436 G
chrI 189438 189438 G
chrI 189440 189440 C
chrI 189445 189445 A
chrI 189446 189446 C
chrI 189447 189447 A
chrI 189463 189463 A
chrI 189468 189468 T
chrI 189469 189469 A
chrI 189472 189472 G
chrI 189476 189476 A
chrI 189482 189482 A
chrI 189485 189485 CG
chrI 189490 189490 AT
chrI 189503 189503 C
chrI 189505 189505 A
chrI 189506 189506 CG
chrI 189507 189507 G
chrI 189508 189508 A
chrI 189509 189509 GT
chrI 189510 189510 C
chrI 189519 189519 AT
chrI 189531 189531 A
chrI 189532 189532 T
chrI 189533 189533 T
chrI 189536 189536 AT
chrI 189538 189538 G
chrI 189539 189539 AT
chrI 189551 189551 CG
chrI 189552 189552 CG
chrI 189562 189562 T
chrI 189564 189564 G
chrI 189569 189569 G
chrI 189570 189570 G
chrI 189576 189576 C
chrI 189585 189585 G
chrI 189587 189587 AT
chrI 189599 189599 AT
chrI 189601 189601 C
chrI 189602 189602 GT
chrI 189603 189603 T
chrI 189606 189606 CG
chrI 189626 189626 AT
chrI 189634 189634 A
chrI 189639 189639 CG
chrI 189640 189640 C
chrI 189641 189641 AT
chrI 189647 189647 CG
chrI 189649 189649 C
chrI 189652 189652 T
chrI 189653 189653 G
chrI 189665 189665 ACGT
chrI 189669 189669 CG
chrI 189679 189679 C
chrI 189680 189680 A
chrI 189682 189682 CG
chrI 189683 189683 ACG
chrI 189684 189684 AT
chrI 189686 189686 A
chrI 189687 189687 G
chrI 189688 189688 A
chrI 189689 189689 T
chrI 189690 189690 AT
chrI 189704 189704 ACGT
chrI 189707 189707 T
chrI 189711 189711 C
chrI 189712 189712 ACT
chrI 189713 189713 G
chrI 189715 189715 C
chrI 189730 189730 G
chrI 189735 189735 CG
chrI 189736 189736 AT
chrI 189738 189738 A
chrI 189740 189740 G
chrI 189744 189744 CG
chrI 189746 189746 AT
chrI 189748 189748 T
chrI 189749 189749 AT
chrI 189751 189751 ACGT
chrI 189753 189753 CG
chrI 189754 189754 AT
chrI 189758 189758 AT
chrI 189759 189759 C
chrI 203445 203445 T
chrI 203458 203458 T
chrI 203461 203461 A
chrI 203523 203523 G
chrI 203528 203528 C
chrI 203548 203548 G
chrI 203606 203606 AT
chrI 203612 203612 CG
chrI 203639 203639 T
chrI 203660 203660 AT
chrI 203704 203704 AT
chrI 203705 203705 AT
chrI 203711 203711 AT
chrI 203752 203752 C
chrI 203754 203754 A
chrI 203755 203755 T
chrI 203861 203861 G
chrI 203903 203903 CG
chrI 203910 203910 AT
chrI 203911 203911 CG
chrI 203912 203912 CG
chrI 204227 204227 T
chrI 204229 204229 T
chrI 204230 204230 C
chrI 204232 204232 GT
chrI 204233 204233 C
chrI 204239 204239 C
chrI 204242 204242 CT
chrI 204245 204245 G
chrI 204247 204247 T
chrI 204248 204248 G
chrI 204254 204254 T
chrI 204263 204263 T
chrI 204266 204266 C
chrI 204275 204275 C
chrI 204281 204281 G
chrI 204282 204282 G
chrI 204284 204284 T
chrI 204287 204287 G
chrI 204288 204288 C
chrI 204289 204289 A
chrI 204291 204291 A
chrI 204293 204293 T
chrI 204296 204296 T
chrI 204299 204299 A
chrI 204302 204302 T
chrI 204305 204305 T
chrI 204320 204320 T
chrI 204326 204326 T
chrI 204350 204350 ACT
chrI 204352 204352 CG
chrI 204353 204353 A
chrI 204355 204355 T
chrI 204358 204358 C
chrI 204359 204359 T
chrI 204362 204362 T
chrI 204363 204363 G
chrI 204364 204364 C
chrI 204367 204367 C
chrI 204368 204368 G
chrI 204374 204374 C
chrI 204378 204378 C
chrI 204390 204390 G
chrI 204391 204391 A
chrI 204407 204407 AT
chrI 204410 204410 CG
chrI 204413 204413 T
chrI 204431 204431 CG
chrI 204434 204434 AT
chrI 204444 204444 AT
chrI 204448 204448 C
chrI 204455 204455 T
chrI 204458 204458 G
chrI 204470 204470 C
chrI 204493 204493 G
chrI 204494 204494 C
chrI 204497 204497 C
chrI 204498 204498 A
chrI 204499 204499 T
chrI 204503 204503 CG
chrI 204510 204510 C
chrI 204513 204513 CG
chrI 204525 204525 CG
chrI 204526 204526 AT
chrI 204542 204542 AT
chrI 204545 204545 CG
chrI 204548 204548 AT
chrI 204552 204552 A
chrI 204554 204554 C
chrI 204560 204560 C
chrI 204566 204566 AT
chrI 204569 204569 CG
chrI 204574 204574 C
chrI 204575 204575 C
chrI 204579 204579 CG
chrI 204590 204590 C
chrI 204593 204593 A
chrI 204605 204605 A
chrI 204638 204638 AT
chrI 204645 204645 C
chrI 204648 204648 CG
chrI 204660 204660 AT
chrI 204661 204661 CG
chrI 204677 204677 AT
chrI 204680 204680 CG
chrI 204683 204683 AT
chrI 204687 204687 A
chrI 204689 204689 C
chrI 204695 204695 C
chrI 204701 204701 AT
chrI 204704 204704 CG
chrI 204709 204709 C
chrI 204710 204710 C
chrI 204714 204714 CG
chrI 204725 204725 C
chrI 204728 204728 A
chrI 204740 204740 A
chrI 204773 204773 AT
chrI 204780 204780 C
chrI 204783 204783 CG
chrI 204795 204795 AT
chrI 204796 204796 CG
chrI 204812 204812 AT
chrI 204815 204815 CG
chrI 204818 204818 AT
chrI 204822 204822 A
chrI 204824 204824 C
chrI 204830 204830 C
chrI 204836 204836 AT
chrI 204839 204839 CG
chrI 204844 204844 C
chrI 204845 204845 C
chrI 204849 204849 CG
chrI 204860 204860 C
chrI 204863 204863 A
chrI 204875 204875 A
chrI 204908 204908 AT
chrI 204915 204915 C
chrI 204918 204918 CG
chrI 204930 204930 AT
chrI 204931 204931 CG
chrI 204947 204947 AT
chrI 204950 204950 AT
chrI 204953 204953 CG
chrI 204957 204957 T
chrI 204959 204959 CG
chrI 204965 204965 A
chrI 204979 204979 C
chrI 204980 204980 CG
chrI 204983 204983 G
chrI 204995 204995 C
chrI 204998 204998 AT
chrI 205010 205010 A
chrI 205043 205043 AT
chrI 205050 205050 AT
chrI 205053 205053 CG
chrI 205065 205065 A
chrI 205066 205066 G
chrI 205073 205073 C
chrI 205076 205076 T
chrI 205082 205082 AT
chrI 205085 205085 AT
chrI 205091 205091 G
chrI 205094 205094 CG
chrI 205100 205100 A
chrI 205112 205112 T
chrI 205114 205114 C
chrI 205115 205115 AT
chrI 205118 205118 CG
chrI 205119 205119 CG
chrI 205121 205121 AT
chrI 205123 205123 G
chrI 205130 205130 C
chrI 205133 205133 CG
chrI 205145 205145 A
chrI 205168 205168 G
chrI 205169 205169 C
chrI 205172 205172 C
chrI 205173 205173 A
chrI 205174 205174 T
chrI 205178 205178 CG
chrI 205185 205185 C
chrI 205188 205188 CG
chrI 205200 205200 CG
chrI 205201 205201 AT
chrI 205208 205208 C
chrI 205211 205211 T
chrI 205217 205217 AT
chrI 205220 205220 AT
chrI 205223 205223 CG
chrI 205226 205226 G
chrI 205229 205229 CG
chrI 205235 205235 A
chrI 205247 205247 T
chrI 205249 205249 C
chrI 205250 205250 AT
chrI 205253 205253 CG
chrI 205254 205254 CG
chrI 205256 205256 AT
chrI 205258 205258 G
chrI 205265 205265 C
chrI 205268 205268 CG
chrI 205280 205280 A
chrI 205313 205313 CG
chrI 205320 205320 C
chrI 205323 205323 CG
chrI 205335 205335 AT
chrI 205336 205336 CG
chrI 205343 205343 C
chrI 205346 205346 T
chrI 205352 205352 AT
chrI 205355 205355 AT
chrI 205361 205361 G
chrI 205364 205364 CG
chrI 205370 205370 A
chrI 205382 205382 T
chrI 205384 205384 C
chrI 205385 205385 AT
chrI 205388 205388 CG
chrI 205389 205389 CG
chrI 205391 205391 AT
chrI 205393 205393 G
chrI 205400 205400 C
chrI 205403 205403 CG
chrI 205415 205415 A
chrI 205448 205448 AT
chrI 205455 205455 C
chrI 205458 205458 CG
chrI 205470 205470 AT
chrI 205471 205471 CG
chrI 205487 205487 AT
chrI 205490 205490 AT
chrI 205493 205493 CG
chrI 205499 205499 CG
chrI 205505 205505 A
chrI 205519 205519 AT
chrI 205520 205520 AT
chrI 205523 205523 G
chrI 205535 205535 C
chrI 205538 205538 AT
chrI 205550 205550 A
chrI 205583 205583 AT
chrI 205590 205590 C
chrI 205593 205593 CG
chrI 205605 205605 AT
chrI 205606 205606 CG
chrI 205613 205613 C
chrI 205616 205616 T
chrI 205622 205622 AT
chrI 205625 205625 AT
chrI 205628 205628 CG
chrI 205631 205631 G
chrI 205634 205634 CG
chrI 205637 205637 G
chrI 205638 205638 C
chrI 205639 205639 A
chrI 205643 205643 T
chrI 205646 205646 T
chrI 205649 205649 A
chrI 205652 205652 T
chrI 205654 205654 C
chrI 205655 205655 AT
chrI 205658 205658 AT
chrI 205659 205659 ACT
chrI 205660 205660 A
chrI 205661 205661 ACG
chrI 205679 205679 GT
chrI 205685 205685 T
chrI 205700 205700 ACT
chrI 205702 205702 CG
chrI 205705 205705 G
chrI 205721 205721 T
chrI 205724 205724 AT
chrI 205727 205727 CG
chrI 205730 205730 G
chrI 205739 205739 C
chrI 205742 205742 C
chrI 205748 205748 T
chrI 205751 205751 T
chrI 205754 205754 G
chrI 205760 205760 T
chrI 205766 205766 A
chrI 205767 205767 G
chrI 205769 205769 T
chrI 205772 205772 T
chrI 205775 205775 T
chrI 205776 205776 A
chrI 205781 205781 T
chrI 205783 205783 A
chrI 205784 205784 A
chrI 205787 205787 C
chrI 205790 205790 T
chrI 205794 205794 G
chrI 205795 205795 T
chrI 205796 205796 T
chrI 205797 205797 T
chrI 205798 205798 T
chrI 205811 205811 T
chrI 205814 205814 CT
chrI 205820 205820 C
chrI 205821 205821 G
chrI 205822 205822 C
chrI 205823 205823 T
chrI 205835 205835 T
chrI 205845 205845 C
chrI 205847 205847 A
chrI 205848 205848 A
chrI 205850 205850 C
chrI 205852 205852 G
chrI 205853 205853 C
chrI 205856 205856 AT
chrI 205859 205859 AT
chrI 205862 205862 CG
chrI 205867 205867 T
chrI 205868 205868 G
chrI 205874 205874 C
chrI 205883 205883 C
chrI 205886 205886 C
chrI 205889 205889 G
chrI 205892 205892 T
chrI 205895 205895 C
chrI 205901 205901 G
chrI 205902 205902 G
chrI 205904 205904 T
chrI 205911 205911 G
chrI 205913 205913 C
chrI 205916 205916 C
chrI 205919 205919 T
chrI 205925 205925 T
chrI 205929 205929 C
chrI 205930 205930 A
chrI 205931 205931 A
chrI 205946 205946 T
chrI 205949 205949 GT
chrI 205955 205955 T
chrI 205970 205970 AT
chrI 205972 205972 CG
chrI 205975 205975 G
chrI 205980 205980 T
chrI 205985 205985 T
chrI 205987 205987 C
chrI 205988 205988 A
chrI 205994 205994 T
chrI 205997 205997 CG
chrI 206002 206002 T
chrI 206003 206003 G
chrI 206009 206009 C
chrI 206012 206012 C
chrI 206018 206018 CG
chrI 206021 206021 CG
chrI 206024 206024 G
chrI 206027 206027 T
chrI 206030 206030 CG
chrI 206036 206036 G
chrI 206037 206037 G
chrI 206039 206039 T
chrI 206046 206046 G
chrI 206048 206048 C
chrI 206051 206051 C
chrI 206054 206054 T
chrI 206057 206057 T
chrI 206060 206060 C
chrI 206064 206064 G
chrI 206065 206065 T
chrI 206066 206066 T
chrI 206081 206081 T
chrI 206084 206084 CG
chrI 206090 206090 C
chrI 206093 206093 T
chrI 206105 206105 C
chrI 206115 206115 AT
chrI 206119 206119 C
chrI 206120 206120 T
chrI 206122 206122 CT
chrI 206123 206123 A
chrI 206126 206126 CG
chrI 206129 206129 C
chrI 206132 206132 T
chrI 206144 206144 T
chrI 206165 206165 C
chrI 206177 206177 CG
chrI 206178 206178 AT
chrI 206179 206179 CG
chrI 206183 206183 T
chrI 206186 206186 T
chrI 206189 206189 A
chrI 206192 206192 T
chrI 206199 206199 C
chrI 206200 206200 A
chrI 206201 206201 A
chrI 206216 206216 T
chrI 206219 206219 GT
chrI 206225 206225 T
chrI 206240 206240 AT
chrI 206242 206242 CG
chrI 206245 206245 G
chrI 206250 206250 T
chrI 206282 206282 AT
chrI 206288 206288 T
chrI 206291 206291 CG
chrI 206294 206294 AT
chrI 206297 206297 A
chrI 206300 206300 T
chrI 206306 206306 A
chrI 206307 206307 A
chrI 206309 206309 G
chrI 206321 206321 C
chrI 206324 206324 T
chrI 206327 206327 T
chrI 206330 206330 T
chrI 206345 206345 T
chrI 206351 206351 C
chrI 206354 206354 CT
chrI 206358 206358 A
chrI 206360 206360 C
chrI 206363 206363 T
chrI 206375 206375 T
chrI 206385 206385 AT
chrI 206387 206387 CG
chrI 206388 206388 CG
chrI 206392 206392 C
chrI 206393 206393 A
chrI 206399 206399 A
chrI 206402 206402 CG
chrI 206407 206407 T
chrI 206408 206408 G
chrI 206414 206414 C
chrI 206417 206417 C
chrI 206423 206423 T
chrI 206426 206426 CG
chrI 206429 206429 G
chrI 206432 206432 T
chrI 206435 206435 CG
chrI 206441 206441 CG
chrI 206442 206442 G
chrI 206444 206444 T
chrI 206447 206447 G
chrI 206448 206448 C
chrI 206449 206449 A
chrI 206451 206451 A
chrI 206453 206453 T
chrI 206456 206456 T
chrI 206459 206459 A
chrI 206462 206462 CG
chrI 206465 206465 T
chrI 206468 206468 G
chrI 206469 206469 CG
chrI 206470 206470 AT
chrI 206471 206471 T
chrI 206486 206486 T
chrI 206489 206489 CT
chrI 206495 206495 C
chrI 206496 206496 G
chrI 206497 206497 C
chrI 206498 206498 T
chrI 206510 206510 T
chrI 206520 206520 C
chrI 206522 206522 A
chrI 206523 206523 A
chrI 206531 206531 AT
chrI 206534 206534 AT
chrI 206537 206537 CG
chrI 206552 206552 C
chrI 206558 206558 C
chrI 206564 206564 T
chrI 206567 206567 A
chrI 206570 206570 T
chrI 206576 206576 G
chrI 206577 206577 G
chrI 206605 206605 G
chrI 206624 206624 T
chrI 206628 206628 A
chrI 206630 206630 C
chrI 206631 206631 A
chrI 206635 206635 G
chrI 206653 206653 C
chrI 206665 206665 G
chrI 206666 206666 T
chrI 206668 206668 T
chrI 206669 206669 G
chrI 206672 206672 AT
chrI 206675 206675 AT
chrI 206678 206678 T
chrI 206683 206683 A
chrI 206690 206690 A
chrI 206698 206698 T
chrI 206709 206709 G
chrI 206710 206710 A
chrI 206713 206713 A
chrI 206726 206726 T
chrI 206762 206762 CG
chrI 206765 206765 T
chrI 206766 206766 C
chrI 206767 206767 T
chrI 206771 206771 C
chrI 206780 206780 T
chrI 206785 206785 AT
chrI 206799 206799 CG
chrI 206811 206811 T
chrI 206814 206814 T
chrI 206825 206825 AT
chrI 206828 206828 T
chrI 206829 206829 AT
chrI 206844 206844 G
chrI 206849 206849 G
chrI 206856 206856 G
chrI 206863 206863 C
chrI 206865 206865 C
chrI 206867 206867 C
chrI 206878 206878 T
chrI 206881 206881 C
chrI 206896 206896 A
chrI 206931 206931 A
chrI 206936 206936 AT
chrI 206937 206937 CG
chrI 206942 206942 G
chrI 206946 206946 AT
chrI 206953 206953 CG
chrI 206968 206968 CG
chrI 206985 206985 C
chrI 206990 206990 G
chrI 207000 207000 A
chrI 207022 207022 C
chrI 207028 207028 T
chrI 207033 207033 A
chrI 207035 207035 A
chrI 207042 207042 G
chrI 207052 207052 T
chrI 207054 207054 A
chrI 207073 207073 T
chrI 207128 207128 AT
chrI 207140 207140 T
chrI 207149 207149 AT
chrI 207156 207156 AT
chrI 207161 207161 AT
chrI 207173 207173 G
chrI 207176 207176 C
chrI 207179 207179 C
chrI 207194 207194 T
chrI 207196 207196 C
chrI 207215 207215 G
chrI 207233 207233 CG
chrI 207236 207236 G
chrI 207238 207238 G
chrI 207241 207241 T
chrI 207246 207246 G
chrI 207254 207254 AT
chrI 207257 207257 G
chrI 207280 207280 AT
chrI 207288 207288 G
chrI 207290 207290 G
chrI 207299 207299 AT
chrI 207330 207330 A
chrI 207362 207362 G
chrI 207367 207367 AT
chrI 207386 207386 AT
chrI 207395 207395 CG
chrI 207407 207407 CG
chrI 207439 207439 AT
chrI 207449 207449 AT
chrI 207475 207475 CG
chrI 207498 207498 AT
chrI 207558 207558 AT
chrI 207560 207560 AT
chrI 207569 207569 A
chrI 207579 207579 AT
chrI 207588 207588 CG
chrI 207621 207621 AT
chrI 207632 207632 T
chrI 207642 207642 CG
chrI 207643 207643 CG
chrI 207653 207653 CG
chrI 207683 207683 A
chrI 207685 207685 C
chrI 207691 207691 G
chrI 207718 207718 C
chrI 207731 207731 A
chrI 207732 207732 A
chrI 207742 207742 AT
chrI 207743 207743 CG
chrI 207749 207749 T
chrI 207764 207764 A
chrI 207832 207832 T
chrI 207841 207841 AT
chrI 207844 207844 CG
chrI 207854 207854 AT
chrI 207857 207857 C
chrI 207893 207893 AT
chrI 207899 207899 AT
chrI 207900 207900 AT
chrI 207907 207907 CG
chrI 208064 208064 AT
chrI 208100 208100 T
chrI 208106 208106 AT
chrI 208125 208125 G
chrI 208126 208126 A
chrI 208128 208128 AT
chrI 208129 208129 CG
chrI 208130 208130 AT
chrI 208151 208151 C
chrI 208153 208153 T
chrI 208172 208172 A
chrI 208194 208194 C
chrI 208196 208196 G
chrI 208202 208202 T
chrI 208207 208207 G
chrI 208235 208235 C
chrI 208249 208249 C
chrI 208272 208272 A
chrI 208273 208273 T
chrI 208276 208276 AT
chrI 208277 208277 T
chrI 208278 208278 T
chrI 208292 208292 AT
chrI 208293 208293 AT
chrI 208297 208297 AT
chrI 208323 208323 T
chrI 208326 208326 A
chrI 208365 208365 AT
chrI 208368 208368 A
chrI 208383 208383 CG
chrI 208401 208401 G
chrI 208410 208410 G
chrI 208437 208437 AT
chrI 208468 208468 T
chrI 208511 208511 AT
chrI 208526 208526 C
chrI 208527 208527 T
chrI 208528 208528 AT
chrI 208529 208529 CG
chrI 208531 208531 G
chrI 208537 208537 AT
chrI 208566 208566 G
chrI 208591 208591 G
chrI 208592 208592 C
chrI 208593 208593 T
chrI 208594 208594 A
chrI 208595 208595 AT
chrI 208596 208596 CG
chrI 208597 208597 A
chrI 208598 208598 G
chrI 208642 208642 AT
chrI 208658 208658 AT
chrI 208659 208659 CG
chrI 208718 208718 CG
chrI 208724 208724 A
chrI 208725 208725 G
chrI 208726 208726 T
chrI 208748 208748 A
chrI 208749 208749 T
chrI 208752 208752 A
chrI 208753 208753 A
chrI 208761 208761 G
chrI 208765 208765 A
chrI 208766 208766 A
chrI 208770 208770 G
chrI 208771 208771 AC
chrI 208772 208772 T
chrI 208794 208794 C
chrI 208795 208795 G
chrI 208796 208796 T
chrI 208798 208798 C
chrI 208802 208802 C
chrI 208803 208803 A
chrI 208805 208805 G
chrI 208834 208834 CG
chrI 208864 208864 G
chrI 208870 208870 CG
chrI 208933 208933 T
chrI 208934 208934 CG
chrI 208965 208965 G
chrI 208975 208975 AT
chrI 209049 209049 CG
chrI 209068 209068 C
chrI 209070 209070 T
chrI 209198 209198 CG
chrI 209204 209204 T
chrI 209298 209298 CG
chrI 209300 209300 CG
chrI 209331 209331 AT
chrI 209345 209345 A
chrI 209362 209362 AT
chrI 209365 209365 T
chrI 209382 209382 G
chrI 209390 209390 T
chrI 209395 209395 T
chrI 209411 209411 A
chrI 209457 209457 CG
chrI 209464 209464 G
chrI 209465 209465 CT
chrI 209466 209466 T
chrI 209468 209468 C
chrI 209469 209469 AG
chrI 209470 209470 AG
chrI 209480 209480 G
chrI 209508 209508 A
chrI 209536 209536 G
chrI 209557 209557 CG
chrI 209562 209562 G
chrI 209565 209565 A
chrI 209578 209578 CG
chrI 209584 209584 AT
chrI 209605 209605 C
chrI 209608 209608 CG
chrI 209617 209617 GT
chrI 209635 209635 CG
chrI 209671 209671 CG
chrI 209687 209687 CG
chrI 209705 209705 CG
chrI 209730 209730 AT
chrI 209734 209734 C
chrI 209754 209754 CG
chrI 209772 209772 AT
chrI 209787 209787 CG
chrI 209794 209794 A
chrI 209813 209813 C
chrI 209826 209826 C
chrI 209938 209938 CG
chrI 209943 209943 AT
chrI 209951 209951 AT
chrI 210046 210046 AT
chrI 210048 210048 AT
chrI 210167 210167 A
chrI 210178 210178 C
chrI 210179 210179 AT
chrI 210211 210211 CG
chrI 210215 210215 T
chrI 210223 210223 AT
chrI 210227 210227 G
chrI 210237 210237 A
chrI 210259 210259 T
chrI 210262 210262 T
chrI 210263 210263 T
chrI 210294 210294 G
chrI 210320 210320 C
chrI 210326 210326 A
chrI 210350 210350 CG
chrI 210385 210385 A
chrI 210395 210395 T
chrI 210396 210396 G
chrI 210397 210397 T
chrI 210399 210399 G
chrI 210400 210400 AT
chrI 210401 210401 CG
chrI 210407 210407 T
chrI 210413 210413 G
chrI 210415 210415 C
chrI 210451 210451 T
chrI 210460 210460 T
chrI 210463 210463 AT
chrI 210480 210480 CG
chrI 210499 210499 C
chrI 210539 210539 CG
chrI 210544 210544 AT
chrI 210565 210565 CG
chrI 210584 210584 C
chrI 210607 210607 T
chrI 210661 210661 C
chrI 210662 210662 C
chrI 210663 210663 AT
chrI 210664 210664 A
chrI 210670 210670 A
chrI 210673 210673 C
chrI 210674 210674 A
chrI 210675 210675 T
chrI 210680 210680 T
chrI 210687 210687 T
chrI 210705 210705 T
chrI 210721 210721 T
chrI 210724 210724 G
chrI 210749 210749 A
chrI 210753 210753 A
chrI 210760 210760 A
chrI 210761 210761 T
chrI 210818 210818 AT
chrI 210821 210821 AT
chrI 210850 210850 A
chrI 210878 210878 AT
chrI 210918 210918 AT
chrI 210954 210954 CG
chrI 210971 210971 CG
chrI 210981 210981 AT
chrI 210982 210982 CG
chrI 211019 211019 CG
chrI 211041 211041 CG
chrI 211077 211077 AT
chrI 211082 211082 AT
chrI 211179 211179 CG
chrI 211183 211183 CG
chrI 211192 211192 CG
chrI 211332 211332 CG
chrI 211368 211368 AT
chrI 211370 211370 CG
chrI 211388 211388 AT
chrI 211415 211415 C
chrI 211527 211527 CG
chrI 211661 211661 AT
chrI 211673 211673 AT
chrI 211684 211684 CG
chrI 211685 211685 G
chrI 211693 211693 T
chrI 211732 211732 G
chrI 211737 211737 C
chrI 211738 211738 A
chrI 211739 211739 T
chrI 211750 211750 A
chrI 211751 211751 AC
chrI 211752 211752 AC
chrI 211756 211756 AT
chrI 211794 211794 CG
chrI 211819 211819 T
chrI 211820 211820 G
chrI 211821 211821 A
chrI 211828 211828 AT
chrI 211830 211830 G
chrI 211862 211862 G
chrI 211907 211907 CG
chrI 211948 211948 CG
chrI 211950 211950 CG
chrI 211964 211964 CG
chrI 211983 211983 G
chrI 211998 211998 G
chrI 212081 212081 C
chrI 212082 212082 T
chrI 212083 212083 G
chrI 212084 212084 G
chrI 212086 212086 G
chrI 212087 212087 T
chrI 212088 212088 C
chrI 212089 212089 ACT
chrI 212090 212090 A
chrI 212092 212092 CG
chrI 212093 212093 AT
chrI 212094 212094 CG
chrI 212131 212131 G
chrI 212132 212132 A
chrI 212170 212170 T
chrI 212211 212211 A
chrI 212225 212225 CG
chrI 212235 212235 AT
chrI 212239 212239 CG
chrI 212313 212313 AT
chrI 212314 212314 A
chrI 212315 212315 T
chrI 212318 212318 CG
chrI 212319 212319 AT
chrI 212380 212380 CG
chrI 212419 212419 AT
chrI 212486 212486 CG
chrI 212502 212502 AT
chrI 212521 212521 AT
chrI 212527 212527 G
chrI 212579 212579 CG
chrI 212637 212637 AT
chrI 212660 212660 C
chrI 212661 212661 CG
chrI 212663 212663 T
chrI 212676 212676 A
chrI 212787 212787 AT
chrI 212828 212828 AT
chrI 212874 212874 CG
chrI 212897 212897 CG
chrI 212898 212898 CG
chrI 212916 212916 T
chrI 212962 212962 AT
chrI 212986 212986 CG
chrI 213007 213007 A
chrI 213008 213008 A
chrI 213015 213015 T
chrI 213038 213038 G
chrI 213048 213048 T
chrI 213074 213074 CG
chrI 213079 213079 G
chrI 213204 213204 CG
chrI 213209 213209 CG
chrI 213237 213237 AT
chrI 213238 213238 G
chrI 213362 213362 CG
chrI 213378 213378 CG
chrI 213390 213390 AT
chrI 213463 213463 CG
chrI 213513 213513 CG
chrI 213540 213540 AT
chrI 213545 213545 AT
chrI 213552 213552 T
chrI 213561 213561 G
chrI 213637 213637 T
chrI 213716 213716 C
chrI 213723 213723 A
chrI 213724 213724 G
chrI 213822 213822 CG
chrI 213837 213837 AT
chrI 213884 213884 A
chrI 213886 213886 G
chrI 213887 213887 G
chrI 213891 213891 CG
chrI 213893 213893 CG
chrI 213895 213895 C
chrI 213926 213926 T
chrI 213974 213974 AT
chrI 213993 213993 CG
chrI 214001 214001 CG
chrI 214048 214048 CG
chrI 214057 214057 AT
chrI 214061 214061 AT
chrI 214065 214065 T
chrI 214160 214160 CG
chrI 214169 214169 CG
chrI 214184 214184 CG
chrI 214188 214188 A
chrI 214232 214232 CG
chrI 214288 214288 AT
chrI 214290 214290 CG
chrI 214312 214312 T
chrI 214313 214313 AT
chrI 214314 214314 C
chrI 214330 214330 A
chrI 214427 214427 CG
chrI 214446 214446 AT
chrI 214449 214449 AT
chrI 214451 214451 C
chrI 214473 214473 T
chrI 214530 214530 CG
chrI 214545 214545 CG
chrI 214560 214560 CG
chrI 214583 214583 AT
chrI 214586 214586 T
chrI 214617 214617 AT
chrI 214631 214631 A
chrI 214689 214689 CG
chrI 214743 214743 AT
chrI 214752 214752 AT
chrI 214755 214755 AT
chrI 214770 214770 G
chrI 214808 214808 C
chrI 214809 214809 A
chrI 214810 214810 C
chrI 214815 214815 G
chrI 214819 214819 T
chrI 214831 214831 A
chrI 214878 214878 AT
chrI 214880 214880 AT
chrI 214881 214881 CG
chrI 215122 215122 A
chrI 215132 215132 A
chrI 215147 215147 C
chrI 215157 215157 A
chrI 215213 215213 CG
chrI 215260 215260 CG
chrI 215262 215262 AT
chrI 215278 215278 AT
chrI 215287 215287 G
chrI 215295 215295 A
chrI 215328 215328 AT
chrI 215339 215339 CG
chrI 215393 215393 CG
chrI 215443 215443 CT
chrI 215444 215444 T
chrI 215445 215445 T
chrI 215446 215446 C
chrI 215447 215447 A
chrI 215448 215448 T
chrI 215458 215458 A
chrI 215480 215480 A
chrI 215499 215499 AT
chrI 215513 215513 CG
chrI 215517 215517 T
chrI 215523 215523 A
chrI 215601 215601 CG
chrI 215607 215607 AT
chrI 215647 215647 CG
chrI 215679 215679 CG
chrI 215701 215701 CG
chrI 215726 215726 AT
chrI 215798 215798 CG
chrI 215817 215817 AT
chrI 215823 215823 CG
chrI 215858 215858 AT
chrI 215911 215911 CG
chrI 215933 215933 CG
chrI 215942 215942 CG
chrI 215949 215949 T
chrI 216019 216019 CG
chrI 216022 216022 CG
chrI 216040 216040 CG
chrI 216042 216042 T
chrI 216101 216101 AT
chrI 216124 216124 AT
chrI 216127 216127 G
chrI 216128 216128 A
chrI 216129 216129 G
chrI 216134 216134 A
chrI 216154 216154 T
chrI 216183 216183 AT
chrI 216194 216194 CG
chrI 216201 216201 G
chrI 216211 216211 A
chrI 216235 216235 A
chrI 216246 216246 C
chrI 216258 216258 G
chrI 216302 216302 CG
chrI 216357 216357 CG
chrI 216360 216360 CG
chrI 216385 216385 C
chrI 216386 216386 G
chrI 216388 216388 ACG
chrI 216389 216389 CG
chrI 216461 216461 AT
chrI 216469 216469 AT
chrI 216470 216470 AT
chrI 216514 216514 CG
chrI 216556 216556 CG
chrI 216667 216667 AT
chrI 216669 216669 AT
chrI 216694 216694 CG
chrI 216713 216713 T
chrI 216746 216746 CG
chrI 216784 216784 AT
chrI 216809 216809 CG
chrI 216811 216811 AT
chrI 216832 216832 A
chrI 216860 216860 CG
chrI 216862 216862 G
chrI 216863 216863 G
chrI 216866 216866 CG
chrI 216867 216867 CG
chrI 216883 216883 C
chrI 216958 216958 CG
chrI 216978 216978 AT
chrI 217022 217022 AT
chrI 217052 217052 AT
chrI 217127 217127 CG
chrI 217137 217137 CG
chrI 217176 217176 CG
chrI 217190 217190 AT
chrI 217243 217243 AT
chrI 217293 217293 CG
chrI 217295 217295 AT
chrI 217382 217382 G
chrI 217385 217385 C
chrI 217386 217386 GT
chrI 217387 217387 AC
chrI 217402 217402 G
chrI 217459 217459 AT
chrI 217482 217482 AT
chrI 217495 217495 AT
chrI 217530 217530 AT
chrI 217556 217556 CG
chrI 217567 217567 AT
chrI 217603 217603 AT
chrI 217616 217616 CG
chrI 217623 217623 T
chrI 217624 217624 A
chrI 217625 217625 T
chrI 217634 217634 A
chrI 217655 217655 G
chrI 217676 217676 AT
chrI 217694 217694 AT
chrI 217719 217719 CG
chrI 217745 217745 CG
chrI 217756 217756 CG
chrI 217780 217780 AT
chrI 217805 217805 CG
chrI 217869 217869 CG
chrI 217884 217884 CG
chrI 217894 217894 AT
chrI 217904 217904 A
chrI 217966 217966 CG
chrI 217970 217970 AT
chrI 217971 217971 AT
chrI 217975 217975 G
chrI 218003 218003 T
chrI 218068 218068 CG
chrI 218094 218094 AT
chrI 218146 218146 CG
chrI 218221 218221 AT
chrI 218227 218227 AT
chrI 218228 218228 CG
chrI 218231 218231 AT
chrI 218266 218266 T
chrI 218267 218267 T
chrI 218268 218268 G
chrI 218281 218281 A
chrI 218484 218484 CG
chrI 218515 218515 T
chrI 218518 218518 C
chrI 218519 218519 T
chrI 218520 218520 A
chrI 218521 218521 T
chrI 218522 218522 A
chrI 218523 218523 T
chrI 218560 218560 T
chrI 218575 218575 G
chrI 218578 218578 G
chrI 218579 218579 G
chrI 218611 218611 C
chrI 218624 218624 T
chrI 218638 218638 CG
chrI 218639 218639 CG
chrI 218640 218640 G
chrI 218642 218642 A
chrI 218647 218647 AT
chrI 218652 218652 CG
chrI 218677 218677 CG
chrI 218740 218740 T
chrI 218744 218744 A
chrI 218745 218745 C
chrI 218867 218867 A
chrI 218902 218902 C
chrI 218903 218903 C
chrI 218940 218940 T
chrI 218955 218955 C
chrI 218956 218956 T
chrI 218957 218957 A
chrI 218960 218960 G
chrI 218968 218968 C
chrI 218971 218971 T
chrI 218976 218976 C
chrI 218977 218977 A
chrI 218983 218983 C
chrI 218992 218992 C
chrI 219004 219004 C
chrI 219010 219010 G
chrI 219019 219019 T
chrI 219020 219020 A
chrI 219022 219022 T
chrI 219025 219025 T
chrI 219028 219028 C
chrI 219031 219031 CG
chrI 219034 219034 CG
chrI 219058 219058 CG
chrI 219065 219065 AT
chrI 219066 219066 AT
chrI 219067 219067 T
chrI 219071 219071 A
chrI 219072 219072 G
chrI 219087 219087 T
chrI 219109 219109 A
chrI 219117 219117 G
chrI 219124 219124 AT
chrI 219144 219144 C
chrI 219147 219147 G
chrI 219160 219160 CG
chrI 219171 219171 CG
chrI 219172 219172 T
chrI 219217 219217 T
chrI 219233 219233 A
chrI 219238 219238 A
chrI 219245 219245 G
chrI 219252 219252 C
chrI 219254 219254 C
chrI 219256 219256 T
chrI 219267 219267 T
chrI 219270 219270 C
chrI 219285 219285 CG
chrI 219320 219320 A
chrI 219325 219325 ACGT
chrI 219326 219326 C
chrI 219327 219327 AC
chrI 219595 219595 C
chrI 220292 220292 C
chrI 220382 220382 A
chrI 220499 220499 A
chrI 220634 220634 A
chrI 220805 220805 T
chrI 221063 221063 A
chrI 221082 221082 T
chrI 221084 221084 A
chrI 221423 221423 C
chrI 221624 221624 C
chrI 221655 221655 C
chrI 221657 221657 A
chrI 221658 221658 C
chrI 221684 221684 A
chrI 221690 221690 C
chrI 221702 221702 T
chrI 221732 221732 T
chrI 221735 221735 C
chrI 221753 221753 AT
chrI 221774 221774 C
chrI 221783 221783 T
chrI 221789 221789 A
chrI 221795 221795 T
chrI 221798 221798 A
chrI 221804 221804 A
chrI 221843 221843 CG
chrI 221849 221849 AT
chrI 221870 221870 AT
chrI 221871 221871 AT
chrI 221873 221873 AT
chrI 221882 221882 CG
chrI 221900 221900 AT
chrI 221927 221927 AT
chrI 221948 221948 AT
chrI 221960 221960 CG
chrI 221966 221966 T
chrI 221967 221967 C
chrI 222004 222004 CG
chrI 222005 222005 T
chrI 222014 222014 C
chrI 222254 222254 C
chrI 222587 222587 A
chrI 222605 222605 C
chrI 222608 222608 AC
chrI 222611 222611 C
chrI 222621 222621 G
chrI 222623 222623 T
chrI 222626 222626 C
chrI 222653 222653 C
chrI 222660 222660 CG
chrI 222662 222662 CG
chrI 222663 222663 CG
chrI 222671 222671 AT
chrI 222672 222672 AT
chrI 222680 222680 T
chrI 222683 222683 T
chrI 222685 222685 C
chrI 222713 222713 T
chrI 222729 222729 A
chrI 222734 222734 T
chrI 222746 222746 AT
chrI 222758 222758 CG
chrI 222761 222761 AT
chrI 222998 222998 C
chrI 223000 223000 A
chrI 223001 223001 C
chrI 223002 223002 A
chrI 223009 223009 G
chrI 223013 223013 A
chrI 223121 223121 T
chrI 223123 223123 C
chrI 223124 223124 T
chrI 223126 223126 C
chrI 223127 223127 T
chrI 223163 223163 C
chrI 223164 223164 T
chrI 223165 223165 CT
chrI 223166 223166 A
chrI 223170 223170 T
chrI 223180 223180 T
chrI 223705 223705 A
chrI 223706 223706 C
chrI 223707 223707 A
chrI 223711 223711 T
chrI 223712 223712 A
chrI 223722 223722 A
chrI 223723 223723 G
chrI 223725 223725 A
chrI 223726 223726 G
chrI 223729 223729 A
chrI 223730 223730 G
chrI 224784 224784 G
chrI 224786 224786 A
chrI 224802 224802 A
chrI 224831 224831 A
chrI 225078 225078 T
chrI 225079 225079 A
chrI 225080 225080 A
chrI 225098 225098 G
chrI 225099 225099 A
chrI 225100 225100 G
chrI 225101 225101 G
chrI 225103 225103 A
chrI 225471 225471 T
chrI 225473 225473 T
chrI 225474 225474 T
chrI 225503 225503 C
chrI 225504 225504 C
chrI 225519 225519 T
chrI 225523 225523 T
chrI 225594 225594 A
chrI 225615 225615 C
chrI 225618 225618 C
chrI 225642 225642 T
chrI 225646 225646 G
chrI 225664 225664 C
chrI 225684 225684 T
chrI 225699 225699 AT
chrI 225732 225732 G
chrI 226519 226519 C
chrI 226556 226556 G
chrI 226557 226557 C
chrI 226587 226587 T
chrI 226602 226602 C
chrI 226608 226608 CG
chrI 226638 226638 C
chrI 226641 226641 C
chrI 226653 226653 T
chrI 226665 226665 T
chrI 226686 226686 C
chrI 226689 226689 C
chrI 226692 226692 C
chrI 226704 226704 AT
chrI 226713 226713 C
chrI 226719 226719 T
chrI 226727 226727 G
chrI 226749 226749 T
chrI 226785 226785 AT
chrI 226795 226795 CG
chrI 226796 226796 T
chrI 226797 226797 C
chrI 226812 226812 CG
chrI 226814 226814 AT
chrI 226827 226827 CG
chrI 226873 226873 T
chrI 226874 226874 A
chrI 226875 226875 T
chrI 227383 227383 C
chrI 227386 227386 G
chrI 227400 227400 T
chrI 227516 227516 A
chrI 227517 227517 T
chrI 227523 227523 T
chrI 227548 227548 T
chrI 227549 227549 A
chrI 227569 227569 G
chrI 227572 227572 A
chrI 227574 227574 C
chrI 227576 227576 C
chrI 227620 227620 T
chrI 227626 227626 C
chrI 227644 227644 T
chrI 227665 227665 A
chrI 227697 227697 T
chrI 227707 227707 C
chrI 227708 227708 A
chrI 227735 227735 A
chrI 227777 227777 C
chrI 227778 227778 T
chrI 227823 227823 T
chrI 227853 227853 A
chrI 227948 227948 T
chrI 227960 227960 T
chrI 227978 227978 G
chrI 227987 227987 G
chrI 227990 227990 A
chrI 228019 228019 G
chrI 228032 228032 T
chrI 228041 228041 C
chrI 228050 228050 C
chrI 228128 228128 C
chrI 228137 228137 T
chrI 228140 228140 T
chrI 228198 228198 A
chrI 228232 228232 T
chrI 228378 228378 T
chrI 228392 228392 C
chrI 228395 228395 T
chrI 228420 228420 A
chrI 228446 228446 C
chrI 228449 228449 T
chrI 228491 228491 T
chrI 228554 228554 G
chrI 228566 228566 T
chrI 228569 228569 C
chrI 228572 228572 A
chrI 228578 228578 A
chrI 228581 228581 C
chrI 228594 228594 G
chrI 228648 228648 G
chrI 228653 228653 C
chrI 228667 228667 CG
chrI 228673 228673 CG
chrI 228674 228674 AT
chrI 228686 228686 AT
chrI 228756 228756 G
chrI 228767 228767 C
chrI 228776 228776 A
chrI 228791 228791 T
chrI 228800 228800 T
chrI 228803 228803 T
chrI 228807 228807 C
chrI 228824 228824 T
chrI 228827 228827 C
chrI 228828 228828 A
chrI 228854 228854 C
chrI 228860 228860 C
chrI 228861 228861 A
chrI 228862 228862 T
chrI 228864 228864 G
chrI 228868 228868 G
chrI 228869 228869 G
chrI 228871 228871 C
chrI 228872 228872 A
chrI 228927 228927 A
chrI 228930 228930 T
chrI 228939 228939 T
chrI 228948 228948 T
chrI 228958 228958 T
chrI 228975 228975 G
chrI 228987 228987 AT
chrI 229002 229002 GT
chrI 229026 229026 CG
chrI 229032 229032 T
chrI 229101 229101 C
chrI 229104 229104 T
chrI 229122 229122 T
chrI 229143 229143 A
chrI 229146 229146 T
chrI 229158 229158 T
chrI 229170 229170 C
chrI 229194 229194 C
chrI 229195 229195 C
chrI 229204 229204 T
chrI 229212 229212 T
chrI 229218 229218 T
chrI 229223 229223 A
chrI 229224 229224 GT
chrI 229228 229228 G
chrI 229245 229245 T
chrI 229264 229264 T
chrI 229275 229275 C
chrI 229278 229278 CG
chrI 229279 229279 CG
chrI 229284 229284 T
chrI 229293 229293 T
chrI 229302 229302 G
chrI 229625 229625 AC
chrI 229631 229631 G
chrI 229641 229641 C
chrI 229642 229642 T
chrI 229673 229673 T
chrI 229674 229674 AC
chrI 229677 229677 A
chrI 229678 229678 A
chrI 230116 230116 G
chrI 230117 230117 GT
chrI 230118 230118 T
chrI 230119 230119 T
chrI 230122 230122 T
chrI 230123 230123 G
chrI 230124 230124 T
chrI 230125 230125 T
chrI 230126 230126 G
chrI 230127 230127 T
chrI 230128 230128 G
chrI 230129 230129 T
chrI 230130 230130 G
chrI 230131 230131 AT
chrI 230132 230132 T
chrI 230133 230133 T
chrI 230134 230134 G
chrI 230135 230135 T
chrI 230136 230136 CG
chrI 230138 230138 T
chrI 230139 230139 G
chrI 230140 230140 T
chrI 230141 230141 G
chrI 230142 230142 T
chrI 230143 230143 T
chrI 230144 230144 T
chrI 230148 230148 T
chrI 230149 230149 T
chrI 230150 230150 T
chrI 230151 230151 G
chrI 230152 230152 T
chrI 230153 230153 G
chrI 230154 230154 T
chrI 230155 230155 T
chrI 230156 230156 T
chrI 230160 230160 T
chrI 230161 230161 T
chrI 230162 230162 T
chrI 230163 230163 G
chrI 230165 230165 G
chrI 230166 230166 T
chrI 230167 230167 AT
chrI 230168 230168 T
chrI 230169 230169 G
chrI 230171 230171 G
chrI 230172 230172 T
chrI 230173 230173 AT
chrI 230174 230174 T
chrI 230178 230178 T
chrI 230179 230179 T
chrI 230180 230180 CG
chrI 230182 230182 G
chrI 230183 230183 T
chrI 230184 230184 T
chrI 230185 230185 CG
chrI 230186 230186 T
chrI 230187 230187 G
chrI 230188 230188 T
chrI 230189 230189 G
chrI 230190 230190 T
chrI 230191 230191 AT
chrI 230192 230192 T
chrI 230195 230195 C
chrI 230197 230197 AT
chrI 230198 230198 CG
chrI 230199 230199 A
chrI 230201 230201 T
chrI 230202 230202 T
chrI 230203 230203 T
chrI 230204 230204 G
chrI 230207 230207 T
chrI 230208 230208 T
chrI 230210 230210 T
chrI 230212 230212 T
chrI 230214 230214 T
chrI 230215 230215 CG
chrI 230217 230217 AT
