# Supplementary material for: Sequence Profiling of the Saccharomyces cerevisiae Genome Permits Deconvolution of Unique and Multialigned Reads for Variant Detection
Source: G3 (Bethesda). 2014 Feb 20;4(4):707–15. doi: 10.1534/g3.113.009464 (PMC4059241; doi:10.1534/g3.113.009464)
Supplement: Supporting Information [file supp_g3.113.009464_FileS1.zip › resources/50nt/chrII_50_intrasnv.bed]

track name=intraSNV_50 description="intra SNV from HTS profile"
chrII 3 3 G
chrII 14 14 T
chrII 34 34 A
chrII 38 38 A
chrII 63 63 C
chrII 64 64 T
chrII 65 65 A
chrII 102 102 AT
chrII 103 103 C
chrII 112 112 C
chrII 117 117 AT
chrII 121 121 CG
chrII 122 122 AT
chrII 126 126 C
chrII 173 173 CG
chrII 175 175 A
chrII 185 185 A
chrII 186 186 T
chrII 190 190 T
chrII 200 200 AT
chrII 203 203 T
chrII 207 207 CT
chrII 208 208 A
chrII 209 209 G
chrII 217 217 AT
chrII 255 255 G
chrII 307 307 C
chrII 313 313 A
chrII 314 314 C
chrII 315 315 AT
chrII 321 321 A
chrII 322 322 AT
chrII 323 323 AT
chrII 324 324 CG
chrII 352 352 T
chrII 353 353 A
chrII 355 355 C
chrII 356 356 G
chrII 389 389 C
chrII 391 391 G
chrII 392 392 C
chrII 393 393 A
chrII 394 394 CG
chrII 401 401 T
chrII 408 408 C
chrII 444 444 CG
chrII 465 465 CG
chrII 490 490 C
chrII 518 518 CG
chrII 541 541 G
chrII 591 591 T
chrII 616 616 G
chrII 731 731 C
chrII 753 753 C
chrII 754 754 A
chrII 785 785 T
chrII 796 796 CG
chrII 863 863 A
chrII 1014 1014 CG
chrII 1031 1031 AT
chrII 1042 1042 CG
chrII 1099 1099 CG
chrII 1141 1141 CG
chrII 1149 1149 T
chrII 1187 1187 AT
chrII 1231 1231 C
chrII 1234 1234 G
chrII 1254 1254 CG
chrII 1372 1372 CG
chrII 1404 1404 G
chrII 1492 1492 G
chrII 1495 1495 AG
chrII 1496 1496 G
chrII 1507 1507 AT
chrII 1511 1511 C
chrII 1517 1517 T
chrII 1528 1528 A
chrII 1531 1531 T
chrII 1532 1532 T
chrII 1543 1543 AT
chrII 1547 1547 CG
chrII 1553 1553 AT
chrII 1557 1557 C
chrII 1562 1562 A
chrII 1564 1564 A
chrII 1567 1567 GT
chrII 1568 1568 T
chrII 1570 1570 G
chrII 1579 1579 CG
chrII 1583 1583 AT
chrII 1588 1588 T
chrII 1589 1589 CG
chrII 1593 1593 C
chrII 1596 1596 AT
chrII 1602 1602 CG
chrII 1603 1603 G
chrII 1604 1604 G
chrII 1606 1606 AT
chrII 1613 1613 C
chrII 1614 1614 C
chrII 1615 1615 CG
chrII 1619 1619 T
chrII 1624 1624 T
chrII 1625 1625 C
chrII 1632 1632 CG
chrII 1634 1634 A
chrII 1636 1636 G
chrII 1638 1638 C
chrII 1639 1639 AG
chrII 1640 1640 G
chrII 1641 1641 T
chrII 1642 1642 CG
chrII 1646 1646 A
chrII 1649 1649 A
chrII 1650 1650 C
chrII 1651 1651 AT
chrII 1655 1655 T
chrII 1660 1660 G
chrII 1665 1665 A
chrII 1670 1670 G
chrII 1675 1675 CGT
chrII 1676 1676 T
chrII 1678 1678 G
chrII 1681 1681 A
chrII 1687 1687 CG
chrII 1691 1691 CG
chrII 1696 1696 GT
chrII 1697 1697 CG
chrII 1701 1701 C
chrII 1704 1704 AT
chrII 1711 1711 G
chrII 1712 1712 G
chrII 1714 1714 A
chrII 1718 1718 A
chrII 1722 1722 C
chrII 1723 1723 C
chrII 1727 1727 T
chrII 1732 1732 T
chrII 1733 1733 C
chrII 1740 1740 CG
chrII 1744 1744 G
chrII 1746 1746 C
chrII 1747 1747 AG
chrII 1748 1748 G
chrII 1750 1750 CG
chrII 1754 1754 A
chrII 1758 1758 C
chrII 1759 1759 CG
chrII 1763 1763 CG
chrII 1768 1768 CG
chrII 1769 1769 AT
chrII 1771 1771 CG
chrII 1776 1776 C
chrII 1778 1778 CG
chrII 1780 1780 G
chrII 1783 1783 G
chrII 1784 1784 G
chrII 1785 1785 T
chrII 1787 1787 T
chrII 1789 1789 A
chrII 1793 1793 A
chrII 1795 1795 C
chrII 1799 1799 AT
chrII 1804 1804 C
chrII 1814 1814 G
chrII 1816 1816 A
chrII 1817 1817 G
chrII 1819 1819 ACT
chrII 1820 1820 T
chrII 1821 1821 T
chrII 1823 1823 T
chrII 1825 1825 A
chrII 1829 1829 A
chrII 1831 1831 CG
chrII 1835 1835 AT
chrII 1840 1840 CG
chrII 1841 1841 T
chrII 1843 1843 A
chrII 1844 1844 G
chrII 1845 1845 A
chrII 1850 1850 AT
chrII 1852 1852 A
chrII 1853 1853 G
chrII 1855 1855 ACT
chrII 1856 1856 T
chrII 1857 1857 T
chrII 1859 1859 T
chrII 1861 1861 A
chrII 1865 1865 A
chrII 1867 1867 C
chrII 1871 1871 AT
chrII 1876 1876 CG
chrII 1877 1877 T
chrII 1880 1880 C
chrII 1886 1886 AT
chrII 1891 1891 A
chrII 1897 1897 A
chrII 1903 1903 C
chrII 1907 1907 CG
chrII 1912 1912 C
chrII 1913 1913 T
chrII 1920 1920 C
chrII 1925 1925 CG
chrII 1927 1927 AGT
chrII 1928 1928 AT
chrII 1931 1931 G
chrII 1933 1933 A
chrII 1937 1937 CG
chrII 1939 1939 CG
chrII 1942 1942 G
chrII 1943 1943 AT
chrII 1958 1958 A
chrII 1963 1963 A
chrII 1975 1975 C
chrII 1979 1979 C
chrII 1984 1984 C
chrII 1985 1985 T
chrII 1992 1992 C
chrII 1997 1997 CG
chrII 1999 1999 AT
chrII 2000 2000 AT
chrII 2003 2003 G
chrII 2009 2009 G
chrII 2011 2011 AC
chrII 2014 2014 G
chrII 2015 2015 C
chrII 2017 2017 G
chrII 2019 2019 CG
chrII 2020 2020 AT
chrII 2021 2021 CG
chrII 2023 2023 ACT
chrII 2024 2024 GT
chrII 2025 2025 GT
chrII 2030 2030 A
chrII 2032 2032 G
chrII 2035 2035 G
chrII 2036 2036 G
chrII 2037 2037 T
chrII 2039 2039 T
chrII 2041 2041 A
chrII 2045 2045 A
chrII 2047 2047 A
chrII 2051 2051 T
chrII 2061 2061 A
chrII 2066 2066 G
chrII 2068 2068 A
chrII 2070 2070 C
chrII 2071 2071 AT
chrII 2072 2072 T
chrII 2074 2074 G
chrII 2077 2077 A
chrII 2081 2081 C
chrII 2083 2083 CG
chrII 2087 2087 CG
chrII 2092 2092 CG
chrII 2093 2093 T
chrII 2095 2095 A
chrII 2096 2096 T
chrII 2100 2100 C
chrII 2102 2102 A
chrII 2104 2104 G
chrII 2105 2105 CG
chrII 2107 2107 CG
chrII 2108 2108 CG
chrII 2109 2109 T
chrII 2110 2110 G
chrII 2111 2111 T
chrII 2113 2113 A
chrII 2114 2114 A
chrII 2117 2117 AT
chrII 2119 2119 AT
chrII 2123 2123 AT
chrII 2128 2128 CG
chrII 2129 2129 AT
chrII 2133 2133 A
chrII 2138 2138 G
chrII 2140 2140 A
chrII 2142 2142 C
chrII 2143 2143 AT
chrII 2144 2144 T
chrII 2146 2146 G
chrII 2149 2149 A
chrII 2153 2153 C
chrII 2155 2155 CG
chrII 2159 2159 CG
chrII 2164 2164 CG
chrII 2165 2165 T
chrII 2167 2167 A
chrII 2168 2168 T
chrII 2172 2172 C
chrII 2174 2174 A
chrII 2176 2176 G
chrII 2177 2177 CG
chrII 2179 2179 CG
chrII 2180 2180 CG
chrII 2181 2181 T
chrII 2182 2182 G
chrII 2183 2183 T
chrII 2185 2185 A
chrII 2186 2186 A
chrII 2189 2189 AT
chrII 2191 2191 AT
chrII 2195 2195 AT
chrII 2200 2200 CG
chrII 2201 2201 AT
chrII 2205 2205 A
chrII 2210 2210 G
chrII 2212 2212 A
chrII 2214 2214 C
chrII 2215 2215 AT
chrII 2216 2216 T
chrII 2218 2218 G
chrII 2221 2221 A
chrII 2222 2222 A
chrII 2226 2226 C
chrII 2227 2227 CG
chrII 2231 2231 CG
chrII 2236 2236 CGT
chrII 2237 2237 T
chrII 2239 2239 A
chrII 2240 2240 T
chrII 2241 2241 C
chrII 2244 2244 C
chrII 2246 2246 A
chrII 2248 2248 G
chrII 2249 2249 CG
chrII 2250 2250 C
chrII 2251 2251 ACG
chrII 2252 2252 CG
chrII 2253 2253 T
chrII 2254 2254 G
chrII 2255 2255 T
chrII 2258 2258 A
chrII 2261 2261 ACT
chrII 2262 2262 C
chrII 2263 2263 CG
chrII 2267 2267 CG
chrII 2272 2272 GT
chrII 2273 2273 C
chrII 2275 2275 A
chrII 2280 2280 CG
chrII 2282 2282 A
chrII 2284 2284 G
chrII 2286 2286 C
chrII 2287 2287 G
chrII 2288 2288 G
chrII 2289 2289 T
chrII 2290 2290 CG
chrII 2294 2294 A
chrII 2297 2297 A
chrII 2299 2299 AT
chrII 2303 2303 AT
chrII 2308 2308 CG
chrII 2318 2318 G
chrII 2320 2320 A
chrII 2323 2323 AT
chrII 2324 2324 T
chrII 2325 2325 T
chrII 2327 2327 T
chrII 2329 2329 A
chrII 2333 2333 A
chrII 2335 2335 AT
chrII 2339 2339 AT
chrII 2344 2344 CG
chrII 2348 2348 G
chrII 2349 2349 A
chrII 2354 2354 CG
chrII 2359 2359 A
chrII 2365 2365 A
chrII 2371 2371 CG
chrII 2375 2375 CG
chrII 2380 2380 CG
chrII 2381 2381 T
chrII 2384 2384 T
chrII 2388 2388 C
chrII 2393 2393 CG
chrII 2395 2395 AGT
chrII 2396 2396 AT
chrII 2398 2398 G
chrII 2401 2401 A
chrII 2405 2405 G
chrII 2407 2407 A
chrII 2410 2410 G
chrII 2411 2411 C
chrII 2413 2413 G
chrII 2415 2415 T
chrII 2416 2416 G
chrII 2417 2417 GT
chrII 2420 2420 A
chrII 2421 2421 G
chrII 2436 2436 AT
chrII 2468 2468 T
chrII 2498 2498 T
chrII 2514 2514 AT
chrII 2539 2539 AT
chrII 2592 2592 C
chrII 2593 2593 A
chrII 2594 2594 G
chrII 2625 2625 T
chrII 2627 2627 G
chrII 2630 2630 C
chrII 2636 2636 CG
chrII 2638 2638 AT
chrII 2641 2641 CG
chrII 2642 2642 AT
chrII 2699 2699 T
chrII 2705 2705 C
chrII 2729 2729 G
chrII 2762 2762 A
chrII 2763 2763 CG
chrII 2764 2764 C
chrII 2765 2765 C
chrII 2789 2789 A
chrII 2879 2879 T
chrII 2895 2895 CG
chrII 2901 2901 T
chrII 2909 2909 C
chrII 2946 2946 C
chrII 2947 2947 GT
chrII 2948 2948 C
chrII 2949 2949 AT
chrII 2950 2950 AGT
chrII 2951 2951 A
chrII 2952 2952 C
chrII 2953 2953 CG
chrII 2954 2954 CGT
chrII 2955 2955 AT
chrII 2957 2957 CG
chrII 3061 3061 C
chrII 3122 3122 G
chrII 3152 3152 T
chrII 3249 3249 T
chrII 3297 3297 AT
chrII 3309 3309 AT
chrII 3411 3411 C
chrII 3559 3559 T
chrII 3608 3608 AT
chrII 3614 3614 AT
chrII 3677 3677 C
chrII 3693 3693 CG
chrII 3791 3791 A
chrII 3847 3847 AT
chrII 3855 3855 A
chrII 3912 3912 G
chrII 3921 3921 G
chrII 3923 3923 CG
chrII 3929 3929 T
chrII 3978 3978 G
chrII 4017 4017 C
chrII 4027 4027 T
chrII 4028 4028 A
chrII 4029 4029 A
chrII 4032 4032 T
chrII 4035 4035 G
chrII 4037 4037 CG
chrII 4038 4038 AT
chrII 4039 4039 CG
chrII 4042 4042 AT
chrII 4056 4056 A
chrII 4076 4076 T
chrII 4089 4089 T
chrII 4090 4090 A
chrII 4091 4091 G
chrII 4150 4150 C
chrII 4151 4151 AT
chrII 4152 4152 CG
chrII 4153 4153 T
chrII 4162 4162 A
chrII 4209 4209 A
chrII 4211 4211 AT
chrII 4212 4212 AT
chrII 4213 4213 C
chrII 4214 4214 AT
chrII 4220 4220 T
chrII 4236 4236 T
chrII 4285 4285 AT
chrII 4359 4359 G
chrII 4360 4360 T
chrII 4361 4361 A
chrII 4363 4363 C
chrII 4364 4364 G
chrII 4365 4365 AT
chrII 4366 4366 CG
chrII 4367 4367 T
chrII 4368 4368 A
chrII 4401 4401 AT
chrII 4405 4405 G
chrII 4409 4409 CG
chrII 4412 4412 C
chrII 4425 4425 CG
chrII 4432 4432 C
chrII 4443 4443 AT
chrII 4457 4457 CG
chrII 4472 4472 CG
chrII 4476 4476 CG
chrII 4524 4524 AT
chrII 4534 4534 AT
chrII 4541 4541 CG
chrII 4556 4556 A
chrII 4557 4557 C
chrII 4558 4558 G
chrII 4560 4560 A
chrII 4564 4564 T
chrII 4565 4565 AG
chrII 4566 4566 AG
chrII 4670 4670 CG
chrII 4673 4673 CG
chrII 4675 4675 AT
chrII 4688 4688 CG
chrII 4690 4690 G
chrII 4692 4692 T
chrII 4694 4694 T
chrII 4695 4695 G
chrII 4743 4743 AT
chrII 4757 4757 AT
chrII 4784 4784 AT
chrII 4790 4790 CG
chrII 4814 4814 T
chrII 4851 4851 CG
chrII 4990 4990 T
chrII 4993 4993 A
chrII 4994 4994 GT
chrII 4995 4995 AC
chrII 4996 4996 G
chrII 5052 5052 AT
chrII 5053 5053 AT
chrII 5096 5096 CG
chrII 5105 5105 AT
chrII 5122 5122 CG
chrII 5139 5139 A
chrII 5140 5140 T
chrII 5143 5143 AT
chrII 5144 5144 G
chrII 5145 5145 C
chrII 5146 5146 T
chrII 5147 5147 C
chrII 5157 5157 T
chrII 5189 5189 T
chrII 5203 5203 AT
chrII 5215 5215 CG
chrII 5216 5216 A
chrII 5218 5218 C
chrII 5219 5219 A
chrII 5220 5220 C
chrII 5252 5252 T
chrII 5253 5253 CT
chrII 5254 5254 AG
chrII 5255 5255 T
chrII 5256 5256 T
chrII 5257 5257 G
chrII 5258 5258 T
chrII 5260 5260 C
chrII 5272 5272 CG
chrII 5292 5292 A
chrII 5293 5293 T
chrII 5294 5294 C
chrII 5322 5322 C
chrII 5333 5333 C
chrII 5334 5334 G
chrII 5336 5336 CG
chrII 5373 5373 C
chrII 5374 5374 G
chrII 5409 5409 C
chrII 5410 5410 G
chrII 5431 5431 A
chrII 5432 5432 A
chrII 5433 5433 T
chrII 5435 5435 GT
chrII 5450 5450 AT
chrII 5455 5455 T
chrII 5456 5456 G
chrII 5457 5457 G
chrII 5459 5459 T
chrII 5460 5460 AT
chrII 5461 5461 C
chrII 5462 5462 CG
chrII 5464 5464 AT
chrII 5465 5465 AT
chrII 5469 5469 A
chrII 5490 5490 G
chrII 5531 5531 AT
chrII 5544 5544 AT
chrII 5552 5552 A
chrII 5584 5584 A
chrII 5591 5591 CG
chrII 5595 5595 T
chrII 5596 5596 T
chrII 5598 5598 AT
chrII 5599 5599 T
chrII 5600 5600 C
chrII 5604 5604 A
chrII 5615 5615 T
chrII 5629 5629 G
chrII 5644 5644 AT
chrII 5660 5660 C
chrII 5669 5669 A
chrII 5671 5671 A
chrII 5672 5672 AG
chrII 5673 5673 CT
chrII 5699 5699 A
chrII 5710 5710 AT
chrII 5715 5715 CG
chrII 5730 5730 C
chrII 5731 5731 AT
chrII 5732 5732 T
chrII 5733 5733 CG
chrII 5734 5734 A
chrII 5737 5737 G
chrII 5738 5738 T
chrII 5739 5739 C
chrII 5799 5799 A
chrII 5800 5800 T
chrII 5802 5802 T
chrII 5803 5803 A
chrII 5831 5831 AT
chrII 5832 5832 CG
chrII 5841 5841 CG
chrII 5846 5846 C
chrII 5847 5847 CGT
chrII 5848 5848 ACG
chrII 5849 5849 A
chrII 5850 5850 AT
chrII 5851 5851 AT
chrII 5852 5852 ACGT
chrII 5853 5853 C
chrII 5922 5922 T
chrII 5925 5925 C
chrII 5927 5927 C
chrII 5933 5933 C
chrII 5943 5943 C
chrII 5944 5944 T
chrII 5945 5945 T
chrII 5948 5948 C
chrII 5955 5955 G
chrII 5965 5965 G
chrII 5972 5972 A
chrII 5980 5980 AT
chrII 5981 5981 A
chrII 5982 5982 G
chrII 5987 5987 G
chrII 5989 5989 C
chrII 5994 5994 AT
chrII 5997 5997 T
chrII 5998 5998 C
chrII 5999 5999 AT
chrII 6000 6000 CG
chrII 6002 6002 CG
chrII 6031 6031 C
chrII 6033 6033 G
chrII 6034 6034 C
chrII 6041 6041 C
chrII 6042 6042 T
chrII 6046 6046 C
chrII 6047 6047 C
chrII 6052 6052 G
chrII 6064 6064 A
chrII 6066 6066 T
chrII 6070 6070 C
chrII 6072 6072 C
chrII 6081 6081 G
chrII 6082 6082 C
chrII 6087 6087 G
chrII 6088 6088 AC
chrII 6089 6089 AC
chrII 6098 6098 AT
chrII 6099 6099 G
chrII 6107 6107 CGT
chrII 6108 6108 G
chrII 6110 6110 T
chrII 6111 6111 C
chrII 6115 6115 T
chrII 6116 6116 AT
chrII 6117 6117 A
chrII 6121 6121 G
chrII 6128 6128 T
chrII 6130 6130 C
chrII 6131 6131 C
chrII 6132 6132 GT
chrII 6139 6139 AT
chrII 6148 6148 CG
chrII 6151 6151 C
chrII 6152 6152 CG
chrII 6155 6155 AT
chrII 6157 6157 CG
chrII 6158 6158 G
chrII 6159 6159 CG
chrII 6160 6160 G
chrII 6165 6165 T
chrII 6166 6166 T
chrII 6169 6169 CG
chrII 6170 6170 AT
chrII 6173 6173 T
chrII 6174 6174 CG
chrII 6175 6175 ACGT
chrII 6176 6176 ACG
chrII 6178 6178 AT
chrII 6179 6179 ACGT
chrII 6182 6182 CG
chrII 6183 6183 AT
chrII 6184 6184 AT
chrII 6185 6185 CG
chrII 6186 6186 A
chrII 6187 6187 C
chrII 6190 6190 C
chrII 6194 6194 T
chrII 6200 6200 C
chrII 6202 6202 T
chrII 6203 6203 C
chrII 6208 6208 AC
chrII 6209 6209 G
chrII 6212 6212 A
chrII 6219 6219 T
chrII 6220 6220 T
chrII 6223 6223 G
chrII 6225 6225 CT
chrII 6226 6226 CG
chrII 6227 6227 T
chrII 6228 6228 AGT
chrII 6229 6229 T
chrII 6230 6230 G
chrII 6233 6233 GT
chrII 6236 6236 C
chrII 6244 6244 AT
chrII 6248 6248 T
chrII 6249 6249 A
chrII 6250 6250 T
chrII 6251 6251 C
chrII 6252 6252 A
chrII 6257 6257 AT
chrII 6258 6258 GT
chrII 6259 6259 G
chrII 6260 6260 A
chrII 6261 6261 G
chrII 6262 6262 A
chrII 6263 6263 C
chrII 6264 6264 T
chrII 6265 6265 C
chrII 6266 6266 C
chrII 6279 6279 T
chrII 6283 6283 T
chrII 6285 6285 CG
chrII 6287 6287 G
chrII 6288 6288 CG
chrII 6290 6290 AT
chrII 6295 6295 AT
chrII 6296 6296 CG
chrII 6297 6297 AT
chrII 6302 6302 CG
chrII 6304 6304 A
chrII 6305 6305 T
chrII 6306 6306 C
chrII 6307 6307 A
chrII 6308 6308 T
chrII 6314 6314 T
chrII 6316 6316 G
chrII 6317 6317 C
chrII 6323 6323 AG
chrII 6324 6324 CGT
chrII 6325 6325 AG
chrII 6326 6326 ACT
chrII 6328 6328 GT
chrII 6335 6335 T
chrII 6337 6337 G
chrII 6338 6338 T
chrII 6343 6343 C
chrII 6344 6344 C
chrII 6345 6345 G
chrII 6347 6347 AT
chrII 6348 6348 A
chrII 6353 6353 T
chrII 6354 6354 G
chrII 6365 6365 T
chrII 6367 6367 T
chrII 6369 6369 T
chrII 6375 6375 AT
chrII 6378 6378 T
chrII 6379 6379 AT
chrII 6380 6380 CT
chrII 6382 6382 A
chrII 6386 6386 CG
chrII 6389 6389 CG
chrII 6390 6390 T
chrII 6395 6395 AT
chrII 6396 6396 ACG
chrII 6397 6397 T
chrII 6398 6398 T
chrII 6401 6401 AT
chrII 6402 6402 CT
chrII 6417 6417 G
chrII 6418 6418 T
chrII 6421 6421 C
chrII 6422 6422 T
chrII 6430 6430 T
chrII 6434 6434 T
chrII 6435 6435 AT
chrII 6439 6439 A
chrII 6440 6440 CGT
chrII 6441 6441 AT
chrII 6443 6443 A
chrII 6446 6446 CG
chrII 6449 6449 CG
chrII 6450 6450 CG
chrII 6454 6454 AT
chrII 6457 6457 AT
chrII 6458 6458 AT
chrII 6459 6459 AT
chrII 6461 6461 CG
chrII 6468 6468 G
chrII 6472 6472 CG
chrII 6473 6473 T
chrII 6477 6477 G
chrII 6478 6478 C
chrII 6480 6480 T
chrII 6481 6481 T
chrII 6482 6482 CGT
chrII 6488 6488 AT
chrII 6490 6490 G
chrII 6493 6493 CG
chrII 6495 6495 CG
chrII 6500 6500 T
chrII 6507 6507 AT
chrII 6508 6508 C
chrII 6510 6510 AT
chrII 6514 6514 AT
chrII 6516 6516 CG
chrII 6517 6517 G
chrII 6525 6525 A
chrII 6526 6526 AT
chrII 6527 6527 AT
chrII 6533 6533 AT
chrII 6536 6536 A
chrII 6538 6538 C
chrII 6544 6544 CG
chrII 6549 6549 T
chrII 6550 6550 C
chrII 6573 6573 A
chrII 6574 6574 T
chrII 6579 6579 C
chrII 6588 6588 A
chrII 6589 6589 A
chrII 6592 6592 A
chrII 6593 6593 T
chrII 6595 6595 C
chrII 6603 6603 AT
chrII 6604 6604 A
chrII 6605 6605 AT
chrII 6607 6607 CG
chrII 6612 6612 A
chrII 6619 6619 A
chrII 6620 6620 G
chrII 6621 6621 C
chrII 6624 6624 T
chrII 6630 6630 A
chrII 6632 6632 G
chrII 6642 6642 AT
chrII 6645 6645 AT
chrII 6647 6647 AT
chrII 6660 6660 CG
chrII 6661 6661 CG
chrII 6662 6662 AT
chrII 6663 6663 A
chrII 6664 6664 G
chrII 6665 6665 A
chrII 6667 6667 CG
chrII 6668 6668 CG
chrII 6669 6669 AT
chrII 6674 6674 CG
chrII 6675 6675 AT
chrII 6680 6680 CG
chrII 6684 6684 CG
chrII 6696 6696 A
chrII 6698 6698 G
chrII 6699 6699 T
chrII 6704 6704 A
chrII 6705 6705 T
chrII 6706 6706 G
chrII 6713 6713 T
chrII 6721 6721 C
chrII 6726 6726 C
chrII 6731 6731 T
chrII 6732 6732 T
chrII 6735 6735 A
chrII 6737 6737 T
chrII 6750 6750 T
chrII 6754 6754 CGT
chrII 6755 6755 CG
chrII 6756 6756 G
chrII 6762 6762 T
chrII 6766 6766 C
chrII 6769 6769 T
chrII 6796 6796 G
chrII 6799 6799 CG
chrII 6809 6809 AT
chrII 6814 6814 A
chrII 6819 6819 T
chrII 6826 6826 T
chrII 6831 6831 CG
chrII 6841 6841 AT
chrII 6848 6848 C
chrII 6859 6859 CG
chrII 6866 6866 A
chrII 6870 6870 T
chrII 6907 6907 G
chrII 6918 6918 CG
chrII 6919 6919 G
chrII 6920 6920 T
chrII 6921 6921 CG
chrII 6932 6932 ACGT
chrII 6939 6939 CG
chrII 6942 6942 A
chrII 6958 6958 G
chrII 6965 6965 C
chrII 6971 6971 T
chrII 6986 6986 G
chrII 6987 6987 G
chrII 6990 6990 A
chrII 7006 7006 G
chrII 7015 7015 AGT
chrII 7023 7023 AT
chrII 7024 7024 AT
chrII 7069 7069 C
chrII 7072 7072 G
chrII 7075 7075 CG
chrII 7087 7087 AT
chrII 7102 7102 CG
chrII 7115 7115 CG
chrII 7116 7116 AT
chrII 7117 7117 C
chrII 7118 7118 C
chrII 7119 7119 C
chrII 7120 7120 T
chrII 7121 7121 G
chrII 7122 7122 AC
chrII 7123 7123 G
chrII 7150 7150 C
chrII 7167 7167 G
chrII 7172 7172 T
chrII 7204 7204 G
chrII 7205 7205 C
chrII 7206 7206 G
chrII 7207 7207 T
chrII 7208 7208 G
chrII 7209 7209 G
chrII 7222 7222 G
chrII 7225 7225 A
chrII 7240 7240 G
chrII 7247 7247 T
chrII 7254 7254 CG
chrII 7286 7286 C
chrII 7298 7298 AT
chrII 7308 7308 T
chrII 7309 7309 T
chrII 7312 7312 AT
chrII 7325 7325 AT
chrII 7334 7334 CG
chrII 7336 7336 A
chrII 7337 7337 AT
chrII 7351 7351 CG
chrII 7363 7363 CG
chrII 7364 7364 AT
chrII 7369 7369 A
chrII 7372 7372 AT
chrII 7384 7384 AT
chrII 7387 7387 AT
chrII 7393 7393 CG
chrII 7394 7394 T
chrII 7403 7403 G
chrII 7408 7408 A
chrII 7413 7413 G
chrII 7416 7416 T
chrII 7419 7419 C
chrII 7420 7420 T
chrII 7424 7424 T
chrII 7425 7425 C
chrII 7430 7430 G
chrII 7431 7431 G
chrII 7432 7432 AT
chrII 7436 7436 A
chrII 7444 7444 CG
chrII 7449 7449 AT
chrII 7462 7462 AT
chrII 7478 7478 T
chrII 7481 7481 C
chrII 7510 7510 AT
chrII 7511 7511 AT
chrII 7535 7535 T
chrII 7536 7536 CG
chrII 7539 7539 G
chrII 7542 7542 C
chrII 7545 7545 T
chrII 7546 7546 A
chrII 7550 7550 T
chrII 7551 7551 A
chrII 7556 7556 C
chrII 7557 7557 A
chrII 7558 7558 T
chrII 7580 7580 A
chrII 7592 7592 G
chrII 7599 7599 T
chrII 7600 7600 T
chrII 7601 7601 G
chrII 7604 7604 T
chrII 7608 7608 A
chrII 7609 7609 C
chrII 7610 7610 C
chrII 7613 7613 T
chrII 7629 7629 A
chrII 7630 7630 A
chrII 7634 7634 C
chrII 7635 7635 A
chrII 7644 7644 CG
chrII 7645 7645 AT
chrII 7647 7647 AT
chrII 7650 7650 AT
chrII 7653 7653 AT
chrII 7659 7659 AT
chrII 7660 7660 CG
chrII 7662 7662 C
chrII 7669 7669 G
chrII 7683 7683 CG
chrII 7689 7689 A
chrII 7692 7692 T
chrII 7695 7695 A
chrII 7697 7697 C
chrII 7704 7704 G
chrII 7716 7716 A
chrII 7718 7718 AG
chrII 7725 7725 CG
chrII 7734 7734 A
chrII 7743 7743 A
chrII 7749 7749 A
chrII 7761 7761 A
chrII 7764 7764 CG
chrII 7767 7767 T
chrII 7770 7770 CG
chrII 7772 7772 AT
chrII 7773 7773 CG
chrII 7776 7776 AT
chrII 7778 7778 AT
chrII 7779 7779 C
chrII 7791 7791 CG
chrII 7800 7800 AT
chrII 7804 7804 A
chrII 7812 7812 A
chrII 7813 7813 G
chrII 7814 7814 A
chrII 7824 7824 A
chrII 7827 7827 T
chrII 7830 7830 A
chrII 7845 7845 G
chrII 7848 7848 T
chrII 7854 7854 A
chrII 7860 7860 T
chrII 7866 7866 AGT
chrII 7872 7872 A
chrII 7890 7890 C
chrII 7891 7891 G
chrII 7895 7895 A
chrII 7898 7898 AT
chrII 7909 7909 T
chrII 7910 7910 G
chrII 7911 7911 CG
chrII 7912 7912 A
chrII 7913 7913 G
chrII 7915 7915 C
chrII 7916 7916 GT
chrII 7917 7917 GT
chrII 7918 7918 G
chrII 7919 7919 C
chrII 7920 7920 C
chrII 7927 7927 A
chrII 7930 7930 A
chrII 7933 7933 G
chrII 7936 7936 A
chrII 7942 7942 G
chrII 7945 7945 G
chrII 7948 7948 A
chrII 7959 7959 G
chrII 7970 7970 AT
chrII 7979 7979 AG
chrII 7981 7981 T
chrII 7985 7985 ACT
chrII 7995 7995 G
chrII 7997 7997 AT
chrII 8001 8001 CG
chrII 8009 8009 CG
chrII 8032 8032 A
chrII 8033 8033 T
chrII 8034 8034 T
chrII 8042 8042 T
chrII 8043 8043 A
chrII 8044 8044 C
chrII 8047 8047 C
chrII 8050 8050 CG
chrII 8053 8053 G
chrII 8073 8073 A
chrII 8075 8075 G
chrII 8078 8078 C
chrII 8079 8079 T
chrII 8080 8080 T
chrII 8084 8084 A
chrII 8087 8087 AT
chrII 8092 8092 T
chrII 8095 8095 T
chrII 8114 8114 A
chrII 8115 8115 G
chrII 8116 8116 AT
chrII 8121 8121 C
chrII 8127 8127 T
chrII 8130 8130 AT
chrII 8133 8133 G
chrII 8134 8134 A
chrII 8139 8139 CG
chrII 8143 8143 T
chrII 8161 8161 G
chrII 8174 8174 AT
chrII 8175 8175 CG
chrII 8180 8180 AT
chrII 8182 8182 AT
chrII 8186 8186 AT
chrII 8187 8187 CG
chrII 8195 8195 T
chrII 8206 8206 G
chrII 8209 8209 A
chrII 8216 8216 G
chrII 8221 8221 AT
chrII 8222 8222 CG
chrII 8238 8238 C
chrII 8242 8242 A
chrII 8250 8250 G
chrII 8252 8252 C
chrII 8253 8253 T
chrII 8254 8254 T
chrII 8258 8258 C
chrII 8271 8271 T
chrII 8280 8280 AT
chrII 8288 8288 AT
chrII 8298 8298 AT
chrII 8299 8299 CG
chrII 8300 8300 CG
chrII 8303 8303 A
chrII 8304 8304 AT
chrII 8305 8305 A
chrII 8307 8307 AT
chrII 8308 8308 T
chrII 8309 8309 G
chrII 8336 8336 T
chrII 8338 8338 G
chrII 8341 8341 A
chrII 8347 8347 AT
chrII 8348 8348 C
chrII 8353 8353 G
chrII 8369 8369 T
chrII 8393 8393 AT
chrII 8398 8398 T
chrII 8399 8399 T
chrII 8400 8400 T
chrII 8401 8401 C
chrII 8404 8404 AT
chrII 8415 8415 AGT
chrII 8416 8416 AT
chrII 8417 8417 AT
chrII 8875 8875 C
chrII 8876 8876 T
chrII 8877 8877 T
chrII 8891 8891 G
chrII 8892 8892 T
chrII 8898 8898 T
chrII 8952 8952 A
chrII 8972 8972 A
chrII 8983 8983 C
chrII 8986 8986 G
chrII 8995 8995 T
chrII 9002 9002 A
chrII 9083 9083 C
chrII 9084 9084 ACT
chrII 9085 9085 CT
chrII 9086 9086 AG
chrII 9087 9087 ACG
chrII 9088 9088 AGT
chrII 9089 9089 AGT
chrII 9090 9090 CGT
chrII 9091 9091 CGT
chrII 9092 9092 ACG
chrII 9100 9100 G
chrII 9103 9103 G
chrII 9105 9105 G
chrII 9107 9107 C
chrII 9112 9112 AC
chrII 9113 9113 C
chrII 9114 9114 A
chrII 9130 9130 G
chrII 9135 9135 T
chrII 9136 9136 A
chrII 9139 9139 CG
chrII 9143 9143 A
chrII 9149 9149 A
chrII 9152 9152 CG
chrII 9155 9155 C
chrII 9156 9156 A
chrII 9157 9157 AT
chrII 9170 9170 C
chrII 9173 9173 G
chrII 9175 9175 A
chrII 9176 9176 GT
chrII 9177 9177 C
chrII 9186 9186 AT
chrII 9198 9198 CG
chrII 9199 9199 A
chrII 9200 9200 AT
chrII 9201 9201 G
chrII 9203 9203 CG
chrII 9205 9205 A
chrII 9206 9206 AC
chrII 9211 9211 A
chrII 9218 9218 T
chrII 9219 9219 A
chrII 9227 9227 C
chrII 9228 9228 A
chrII 9229 9229 CT
chrII 9230 9230 C
chrII 9231 9231 G
chrII 9243 9243 C
chrII 9244 9244 A
chrII 9252 9252 G
chrII 9254 9254 ACT
chrII 9266 9266 AT
chrII 9268 9268 C
chrII 9269 9269 GT
chrII 9270 9270 T
chrII 9273 9273 CG
chrII 9293 9293 AT
chrII 9301 9301 A
chrII 9306 9306 CG
chrII 9307 9307 C
chrII 9308 9308 AT
chrII 9314 9314 CG
chrII 9315 9315 G
chrII 9316 9316 CG
chrII 9319 9319 T
chrII 9320 9320 G
chrII 9326 9326 T
chrII 9332 9332 ACGT
chrII 9336 9336 A
chrII 9348 9348 C
chrII 9350 9350 CG
chrII 9351 9351 AT
chrII 9353 9353 A
chrII 9354 9354 G
chrII 9355 9355 A
chrII 9356 9356 T
chrII 9357 9357 G
chrII 9371 9371 ACGT
chrII 9372 9372 A
chrII 9373 9373 AT
chrII 9374 9374 CG
chrII 9378 9378 AT
chrII 9379 9379 ACT
chrII 9380 9380 AT
chrII 9382 9382 A
chrII 9402 9402 AT
chrII 9403 9403 CG
chrII 9407 9407 G
chrII 9410 9410 CG
chrII 9411 9411 AT
chrII 9416 9416 C
chrII 9417 9417 AGT
chrII 9418 9418 G
chrII 9419 9419 C
chrII 9421 9421 AC
chrII 9422 9422 AT
chrII 9423 9423 AT
chrII 9425 9425 AGT
chrII 9426 9426 ACGT
chrII 9427 9427 ACT
chrII 9428 9428 ACT
chrII 9429 9429 CG
chrII 9430 9430 CT
chrII 9431 9431 GT
chrII 9432 9432 A
chrII 9572 9572 T
chrII 9573 9573 T
chrII 9575 9575 GT
chrII 9576 9576 T
chrII 9577 9577 T
chrII 9579 9579 CG
chrII 9580 9580 AT
chrII 9581 9581 AT
chrII 9582 9582 C
chrII 9667 9667 A
chrII 9670 9670 A
chrII 9671 9671 C
chrII 9672 9672 A
chrII 9676 9676 CG
chrII 9678 9678 ACGT
chrII 9679 9679 ACGT
chrII 9680 9680 CT
chrII 9681 9681 AT
chrII 9682 9682 AT
chrII 29634 29634 GT
chrII 29635 29635 GT
chrII 29636 29636 AGT
chrII 29637 29637 CGT
chrII 29638 29638 ACG
chrII 29639 29639 CGT
chrII 29640 29640 ACG
chrII 29641 29641 CGT
chrII 29642 29642 CGT
chrII 29643 29643 ACG
chrII 29651 29651 G
chrII 29654 29654 G
chrII 29656 29656 G
chrII 29658 29658 C
chrII 29663 29663 AC
chrII 29664 29664 C
chrII 29665 29665 A
chrII 29681 29681 G
chrII 29686 29686 T
chrII 29687 29687 A
chrII 29690 29690 CG
chrII 29694 29694 A
chrII 29700 29700 A
chrII 29703 29703 CG
chrII 29706 29706 C
chrII 29707 29707 A
chrII 29708 29708 AT
chrII 29721 29721 C
chrII 29724 29724 G
chrII 29726 29726 CG
chrII 29727 29727 T
chrII 29737 29737 AT
chrII 29749 29749 CG
chrII 29750 29750 A
chrII 29751 29751 AT
chrII 29752 29752 G
chrII 29754 29754 C
chrII 29756 29756 A
chrII 29757 29757 AC
chrII 29762 29762 A
chrII 29769 29769 T
chrII 29770 29770 A
chrII 29780 29780 T
chrII 29782 29782 G
chrII 29794 29794 C
chrII 29795 29795 A
chrII 29803 29803 G
chrII 29805 29805 ACT
chrII 29817 29817 CG
chrII 29819 29819 C
chrII 29824 29824 CG
chrII 29844 29844 AT
chrII 29852 29852 A
chrII 29857 29857 CG
chrII 29858 29858 C
chrII 29859 29859 AT
chrII 29865 29865 AT
chrII 29867 29867 CG
chrII 29870 29870 T
chrII 29871 29871 G
chrII 29877 29877 T
chrII 29883 29883 ACG
chrII 29887 29887 A
chrII 29899 29899 C
chrII 29901 29901 CG
chrII 29902 29902 GT
chrII 29903 29903 C
chrII 29904 29904 A
chrII 29905 29905 G
chrII 29906 29906 A
chrII 29907 29907 T
chrII 29908 29908 G
chrII 29922 29922 ACGT
chrII 29923 29923 A
chrII 29924 29924 A
chrII 29929 29929 AT
chrII 29930 29930 ACT
chrII 29931 29931 A
chrII 29933 29933 A
chrII 29953 29953 AT
chrII 29954 29954 CG
chrII 29958 29958 G
chrII 29961 29961 CG
chrII 29962 29962 AT
chrII 29966 29966 G
chrII 29967 29967 C
chrII 29968 29968 AGT
chrII 29969 29969 GT
chrII 29970 29970 C
chrII 29971 29971 T
chrII 29972 29972 AC
chrII 29973 29973 AT
chrII 29974 29974 AT
chrII 29976 29976 ACGT
chrII 29977 29977 AT
chrII 29978 29978 ACT
chrII 29979 29979 ACG
chrII 29980 29980 CG
chrII 29981 29981 T
chrII 29982 29982 T
chrII 29986 29986 G
chrII 29987 29987 CG
chrII 30013 30013 CG
chrII 30017 30017 AT
chrII 30035 30035 A
chrII 30094 30094 CG
chrII 30117 30117 T
chrII 30134 30134 CT
chrII 30135 30135 C
chrII 30143 30143 C
chrII 30183 30183 CG
chrII 30185 30185 CG
chrII 30191 30191 C
chrII 30210 30210 CG
chrII 30228 30228 CG
chrII 30255 30255 G
chrII 30322 30322 AT
chrII 30329 30329 CG
chrII 30342 30342 AT
chrII 30371 30371 CG
chrII 30374 30374 AT
chrII 30376 30376 AT
chrII 30378 30378 A
chrII 30379 30379 A
chrII 30394 30394 A
chrII 30406 30406 G
chrII 30418 30418 G
chrII 30426 30426 C
chrII 30442 30442 C
chrII 30445 30445 CG
chrII 30446 30446 A
chrII 30447 30447 C
chrII 30467 30467 CG
chrII 30522 30522 AT
chrII 30534 30534 CG
chrII 30552 30552 T
chrII 30658 30658 AT
chrII 30672 30672 AT
chrII 30723 30723 AT
chrII 30754 30754 AT
chrII 30789 30789 AT
chrII 30795 30795 AT
chrII 30807 30807 CG
chrII 30882 30882 AT
chrII 30954 30954 CG
chrII 31062 31062 CG
chrII 31073 31073 G
chrII 31086 31086 CG
chrII 31140 31140 CG
chrII 31163 31163 G
chrII 31213 31213 CG
chrII 31260 31260 CG
chrII 31265 31265 CG
chrII 31474 31474 AT
chrII 31520 31520 A
chrII 31525 31525 CG
chrII 31582 31582 C
chrII 31792 31792 CG
chrII 31870 31870 AT
chrII 31874 31874 A
chrII 31930 31930 CG
chrII 32023 32023 CG
chrII 32056 32056 CG
chrII 32355 32355 A
chrII 32356 32356 G
chrII 32357 32357 A
chrII 32361 32361 A
chrII 32368 32368 T
chrII 32369 32369 G
chrII 32370 32370 C
chrII 32377 32377 CG
chrII 32380 32380 C
chrII 32464 32464 T
chrII 32491 32491 C
chrII 32503 32503 T
chrII 32504 32504 C
chrII 32512 32512 AT
chrII 32515 32515 T
chrII 32551 32551 CG
chrII 32594 32594 AT
chrII 32599 32599 CGT
chrII 32603 32603 AT
chrII 32623 32623 C
chrII 32626 32626 C
chrII 32638 32638 T
chrII 32690 32690 AT
chrII 32701 32701 CG
chrII 32724 32724 AT
chrII 32785 32785 AT
chrII 32801 32801 AT
chrII 32803 32803 AT
chrII 32809 32809 C
chrII 32822 32822 AT
chrII 32824 32824 CG
chrII 32839 32839 G
chrII 32850 32850 C
chrII 32897 32897 AT
chrII 32900 32900 AT
chrII 32949 32949 AT
chrII 32957 32957 CG
chrII 33016 33016 CG
chrII 33029 33029 AT
chrII 33034 33034 CG
chrII 33037 33037 CG
chrII 33075 33075 CG
chrII 33097 33097 AT
chrII 33169 33169 C
chrII 33197 33197 AT
chrII 33200 33200 AT
chrII 33208 33208 AT
chrII 33211 33211 C
chrII 33246 33246 T
chrII 33250 33250 AT
chrII 33292 33292 C
chrII 33391 33391 CG
chrII 33392 33392 CG
chrII 33395 33395 CG
chrII 33422 33422 G
chrII 33433 33433 C
chrII 33496 33496 T
chrII 33504 33504 T
chrII 33508 33508 C
chrII 33548 33548 AT
chrII 33556 33556 AT
chrII 33573 33573 CG
chrII 33616 33616 CG
chrII 33623 33623 AT
chrII 33631 33631 AT
chrII 33646 33646 CG
chrII 33652 33652 G
chrII 33697 33697 AT
chrII 33704 33704 AT
chrII 33731 33731 CG
chrII 33756 33756 CG
chrII 33768 33768 AT
chrII 33823 33823 AT
chrII 33856 33856 CG
chrII 33880 33880 AT
chrII 33896 33896 AT
chrII 33974 33974 CG
chrII 33994 33994 CG
chrII 34036 34036 G
chrII 34042 34042 A
chrII 34045 34045 C
chrII 34058 34058 C
chrII 34087 34087 AT
chrII 34088 34088 AT
chrII 34099 34099 AT
chrII 34102 34102 CG
chrII 34103 34103 AT
chrII 34113 34113 AT
chrII 34114 34114 CG
chrII 34123 34123 T
chrII 34162 34162 G
chrII 34165 34165 C
chrII 34175 34175 C
chrII 34189 34189 T
chrII 34191 34191 G
chrII 34192 34192 T
chrII 34196 34196 G
chrII 34207 34207 T
chrII 34228 34228 AT
chrII 34246 34246 AT
chrII 34249 34249 AT
chrII 34255 34255 T
chrII 34261 34261 CG
chrII 34264 34264 CG
chrII 34270 34270 AT
chrII 34273 34273 AT
chrII 34276 34276 T
chrII 34282 34282 CG
chrII 34292 34292 AT
chrII 34294 34294 CG
chrII 34298 34298 AT
chrII 34358 34358 CG
chrII 34360 34360 A
chrII 34369 34369 CG
chrII 34390 34390 CG
chrII 34396 34396 AT
chrII 34412 34412 CG
chrII 34414 34414 T
chrII 34417 34417 A
chrII 34444 34444 T
chrII 34450 34450 T
chrII 34457 34457 A
chrII 34466 34466 T
chrII 34474 34474 T
chrII 34476 34476 A
chrII 34480 34480 A
chrII 34483 34483 T
chrII 34494 34494 G
chrII 34495 34495 A
chrII 34504 34504 AT
chrII 34524 34524 AT
chrII 34525 34525 AT
chrII 34538 34538 CG
chrII 34540 34540 A
chrII 34553 34553 AT
chrII 34561 34561 CG
chrII 34562 34562 AT
chrII 34567 34567 AT
chrII 34576 34576 CG
chrII 34579 34579 CG
chrII 34612 34612 AT
chrII 34640 34640 C
chrII 34643 34643 T
chrII 34666 34666 AT
chrII 34690 34690 A
chrII 34714 34714 A
chrII 34717 34717 CG
chrII 34723 34723 G
chrII 34751 34751 CG
chrII 34753 34753 CG
chrII 34766 34766 CG
chrII 34772 34772 AT
chrII 34774 34774 G
chrII 34778 34778 CG
chrII 34807 34807 AT
chrII 34816 34816 CG
chrII 34822 34822 C
chrII 34852 34852 CG
chrII 34858 34858 AT
chrII 34860 34860 T
chrII 34861 34861 T
chrII 34862 34862 T
chrII 34867 34867 T
chrII 34870 34870 T
chrII 34906 34906 A
chrII 34915 34915 T
chrII 34927 34927 G
chrII 34960 34960 ACT
chrII 34963 34963 A
chrII 34964 34964 T
chrII 34969 34969 A
chrII 34987 34987 G
chrII 34988 34988 A
chrII 34990 34990 A
chrII 35016 35016 CG
chrII 35023 35023 AT
chrII 35025 35025 CG
chrII 35029 35029 AT
chrII 35067 35067 T
chrII 35101 35101 T
chrII 35104 35104 AT
chrII 35107 35107 A
chrII 35144 35144 CG
chrII 35170 35170 AT
chrII 35172 35172 T
chrII 35188 35188 A
chrII 35190 35190 A
chrII 35191 35191 C
chrII 35194 35194 C
chrII 35218 35218 C
chrII 35230 35230 AT
chrII 35261 35261 T
chrII 35262 35262 A
chrII 35263 35263 T
chrII 35264 35264 ACT
chrII 35265 35265 ACT
chrII 35266 35266 ACG
chrII 35267 35267 ACT
chrII 35268 35268 ACT
chrII 35269 35269 ACG
chrII 35270 35270 CGT
chrII 35278 35278 G
chrII 35281 35281 CG
chrII 35283 35283 G
chrII 35285 35285 C
chrII 35287 35287 CG
chrII 35290 35290 AC
chrII 35291 35291 C
chrII 35292 35292 A
chrII 35294 35294 CG
chrII 35299 35299 AT
chrII 35300 35300 CG
chrII 35308 35308 G
chrII 35313 35313 T
chrII 35314 35314 AT
chrII 35317 35317 CG
chrII 35321 35321 A
chrII 35327 35327 A
chrII 35330 35330 CG
chrII 35333 35333 C
chrII 35334 35334 A
chrII 35335 35335 AT
chrII 35348 35348 C
chrII 35351 35351 G
chrII 35353 35353 CG
chrII 35354 35354 T
chrII 35364 35364 AT
chrII 35376 35376 CG
chrII 35377 35377 A
chrII 35378 35378 AT
chrII 35379 35379 G
chrII 35381 35381 C
chrII 35383 35383 A
chrII 35384 35384 AC
chrII 35389 35389 A
chrII 35396 35396 T
chrII 35397 35397 A
chrII 35407 35407 T
chrII 35409 35409 G
chrII 35421 35421 C
chrII 35422 35422 A
chrII 35430 35430 G
chrII 35432 35432 ACT
chrII 35444 35444 CG
chrII 35446 35446 C
chrII 35451 35451 CG
chrII 35471 35471 AT
chrII 35479 35479 A
chrII 35484 35484 CG
chrII 35485 35485 AT
chrII 35486 35486 AT
chrII 35492 35492 AT
chrII 35494 35494 CG
chrII 35504 35504 T
chrII 35510 35510 ACG
chrII 35514 35514 A
chrII 35526 35526 C
chrII 35528 35528 CG
chrII 35529 35529 GT
chrII 35530 35530 C
chrII 35531 35531 A
chrII 35532 35532 G
chrII 35534 35534 T
chrII 35535 35535 G
chrII 35549 35549 ACGT
chrII 35550 35550 A
chrII 35551 35551 A
chrII 35556 35556 AT
chrII 35557 35557 ACT
chrII 35558 35558 A
chrII 35560 35560 A
chrII 35580 35580 AT
chrII 35581 35581 CG
chrII 35585 35585 G
chrII 35588 35588 CG
chrII 35589 35589 AT
chrII 35594 35594 C
chrII 35595 35595 AGT
chrII 35596 35596 G
chrII 35597 35597 C
chrII 35599 35599 AC
chrII 35600 35600 AT
chrII 35601 35601 AT
chrII 35603 35603 ACGT
chrII 35604 35604 ACGT
chrII 35605 35605 ACGT
chrII 35606 35606 ACT
chrII 35607 35607 ACG
chrII 35608 35608 CG
chrII 35609 35609 ACGT
chrII 35610 35610 CT
chrII 35844 35844 AT
chrII 35845 35845 G
chrII 35846 35846 CT
chrII 35847 35847 ACG
chrII 35848 35848 AT
chrII 35849 35849 AC
chrII 35850 35850 AGT
chrII 35868 35868 A
chrII 35891 35891 A
chrII 35893 35893 A
chrII 35895 35895 T
chrII 35898 35898 T
chrII 35924 35924 T
chrII 35929 35929 C
chrII 35930 35930 A
chrII 35942 35942 T
chrII 35959 35959 CG
chrII 35978 35978 CG
chrII 35994 35994 A
chrII 36000 36000 T
chrII 36040 36040 AT
chrII 36049 36049 CG
chrII 36050 36050 AT
chrII 36056 36056 T
chrII 36057 36057 AT
chrII 36059 36059 GT
chrII 36061 36061 C
chrII 36062 36062 A
chrII 36064 36064 G
chrII 36068 36068 CG
chrII 36079 36079 CG
chrII 36084 36084 C
chrII 36117 36117 AT
chrII 36118 36118 AT
chrII 36142 36142 AT
chrII 36143 36143 CG
chrII 36160 36160 CG
chrII 36171 36171 G
chrII 36172 36172 AT
chrII 36190 36190 AT
chrII 36196 36196 AT
chrII 36202 36202 CG
chrII 36222 36222 AT
chrII 36223 36223 ACGT
chrII 36224 36224 AGT
chrII 36225 36225 CG
chrII 36226 36226 CGT
chrII 36227 36227 ACGT
chrII 36228 36228 ACG
chrII 36390 36390 CG
chrII 36391 36391 AT
chrII 36392 36392 AG
chrII 36393 36393 AG
chrII 36394 36394 A
chrII 36395 36395 G
chrII 36396 36396 G
chrII 36397 36397 T
chrII 36403 36403 C
chrII 36433 36433 G
chrII 36434 36434 A
chrII 36438 36438 T
chrII 36440 36440 AT
chrII 36441 36441 CG
chrII 36443 36443 AT
chrII 36444 36444 CG
chrII 36452 36452 T
chrII 36482 36482 G
chrII 36489 36489 A
chrII 36490 36490 AT
chrII 36491 36491 AT
chrII 36492 36492 AT
chrII 36494 36494 ACGT
chrII 36498 36498 A
chrII 59843 59843 G
chrII 59846 59846 A
chrII 59864 59864 G
chrII 59894 59894 AT
chrII 59900 59900 AT
chrII 59948 59948 CG
chrII 60047 60047 AT
chrII 60053 60053 AT
chrII 60068 60068 CG
chrII 60076 60076 A
chrII 60089 60089 T
chrII 60113 60113 A
chrII 60125 60125 A
chrII 60128 60128 G
chrII 60173 60173 AT
chrII 60179 60179 AT
chrII 60187 60187 AT
chrII 68271 68271 G
chrII 68274 68274 AG
chrII 68275 68275 A
chrII 68276 68276 ACG
chrII 68277 68277 CGT
chrII 68278 68278 ACG
chrII 68279 68279 GT
chrII 68280 68280 CGT
chrII 68281 68281 ACG
chrII 68282 68282 AT
chrII 68283 68283 ACG
chrII 68284 68284 ACG
chrII 68285 68285 GT
chrII 68286 68286 ACG
chrII 68287 68287 ACG
chrII 68288 68288 GT
chrII 68289 68289 ACG
chrII 68290 68290 ACG
chrII 68291 68291 GT
chrII 68292 68292 ACG
chrII 68293 68293 ACG
chrII 68294 68294 GT
chrII 68295 68295 ACG
chrII 68296 68296 ACG
chrII 68297 68297 GT
chrII 68298 68298 ACG
chrII 68299 68299 ACG
chrII 68300 68300 GT
chrII 68301 68301 ACG
chrII 68302 68302 ACG
chrII 68303 68303 GT
chrII 68304 68304 ACG
chrII 68305 68305 ACG
chrII 68306 68306 GT
chrII 68307 68307 ACG
chrII 68308 68308 ACG
chrII 68309 68309 GT
chrII 68310 68310 ACG
chrII 68311 68311 ACG
chrII 68312 68312 GT
chrII 68313 68313 ACG
chrII 68314 68314 ACG
chrII 68315 68315 GT
chrII 68316 68316 ACG
chrII 68317 68317 ACG
chrII 68318 68318 GT
chrII 68319 68319 ACG
chrII 68320 68320 ACG
chrII 68321 68321 GT
chrII 68322 68322 ACG
chrII 68323 68323 ACG
chrII 68324 68324 GT
chrII 68325 68325 ACG
chrII 68326 68326 ACG
chrII 68327 68327 GT
chrII 68328 68328 ACG
chrII 68329 68329 ACGT
chrII 68330 68330 ACGT
chrII 68331 68331 ACGT
chrII 68332 68332 ACGT
chrII 68333 68333 ACGT
chrII 68334 68334 ACGT
chrII 68335 68335 ACGT
chrII 68336 68336 ACGT
chrII 68337 68337 ACGT
chrII 68338 68338 ACGT
chrII 68339 68339 ACGT
chrII 68340 68340 ACGT
chrII 68341 68341 ACGT
chrII 68342 68342 ACGT
chrII 68343 68343 ACGT
chrII 68344 68344 ACGT
chrII 68345 68345 ACGT
chrII 68346 68346 ACGT
chrII 68347 68347 ACGT
chrII 68348 68348 ACGT
chrII 68349 68349 ACGT
chrII 68350 68350 ACGT
chrII 68351 68351 ACGT
chrII 68352 68352 ACGT
chrII 68353 68353 ACGT
chrII 68354 68354 ACGT
chrII 68355 68355 ACGT
chrII 68356 68356 ACGT
chrII 68357 68357 AT
chrII 72343 72343 AC
chrII 72344 72344 AGT
chrII 72345 72345 AG
chrII 72346 72346 G
chrII 72349 72349 CG
chrII 72350 72350 G
chrII 72352 72352 C
chrII 72353 72353 G
chrII 72355 72355 C
chrII 72356 72356 G
chrII 72358 72358 C
chrII 72359 72359 G
chrII 72361 72361 C
chrII 72362 72362 G
chrII 72363 72363 T
chrII 72364 72364 CG
chrII 72365 72365 A
chrII 72366 72366 T
chrII 72368 72368 G
chrII 72371 72371 G
chrII 72373 72373 G
chrII 72374 72374 G
chrII 72376 72376 G
chrII 72377 72377 G
chrII 72380 72380 G
chrII 72383 72383 G
chrII 72389 72389 G
chrII 72392 72392 CG
chrII 72394 72394 G
chrII 72395 72395 ACGT
chrII 72398 72398 ACGT
chrII 72401 72401 CG
chrII 72404 72404 CG
chrII 72407 72407 CG
chrII 72410 72410 CG
chrII 72411 72411 G
chrII 72412 72412 T
chrII 88515 88515 T
chrII 88519 88519 A
chrII 88520 88520 T
chrII 88521 88521 C
chrII 88988 88988 CG
chrII 88997 88997 CG
chrII 89012 89012 AT
chrII 89015 89015 T
chrII 89018 89018 T
chrII 89036 89036 A
chrII 89075 89075 AT
chrII 89078 89078 AT
chrII 89084 89084 A
chrII 89087 89087 G
chrII 89090 89090 T
chrII 92842 92842 T
chrII 92845 92845 A
chrII 92863 92863 T
chrII 166375 166375 A
chrII 166378 166378 G
chrII 166379 166379 C
chrII 166386 166386 G
chrII 166387 166387 A
chrII 166396 166396 G
chrII 166400 166400 CT
chrII 166416 166416 AG
chrII 166426 166426 G
chrII 168815 168815 T
chrII 168818 168818 A
chrII 168848 168848 C
chrII 168857 168857 C
chrII 168881 168881 AT
chrII 168941 168941 T
chrII 168950 168950 T
chrII 168959 168959 A
chrII 168974 168974 C
chrII 168989 168989 C
chrII 168995 168995 C
chrII 169013 169013 T
chrII 169058 169058 CG
chrII 169067 169067 CG
chrII 169085 169085 AT
chrII 169127 169127 AT
chrII 169139 169139 AT
chrII 169160 169160 CG
chrII 169169 169169 T
chrII 169187 169187 T
chrII 169217 169217 C
chrII 169232 169232 C
chrII 169235 169235 C
chrII 169352 169352 AT
chrII 169358 169358 AT
chrII 169359 169359 AT
chrII 169361 169361 CG
chrII 175873 175873 G
chrII 175886 175886 G
chrII 175909 175909 G
chrII 175910 175910 T
chrII 175925 175925 AT
chrII 187324 187324 C
chrII 187336 187336 A
chrII 187339 187339 G
chrII 187683 187683 C
chrII 187684 187684 G
chrII 187687 187687 C
chrII 187690 187690 C
chrII 187726 187726 T
chrII 187750 187750 AT
chrII 187753 187753 AT
chrII 187759 187759 A
chrII 187771 187771 A
chrII 188026 188026 G
chrII 188029 188029 G
chrII 188032 188032 A
chrII 188353 188353 C
chrII 188377 188377 G
chrII 188383 188383 G
chrII 188392 188392 T
chrII 188409 188409 C
chrII 188484 188484 C
chrII 188497 188497 CG
chrII 188503 188503 A
chrII 188533 188533 T
chrII 188536 188536 AG
chrII 188557 188557 CG
chrII 188575 188575 G
chrII 188578 188578 T
chrII 188595 188595 A
chrII 188597 188597 T
chrII 188620 188620 A
chrII 188641 188641 T
chrII 188642 188642 C
chrII 188647 188647 A
chrII 188659 188659 G
chrII 188668 188668 A
chrII 188673 188673 T
chrII 188686 188686 C
chrII 188703 188703 T
chrII 188712 188712 C
chrII 188719 188719 A
chrII 188728 188728 A
chrII 188734 188734 C
chrII 188884 188884 T
chrII 188890 188890 G
chrII 188905 188905 G
chrII 188931 188931 T
chrII 188935 188935 T
chrII 188971 188971 T
chrII 188977 188977 A
chrII 188983 188983 A
chrII 189010 189010 T
chrII 189022 189022 T
chrII 189037 189037 T
chrII 197486 197486 C
chrII 197487 197487 AC
chrII 197488 197488 GT
chrII 197489 197489 GT
chrII 197490 197490 ACG
chrII 197491 197491 AGT
chrII 197492 197492 CGT
chrII 197493 197493 T
chrII 197568 197568 ACGT
chrII 197569 197569 AT
chrII 197570 197570 ACGT
chrII 197571 197571 ACGT
chrII 197572 197572 C
chrII 197573 197573 AT
chrII 197574 197574 A
chrII 197575 197575 AT
chrII 197576 197576 ACGT
chrII 197577 197577 AGT
chrII 197578 197578 C
chrII 197579 197579 G
chrII 197616 197616 T
chrII 197618 197618 AC
chrII 197619 197619 AG
chrII 197620 197620 C
chrII 197621 197621 G
chrII 197622 197622 T
chrII 197623 197623 T
chrII 197624 197624 G
chrII 197625 197625 A
chrII 197626 197626 CG
chrII 197627 197627 CGT
chrII 197628 197628 ACG
chrII 197700 197700 CG
chrII 197701 197701 ACGT
chrII 197702 197702 ACGT
chrII 197703 197703 ACG
chrII 197704 197704 CGT
chrII 197705 197705 ACGT
chrII 197706 197706 AGT
chrII 197707 197707 CG
chrII 197708 197708 CG
chrII 197709 197709 ACT
chrII 197710 197710 AT
chrII 197711 197711 CGT
chrII 197712 197712 CGT
chrII 197713 197713 ACT
chrII 197719 197719 C
chrII 197721 197721 A
chrII 197723 197723 A
chrII 197728 197728 G
chrII 197730 197730 A
chrII 197731 197731 CG
chrII 197733 197733 G
chrII 197736 197736 T
chrII 197737 197737 C
chrII 197741 197741 A
chrII 197752 197752 T
chrII 197753 197753 AT
chrII 197754 197754 A
chrII 197755 197755 G
chrII 197756 197756 G
chrII 197757 197757 C
chrII 197758 197758 T
chrII 197760 197760 CG
chrII 197761 197761 AT
chrII 197763 197763 C
chrII 197764 197764 A
chrII 197767 197767 C
chrII 197769 197769 G
chrII 197772 197772 C
chrII 197775 197775 T
chrII 197779 197779 CG
chrII 197782 197782 AT
chrII 197789 197789 T
chrII 197790 197790 T
chrII 197791 197791 C
chrII 197792 197792 A
chrII 197794 197794 C
chrII 197796 197796 GT
chrII 197798 197798 A
chrII 197799 197799 C
chrII 197800 197800 A
chrII 197801 197801 G
chrII 197803 197803 A
chrII 197804 197804 C
chrII 197805 197805 AC
chrII 197815 197815 G
chrII 197816 197816 CG
chrII 197822 197822 A
chrII 197825 197825 AT
chrII 197829 197829 CG
chrII 197832 197832 T
chrII 197837 197837 C
chrII 197838 197838 A
chrII 197842 197842 AC
chrII 197843 197843 GT
chrII 197844 197844 A
chrII 197845 197845 T
chrII 197846 197846 AT
chrII 197847 197847 C
chrII 197850 197850 CG
chrII 197851 197851 A
chrII 197854 197854 C
chrII 197855 197855 G
chrII 197858 197858 C
chrII 197861 197861 AT
chrII 197866 197866 A
chrII 197870 197870 C
chrII 197871 197871 G
chrII 197872 197872 A
chrII 197876 197876 G
chrII 197882 197882 A
chrII 197885 197885 GT
chrII 197893 197893 T
chrII 197896 197896 T
chrII 197899 197899 T
chrII 197902 197902 T
chrII 197903 197903 C
chrII 197904 197904 A
chrII 197906 197906 AT
chrII 197907 197907 C
chrII 197910 197910 A
chrII 197913 197913 C
chrII 197915 197915 C
chrII 197916 197916 A
chrII 197917 197917 T
chrII 197918 197918 C
chrII 197919 197919 A
chrII 197920 197920 AC
chrII 197925 197925 AC
chrII 197926 197926 GT
chrII 197927 197927 G
chrII 197928 197928 G
chrII 197930 197930 AC
chrII 197934 197934 G
chrII 197942 197942 CG
chrII 197945 197945 A
chrII 197946 197946 AC
chrII 197947 197947 CT
chrII 197948 197948 T
chrII 197952 197952 A
chrII 197954 197954 G
chrII 197955 197955 C
chrII 197956 197956 C
chrII 197959 197959 G
chrII 197967 197967 T
chrII 197969 197969 AT
chrII 197975 197975 A
chrII 197985 197985 A
chrII 197990 197990 A
chrII 197991 197991 T
chrII 197993 197993 AG
chrII 197994 197994 T
chrII 197999 197999 CG
chrII 198000 198000 T
chrII 198001 198001 G
chrII 198003 198003 AT
chrII 198004 198004 CG
chrII 198005 198005 CG
chrII 198007 198007 A
chrII 198008 198008 C
chrII 198018 198018 CG
chrII 198020 198020 AT
chrII 198022 198022 A
chrII 198023 198023 C
chrII 198025 198025 C
chrII 198026 198026 CG
chrII 198029 198029 CG
chrII 198049 198049 T
chrII 198050 198050 A
chrII 198055 198055 ACGT
chrII 198056 198056 ACGT
chrII 198057 198057 ACGT
chrII 198058 198058 ACG
chrII 198059 198059 CG
chrII 198060 198060 AC
chrII 198061 198061 A
chrII 198063 198063 C
chrII 205748 205748 A
chrII 205754 205754 A
chrII 205757 205757 C
chrII 205766 205766 A
chrII 205781 205781 A
chrII 205782 205782 A
chrII 205798 205798 AT
chrII 205799 205799 AT
chrII 205800 205800 CG
chrII 205807 205807 AT
chrII 221026 221026 G
chrII 221028 221028 GT
chrII 221029 221029 GT
chrII 221030 221030 ACT
chrII 221031 221031 AG
chrII 221032 221032 ACT
chrII 221033 221033 ACT
chrII 221034 221034 CGT
chrII 221035 221035 CGT
chrII 221036 221036 ACG
chrII 221041 221041 A
chrII 221047 221047 G
chrII 221048 221048 G
chrII 221052 221052 T
chrII 221053 221053 A
chrII 221058 221058 C
chrII 221059 221059 T
chrII 221060 221060 AT
chrII 221061 221061 C
chrII 221064 221064 G
chrII 221067 221067 C
chrII 221069 221069 A
chrII 221070 221070 AC
chrII 221071 221071 T
chrII 221072 221072 CG
chrII 221073 221073 A
chrII 221074 221074 G
chrII 221075 221075 AC
chrII 221077 221077 C
chrII 221078 221078 G
chrII 221079 221079 C
chrII 221080 221080 GT
chrII 221081 221081 CG
chrII 221082 221082 G
chrII 221083 221083 C
chrII 221084 221084 CG
chrII 221086 221086 C
chrII 221087 221087 T
chrII 221088 221088 ACG
chrII 221089 221089 CT
chrII 221090 221090 A
chrII 221092 221092 C
chrII 221100 221100 G
chrII 221102 221102 T
chrII 221104 221104 T
chrII 221105 221105 G
chrII 221106 221106 T
chrII 221107 221107 CG
chrII 221108 221108 AT
chrII 221109 221109 GT
chrII 221110 221110 C
chrII 221111 221111 T
chrII 221112 221112 A
chrII 221113 221113 C
chrII 221114 221114 T
chrII 221115 221115 G
chrII 221118 221118 G
chrII 221119 221119 A
chrII 221121 221121 CG
chrII 221122 221122 G
chrII 221123 221123 G
chrII 221124 221124 C
chrII 221125 221125 G
chrII 221131 221131 A
chrII 221132 221132 G
chrII 221134 221134 A
chrII 221135 221135 A
chrII 221136 221136 G
chrII 221137 221137 AC
chrII 221138 221138 C
chrII 221140 221140 T
chrII 221141 221141 C
chrII 221142 221142 AGT
chrII 221145 221145 ACGT
chrII 221146 221146 T
chrII 221147 221147 A
chrII 221148 221148 CG
chrII 221149 221149 G
chrII 221150 221150 A
chrII 221151 221151 CGT
chrII 221152 221152 AC
chrII 221153 221153 A
chrII 221155 221155 CT
chrII 221156 221156 A
chrII 221159 221159 A
chrII 221160 221160 AT
chrII 221162 221162 AT
chrII 221163 221163 CG
chrII 221164 221164 A
chrII 221165 221165 AT
chrII 221168 221168 A
chrII 221169 221169 A
chrII 221171 221171 CG
chrII 221172 221172 C
chrII 221173 221173 A
chrII 221174 221174 GT
chrII 221175 221175 AT
chrII 221176 221176 G
chrII 221177 221177 G
chrII 221178 221178 C
chrII 221179 221179 AC
chrII 221180 221180 CG
chrII 221181 221181 G
chrII 221182 221182 CG
chrII 221183 221183 CG
chrII 221184 221184 G
chrII 221185 221185 AT
chrII 221186 221186 ACT
chrII 221187 221187 GT
chrII 221188 221188 ACG
chrII 221189 221189 CG
chrII 221190 221190 T
chrII 221191 221191 AC
chrII 221192 221192 CT
chrII 221195 221195 T
chrII 221196 221196 GT
chrII 221197 221197 G
chrII 221198 221198 A
chrII 221199 221199 CGT
chrII 221200 221200 A
chrII 221201 221201 CGT
chrII 221202 221202 T
chrII 221204 221204 C
chrII 221205 221205 AGT
chrII 221206 221206 ACGT
chrII 221207 221207 AT
chrII 221208 221208 CG
chrII 221209 221209 G
chrII 221210 221210 ACG
chrII 221211 221211 AT
chrII 221212 221212 G
chrII 221213 221213 AT
chrII 221214 221214 A
chrII 221215 221215 CG
chrII 221216 221216 T
chrII 221217 221217 C
chrII 221218 221218 G
chrII 221219 221219 T
chrII 221220 221220 T
chrII 221221 221221 AT
chrII 221222 221222 ACGT
chrII 221223 221223 C
chrII 221224 221224 CGT
chrII 221225 221225 G
chrII 221226 221226 CG
chrII 221227 221227 T
chrII 221228 221228 A
chrII 221229 221229 C
chrII 221230 221230 CG
chrII 221231 221231 ACT
chrII 221232 221232 ACG
chrII 221233 221233 GT
chrII 221234 221234 ACT
chrII 221235 221235 AT
chrII 221236 221236 CG
chrII 221238 221238 A
chrII 221240 221240 G
chrII 221241 221241 CG
chrII 221243 221243 T
chrII 221244 221244 AC
chrII 221245 221245 ACGT
chrII 221246 221246 AC
chrII 221249 221249 CG
chrII 221252 221252 CT
chrII 221253 221253 C
chrII 221255 221255 AT
chrII 221256 221256 ACG
chrII 221258 221258 CG
chrII 221262 221262 C
chrII 221266 221266 A
chrII 221267 221267 CG
chrII 221268 221268 ACGT
chrII 221269 221269 G
chrII 221270 221270 CG
chrII 221272 221272 AT
chrII 221273 221273 A
chrII 221274 221274 CG
chrII 221275 221275 T
chrII 221277 221277 AT
chrII 221280 221280 AT
chrII 221284 221284 AC
chrII 221285 221285 C
chrII 221286 221286 T
chrII 221287 221287 CG
chrII 221288 221288 C
chrII 221289 221289 ACT
chrII 221290 221290 AC
chrII 221291 221291 AT
chrII 221294 221294 C
chrII 221295 221295 AGT
chrII 221296 221296 CG
chrII 221297 221297 AC
chrII 221298 221298 AG
chrII 221299 221299 G
chrII 221300 221300 A
chrII 221302 221302 G
chrII 221303 221303 C
chrII 221305 221305 T
chrII 221306 221306 A
chrII 221308 221308 G
chrII 221309 221309 T
chrII 221311 221311 G
chrII 221313 221313 ACG
chrII 221316 221316 GT
chrII 221320 221320 C
chrII 221321 221321 C
chrII 221322 221322 AC
chrII 221323 221323 GT
chrII 221324 221324 C
chrII 221325 221325 T
chrII 221326 221326 G
chrII 221328 221328 AT
chrII 221329 221329 G
chrII 221331 221331 C
chrII 221332 221332 A
chrII 221337 221337 AT
chrII 221338 221338 T
chrII 221339 221339 AT
chrII 221340 221340 G
chrII 221341 221341 G
chrII 221345 221345 G
chrII 221347 221347 CG
chrII 221348 221348 CG
chrII 221349 221349 AGT
chrII 221350 221350 AT
chrII 221351 221351 AT
chrII 221353 221353 AT
chrII 221354 221354 AT
chrII 221355 221355 C
chrII 221356 221356 ACT
chrII 221357 221357 C
chrII 221358 221358 T
chrII 221359 221359 ACGT
chrII 221361 221361 AT
chrII 221362 221362 ACGT
chrII 221364 221364 A
chrII 221365 221365 AT
chrII 221367 221367 CG
chrII 221371 221371 AGT
chrII 221372 221372 A
chrII 221401 221401 G
chrII 221410 221410 C
chrII 221415 221415 A
chrII 221432 221432 G
chrII 221466 221466 CG
chrII 221469 221469 T
chrII 221470 221470 AT
chrII 221474 221474 AT
chrII 221482 221482 CG
chrII 221505 221505 AT
chrII 221510 221510 G
chrII 221512 221512 A
chrII 221538 221538 T
chrII 221596 221596 A
chrII 221604 221604 C
chrII 221606 221606 C
chrII 221629 221629 T
chrII 221653 221653 T
chrII 221704 221704 A
chrII 221831 221831 T
chrII 221845 221845 A
chrII 221851 221851 G
chrII 221869 221869 T
chrII 221874 221874 C
chrII 221875 221875 CG
chrII 221889 221889 CG
chrII 221896 221896 AT
chrII 221911 221911 CG
chrII 221925 221925 CG
chrII 221940 221940 AT
chrII 222015 222015 T
chrII 222032 222032 AT
chrII 222050 222050 C
chrII 222055 222055 C
chrII 222057 222057 CG
chrII 222067 222067 G
chrII 222109 222109 AT
chrII 222150 222150 A
chrII 222166 222166 C
chrII 222169 222169 CG
chrII 222191 222191 A
chrII 222194 222194 A
chrII 222223 222223 A
chrII 222232 222232 AT
chrII 222237 222237 A
chrII 222253 222253 C
chrII 222259 222259 T
chrII 222265 222265 A
chrII 222289 222289 AT
chrII 222303 222303 CG
chrII 222304 222304 CG
chrII 222321 222321 AT
chrII 222407 222407 CG
chrII 222417 222417 AT
chrII 222436 222436 T
chrII 222439 222439 T
chrII 222447 222447 G
chrII 222451 222451 CG
chrII 222508 222508 AT
chrII 222546 222546 CG
chrII 222555 222555 T
chrII 222557 222557 AT
chrII 222589 222589 AT
chrII 222613 222613 C
chrII 222618 222618 AT
chrII 222619 222619 G
chrII 222631 222631 T
chrII 222642 222642 A
chrII 222659 222659 A
chrII 222662 222662 G
chrII 222668 222668 T
chrII 222687 222687 AT
chrII 222710 222710 CG
chrII 222749 222749 CG
chrII 222778 222778 CG
chrII 222870 222870 T
chrII 222974 222974 CG
chrII 222995 222995 G
chrII 223004 223004 CG
chrII 223005 223005 CG
chrII 223036 223036 CG
chrII 223049 223049 T
chrII 223081 223081 C
chrII 223090 223090 A
chrII 223106 223106 G
chrII 223139 223139 CG
chrII 223149 223149 A
chrII 223153 223153 CGT
chrII 223154 223154 C
chrII 223159 223159 AT
chrII 223161 223161 A
chrII 223215 223215 A
chrII 223227 223227 G
chrII 223373 223373 AGT
chrII 223421 223421 CG
chrII 223439 223439 CG
chrII 223472 223472 AT
chrII 223478 223478 CG
chrII 223493 223493 CG
chrII 223499 223499 CG
chrII 223505 223505 A
chrII 223523 223523 AT
chrII 223575 223575 C
chrII 223578 223578 A
chrII 223579 223579 AG
chrII 223580 223580 AG
chrII 223581 223581 A
chrII 223589 223589 A
chrII 223590 223590 A
chrII 223591 223591 AC
chrII 223592 223592 A
chrII 223620 223620 A
chrII 223649 223649 A
chrII 223652 223652 CG
chrII 223710 223710 T
chrII 223785 223785 C
chrII 223786 223786 A
chrII 223790 223790 CG
chrII 223904 223904 AT
chrII 223922 223922 A
chrII 223937 223937 C
chrII 223943 223943 T
chrII 223955 223955 CG
chrII 223964 223964 A
chrII 224009 224009 CG
chrII 224084 224084 AT
chrII 224112 224112 CG
chrII 224118 224118 CG
chrII 224130 224130 T
chrII 224138 224138 AT
chrII 224150 224150 CG
chrII 224156 224156 C
chrII 224159 224159 CG
chrII 224162 224162 C
chrII 224169 224169 C
chrII 224182 224182 T
chrII 224228 224228 AT
chrII 224252 224252 AT
chrII 224257 224257 CG
chrII 224264 224264 CG
chrII 224269 224269 T
chrII 224274 224274 C
chrII 224279 224279 T
chrII 224297 224297 AT
chrII 224310 224310 AT
chrII 224316 224316 G
chrII 224321 224321 CG
chrII 224330 224330 AT
chrII 224361 224361 AT
chrII 224375 224375 AT
chrII 224377 224377 CG
chrII 224395 224395 AT
chrII 224400 224400 A
chrII 224431 224431 AT
chrII 224444 224444 AT
chrII 224451 224451 CG
chrII 224454 224454 A
chrII 224496 224496 AT
chrII 224498 224498 AT
chrII 224549 224549 CG
chrII 224552 224552 CG
chrII 224569 224569 AT
chrII 224576 224576 C
chrII 224579 224579 A
chrII 224597 224597 CG
chrII 224606 224606 C
chrII 224608 224608 T
chrII 224609 224609 C
chrII 224610 224610 A
chrII 224615 224615 AT
chrII 224622 224622 CG
chrII 224625 224625 C
chrII 224627 224627 AGT
chrII 224628 224628 CG
chrII 224654 224654 T
chrII 224681 224681 T
chrII 224685 224685 T
chrII 224686 224686 T
chrII 224693 224693 A
chrII 224711 224711 AT
chrII 224714 224714 CG
chrII 224723 224723 C
chrII 224729 224729 CG
chrII 224737 224737 C
chrII 224757 224757 AT
chrII 224771 224771 AT
chrII 224777 224777 AT
chrII 224783 224783 CG
chrII 224792 224792 AT
chrII 224800 224800 A
chrII 224846 224846 G
chrII 224854 224854 C
chrII 224858 224858 A
chrII 224898 224898 CG
chrII 224906 224906 CG
chrII 224923 224923 AT
chrII 224969 224969 CG
chrII 224986 224986 C
chrII 225017 225017 CG
chrII 225020 225020 AT
chrII 225023 225023 AT
chrII 225027 225027 AT
chrII 225071 225071 CG
chrII 225084 225084 CG
chrII 225086 225086 AT
chrII 225107 225107 CG
chrII 225113 225113 AT
chrII 225118 225118 AT
chrII 225119 225119 AT
chrII 225125 225125 T
chrII 225141 225141 CG
chrII 225142 225142 CG
chrII 225170 225170 CG
chrII 225185 225185 CG
chrII 225200 225200 AT
chrII 225205 225205 AT
chrII 225214 225214 CG
chrII 225218 225218 AT
chrII 225242 225242 CG
chrII 225251 225251 CG
chrII 225257 225257 AT
chrII 225266 225266 AT
chrII 225269 225269 CG
chrII 225276 225276 CG
chrII 225305 225305 T
chrII 225311 225311 G
chrII 225314 225314 G
chrII 225337 225337 CG
chrII 225351 225351 AT
chrII 225386 225386 A
chrII 225392 225392 T
chrII 225395 225395 T
chrII 225408 225408 CG
chrII 225437 225437 AT
chrII 225438 225438 AT
chrII 225449 225449 AT
chrII 225452 225452 AT
chrII 225453 225453 CG
chrII 225470 225470 CG
chrII 225472 225472 AT
chrII 225479 225479 T
chrII 225494 225494 AT
chrII 225497 225497 A
chrII 225531 225531 CG
chrII 225536 225536 CG
chrII 225557 225557 C
chrII 225576 225576 CG
chrII 225578 225578 CG
chrII 225581 225581 AT
chrII 225590 225590 AT
chrII 225599 225599 C
chrII 225621 225621 CG
chrII 225662 225662 CG
chrII 225734 225734 ACT
chrII 225743 225743 AT
chrII 225755 225755 AT
chrII 225779 225779 A
chrII 225791 225791 A
chrII 225800 225800 A
chrII 225803 225803 CG
chrII 225807 225807 T
chrII 225816 225816 AT
chrII 225830 225830 AT
chrII 225833 225833 AT
chrII 225844 225844 A
chrII 225845 225845 A
chrII 225854 225854 AT
chrII 225863 225863 C
chrII 225874 225874 AT
chrII 225875 225875 ACT
chrII 225882 225882 A
chrII 225888 225888 CG
chrII 225890 225890 T
chrII 225945 225945 T
chrII 225950 225950 T
chrII 225959 225959 T
chrII 225962 225962 T
chrII 225990 225990 T
chrII 225993 225993 C
chrII 226016 226016 AT
chrII 226039 226039 G
chrII 226046 226046 T
chrII 226052 226052 C
chrII 226157 226157 T
chrII 226163 226163 AT
chrII 226172 226172 CG
chrII 226181 226181 A
chrII 226187 226187 C
chrII 226190 226190 G
chrII 226226 226226 CG
chrII 226229 226229 G
chrII 226244 226244 G
chrII 226247 226247 A
chrII 226274 226274 AT
chrII 226295 226295 CG
chrII 226325 226325 CG
chrII 226328 226328 CG
chrII 226340 226340 G
chrII 226349 226349 AT
chrII 226350 226350 AT
chrII 226366 226366 AT
chrII 226367 226367 AT
chrII 226373 226373 CG
chrII 226436 226436 CG
chrII 226451 226451 C
chrII 226454 226454 AG
chrII 226457 226457 G
chrII 226467 226467 AT
chrII 226469 226469 AT
chrII 226535 226535 T
chrII 226538 226538 G
chrII 226540 226540 A
chrII 226541 226541 C
chrII 226544 226544 A
chrII 226568 226568 T
chrII 226580 226580 T
chrII 226608 226608 T
chrII 226613 226613 C
chrII 226614 226614 C
chrII 226615 226615 ACT
chrII 226616 226616 ACG
chrII 226617 226617 ACT
chrII 226618 226618 ACT
chrII 226619 226619 ACG
chrII 226620 226620 CGT
chrII 226625 226625 A
chrII 226631 226631 CG
chrII 226632 226632 G
chrII 226636 226636 T
chrII 226637 226637 AT
chrII 226642 226642 C
chrII 226643 226643 T
chrII 226644 226644 AT
chrII 226645 226645 C
chrII 226648 226648 G
chrII 226649 226649 CG
chrII 226650 226650 AT
chrII 226651 226651 C
chrII 226653 226653 A
chrII 226654 226654 AC
chrII 226655 226655 T
chrII 226656 226656 CG
chrII 226657 226657 A
chrII 226658 226658 G
chrII 226659 226659 AC
chrII 226661 226661 C
chrII 226662 226662 G
chrII 226663 226663 C
chrII 226664 226664 G
chrII 226665 226665 CG
chrII 226666 226666 G
chrII 226667 226667 C
chrII 226668 226668 CG
chrII 226670 226670 C
chrII 226671 226671 T
chrII 226672 226672 ACG
chrII 226673 226673 CT
chrII 226674 226674 A
chrII 226676 226676 C
chrII 226684 226684 G
chrII 226686 226686 T
chrII 226688 226688 T
chrII 226689 226689 G
chrII 226690 226690 T
chrII 226691 226691 CG
chrII 226692 226692 AT
chrII 226693 226693 GT
chrII 226694 226694 C
chrII 226695 226695 T
chrII 226696 226696 A
chrII 226697 226697 C
chrII 226698 226698 T
chrII 226699 226699 G
chrII 226702 226702 G
chrII 226703 226703 A
chrII 226705 226705 CG
chrII 226706 226706 G
chrII 226707 226707 G
chrII 226708 226708 C
chrII 226709 226709 G
chrII 226715 226715 A
chrII 226716 226716 G
chrII 226718 226718 A
chrII 226719 226719 A
chrII 226720 226720 G
chrII 226721 226721 AC
chrII 226722 226722 C
chrII 226724 226724 T
chrII 226725 226725 C
chrII 226726 226726 AGT
chrII 226729 226729 ACGT
chrII 226730 226730 T
chrII 226731 226731 A
chrII 226732 226732 CG
chrII 226733 226733 G
chrII 226734 226734 A
chrII 226735 226735 CGT
chrII 226736 226736 AC
chrII 226737 226737 A
chrII 226739 226739 CT
chrII 226740 226740 A
chrII 226743 226743 A
chrII 226744 226744 AT
chrII 226746 226746 AT
chrII 226747 226747 CG
chrII 226748 226748 A
chrII 226749 226749 AT
chrII 226752 226752 A
chrII 226753 226753 A
chrII 226755 226755 CG
chrII 226756 226756 C
chrII 226757 226757 A
chrII 226758 226758 GT
chrII 226759 226759 AT
chrII 226760 226760 G
chrII 226761 226761 G
chrII 226762 226762 C
chrII 226763 226763 AC
chrII 226764 226764 CG
chrII 226765 226765 G
chrII 226766 226766 CG
chrII 226767 226767 CG
chrII 226768 226768 G
chrII 226769 226769 AT
chrII 226770 226770 ACT
chrII 226771 226771 GT
chrII 226772 226772 ACG
chrII 226773 226773 CG
chrII 226774 226774 T
chrII 226775 226775 AC
chrII 226776 226776 CT
chrII 226779 226779 T
chrII 226780 226780 GT
chrII 226781 226781 G
chrII 226782 226782 A
chrII 226783 226783 CGT
chrII 226784 226784 A
chrII 226785 226785 CGT
chrII 226786 226786 T
chrII 226788 226788 C
chrII 226789 226789 AGT
chrII 226790 226790 ACGT
chrII 226791 226791 AT
chrII 226792 226792 CG
chrII 226793 226793 G
chrII 226794 226794 ACG
chrII 226795 226795 AT
chrII 226796 226796 G
chrII 226797 226797 AT
chrII 226798 226798 A
chrII 226799 226799 CG
chrII 226800 226800 T
chrII 226801 226801 C
chrII 226802 226802 G
chrII 226803 226803 T
chrII 226804 226804 T
chrII 226805 226805 AT
chrII 226806 226806 ACGT
chrII 226807 226807 C
chrII 226808 226808 CGT
chrII 226809 226809 G
chrII 226810 226810 CG
chrII 226811 226811 T
chrII 226812 226812 A
chrII 226813 226813 C
chrII 226814 226814 CG
chrII 226815 226815 ACT
chrII 226816 226816 ACG
chrII 226817 226817 GT
chrII 226818 226818 ACT
chrII 226819 226819 AT
chrII 226820 226820 CG
chrII 226822 226822 A
chrII 226824 226824 G
chrII 226825 226825 CG
chrII 226827 226827 T
chrII 226828 226828 AC
chrII 226829 226829 ACGT
chrII 226830 226830 AC
chrII 226833 226833 CG
chrII 226835 226835 T
chrII 226836 226836 CT
chrII 226837 226837 C
chrII 226839 226839 AT
chrII 226840 226840 ACG
chrII 226841 226841 A
chrII 226842 226842 CGT
chrII 226844 226844 A
chrII 226846 226846 C
chrII 226848 226848 T
chrII 226850 226850 A
chrII 226851 226851 CG
chrII 226852 226852 ACGT
chrII 226853 226853 G
chrII 226854 226854 CG
chrII 226855 226855 T
chrII 226856 226856 AGT
chrII 226857 226857 ACG
chrII 226858 226858 ACG
chrII 226859 226859 T
chrII 226860 226860 G
chrII 226861 226861 AT
chrII 226862 226862 A
chrII 226863 226863 G
chrII 226864 226864 AT
chrII 226865 226865 C
chrII 226866 226866 CT
chrII 226867 226867 T
chrII 226868 226868 AC
chrII 226869 226869 C
chrII 226870 226870 AT
chrII 226871 226871 ACG
chrII 226872 226872 T
chrII 226873 226873 C
chrII 226874 226874 C
chrII 226875 226875 G
chrII 226876 226876 AC
chrII 226878 226878 C
chrII 226879 226879 ACG
chrII 226880 226880 AGT
chrII 226881 226881 AG
chrII 226882 226882 AC
chrII 226883 226883 C
chrII 226884 226884 CG
chrII 226885 226885 C
chrII 226887 226887 AT
chrII 226888 226888 A
chrII 226889 226889 AT
chrII 226890 226890 G
chrII 226891 226891 AT
chrII 226892 226892 AT
chrII 226893 226893 AGT
chrII 226895 226895 ACG
chrII 226897 226897 C
chrII 226898 226898 AGT
chrII 226899 226899 C
chrII 226902 226902 CG
chrII 226903 226903 CG
chrII 226904 226904 AC
chrII 226905 226905 AGT
chrII 226906 226906 C
chrII 226907 226907 T
chrII 226908 226908 G
chrII 226910 226910 AT
chrII 226911 226911 CG
chrII 226913 226913 AC
chrII 226914 226914 AT
chrII 226919 226919 AT
chrII 226920 226920 T
chrII 226921 226921 AT
chrII 226922 226922 G
chrII 226923 226923 G
chrII 226927 226927 CG
chrII 226929 226929 CG
chrII 226930 226930 CG
chrII 226931 226931 AGT
chrII 226932 226932 AT
chrII 226933 226933 AT
chrII 226935 226935 AT
chrII 226936 226936 AT
chrII 226937 226937 C
chrII 226938 226938 ACT
chrII 226939 226939 C
chrII 226940 226940 T
chrII 226941 226941 ACGT
chrII 226943 226943 AT
chrII 226944 226944 AGT
chrII 226946 226946 A
chrII 226949 226949 T
chrII 226952 226952 A
chrII 226953 226953 ACGT
chrII 226954 226954 AT
chrII 226955 226955 ACGT
chrII 226956 226956 ACG
chrII 226957 226957 CGT
chrII 226958 226958 GT
chrII 226959 226959 G
chrII 227060 227060 A
chrII 227061 227061 T
chrII 227064 227064 T
chrII 227066 227066 A
chrII 227067 227067 AC
chrII 227068 227068 CT
chrII 227069 227069 T
chrII 227070 227070 T
chrII 227071 227071 CGT
chrII 227072 227072 AT
chrII 227073 227073 AT
chrII 227074 227074 T
chrII 227127 227127 G
chrII 227157 227157 AT
chrII 227158 227158 C
chrII 227159 227159 AT
chrII 227160 227160 AT
chrII 227161 227161 A
chrII 227162 227162 T
chrII 227163 227163 G
chrII 227164 227164 G
chrII 227165 227165 CG
chrII 227166 227166 ACGT
chrII 227167 227167 ACGT
chrII 227168 227168 ACG
chrII 227169 227169 AG
chrII 235412 235412 C
chrII 235417 235417 T
chrII 235420 235420 C
chrII 235451 235451 A
chrII 235454 235454 G
chrII 235481 235481 AT
chrII 235490 235490 G
chrII 235514 235514 CG
chrII 235529 235529 A
chrII 235538 235538 C
chrII 235562 235562 C
chrII 235565 235565 C
chrII 235574 235574 C
chrII 235592 235592 T
chrII 235610 235610 G
chrII 235622 235622 C
chrII 235634 235634 C
chrII 235636 235636 A
chrII 235637 235637 G
chrII 235664 235664 T
chrII 235706 235706 CG
chrII 235718 235718 CG
chrII 235727 235727 CG
chrII 235794 235794 AT
chrII 235801 235801 AT
chrII 235802 235802 AT
chrII 235805 235805 AT
chrII 236617 236617 T
chrII 236623 236623 C
chrII 236653 236653 T
chrII 236671 236671 AT
chrII 236677 236677 CG
chrII 236686 236686 C
chrII 236722 236722 CG
chrII 236746 236746 AT
chrII 236749 236749 CG
chrII 255370 255370 T
chrII 255371 255371 CG
chrII 255372 255372 T
chrII 255388 255388 A
chrII 255463 255463 AT
chrII 255469 255469 AT
chrII 255481 255481 CG
chrII 255514 255514 CG
chrII 255595 255595 CG
chrII 255604 255604 AT
chrII 255649 255649 AT
chrII 255685 255685 AT
chrII 255686 255686 AT
chrII 256387 256387 A
chrII 256396 256396 C
chrII 256399 256399 C
chrII 256474 256474 CG
chrII 256486 256486 AT
chrII 256528 256528 AT
chrII 256597 256597 AT
chrII 256606 256606 AT
chrII 256618 256618 CG
chrII 256708 256708 A
chrII 256714 256714 C
chrII 256721 256721 C
chrII 258709 258709 C
chrII 258712 258712 G
chrII 258713 258713 A
chrII 258714 258714 T
chrII 258722 258722 A
chrII 258735 258735 T
chrII 258741 258741 A
chrII 258757 258757 C
chrII 258758 258758 C
chrII 258768 258768 C
chrII 258776 258776 A
chrII 258785 258785 G
chrII 258788 258788 A
chrII 258797 258797 CT
chrII 258861 258861 T
chrII 258873 258873 C
chrII 258877 258877 C
chrII 258899 258899 T
chrII 258904 258904 T
chrII 258908 258908 C
chrII 258917 258917 C
chrII 258924 258924 A
chrII 258925 258925 T
chrII 259566 259566 A
chrII 259568 259568 G
chrII 259569 259569 AC
chrII 259570 259570 CG
chrII 259571 259571 CGT
chrII 259572 259572 CGT
chrII 259573 259573 ACT
chrII 259574 259574 ACG
chrII 259575 259575 CGT
chrII 259576 259576 CGT
chrII 259577 259577 ACG
chrII 259582 259582 A
chrII 259588 259588 G
chrII 259589 259589 G
chrII 259593 259593 T
chrII 259594 259594 A
chrII 259599 259599 C
chrII 259600 259600 T
chrII 259601 259601 AT
chrII 259602 259602 C
chrII 259605 259605 G
chrII 259608 259608 C
chrII 259610 259610 A
chrII 259611 259611 AC
chrII 259612 259612 T
chrII 259613 259613 CG
chrII 259614 259614 A
chrII 259615 259615 G
chrII 259616 259616 AC
chrII 259618 259618 C
chrII 259619 259619 G
chrII 259620 259620 C
chrII 259621 259621 GT
chrII 259622 259622 CGT
chrII 259623 259623 G
chrII 259624 259624 C
chrII 259625 259625 CG
chrII 259627 259627 C
chrII 259628 259628 T
chrII 259629 259629 ACG
chrII 259630 259630 CT
chrII 259631 259631 A
chrII 259633 259633 C
chrII 259641 259641 G
chrII 259643 259643 T
chrII 259645 259645 T
chrII 259646 259646 G
chrII 259647 259647 T
chrII 259648 259648 CG
chrII 259649 259649 AT
chrII 259650 259650 GT
chrII 259651 259651 C
chrII 259652 259652 T
chrII 259653 259653 A
chrII 259654 259654 C
chrII 259655 259655 T
chrII 259656 259656 G
chrII 259659 259659 G
chrII 259660 259660 A
chrII 259662 259662 CG
chrII 259663 259663 G
chrII 259664 259664 G
chrII 259665 259665 C
chrII 259666 259666 G
chrII 259672 259672 A
chrII 259673 259673 G
chrII 259675 259675 A
chrII 259676 259676 A
chrII 259677 259677 G
chrII 259678 259678 AC
chrII 259679 259679 C
chrII 259681 259681 T
chrII 259682 259682 C
chrII 259683 259683 AGT
chrII 259686 259686 ACGT
chrII 259687 259687 T
chrII 259688 259688 A
chrII 259689 259689 CG
chrII 259690 259690 G
chrII 259691 259691 A
chrII 259692 259692 CGT
chrII 259693 259693 AC
chrII 259694 259694 A
chrII 259696 259696 CT
chrII 259697 259697 A
chrII 259700 259700 A
chrII 259701 259701 AT
chrII 259703 259703 AT
chrII 259704 259704 CG
chrII 259705 259705 A
chrII 259706 259706 AT
chrII 259709 259709 A
chrII 259710 259710 A
chrII 259712 259712 CG
chrII 259713 259713 C
chrII 259714 259714 A
chrII 259715 259715 GT
chrII 259716 259716 AT
chrII 259718 259718 G
chrII 259719 259719 C
chrII 259720 259720 AC
chrII 259721 259721 CG
chrII 259723 259723 CG
chrII 259724 259724 C
chrII 259725 259725 G
chrII 259726 259726 AT
chrII 259727 259727 ACT
chrII 259728 259728 T
chrII 259729 259729 CG
chrII 259730 259730 CG
chrII 259731 259731 T
chrII 259732 259732 AC
chrII 259733 259733 CT
chrII 259736 259736 T
chrII 259737 259737 T
chrII 259740 259740 CGT
chrII 259742 259742 CG
chrII 259745 259745 C
chrII 259746 259746 AGT
chrII 259747 259747 ACGT
chrII 259748 259748 AT
chrII 259749 259749 CG
chrII 259750 259750 G
chrII 259751 259751 ACG
chrII 259752 259752 AT
chrII 259753 259753 G
chrII 259754 259754 AT
chrII 259755 259755 A
chrII 259756 259756 CG
chrII 259757 259757 T
chrII 259758 259758 C
chrII 259759 259759 G
chrII 259760 259760 T
chrII 259761 259761 T
chrII 259762 259762 T
chrII 259763 259763 ACGT
chrII 259764 259764 AT
chrII 259765 259765 CG
chrII 259767 259767 CG
chrII 259768 259768 T
chrII 259769 259769 A
chrII 259770 259770 C
chrII 259771 259771 CG
chrII 259772 259772 T
chrII 259773 259773 CG
chrII 259774 259774 GT
chrII 259775 259775 AT
chrII 259776 259776 AT
chrII 259777 259777 CG
chrII 259779 259779 A
chrII 259781 259781 G
chrII 259785 259785 AC
chrII 259786 259786 CGT
chrII 259787 259787 AC
chrII 259788 259788 G
chrII 259790 259790 CG
chrII 259792 259792 T
chrII 259793 259793 CGT
chrII 259794 259794 AC
chrII 259796 259796 AT
chrII 259797 259797 ACG
chrII 259798 259798 AT
chrII 259799 259799 CGT
chrII 259800 259800 A
chrII 259801 259801 A
chrII 259803 259803 C
chrII 259805 259805 T
chrII 259806 259806 GT
chrII 259807 259807 AC
chrII 259808 259808 CGT
chrII 259809 259809 ACG
chrII 259810 259810 G
chrII 259811 259811 C
chrII 259812 259812 G
chrII 259813 259813 AGT
chrII 259814 259814 AG
chrII 259815 259815 AGT
chrII 259816 259816 T
chrII 259817 259817 T
chrII 259818 259818 AT
chrII 259819 259819 A
chrII 259820 259820 G
chrII 259821 259821 AT
chrII 259822 259822 C
chrII 259823 259823 CT
chrII 259824 259824 AT
chrII 259825 259825 AC
chrII 259826 259826 A
chrII 259827 259827 AT
chrII 259828 259828 ACG
chrII 259829 259829 T
chrII 259830 259830 A
chrII 259831 259831 C
chrII 259832 259832 G
chrII 259833 259833 ACT
chrII 259835 259835 AC
chrII 259836 259836 ACGT
chrII 259837 259837 AGT
chrII 259838 259838 ACG
chrII 259839 259839 AC
chrII 259840 259840 C
chrII 259841 259841 CG
chrII 259842 259842 C
chrII 259844 259844 AT
chrII 259845 259845 AT
chrII 259846 259846 ACGT
chrII 259847 259847 G
chrII 259848 259848 AT
chrII 259849 259849 AT
chrII 259850 259850 AGT
chrII 259852 259852 ACGT
chrII 259853 259853 AG
chrII 259854 259854 CT
chrII 259855 259855 AGT
chrII 259856 259856 AC
chrII 259859 259859 CG
chrII 259860 259860 CG
chrII 259861 259861 ACT
chrII 259862 259862 AGT
chrII 259863 259863 CG
chrII 259864 259864 AT
chrII 259865 259865 G
chrII 259867 259867 AT
chrII 259868 259868 CG
chrII 259870 259870 AC
chrII 259871 259871 AT
chrII 259876 259876 AT
chrII 259877 259877 T
chrII 259878 259878 T
chrII 259879 259879 G
chrII 259880 259880 G
chrII 259884 259884 G
chrII 259886 259886 CG
chrII 259887 259887 CG
chrII 259888 259888 AGT
chrII 259889 259889 T
chrII 259890 259890 ACGT
chrII 259892 259892 ACT
chrII 259893 259893 ACGT
chrII 259895 259895 AT
chrII 259896 259896 AT
chrII 259897 259897 T
chrII 259899 259899 A
chrII 259900 259900 CG
chrII 259901 259901 ACG
chrII 259904 259904 AT
chrII 259910 259910 ACGT
chrII 259911 259911 ACGT
chrII 259912 259912 ACGT
chrII 259913 259913 CG
chrII 259914 259914 ACG
chrII 259915 259915 AC
chrII 259920 259920 G
chrII 259921 259921 AC
chrII 259940 259940 A
chrII 259948 259948 C
chrII 259949 259949 A
chrII 259950 259950 GT
chrII 259954 259954 CG
chrII 259969 259969 C
chrII 259987 259987 CG
chrII 259988 259988 AT
chrII 259989 259989 CG
chrII 259996 259996 CG
chrII 260000 260000 G
chrII 260009 260009 T
chrII 260068 260068 AT
chrII 260069 260069 T
chrII 260077 260077 T
chrII 260088 260088 AT
chrII 260094 260094 G
chrII 260095 260095 GT
chrII 260096 260096 C
chrII 260101 260101 A
chrII 260102 260102 T
chrII 260103 260103 T
chrII 260105 260105 A
chrII 260117 260117 AT
chrII 260119 260119 AT
chrII 260125 260125 A
chrII 260167 260167 A
chrII 260185 260185 CG
chrII 260249 260249 AT
chrII 260342 260342 AT
chrII 260375 260375 T
chrII 260376 260376 G
chrII 260378 260378 G
chrII 260384 260384 G
chrII 260390 260390 C
chrII 260408 260408 AT
chrII 260413 260413 AT
chrII 260428 260428 T
chrII 260435 260435 T
chrII 260450 260450 AT
chrII 260464 260464 AT
chrII 260479 260479 CG
chrII 260497 260497 CG
chrII 260498 260498 AT
chrII 260500 260500 AT
chrII 260501 260501 AT
chrII 260504 260504 C
chrII 260505 260505 A
chrII 260535 260535 AT
chrII 260555 260555 A
chrII 260589 260589 T
chrII 260594 260594 T
chrII 260606 260606 A
chrII 260633 260633 C
chrII 260637 260637 A
chrII 260639 260639 C
chrII 260684 260684 A
chrII 260696 260696 T
chrII 260705 260705 A
chrII 260730 260730 G
chrII 260733 260733 G
chrII 260751 260751 A
chrII 260792 260792 A
chrII 260798 260798 CG
chrII 260804 260804 C
chrII 260828 260828 G
chrII 260831 260831 C
chrII 260847 260847 G
chrII 260859 260859 T
chrII 260936 260936 AT
chrII 260959 260959 ACGT
chrII 260975 260975 A
chrII 260978 260978 C
chrII 260986 260986 C
chrII 260993 260993 A
chrII 261088 261088 AT
chrII 261152 261152 G
chrII 261158 261158 A
chrII 261170 261170 CG
chrII 261181 261181 CG
chrII 261198 261198 CG
chrII 261201 261201 G
chrII 261207 261207 CG
chrII 261226 261226 A
chrII 261249 261249 AT
chrII 261288 261288 CG
chrII 261317 261317 CG
chrII 261409 261409 AT
chrII 261513 261513 CG
chrII 261534 261534 G
chrII 261543 261543 CG
chrII 261544 261544 CG
chrII 261575 261575 CG
chrII 261588 261588 T
chrII 261620 261620 C
chrII 261629 261629 A
chrII 261645 261645 G
chrII 261678 261678 AT
chrII 261688 261688 A
chrII 261692 261692 CGT
chrII 261693 261693 C
chrII 261698 261698 AT
chrII 261700 261700 A
chrII 261701 261701 G
chrII 261702 261702 C
chrII 261754 261754 A
chrII 261766 261766 G
chrII 261912 261912 AGT
chrII 261960 261960 CG
chrII 261978 261978 CG
chrII 262011 262011 AT
chrII 262017 262017 CG
chrII 262032 262032 CG
chrII 262038 262038 CG
chrII 262044 262044 A
chrII 262062 262062 AT
chrII 262114 262114 C
chrII 262117 262117 A
chrII 262118 262118 AG
chrII 262119 262119 AG
chrII 262120 262120 A
chrII 262128 262128 A
chrII 262129 262129 A
chrII 262130 262130 AC
chrII 262131 262131 A
chrII 262159 262159 A
chrII 262188 262188 A
chrII 262191 262191 ACGT
chrII 262249 262249 T
chrII 262324 262324 C
chrII 262325 262325 A
chrII 262329 262329 CG
chrII 262443 262443 AT
chrII 262461 262461 A
chrII 262476 262476 C
chrII 262482 262482 T
chrII 262494 262494 CG
chrII 262503 262503 A
chrII 262548 262548 AT
chrII 262623 262623 AT
chrII 262651 262651 CG
chrII 262657 262657 CG
chrII 262669 262669 T
chrII 262677 262677 AT
chrII 262689 262689 CG
chrII 262695 262695 C
chrII 262698 262698 CG
chrII 262701 262701 C
chrII 262708 262708 C
chrII 262721 262721 T
chrII 262767 262767 AT
chrII 262791 262791 AT
chrII 262796 262796 CG
chrII 262803 262803 CG
chrII 262808 262808 T
chrII 262813 262813 C
chrII 262818 262818 T
chrII 262836 262836 AT
chrII 262849 262849 AT
chrII 262855 262855 G
chrII 262860 262860 CG
chrII 262869 262869 AT
chrII 262900 262900 AT
chrII 262914 262914 AT
chrII 262916 262916 CG
chrII 262934 262934 AT
chrII 262939 262939 A
chrII 262970 262970 AT
chrII 262983 262983 AT
chrII 262990 262990 CG
chrII 262993 262993 A
chrII 263035 263035 AT
chrII 263037 263037 AT
chrII 263088 263088 CG
chrII 263091 263091 CG
chrII 263108 263108 AT
chrII 263115 263115 C
chrII 263136 263136 CG
chrII 263145 263145 AT
chrII 263147 263147 CG
chrII 263148 263148 AT
chrII 263149 263149 CG
chrII 263167 263167 T
chrII 263169 263169 C
chrII 263196 263196 C
chrII 263223 263223 CG
chrII 263227 263227 CG
chrII 263228 263228 CG
chrII 263235 263235 G
chrII 263253 263253 A
chrII 263256 263256 T
chrII 263265 263265 C
chrII 263271 263271 T
chrII 263279 263279 C
chrII 263299 263299 A
chrII 263311 263311 C
chrII 263313 263313 ACG
chrII 263319 263319 G
chrII 263325 263325 CG
chrII 263334 263334 AT
chrII 263342 263342 A
chrII 263388 263388 G
chrII 263396 263396 C
chrII 263400 263400 A
chrII 263440 263440 CG
chrII 263448 263448 CG
chrII 263465 263465 AT
chrII 263511 263511 CG
chrII 263528 263528 C
chrII 263559 263559 CG
chrII 263562 263562 AT
chrII 263565 263565 AT
chrII 263569 263569 AT
chrII 263613 263613 CG
chrII 263626 263626 CG
chrII 263628 263628 AT
chrII 263649 263649 CG
chrII 263655 263655 AT
chrII 263660 263660 AT
chrII 263661 263661 AT
chrII 263667 263667 T
chrII 263683 263683 CG
chrII 263684 263684 CG
chrII 263712 263712 CG
chrII 263727 263727 CG
chrII 263742 263742 AT
chrII 263747 263747 AT
chrII 263756 263756 CG
chrII 263760 263760 AT
chrII 263784 263784 CG
chrII 263793 263793 CG
chrII 263799 263799 AT
chrII 263808 263808 AT
chrII 263811 263811 CG
chrII 263818 263818 CG
chrII 263847 263847 T
chrII 263853 263853 G
chrII 263856 263856 G
chrII 263879 263879 CG
chrII 263893 263893 C
chrII 263928 263928 A
chrII 263934 263934 T
chrII 263937 263937 T
chrII 263950 263950 CG
chrII 263979 263979 AT
chrII 263980 263980 AT
chrII 263991 263991 AT
chrII 263994 263994 AT
chrII 263995 263995 CG
chrII 264012 264012 CG
chrII 264014 264014 AT
chrII 264021 264021 T
chrII 264036 264036 AT
chrII 264039 264039 A
chrII 264073 264073 CG
chrII 264078 264078 AT
chrII 264083 264083 A
chrII 264084 264084 C
chrII 264088 264088 C
chrII 264099 264099 C
chrII 264118 264118 CG
chrII 264120 264120 AT
chrII 264123 264123 CG
chrII 264132 264132 CG
chrII 264138 264138 AT
chrII 264141 264141 AT
chrII 264147 264147 AT
chrII 264153 264153 CG
chrII 264156 264156 CG
chrII 264162 264162 AT
chrII 264165 264165 AT
chrII 264174 264174 AT
chrII 264184 264184 CG
chrII 264186 264186 AT
chrII 264258 264258 C
chrII 264267 264267 G
chrII 264268 264268 AT
chrII 264270 264270 T
chrII 264276 264276 AT
chrII 264285 264285 G
chrII 264297 264297 C
chrII 264321 264321 G
chrII 264333 264333 AT
chrII 264336 264336 CG
chrII 264339 264339 CG
chrII 264345 264345 AT
chrII 264358 264358 CG
chrII 264372 264372 AT
chrII 264375 264375 CG
chrII 264381 264381 AT
chrII 264394 264394 AT
chrII 264396 264396 CG
chrII 264405 264405 T
chrII 264417 264417 A
chrII 264424 264424 G
chrII 264487 264487 T
chrII 264492 264492 T
chrII 264501 264501 T
chrII 264504 264504 T
chrII 264532 264532 T
chrII 264535 264535 C
chrII 264558 264558 AT
chrII 264581 264581 G
chrII 264588 264588 T
chrII 264594 264594 C
chrII 264699 264699 T
chrII 264705 264705 AT
chrII 264714 264714 CG
chrII 264723 264723 A
chrII 264729 264729 C
chrII 264732 264732 G
chrII 264768 264768 CG
chrII 264771 264771 G
chrII 264786 264786 G
chrII 264789 264789 A
chrII 264816 264816 C
chrII 264837 264837 CG
chrII 264867 264867 CG
chrII 264870 264870 CG
chrII 264882 264882 G
chrII 264891 264891 AT
chrII 264892 264892 AT
chrII 264908 264908 AT
chrII 264909 264909 AT
chrII 264915 264915 CG
chrII 264978 264978 CG
chrII 264993 264993 C
chrII 264996 264996 AG
chrII 264999 264999 G
chrII 265009 265009 AT
chrII 265011 265011 AT
chrII 265077 265077 T
chrII 265080 265080 G
chrII 265082 265082 A
chrII 265083 265083 C
chrII 265086 265086 A
chrII 265110 265110 T
chrII 265122 265122 T
chrII 265150 265150 T
chrII 265155 265155 C
chrII 265156 265156 C
chrII 265157 265157 ACT
chrII 265158 265158 ACG
chrII 265159 265159 ACT
chrII 265160 265160 ACT
chrII 265161 265161 ACG
chrII 265162 265162 CGT
chrII 265167 265167 A
chrII 265173 265173 CG
chrII 265174 265174 G
chrII 265178 265178 T
chrII 265179 265179 AT
chrII 265184 265184 C
chrII 265185 265185 T
chrII 265186 265186 AT
chrII 265187 265187 C
chrII 265190 265190 G
chrII 265191 265191 CG
chrII 265192 265192 AT
chrII 265193 265193 C
chrII 265195 265195 A
chrII 265196 265196 AC
chrII 265197 265197 T
chrII 265198 265198 CG
chrII 265199 265199 A
chrII 265200 265200 G
chrII 265201 265201 AC
chrII 265203 265203 C
chrII 265204 265204 G
chrII 265205 265205 C
chrII 265206 265206 G
chrII 265207 265207 CG
chrII 265208 265208 G
chrII 265209 265209 C
chrII 265210 265210 CG
chrII 265212 265212 C
chrII 265213 265213 T
chrII 265214 265214 ACG
chrII 265215 265215 CT
chrII 265216 265216 A
chrII 265218 265218 C
chrII 265226 265226 G
chrII 265228 265228 T
chrII 265230 265230 T
chrII 265231 265231 G
chrII 265232 265232 T
chrII 265233 265233 CG
chrII 265234 265234 AT
chrII 265235 265235 GT
chrII 265236 265236 C
chrII 265237 265237 T
chrII 265238 265238 A
chrII 265239 265239 C
chrII 265240 265240 T
chrII 265241 265241 G
chrII 265244 265244 G
chrII 265245 265245 A
chrII 265247 265247 CG
chrII 265248 265248 G
chrII 265249 265249 G
chrII 265250 265250 C
chrII 265251 265251 G
chrII 265257 265257 A
chrII 265258 265258 G
chrII 265260 265260 A
chrII 265261 265261 A
chrII 265262 265262 G
chrII 265263 265263 AC
chrII 265264 265264 C
chrII 265266 265266 T
chrII 265267 265267 C
chrII 265268 265268 AGT
chrII 265271 265271 ACGT
chrII 265272 265272 T
chrII 265273 265273 A
chrII 265274 265274 CG
chrII 265275 265275 G
chrII 265276 265276 A
chrII 265277 265277 CGT
chrII 265278 265278 AC
chrII 265279 265279 A
chrII 265281 265281 CT
chrII 265282 265282 A
chrII 265285 265285 A
chrII 265286 265286 AT
chrII 265288 265288 AT
chrII 265289 265289 CG
chrII 265290 265290 A
chrII 265291 265291 AT
chrII 265294 265294 A
chrII 265295 265295 A
chrII 265297 265297 CG
chrII 265298 265298 C
chrII 265299 265299 A
chrII 265300 265300 GT
chrII 265301 265301 AT
chrII 265302 265302 G
chrII 265303 265303 G
chrII 265304 265304 C
chrII 265305 265305 AC
chrII 265306 265306 CG
chrII 265307 265307 G
chrII 265308 265308 CG
chrII 265309 265309 CG
chrII 265310 265310 G
chrII 265311 265311 AT
chrII 265312 265312 ACT
chrII 265313 265313 GT
chrII 265314 265314 ACG
chrII 265315 265315 CG
chrII 265316 265316 T
chrII 265317 265317 AC
chrII 265318 265318 CT
chrII 265321 265321 T
chrII 265322 265322 GT
chrII 265323 265323 G
chrII 265324 265324 A
chrII 265325 265325 CGT
chrII 265326 265326 A
chrII 265327 265327 CGT
chrII 265328 265328 T
chrII 265330 265330 C
chrII 265331 265331 AGT
chrII 265332 265332 ACGT
chrII 265333 265333 AT
chrII 265334 265334 CG
chrII 265335 265335 G
chrII 265336 265336 ACG
chrII 265337 265337 AT
chrII 265338 265338 G
chrII 265339 265339 AT
chrII 265340 265340 A
chrII 265341 265341 CG
chrII 265342 265342 T
chrII 265343 265343 C
chrII 265344 265344 G
chrII 265345 265345 T
chrII 265346 265346 T
chrII 265347 265347 AT
chrII 265348 265348 ACGT
chrII 265349 265349 C
chrII 265350 265350 CGT
chrII 265351 265351 G
chrII 265352 265352 CG
chrII 265353 265353 T
chrII 265354 265354 A
chrII 265355 265355 C
chrII 265356 265356 CG
chrII 265357 265357 ACT
chrII 265358 265358 ACG
chrII 265359 265359 GT
chrII 265360 265360 ACT
chrII 265361 265361 AT
chrII 265362 265362 CG
chrII 265364 265364 A
chrII 265366 265366 G
chrII 265367 265367 CG
chrII 265369 265369 T
chrII 265370 265370 AC
chrII 265371 265371 ACGT
chrII 265372 265372 AC
chrII 265375 265375 CG
chrII 265377 265377 T
chrII 265378 265378 CT
chrII 265379 265379 A
chrII 265381 265381 AGT
chrII 265382 265382 ACGT
chrII 265383 265383 AT
chrII 265384 265384 CGT
chrII 265385 265385 A
chrII 265386 265386 A
chrII 265388 265388 C
chrII 265390 265390 T
chrII 265391 265391 GT
chrII 265392 265392 AC
chrII 265393 265393 CGT
chrII 265394 265394 ACG
chrII 265395 265395 G
chrII 265396 265396 C
chrII 265397 265397 G
chrII 265398 265398 AGT
chrII 265399 265399 AG
chrII 265400 265400 AGT
chrII 265401 265401 T
chrII 265403 265403 AT
chrII 265404 265404 A
chrII 265405 265405 G
chrII 265406 265406 AT
chrII 265407 265407 C
chrII 265408 265408 CT
chrII 265409 265409 T
chrII 265410 265410 AC
chrII 265412 265412 AT
chrII 265413 265413 ACG
chrII 265414 265414 T
chrII 265415 265415 A
chrII 265416 265416 C
chrII 265417 265417 G
chrII 265418 265418 AC
chrII 265420 265420 AC
chrII 265421 265421 ACG
chrII 265422 265422 AGT
chrII 265423 265423 ACG
chrII 265424 265424 AC
chrII 265425 265425 C
chrII 265426 265426 CG
chrII 265427 265427 C
chrII 265429 265429 AT
chrII 265430 265430 AT
chrII 265431 265431 ACGT
chrII 265432 265432 G
chrII 265433 265433 AT
chrII 265434 265434 AT
chrII 265435 265435 AGT
chrII 265437 265437 ACGT
chrII 265438 265438 AG
chrII 265439 265439 CT
chrII 265440 265440 AGT
chrII 265441 265441 AC
chrII 265444 265444 CG
chrII 265445 265445 CG
chrII 265446 265446 ACT
chrII 265447 265447 AGT
chrII 265448 265448 CG
chrII 265449 265449 AT
chrII 265450 265450 G
chrII 265452 265452 AT
chrII 265453 265453 CG
chrII 265455 265455 AC
chrII 265456 265456 AT
chrII 265461 265461 AT
chrII 265462 265462 T
chrII 265463 265463 T
chrII 265464 265464 G
chrII 265465 265465 G
chrII 265469 265469 G
chrII 265471 265471 CG
chrII 265472 265472 CG
chrII 265473 265473 AGT
chrII 265474 265474 T
chrII 265475 265475 ACGT
chrII 265477 265477 ACT
chrII 265478 265478 ACGT
chrII 265480 265480 AT
chrII 265481 265481 AT
chrII 265482 265482 T
chrII 265484 265484 A
chrII 265485 265485 CG
chrII 265486 265486 ACG
chrII 265489 265489 AT
chrII 265495 265495 ACGT
chrII 265496 265496 ACGT
chrII 265497 265497 ACGT
chrII 265498 265498 ACGT
chrII 265499 265499 CG
chrII 265500 265500 AT
chrII 265501 265501 AT
chrII 265503 265503 AT
chrII 265504 265504 CG
chrII 265505 265505 A
chrII 266173 266173 G
chrII 266174 266174 C
chrII 266175 266175 A
chrII 266176 266176 T
chrII 266177 266177 C
chrII 266181 266181 T
chrII 266182 266182 C
chrII 266183 266183 T
chrII 266185 266185 T
chrII 266189 266189 A
chrII 266212 266212 AC
chrII 266213 266213 C
chrII 266215 266215 C
chrII 266216 266216 G
chrII 266218 266218 T
chrII 266219 266219 C
chrII 266221 266221 C
chrII 266223 266223 A
chrII 266233 266233 AT
chrII 266234 266234 A
chrII 266240 266240 CG
chrII 266249 266249 T
chrII 266250 266250 AT
chrII 266370 266370 A
chrII 266371 266371 CT
chrII 266372 266372 GT
chrII 266373 266373 GT
chrII 266374 266374 GT
chrII 266375 266375 CGT
chrII 266376 266376 AGT
chrII 266377 266377 AG
chrII 266451 266451 A
chrII 266452 266452 AT
chrII 266453 266453 AT
chrII 266454 266454 AT
chrII 266455 266455 A
chrII 266457 266457 ACG
chrII 266458 266458 ACGT
chrII 266459 266459 ACGT
chrII 266460 266460 ACGT
chrII 266461 266461 AC
chrII 266462 266462 CGT
chrII 266463 266463 AT
chrII 270429 270429 G
chrII 270444 270444 A
chrII 270456 270456 G
chrII 270459 270459 C
chrII 270471 270471 A
chrII 270474 270474 G
chrII 300159 300159 A
chrII 300162 300162 A
chrII 300163 300163 A
chrII 300164 300164 T
chrII 300261 300261 T
chrII 300561 300561 T
chrII 300984 300984 T
chrII 301002 301002 C
chrII 301044 301044 T
chrII 301134 301134 T
chrII 301231 301231 G
chrII 301239 301239 C
chrII 301245 301245 G
chrII 326783 326783 A
chrII 326789 326789 T
chrII 326791 326791 C
chrII 326866 326866 G
chrII 326868 326868 A
chrII 326872 326872 C
chrII 327167 327167 T
chrII 327178 327178 G
chrII 327179 327179 G
chrII 327194 327194 G
chrII 327197 327197 G
chrII 327200 327200 G
chrII 327208 327208 A
chrII 327209 327209 C
chrII 327213 327213 G
chrII 327214 327214 AG
chrII 327215 327215 AC
chrII 327216 327216 T
chrII 327217 327217 G
chrII 327221 327221 C
chrII 327228 327228 AG
chrII 327229 327229 A
chrII 327235 327235 A
chrII 327236 327236 A
chrII 327239 327239 G
chrII 327240 327240 A
chrII 327241 327241 G
chrII 327242 327242 A
chrII 327244 327244 G
chrII 327248 327248 T
chrII 327251 327251 ACT
chrII 327252 327252 C
chrII 327253 327253 CG
chrII 327256 327256 T
chrII 327257 327257 A
chrII 327259 327259 CGT
chrII 327260 327260 CG
chrII 327261 327261 CG
chrII 327262 327262 T
chrII 327264 327264 A
chrII 327265 327265 CG
chrII 327267 327267 A
chrII 327270 327270 ACT
chrII 327273 327273 C
chrII 327274 327274 A
chrII 327276 327276 CG
chrII 327280 327280 A
chrII 327281 327281 T
chrII 327284 327284 GT
chrII 327285 327285 T
chrII 327286 327286 GT
chrII 327292 327292 T
chrII 327293 327293 T
chrII 327294 327294 A
chrII 327295 327295 G
chrII 327296 327296 AG
chrII 327297 327297 G
chrII 327298 327298 C
chrII 327300 327300 A
chrII 327302 327302 T
chrII 327306 327306 A
chrII 327307 327307 G
chrII 327311 327311 T
chrII 327314 327314 T
chrII 327315 327315 C
chrII 327317 327317 A
chrII 327323 327323 C
chrII 327324 327324 A
chrII 327325 327325 CG
chrII 327326 327326 A
chrII 327327 327327 T
chrII 327328 327328 G
chrII 327331 327331 AT
chrII 327332 327332 CG
chrII 327333 327333 G
chrII 327334 327334 G
chrII 327340 327340 G
chrII 327341 327341 C
chrII 327342 327342 AT
chrII 327343 327343 C
chrII 327347 327347 G
chrII 327348 327348 ACT
chrII 327349 327349 AT
chrII 332848 332848 C
chrII 332857 332857 C
chrII 332860 332860 G
chrII 333392 333392 A
chrII 333407 333407 C
chrII 333416 333416 T
chrII 333446 333446 C
chrII 333479 333479 A
chrII 333497 333497 C
chrII 333506 333506 C
chrII 333605 333605 G
chrII 333662 333662 T
chrII 333668 333668 T
chrII 333674 333674 T
chrII 333707 333707 C
chrII 333716 333716 C
chrII 333719 333719 C
chrII 333758 333758 T
chrII 333779 333779 T
chrII 333788 333788 T
chrII 333794 333794 A
chrII 343157 343157 C
chrII 343160 343160 T
chrII 343172 343172 G
chrII 343574 343574 C
chrII 343586 343586 T
chrII 343592 343592 C
chrII 347594 347594 AT
chrII 347595 347595 G
chrII 347596 347596 A
chrII 347597 347597 A
chrII 347598 347598 A
chrII 347599 347599 CGT
chrII 347600 347600 CG
chrII 347601 347601 GT
chrII 347602 347602 T
chrII 347687 347687 A
chrII 347690 347690 AT
chrII 347691 347691 C
chrII 347692 347692 AT
chrII 347696 347696 CG
chrII 347699 347699 AT
chrII 347700 347700 AT
chrII 347701 347701 AT
chrII 347702 347702 A
chrII 350819 350819 C
chrII 350822 350822 CT
chrII 350823 350823 T
chrII 350824 350824 CT
chrII 350825 350825 CG
chrII 350826 350826 ACT
chrII 350830 350830 C
chrII 350831 350831 C
chrII 350860 350860 C
chrII 350868 350868 AT
chrII 350877 350877 A
chrII 350893 350893 CG
chrII 350899 350899 ACGT
chrII 350900 350900 ACGT
chrII 350902 350902 C
chrII 350904 350904 AT
chrII 350905 350905 CGT
chrII 350906 350906 AC
chrII 353586 353586 T
chrII 353590 353590 G
chrII 353591 353591 ACT
chrII 353592 353592 AGT
chrII 353593 353593 CT
chrII 353594 353594 CT
chrII 353595 353595 T
chrII 353597 353597 A
chrII 353598 353598 T
chrII 353599 353599 A
chrII 353619 353619 C
chrII 353620 353620 G
chrII 353621 353621 C
chrII 353622 353622 G
chrII 353623 353623 C
chrII 353624 353624 G
chrII 353625 353625 C
chrII 353626 353626 G
chrII 353627 353627 C
chrII 353628 353628 G
chrII 353629 353629 C
chrII 353630 353630 G
chrII 353631 353631 C
chrII 353632 353632 G
chrII 353633 353633 C
chrII 353634 353634 G
chrII 353635 353635 AC
chrII 353636 353636 A
chrII 353637 353637 C
chrII 353638 353638 A
chrII 353639 353639 C
chrII 353640 353640 A
chrII 353641 353641 C
chrII 353643 353643 C
chrII 353644 353644 A
chrII 353645 353645 C
chrII 353648 353648 A
chrII 353649 353649 A
chrII 353650 353650 T
chrII 353660 353660 A
chrII 353661 353661 AC
chrII 353662 353662 CG
chrII 353663 353663 CT
chrII 353664 353664 C
chrII 372331 372331 C
chrII 372333 372333 T
chrII 372349 372349 T
chrII 372351 372351 C
chrII 372369 372369 T
chrII 405852 405852 A
chrII 405853 405853 G
chrII 405855 405855 A
chrII 405856 405856 G
chrII 405862 405862 T
chrII 405863 405863 T
chrII 405865 405865 C
chrII 405866 405866 A
chrII 405867 405867 G
chrII 405869 405869 A
chrII 405870 405870 GT
chrII 405871 405871 T
chrII 405872 405872 T
chrII 405873 405873 ACG
chrII 405874 405874 GT
chrII 405875 405875 ACT
chrII 405876 405876 A
chrII 405877 405877 T
chrII 405950 405950 AT
chrII 405951 405951 C
chrII 405952 405952 G
chrII 405953 405953 A
chrII 405954 405954 ACT
chrII 405955 405955 AC
chrII 405956 405956 ACGT
chrII 405957 405957 ACG
chrII 405958 405958 ACT
chrII 405959 405959 AG
chrII 405960 405960 T
chrII 405962 405962 AGT
chrII 405963 405963 AT
chrII 405965 405965 AT
chrII 405966 405966 AGT
chrII 406033 406033 A
chrII 406034 406034 A
chrII 406039 406039 CGT
chrII 406040 406040 ACGT
chrII 406041 406041 ACGT
chrII 406042 406042 AGT
chrII 406043 406043 ACGT
chrII 406044 406044 ACGT
chrII 406045 406045 AGT
chrII 406046 406046 C
chrII 406047 406047 G
chrII 406048 406048 T
chrII 406051 406051 AT
chrII 406052 406052 G
chrII 406063 406063 T
chrII 406064 406064 A
chrII 414201 414201 T
chrII 414203 414203 G
chrII 414204 414204 C
chrII 414210 414210 G
chrII 414327 414327 AT
chrII 414330 414330 AT
chrII 414345 414345 AT
chrII 414375 414375 G
chrII 414393 414393 G
chrII 414402 414402 A
chrII 414423 414423 G
chrII 414435 414435 G
chrII 414477 414477 CG
chrII 414495 414495 AT
chrII 414504 414504 AT
chrII 414549 414549 CG
chrII 414567 414567 AT
chrII 414573 414573 AT
chrII 414588 414588 A
chrII 414603 414603 G
chrII 414612 414612 T
chrII 414621 414621 G
chrII 414681 414681 G
chrII 414705 414705 A
chrII 414714 414714 A
chrII 414744 414744 CG
chrII 414747 414747 G
chrII 427764 427764 A
chrII 427765 427765 G
chrII 427766 427766 A
chrII 427776 427776 G
chrII 427812 427812 G
chrII 427834 427834 CG
chrII 427842 427842 CG
chrII 427848 427848 AT
chrII 427857 427857 G
chrII 427869 427869 A
chrII 427872 427872 A
chrII 427875 427875 A
chrII 427896 427896 A
chrII 427908 427908 G
chrII 427920 427920 A
chrII 427923 427923 A
chrII 427989 427989 T
chrII 427990 427990 C
chrII 427992 427992 G
chrII 427998 427998 A
chrII 428071 428071 A
chrII 428109 428109 A
chrII 428112 428112 C
chrII 428352 428352 G
chrII 428370 428370 C
chrII 428376 428376 C
chrII 428403 428403 G
chrII 428497 428497 CT
chrII 428498 428498 C
chrII 428499 428499 A
chrII 428522 428522 T
chrII 428575 428575 C
chrII 428576 428576 A
chrII 428577 428577 T
chrII 428580 428580 C
chrII 428691 428691 G
chrII 428702 428702 C
chrII 428706 428706 C
chrII 428805 428805 A
chrII 428832 428832 A
chrII 428833 428833 C
chrII 428897 428897 G
chrII 428901 428901 C
chrII 428925 428925 A
chrII 428959 428959 T
chrII 428967 428967 T
chrII 428981 428981 A
chrII 428982 428982 A
chrII 429584 429584 A
chrII 429597 429597 A
chrII 429599 429599 A
chrII 429614 429614 G
chrII 429615 429615 A
chrII 429616 429616 C
chrII 429626 429626 A
chrII 429662 429662 A
chrII 429684 429684 CG
chrII 429692 429692 A
chrII 429698 429698 AT
chrII 429707 429707 CG
chrII 429719 429719 G
chrII 429722 429722 G
chrII 429725 429725 AT
chrII 429746 429746 CG
chrII 429758 429758 CG
chrII 429803 429803 A
chrII 429809 429809 A
chrII 429824 429824 T
chrII 429839 429839 C
chrII 429840 429840 T
chrII 429842 429842 A
chrII 429848 429848 G
chrII 429854 429854 AT
chrII 429855 429855 T
chrII 429921 429921 T
chrII 429959 429959 G
chrII 429962 429962 T
chrII 430202 430202 A
chrII 430220 430220 T
chrII 430226 430226 T
chrII 430253 430253 T
chrII 430347 430347 AG
chrII 430348 430348 T
chrII 430349 430349 G
chrII 430372 430372 A
chrII 430425 430425 A
chrII 430426 430426 C
chrII 430427 430427 C
chrII 430430 430430 T
chrII 430541 430541 A
chrII 430552 430552 T
chrII 430556 430556 T
chrII 430655 430655 T
chrII 430682 430682 T
chrII 430683 430683 T
chrII 430712 430712 G
chrII 430727 430727 G
chrII 430747 430747 AC
chrII 430751 430751 T
chrII 430765 430765 AT
chrII 430769 430769 C
chrII 430775 430775 G
chrII 430793 430793 A
chrII 430796 430796 A
chrII 430809 430809 A
chrII 430817 430817 C
chrII 430831 430831 G
chrII 430832 430832 G
chrII 430888 430888 G
chrII 430892 430892 T
chrII 430907 430907 A
chrII 430908 430908 A
chrII 430937 430937 CG
chrII 430938 430938 CG
chrII 430940 430940 T
chrII 464008 464008 T
chrII 464009 464009 G
chrII 464010 464010 C
chrII 464011 464011 A
chrII 464012 464012 A
chrII 464013 464013 AGT
chrII 464015 464015 A
chrII 464016 464016 AGT
chrII 464017 464017 AC
chrII 464018 464018 AT
chrII 464019 464019 AGT
chrII 464020 464020 AC
chrII 464021 464021 AC
chrII 464022 464022 ACG
chrII 464023 464023 AC
chrII 464024 464024 C
chrII 464025 464025 ACG
chrII 464026 464026 AC
chrII 464027 464027 C
chrII 464028 464028 ACG
chrII 464029 464029 AC
chrII 464030 464030 C
chrII 464031 464031 ACG
chrII 464032 464032 AC
chrII 464033 464033 C
chrII 464034 464034 ACG
chrII 464035 464035 AC
chrII 464037 464037 ACG
chrII 464038 464038 C
chrII 464040 464040 ACG
chrII 464041 464041 CG
chrII 464042 464042 C
chrII 464043 464043 ACG
chrII 464044 464044 C
chrII 464046 464046 ACG
chrII 464047 464047 C
chrII 464049 464049 ACG
chrII 464050 464050 C
chrII 464052 464052 ACG
chrII 464053 464053 C
chrII 464055 464055 ACG
chrII 464056 464056 C
chrII 464058 464058 CG
chrII 464059 464059 C
chrII 464061 464061 C
chrII 464062 464062 ACG
chrII 464063 464063 AT
chrII 464064 464064 C
chrII 464065 464065 CG
chrII 464066 464066 AC
chrII 464067 464067 AC
chrII 464068 464068 CG
chrII 464069 464069 ACGT
chrII 464070 464070 ACGT
chrII 464071 464071 CG
chrII 464072 464072 ACGT
chrII 464073 464073 ACGT
chrII 464074 464074 CG
chrII 464075 464075 ACGT
chrII 464076 464076 ACGT
chrII 464077 464077 ACG
chrII 464078 464078 ACGT
chrII 464079 464079 ACGT
chrII 464080 464080 CG
chrII 464081 464081 ACGT
chrII 464082 464082 ACT
chrII 464083 464083 ACG
chrII 464084 464084 ACGT
chrII 464085 464085 ACGT
chrII 464086 464086 CG
chrII 464087 464087 ACG
chrII 464088 464088 ACT
chrII 464089 464089 ACG
chrII 464090 464090 AT
chrII 464091 464091 AC
chrII 464092 464092 CG
chrII 464093 464093 A
chrII 464094 464094 AC
chrII 464095 464095 CG
chrII 464096 464096 A
chrII 464097 464097 AC
chrII 464098 464098 CG
chrII 464099 464099 A
chrII 464100 464100 AC
chrII 464101 464101 CG
chrII 464102 464102 CT
chrII 464103 464103 C
chrII 464104 464104 ACT
chrII 464105 464105 AGT
chrII 464106 464106 AGT
chrII 464107 464107 C
chrII 464108 464108 G
chrII 464109 464109 T
chrII 464112 464112 T
chrII 464118 464118 C
chrII 464127 464127 C
chrII 464130 464130 T
chrII 464133 464133 C
chrII 464145 464145 C
chrII 464151 464151 AT
chrII 464157 464157 C
chrII 464160 464160 T
chrII 464169 464169 A
chrII 464175 464175 A
chrII 464178 464178 C
chrII 464184 464184 T
chrII 464190 464190 C
chrII 464193 464193 T
chrII 464196 464196 T
chrII 464199 464199 C
chrII 464208 464208 C
chrII 464211 464211 A
chrII 464214 464214 C
chrII 464217 464217 AT
chrII 464220 464220 C
chrII 464223 464223 A
chrII 464226 464226 A
chrII 464229 464229 A
chrII 464235 464235 AC
chrII 464241 464241 CT
chrII 464247 464247 AC
chrII 464250 464250 AC
chrII 464253 464253 A
chrII 464259 464259 T
chrII 464262 464262 C
chrII 464265 464265 A
chrII 464268 464268 C
chrII 464271 464271 T
chrII 464277 464277 T
chrII 464283 464283 T
chrII 477665 477665 T
chrII 477666 477666 A
chrII 477667 477667 C
chrII 477670 477670 A
chrII 478432 478432 T
chrII 478504 478504 T
chrII 479049 479049 G
chrII 479050 479050 A
chrII 479051 479051 G
chrII 479053 479053 T
chrII 541440 541440 G
chrII 541441 541441 T
chrII 541442 541442 C
chrII 541443 541443 G
chrII 541445 541445 CT
chrII 541446 541446 G
chrII 541447 541447 C
chrII 541448 541448 AT
chrII 541449 541449 G
chrII 541450 541450 C
chrII 541451 541451 AT
chrII 541452 541452 G
chrII 541453 541453 C
chrII 541454 541454 AT
chrII 541455 541455 G
chrII 541456 541456 C
chrII 541457 541457 AC
chrII 541458 541458 A
chrII 541459 541459 C
chrII 541460 541460 AT
chrII 541461 541461 G
chrII 541462 541462 C
chrII 541463 541463 AT
chrII 541464 541464 CG
chrII 541465 541465 C
chrII 541466 541466 AT
chrII 541467 541467 CG
chrII 541468 541468 C
chrII 541469 541469 AT
chrII 541470 541470 CG
chrII 541471 541471 C
chrII 541472 541472 AT
chrII 541473 541473 CG
chrII 541474 541474 C
chrII 541475 541475 AT
chrII 541476 541476 CG
chrII 541477 541477 C
chrII 541478 541478 AT
chrII 541479 541479 CG
chrII 541480 541480 C
chrII 541481 541481 T
chrII 541482 541482 CG
chrII 541483 541483 C
chrII 541484 541484 T
chrII 541485 541485 CG
chrII 541486 541486 C
chrII 541487 541487 T
chrII 541488 541488 CG
chrII 541489 541489 C
chrII 541490 541490 T
chrII 541491 541491 CG
chrII 541492 541492 C
chrII 541493 541493 AT
chrII 541494 541494 CG
chrII 541495 541495 C
chrII 541496 541496 T
chrII 541497 541497 CG
chrII 541498 541498 C
chrII 541499 541499 T
chrII 541500 541500 G
chrII 541501 541501 C
chrII 541502 541502 T
chrII 541503 541503 CG
chrII 541504 541504 AC
chrII 541505 541505 T
chrII 541506 541506 G
chrII 541507 541507 AC
chrII 541508 541508 AT
chrII 541509 541509 G
chrII 541510 541510 AC
chrII 541511 541511 AT
chrII 541512 541512 G
chrII 541513 541513 AC
chrII 541514 541514 AT
chrII 541515 541515 G
chrII 541516 541516 AC
chrII 541517 541517 AT
chrII 541518 541518 G
chrII 541519 541519 AC
chrII 541520 541520 AT
chrII 541521 541521 G
chrII 541522 541522 AC
chrII 541523 541523 ACG
chrII 541524 541524 T
chrII 541525 541525 ACT
chrII 541526 541526 C
chrII 541528 541528 A
chrII 541530 541530 AT
chrII 541531 541531 G
chrII 541585 541585 C
chrII 541591 541591 T
chrII 541593 541593 G
chrII 541594 541594 T
chrII 541597 541597 C
chrII 541602 541602 A
chrII 541603 541603 T
chrII 541604 541604 T
chrII 541608 541608 A
chrII 541624 541624 G
chrII 541635 541635 CG
chrII 541640 541640 T
chrII 541641 541641 A
chrII 591711 591711 T
chrII 591751 591751 A
chrII 591757 591757 C
chrII 592069 592069 C
chrII 592282 592282 A
chrII 592294 592294 G
chrII 592396 592396 A
chrII 592419 592419 A
chrII 592422 592422 T
chrII 604944 604944 T
chrII 604947 604947 C
chrII 604962 604962 C
chrII 605039 605039 A
chrII 605040 605040 G
chrII 605058 605058 C
chrII 605064 605064 G
chrII 605088 605088 A
chrII 605100 605100 G
chrII 605103 605103 A
chrII 605145 605145 T
chrII 605151 605151 T
chrII 605154 605154 G
chrII 605211 605211 A
chrII 605214 605214 C
chrII 605223 605223 C
chrII 605266 605266 C
chrII 605268 605268 A
chrII 605274 605274 A
chrII 605292 605292 T
chrII 605295 605295 A
chrII 605316 605316 G
chrII 605340 605340 T
chrII 605352 605352 C
chrII 605379 605379 G
chrII 605394 605394 T
chrII 605403 605403 A
chrII 605430 605430 C
chrII 605448 605448 T
chrII 605454 605454 A
chrII 606664 606664 A
chrII 606672 606672 T
chrII 606690 606690 A
chrII 606732 606732 T
chrII 606741 606741 C
chrII 606744 606744 C
chrII 606754 606754 A
chrII 606825 606825 C
chrII 606846 606846 C
chrII 606861 606861 C
chrII 606909 606909 C
chrII 606910 606910 T
chrII 606912 606912 G
chrII 606918 606918 G
chrII 606930 606930 G
chrII 606954 606954 T
chrII 606957 606957 A
chrII 607014 607014 C
chrII 607020 607020 C
chrII 607035 607035 C
chrII 607077 607077 T
chrII 607080 607080 C
chrII 607110 607110 A
chrII 607113 607113 T
chrII 607131 607131 C
chrII 627313 627313 G
chrII 627316 627316 T
chrII 627355 627355 A
chrII 642994 642994 CT
chrII 642995 642995 GT
chrII 642996 642996 CG
chrII 642997 642997 T
chrII 642998 642998 T
chrII 642999 642999 T
chrII 643002 643002 T
chrII 643004 643004 G
chrII 643005 643005 A
chrII 643081 643081 G
chrII 643082 643082 AT
chrII 643083 643083 G
chrII 643084 643084 T
chrII 643085 643085 A
chrII 643480 643480 T
chrII 643482 643482 T
chrII 643483 643483 C
chrII 643484 643484 C
chrII 643485 643485 C
chrII 643487 643487 C
chrII 643500 643500 A
chrII 643501 643501 G
chrII 643502 643502 A
chrII 643504 643504 G
chrII 643505 643505 A
chrII 643511 643511 A
chrII 643528 643528 G
chrII 643530 643530 G
chrII 643532 643532 G
chrII 643535 643535 T
chrII 643561 643561 T
chrII 643564 643564 T
chrII 643566 643566 C
chrII 643567 643567 A
chrII 643573 643573 A
chrII 643574 643574 C
chrII 643575 643575 A
chrII 643578 643578 C
chrII 643579 643579 T
chrII 643596 643596 AT
chrII 643615 643615 CG
chrII 643631 643631 A
chrII 643637 643637 T
chrII 643677 643677 AT
chrII 643686 643686 CG
chrII 643687 643687 AT
chrII 643693 643693 T
chrII 643694 643694 AT
chrII 643696 643696 GT
chrII 643698 643698 C
chrII 643699 643699 A
chrII 643701 643701 G
chrII 643705 643705 CG
chrII 643716 643716 CG
chrII 643721 643721 C
chrII 643754 643754 AT
chrII 643755 643755 AT
chrII 643779 643779 AT
chrII 643780 643780 CG
chrII 643797 643797 CG
chrII 643808 643808 AT
chrII 643809 643809 CGT
chrII 643827 643827 AT
chrII 643833 643833 AT
chrII 643839 643839 CG
chrII 643859 643859 ACG
chrII 643860 643860 ACGT
chrII 643861 643861 ACGT
chrII 643862 643862 ACG
chrII 643863 643863 ACGT
chrII 643864 643864 ACGT
chrII 643865 643865 CGT
chrII 643866 643866 T
chrII 643868 643868 AT
chrII 643869 643869 AT
chrII 645155 645155 T
chrII 645157 645157 C
chrII 645158 645158 CT
chrII 645159 645159 CGT
chrII 645160 645160 AT
chrII 645161 645161 AC
chrII 645163 645163 GT
chrII 645164 645164 CG
chrII 645165 645165 ACG
chrII 645166 645166 GT
chrII 645173 645173 G
chrII 645198 645198 T
chrII 645200 645200 C
chrII 645231 645231 CG
chrII 645232 645232 T
chrII 645233 645233 G
chrII 645239 645239 A
chrII 645240 645240 AGT
chrII 645241 645241 ACT
chrII 645242 645242 G
chrII 645243 645243 ACG
chrII 645244 645244 ACGT
chrII 645245 645245 G
chrII 645246 645246 A
chrII 645247 645247 ACT
chrII 645248 645248 AT
chrII 645249 645249 ACGT
chrII 645250 645250 GT
chrII 645251 645251 T
chrII 645254 645254 AT
chrII 646103 646103 C
chrII 646107 646107 T
chrII 646111 646111 T
chrII 646115 646115 C
chrII 646119 646119 C
chrII 659273 659273 C
chrII 659280 659280 A
chrII 659286 659286 A
chrII 659325 659325 CG
chrII 659330 659330 CG
chrII 659607 659607 T
chrII 659613 659613 G
chrII 659625 659625 T
chrII 659652 659652 C
chrII 659661 659661 T
chrII 659691 659691 A
chrII 659709 659709 CG
chrII 659721 659721 AT
chrII 659796 659796 A
chrII 659802 659802 G
chrII 659808 659808 A
chrII 659832 659832 A
chrII 659838 659838 G
chrII 659850 659850 T
chrII 660219 660219 G
chrII 660225 660225 T
chrII 660237 660237 G
chrII 660279 660279 CG
chrII 660303 660303 CG
chrII 660312 660312 AT
chrII 660324 660324 A
chrII 660336 660336 C
chrII 660386 660386 AT
chrII 660411 660411 AT
chrII 660426 660426 AT
chrII 660435 660435 G
chrII 660456 660456 G
chrII 660463 660463 C
chrII 660464 660464 G
chrII 660572 660572 AT
chrII 660575 660575 AT
chrII 660594 660594 AT
chrII 660618 660618 C
chrII 660627 660627 T
chrII 660639 660639 C
chrII 660728 660728 AT
chrII 660753 660753 CG
chrII 660759 660759 AT
chrII 660804 660804 G
chrII 660819 660819 T
chrII 660822 660822 A
chrII 660885 660885 AT
chrII 660930 660930 CG
chrII 660939 660939 AT
chrII 660948 660948 CG
chrII 661287 661287 T
chrII 661299 661299 T
chrII 661308 661308 G
chrII 661341 661341 AT
chrII 661350 661350 AT
chrII 661365 661365 AT
chrII 661425 661425 G
chrII 661434 661434 G
chrII 661446 661446 T
chrII 661476 661476 C
chrII 661491 661491 C
chrII 661497 661497 G
chrII 661542 661542 CG
chrII 661743 661743 CG
chrII 661758 661758 AT
chrII 661761 661761 CG
chrII 661842 661842 A
chrII 661851 661851 G
chrII 661878 661878 A
chrII 661962 661962 AT
chrII 661967 661967 CG
chrII 661968 661968 CG
chrII 701997 701997 T
chrII 702000 702000 T
chrII 702001 702001 A
chrII 702002 702002 A
chrII 702003 702003 AT
chrII 702006 702006 T
chrII 702007 702007 G
chrII 702008 702008 C
chrII 702013 702013 G
chrII 702014 702014 C
chrII 702020 702020 C
chrII 702021 702021 G
chrII 702041 702041 G
chrII 702042 702042 C
chrII 702043 702043 A
chrII 702044 702044 C
chrII 702045 702045 G
chrII 702046 702046 C
chrII 702048 702048 A
chrII 702049 702049 T
chrII 702050 702050 G
chrII 702051 702051 CT
chrII 702052 702052 AG
chrII 702053 702053 CT
chrII 702055 702055 A
chrII 702056 702056 GT
chrII 702058 702058 T
chrII 702059 702059 A
chrII 702060 702060 T
chrII 780359 780359 A
chrII 780362 780362 A
chrII 780365 780365 G
chrII 780371 780371 G
chrII 780374 780374 G
chrII 780377 780377 G
chrII 780382 780382 T
chrII 780383 780383 A
chrII 780386 780386 G
chrII 780389 780389 A
chrII 780390 780390 T
chrII 780391 780391 T
chrII 780392 780392 A
chrII 780395 780395 G
chrII 780401 780401 G
chrII 780404 780404 A
chrII 780410 780410 A
chrII 780413 780413 A
chrII 780415 780415 AT
chrII 780416 780416 ACG
chrII 780417 780417 CG
chrII 780422 780422 G
chrII 780425 780425 G
chrII 780428 780428 A
chrII 780431 780431 G
chrII 780434 780434 G
chrII 780443 780443 G
chrII 780446 780446 A
chrII 780449 780449 A
chrII 780458 780458 A
chrII 780461 780461 A
chrII 780464 780464 AT
chrII 780467 780467 A
chrII 780470 780470 G
chrII 780471 780471 AG
chrII 801699 801699 A
chrII 801719 801719 C
chrII 801720 801720 G
chrII 801727 801727 G
chrII 801782 801782 T
chrII 801905 801905 G
chrII 801913 801913 T
chrII 801920 801920 T
chrII 804872 804872 G
chrII 804873 804873 C
chrII 804874 804874 C
chrII 804878 804878 G
chrII 804879 804879 T
chrII 804935 804935 C
chrII 804937 804937 A
chrII 804940 804940 A
chrII 804941 804941 T
chrII 804944 804944 A
chrII 804960 804960 G
chrII 805021 805021 A
chrII 805045 805045 A
chrII 805115 805115 T
chrII 805184 805184 A
chrII 805208 805208 G
chrII 805280 805280 T
chrII 805285 805285 C
chrII 805343 805343 T
chrII 805364 805364 C
chrII 805365 805365 A
chrII 805374 805374 G
chrII 805383 805383 C
chrII 805404 805404 G
chrII 805405 805405 T
chrII 805407 805407 T
chrII 805419 805419 AT
chrII 805422 805422 CG
chrII 805431 805431 CG
chrII 805440 805440 T
chrII 805444 805444 G
chrII 805572 805572 C
chrII 805599 805599 T
chrII 805608 805608 T
chrII 805698 805698 T
chrII 805731 805731 T
chrII 805737 805737 A
chrII 805740 805740 A
chrII 805770 805770 G
chrII 805814 805814 CG
chrII 805815 805815 CG
chrII 805818 805818 CG
chrII 805820 805820 AT
chrII 805821 805821 AT
chrII 805824 805824 CG
chrII 806263 806263 G
chrII 806749 806749 C
chrII 806766 806766 C
chrII 806964 806964 A
chrII 807117 807117 G
chrII 807151 807151 C
chrII 807206 807206 G
chrII 807267 807267 C
chrII 807325 807325 G
chrII 807397 807397 A
chrII 807502 807502 T
chrII 807505 807505 G
chrII 807590 807590 A
chrII 807614 807614 C
chrII 807757 807757 T
chrII 807759 807759 C
chrII 807761 807761 C
chrII 807777 807777 T
chrII 807807 807807 T
chrII 807820 807820 A
chrII 807828 807828 C
chrII 807856 807856 C
chrII 807867 807867 T
chrII 807895 807895 G
chrII 807912 807912 G
chrII 807922 807922 T
chrII 807935 807935 T
chrII 807941 807941 A
chrII 807970 807970 C
chrII 807985 807985 A
chrII 808042 808042 G
chrII 808055 808055 C
chrII 808096 808096 A
chrII 808127 808127 A
chrII 808218 808218 T
chrII 808241 808241 T
chrII 808242 808242 G
chrII 808261 808261 A
chrII 808293 808293 C
chrII 808308 808308 A
chrII 808348 808348 C
chrII 808367 808367 A
chrII 808369 808369 C
chrII 808395 808395 C
chrII 808408 808408 T
chrII 808409 808409 G
chrII 808441 808441 A
chrII 808510 808510 A
chrII 808577 808577 T
chrII 808604 808604 C
chrII 808618 808618 A
chrII 808627 808627 G
chrII 808656 808656 A
chrII 808759 808759 G
chrII 808760 808760 C
chrII 808761 808761 A
chrII 808763 808763 T
chrII 808764 808764 A
chrII 808769 808769 A
chrII 808874 808874 C
chrII 808975 808975 A
chrII 808981 808981 T
chrII 808982 808982 G
chrII 808983 808983 C
chrII 809016 809016 C
chrII 809021 809021 G
chrII 809022 809022 G
chrII 809024 809024 AT
chrII 809028 809028 T
chrII 809030 809030 C
chrII 809040 809040 CG
chrII 809046 809046 T
chrII 809055 809055 T
chrII 809066 809066 AT
chrII 809077 809077 T
chrII 809080 809080 CG
chrII 809083 809083 C
chrII 809089 809089 CG
chrII 809092 809092 AT
chrII 809095 809095 AT
chrII 809104 809104 CG
chrII 809105 809105 CG
chrII 809106 809106 G
chrII 809107 809107 A
chrII 809108 809108 T
chrII 809113 809113 T
chrII 809126 809126 A
chrII 809129 809129 T
chrII 809133 809133 C
chrII 809134 809134 CG
chrII 809149 809149 T
chrII 809152 809152 AT
chrII 809153 809153 C
chrII 809158 809158 CG
chrII 809164 809164 AT
chrII 809170 809170 T
chrII 809176 809176 A
chrII 809179 809179 C
chrII 809194 809194 T
chrII 809197 809197 AT
chrII 809200 809200 AT
chrII 809210 809210 AT
chrII 809211 809211 AT
chrII 809212 809212 CG
chrII 809220 809220 CG
chrII 809221 809221 T
chrII 809227 809227 C
chrII 809233 809233 G
chrII 809239 809239 T
chrII 809245 809245 G
chrII 809246 809246 A
chrII 809248 809248 C
chrII 809252 809252 G
chrII 809254 809254 T
chrII 809260 809260 G
chrII 809263 809263 T
chrII 809275 809275 T
chrII 809281 809281 T
chrII 809290 809290 T
chrII 809299 809299 AT
chrII 809306 809306 AT
chrII 809308 809308 AT
chrII 809320 809320 CG
chrII 809332 809332 AT
chrII 809335 809335 T
chrII 809341 809341 AT
chrII 809355 809355 CG
chrII 809364 809364 G
chrII 809365 809365 A
chrII 809371 809371 AT
chrII 809374 809374 T
chrII 809377 809377 CG
chrII 809380 809380 G
chrII 809390 809390 CG
chrII 809391 809391 AT
chrII 809392 809392 AT
chrII 809394 809394 T
chrII 809395 809395 T
chrII 809411 809411 AT
chrII 809416 809416 AT
chrII 809420 809420 CG
chrII 809422 809422 AT
chrII 809423 809423 CG
chrII 809424 809424 AT
chrII 809425 809425 AT
chrII 809427 809427 CG
chrII 809439 809439 C
chrII 809444 809444 AT
chrII 809451 809451 CG
chrII 809454 809454 AT
chrII 809455 809455 CG
chrII 809468 809468 A
chrII 809472 809472 T
chrII 809484 809484 AG
chrII 809485 809485 AG
chrII 809486 809486 C
chrII 809514 809514 C
chrII 809667 809667 G
chrII 809668 809668 G
chrII 809675 809675 A
chrII 809676 809676 G
chrII 809685 809685 G
chrII 809686 809686 A
chrII 809792 809792 C
chrII 809793 809793 C
chrII 809794 809794 T
chrII 809795 809795 A
chrII 809796 809796 A
chrII 809797 809797 A
chrII 809812 809812 G
chrII 809813 809813 AC
chrII 809814 809814 A
chrII 809923 809923 G
chrII 809924 809924 G
chrII 809938 809938 A
chrII 809952 809952 C
chrII 809956 809956 C
chrII 809957 809957 A
chrII 809958 809958 T
chrII 809965 809965 G
chrII 809979 809979 T
chrII 810009 810009 C
chrII 810014 810014 C
chrII 810019 810019 T
chrII 810077 810077 CG
chrII 810120 810120 CG
chrII 810121 810121 A
chrII 810122 810122 C
chrII 810123 810123 A
chrII 810124 810124 CG
chrII 810125 810125 C
chrII 810126 810126 C
chrII 810129 810129 G
chrII 810130 810130 T
chrII 810131 810131 A
chrII 810153 810153 C
chrII 810160 810160 T
chrII 810163 810163 A
chrII 810186 810186 A
chrII 810204 810204 AT
chrII 810206 810206 A
chrII 810212 810212 CG
chrII 810213 810213 AT
chrII 810216 810216 T
chrII 810221 810221 G
chrII 810249 810249 G
chrII 810262 810262 CT
chrII 810286 810286 AT
chrII 810340 810340 AT
chrII 810344 810344 CG
chrII 810350 810350 CG
chrII 810351 810351 AT
chrII 810353 810353 T
chrII 810359 810359 T
chrII 810363 810363 A
chrII 810367 810367 C
chrII 810385 810385 A
chrII 810411 810411 AT
chrII 810414 810414 CG
chrII 810416 810416 AT
chrII 810417 810417 C
chrII 810420 810420 G
chrII 810433 810433 AT
chrII 810435 810435 T
chrII 810439 810439 G
chrII 810444 810444 CG
chrII 810451 810451 A
chrII 810461 810461 C
chrII 810487 810487 ACT
chrII 810490 810490 AT
chrII 810506 810506 CG
chrII 810508 810508 A
chrII 810515 810515 AT
chrII 810532 810532 A
chrII 810538 810538 G
chrII 810547 810547 AT
chrII 810548 810548 AT
chrII 810571 810571 T
chrII 810577 810577 G
chrII 810598 810598 CG
chrII 810601 810601 AT
chrII 810602 810602 AT
chrII 810604 810604 T
chrII 810607 810607 A
chrII 810610 810610 AT
chrII 810616 810616 AT
chrII 810628 810628 AT
chrII 810629 810629 AT
chrII 810630 810630 C
chrII 810631 810631 T
chrII 810632 810632 G
chrII 810633 810633 G
chrII 810634 810634 C
chrII 810635 810635 C
chrII 810642 810642 T
chrII 810646 810646 C
chrII 810649 810649 G
chrII 810694 810694 AT
chrII 810792 810792 G
chrII 810795 810795 CT
chrII 810799 810799 G
chrII 810823 810823 AT
chrII 810834 810834 G
chrII 810836 810836 A
chrII 810838 810838 G
chrII 810844 810844 T
chrII 810868 810868 CG
chrII 810873 810873 AT
chrII 810875 810875 A
chrII 810883 810883 CG
chrII 810889 810889 CG
chrII 810905 810905 C
chrII 810917 810917 T
chrII 810931 810931 G
chrII 810934 810934 A
chrII 810939 810939 A
chrII 810943 810943 A
chrII 810975 810975 CG
chrII 810976 810976 CG
chrII 810991 810991 CG
chrII 810994 810994 CG
chrII 811000 811000 AT
chrII 811005 811005 CG
chrII 811006 811006 AT
chrII 811018 811018 T
chrII 811027 811027 CG
chrII 811031 811031 C
chrII 811045 811045 CG
chrII 811053 811053 T
chrII 811055 811055 C
chrII 811058 811058 A
chrII 811067 811067 CG
chrII 811068 811068 T
chrII 811069 811069 CG
chrII 811081 811081 G
chrII 811103 811103 AT
chrII 811108 811108 G
chrII 811110 811110 T
chrII 811119 811119 T
chrII 811129 811129 CG
chrII 811142 811142 CG
chrII 811143 811143 CG
chrII 811146 811146 AT
chrII 811152 811152 CG
chrII 811153 811153 A
chrII 811169 811169 G
chrII 811189 811189 G
chrII 811192 811192 AT
chrII 811202 811202 G
chrII 811206 811206 AT
chrII 811225 811225 AT
chrII 811227 811227 AT
chrII 811237 811237 CG
chrII 811258 811258 C
chrII 811264 811264 C
chrII 811269 811269 G
chrII 811273 811273 C
chrII 811280 811280 C
chrII 811288 811288 C
chrII 811294 811294 T
chrII 811299 811299 T
chrII 811318 811318 C
chrII 811330 811330 C
chrII 811331 811331 G
chrII 811337 811337 A
chrII 811342 811342 AT
chrII 811372 811372 CG
chrII 811375 811375 A
chrII 811389 811389 C
chrII 811401 811401 A
chrII 811405 811405 G
chrII 811406 811406 G
chrII 811414 811414 AT
chrII 811415 811415 A
chrII 811431 811431 C
chrII 811432 811432 AT
chrII 811438 811438 CG
chrII 811447 811447 CG
chrII 811450 811450 AT
chrII 811458 811458 C
chrII 811462 811462 G
chrII 811464 811464 C
chrII 811471 811471 AT
chrII 811488 811488 AT
chrII 811519 811519 A
chrII 811521 811521 AT
chrII 811525 811525 A
chrII 811535 811535 AT
chrII 811551 811551 CG
chrII 811552 811552 C
chrII 811554 811554 AT
chrII 811555 811555 G
chrII 811556 811556 CG
chrII 811557 811557 C
chrII 811558 811558 T
chrII 811559 811559 A
chrII 811560 811560 C
chrII 811561 811561 AT
chrII 811562 811562 G
chrII 811575 811575 T
chrII 811613 811613 A
chrII 811614 811614 G
chrII 811628 811628 AT
chrII 811635 811635 CG
chrII 811639 811639 A
chrII 811650 811650 A
chrII 811653 811653 CG
chrII 811662 811662 A
chrII 811678 811678 AT
chrII 811686 811686 AT
chrII 811694 811694 AT
chrII 811708 811708 A
chrII 811712 811712 T
chrII 811715 811715 A
chrII 811755 811755 CG
chrII 811775 811775 AT
chrII 811782 811782 AT
chrII 811790 811790 AT
chrII 811842 811842 C
chrII 811843 811843 G
chrII 811844 811844 T
chrII 811863 811863 G
chrII 811871 811871 G
chrII 811876 811876 A
chrII 811885 811885 T
chrII 811888 811888 A
chrII 811891 811891 A
chrII 811898 811898 T
chrII 811903 811903 T
chrII 811927 811927 G
chrII 811930 811930 G
chrII 811932 811932 C
chrII 811933 811933 T
chrII 811934 811934 C
chrII 811935 811935 C
chrII 811936 811936 AC
chrII 811937 811937 G
chrII 811938 811938 ACG
chrII 811939 811939 C
chrII 811940 811940 G
chrII 811947 811947 AT
chrII 811948 811948 CG
chrII 811950 811950 AT
chrII 811982 811982 AT
chrII 811984 811984 AT
chrII 812002 812002 AT
chrII 812032 812032 T
chrII 812047 812047 G
chrII 812056 812056 G
chrII 812057 812057 A
chrII 812058 812058 A
chrII 812064 812064 AT
chrII 812073 812073 T
chrII 812080 812080 G
chrII 812083 812083 A
chrII 812088 812088 AT
chrII 812098 812098 A
chrII 812109 812109 CG
chrII 812111 812111 C
chrII 812112 812112 T
chrII 812127 812127 C
chrII 812149 812149 G
chrII 812152 812152 T
chrII 812171 812171 AT
chrII 812173 812173 A
chrII 812174 812174 A
chrII 812178 812178 A
chrII 812179 812179 CG
chrII 812182 812182 ACG
chrII 812188 812188 T
chrII 812190 812190 T
chrII 812191 812191 C
chrII 812196 812196 G
chrII 812215 812215 T
chrII 812222 812222 A
chrII 812225 812225 C
chrII 812238 812238 G
chrII 812240 812240 CG
chrII 812241 812241 T
chrII 812242 812242 G
chrII 812244 812244 G
chrII 812245 812245 CG
chrII 812246 812246 CG
chrII 812249 812249 AT
chrII 812250 812250 A
chrII 812251 812251 T
chrII 812260 812260 G
chrII 812264 812264 A
chrII 812265 812265 T
chrII 812266 812266 A
chrII 812285 812285 G
chrII 812305 812305 T
chrII 812306 812306 A
chrII 812313 812313 T
chrII 812314 812314 T
chrII 812318 812318 A
chrII 812319 812319 A
chrII 812324 812324 C
chrII 812329 812329 ACGT
chrII 812330 812330 AT
chrII 812331 812331 AT
chrII 812333 812333 AT
chrII 812335 812335 CG
chrII 812341 812341 AT
chrII 812344 812344 AT
chrII 812371 812371 T
chrII 812375 812375 T
chrII 812380 812380 G
chrII 812382 812382 A
chrII 812383 812383 A
chrII 812384 812384 A
chrII 812390 812390 T
chrII 812395 812395 C
chrII 812399 812399 CT
chrII 812402 812402 C
chrII 812406 812406 A
chrII 812407 812407 AT
chrII 812408 812408 G
chrII 812410 812410 G
chrII 812411 812411 A
chrII 812431 812431 AT
chrII 812437 812437 ACGT
chrII 812438 812438 A
chrII 812442 812442 G
chrII 812443 812443 A
chrII 812449 812449 CG
chrII 812450 812450 ACGT
chrII 812451 812451 CG
chrII 812454 812454 T
chrII 812455 812455 G
chrII 812456 812456 CG
chrII 812460 812460 A
chrII 812461 812461 AT
chrII 812462 812462 A
chrII 812470 812470 C
chrII 812471 812471 G
chrII 812473 812473 T
chrII 812476 812476 C
chrII 812477 812477 T
chrII 812480 812480 AT
chrII 812486 812486 A
chrII 812492 812492 G
chrII 812494 812494 AT
chrII 812499 812499 ACT
chrII 812504 812504 AT
chrII 812505 812505 ACT
chrII 812506 812506 AC
chrII 812507 812507 A
chrII 812509 812509 CG
chrII 812515 812515 C
chrII 812519 812519 C
chrII 812526 812526 CG
chrII 812529 812529 AT
chrII 812530 812530 T
chrII 812533 812533 T
chrII 812537 812537 G
chrII 812538 812538 G
chrII 812541 812541 AT
chrII 812546 812546 AT
chrII 812547 812547 AC
chrII 812548 812548 T
chrII 812552 812552 T
chrII 812557 812557 A
chrII 812565 812565 A
chrII 812566 812566 CG
chrII 812569 812569 A
chrII 812570 812570 C
chrII 812585 812585 ACG
chrII 812586 812586 A
chrII 812589 812589 A
chrII 812591 812591 ACGT
chrII 812592 812592 AT
chrII 812598 812598 CG
chrII 812601 812601 G
chrII 812605 812605 T
chrII 812607 812607 AG
chrII 812608 812608 AT
chrII 812609 812609 A
chrII 812612 812612 A
chrII 812618 812618 A
chrII 812620 812620 A
chrII 812622 812622 A
chrII 812633 812633 C
chrII 812634 812634 A
chrII 812639 812639 AT
chrII 812640 812640 CGT
chrII 812642 812642 C
chrII 812643 812643 G
chrII 812644 812644 G
chrII 812649 812649 A
chrII 812650 812650 CG
chrII 812652 812652 CG
chrII 812658 812658 C
chrII 812659 812659 CG
chrII 812660 812660 AC
chrII 812661 812661 ACT
chrII 812662 812662 A
chrII 812663 812663 CT
chrII 812670 812670 C
chrII 812671 812671 CG
chrII 812673 812673 A
chrII 812679 812679 CG
chrII 812680 812680 A
chrII 812681 812681 T
chrII 812684 812684 C
chrII 812685 812685 T
chrII 812686 812686 G
chrII 812691 812691 A
chrII 812699 812699 CG
chrII 812703 812703 G
chrII 812714 812714 AC
chrII 812715 812715 CG
chrII 812716 812716 G
chrII 812724 812724 A
chrII 812733 812733 AT
chrII 812737 812737 T
chrII 812745 812745 CG
chrII 812751 812751 CG
chrII 812753 812753 ACGT
chrII 812754 812754 AT
chrII 812755 812755 CG
chrII 812756 812756 CG
chrII 812762 812762 AT
chrII 812764 812764 AT
chrII 812766 812766 G
chrII 812795 812795 C
chrII 812796 812796 A
chrII 812797 812797 T
chrII 812800 812800 G
chrII 812802 812802 A
chrII 812804 812804 T
chrII 812805 812805 G
chrII 812808 812808 A
chrII 812809 812809 T
chrII 812812 812812 A
chrII 812813 812813 G
chrII 812818 812818 C
chrII 812821 812821 A
chrII 812822 812822 C
chrII 812824 812824 C
chrII 812825 812825 C
chrII 812826 812826 T
chrII 812827 812827 C
chrII 812828 812828 T
chrII 812829 812829 AC
chrII 812830 812830 AC
chrII 812832 812832 G
chrII 812835 812835 C
chrII 812839 812839 G
chrII 812848 812848 T
chrII 812857 812857 G
chrII 812859 812859 AT
chrII 812866 812866 CG
chrII 812869 812869 T
chrII 812870 812870 AT
chrII 812871 812871 GT
chrII 812872 812872 AT
chrII 812875 812875 G
chrII 812876 812876 GT
chrII 812877 812877 A
chrII 812879 812879 C
chrII 812880 812880 AG
chrII 812888 812888 AT
chrII 812889 812889 CG
chrII 812898 812898 CGT
chrII 812899 812899 T
chrII 812900 812900 CG
chrII 812904 812904 A
chrII 812915 812915 A
chrII 812917 812917 AG
chrII 812918 812918 G
chrII 812921 812921 CG
chrII 812923 812923 CG
chrII 812928 812928 G
chrII 812929 812929 T
chrII 812931 812931 AT
chrII 812932 812932 CG
chrII 812934 812934 A
chrII 812935 812935 CGT
chrII 812936 812936 CGT
chrII 812938 812938 C
chrII 812940 812940 A
chrII 812941 812941 CG
chrII 812944 812944 A
chrII 812946 812946 A
chrII 812950 812950 C
chrII 812953 812953 C
chrII 812956 812956 G
chrII 812969 812969 T
chrII 812976 812976 AT
chrII 812979 812979 C
chrII 812980 812980 CG
chrII 812981 812981 T
chrII 812983 812983 A
chrII 812985 812985 C
chrII 812987 812987 ACGT
chrII 812989 812989 GT
chrII 812991 812991 G
chrII 812992 812992 AT
chrII 813004 813004 A
chrII 813005 813005 G
chrII 813006 813006 A
chrII 813008 813008 CG
chrII 813009 813009 AT
chrII 813010 813010 AT
chrII 813012 813012 CG
chrII 813017 813017 A
chrII 813021 813021 C
chrII 813024 813024 G
chrII 813031 813031 C
chrII 813032 813032 A
chrII 813035 813035 G
chrII 813038 813038 G
chrII 813039 813039 G
chrII 813041 813041 G
chrII 813042 813042 A
chrII 813043 813043 GT
chrII 813053 813053 AT
chrII 813054 813054 T
chrII 813059 813059 AT
chrII 813063 813063 T
chrII 813064 813064 A
chrII 813065 813065 G
chrII 813066 813066 A
chrII 813067 813067 C
chrII 813077 813077 AT
chrII 813081 813081 ACT
chrII 813082 813082 T
chrII 813085 813085 ACG
chrII 813086 813086 AT
chrII 813090 813090 CG
chrII 813097 813097 C
chrII 813107 813107 CG
chrII 813110 813110 AT
chrII 813141 813141 T
chrII 813142 813142 G
chrII 813143 813143 T
chrII 813151 813151 A
chrII 813152 813152 C
chrII 813153 813153 A
chrII 813157 813157 CG
chrII 813163 813163 CG
chrII 813178 813178 T
