# Supplementary material for: Sequence Profiling of the Saccharomyces cerevisiae Genome Permits Deconvolution of Unique and Multialigned Reads for Variant Detection
Source: G3 (Bethesda). 2014 Feb 20;4(4):707–15. doi: 10.1534/g3.113.009464 (PMC4059241; doi:10.1534/g3.113.009464)
Supplement: Supporting Information [file supp_g3.113.009464_FileS1.zip › resources/50nt/chrIII_50_intrasnv.bed]

track name=intraSNV_50 description="intra SNV from HTS profile"
chrIII 21 21 A
chrIII 22 22 C
chrIII 26 26 A
chrIII 27 27 A
chrIII 28 28 C
chrIII 32 32 C
chrIII 33 33 A
chrIII 34 34 A
chrIII 35 35 C
chrIII 36 36 A
chrIII 37 37 C
chrIII 39 39 C
chrIII 40 40 A
chrIII 41 41 C
chrIII 42 42 A
chrIII 44 44 C
chrIII 47 47 A
chrIII 48 48 A
chrIII 49 49 A
chrIII 50 50 C
chrIII 54 54 C
chrIII 55 55 A
chrIII 56 56 A
chrIII 57 57 A
chrIII 58 58 C
chrIII 59 59 A
chrIII 60 60 C
chrIII 61 61 A
chrIII 62 62 A
chrIII 63 63 C
chrIII 64 64 A
chrIII 65 65 C
chrIII 66 66 A
chrIII 67 67 AT
chrIII 68 68 C
chrIII 69 69 A
chrIII 70 70 C
chrIII 71 71 A
chrIII 72 72 A
chrIII 73 73 A
chrIII 74 74 C
chrIII 78 78 A
chrIII 79 79 C
chrIII 80 80 A
chrIII 81 81 C
chrIII 82 82 A
chrIII 83 83 A
chrIII 84 84 A
chrIII 85 85 CG
chrIII 86 86 T
chrIII 87 87 CG
chrIII 88 88 A
chrIII 89 89 CG
chrIII 90 90 A
chrIII 91 91 AT
chrIII 92 92 AT
chrIII 93 93 G
chrIII 94 94 T
chrIII 95 95 C
chrIII 96 96 A
chrIII 97 97 A
chrIII 98 98 A
chrIII 99 99 C
chrIII 103 103 C
chrIII 104 104 A
chrIII 105 105 AT
chrIII 106 106 G
chrIII 107 107 T
chrIII 110 110 A
chrIII 111 111 A
chrIII 112 112 C
chrIII 116 116 C
chrIII 117 117 A
chrIII 118 118 C
chrIII 119 119 A
chrIII 120 120 A
chrIII 121 121 C
chrIII 122 122 A
chrIII 123 123 C
chrIII 124 124 A
chrIII 125 125 A
chrIII 126 126 A
chrIII 127 127 C
chrIII 128 128 A
chrIII 129 129 C
chrIII 130 130 A
chrIII 131 131 G
chrIII 132 132 A
chrIII 133 133 CG
chrIII 134 134 AT
chrIII 135 135 A
chrIII 136 136 AT
chrIII 137 137 CG
chrIII 139 139 CG
chrIII 140 140 AT
chrIII 141 141 AT
chrIII 142 142 AT
chrIII 143 143 CG
chrIII 144 144 T
chrIII 145 145 G
chrIII 146 146 A
chrIII 147 147 C
chrIII 148 148 A
chrIII 150 150 CG
chrIII 154 154 A
chrIII 158 158 C
chrIII 160 160 C
chrIII 162 162 G
chrIII 163 163 T
chrIII 164 164 CG
chrIII 165 165 A
chrIII 166 166 A
chrIII 167 167 C
chrIII 168 168 A
chrIII 169 169 C
chrIII 170 170 A
chrIII 171 171 A
chrIII 172 172 AT
chrIII 173 173 CG
chrIII 174 174 AT
chrIII 175 175 CG
chrIII 176 176 A
chrIII 177 177 CG
chrIII 178 178 A
chrIII 179 179 C
chrIII 180 180 A
chrIII 181 181 T
chrIII 182 182 CG
chrIII 183 183 AT
chrIII 184 184 C
chrIII 185 185 AG
chrIII 186 186 AGT
chrIII 187 187 CG
chrIII 188 188 T
chrIII 189 189 C
chrIII 190 190 A
chrIII 191 191 A
chrIII 192 192 A
chrIII 195 195 T
chrIII 196 196 A
chrIII 197 197 T
chrIII 202 202 A
chrIII 203 203 A
chrIII 208 208 A
chrIII 209 209 A
chrIII 210 210 C
chrIII 212 212 C
chrIII 213 213 A
chrIII 214 214 C
chrIII 215 215 A
chrIII 217 217 CG
chrIII 218 218 T
chrIII 219 219 CG
chrIII 220 220 A
chrIII 221 221 A
chrIII 223 223 C
chrIII 224 224 A
chrIII 225 225 C
chrIII 226 226 A
chrIII 227 227 A
chrIII 228 228 A
chrIII 229 229 ACT
chrIII 230 230 AT
chrIII 231 231 C
chrIII 232 232 A
chrIII 233 233 A
chrIII 234 234 A
chrIII 235 235 AT
chrIII 236 236 G
chrIII 237 237 T
chrIII 238 238 C
chrIII 239 239 A
chrIII 240 240 A
chrIII 241 241 AT
chrIII 242 242 G
chrIII 243 243 T
chrIII 245 245 A
chrIII 246 246 CG
chrIII 247 247 A
chrIII 248 248 T
chrIII 249 249 CG
chrIII 250 250 T
chrIII 251 251 G
chrIII 253 253 A
chrIII 254 254 A
chrIII 255 255 C
chrIII 256 256 A
chrIII 257 257 C
chrIII 259 259 CG
chrIII 260 260 T
chrIII 261 261 CG
chrIII 262 262 A
chrIII 263 263 AT
chrIII 264 264 CG
chrIII 265 265 A
chrIII 266 266 C
chrIII 267 267 A
chrIII 268 268 A
chrIII 270 270 C
chrIII 271 271 A
chrIII 272 272 C
chrIII 273 273 A
chrIII 274 274 C
chrIII 276 276 CG
chrIII 277 277 AT
chrIII 278 278 A
chrIII 279 279 AT
chrIII 280 280 CG
chrIII 281 281 T
chrIII 282 282 CG
chrIII 283 283 AT
chrIII 284 284 AT
chrIII 285 285 CG
chrIII 286 286 A
chrIII 287 287 C
chrIII 288 288 A
chrIII 289 289 AT
chrIII 290 290 A
chrIII 291 291 C
chrIII 293 293 CG
chrIII 295 295 C
chrIII 296 296 A
chrIII 297 297 A
chrIII 298 298 C
chrIII 300 300 C
chrIII 301 301 A
chrIII 302 302 A
chrIII 303 303 A
chrIII 304 304 C
chrIII 307 307 A
chrIII 308 308 CG
chrIII 309 309 AT
chrIII 310 310 A
chrIII 311 311 AT
chrIII 312 312 G
chrIII 313 313 AT
chrIII 314 314 C
chrIII 315 315 A
chrIII 316 316 A
chrIII 317 317 AT
chrIII 318 318 CG
chrIII 319 319 AT
chrIII 321 321 A
chrIII 322 322 CG
chrIII 323 323 AT
chrIII 324 324 ACGT
chrIII 325 325 AT
chrIII 327 327 CG
chrIII 328 328 T
chrIII 329 329 CG
chrIII 330 330 A
chrIII 331 331 A
chrIII 336 336 A
chrIII 337 337 AT
chrIII 338 338 CG
chrIII 341 341 A
chrIII 342 342 A
chrIII 346 346 C
chrIII 347 347 A
chrIII 348 348 A
chrIII 355 355 A
chrIII 356 356 A
chrIII 362 362 AT
chrIII 364 364 A
chrIII 365 365 C
chrIII 369 369 G
chrIII 370 370 C
chrIII 371 371 C
chrIII 403 403 A
chrIII 413 413 T
chrIII 414 414 AT
chrIII 418 418 CG
chrIII 422 422 CG
chrIII 440 440 C
chrIII 446 446 T
chrIII 456 456 A
chrIII 457 457 T
chrIII 458 458 C
chrIII 461 461 CG
chrIII 466 466 T
chrIII 467 467 T
chrIII 468 468 AT
chrIII 478 478 G
chrIII 482 482 T
chrIII 485 485 A
chrIII 491 491 CG
chrIII 492 492 A
chrIII 493 493 ACT
chrIII 494 494 A
chrIII 495 495 G
chrIII 500 500 G
chrIII 502 502 CG
chrIII 504 504 C
chrIII 507 507 AT
chrIII 509 509 A
chrIII 512 512 AT
chrIII 513 513 AT
chrIII 515 515 AGT
chrIII 516 516 CG
chrIII 517 517 T
chrIII 518 518 C
chrIII 519 519 G
chrIII 521 521 G
chrIII 544 544 AT
chrIII 550 550 AT
chrIII 556 556 T
chrIII 559 559 CG
chrIII 562 562 CG
chrIII 564 564 CG
chrIII 565 565 G
chrIII 568 568 AT
chrIII 569 569 AT
chrIII 583 583 C
chrIII 586 586 G
chrIII 601 601 A
chrIII 611 611 C
chrIII 612 612 T
chrIII 613 613 T
chrIII 614 614 A
chrIII 617 617 T
chrIII 622 622 G
chrIII 631 631 C
chrIII 632 632 AT
chrIII 633 633 AT
chrIII 640 640 A
chrIII 649 649 C
chrIII 656 656 AT
chrIII 658 658 C
chrIII 660 660 C
chrIII 666 666 CG
chrIII 667 667 T
chrIII 670 670 G
chrIII 677 677 C
chrIII 686 686 CG
chrIII 698 698 C
chrIII 701 701 C
chrIII 704 704 T
chrIII 705 705 AT
chrIII 706 706 C
chrIII 707 707 G
chrIII 708 708 AT
chrIII 710 710 A
chrIII 713 713 AT
chrIII 715 715 C
chrIII 717 717 AT
chrIII 718 718 C
chrIII 719 719 T
chrIII 723 723 AT
chrIII 724 724 AT
chrIII 725 725 T
chrIII 726 726 ACG
chrIII 728 728 G
chrIII 733 733 T
chrIII 734 734 C
chrIII 742 742 A
chrIII 746 746 T
chrIII 755 755 T
chrIII 756 756 A
chrIII 757 757 C
chrIII 758 758 G
chrIII 759 759 A
chrIII 760 760 G
chrIII 763 763 C
chrIII 764 764 C
chrIII 765 765 AGT
chrIII 766 766 CG
chrIII 776 776 CG
chrIII 780 780 CG
chrIII 788 788 AT
chrIII 789 789 T
chrIII 793 793 CG
chrIII 794 794 CG
chrIII 805 805 T
chrIII 806 806 AG
chrIII 807 807 A
chrIII 814 814 GT
chrIII 815 815 A
chrIII 816 816 T
chrIII 818 818 G
chrIII 825 825 C
chrIII 827 827 A
chrIII 828 828 T
chrIII 833 833 C
chrIII 834 834 C
chrIII 835 835 G
chrIII 837 837 AT
chrIII 838 838 A
chrIII 843 843 T
chrIII 844 844 G
chrIII 855 855 T
chrIII 857 857 T
chrIII 859 859 T
chrIII 865 865 AT
chrIII 868 868 T
chrIII 869 869 AT
chrIII 870 870 ACT
chrIII 872 872 A
chrIII 876 876 CG
chrIII 879 879 CG
chrIII 885 885 AT
chrIII 886 886 AT
chrIII 887 887 T
chrIII 891 891 CG
chrIII 892 892 CGT
chrIII 907 907 G
chrIII 912 912 T
chrIII 925 925 A
chrIII 929 929 CG
chrIII 930 930 CGT
chrIII 931 931 CGT
chrIII 936 936 G
chrIII 939 939 CG
chrIII 940 940 CG
chrIII 944 944 AT
chrIII 947 947 AT
chrIII 948 948 A
chrIII 951 951 AT
chrIII 958 958 G
chrIII 962 962 G
chrIII 963 963 T
chrIII 964 964 A
chrIII 967 967 G
chrIII 968 968 C
chrIII 970 970 T
chrIII 971 971 T
chrIII 972 972 GT
chrIII 974 974 G
chrIII 975 975 G
chrIII 978 978 AGT
chrIII 980 980 GT
chrIII 983 983 CG
chrIII 985 985 CG
chrIII 990 990 T
chrIII 991 991 AT
chrIII 995 995 T
chrIII 997 997 AT
chrIII 998 998 C
chrIII 1000 1000 A
chrIII 1001 1001 CG
chrIII 1004 1004 AT
chrIII 1005 1005 A
chrIII 1006 1006 AT
chrIII 1007 1007 G
chrIII 1015 1015 AT
chrIII 1016 1016 CG
chrIII 1017 1017 AT
chrIII 1023 1023 AT
chrIII 1024 1024 CG
chrIII 1026 1026 A
chrIII 1027 1027 GT
chrIII 1028 1028 AT
chrIII 1034 1034 T
chrIII 1035 1035 C
chrIII 1036 1036 T
chrIII 1039 1039 T
chrIII 1040 1040 ACG
chrIII 1046 1046 T
chrIII 1063 1063 AT
chrIII 1064 1064 AT
chrIII 1065 1065 AT
chrIII 1066 1066 T
chrIII 1067 1067 CG
chrIII 1069 1069 AT
chrIII 1070 1070 CG
chrIII 1071 1071 AT
chrIII 1075 1075 G
chrIII 1078 1078 CGT
chrIII 1079 1079 T
chrIII 1082 1082 CG
chrIII 1083 1083 G
chrIII 1085 1085 A
chrIII 1087 1087 AT
chrIII 1093 1093 AT
chrIII 1094 1094 A
chrIII 1095 1095 AT
chrIII 1097 1097 AT
chrIII 1098 1098 AT
chrIII 1099 1099 AT
chrIII 1102 1102 AT
chrIII 1108 1108 G
chrIII 1109 1109 A
chrIII 1111 1111 C
chrIII 1114 1114 T
chrIII 1121 1121 G
chrIII 1122 1122 GT
chrIII 1123 1123 A
chrIII 1127 1127 C
chrIII 1132 1132 AT
chrIII 1135 1135 AT
chrIII 1137 1137 AT
chrIII 1139 1139 A
chrIII 1144 1144 C
chrIII 1150 1150 CG
chrIII 1151 1151 AC
chrIII 1153 1153 C
chrIII 1154 1154 G
chrIII 1155 1155 T
chrIII 1158 1158 T
chrIII 1171 1171 A
chrIII 1172 1172 T
chrIII 1177 1177 G
chrIII 1178 1178 G
chrIII 1179 1179 CG
chrIII 1180 1180 T
chrIII 1181 1181 AT
chrIII 1183 1183 A
chrIII 1196 1196 T
chrIII 1199 1199 A
chrIII 1205 1205 A
chrIII 1218 1218 T
chrIII 1237 1237 C
chrIII 1243 1243 T
chrIII 1251 1251 CG
chrIII 1254 1254 CG
chrIII 1258 1258 T
chrIII 1261 1261 A
chrIII 1264 1264 A
chrIII 1273 1273 A
chrIII 1276 1276 A
chrIII 1310 1310 AT
chrIII 1324 1324 AT
chrIII 1338 1338 G
chrIII 1358 1358 AT
chrIII 1367 1367 AT
chrIII 1369 1369 G
chrIII 1370 1370 A
chrIII 1371 1371 A
chrIII 1386 1386 C
chrIII 1388 1388 T
chrIII 1390 1390 A
chrIII 1396 1396 T
chrIII 1397 1397 A
chrIII 1403 1403 A
chrIII 1404 1404 T
chrIII 1419 1419 CG
chrIII 4071 4071 C
chrIII 4077 4077 G
chrIII 4090 4090 C
chrIII 4093 4093 A
chrIII 4099 4099 A
chrIII 4112 4112 T
chrIII 4131 4131 C
chrIII 4145 4145 CG
chrIII 4148 4148 CG
chrIII 4155 4155 G
chrIII 4158 4158 G
chrIII 4167 4167 G
chrIII 4170 4170 A
chrIII 4171 4171 C
chrIII 4178 4178 C
chrIII 4184 4184 C
chrIII 4212 4212 A
chrIII 4223 4223 G
chrIII 4224 4224 G
chrIII 4231 4231 G
chrIII 4238 4238 A
chrIII 4256 4256 A
chrIII 4262 4262 G
chrIII 4263 4263 A
chrIII 4264 4264 A
chrIII 4279 4279 C
chrIII 4281 4281 AC
chrIII 4283 4283 A
chrIII 4289 4289 T
chrIII 4290 4290 C
chrIII 4296 4296 A
chrIII 4297 4297 C
chrIII 4351 4351 G
chrIII 4358 4358 T
chrIII 4360 4360 T
chrIII 4395 4395 A
chrIII 4423 4423 AT
chrIII 4429 4429 CG
chrIII 4460 4460 CG
chrIII 4469 4469 G
chrIII 4488 4488 CG
chrIII 4489 4489 CG
chrIII 4490 4490 CG
chrIII 4524 4524 AT
chrIII 4526 4526 AT
chrIII 4528 4528 T
chrIII 4529 4529 T
chrIII 4540 4540 G
chrIII 4576 4576 C
chrIII 4593 4593 CG
chrIII 4627 4627 AT
chrIII 4696 4696 CG
chrIII 4698 4698 AT
chrIII 4699 4699 AT
chrIII 4700 4700 AT
chrIII 4702 4702 AT
chrIII 4703 4703 CG
chrIII 4740 4740 A
chrIII 4741 4741 A
chrIII 4742 4742 T
chrIII 4895 4895 CG
chrIII 5262 5262 CG
chrIII 5353 5353 A
chrIII 5370 5370 T
chrIII 5384 5384 C
chrIII 5411 5411 T
chrIII 5412 5412 AT
chrIII 5413 5413 G
chrIII 5414 5414 G
chrIII 5415 5415 T
chrIII 5488 5488 A
chrIII 5505 5505 G
chrIII 5520 5520 C
chrIII 5594 5594 CG
chrIII 5608 5608 A
chrIII 5609 5609 G
chrIII 5611 5611 C
chrIII 5612 5612 A
chrIII 5613 5613 T
chrIII 5629 5629 C
chrIII 5633 5633 T
chrIII 5678 5678 CG
chrIII 5727 5727 T
chrIII 5728 5728 A
chrIII 5733 5733 C
chrIII 5734 5734 G
chrIII 5735 5735 T
chrIII 5737 5737 C
chrIII 6009 6009 AT
chrIII 6081 6081 AT
chrIII 6082 6082 AT
chrIII 6084 6084 T
chrIII 6085 6085 AT
chrIII 6190 6190 AT
chrIII 6208 6208 G
chrIII 6209 6209 AG
chrIII 6210 6210 T
chrIII 6211 6211 C
chrIII 6217 6217 C
chrIII 6225 6225 T
chrIII 6226 6226 CT
chrIII 6227 6227 C
chrIII 6228 6228 T
chrIII 6234 6234 T
chrIII 6242 6242 T
chrIII 6243 6243 CT
chrIII 6244 6244 C
chrIII 6245 6245 AT
chrIII 6251 6251 T
chrIII 6258 6258 A
chrIII 6259 6259 CT
chrIII 6260 6260 A
chrIII 6262 6262 T
chrIII 6276 6276 T
chrIII 6279 6279 T
chrIII 6293 6293 C
chrIII 6337 6337 AT
chrIII 6401 6401 AT
chrIII 6443 6443 C
chrIII 6444 6444 A
chrIII 6445 6445 T
chrIII 6455 6455 AT
chrIII 6456 6456 CG
chrIII 6459 6459 CG
chrIII 6489 6489 G
chrIII 6619 6619 AT
chrIII 6640 6640 AT
chrIII 6725 6725 CG
chrIII 6896 6896 AT
chrIII 6977 6977 CG
chrIII 7238 7238 CG
chrIII 7424 7424 AT
chrIII 7454 7454 AT
chrIII 7460 7460 AT
chrIII 7645 7645 AT
chrIII 7724 7724 CG
chrIII 7787 7787 AT
chrIII 7805 7805 AT
chrIII 7808 7808 CG
chrIII 7880 7880 CG
chrIII 7979 7979 AT
chrIII 8006 8006 CG
chrIII 8066 8066 AT
chrIII 8349 8349 T
chrIII 8350 8350 A
chrIII 8352 8352 T
chrIII 8353 8353 AT
chrIII 8367 8367 G
chrIII 8368 8368 A
chrIII 8369 8369 G
chrIII 8371 8371 G
chrIII 8490 8490 AT
chrIII 8494 8494 T
chrIII 8495 8495 G
chrIII 8525 8525 T
chrIII 8527 8527 A
chrIII 8528 8528 C
chrIII 8585 8585 AT
chrIII 8587 8587 T
chrIII 8594 8594 A
chrIII 8595 8595 A
chrIII 8596 8596 C
chrIII 8606 8606 G
chrIII 8680 8680 CG
chrIII 8696 8696 AT
chrIII 8768 8768 AT
chrIII 8837 8837 AT
chrIII 8947 8947 CG
chrIII 8975 8975 CG
chrIII 8986 8986 CG
chrIII 9073 9073 AT
chrIII 9129 9129 AT
chrIII 9136 9136 AT
chrIII 9196 9196 CG
chrIII 9198 9198 AT
chrIII 9201 9201 AT
chrIII 9244 9244 A
chrIII 9265 9265 A
chrIII 9268 9268 C
chrIII 9374 9374 CG
chrIII 9461 9461 AT
chrIII 9721 9721 AT
chrIII 9739 9739 CG
chrIII 9759 9759 CG
chrIII 9966 9966 CG
chrIII 10201 10201 AT
chrIII 10258 10258 CG
chrIII 10348 10348 CG
chrIII 10830 10830 AT
chrIII 11052 11052 AT
chrIII 11102 11102 C
chrIII 11103 11103 A
chrIII 11104 11104 T
chrIII 11108 11108 A
chrIII 11109 11109 T
chrIII 11117 11117 AT
chrIII 11118 11118 CG
chrIII 11119 11119 CG
chrIII 11121 11121 CG
chrIII 11226 11226 CG
chrIII 11227 11227 AT
chrIII 11229 11229 C
chrIII 11230 11230 A
chrIII 11231 11231 A
chrIII 11502 11502 C
chrIII 11503 11503 C
chrIII 11506 11506 G
chrIII 11508 11508 T
chrIII 11775 11775 T
chrIII 12196 12196 G
chrIII 12234 12234 A
chrIII 12235 12235 T
chrIII 12236 12236 C
chrIII 12238 12238 A
chrIII 12332 12332 C
chrIII 12333 12333 G
chrIII 12335 12335 A
chrIII 12350 12350 T
chrIII 12351 12351 C
chrIII 12353 12353 A
chrIII 12354 12354 C
chrIII 12944 12944 C
chrIII 12945 12945 T
chrIII 12948 12948 A
chrIII 12949 12949 T
chrIII 13689 13689 T
chrIII 13690 13690 C
chrIII 13701 13701 A
chrIII 13905 13905 T
chrIII 13921 13921 T
chrIII 13930 13930 T
chrIII 13931 13931 T
chrIII 14019 14019 A
chrIII 14020 14020 G
chrIII 14025 14025 G
chrIII 70636 70636 G
chrIII 70647 70647 T
chrIII 77200 77200 G
chrIII 77205 77205 C
chrIII 77206 77206 A
chrIII 77212 77212 A
chrIII 77260 77260 A
chrIII 77263 77263 G
chrIII 77272 77272 T
chrIII 82449 82449 A
chrIII 82450 82450 GT
chrIII 82451 82451 ACT
chrIII 82452 82452 CT
chrIII 82453 82453 T
chrIII 82454 82454 T
chrIII 82455 82455 C
chrIII 82456 82456 CT
chrIII 82457 82457 GT
chrIII 82458 82458 C
chrIII 82459 82459 GT
chrIII 82460 82460 CT
chrIII 82461 82461 T
chrIII 82467 82467 C
chrIII 82469 82469 G
chrIII 82500 82500 G
chrIII 82502 82502 A
chrIII 82527 82527 CG
chrIII 82534 82534 ACG
chrIII 82535 82535 ACGT
chrIII 82536 82536 CG
chrIII 82537 82537 AT
chrIII 82539 82539 ACT
chrIII 82540 82540 ACGT
chrIII 82541 82541 ACGT
chrIII 82542 82542 CGT
chrIII 82545 82545 C
chrIII 82691 82691 T
chrIII 82692 82692 A
chrIII 82693 82693 G
chrIII 82694 82694 AG
chrIII 82695 82695 CGT
chrIII 82696 82696 ACT
chrIII 82697 82697 AG
chrIII 82698 82698 CGT
chrIII 82699 82699 AGT
chrIII 82707 82707 G
chrIII 82710 82710 A
chrIII 82712 82712 G
chrIII 82714 82714 C
chrIII 82719 82719 A
chrIII 82720 82720 C
chrIII 82721 82721 A
chrIII 82737 82737 G
chrIII 82742 82742 T
chrIII 82743 82743 G
chrIII 82746 82746 G
chrIII 82750 82750 A
chrIII 82756 82756 A
chrIII 82759 82759 CG
chrIII 82764 82764 AT
chrIII 82777 82777 C
chrIII 82780 82780 G
chrIII 82782 82782 A
chrIII 82783 82783 T
chrIII 82793 82793 AT
chrIII 82805 82805 CG
chrIII 82806 82806 A
chrIII 82807 82807 AT
chrIII 82808 82808 G
chrIII 82810 82810 CG
chrIII 82812 82812 A
chrIII 82813 82813 AC
chrIII 82818 82818 A
chrIII 82825 82825 T
chrIII 82826 82826 A
chrIII 82850 82850 C
chrIII 82851 82851 A
chrIII 82854 82854 A
chrIII 82855 82855 AT
chrIII 82856 82856 T
chrIII 82858 82858 A
chrIII 82859 82859 CGT
chrIII 82860 82860 CG
chrIII 82861 82861 ACT
chrIII 82864 82864 G
chrIII 82865 82865 G
chrIII 82866 82866 A
chrIII 82867 82867 T
chrIII 82868 82868 A
chrIII 82869 82869 T
chrIII 82870 82870 T
chrIII 82873 82873 AT
chrIII 82874 82874 AT
chrIII 82875 82875 AT
chrIII 82876 82876 AC
chrIII 82877 82877 C
chrIII 82878 82878 G
chrIII 82879 82879 T
chrIII 82880 82880 G
chrIII 82883 82883 G
chrIII 82885 82885 C
chrIII 82886 82886 G
chrIII 82887 82887 T
chrIII 82890 82890 CT
chrIII 82891 82891 C
chrIII 82892 82892 G
chrIII 82893 82893 G
chrIII 82894 82894 CG
chrIII 82895 82895 T
chrIII 82896 82896 A
chrIII 82897 82897 C
chrIII 82898 82898 G
chrIII 82899 82899 T
chrIII 82900 82900 CG
chrIII 82901 82901 GT
chrIII 82902 82902 AC
chrIII 82903 82903 A
chrIII 82904 82904 C
chrIII 82906 82906 A
chrIII 82908 82908 G
chrIII 82909 82909 CG
chrIII 82911 82911 T
chrIII 82912 82912 AC
chrIII 82913 82913 ACGT
chrIII 82914 82914 AC
chrIII 82915 82915 G
chrIII 82917 82917 CG
chrIII 82919 82919 T
chrIII 82920 82920 CGT
chrIII 82921 82921 AC
chrIII 82923 82923 AT
chrIII 82924 82924 ACG
chrIII 82925 82925 AT
chrIII 82926 82926 CGT
chrIII 82927 82927 A
chrIII 82928 82928 A
chrIII 82930 82930 C
chrIII 82932 82932 T
chrIII 82933 82933 GT
chrIII 82934 82934 AC
chrIII 82935 82935 CGT
chrIII 82936 82936 ACGT
chrIII 82937 82937 G
chrIII 82938 82938 CG
chrIII 82939 82939 G
chrIII 82940 82940 AGT
chrIII 82941 82941 AG
chrIII 82942 82942 AGT
chrIII 82943 82943 T
chrIII 82944 82944 T
chrIII 82945 82945 AT
chrIII 82946 82946 A
chrIII 82947 82947 G
chrIII 82948 82948 AT
chrIII 82949 82949 C
chrIII 82950 82950 CT
chrIII 82951 82951 AT
chrIII 82952 82952 AC
chrIII 82953 82953 A
chrIII 82954 82954 AT
chrIII 82955 82955 ACG
chrIII 82956 82956 T
chrIII 82957 82957 A
chrIII 82958 82958 C
chrIII 82959 82959 G
chrIII 82960 82960 ACT
chrIII 82962 82962 AC
chrIII 82963 82963 ACGT
chrIII 82964 82964 AGT
chrIII 82965 82965 ACG
chrIII 82966 82966 AC
chrIII 82967 82967 C
chrIII 82968 82968 CG
chrIII 82969 82969 C
chrIII 82971 82971 AT
chrIII 82972 82972 AT
chrIII 82973 82973 AGT
chrIII 82974 82974 G
chrIII 82975 82975 AT
chrIII 82976 82976 AT
chrIII 82977 82977 AGT
chrIII 82979 82979 ACGT
chrIII 82980 82980 AGT
chrIII 82981 82981 CT
chrIII 82982 82982 AGT
chrIII 82983 82983 AC
chrIII 82986 82986 CG
chrIII 82987 82987 CG
chrIII 82988 82988 ACGT
chrIII 82989 82989 AGT
chrIII 82990 82990 C
chrIII 82991 82991 AT
chrIII 82992 82992 G
chrIII 82994 82994 AT
chrIII 82995 82995 CG
chrIII 82997 82997 AC
chrIII 82998 82998 AT
chrIII 83002 83002 C
chrIII 83003 83003 AT
chrIII 83004 83004 T
chrIII 83005 83005 AT
chrIII 83006 83006 G
chrIII 83007 83007 G
chrIII 83011 83011 CG
chrIII 83013 83013 CG
chrIII 83014 83014 CG
chrIII 83015 83015 AGT
chrIII 83016 83016 AT
chrIII 83017 83017 AT
chrIII 83019 83019 ACT
chrIII 83020 83020 AT
chrIII 83021 83021 C
chrIII 83022 83022 ACT
chrIII 83023 83023 C
chrIII 83024 83024 T
chrIII 83025 83025 CG
chrIII 83027 83027 AT
chrIII 83028 83028 AGT
chrIII 83030 83030 AT
chrIII 83031 83031 AT
chrIII 83033 83033 AT
chrIII 83034 83034 G
chrIII 83036 83036 AT
chrIII 83037 83037 ACGT
chrIII 83038 83038 ACT
chrIII 83039 83039 ACGT
chrIII 83040 83040 ACGT
chrIII 83041 83041 ACGT
chrIII 83042 83042 AGT
chrIII 83043 83043 ACGT
chrIII 83044 83044 CGT
chrIII 83045 83045 C
chrIII 83052 83052 GT
chrIII 83053 83053 AT
chrIII 83054 83054 ACG
chrIII 83055 83055 A
chrIII 83057 83057 G
chrIII 83058 83058 A
chrIII 83060 83060 T
chrIII 83061 83061 T
chrIII 83063 83063 AT
chrIII 83066 83066 G
chrIII 83068 83068 T
chrIII 83071 83071 AG
chrIII 83072 83072 A
chrIII 83074 83074 AT
chrIII 83076 83076 A
chrIII 83077 83077 G
chrIII 83078 83078 G
chrIII 83080 83080 AC
chrIII 83096 83096 C
chrIII 83097 83097 AT
chrIII 83099 83099 C
chrIII 83100 83100 A
chrIII 83103 83103 CGT
chrIII 83111 83111 AT
chrIII 83112 83112 AT
chrIII 83114 83114 AT
chrIII 83115 83115 AT
chrIII 83116 83116 AT
chrIII 83134 83134 A
chrIII 83140 83140 A
chrIII 83141 83141 A
chrIII 83146 83146 A
chrIII 83149 83149 A
chrIII 83153 83153 G
chrIII 83155 83155 C
chrIII 83179 83179 C
chrIII 84056 84056 A
chrIII 84057 84057 G
chrIII 84058 84058 AT
chrIII 84059 84059 C
chrIII 84060 84060 CT
chrIII 84061 84061 ACG
chrIII 84062 84062 CGT
chrIII 84063 84063 ACG
chrIII 84064 84064 CGT
chrIII 84065 84065 ACG
chrIII 84066 84066 ACG
chrIII 84067 84067 CGT
chrIII 84068 84068 ACG
chrIII 84076 84076 G
chrIII 84079 84079 G
chrIII 84081 84081 G
chrIII 84083 84083 C
chrIII 84088 84088 AC
chrIII 84089 84089 C
chrIII 84090 84090 A
chrIII 84106 84106 G
chrIII 84111 84111 T
chrIII 84112 84112 AT
chrIII 84115 84115 CG
chrIII 84119 84119 A
chrIII 84125 84125 A
chrIII 84128 84128 CG
chrIII 84131 84131 C
chrIII 84132 84132 A
chrIII 84133 84133 AT
chrIII 84146 84146 C
chrIII 84149 84149 G
chrIII 84151 84151 A
chrIII 84152 84152 GT
chrIII 84153 84153 C
chrIII 84162 84162 AT
chrIII 84174 84174 C
chrIII 84175 84175 A
chrIII 84176 84176 A
chrIII 84177 84177 G
chrIII 84179 84179 CG
chrIII 84181 84181 A
chrIII 84182 84182 AC
chrIII 84187 84187 A
chrIII 84194 84194 T
chrIII 84195 84195 CG
chrIII 84205 84205 T
chrIII 84207 84207 G
chrIII 84219 84219 C
chrIII 84220 84220 A
chrIII 84228 84228 G
chrIII 84230 84230 ACT
chrIII 84242 84242 CG
chrIII 84249 84249 CG
chrIII 84269 84269 AT
chrIII 84277 84277 A
chrIII 84282 84282 CG
chrIII 84283 84283 C
chrIII 84284 84284 AT
chrIII 84285 84285 AT
chrIII 84286 84286 AGT
chrIII 84287 84287 ACG
chrIII 84288 84288 ACG
chrIII 84289 84289 ACG
chrIII 84290 84290 ACG
chrIII 84291 84291 CGT
chrIII 84292 84292 ACG
chrIII 84293 84293 ACT
chrIII 84294 84294 ACT
chrIII 84295 84295 AT
chrIII 84296 84296 AT
chrIII 84298 84298 G
chrIII 84299 84299 G
chrIII 84302 84302 G
chrIII 84305 84305 G
chrIII 84307 84307 G
chrIII 84309 84309 C
chrIII 84314 84314 AC
chrIII 84315 84315 C
chrIII 84316 84316 A
chrIII 84332 84332 G
chrIII 84337 84337 T
chrIII 84338 84338 A
chrIII 84341 84341 CG
chrIII 84345 84345 A
chrIII 84351 84351 A
chrIII 84354 84354 CG
chrIII 84357 84357 C
chrIII 84358 84358 A
chrIII 84359 84359 AT
chrIII 84372 84372 C
chrIII 84375 84375 G
chrIII 84377 84377 A
chrIII 84378 84378 GT
chrIII 84379 84379 C
chrIII 84388 84388 AT
chrIII 84400 84400 CG
chrIII 84401 84401 A
chrIII 84402 84402 AT
chrIII 84403 84403 G
chrIII 84405 84405 CG
chrIII 84407 84407 A
chrIII 84408 84408 AC
chrIII 84413 84413 A
chrIII 84420 84420 T
chrIII 84421 84421 A
chrIII 84431 84431 T
chrIII 84433 84433 G
chrIII 84445 84445 C
chrIII 84446 84446 A
chrIII 84454 84454 G
chrIII 84456 84456 ACT
chrIII 84468 84468 CG
chrIII 84470 84470 C
chrIII 84475 84475 CG
chrIII 84495 84495 CG
chrIII 84503 84503 A
chrIII 84508 84508 C
chrIII 84509 84509 C
chrIII 84510 84510 AT
chrIII 84512 84512 A
chrIII 84516 84516 CG
chrIII 84517 84517 G
chrIII 84518 84518 ACG
chrIII 84521 84521 T
chrIII 84522 84522 G
chrIII 84528 84528 T
chrIII 84534 84534 ACGT
chrIII 84538 84538 A
chrIII 84548 84548 C
chrIII 84549 84549 A
chrIII 84551 84551 CG
chrIII 84552 84552 ACG
chrIII 84553 84553 AGT
chrIII 84554 84554 C
chrIII 84555 84555 A
chrIII 84556 84556 G
chrIII 84557 84557 A
chrIII 84558 84558 T
chrIII 84559 84559 G
chrIII 84560 84560 C
chrIII 84561 84561 G
chrIII 84562 84562 T
chrIII 84563 84563 G
chrIII 84564 84564 G
chrIII 84573 84573 ACGT
chrIII 84574 84574 A
chrIII 84575 84575 AT
chrIII 84576 84576 CG
chrIII 84580 84580 ACT
chrIII 84581 84581 ACT
chrIII 84582 84582 CG
chrIII 84599 84599 G
chrIII 84604 84604 AT
chrIII 84605 84605 CG
chrIII 84607 84607 A
chrIII 84609 84609 G
chrIII 84615 84615 G
chrIII 84617 84617 AT
chrIII 84620 84620 AT
chrIII 84622 84622 CG
chrIII 84623 84623 CG
chrIII 84627 84627 CG
chrIII 84628 84628 C
chrIII 84629 84629 AT
chrIII 84630 84630 C
chrIII 84801 84801 T
chrIII 84802 84802 CG
chrIII 84803 84803 T
chrIII 84804 84804 CT
chrIII 84805 84805 ACG
chrIII 84806 84806 CGT
chrIII 84807 84807 CGT
chrIII 84808 84808 CGT
chrIII 84809 84809 ACG
chrIII 84810 84810 AGT
chrIII 84818 84818 G
chrIII 84821 84821 G
chrIII 84823 84823 G
chrIII 84825 84825 C
chrIII 84830 84830 AC
chrIII 84831 84831 C
chrIII 84832 84832 A
chrIII 84848 84848 G
chrIII 84853 84853 T
chrIII 84854 84854 A
chrIII 84857 84857 CG
chrIII 84861 84861 A
chrIII 84867 84867 A
chrIII 84870 84870 CG
chrIII 84873 84873 C
chrIII 84874 84874 A
chrIII 84875 84875 AT
chrIII 84888 84888 C
chrIII 84891 84891 G
chrIII 84893 84893 A
chrIII 84894 84894 GT
chrIII 84895 84895 C
chrIII 84904 84904 AT
chrIII 84916 84916 CG
chrIII 84917 84917 A
chrIII 84918 84918 AT
chrIII 84919 84919 G
chrIII 84921 84921 CG
chrIII 84923 84923 A
chrIII 84924 84924 AC
chrIII 84929 84929 A
chrIII 84936 84936 T
chrIII 84937 84937 A
chrIII 84947 84947 T
chrIII 84949 84949 G
chrIII 84961 84961 C
chrIII 84962 84962 A
chrIII 84970 84970 G
chrIII 84972 84972 ACT
chrIII 84984 84984 CG
chrIII 84986 84986 C
chrIII 84991 84991 CG
chrIII 85011 85011 AT
chrIII 85019 85019 A
chrIII 85024 85024 CG
chrIII 85025 85025 C
chrIII 85026 85026 AT
chrIII 85028 85028 A
chrIII 85032 85032 CG
chrIII 85033 85033 G
chrIII 85034 85034 ACG
chrIII 85037 85037 T
chrIII 85038 85038 G
chrIII 85044 85044 T
chrIII 85050 85050 ACGT
chrIII 85054 85054 A
chrIII 85064 85064 C
chrIII 85065 85065 A
chrIII 85067 85067 CG
chrIII 85068 85068 ACG
chrIII 85069 85069 AGT
chrIII 85070 85070 C
chrIII 85071 85071 A
chrIII 85072 85072 G
chrIII 85073 85073 A
chrIII 85074 85074 T
chrIII 85075 85075 G
chrIII 85076 85076 C
chrIII 85077 85077 G
chrIII 85078 85078 T
chrIII 85079 85079 G
chrIII 85080 85080 G
chrIII 85089 85089 ACGT
chrIII 85090 85090 A
chrIII 85091 85091 AT
chrIII 85092 85092 CG
chrIII 85096 85096 ACT
chrIII 85097 85097 ACT
chrIII 85098 85098 CG
chrIII 85100 85100 C
chrIII 85115 85115 G
chrIII 85120 85120 AT
chrIII 85121 85121 CG
chrIII 85123 85123 A
chrIII 85125 85125 G
chrIII 85131 85131 G
chrIII 85133 85133 ACT
chrIII 85134 85134 CG
chrIII 85135 85135 A
chrIII 85136 85136 AGT
chrIII 85137 85137 C
chrIII 85138 85138 AT
chrIII 85139 85139 ACG
chrIII 85140 85140 A
chrIII 85143 85143 ACG
chrIII 85144 85144 ACT
chrIII 85145 85145 AC
chrIII 85146 85146 A
chrIII 85153 85153 G
chrIII 85154 85154 CG
chrIII 85180 85180 T
chrIII 85181 85181 A
chrIII 85182 85182 C
chrIII 85183 85183 A
chrIII 85184 85184 AT
chrIII 85202 85202 A
chrIII 85261 85261 CG
chrIII 85284 85284 T
chrIII 85301 85301 CT
chrIII 85302 85302 C
chrIII 85310 85310 C
chrIII 85350 85350 CG
chrIII 85352 85352 CG
chrIII 85358 85358 C
chrIII 85377 85377 T
chrIII 85395 85395 AT
chrIII 85422 85422 AT
chrIII 85489 85489 CG
chrIII 85496 85496 CG
chrIII 85509 85509 CG
chrIII 85538 85538 CG
chrIII 85541 85541 AT
chrIII 85543 85543 AT
chrIII 85545 85545 AT
chrIII 85546 85546 CG
chrIII 85561 85561 A
chrIII 85573 85573 AT
chrIII 85585 85585 G
chrIII 85593 85593 AT
chrIII 85609 85609 C
chrIII 85612 85612 CG
chrIII 85613 85613 A
chrIII 85614 85614 C
chrIII 85634 85634 A
chrIII 85689 85689 AT
chrIII 85701 85701 T
chrIII 85719 85719 T
chrIII 85825 85825 AT
chrIII 85839 85839 AT
chrIII 85890 85890 AT
chrIII 85921 85921 AT
chrIII 85956 85956 G
chrIII 85962 85962 CG
chrIII 85974 85974 AT
chrIII 86049 86049 AT
chrIII 86121 86121 AT
chrIII 86229 86229 CG
chrIII 86240 86240 G
chrIII 86253 86253 AT
chrIII 86307 86307 CG
chrIII 86330 86330 G
chrIII 86380 86380 CG
chrIII 86427 86427 CG
chrIII 86432 86432 CG
chrIII 86641 86641 G
chrIII 86687 86687 A
chrIII 86692 86692 CG
chrIII 86749 86749 AT
chrIII 86959 86959 AT
chrIII 87037 87037 CG
chrIII 87041 87041 A
chrIII 87097 87097 CG
chrIII 87190 87190 C
chrIII 87223 87223 A
chrIII 87528 87528 A
chrIII 87535 87535 T
chrIII 87536 87536 G
chrIII 87537 87537 C
chrIII 87544 87544 AT
chrIII 87547 87547 C
chrIII 87631 87631 T
chrIII 87658 87658 C
chrIII 87670 87670 T
chrIII 87671 87671 C
chrIII 87679 87679 AT
chrIII 87682 87682 T
chrIII 87718 87718 CG
chrIII 87761 87761 AT
chrIII 87766 87766 CT
chrIII 87770 87770 AT
chrIII 87772 87772 CG
chrIII 87790 87790 C
chrIII 87793 87793 C
chrIII 87805 87805 T
chrIII 87857 87857 AT
chrIII 87868 87868 AT
chrIII 87891 87891 AT
chrIII 87952 87952 AT
chrIII 87968 87968 AT
chrIII 87970 87970 CG
chrIII 87976 87976 C
chrIII 87989 87989 C
chrIII 87991 87991 C
chrIII 88006 88006 CG
chrIII 88017 88017 T
chrIII 88064 88064 AT
chrIII 88067 88067 AT
chrIII 88116 88116 AT
chrIII 88124 88124 AT
chrIII 88183 88183 CG
chrIII 88196 88196 AT
chrIII 88201 88201 CG
chrIII 88204 88204 CG
chrIII 88242 88242 A
chrIII 88264 88264 C
chrIII 88336 88336 C
chrIII 88364 88364 C
chrIII 88367 88367 G
chrIII 88375 88375 C
chrIII 88378 88378 T
chrIII 88413 88413 CG
chrIII 88417 88417 CG
chrIII 88459 88459 C
chrIII 88558 88558 AT
chrIII 88559 88559 AT
chrIII 88562 88562 AT
chrIII 88589 88589 G
chrIII 88600 88600 C
chrIII 88663 88663 T
chrIII 88671 88671 T
chrIII 88675 88675 C
chrIII 88715 88715 AT
chrIII 88723 88723 AT
chrIII 88740 88740 CG
chrIII 88783 88783 AT
chrIII 88790 88790 CG
chrIII 88798 88798 AT
chrIII 88813 88813 A
chrIII 88819 88819 A
chrIII 88864 88864 AT
chrIII 88871 88871 CG
chrIII 88898 88898 AT
chrIII 88923 88923 AT
chrIII 88935 88935 CG
chrIII 88990 88990 CG
chrIII 89023 89023 AT
chrIII 89047 89047 C
chrIII 89063 89063 AT
chrIII 89141 89141 AT
chrIII 89161 89161 AT
chrIII 89203 89203 G
chrIII 89209 89209 A
chrIII 89212 89212 C
chrIII 89225 89225 C
chrIII 89254 89254 AT
chrIII 89255 89255 AT
chrIII 89266 89266 CG
chrIII 89269 89269 C
chrIII 89270 89270 AT
chrIII 89280 89280 A
chrIII 89281 89281 G
chrIII 89290 89290 T
chrIII 89329 89329 G
chrIII 89332 89332 C
chrIII 89342 89342 C
chrIII 89356 89356 T
chrIII 89358 89358 G
chrIII 89359 89359 T
chrIII 89363 89363 G
chrIII 89374 89374 T
chrIII 89395 89395 AT
chrIII 89413 89413 AT
chrIII 89416 89416 AT
chrIII 89422 89422 T
chrIII 89428 89428 CG
chrIII 89431 89431 CG
chrIII 89437 89437 AT
chrIII 89440 89440 CG
chrIII 89443 89443 T
chrIII 89449 89449 CG
chrIII 89459 89459 AT
chrIII 89465 89465 G
chrIII 89525 89525 CG
chrIII 89527 89527 A
chrIII 89536 89536 CG
chrIII 89557 89557 CG
chrIII 89563 89563 AT
chrIII 89579 89579 CG
chrIII 89581 89581 T
chrIII 89584 89584 A
chrIII 89611 89611 T
chrIII 89617 89617 T
chrIII 89624 89624 A
chrIII 89641 89641 T
chrIII 89643 89643 A
chrIII 89647 89647 A
chrIII 89650 89650 T
chrIII 89661 89661 G
chrIII 89662 89662 A
chrIII 89671 89671 CGT
chrIII 89691 89691 AT
chrIII 89692 89692 AT
chrIII 89720 89720 AT
chrIII 89728 89728 CG
chrIII 89729 89729 AT
chrIII 89734 89734 AT
chrIII 89743 89743 CG
chrIII 89746 89746 CG
chrIII 89762 89762 C
chrIII 89767 89767 A
chrIII 89776 89776 A
chrIII 89779 89779 T
chrIII 89807 89807 C
chrIII 89810 89810 T
chrIII 89833 89833 AT
chrIII 89857 89857 A
chrIII 89881 89881 A
chrIII 89884 89884 CG
chrIII 89890 89890 G
chrIII 89918 89918 CG
chrIII 89920 89920 CG
chrIII 89933 89933 CG
chrIII 89939 89939 AT
chrIII 89941 89941 G
chrIII 89945 89945 CG
chrIII 89974 89974 AT
chrIII 89983 89983 CG
chrIII 89989 89989 C
chrIII 90019 90019 CG
chrIII 90025 90025 AT
chrIII 90027 90027 T
chrIII 90028 90028 T
chrIII 90029 90029 T
chrIII 90034 90034 T
chrIII 90037 90037 T
chrIII 90073 90073 A
chrIII 90082 90082 T
chrIII 90094 90094 G
chrIII 90127 90127 ACT
chrIII 90130 90130 A
chrIII 90131 90131 T
chrIII 90136 90136 A
chrIII 90154 90154 G
chrIII 90155 90155 A
chrIII 90157 90157 A
chrIII 90183 90183 CG
chrIII 90190 90190 AT
chrIII 90192 90192 CG
chrIII 90196 90196 AT
chrIII 90229 90229 T
chrIII 90230 90230 C
chrIII 90231 90231 T
chrIII 90234 90234 T
chrIII 90268 90268 T
chrIII 90271 90271 CGT
chrIII 90274 90274 A
chrIII 90311 90311 CG
chrIII 90337 90337 AT
chrIII 90339 90339 T
chrIII 90357 90357 A
chrIII 90358 90358 C
chrIII 90361 90361 C
chrIII 90385 90385 C
chrIII 90397 90397 AT
chrIII 90428 90428 T
chrIII 90429 90429 A
chrIII 90430 90430 T
chrIII 90431 90431 ACT
chrIII 90432 90432 ACT
chrIII 90433 90433 ACG
chrIII 90434 90434 ACT
chrIII 90435 90435 ACT
chrIII 90436 90436 ACG
chrIII 90437 90437 CGT
chrIII 90445 90445 G
chrIII 90448 90448 CG
chrIII 90450 90450 G
chrIII 90452 90452 C
chrIII 90454 90454 CG
chrIII 90457 90457 AC
chrIII 90458 90458 C
chrIII 90459 90459 A
chrIII 90461 90461 CG
chrIII 90466 90466 AT
chrIII 90467 90467 CG
chrIII 90475 90475 G
chrIII 90480 90480 T
chrIII 90481 90481 AT
chrIII 90484 90484 CG
chrIII 90488 90488 A
chrIII 90494 90494 A
chrIII 90497 90497 CG
chrIII 90500 90500 C
chrIII 90501 90501 A
chrIII 90502 90502 AT
chrIII 90515 90515 C
chrIII 90518 90518 G
chrIII 90520 90520 A
chrIII 90521 90521 GT
chrIII 90522 90522 C
chrIII 90531 90531 AT
chrIII 90543 90543 CG
chrIII 90544 90544 A
chrIII 90545 90545 AT
chrIII 90546 90546 G
chrIII 90548 90548 CG
chrIII 90550 90550 A
chrIII 90551 90551 AC
chrIII 90556 90556 A
chrIII 90563 90563 T
chrIII 90564 90564 A
chrIII 90574 90574 T
chrIII 90576 90576 G
chrIII 90588 90588 C
chrIII 90589 90589 A
chrIII 90597 90597 G
chrIII 90599 90599 ACT
chrIII 90611 90611 CG
chrIII 90613 90613 C
chrIII 90618 90618 CG
chrIII 90638 90638 AT
chrIII 90646 90646 A
chrIII 90651 90651 CG
chrIII 90652 90652 C
chrIII 90653 90653 AT
chrIII 90655 90655 A
chrIII 90659 90659 CG
chrIII 90660 90660 G
chrIII 90661 90661 ACG
chrIII 90664 90664 T
chrIII 90665 90665 G
chrIII 90671 90671 T
chrIII 90677 90677 ACGT
chrIII 90681 90681 A
chrIII 90691 90691 C
chrIII 90692 90692 A
chrIII 90693 90693 C
chrIII 90694 90694 CG
chrIII 90695 90695 ACG
chrIII 90696 90696 AGT
chrIII 90697 90697 C
chrIII 90698 90698 A
chrIII 90699 90699 G
chrIII 90700 90700 A
chrIII 90701 90701 T
chrIII 90702 90702 G
chrIII 90703 90703 C
chrIII 90704 90704 G
chrIII 90705 90705 T
chrIII 90706 90706 G
chrIII 90707 90707 G
chrIII 90710 90710 A
chrIII 90711 90711 CG
chrIII 90712 90712 A
chrIII 90716 90716 ACGT
chrIII 90717 90717 A
chrIII 90718 90718 AT
chrIII 90719 90719 CG
chrIII 90723 90723 ACT
chrIII 90724 90724 ACT
chrIII 90725 90725 CG
chrIII 90727 90727 C
chrIII 90742 90742 CG
chrIII 90747 90747 AT
chrIII 90748 90748 CG
chrIII 90750 90750 A
chrIII 90752 90752 G
chrIII 90756 90756 AT
chrIII 90758 90758 G
chrIII 90759 90759 G
chrIII 90760 90760 G
chrIII 90761 90761 CG
chrIII 90762 90762 AT
chrIII 90763 90763 AT
chrIII 90765 90765 AT
chrIII 90766 90766 ACGT
chrIII 90767 90767 AT
chrIII 90770 90770 ACGT
chrIII 90771 90771 ACGT
chrIII 90772 90772 ACGT
chrIII 90773 90773 AT
chrIII 90774 90774 CGT
chrIII 90775 90775 CGT
chrIII 90776 90776 C
chrIII 90777 90777 C
chrIII 90778 90778 C
chrIII 90779 90779 T
chrIII 90844 90844 C
chrIII 90845 90845 T
chrIII 90846 90846 A
chrIII 90848 90848 C
chrIII 90852 90852 G
chrIII 90853 90853 A
chrIII 90857 90857 G
chrIII 90895 90895 G
chrIII 90896 90896 A
chrIII 90897 90897 C
chrIII 90900 90900 AT
chrIII 90905 90905 C
chrIII 90906 90906 C
chrIII 90909 90909 T
chrIII 90915 90915 G
chrIII 90922 90922 A
chrIII 90973 90973 AT
chrIII 90974 90974 A
chrIII 90975 90975 T
chrIII 90976 90976 AT
chrIII 90979 90979 A
chrIII 90981 90981 AG
chrIII 90982 90982 ACT
chrIII 90983 90983 ACGT
chrIII 90984 90984 AT
chrIII 90986 90986 AT
chrIII 90987 90987 CT
chrIII 90988 90988 C
chrIII 90989 90989 T
chrIII 90990 90990 T
chrIII 123571 123571 T
chrIII 123572 123572 C
chrIII 123574 123574 A
chrIII 123575 123575 T
chrIII 123576 123576 G
chrIII 123650 123650 T
chrIII 123651 123651 AG
chrIII 123652 123652 C
chrIII 124122 124122 A
chrIII 124123 124123 GT
chrIII 124125 124125 G
chrIII 124126 124126 G
chrIII 124127 124127 AGT
chrIII 124128 124128 ACG
chrIII 124129 124129 AGT
chrIII 124130 124130 GT
chrIII 124131 124131 ACG
chrIII 124132 124132 ACG
chrIII 124133 124133 AGT
chrIII 124134 124134 A
chrIII 124136 124136 G
chrIII 124137 124137 A
chrIII 124139 124139 T
chrIII 124140 124140 T
chrIII 124142 124142 ACT
chrIII 124143 124143 T
chrIII 124145 124145 CG
chrIII 124146 124146 A
chrIII 124147 124147 G
chrIII 124148 124148 GT
chrIII 124149 124149 G
chrIII 124150 124150 AT
chrIII 124151 124151 AG
chrIII 124153 124153 AT
chrIII 124154 124154 T
chrIII 124155 124155 AC
chrIII 124156 124156 G
chrIII 124157 124157 G
chrIII 124159 124159 CG
chrIII 124163 124163 C
chrIII 124164 124164 G
chrIII 124165 124165 T
chrIII 124166 124166 A
chrIII 124167 124167 AT
chrIII 124168 124168 G
chrIII 124172 124172 AT
chrIII 124173 124173 GT
chrIII 124175 124175 CG
chrIII 124176 124176 AT
chrIII 124178 124178 C
chrIII 124179 124179 A
chrIII 124180 124180 G
chrIII 124181 124181 AC
chrIII 124182 124182 CGT
chrIII 124183 124183 G
chrIII 124184 124184 G
chrIII 124187 124187 G
chrIII 124188 124188 AC
chrIII 124189 124189 G
chrIII 124190 124190 AC
chrIII 124191 124191 CGT
chrIII 124193 124193 C
chrIII 124195 124195 AT
chrIII 124196 124196 CG
chrIII 124198 124198 T
chrIII 124199 124199 A
chrIII 124201 124201 CG
chrIII 124202 124202 C
chrIII 124203 124203 G
chrIII 124204 124204 T
chrIII 124205 124205 CG
chrIII 124206 124206 ACGT
chrIII 124207 124207 GT
chrIII 124208 124208 CG
chrIII 124210 124210 GT
chrIII 124214 124214 AT
chrIII 124215 124215 ACGT
chrIII 124216 124216 AT
chrIII 124218 124218 CGT
chrIII 124219 124219 AT
chrIII 124220 124220 CGT
chrIII 124221 124221 G
chrIII 124222 124222 AT
chrIII 124223 124223 CG
chrIII 124224 124224 AT
chrIII 124225 124225 A
chrIII 124228 124228 ACGT
chrIII 124229 124229 C
chrIII 124230 124230 ACT
chrIII 124232 124232 AT
chrIII 124233 124233 G
chrIII 124234 124234 AT
chrIII 124235 124235 ACGT
chrIII 124236 124236 CG
chrIII 124237 124237 C
chrIII 124238 124238 AT
chrIII 124244 124244 AT
chrIII 124246 124246 T
chrIII 124247 124247 AT
chrIII 124249 124249 T
chrIII 124250 124250 G
chrIII 124251 124251 A
chrIII 124252 124252 A
chrIII 124253 124253 G
chrIII 124254 124254 G
chrIII 124255 124255 C
chrIII 124257 124257 ACG
chrIII 124258 124258 T
chrIII 124259 124259 A
chrIII 124262 124262 C
chrIII 124264 124264 T
chrIII 124266 124266 G
chrIII 124267 124267 C
chrIII 124268 124268 GT
chrIII 124269 124269 AC
chrIII 124270 124270 CG
chrIII 124271 124271 A
chrIII 124272 124272 T
chrIII 124273 124273 G
chrIII 124274 124274 T
chrIII 124276 124276 CG
chrIII 124277 124277 C
chrIII 124278 124278 AC
chrIII 124279 124279 G
chrIII 124280 124280 AG
chrIII 124281 124281 T
chrIII 124282 124282 T
chrIII 124283 124283 A
chrIII 124284 124284 C
chrIII 124285 124285 G
chrIII 124286 124286 A
chrIII 124287 124287 C
chrIII 124288 124288 T
chrIII 124289 124289 T
chrIII 124290 124290 C
chrIII 124291 124291 AT
chrIII 124292 124292 C
chrIII 124295 124295 T
chrIII 124296 124296 AGT
chrIII 124297 124297 ACT
chrIII 124298 124298 G
chrIII 124300 124300 AT
chrIII 124301 124301 C
chrIII 124303 124303 AC
chrIII 124304 124304 CG
chrIII 124310 124310 CGT
chrIII 124311 124311 G
chrIII 124313 124313 G
chrIII 124314 124314 C
chrIII 124315 124315 AT
chrIII 124316 124316 AGT
chrIII 124317 124317 AT
chrIII 124318 124318 CG
chrIII 124319 124319 G
chrIII 124320 124320 CG
chrIII 124321 124321 C
chrIII 124322 124322 CG
chrIII 124323 124323 AGT
chrIII 124325 124325 C
chrIII 124326 124326 CG
chrIII 124328 124328 G
chrIII 124329 124329 T
chrIII 124330 124330 G
chrIII 124331 124331 C
chrIII 124333 124333 AT
chrIII 124334 124334 AT
chrIII 124337 124337 CGT
chrIII 124338 124338 AT
chrIII 124339 124339 CG
chrIII 124340 124340 AT
chrIII 124342 124342 A
chrIII 124343 124343 AT
chrIII 124346 124346 AT
chrIII 124347 124347 ACG
chrIII 124349 124349 T
chrIII 124350 124350 AT
chrIII 124351 124351 ACGT
chrIII 124352 124352 AT
chrIII 124353 124353 C
chrIII 124354 124354 G
chrIII 124357 124357 ACGT
chrIII 124360 124360 AT
chrIII 124362 124362 A
chrIII 124364 124364 C
chrIII 124365 124365 T
chrIII 124366 124366 C
chrIII 124367 124367 T
chrIII 124368 124368 AT
chrIII 124371 124371 AT
chrIII 124377 124377 CG
chrIII 124378 124378 G
chrIII 124379 124379 CG
chrIII 124380 124380 C
chrIII 124381 124381 G
chrIII 124383 124383 AT
chrIII 124384 124384 CG
chrIII 124387 124387 CG
chrIII 124388 124388 AT
chrIII 124389 124389 CG
chrIII 124390 124390 A
chrIII 124391 124391 T
chrIII 124392 124392 C
chrIII 124393 124393 ACT
chrIII 124394 124394 T
chrIII 124395 124395 CG
chrIII 124396 124396 AT
chrIII 124397 124397 CG
chrIII 124398 124398 AT
chrIII 124400 124400 A
chrIII 124402 124402 C
chrIII 124410 124410 G
chrIII 124412 124412 AT
chrIII 124413 124413 ACG
chrIII 124414 124414 ACGT
chrIII 124415 124415 A
chrIII 124416 124416 CG
chrIII 124418 124418 CG
chrIII 124419 124419 AG
chrIII 124420 124420 CG
chrIII 124421 124421 CGT
chrIII 124422 124422 C
chrIII 124423 124423 G
chrIII 124424 124424 CG
chrIII 124425 124425 G
chrIII 124427 124427 GT
chrIII 124428 124428 C
chrIII 124429 124429 AT
chrIII 124430 124430 CG
chrIII 124431 124431 AT
chrIII 124432 124432 ACGT
chrIII 124433 124433 AT
chrIII 124435 124435 C
chrIII 124438 124438 C
chrIII 124441 124441 G
chrIII 124442 124442 AT
chrIII 124443 124443 A
chrIII 124444 124444 CG
chrIII 124449 124449 T
chrIII 124450 124450 A
chrIII 124454 124454 CG
chrIII 124455 124455 C
chrIII 124461 124461 T
chrIII 124466 124466 ACGT
chrIII 124467 124467 ACGT
chrIII 124468 124468 ACGT
chrIII 124469 124469 ACGT
chrIII 124470 124470 ACGT
chrIII 124471 124471 ACT
chrIII 124472 124472 ACGT
chrIII 124473 124473 AT
chrIII 124474 124474 AG
chrIII 124475 124475 G
chrIII 124476 124476 C
chrIII 127706 127706 CG
chrIII 127707 127707 G
chrIII 127708 127708 AT
chrIII 127709 127709 GT
chrIII 127710 127710 ACG
chrIII 127711 127711 T
chrIII 127712 127712 G
chrIII 127713 127713 T
chrIII 127714 127714 CGT
chrIII 127715 127715 AC
chrIII 127790 127790 C
chrIII 127791 127791 A
chrIII 127792 127792 AT
chrIII 127793 127793 AT
chrIII 127796 127796 G
chrIII 127797 127797 ACT
chrIII 127798 127798 ACG
chrIII 127799 127799 AT
chrIII 127800 127800 AG
chrIII 127801 127801 A
chrIII 127802 127802 CG
chrIII 127804 127804 T
chrIII 142691 142691 A
chrIII 142692 142692 ACG
chrIII 142693 142693 GT
chrIII 142694 142694 GT
chrIII 142695 142695 T
chrIII 142696 142696 G
chrIII 142697 142697 G
chrIII 142698 142698 CG
chrIII 142699 142699 ACT
chrIII 142700 142700 CGT
chrIII 142772 142772 CG
chrIII 142773 142773 ACGT
chrIII 142774 142774 AT
chrIII 142775 142775 ACG
chrIII 142776 142776 ACT
chrIII 142777 142777 ACGT
chrIII 142778 142778 T
chrIII 142779 142779 AT
chrIII 142780 142780 CG
chrIII 142783 142783 A
chrIII 142832 142832 A
chrIII 142840 142840 C
chrIII 142843 142843 G
chrIII 142844 142844 T
chrIII 142849 142849 CT
chrIII 142850 142850 CT
chrIII 142859 142859 C
chrIII 142861 142861 CGT
chrIII 142862 142862 T
chrIII 142865 142865 A
chrIII 142868 142868 G
chrIII 142871 142871 G
chrIII 142872 142872 AGT
chrIII 142873 142873 G
chrIII 142879 142879 T
chrIII 142881 142881 G
chrIII 142882 142882 T
chrIII 142884 142884 A
chrIII 142885 142885 CG
chrIII 142886 142886 A
chrIII 142891 142891 G
chrIII 142892 142892 C
chrIII 142893 142893 CG
chrIII 142894 142894 CG
chrIII 142895 142895 A
chrIII 142898 142898 AT
chrIII 142900 142900 G
chrIII 142902 142902 AT
chrIII 142903 142903 T
chrIII 142904 142904 T
chrIII 142906 142906 ACG
chrIII 142907 142907 AT
chrIII 142908 142908 A
chrIII 142909 142909 C
chrIII 142910 142910 T
chrIII 142911 142911 ACG
chrIII 142912 142912 GT
chrIII 142916 142916 C
chrIII 142918 142918 C
chrIII 142921 142921 A
chrIII 142922 142922 A
chrIII 142925 142925 G
chrIII 142928 142928 G
chrIII 142929 142929 G
chrIII 142931 142931 T
chrIII 142932 142932 T
chrIII 142933 142933 C
chrIII 142935 142935 C
chrIII 142936 142936 CG
chrIII 142937 142937 G
chrIII 142938 142938 AT
chrIII 142939 142939 G
chrIII 142940 142940 C
chrIII 142942 142942 T
chrIII 142943 142943 AC
chrIII 142945 142945 G
chrIII 142946 142946 G
chrIII 142948 142948 T
chrIII 142952 142952 AT
chrIII 142954 142954 G
chrIII 142955 142955 AT
chrIII 142957 142957 A
chrIII 142958 142958 AT
chrIII 142961 142961 AT
chrIII 142962 142962 ACG
chrIII 142964 142964 T
chrIII 142965 142965 ACGT
chrIII 142966 142966 ACGT
chrIII 142967 142967 AT
chrIII 142968 142968 C
chrIII 142969 142969 G
chrIII 142970 142970 A
chrIII 142971 142971 T
chrIII 142972 142972 ACGT
chrIII 142975 142975 ACT
chrIII 142976 142976 G
chrIII 142977 142977 A
chrIII 142979 142979 C
chrIII 142980 142980 CT
chrIII 142981 142981 CG
chrIII 142982 142982 T
chrIII 142983 142983 AT
chrIII 142985 142985 CG
chrIII 142986 142986 AT
chrIII 142992 142992 CG
chrIII 142993 142993 G
chrIII 142994 142994 CG
chrIII 142995 142995 C
chrIII 142996 142996 G
chrIII 142998 142998 AT
chrIII 142999 142999 C
chrIII 143002 143002 CG
chrIII 143003 143003 AT
chrIII 143004 143004 CG
chrIII 143005 143005 A
chrIII 143006 143006 T
chrIII 143007 143007 C
chrIII 143008 143008 ACT
chrIII 143009 143009 T
chrIII 143010 143010 CG
chrIII 143011 143011 AT
chrIII 143012 143012 CG
chrIII 143013 143013 AT
chrIII 143015 143015 A
chrIII 143017 143017 C
chrIII 143025 143025 G
chrIII 143027 143027 AT
chrIII 143028 143028 ACG
chrIII 143029 143029 ACGT
chrIII 143030 143030 A
chrIII 143031 143031 CG
chrIII 143033 143033 CG
chrIII 143036 143036 CG
chrIII 143037 143037 C
chrIII 143038 143038 G
chrIII 143039 143039 CG
chrIII 143040 143040 G
chrIII 143042 143042 T
chrIII 143043 143043 C
chrIII 143044 143044 AT
chrIII 143045 143045 CG
chrIII 143046 143046 AT
chrIII 143047 143047 ACGT
chrIII 143048 143048 AT
chrIII 143050 143050 C
chrIII 143053 143053 C
chrIII 143056 143056 G
chrIII 143057 143057 AT
chrIII 143058 143058 A
chrIII 143059 143059 CG
chrIII 143064 143064 T
chrIII 143069 143069 CG
chrIII 143070 143070 AT
chrIII 143076 143076 T
chrIII 143081 143081 ACGT
chrIII 143082 143082 ACGT
chrIII 143083 143083 ACGT
chrIII 143084 143084 ACGT
chrIII 143085 143085 ACT
chrIII 143086 143086 A
chrIII 149506 149506 G
chrIII 149507 149507 C
chrIII 149530 149530 G
chrIII 149533 149533 T
chrIII 149549 149549 A
chrIII 149554 149554 G
chrIII 149556 149556 CG
chrIII 149562 149562 AT
chrIII 149565 149565 A
chrIII 149570 149570 A
chrIII 149588 149588 G
chrIII 149613 149613 G
chrIII 149614 149614 G
chrIII 149640 149640 T
chrIII 149641 149641 T
chrIII 149642 149642 A
chrIII 149663 149663 C
chrIII 149664 149664 G
chrIII 149665 149665 C
chrIII 149674 149674 C
chrIII 149683 149683 C
chrIII 149686 149686 T
chrIII 149687 149687 AT
chrIII 149702 149702 G
chrIII 149706 149706 T
chrIII 149707 149707 T
chrIII 149708 149708 C
chrIII 149710 149710 AC
chrIII 149716 149716 CG
chrIII 149720 149720 G
chrIII 149721 149721 G
chrIII 149737 149737 C
chrIII 149738 149738 A
chrIII 149740 149740 A
chrIII 149741 149741 C
chrIII 149745 149745 T
chrIII 149746 149746 CG
chrIII 149754 149754 G
chrIII 149755 149755 AT
chrIII 149756 149756 AG
chrIII 149761 149761 C
chrIII 149768 149768 T
chrIII 149771 149771 C
chrIII 149777 149777 C
chrIII 149782 149782 C
chrIII 149915 149915 AG
chrIII 149916 149916 A
chrIII 149917 149917 AC
chrIII 149918 149918 CG
chrIII 149919 149919 AC
chrIII 149992 149992 AT
chrIII 149993 149993 CT
chrIII 149994 149994 AGT
chrIII 149995 149995 T
chrIII 149996 149996 T
chrIII 150003 150003 AT
chrIII 150004 150004 A
chrIII 151266 151266 A
chrIII 151270 151270 AGT
chrIII 151271 151271 AT
chrIII 151272 151272 CT
chrIII 151273 151273 CGT
chrIII 151274 151274 ACT
chrIII 151275 151275 GT
chrIII 151278 151278 CG
chrIII 151280 151280 G
chrIII 151281 151281 AT
chrIII 151282 151282 GT
chrIII 151283 151283 T
chrIII 151357 151357 A
chrIII 151358 151358 AT
chrIII 151359 151359 ACT
chrIII 151361 151361 ACGT
chrIII 151362 151362 ACGT
chrIII 151363 151363 ACGT
chrIII 151364 151364 CG
chrIII 151365 151365 A
chrIII 151366 151366 CG
chrIII 151367 151367 CT
chrIII 151368 151368 A
chrIII 151550 151550 A
chrIII 151552 151552 C
chrIII 151553 151553 T
chrIII 151554 151554 AC
chrIII 151555 151555 C
chrIII 151556 151556 A
chrIII 151560 151560 C
chrIII 151561 151561 G
chrIII 151564 151564 C
chrIII 151567 151567 C
chrIII 151569 151569 C
chrIII 151571 151571 A
chrIII 151572 151572 C
chrIII 151573 151573 A
chrIII 151585 151585 T
chrIII 151587 151587 T
chrIII 151588 151588 G
chrIII 151589 151589 T
chrIII 151590 151590 CG
chrIII 151591 151591 A
chrIII 151592 151592 GT
chrIII 151596 151596 C
chrIII 151597 151597 T
chrIII 151598 151598 G
chrIII 151601 151601 G
chrIII 151602 151602 A
chrIII 151604 151604 CG
chrIII 151605 151605 G
chrIII 151606 151606 G
chrIII 151607 151607 C
chrIII 151608 151608 G
chrIII 151614 151614 A
chrIII 151615 151615 G
chrIII 151617 151617 A
chrIII 151618 151618 A
chrIII 151619 151619 G
chrIII 151620 151620 AC
chrIII 151621 151621 C
chrIII 151623 151623 T
chrIII 151624 151624 C
chrIII 151625 151625 AGT
chrIII 151628 151628 ACGT
chrIII 151629 151629 T
chrIII 151630 151630 A
chrIII 151631 151631 CG
chrIII 151632 151632 G
chrIII 151633 151633 A
chrIII 151634 151634 CGT
chrIII 151635 151635 AC
chrIII 151636 151636 A
chrIII 151638 151638 CT
chrIII 151639 151639 A
chrIII 151642 151642 A
chrIII 151643 151643 AT
chrIII 151645 151645 AT
chrIII 151646 151646 CG
chrIII 151647 151647 A
chrIII 151648 151648 AT
chrIII 151651 151651 A
chrIII 151652 151652 A
chrIII 151654 151654 CG
chrIII 151655 151655 C
chrIII 151656 151656 A
chrIII 151657 151657 GT
chrIII 151658 151658 AT
chrIII 151659 151659 G
chrIII 151660 151660 G
chrIII 151661 151661 C
chrIII 151662 151662 AC
chrIII 151663 151663 CG
chrIII 151664 151664 G
chrIII 151665 151665 CG
chrIII 151666 151666 CG
chrIII 151667 151667 G
chrIII 151668 151668 AT
chrIII 151669 151669 ACT
chrIII 151670 151670 GT
chrIII 151671 151671 ACG
chrIII 151672 151672 CG
chrIII 151673 151673 T
chrIII 151674 151674 AC
chrIII 151675 151675 CT
chrIII 151678 151678 T
chrIII 151679 151679 GT
chrIII 151680 151680 G
chrIII 151681 151681 A
chrIII 151682 151682 CGT
chrIII 151683 151683 A
chrIII 151684 151684 CGT
chrIII 151685 151685 T
chrIII 151687 151687 C
chrIII 151688 151688 AGT
chrIII 151689 151689 ACGT
chrIII 151690 151690 AT
chrIII 151691 151691 CG
chrIII 151692 151692 G
chrIII 151693 151693 ACG
chrIII 151694 151694 AT
chrIII 151695 151695 G
chrIII 151696 151696 AT
chrIII 151697 151697 A
chrIII 151698 151698 CG
chrIII 151699 151699 T
chrIII 151700 151700 C
chrIII 151701 151701 G
chrIII 151702 151702 T
chrIII 151703 151703 T
chrIII 151704 151704 AT
chrIII 151705 151705 ACGT
chrIII 151706 151706 C
chrIII 151707 151707 CGT
chrIII 151708 151708 G
chrIII 151709 151709 CG
chrIII 151710 151710 T
chrIII 151711 151711 A
chrIII 151712 151712 C
chrIII 151713 151713 CG
chrIII 151714 151714 ACT
chrIII 151715 151715 ACG
chrIII 151716 151716 GT
chrIII 151717 151717 ACT
chrIII 151718 151718 AT
chrIII 151719 151719 CG
chrIII 151721 151721 A
chrIII 151723 151723 G
chrIII 151724 151724 CG
chrIII 151726 151726 T
chrIII 151727 151727 AC
chrIII 151728 151728 ACGT
chrIII 151729 151729 AC
chrIII 151730 151730 G
chrIII 151732 151732 CG
chrIII 151734 151734 T
chrIII 151735 151735 CGT
chrIII 151736 151736 AC
chrIII 151738 151738 AT
chrIII 151739 151739 ACG
chrIII 151740 151740 AT
chrIII 151741 151741 CGT
chrIII 151742 151742 A
chrIII 151743 151743 A
chrIII 151745 151745 C
chrIII 151747 151747 T
chrIII 151748 151748 T
chrIII 151749 151749 A
chrIII 151750 151750 CG
chrIII 151751 151751 ACGT
chrIII 151752 151752 G
chrIII 151753 151753 CG
chrIII 151754 151754 G
chrIII 151755 151755 AT
chrIII 151756 151756 A
chrIII 151757 151757 AGT
chrIII 151758 151758 T
chrIII 151759 151759 T
chrIII 151760 151760 AT
chrIII 151761 151761 A
chrIII 151762 151762 G
chrIII 151763 151763 AT
chrIII 151766 151766 AT
chrIII 151767 151767 C
chrIII 151768 151768 A
chrIII 151769 151769 T
chrIII 151770 151770 CG
chrIII 151773 151773 C
chrIII 151774 151774 G
chrIII 151775 151775 ACT
chrIII 151778 151778 CGT
chrIII 151779 151779 AGT
chrIII 151780 151780 ACG
chrIII 151781 151781 AC
chrIII 151782 151782 C
chrIII 151783 151783 CG
chrIII 151786 151786 AT
chrIII 151787 151787 CG
chrIII 151788 151788 AGT
chrIII 151789 151789 G
chrIII 151790 151790 AT
chrIII 151791 151791 AT
chrIII 151792 151792 AT
chrIII 151795 151795 G
chrIII 151796 151796 AT
chrIII 151797 151797 AGT
chrIII 151798 151798 C
chrIII 151809 151809 C
chrIII 151812 151812 C
chrIII 151818 151818 G
chrIII 151823 151823 A
chrIII 162944 162944 C
chrIII 162957 162957 T
chrIII 162960 162960 A
chrIII 163001 163001 A
chrIII 163005 163005 G
chrIII 163011 163011 G
chrIII 168289 168289 T
chrIII 168291 168291 T
chrIII 168292 168292 AC
chrIII 168293 168293 ACG
chrIII 168294 168294 AT
chrIII 168295 168295 T
chrIII 168297 168297 G
chrIII 168299 168299 GT
chrIII 168300 168300 GT
chrIII 168306 168306 T
chrIII 168322 168322 T
chrIII 168331 168331 T
chrIII 168339 168339 G
chrIII 168368 168368 AT
chrIII 168369 168369 AT
chrIII 168373 168373 CG
chrIII 168374 168374 ACT
chrIII 168375 168375 ACT
chrIII 168377 168377 AT
chrIII 168378 168378 AT
chrIII 168379 168379 AT
chrIII 168380 168380 T
chrIII 168382 168382 C
chrIII 168383 168383 A
chrIII 168386 168386 G
chrIII 168387 168387 AC
chrIII 168388 168388 GT
chrIII 168390 168390 G
chrIII 168398 168398 A
chrIII 168408 168408 A
chrIII 168411 168411 C
chrIII 168412 168412 C
chrIII 168416 168416 A
chrIII 168426 168426 T
chrIII 168427 168427 T
chrIII 168428 168428 AT
chrIII 168429 168429 A
chrIII 168430 168430 G
chrIII 168431 168431 G
chrIII 168432 168432 C
chrIII 168433 168433 T
chrIII 168436 168436 G
chrIII 168438 168438 C
chrIII 168439 168439 A
chrIII 168442 168442 C
chrIII 168444 168444 G
chrIII 168447 168447 C
chrIII 168450 168450 T
chrIII 168454 168454 CG
chrIII 168460 168460 C
chrIII 168464 168464 T
chrIII 168465 168465 T
chrIII 168466 168466 C
chrIII 168467 168467 AC
chrIII 168469 168469 C
chrIII 168471 168471 GT
chrIII 168472 168472 G
chrIII 168473 168473 A
chrIII 168474 168474 C
chrIII 168475 168475 A
chrIII 168476 168476 G
chrIII 168478 168478 A
chrIII 168479 168479 C
chrIII 168480 168480 AC
chrIII 168481 168481 AT
chrIII 168490 168490 G
chrIII 168491 168491 CG
chrIII 168497 168497 A
chrIII 168500 168500 AT
chrIII 168504 168504 CG
chrIII 168507 168507 T
chrIII 168512 168512 C
chrIII 168513 168513 A
chrIII 168517 168517 AC
chrIII 168518 168518 GT
chrIII 168519 168519 A
chrIII 168520 168520 T
chrIII 168521 168521 AT
chrIII 168522 168522 C
chrIII 168525 168525 CG
chrIII 168526 168526 A
chrIII 168529 168529 C
chrIII 168530 168530 G
chrIII 168533 168533 C
chrIII 168536 168536 AT
chrIII 168541 168541 A
chrIII 168545 168545 C
chrIII 168546 168546 G
chrIII 168547 168547 A
chrIII 168551 168551 G
chrIII 168557 168557 A
chrIII 168560 168560 GT
chrIII 168568 168568 T
chrIII 168571 168571 T
chrIII 168574 168574 T
chrIII 168577 168577 T
chrIII 168578 168578 C
chrIII 168579 168579 A
chrIII 168581 168581 AT
chrIII 168582 168582 C
chrIII 168585 168585 A
chrIII 168588 168588 C
chrIII 168590 168590 C
chrIII 168591 168591 G
chrIII 168592 168592 CT
chrIII 168593 168593 G
chrIII 168594 168594 AC
chrIII 168595 168595 ACG
chrIII 168596 168596 ACG
chrIII 168597 168597 CGT
chrIII 168598 168598 ACG
chrIII 168599 168599 CGT
chrIII 168600 168600 A
chrIII 168601 168601 AT
chrIII 168602 168602 G
chrIII 168603 168603 AT
chrIII 168605 168605 ACT
chrIII 168606 168606 T
chrIII 168608 168608 ACT
chrIII 168609 168609 T
chrIII 168611 168611 CG
chrIII 168612 168612 A
chrIII 168613 168613 G
chrIII 168614 168614 GT
chrIII 168615 168615 G
chrIII 168616 168616 AT
chrIII 168617 168617 AG
chrIII 168619 168619 AT
chrIII 168620 168620 T
chrIII 168621 168621 AC
chrIII 168622 168622 G
chrIII 168623 168623 G
chrIII 168625 168625 CG
chrIII 168629 168629 C
chrIII 168630 168630 G
chrIII 168631 168631 T
chrIII 168632 168632 A
chrIII 168633 168633 AT
chrIII 168634 168634 G
chrIII 168638 168638 AT
chrIII 168639 168639 GT
chrIII 168641 168641 CG
chrIII 168642 168642 AT
chrIII 168644 168644 C
chrIII 168645 168645 A
chrIII 168646 168646 G
chrIII 168647 168647 AC
chrIII 168648 168648 CGT
chrIII 168649 168649 G
chrIII 168650 168650 G
chrIII 168653 168653 G
chrIII 168654 168654 AC
chrIII 168655 168655 G
chrIII 168656 168656 AC
chrIII 168657 168657 CGT
chrIII 168659 168659 AC
chrIII 168660 168660 T
chrIII 168661 168661 AT
chrIII 168662 168662 CG
chrIII 168663 168663 T
chrIII 168664 168664 AT
chrIII 168665 168665 AC
chrIII 168666 168666 C
chrIII 168667 168667 CG
chrIII 168668 168668 C
chrIII 168669 168669 G
chrIII 168670 168670 T
chrIII 168671 168671 CGT
chrIII 168672 168672 ACGT
chrIII 168673 168673 GT
chrIII 168674 168674 CG
chrIII 168675 168675 A
chrIII 168676 168676 GT
chrIII 168680 168680 AT
chrIII 168681 168681 ACGT
chrIII 168682 168682 AT
chrIII 168684 168684 CT
chrIII 168685 168685 AT
chrIII 168686 168686 CGT
chrIII 168687 168687 G
chrIII 168688 168688 AT
chrIII 168689 168689 CG
chrIII 168690 168690 AT
chrIII 168691 168691 A
chrIII 168694 168694 ACGT
chrIII 168695 168695 C
chrIII 168696 168696 ACT
chrIII 168698 168698 CG
chrIII 168700 168700 ACGT
chrIII 168701 168701 ACT
chrIII 168702 168702 CG
chrIII 168703 168703 C
chrIII 168704 168704 A
chrIII 168706 168706 C
chrIII 168707 168707 A
chrIII 168710 168710 ACGT
chrIII 168711 168711 CG
chrIII 168712 168712 CG
chrIII 168716 168716 T
chrIII 168718 168718 AT
chrIII 168719 168719 G
chrIII 168720 168720 G
chrIII 168725 168725 AT
chrIII 168733 168733 AT
chrIII 168753 168753 C
chrIII 168756 168756 T
chrIII 168757 168757 CT
chrIII 168758 168758 C
chrIII 168760 168760 AT
chrIII 168772 168772 ACGT
chrIII 168774 168774 CG
chrIII 168782 168782 T
chrIII 168783 168783 CG
chrIII 168795 168795 CG
chrIII 168796 168796 G
chrIII 168797 168797 GT
chrIII 168798 168798 A
chrIII 168799 168799 C
chrIII 168807 168807 AT
chrIII 168808 168808 AT
chrIII 168815 168815 T
chrIII 168820 168820 ACGT
chrIII 168821 168821 AT
chrIII 168823 168823 CG
chrIII 168825 168825 CG
chrIII 168826 168826 AT
chrIII 168827 168827 A
chrIII 168828 168828 CG
chrIII 168840 168840 T
chrIII 168849 168849 G
chrIII 168850 168850 ACT
chrIII 168851 168851 AT
chrIII 168853 168853 CG
chrIII 168856 168856 CG
chrIII 168869 168869 A
chrIII 168870 168870 T
chrIII 168871 168871 G
chrIII 168874 168874 C
chrIII 168877 168877 T
chrIII 168883 168883 T
chrIII 168887 168887 CG
chrIII 168890 168890 AT
chrIII 168891 168891 AT
chrIII 168896 168896 CG
chrIII 168912 168912 A
chrIII 168913 168913 C
chrIII 168914 168914 AG
chrIII 168919 168919 CG
chrIII 168921 168921 CG
chrIII 168923 168923 CG
chrIII 168926 168926 C
chrIII 168929 168929 A
chrIII 168930 168930 T
chrIII 168932 168932 AT
chrIII 168933 168933 T
chrIII 168934 168934 ACGT
chrIII 168935 168935 ACGT
chrIII 168936 168936 ACGT
chrIII 168937 168937 ACGT
chrIII 168938 168938 ACGT
chrIII 168939 168939 ACGT
chrIII 168940 168940 ACGT
chrIII 168941 168941 ACGT
chrIII 168942 168942 ACGT
chrIII 168943 168943 C
chrIII 168944 168944 ACGT
chrIII 168945 168945 AT
chrIII 168948 168948 G
chrIII 168956 168956 G
chrIII 168968 168968 G
chrIII 168970 168970 C
chrIII 168973 168973 G
chrIII 168983 168983 ACG
chrIII 168989 168989 A
chrIII 168990 168990 G
chrIII 168996 168996 C
chrIII 168999 168999 A
chrIII 169004 169004 A
chrIII 169005 169005 T
chrIII 169007 169007 AG
chrIII 169008 169008 T
chrIII 169010 169010 T
chrIII 169012 169012 G
chrIII 169013 169013 ACG
chrIII 169014 169014 T
chrIII 169015 169015 G
chrIII 169017 169017 CG
chrIII 169018 169018 CG
chrIII 169019 169019 CG
chrIII 169021 169021 A
chrIII 169022 169022 C
chrIII 169024 169024 A
chrIII 169032 169032 CG
chrIII 169034 169034 AT
chrIII 169036 169036 A
chrIII 169037 169037 C
chrIII 169039 169039 C
chrIII 169040 169040 CG
chrIII 169041 169041 A
chrIII 169043 169043 A
chrIII 169051 169051 AT
chrIII 169061 169061 CG
chrIII 169063 169063 T
chrIII 169064 169064 A
chrIII 169069 169069 ACGT
chrIII 169070 169070 ACGT
chrIII 169071 169071 ACGT
chrIII 169072 169072 ACGT
chrIII 169073 169073 ACGT
chrIII 169074 169074 AGT
chrIII 169075 169075 AT
chrIII 169076 169076 ACT
chrIII 169077 169077 CG
chrIII 169192 169192 A
chrIII 169193 169193 A
chrIII 169197 169197 CT
chrIII 169198 169198 CT
chrIII 169199 169199 CT
chrIII 169200 169200 CT
chrIII 169201 169201 ACG
chrIII 169202 169202 AGT
chrIII 169203 169203 ACG
chrIII 169204 169204 CGT
chrIII 169205 169205 ACG
chrIII 169206 169206 ACG
chrIII 169211 169211 A
chrIII 169217 169217 G
chrIII 169218 169218 G
chrIII 169222 169222 T
chrIII 169223 169223 A
chrIII 169228 169228 C
chrIII 169229 169229 T
chrIII 169230 169230 AT
chrIII 169231 169231 C
chrIII 169234 169234 G
chrIII 169237 169237 C
chrIII 169239 169239 A
chrIII 169240 169240 AC
chrIII 169241 169241 T
chrIII 169242 169242 CG
chrIII 169243 169243 A
chrIII 169244 169244 G
chrIII 169245 169245 AC
chrIII 169247 169247 C
chrIII 169248 169248 G
chrIII 169249 169249 C
chrIII 169250 169250 G
chrIII 169251 169251 CGT
chrIII 169252 169252 G
chrIII 169253 169253 AC
chrIII 169254 169254 CG
chrIII 169256 169256 C
chrIII 169257 169257 T
chrIII 169258 169258 ACG
chrIII 169259 169259 CT
chrIII 169260 169260 A
chrIII 169262 169262 C
chrIII 169270 169270 G
chrIII 169272 169272 T
chrIII 169274 169274 T
chrIII 169275 169275 G
chrIII 169276 169276 T
chrIII 169277 169277 CG
chrIII 169278 169278 AT
chrIII 169279 169279 GT
chrIII 169280 169280 C
chrIII 169281 169281 T
chrIII 169282 169282 A
chrIII 169284 169284 T
chrIII 169285 169285 G
chrIII 169288 169288 G
chrIII 169289 169289 A
chrIII 169291 169291 CG
chrIII 169292 169292 G
chrIII 169293 169293 G
chrIII 169294 169294 C
chrIII 169295 169295 G
chrIII 169304 169304 A
chrIII 169305 169305 A
chrIII 169307 169307 A
chrIII 169310 169310 T
chrIII 169315 169315 ACGT
chrIII 169316 169316 A
chrIII 169318 169318 CG
chrIII 169320 169320 A
chrIII 169321 169321 CGT
chrIII 169322 169322 A
chrIII 169325 169325 T
chrIII 169329 169329 A
chrIII 169330 169330 AT
chrIII 169332 169332 CG
chrIII 169333 169333 AT
chrIII 169334 169334 A
chrIII 169335 169335 AT
chrIII 169338 169338 A
chrIII 169339 169339 A
chrIII 169345 169345 AT
chrIII 169348 169348 AT
chrIII 169349 169349 ACG
chrIII 169350 169350 CG
chrIII 169355 169355 A
chrIII 169358 169358 C
chrIII 169359 169359 AT
chrIII 169361 169361 A
chrIII 169362 169362 A
chrIII 169363 169363 AT
chrIII 169364 169364 T
chrIII 169366 169366 A
chrIII 169367 169367 CGT
chrIII 169368 169368 CG
chrIII 169369 169369 ACT
chrIII 169372 169372 G
chrIII 169373 169373 G
chrIII 169374 169374 A
chrIII 169375 169375 T
chrIII 169376 169376 A
chrIII 169377 169377 T
chrIII 169378 169378 T
chrIII 169381 169381 AT
chrIII 169382 169382 AT
chrIII 169383 169383 AT
chrIII 169384 169384 AC
chrIII 169385 169385 C
chrIII 169386 169386 G
chrIII 169387 169387 T
chrIII 169388 169388 G
chrIII 169391 169391 G
chrIII 169393 169393 C
chrIII 169394 169394 G
chrIII 169395 169395 T
chrIII 169398 169398 CT
chrIII 169399 169399 C
chrIII 169400 169400 G
chrIII 169401 169401 G
chrIII 169402 169402 CG
chrIII 169403 169403 T
chrIII 169404 169404 A
chrIII 169405 169405 C
chrIII 169406 169406 G
chrIII 169407 169407 T
chrIII 169408 169408 CG
chrIII 169409 169409 GT
chrIII 169410 169410 AC
chrIII 169411 169411 A
chrIII 169412 169412 C
chrIII 169414 169414 A
chrIII 169416 169416 G
chrIII 169417 169417 CG
chrIII 169419 169419 T
chrIII 169420 169420 AC
chrIII 169421 169421 ACGT
chrIII 169422 169422 AC
chrIII 169423 169423 G
chrIII 169425 169425 CG
chrIII 169427 169427 T
chrIII 169428 169428 CGT
chrIII 169429 169429 AC
chrIII 169431 169431 AT
chrIII 169432 169432 ACG
chrIII 169433 169433 AT
chrIII 169434 169434 CGT
chrIII 169435 169435 A
chrIII 169436 169436 A
chrIII 169438 169438 C
chrIII 169440 169440 T
chrIII 169441 169441 GT
chrIII 169442 169442 AC
chrIII 169443 169443 CGT
chrIII 169444 169444 ACGT
chrIII 169445 169445 G
chrIII 169446 169446 CG
chrIII 169447 169447 G
chrIII 169448 169448 AGT
chrIII 169449 169449 AG
chrIII 169450 169450 AGT
chrIII 169451 169451 T
chrIII 169452 169452 T
chrIII 169453 169453 AT
chrIII 169454 169454 A
chrIII 169455 169455 G
chrIII 169456 169456 AT
chrIII 169457 169457 C
chrIII 169458 169458 CT
chrIII 169459 169459 AT
chrIII 169460 169460 AC
chrIII 169461 169461 A
chrIII 169462 169462 AT
chrIII 169463 169463 ACG
chrIII 169464 169464 T
chrIII 169465 169465 A
chrIII 169466 169466 C
chrIII 169467 169467 G
chrIII 169468 169468 ACT
chrIII 169470 169470 AC
chrIII 169471 169471 ACGT
chrIII 169472 169472 AGT
chrIII 169473 169473 ACG
chrIII 169474 169474 AC
chrIII 169475 169475 C
chrIII 169476 169476 CG
chrIII 169477 169477 C
chrIII 169479 169479 AT
chrIII 169480 169480 AT
chrIII 169481 169481 ACGT
chrIII 169482 169482 G
chrIII 169483 169483 AT
chrIII 169484 169484 AT
chrIII 169485 169485 AGT
chrIII 169487 169487 ACGT
chrIII 169488 169488 AG
chrIII 169489 169489 CT
chrIII 169490 169490 AGT
chrIII 169491 169491 AC
chrIII 169494 169494 CG
chrIII 169495 169495 CG
chrIII 169496 169496 ACT
chrIII 169497 169497 AGT
chrIII 169498 169498 CG
chrIII 169499 169499 AT
chrIII 169500 169500 G
chrIII 169502 169502 AT
chrIII 169503 169503 CG
chrIII 169505 169505 AC
chrIII 169506 169506 AT
chrIII 169511 169511 AT
chrIII 169512 169512 T
chrIII 169513 169513 T
chrIII 169514 169514 G
chrIII 169515 169515 G
chrIII 169519 169519 G
chrIII 169521 169521 CG
chrIII 169522 169522 CG
chrIII 169523 169523 AGT
chrIII 169524 169524 T
chrIII 169525 169525 ACGT
chrIII 169527 169527 ACT
chrIII 169528 169528 ACGT
chrIII 169530 169530 AT
chrIII 169531 169531 AT
chrIII 169532 169532 T
chrIII 169534 169534 A
chrIII 169535 169535 CG
chrIII 169536 169536 AT
chrIII 169539 169539 AT
chrIII 169545 169545 ACGT
chrIII 169546 169546 ACGT
chrIII 169547 169547 AGT
chrIII 169629 169629 A
chrIII 169640 169640 C
chrIII 169646 169646 G
chrIII 169662 169662 A
chrIII 169670 169670 A
chrIII 169680 169680 G
chrIII 169769 169769 C
chrIII 169772 169772 T
chrIII 169785 169785 G
chrIII 169796 169796 C
chrIII 169797 169797 A
chrIII 169799 169799 G
chrIII 177496 177496 G
chrIII 177499 177499 A
chrIII 177545 177545 AT
chrIII 177551 177551 CG
chrIII 177557 177557 AT
chrIII 177563 177563 G
chrIII 177581 177581 C
chrIII 177614 177614 CG
chrIII 177629 177629 AT
chrIII 177635 177635 CG
chrIII 177647 177647 G
chrIII 177656 177656 A
chrIII 177749 177749 AT
chrIII 177755 177755 CG
chrIII 177764 177764 CG
chrIII 177770 177770 G
chrIII 177773 177773 T
chrIII 177800 177800 A
chrIII 177830 177830 AT
chrIII 177833 177833 AT
chrIII 195980 195980 T
chrIII 195998 195998 A
chrIII 196004 196004 A
chrIII 196028 196028 A
chrIII 198664 198664 T
chrIII 198665 198665 T
chrIII 198668 198668 A
chrIII 198670 198670 C
chrIII 198937 198937 G
chrIII 199358 199358 A
chrIII 199396 199396 A
chrIII 199397 199397 T
chrIII 199398 199398 C
chrIII 199400 199400 A
chrIII 199492 199492 A
chrIII 199493 199493 A
chrIII 199495 199495 T
chrIII 199512 199512 A
chrIII 199513 199513 T
chrIII 199515 199515 C
chrIII 199516 199516 T
chrIII 200104 200104 C
chrIII 200105 200105 T
chrIII 200108 200108 A
chrIII 200109 200109 T
chrIII 200849 200849 T
chrIII 200850 200850 C
chrIII 200861 200861 A
chrIII 201065 201065 T
chrIII 201081 201081 T
chrIII 201090 201090 T
chrIII 201091 201091 T
chrIII 201179 201179 C
chrIII 201180 201180 T
chrIII 201185 201185 A
chrIII 227996 227996 A
chrIII 227997 227997 A
chrIII 228002 228002 G
chrIII 228044 228044 A
chrIII 228045 228045 A
chrIII 228046 228046 AT
chrIII 228047 228047 AT
chrIII 228051 228051 AT
chrIII 228053 228053 A
chrIII 228054 228054 CG
chrIII 233733 233733 C
chrIII 233734 233734 C
chrIII 233756 233756 T
chrIII 233763 233763 T
chrIII 233764 233764 G
chrIII 233783 233783 A
chrIII 233786 233786 C
chrIII 233797 233797 C
chrIII 233803 233803 G
chrIII 233813 233813 G
chrIII 233827 233827 A
chrIII 233833 233833 A
chrIII 268616 268616 A
chrIII 268618 268618 C
chrIII 268639 268639 C
chrIII 268850 268850 A
chrIII 268858 268858 A
chrIII 268943 268943 T
chrIII 268945 268945 T
chrIII 268966 268966 T
chrIII 269177 269177 G
chrIII 269185 269185 G
chrIII 291986 291986 G
chrIII 291991 291991 A
chrIII 291994 291994 G
chrIII 292003 292003 G
chrIII 292006 292006 G
chrIII 292007 292007 T
chrIII 292014 292014 G
chrIII 292020 292020 A
chrIII 292040 292040 C
chrIII 292054 292054 G
chrIII 292057 292057 G
chrIII 292058 292058 CT
chrIII 292059 292059 AGT
chrIII 292060 292060 CT
chrIII 292061 292061 C
chrIII 292067 292067 G
chrIII 292074 292074 A
chrIII 292092 292092 G
chrIII 292098 292098 A
chrIII 292099 292099 A
chrIII 292100 292100 A
chrIII 292117 292117 CGT
chrIII 292119 292119 AT
chrIII 293027 293027 G
chrIII 293028 293028 G
chrIII 293029 293029 T
chrIII 293031 293031 G
chrIII 293125 293125 C
chrIII 293126 293126 G
chrIII 293128 293128 A
chrIII 293143 293143 T
chrIII 293144 293144 C
chrIII 293146 293146 A
chrIII 293147 293147 C
chrIII 293737 293737 T
chrIII 293738 293738 A
chrIII 293741 293741 T
chrIII 293742 293742 C
chrIII 294377 294377 C
chrIII 294378 294378 G
chrIII 294389 294389 T
chrIII 294593 294593 C
chrIII 294609 294609 C
chrIII 294618 294618 G
chrIII 294619 294619 G
chrIII 295012 295012 G
chrIII 295017 295017 T
chrIII 295018 295018 G
chrIII 295026 295026 G
chrIII 295032 295032 A
chrIII 295043 295043 T
chrIII 295161 295161 T
chrIII 295165 295165 A
chrIII 295169 295169 A
chrIII 295185 295185 T
chrIII 295192 295192 T
chrIII 295193 295193 G
chrIII 295196 295196 G
chrIII 295197 295197 A
chrIII 295198 295198 G
chrIII 295203 295203 G
chrIII 295204 295204 C
chrIII 295207 295207 A
chrIII 295208 295208 CG
chrIII 295209 295209 A
chrIII 295212 295212 C
chrIII 295214 295214 GT
chrIII 295215 295215 AGT
chrIII 295216 295216 AC
chrIII 295218 295218 AT
chrIII 295219 295219 CG
chrIII 295220 295220 A
chrIII 295221 295221 GT
chrIII 295222 295222 A
chrIII 295223 295223 A
chrIII 295225 295225 C
chrIII 295227 295227 T
chrIII 295230 295230 G
chrIII 295231 295231 AG
chrIII 295232 295232 G
chrIII 295233 295233 C
chrIII 295235 295235 A
chrIII 295236 295236 A
chrIII 295237 295237 GT
chrIII 295238 295238 T
chrIII 295240 295240 T
chrIII 295243 295243 AT
chrIII 295246 295246 T
chrIII 295248 295248 A
chrIII 295249 295249 T
chrIII 295250 295250 CG
chrIII 295253 295253 C
chrIII 295254 295254 G
chrIII 295255 295255 C
chrIII 295257 295257 C
chrIII 295258 295258 C
chrIII 295259 295259 AGT
chrIII 295260 295260 ACG
chrIII 295261 295261 CG
chrIII 295262 295262 C
chrIII 295263 295263 G
chrIII 295266 295266 AT
chrIII 295267 295267 A
chrIII 295268 295268 AGT
chrIII 295269 295269 G
chrIII 295270 295270 AT
chrIII 295271 295271 AT
chrIII 295272 295272 AT
chrIII 295276 295276 C
chrIII 295277 295277 AT
chrIII 295278 295278 CG
chrIII 295279 295279 T
chrIII 295280 295280 CG
chrIII 295281 295281 G
chrIII 295287 295287 AT
chrIII 295476 295476 CG
chrIII 295477 295477 A
chrIII 295478 295478 GT
chrIII 295479 295479 CT
chrIII 295480 295480 ACG
chrIII 295481 295481 ACG
chrIII 295482 295482 CGT
chrIII 295483 295483 T
chrIII 295557 295557 A
chrIII 295558 295558 AT
chrIII 295559 295559 AT
chrIII 295560 295560 AT
chrIII 295561 295561 A
chrIII 295563 295563 ACGT
chrIII 295564 295564 GT
chrIII 295565 295565 AGT
chrIII 295566 295566 CG
chrIII 295567 295567 AT
chrIII 295568 295568 A
chrIII 295569 295569 CG
chrIII 301002 301002 A
chrIII 301031 301031 A
chrIII 301035 301035 T
chrIII 301060 301060 CG
chrIII 301149 301149 C
chrIII 301150 301150 T
chrIII 301151 301151 T
chrIII 301165 301165 C
chrIII 301166 301166 T
chrIII 301547 301547 C
chrIII 301565 301565 G
chrIII 301583 301583 C
chrIII 301598 301598 A
chrIII 301599 301599 A
chrIII 301799 301799 C
chrIII 301802 301802 G
chrIII 301808 301808 C
chrIII 301844 301844 A
chrIII 301853 301853 A
chrIII 303014 303014 A
chrIII 303016 303016 T
chrIII 303019 303019 G
chrIII 303065 303065 C
chrIII 303096 303096 G
chrIII 303175 303175 A
chrIII 303213 303213 T
chrIII 303216 303216 C
chrIII 303243 303243 T
chrIII 303247 303247 T
chrIII 303249 303249 T
chrIII 303346 303346 A
chrIII 303347 303347 A
chrIII 303354 303354 T
chrIII 303388 303388 T
chrIII 303398 303398 T
chrIII 303408 303408 G
chrIII 303416 303416 T
chrIII 303417 303417 G
chrIII 303432 303432 A
chrIII 303439 303439 C
chrIII 303472 303472 A
chrIII 303475 303475 C
chrIII 303477 303477 A
chrIII 303499 303499 T
chrIII 303524 303524 C
chrIII 303549 303549 T
chrIII 303551 303551 A
chrIII 303702 303702 T
chrIII 303703 303703 G
chrIII 303729 303729 A
chrIII 303779 303779 CG
chrIII 303780 303780 AT
chrIII 303851 303851 AT
chrIII 303862 303862 CG
chrIII 303884 303884 AT
chrIII 303922 303922 AT
chrIII 303923 303923 A
chrIII 303929 303929 T
chrIII 303939 303939 CG
chrIII 303940 303940 CG
chrIII 303942 303942 AT
chrIII 303967 303967 A
chrIII 304001 304001 T
chrIII 304019 304019 C
chrIII 304028 304028 C
chrIII 304029 304029 G
chrIII 304030 304030 G
chrIII 304035 304035 A
chrIII 304051 304051 T
chrIII 304062 304062 G
chrIII 304080 304080 T
chrIII 304102 304102 CG
chrIII 304108 304108 G
chrIII 304112 304112 A
chrIII 304117 304117 G
chrIII 304171 304171 T
chrIII 304195 304195 T
chrIII 304198 304198 T
chrIII 304205 304205 G
chrIII 304236 304236 G
chrIII 304247 304247 G
chrIII 304259 304259 G
chrIII 304298 304298 A
chrIII 304299 304299 A
chrIII 304335 304335 G
chrIII 304338 304338 A
chrIII 304339 304339 G
chrIII 304379 304379 G
chrIII 304403 304403 A
chrIII 304404 304404 T
chrIII 304405 304405 A
chrIII 304417 304417 T
chrIII 304418 304418 T
chrIII 304425 304425 T
chrIII 304436 304436 A
chrIII 304437 304437 C
chrIII 304461 304461 A
chrIII 304473 304473 C
chrIII 304481 304481 T
chrIII 304676 304676 A
chrIII 304681 304681 T
chrIII 304682 304682 T
chrIII 304732 304732 C
chrIII 304811 304811 A
chrIII 304822 304822 A
chrIII 304825 304825 C
chrIII 304847 304847 A
chrIII 304859 304859 C
chrIII 304967 304967 T
chrIII 305002 305002 C
chrIII 305033 305033 G
chrIII 305064 305064 A
chrIII 305066 305066 A
chrIII 305105 305105 C
chrIII 305237 305237 G
chrIII 305257 305257 T
chrIII 305261 305261 A
chrIII 305288 305288 A
chrIII 305294 305294 A
chrIII 305326 305326 T
chrIII 305354 305354 G
chrIII 305419 305419 T
chrIII 305429 305429 A
chrIII 305490 305490 A
chrIII 305505 305505 C
chrIII 305563 305563 A
chrIII 305662 305662 C
chrIII 305687 305687 A
chrIII 305737 305737 T
chrIII 305778 305778 T
chrIII 305924 305924 C
chrIII 305960 305960 A
chrIII 305996 305996 T
chrIII 306006 306006 A
chrIII 306037 306037 T
chrIII 306048 306048 T
chrIII 306064 306064 C
chrIII 306132 306132 A
chrIII 306260 306260 T
chrIII 306278 306278 A
chrIII 306280 306280 G
chrIII 306299 306299 T
chrIII 306309 306309 T
chrIII 306339 306339 A
chrIII 306351 306351 A
chrIII 306363 306363 A
chrIII 306405 306405 G
chrIII 306412 306412 A
chrIII 306414 306414 G
chrIII 306483 306483 C
chrIII 306507 306507 G
chrIII 306509 306509 T
chrIII 306524 306524 C
chrIII 306538 306538 T
chrIII 306575 306575 T
chrIII 306623 306623 G
chrIII 306679 306679 A
chrIII 306681 306681 T
chrIII 306874 306874 A
chrIII 306896 306896 G
chrIII 306912 306912 G
chrIII 306916 306916 G
chrIII 306920 306920 CG
chrIII 306928 306928 CG
chrIII 306940 306940 A
chrIII 306947 306947 A
chrIII 306955 306955 G
chrIII 306961 306961 AT
chrIII 306962 306962 AT
chrIII 306967 306967 AT
chrIII 306974 306974 AT
chrIII 306992 306992 T
chrIII 307016 307016 A
chrIII 307039 307039 T
chrIII 307057 307057 C
chrIII 307071 307071 A
chrIII 307081 307081 G
chrIII 307086 307086 A
chrIII 307088 307088 G
chrIII 307097 307097 GT
chrIII 307098 307098 GT
chrIII 307099 307099 G
chrIII 307104 307104 T
chrIII 307105 307105 A
chrIII 307138 307138 T
chrIII 307140 307140 T
chrIII 307154 307154 AT
chrIII 307158 307158 AT
chrIII 307166 307166 T
chrIII 307177 307177 G
chrIII 307182 307182 A
chrIII 307189 307189 G
chrIII 307190 307190 C
chrIII 307192 307192 T
chrIII 307193 307193 C
chrIII 307204 307204 A
chrIII 307225 307225 AT
chrIII 307226 307226 AT
chrIII 307227 307227 C
chrIII 307228 307228 AT
chrIII 307230 307230 T
chrIII 307233 307233 CG
chrIII 307238 307238 AT
chrIII 307241 307241 CG
chrIII 307243 307243 A
chrIII 307244 307244 CG
chrIII 307245 307245 A
chrIII 307246 307246 GT
chrIII 307247 307247 A
chrIII 307250 307250 A
chrIII 307256 307256 G
chrIII 307258 307258 C
chrIII 307310 307310 AT
chrIII 307316 307316 G
chrIII 307317 307317 C
chrIII 307321 307321 CG
chrIII 307323 307323 CG
chrIII 307325 307325 AT
chrIII 307326 307326 AT
chrIII 307339 307339 G
chrIII 307351 307351 A
chrIII 307352 307352 AG
chrIII 307353 307353 ACG
chrIII 307354 307354 GT
chrIII 307360 307360 T
chrIII 307361 307361 A
chrIII 307365 307365 G
chrIII 307368 307368 G
chrIII 307369 307369 A
chrIII 307370 307370 A
chrIII 307371 307371 A
chrIII 307376 307376 AT
chrIII 307400 307400 A
chrIII 307404 307404 T
chrIII 307416 307416 AT
chrIII 307421 307421 AT
chrIII 307422 307422 AT
chrIII 307428 307428 AT
chrIII 307429 307429 CG
chrIII 307431 307431 AT
chrIII 307432 307432 CG
chrIII 307433 307433 AT
chrIII 307438 307438 AT
chrIII 307442 307442 T
chrIII 307443 307443 C
chrIII 307451 307451 G
chrIII 307455 307455 A
chrIII 307456 307456 T
chrIII 307461 307461 T
chrIII 307462 307462 C
chrIII 307464 307464 T
chrIII 307465 307465 T
chrIII 307466 307466 T
chrIII 307467 307467 C
chrIII 307469 307469 G
chrIII 307470 307470 C
chrIII 307471 307471 AT
chrIII 307481 307481 A
chrIII 307489 307489 AT
chrIII 307498 307498 A
chrIII 307511 307511 G
chrIII 307516 307516 AT
chrIII 307519 307519 CG
chrIII 307527 307527 AT
chrIII 307531 307531 CG
chrIII 307547 307547 CG
chrIII 307548 307548 AT
chrIII 307553 307553 CG
chrIII 307560 307560 T
chrIII 307563 307563 CG
chrIII 307574 307574 AT
chrIII 307582 307582 G
chrIII 307583 307583 AT
chrIII 307587 307587 T
chrIII 307589 307589 T
chrIII 307594 307594 C
chrIII 307595 307595 AT
chrIII 307626 307626 AT
chrIII 307630 307630 AT
chrIII 307635 307635 AT
chrIII 307636 307636 C
chrIII 307642 307642 AT
chrIII 307653 307653 AT
chrIII 307654 307654 CG
chrIII 307655 307655 AT
chrIII 307674 307674 A
chrIII 307677 307677 A
chrIII 307682 307682 A
chrIII 307685 307685 AT
chrIII 307689 307689 AT
chrIII 307690 307690 AT
chrIII 307691 307691 G
chrIII 307694 307694 CG
chrIII 307696 307696 T
chrIII 307716 307716 CG
chrIII 307719 307719 G
chrIII 307722 307722 CG
chrIII 307725 307725 C
chrIII 307726 307726 A
chrIII 307727 307727 T
chrIII 307735 307735 T
chrIII 307736 307736 T
chrIII 307737 307737 A
chrIII 307760 307760 C
chrIII 307768 307768 C
chrIII 307772 307772 T
chrIII 307774 307774 C
chrIII 307784 307784 AG
chrIII 307790 307790 CT
chrIII 307799 307799 AT
chrIII 307810 307810 C
chrIII 307821 307821 T
chrIII 307824 307824 CG
chrIII 307827 307827 C
chrIII 307833 307833 CG
chrIII 307836 307836 AT
chrIII 307839 307839 AT
chrIII 307842 307842 AT
chrIII 307848 307848 AT
chrIII 307849 307849 AT
chrIII 307850 307850 CG
chrIII 307852 307852 CG
chrIII 307853 307853 CG
chrIII 307863 307863 AT
chrIII 307899 307899 AT
chrIII 307902 307902 AT
chrIII 307923 307923 C
chrIII 307929 307929 A
chrIII 307932 307932 T
chrIII 307953 307953 CG
chrIII 307985 307985 CG
chrIII 307986 307986 AT
chrIII 307989 307989 A
chrIII 307992 307992 T
chrIII 308004 308004 AT
chrIII 308005 308005 G
chrIII 308016 308016 C
chrIII 308028 308028 C
chrIII 308034 308034 T
chrIII 308043 308043 CG
chrIII 308052 308052 C
chrIII 308061 308061 CG
chrIII 308067 308067 T
chrIII 308076 308076 T
chrIII 308082 308082 AT
chrIII 308094 308094 T
chrIII 308106 308106 AT
chrIII 308109 308109 CG
chrIII 308115 308115 A
chrIII 308117 308117 A
chrIII 308118 308118 G
chrIII 308121 308121 CG
chrIII 308124 308124 AT
chrIII 308127 308127 T
chrIII 308133 308133 CG
chrIII 308142 308142 C
chrIII 308143 308143 G
chrIII 308144 308144 C
chrIII 308145 308145 A
chrIII 308154 308154 T
chrIII 308161 308161 T
chrIII 308162 308162 A
chrIII 308163 308163 G
chrIII 308167 308167 T
chrIII 308168 308168 T
chrIII 308169 308169 G
chrIII 308179 308179 CG
chrIII 308181 308181 AT
chrIII 308184 308184 AT
chrIII 308190 308190 G
chrIII 308196 308196 G
chrIII 308197 308197 A
chrIII 310804 310804 T
chrIII 310811 310811 T
chrIII 310823 310823 T
chrIII 310845 310845 A
chrIII 311020 311020 T
chrIII 311023 311023 G
chrIII 311024 311024 T
chrIII 311030 311030 C
chrIII 311079 311079 CG
chrIII 311237 311237 AT
chrIII 311290 311290 CG
chrIII 311341 311341 CG
chrIII 311513 311513 CG
chrIII 311517 311517 CG
chrIII 311518 311518 AT
chrIII 311519 311519 AT
chrIII 314231 314231 A
chrIII 314233 314233 G
chrIII 314237 314237 A
chrIII 314243 314243 T
chrIII 314249 314249 C
chrIII 314260 314260 A
chrIII 314267 314267 G
chrIII 314294 314294 T
chrIII 314297 314297 G
chrIII 314321 314321 T
chrIII 314328 314328 AT
chrIII 314351 314351 C
chrIII 314354 314354 ACT
chrIII 314364 314364 CG
chrIII 314378 314378 AT
chrIII 314385 314385 AT
chrIII 314387 314387 AT
chrIII 314390 314390 T
chrIII 314402 314402 A
chrIII 314408 314408 A
chrIII 314414 314414 A
chrIII 314417 314417 A
chrIII 314420 314420 G
chrIII 314429 314429 G
chrIII 314435 314435 C
chrIII 314456 314456 T
chrIII 314465 314465 CG
chrIII 314472 314472 CG
chrIII 314477 314477 CG
chrIII 314486 314486 AT
chrIII 314498 314498 T
chrIII 314503 314503 A
chrIII 314504 314504 C
chrIII 314505 314505 T
chrIII 314513 314513 T
chrIII 314516 314516 A
chrIII 314525 314525 G
chrIII 314528 314528 C
chrIII 314531 314531 C
chrIII 314534 314534 A
chrIII 314543 314543 C
chrIII 314564 314564 T
chrIII 314573 314573 T
chrIII 314576 314576 A
chrIII 314591 314591 T
chrIII 314630 314630 AT
chrIII 314638 314638 AT
chrIII 314652 314652 AT
chrIII 314655 314655 CG
chrIII 314657 314657 CG
chrIII 314678 314678 AT
chrIII 314699 314699 T
chrIII 314705 314705 C
chrIII 314717 314717 AT
chrIII 314724 314724 CG
chrIII 314741 314741 A
chrIII 314744 314744 A
chrIII 314747 314747 AT
chrIII 314762 314762 C
chrIII 314786 314786 A
chrIII 314796 314796 CG
chrIII 314801 314801 CG
chrIII 314804 314804 AT
chrIII 314806 314806 AT
chrIII 314873 314873 CG
chrIII 314891 314891 CG
chrIII 314896 314896 AT
chrIII 314898 314898 G
chrIII 314927 314927 C
chrIII 314929 314929 C
chrIII 315057 315057 AT
chrIII 315113 315113 AT
chrIII 315186 315186 CG
chrIII 315264 315264 CG
chrIII 315294 315294 AT
chrIII 315319 315319 AT
chrIII 315337 315337 CG
chrIII 315355 315355 CG
chrIII 315375 315375 AT
chrIII 315383 315383 T
chrIII 315412 315412 CG
chrIII 315418 315418 T
chrIII 315467 315467 AT
chrIII 315479 315479 AT
chrIII 315543 315543 CG
chrIII 315545 315545 CG
chrIII 315546 315546 AT
chrIII 315547 315547 AT
chrIII 315589 315589 A
chrIII 315590 315590 G
chrIII 315602 315602 G
chrIII 315641 315641 AT
chrIII 315648 315648 CG
chrIII 315650 315650 CG
chrIII 315657 315657 T
chrIII 315658 315658 G
chrIII 315676 315676 G
chrIII 315677 315677 AT
chrIII 315678 315678 A
chrIII 315684 315684 C
chrIII 315685 315685 CG
chrIII 315701 315701 AT
chrIII 315706 315706 A
chrIII 315715 315715 G
chrIII 315716 315716 T
chrIII 315729 315729 G
chrIII 315745 315745 A
chrIII 315748 315748 C
chrIII 315749 315749 A
chrIII 315759 315759 C
chrIII 315760 315760 T
chrIII 315766 315766 CG
chrIII 315769 315769 AT
chrIII 315770 315770 AT
chrIII 315773 315773 AT
chrIII 315783 315783 C
chrIII 315784 315784 AG
chrIII 315786 315786 G
chrIII 315787 315787 AT
chrIII 315788 315788 AT
chrIII 315794 315794 T
chrIII 315796 315796 T
chrIII 315798 315798 CG
chrIII 315799 315799 CG
chrIII 315803 315803 ACT
chrIII 315806 315806 C
chrIII 315810 315810 A
chrIII 315811 315811 G
chrIII 315812 315812 G
chrIII 315814 315814 G
chrIII 315815 315815 A
chrIII 315835 315835 A
chrIII 315841 315841 CGT
chrIII 315842 315842 AT
chrIII 315846 315846 G
chrIII 315847 315847 A
chrIII 315853 315853 CG
chrIII 315854 315854 AT
chrIII 315855 315855 CG
chrIII 315856 315856 A
chrIII 315858 315858 T
chrIII 315859 315859 CG
chrIII 315860 315860 CG
chrIII 315864 315864 A
chrIII 315865 315865 CG
chrIII 315866 315866 A
chrIII 315873 315873 T
chrIII 315874 315874 C
chrIII 315877 315877 T
chrIII 315878 315878 ACG
chrIII 315883 315883 CG
chrIII 315884 315884 CG
chrIII 315890 315890 A
chrIII 315891 315891 AT
chrIII 315898 315898 AT
chrIII 315901 315901 CG
chrIII 315903 315903 AT
chrIII 315908 315908 T
chrIII 315909 315909 ACT
chrIII 315930 315930 AT
chrIII 315932 315932 CG
chrIII 315934 315934 CG
chrIII 315937 315937 T
chrIII 315941 315941 AT
chrIII 315942 315942 G
chrIII 315945 315945 C
chrIII 315950 315950 AT
chrIII 315951 315951 ACG
chrIII 315952 315952 T
chrIII 315956 315956 T
chrIII 315966 315966 G
chrIII 315969 315969 A
chrIII 315970 315970 G
chrIII 315973 315973 A
chrIII 315974 315974 C
chrIII 315989 315989 AG
chrIII 315990 315990 A
chrIII 315993 315993 A
chrIII 315994 315994 A
chrIII 315995 315995 AT
chrIII 315996 315996 ACG
chrIII 316001 316001 A
chrIII 316002 316002 CG
chrIII 316005 316005 G
chrIII 316009 316009 AT
chrIII 316011 316011 AG
chrIII 316012 316012 AT
chrIII 316013 316013 A
chrIII 316016 316016 A
chrIII 316022 316022 AT
chrIII 316024 316024 A
chrIII 316026 316026 A
chrIII 316037 316037 C
chrIII 316038 316038 A
chrIII 316043 316043 AT
chrIII 316044 316044 AT
chrIII 316046 316046 C
chrIII 316047 316047 G
chrIII 316048 316048 G
chrIII 316053 316053 A
chrIII 316054 316054 CG
chrIII 316056 316056 AT
chrIII 316063 316063 ACT
chrIII 316065 316065 AT
chrIII 316066 316066 A
chrIII 316067 316067 CT
chrIII 316068 316068 G
chrIII 316074 316074 CG
chrIII 316075 316075 CG
chrIII 316077 316077 A
chrIII 316078 316078 A
chrIII 316080 316080 G
chrIII 316081 316081 A
chrIII 316082 316082 G
chrIII 316083 316083 CG
chrIII 316084 316084 AT
chrIII 316085 316085 AT
chrIII 316088 316088 CG
chrIII 316095 316095 G
chrIII 316100 316100 A
chrIII 316106 316106 A
chrIII 316114 316114 A
chrIII 316116 316116 G
chrIII 316117 316117 GT
chrIII 316122 316122 A
chrIII 316123 316123 G
chrIII 316124 316124 AT
chrIII 316125 316125 G
chrIII 316143 316143 T
chrIII 316158 316158 ACG
chrIII 316159 316159 AT
chrIII 316161 316161 G
chrIII 316162 316162 G
chrIII 316164 316164 G
chrIII 316167 316167 C
chrIII 316174 316174 G
chrIII 316186 316186 G
chrIII 316187 316187 T
chrIII 316188 316188 G
chrIII 316191 316191 A
chrIII 316193 316193 A
chrIII 316195 316195 T
chrIII 316196 316196 G
chrIII 316199 316199 AG
chrIII 316200 316200 T
chrIII 316203 316203 A
chrIII 316204 316204 G
chrIII 316209 316209 C
chrIII 316212 316212 A
chrIII 316218 316218 CG
chrIII 316220 316220 C
chrIII 316221 316221 A
chrIII 316223 316223 G
chrIII 316226 316226 C
chrIII 316230 316230 G
chrIII 316239 316239 T
chrIII 316246 316246 A
chrIII 316247 316247 G
chrIII 316248 316248 G
chrIII 316250 316250 AT
chrIII 316257 316257 CG
chrIII 316260 316260 T
chrIII 316261 316261 AT
chrIII 316262 316262 AGT
chrIII 316263 316263 AT
chrIII 316264 316264 T
chrIII 316265 316265 T
chrIII 316266 316266 A
chrIII 316267 316267 AT
chrIII 316268 316268 CG
chrIII 316270 316270 AT
chrIII 316271 316271 CG
chrIII 316278 316278 T
chrIII 316279 316279 G
chrIII 316288 316288 C
chrIII 316289 316289 CGT
chrIII 316290 316290 G
chrIII 316293 316293 CG
chrIII 316294 316294 A
chrIII 316296 316296 CG
chrIII 316307 316307 G
chrIII 316308 316308 G
chrIII 316310 316310 CG
chrIII 316311 316311 CG
chrIII 316313 316313 C
chrIII 316319 316319 T
chrIII 316320 316320 T
chrIII 316321 316321 ACT
chrIII 316322 316322 ACG
chrIII 316323 316323 A
chrIII 316324 316324 AT
chrIII 316325 316325 ACGT
chrIII 316326 316326 AT
chrIII 316328 316328 C
chrIII 316329 316329 A
chrIII 316330 316330 A
chrIII 316331 316331 G
chrIII 316334 316334 A
chrIII 316339 316339 T
chrIII 316346 316346 G
chrIII 316359 316359 T
chrIII 316366 316366 CG
chrIII 316370 316370 AT
chrIII 316371 316371 T
chrIII 316373 316373 T
chrIII 316374 316374 G
chrIII 316375 316375 C
chrIII 316376 316376 A
chrIII 316377 316377 AGT
chrIII 316379 316379 A
chrIII 316382 316382 AT
chrIII 316387 316387 A
chrIII 316388 316388 C
chrIII 316389 316389 C
chrIII 316396 316396 AGT
chrIII 316404 316404 T
chrIII 316409 316409 G
chrIII 316411 316411 C
chrIII 316413 316413 AT
chrIII 316414 316414 CG
chrIII 316415 316415 AT
chrIII 316419 316419 G
chrIII 316421 316421 CG
chrIII 316422 316422 A
chrIII 316423 316423 A
chrIII 316428 316428 AT
chrIII 316431 316431 AT
chrIII 316433 316433 AT
chrIII 316443 316443 A
chrIII 316449 316449 AT
chrIII 316464 316464 CG
chrIII 316465 316465 AT
chrIII 316466 316466 CG
chrIII 316468 316468 A
chrIII 316469 316469 AT
chrIII 316470 316470 AT
chrIII 316472 316472 A
chrIII 316476 316476 AG
chrIII 316477 316477 A
chrIII 316487 316487 AT
chrIII 316488 316488 CG
chrIII 316517 316517 T
chrIII 316519 316519 CG
chrIII 316520 316520 AGT
chrIII 316521 316521 CT
chrIII 316522 316522 G
chrIII 316525 316525 AT
chrIII 316526 316526 AGT
chrIII 316527 316527 T
chrIII 316528 316528 T
chrIII 316529 316529 T
chrIII 316531 316531 T
chrIII 316532 316532 AG
chrIII 316533 316533 T
chrIII 316534 316534 T
chrIII 316535 316535 T
chrIII 316536 316536 G
chrIII 316540 316540 G
chrIII 316541 316541 T
chrIII 316542 316542 T
chrIII 316543 316543 T
chrIII 316544 316544 G
chrIII 316546 316546 G
chrIII 316547 316547 T
chrIII 316548 316548 T
chrIII 316549 316549 CG
chrIII 316550 316550 AT
chrIII 316551 316551 C
chrIII 316555 316555 T
chrIII 316556 316556 T
chrIII 316557 316557 G
chrIII 316558 316558 T
chrIII 316560 316560 T
chrIII 316561 316561 T
chrIII 316562 316562 G
chrIII 316564 316564 G
chrIII 316565 316565 T
chrIII 316566 316566 CG
chrIII 316568 316568 G
chrIII 316570 316570 AT
chrIII 316575 316575 T
chrIII 316576 316576 AT
chrIII 316577 316577 CG
chrIII 316578 316578 A
chrIII 316579 316579 C
chrIII 316580 316580 T
chrIII 316581 316581 CG
chrIII 316582 316582 T
chrIII 316583 316583 AT
chrIII 316584 316584 T
chrIII 316585 316585 CG
chrIII 316586 316586 AT
chrIII 316587 316587 CG
chrIII 316588 316588 AT
chrIII 316589 316589 AT
chrIII 316590 316590 T
chrIII 316591 316591 CG
chrIII 316592 316592 A
chrIII 316593 316593 C
chrIII 316595 316595 CG
chrIII 316596 316596 AT
chrIII 316597 316597 T
chrIII 316598 316598 AT
chrIII 316599 316599 CG
chrIII 316600 316600 A
chrIII 316601 316601 G
chrIII 316602 316602 T
chrIII 316603 316603 T
chrIII 316604 316604 G
chrIII 316605 316605 T
chrIII 316606 316606 AT
chrIII 316608 316608 CG
chrIII 316612 316612 AT
chrIII 316613 316613 CG
chrIII 316614 316614 A
chrIII 316615 316615 C
chrIII 316617 316617 G
