# Supplementary material for: Sequence Profiling of the Saccharomyces cerevisiae Genome Permits Deconvolution of Unique and Multialigned Reads for Variant Detection
Source: G3 (Bethesda). 2014 Feb 20;4(4):707–15. doi: 10.1534/g3.113.009464 (PMC4059241; doi:10.1534/g3.113.009464)
Supplement: Supporting Information [file supp_g3.113.009464_FileS1.zip › resources/50nt/chrIV_50_intrasnv.bed]

track name=intraSNV_50 description="intra SNV from HTS profile"
chrIV 2 2 A
chrIV 3 3 C
chrIV 4 4 A
chrIV 5 5 A
chrIV 6 6 C
chrIV 8 8 C
chrIV 9 9 A
chrIV 10 10 A
chrIV 11 11 A
chrIV 13 13 A
chrIV 14 14 C
chrIV 15 15 A
chrIV 16 16 A
chrIV 17 17 C
chrIV 21 21 A
chrIV 23 23 C
chrIV 24 24 T
chrIV 25 25 C
chrIV 26 26 AT
chrIV 27 27 C
chrIV 28 28 A
chrIV 29 29 C
chrIV 30 30 A
chrIV 34 34 C
chrIV 35 35 A
chrIV 36 36 A
chrIV 37 37 A
chrIV 38 38 C
chrIV 42 42 C
chrIV 43 43 A
chrIV 46 46 A
chrIV 47 47 C
chrIV 48 48 A
chrIV 49 49 A
chrIV 50 50 A
chrIV 55 55 AT
chrIV 56 56 A
chrIV 57 57 CT
chrIV 58 58 A
chrIV 59 59 T
chrIV 61 61 CG
chrIV 62 62 AT
chrIV 63 63 A
chrIV 64 64 AT
chrIV 65 65 CG
chrIV 66 66 T
chrIV 67 67 C
chrIV 68 68 A
chrIV 69 69 AT
chrIV 70 70 AT
chrIV 71 71 CG
chrIV 72 72 T
chrIV 75 75 CG
chrIV 76 76 AT
chrIV 77 77 A
chrIV 78 78 CG
chrIV 79 79 AT
chrIV 80 80 G
chrIV 81 81 A
chrIV 82 82 C
chrIV 83 83 A
chrIV 84 84 A
chrIV 85 85 C
chrIV 86 86 A
chrIV 87 87 CG
chrIV 88 88 AT
chrIV 89 89 A
chrIV 90 90 G
chrIV 91 91 AT
chrIV 92 92 CG
chrIV 93 93 A
chrIV 94 94 A
chrIV 96 96 A
chrIV 97 97 C
chrIV 98 98 AT
chrIV 99 99 A
chrIV 102 102 A
chrIV 103 103 C
chrIV 104 104 A
chrIV 105 105 A
chrIV 106 106 A
chrIV 107 107 C
chrIV 108 108 A
chrIV 109 109 C
chrIV 110 110 A
chrIV 115 115 A
chrIV 116 116 A
chrIV 117 117 A
chrIV 121 121 A
chrIV 122 122 A
chrIV 123 123 AT
chrIV 124 124 CG
chrIV 125 125 T
chrIV 127 127 A
chrIV 128 128 CG
chrIV 129 129 AT
chrIV 130 130 AT
chrIV 131 131 CG
chrIV 133 133 CG
chrIV 135 135 AT
chrIV 136 136 A
chrIV 137 137 ACT
chrIV 138 138 AT
chrIV 140 140 AT
chrIV 141 141 A
chrIV 142 142 A
chrIV 143 143 AT
chrIV 144 144 AT
chrIV 147 147 C
chrIV 148 148 A
chrIV 149 149 A
chrIV 150 150 CG
chrIV 151 151 T
chrIV 152 152 G
chrIV 154 154 C
chrIV 156 156 ACG
chrIV 157 157 CG
chrIV 158 158 A
chrIV 189 189 C
chrIV 190 190 A
chrIV 200 200 T
chrIV 201 201 CT
chrIV 205 205 T
chrIV 207 207 T
chrIV 208 208 A
chrIV 209 209 T
chrIV 211 211 C
chrIV 212 212 T
chrIV 213 213 C
chrIV 228 228 T
chrIV 251 251 A
chrIV 253 253 C
chrIV 255 255 G
chrIV 256 256 T
chrIV 257 257 A
chrIV 258 258 AT
chrIV 259 259 A
chrIV 260 260 G
chrIV 261 261 AT
chrIV 262 262 CG
chrIV 263 263 T
chrIV 271 271 T
chrIV 273 273 C
chrIV 274 274 A
chrIV 275 275 T
chrIV 291 291 AT
chrIV 292 292 C
chrIV 294 294 AC
chrIV 296 296 CT
chrIV 298 298 G
chrIV 300 300 T
chrIV 302 302 A
chrIV 303 303 C
chrIV 304 304 G
chrIV 307 307 T
chrIV 314 314 A
chrIV 327 327 C
chrIV 330 330 G
chrIV 333 333 G
chrIV 337 337 T
chrIV 339 339 T
chrIV 342 342 CG
chrIV 343 343 T
chrIV 345 345 CG
chrIV 347 347 ACG
chrIV 348 348 CGT
chrIV 349 349 A
chrIV 351 351 CG
chrIV 352 352 AT
chrIV 354 354 AT
chrIV 355 355 CG
chrIV 360 360 CG
chrIV 362 362 CG
chrIV 365 365 CG
chrIV 366 366 ACGT
chrIV 368 368 AT
chrIV 379 379 AT
chrIV 383 383 CG
chrIV 384 384 A
chrIV 385 385 AG
chrIV 394 394 C
chrIV 395 395 AT
chrIV 403 403 CT
chrIV 404 404 G
chrIV 406 406 T
chrIV 407 407 ACT
chrIV 408 408 CG
chrIV 411 411 AT
chrIV 412 412 ACG
chrIV 413 413 A
chrIV 414 414 A
chrIV 417 417 G
chrIV 424 424 T
chrIV 426 426 C
chrIV 435 435 AT
chrIV 444 444 CG
chrIV 448 448 CG
chrIV 451 451 CG
chrIV 453 453 AGT
chrIV 454 454 GT
chrIV 455 455 A
chrIV 456 456 G
chrIV 457 457 A
chrIV 458 458 G
chrIV 459 459 G
chrIV 461 461 G
chrIV 462 462 T
chrIV 465 465 CG
chrIV 470 470 G
chrIV 471 471 AT
chrIV 474 474 AT
chrIV 475 475 AT
chrIV 478 478 CG
chrIV 479 479 AT
chrIV 481 481 A
chrIV 483 483 CG
chrIV 486 486 AT
chrIV 487 487 AT
chrIV 488 488 CG
chrIV 517 517 G
chrIV 519 519 A
chrIV 521 521 T
chrIV 527 527 C
chrIV 528 528 CG
chrIV 529 529 T
chrIV 530 530 ACG
chrIV 532 532 G
chrIV 538 538 C
chrIV 546 546 A
chrIV 550 550 T
chrIV 559 559 T
chrIV 567 567 C
chrIV 568 568 CG
chrIV 569 569 AGT
chrIV 580 580 CG
chrIV 584 584 CG
chrIV 592 592 T
chrIV 597 597 C
chrIV 598 598 A
chrIV 599 599 G
chrIV 602 602 A
chrIV 603 603 T
chrIV 604 604 C
chrIV 610 610 T
chrIV 612 612 CG
chrIV 613 613 C
chrIV 620 620 GT
chrIV 621 621 A
chrIV 622 622 AGT
chrIV 623 623 CT
chrIV 624 624 CG
chrIV 625 625 G
chrIV 631 631 C
chrIV 633 633 G
chrIV 634 634 T
chrIV 639 639 C
chrIV 640 640 C
chrIV 641 641 G
chrIV 643 643 ACG
chrIV 644 644 A
chrIV 649 649 T
chrIV 650 650 G
chrIV 661 661 T
chrIV 663 663 T
chrIV 665 665 T
chrIV 671 671 AT
chrIV 674 674 T
chrIV 675 675 AT
chrIV 676 676 CT
chrIV 678 678 A
chrIV 682 682 CG
chrIV 685 685 CG
chrIV 691 691 AT
chrIV 692 692 CG
chrIV 694 694 T
chrIV 697 697 AT
chrIV 698 698 CT
chrIV 714 714 AT
chrIV 717 717 AT
chrIV 718 718 T
chrIV 726 726 T
chrIV 730 730 T
chrIV 731 731 AC
chrIV 735 735 A
chrIV 736 736 GT
chrIV 737 737 AT
chrIV 739 739 A
chrIV 742 742 CG
chrIV 745 745 C
chrIV 746 746 C
chrIV 750 750 AT
chrIV 753 753 AT
chrIV 754 754 A
chrIV 757 757 CG
chrIV 764 764 G
chrIV 768 768 CG
chrIV 769 769 AT
chrIV 770 770 A
chrIV 774 774 C
chrIV 776 776 T
chrIV 777 777 GT
chrIV 778 778 CGT
chrIV 779 779 A
chrIV 784 784 ACGT
chrIV 786 786 GT
chrIV 789 789 AT
chrIV 791 791 C
chrIV 797 797 T
chrIV 803 803 AT
chrIV 806 806 A
chrIV 807 807 CG
chrIV 810 810 A
chrIV 812 812 CG
chrIV 813 813 G
chrIV 821 821 A
chrIV 822 822 AT
chrIV 823 823 AT
chrIV 827 827 G
chrIV 828 828 C
chrIV 829 829 AT
chrIV 832 832 C
chrIV 833 833 CGT
chrIV 834 834 C
chrIV 840 840 T
chrIV 841 841 C
chrIV 845 845 T
chrIV 846 846 ACG
chrIV 852 852 T
chrIV 872 872 AT
chrIV 873 873 C
chrIV 875 875 C
chrIV 876 876 CG
chrIV 877 877 T
chrIV 881 881 G
chrIV 884 884 ACGT
chrIV 888 888 G
chrIV 893 893 AT
chrIV 899 899 AT
chrIV 900 900 AT
chrIV 901 901 AT
chrIV 903 903 CG
chrIV 908 908 A
chrIV 912 912 A
chrIV 914 914 C
chrIV 939 939 A
chrIV 942 942 T
chrIV 948 948 C
chrIV 950 950 T
chrIV 952 952 A
chrIV 953 953 T
chrIV 954 954 AC
chrIV 959 959 G
chrIV 964 964 T
chrIV 965 965 T
chrIV 969 969 A
chrIV 970 970 A
chrIV 977 977 T
chrIV 978 978 A
chrIV 998 998 C
chrIV 1017 1017 T
chrIV 1018 1018 A
chrIV 1019 1019 T
chrIV 1023 1023 C
chrIV 1033 1033 AT
chrIV 1035 1035 C
chrIV 1037 1037 A
chrIV 1039 1039 AT
chrIV 1040 1040 CG
chrIV 1041 1041 AT
chrIV 1042 1042 CG
chrIV 1045 1045 AT
chrIV 1046 1046 C
chrIV 1055 1055 G
chrIV 1061 1061 G
chrIV 1064 1064 AT
chrIV 1071 1071 AT
chrIV 1090 1090 CG
chrIV 1095 1095 G
chrIV 1096 1096 A
chrIV 1098 1098 A
chrIV 1104 1104 CT
chrIV 1107 1107 C
chrIV 1108 1108 T
chrIV 1112 1112 T
chrIV 1113 1113 T
chrIV 1115 1115 T
chrIV 1134 1134 A
chrIV 1137 1137 C
chrIV 1159 1159 G
chrIV 1174 1174 AT
chrIV 1175 1175 CG
chrIV 1177 1177 G
chrIV 1188 1188 T
chrIV 1198 1198 A
chrIV 1203 1203 AT
chrIV 1206 1206 C
chrIV 1213 1213 AT
chrIV 1222 1222 AT
chrIV 1228 1228 A
chrIV 1229 1229 AT
chrIV 1230 1230 C
chrIV 1239 1239 C
chrIV 1254 1254 A
chrIV 1284 1284 T
chrIV 1302 1302 T
chrIV 1304 1304 T
chrIV 1336 1336 T
chrIV 1338 1338 C
chrIV 1339 1339 T
chrIV 1346 1346 C
chrIV 1347 1347 G
chrIV 1348 1348 GT
chrIV 1349 1349 C
chrIV 1350 1350 GT
chrIV 1351 1351 G
chrIV 1352 1352 C
chrIV 1353 1353 T
chrIV 1354 1354 C
chrIV 1356 1356 C
chrIV 1359 1359 C
chrIV 1383 1383 A
chrIV 1388 1388 A
chrIV 1395 1395 T
chrIV 1398 1398 AT
chrIV 1401 1401 A
chrIV 1410 1410 T
chrIV 1415 1415 CG
chrIV 1423 1423 CG
chrIV 1442 1442 A
chrIV 1443 1443 C
chrIV 1444 1444 G
chrIV 1463 1463 T
chrIV 1469 1469 G
chrIV 1473 1473 A
chrIV 1474 1474 T
chrIV 1496 1496 CG
chrIV 1504 1504 CG
chrIV 1511 1511 AT
chrIV 1524 1524 AT
chrIV 1525 1525 CG
chrIV 1531 1531 C
chrIV 1536 1536 T
chrIV 1571 1571 CG
chrIV 1574 1574 CG
chrIV 1592 1592 CG
chrIV 1600 1600 T
chrIV 1608 1608 G
chrIV 1623 1623 T
chrIV 1624 1624 A
chrIV 1633 1633 G
chrIV 1636 1636 AT
chrIV 1647 1647 T
chrIV 1651 1651 AT
chrIV 1658 1658 T
chrIV 1672 1672 C
chrIV 1673 1673 AT
chrIV 1677 1677 AT
chrIV 1711 1711 AT
chrIV 1720 1720 C
chrIV 1721 1721 C
chrIV 1722 1722 A
chrIV 1723 1723 C
chrIV 1724 1724 AT
chrIV 1725 1725 AG
chrIV 1726 1726 CG
chrIV 1727 1727 AGT
chrIV 1730 1730 C
chrIV 1732 1732 C
chrIV 1733 1733 G
chrIV 1734 1734 AC
chrIV 1746 1746 T
chrIV 1756 1756 T
chrIV 1760 1760 T
chrIV 1762 1762 T
chrIV 1793 1793 T
chrIV 1796 1796 G
chrIV 1798 1798 A
chrIV 1810 1810 A
chrIV 1817 1817 CG
chrIV 1819 1819 AT
chrIV 1823 1823 AT
chrIV 1831 1831 G
chrIV 1834 1834 T
chrIV 1843 1843 A
chrIV 1849 1849 T
chrIV 1850 1850 G
chrIV 1866 1866 T
chrIV 1867 1867 T
chrIV 1875 1875 CG
chrIV 1876 1876 C
chrIV 1880 1880 AT
chrIV 1885 1885 CG
chrIV 1892 1892 G
chrIV 1906 1906 A
chrIV 1909 1909 G
chrIV 1939 1939 T
chrIV 1944 1944 AT
chrIV 1950 1950 CG
chrIV 1951 1951 CG
chrIV 1963 1963 G
chrIV 1982 1982 AT
chrIV 1987 1987 AT
chrIV 1993 1993 G
chrIV 2001 2001 G
chrIV 2008 2008 CG
chrIV 2012 2012 C
chrIV 2017 2017 CG
chrIV 2023 2023 CG
chrIV 2044 2044 C
chrIV 2054 2054 T
chrIV 2056 2056 T
chrIV 2075 2075 A
chrIV 2079 2079 C
chrIV 2089 2089 A
chrIV 2092 2092 C
chrIV 2112 2112 C
chrIV 2128 2128 T
chrIV 2129 2129 CG
chrIV 2135 2135 AT
chrIV 2138 2138 G
chrIV 2139 2139 G
chrIV 2152 2152 CG
chrIV 2162 2162 A
chrIV 2171 2171 A
chrIV 2173 2173 AT
chrIV 2178 2178 CG
chrIV 2200 2200 CG
chrIV 2212 2212 CG
chrIV 2213 2213 A
chrIV 2214 2214 T
chrIV 2223 2223 T
chrIV 2224 2224 CG
chrIV 2226 2226 CG
chrIV 2228 2228 AT
chrIV 2230 2230 CG
chrIV 2233 2233 T
chrIV 2275 2275 C
chrIV 2276 2276 C
chrIV 2281 2281 C
chrIV 2287 2287 C
chrIV 2290 2290 C
chrIV 2305 2305 C
chrIV 2306 2306 G
chrIV 2338 2338 CG
chrIV 2341 2341 T
chrIV 2342 2342 AT
chrIV 2347 2347 CG
chrIV 2350 2350 AT
chrIV 2359 2359 C
chrIV 2375 2375 G
chrIV 2386 2386 A
chrIV 2390 2390 G
chrIV 2392 2392 A
chrIV 2398 2398 A
chrIV 2406 2406 A
chrIV 2408 2408 T
chrIV 2413 2413 G
chrIV 2437 2437 AT
chrIV 2443 2443 AT
chrIV 2584 2584 AT
chrIV 2651 2651 T
chrIV 2652 2652 C
chrIV 2656 2656 T
chrIV 2659 2659 C
chrIV 2677 2677 G
chrIV 2683 2683 A
chrIV 2685 2685 C
chrIV 2686 2686 A
chrIV 2689 2689 G
chrIV 2710 2710 CG
chrIV 2716 2716 A
chrIV 2739 2739 AT
chrIV 2740 2740 A
chrIV 2749 2749 C
chrIV 2755 2755 AT
chrIV 2772 2772 AT
chrIV 2779 2779 T
chrIV 2797 2797 AT
chrIV 2800 2800 CGT
chrIV 2826 2826 AT
chrIV 2836 2836 T
chrIV 2843 2843 CG
chrIV 2848 2848 CG
chrIV 2852 2852 A
chrIV 2854 2854 CG
chrIV 2867 2867 CG
chrIV 2871 2871 C
chrIV 2873 2873 C
chrIV 2876 2876 T
chrIV 2902 2902 CG
chrIV 2920 2920 AT
chrIV 2924 2924 AT
chrIV 2928 2928 CG
chrIV 3133 3133 C
chrIV 3135 3135 T
chrIV 3136 3136 C
chrIV 3139 3139 T
chrIV 3182 3182 T
chrIV 3183 3183 A
chrIV 3184 3184 T
chrIV 3186 3186 T
chrIV 3187 3187 G
chrIV 3188 3188 C
chrIV 3269 3269 C
chrIV 3270 3270 G
chrIV 3288 3288 G
chrIV 3314 3314 T
chrIV 3317 3317 G
chrIV 3350 3350 T
chrIV 3370 3370 A
chrIV 3385 3385 C
chrIV 3396 3396 C
chrIV 3414 3414 C
chrIV 3415 3415 G
chrIV 3416 3416 T
chrIV 3417 3417 G
chrIV 3418 3418 T
chrIV 3419 3419 A
chrIV 3466 3466 T
chrIV 3468 3468 C
chrIV 3478 3478 C
chrIV 3526 3526 T
chrIV 3527 3527 A
chrIV 3566 3566 AT
chrIV 3629 3629 C
chrIV 3630 3630 C
chrIV 3641 3641 T
chrIV 3642 3642 A
chrIV 3697 3697 G
chrIV 3738 3738 G
chrIV 3760 3760 G
chrIV 3764 3764 A
chrIV 3775 3775 G
chrIV 3788 3788 C
chrIV 3794 3794 G
chrIV 3817 3817 C
chrIV 3851 3851 A
chrIV 3852 3852 C
chrIV 3880 3880 AT
chrIV 4130 4130 AT
chrIV 4142 4142 AT
chrIV 4232 4232 CG
chrIV 4752 4752 AT
chrIV 5308 5308 CG
chrIV 5398 5398 AT
chrIV 5408 5408 AT
chrIV 5563 5563 AT
chrIV 5644 5644 AT
chrIV 7720 7720 A
chrIV 7725 7725 C
chrIV 7732 7732 CG
chrIV 7733 7733 AT
chrIV 7736 7736 T
chrIV 7737 7737 C
chrIV 7738 7738 T
chrIV 7809 7809 AT
chrIV 9433 9433 CG
chrIV 11017 11017 CG
chrIV 11741 11741 A
chrIV 11744 11744 A
chrIV 11750 11750 G
chrIV 11789 11789 G
chrIV 11798 11798 AT
chrIV 11802 11802 CG
chrIV 11825 11825 CG
chrIV 11854 11854 CG
chrIV 11861 11861 AT
chrIV 11933 11933 CG
chrIV 11936 11936 CG
chrIV 11942 11942 AT
chrIV 11961 11961 C
chrIV 11981 11981 G
chrIV 11984 11984 C
chrIV 11985 11985 C
chrIV 11990 11990 C
chrIV 12008 12008 C
chrIV 12038 12038 AT
chrIV 12059 12059 AT
chrIV 12071 12071 A
chrIV 12074 12074 AT
chrIV 12107 12107 AT
chrIV 12110 12110 A
chrIV 12113 12113 A
chrIV 12119 12119 G
chrIV 12146 12146 CG
chrIV 12185 12185 CG
chrIV 12186 12186 CG
chrIV 12187 12187 CG
chrIV 12194 12194 A
chrIV 12197 12197 A
chrIV 12203 12203 A
chrIV 12221 12221 A
chrIV 12257 12257 AT
chrIV 12263 12263 CG
chrIV 12278 12278 AT
chrIV 12287 12287 C
chrIV 12308 12308 A
chrIV 12311 12311 G
chrIV 12320 12320 A
chrIV 12344 12344 AT
chrIV 12416 12416 AT
chrIV 12422 12422 T
chrIV 12425 12425 A
chrIV 12446 12446 AT
chrIV 12452 12452 AT
chrIV 12461 12461 C
chrIV 12535 12535 CG
chrIV 12539 12539 AT
chrIV 12545 12545 AT
chrIV 12551 12551 AT
chrIV 12552 12552 CG
chrIV 12556 12556 G
chrIV 12566 12566 G
chrIV 12584 12584 A
chrIV 12608 12608 CG
chrIV 12617 12617 AT
chrIV 12622 12622 T
chrIV 12692 12692 T
chrIV 12695 12695 C
chrIV 12698 12698 A
chrIV 12734 12734 C
chrIV 12743 12743 C
chrIV 12761 12761 C
chrIV 12782 12782 AT
chrIV 12785 12785 AT
chrIV 12797 12797 CG
chrIV 12842 12842 AT
chrIV 12848 12848 AT
chrIV 12857 12857 AT
chrIV 12860 12860 G
chrIV 12866 12866 C
chrIV 12884 12884 T
chrIV 12923 12923 CG
chrIV 12932 12932 C
chrIV 12941 12941 CG
chrIV 12968 12968 AT
chrIV 13003 13003 T
chrIV 13013 13013 A
chrIV 13019 13019 A
chrIV 13052 13052 T
chrIV 13061 13061 G
chrIV 13064 13064 A
chrIV 14027 14027 CG
chrIV 14965 14965 CG
chrIV 15027 15027 AT
chrIV 15951 15951 A
chrIV 15953 15953 C
chrIV 15958 15958 C
chrIV 16016 16016 T
chrIV 16020 16020 A
chrIV 16021 16021 A
chrIV 16024 16024 A
chrIV 16025 16025 T
chrIV 16026 16026 AG
chrIV 16070 16070 C
chrIV 16142 16142 T
chrIV 16163 16163 T
chrIV 16188 16188 A
chrIV 16192 16192 C
chrIV 16314 16314 G
chrIV 16341 16341 C
chrIV 16398 16398 T
chrIV 16467 16467 T
chrIV 16527 16527 AT
chrIV 16554 16554 CG
chrIV 16614 16614 AT
chrIV 16617 16617 AC
chrIV 16653 16653 CG
chrIV 16658 16658 AT
chrIV 16665 16665 AT
chrIV 16671 16671 T
chrIV 16677 16677 T
chrIV 16701 16701 C
chrIV 16713 16713 G
chrIV 16722 16722 C
chrIV 16731 16731 C
chrIV 16752 16752 G
chrIV 16794 16794 C
chrIV 16839 16839 AT
chrIV 16946 16946 G
chrIV 16965 16965 AT
chrIV 16977 16977 CG
chrIV 17067 17067 C
chrIV 17068 17068 T
chrIV 17107 17107 AT
chrIV 17151 17151 AT
chrIV 17230 17230 AT
chrIV 17231 17231 CG
chrIV 17243 17243 CG
chrIV 17245 17245 A
chrIV 17251 17251 C
chrIV 17272 17272 G
chrIV 17282 17282 A
chrIV 17377 17377 T
chrIV 17407 17407 C
chrIV 17416 17416 A
chrIV 17421 17421 G
chrIV 17477 17477 A
chrIV 17478 17478 G
chrIV 17488 17488 A
chrIV 17491 17491 A
chrIV 17557 17557 C
chrIV 17560 17560 A
chrIV 17561 17561 A
chrIV 17568 17568 A
chrIV 17700 17700 C
chrIV 17702 17702 T
chrIV 17706 17706 T
chrIV 17724 17724 A
chrIV 17727 17727 G
chrIV 17730 17730 C
chrIV 17754 17754 A
chrIV 17772 17772 T
chrIV 17777 17777 T
chrIV 17779 17779 G
chrIV 17781 17781 C
chrIV 17784 17784 A
chrIV 17789 17789 A
chrIV 17799 17799 T
chrIV 17823 17823 G
chrIV 17838 17838 T
chrIV 17841 17841 T
chrIV 17844 17844 T
chrIV 17861 17861 AT
chrIV 17868 17868 T
chrIV 17880 17880 AT
chrIV 17886 17886 CG
chrIV 17888 17888 T
chrIV 17889 17889 T
chrIV 17918 17918 C
chrIV 17921 17921 A
chrIV 17928 17928 A
chrIV 17930 17930 T
chrIV 17933 17933 A
chrIV 17947 17947 C
chrIV 17955 17955 T
chrIV 17994 17994 CG
chrIV 18009 18009 CG
chrIV 18012 18012 CG
chrIV 18027 18027 C
chrIV 18030 18030 A
chrIV 18042 18042 A
chrIV 18048 18048 A
chrIV 18051 18051 T
chrIV 18069 18069 T
chrIV 18092 18092 C
chrIV 18093 18093 G
chrIV 18099 18099 CG
chrIV 18108 18108 AT
chrIV 18113 18113 A
chrIV 18120 18120 A
chrIV 18129 18129 AT
chrIV 18135 18135 T
chrIV 18150 18150 G
chrIV 18156 18156 C
chrIV 18165 18165 AT
chrIV 18168 18168 T
chrIV 18171 18171 T
chrIV 18177 18177 T
chrIV 18183 18183 CG
chrIV 18195 18195 CG
chrIV 18198 18198 C
chrIV 18200 18200 G
chrIV 18204 18204 G
chrIV 18207 18207 T
chrIV 18221 18221 A
chrIV 18231 18231 AG
chrIV 18234 18234 G
chrIV 18257 18257 T
chrIV 18264 18264 A
chrIV 18288 18288 CG
chrIV 18291 18291 AT
chrIV 18318 18318 C
chrIV 18325 18325 CG
chrIV 18336 18336 G
chrIV 18342 18342 CG
chrIV 18352 18352 CG
chrIV 18360 18360 A
chrIV 18414 18414 C
chrIV 18425 18425 G
chrIV 18426 18426 T
chrIV 18436 18436 G
chrIV 18437 18437 C
chrIV 18498 18498 A
chrIV 18510 18510 A
chrIV 18540 18540 G
chrIV 18582 18582 G
chrIV 18621 18621 C
chrIV 18663 18663 T
chrIV 18693 18693 C
chrIV 18696 18696 G
chrIV 20521 20521 T
chrIV 20530 20530 C
chrIV 20533 20533 G
chrIV 20564 20564 T
chrIV 20565 20565 A
chrIV 20569 20569 C
chrIV 20570 20570 A
chrIV 20571 20571 A
chrIV 44059 44059 T
chrIV 44060 44060 T
chrIV 44061 44061 A
chrIV 44062 44062 C
chrIV 44063 44063 C
chrIV 44115 44115 A
chrIV 44136 44136 T
chrIV 44142 44142 T
chrIV 44181 44181 T
chrIV 44184 44184 T
chrIV 44199 44199 C
chrIV 44209 44209 C
chrIV 44211 44211 G
chrIV 44223 44223 C
chrIV 44271 44271 T
chrIV 44274 44274 T
chrIV 44313 44313 G
chrIV 44319 44319 C
chrIV 44379 44379 T
chrIV 44439 44439 C
chrIV 44496 44496 T
chrIV 44520 44520 C
chrIV 44526 44526 T
chrIV 44527 44527 T
chrIV 44529 44529 C
chrIV 45093 45093 T
chrIV 45153 45153 C
chrIV 45155 45155 G
chrIV 45162 45162 C
chrIV 45203 45203 CG
chrIV 45210 45210 AT
chrIV 45216 45216 AT
chrIV 45303 45303 T
chrIV 45312 45312 T
chrIV 45318 45318 C
chrIV 45330 45330 A
chrIV 45360 45360 C
chrIV 45369 45369 C
chrIV 45370 45370 A
chrIV 45371 45371 G
chrIV 45420 45420 C
chrIV 45588 45588 C
chrIV 45597 45597 C
chrIV 45642 45642 C
chrIV 45660 45660 T
chrIV 45675 45675 T
chrIV 45700 45700 C
chrIV 45702 45702 A
chrIV 45714 45714 C
chrIV 45717 45717 T
chrIV 45732 45732 C
chrIV 45786 45786 C
chrIV 45837 45837 C
chrIV 45846 45846 G
chrIV 45858 45858 A
chrIV 45909 45909 T
chrIV 45910 45910 G
chrIV 45911 45911 T
chrIV 45918 45918 C
chrIV 83540 83540 A
chrIV 83541 83541 A
chrIV 83542 83542 AGT
chrIV 83543 83543 CT
chrIV 83544 83544 AGT
chrIV 83545 83545 AC
chrIV 83546 83546 ACG
chrIV 83547 83547 C
chrIV 83619 83619 ACGT
chrIV 83620 83620 ACGT
chrIV 83621 83621 G
chrIV 83622 83622 CG
chrIV 83623 83623 C
chrIV 83624 83624 AT
chrIV 83625 83625 AT
chrIV 83626 83626 CG
chrIV 83627 83627 CGT
chrIV 83628 83628 G
chrIV 116380 116380 A
chrIV 116395 116395 A
chrIV 116404 116404 C
chrIV 116434 116434 G
chrIV 116440 116440 C
chrIV 116464 116464 C
chrIV 116482 116482 G
chrIV 116506 116506 C
chrIV 116521 116521 C
chrIV 116539 116539 G
chrIV 116549 116549 T
chrIV 116575 116575 C
chrIV 116587 116587 T
chrIV 116593 116593 C
chrIV 116594 116594 A
chrIV 116602 116602 C
chrIV 116629 116629 C
chrIV 116686 116686 A
chrIV 116689 116689 C
chrIV 116701 116701 A
chrIV 116740 116740 C
chrIV 116747 116747 T
chrIV 116788 116788 G
chrIV 116789 116789 T
chrIV 118148 118148 T
chrIV 118152 118152 C
chrIV 118163 118163 C
chrIV 118205 118205 A
chrIV 118508 118508 C
chrIV 118522 118522 C
chrIV 123997 123997 G
chrIV 124000 124000 G
chrIV 124006 124006 A
chrIV 124050 124050 C
chrIV 124054 124054 G
chrIV 124096 124096 A
chrIV 124125 124125 C
chrIV 124126 124126 A
chrIV 124132 124132 T
chrIV 124156 124156 G
chrIV 124183 124183 G
chrIV 124189 124189 G
chrIV 124192 124192 T
chrIV 124213 124213 A
chrIV 124222 124222 A
chrIV 124243 124243 G
chrIV 124354 124354 T
chrIV 124357 124357 G
chrIV 124375 124375 T
chrIV 124402 124402 A
chrIV 124414 124414 G
chrIV 124450 124450 T
chrIV 124453 124453 C
chrIV 124459 124459 C
chrIV 124474 124474 G
chrIV 124507 124507 A
chrIV 124510 124510 T
chrIV 124576 124576 G
chrIV 124588 124588 A
chrIV 124783 124783 G
chrIV 124786 124786 A
chrIV 124787 124787 T
chrIV 126517 126517 C
chrIV 126518 126518 T
chrIV 126519 126519 C
chrIV 126530 126530 T
chrIV 126531 126531 T
chrIV 126537 126537 T
chrIV 130394 130394 G
chrIV 130398 130398 T
chrIV 130399 130399 C
chrIV 130476 130476 A
chrIV 130487 130487 G
chrIV 130490 130490 A
chrIV 132937 132937 T
chrIV 132971 132971 G
chrIV 133523 133523 A
chrIV 133526 133526 A
chrIV 133532 133532 G
chrIV 133577 133577 T
chrIV 133598 133598 T
chrIV 133631 133631 T
chrIV 133634 133634 C
chrIV 133643 133643 C
chrIV 133721 133721 C
chrIV 133727 133727 C
chrIV 133730 133730 T
chrIV 133735 133735 G
chrIV 133772 133772 T
chrIV 134051 134051 C
chrIV 134081 134081 T
chrIV 134087 134087 C
chrIV 134236 134236 G
chrIV 134237 134237 A
chrIV 134240 134240 T
chrIV 134250 134250 C
chrIV 134270 134270 C
chrIV 134432 134432 A
chrIV 134462 134462 T
chrIV 134468 134468 T
chrIV 134492 134492 A
chrIV 134504 134504 T
chrIV 134516 134516 T
chrIV 134565 134565 C
chrIV 134570 134570 A
chrIV 134576 134576 T
chrIV 137787 137787 C
chrIV 137788 137788 AG
chrIV 137789 137789 GT
chrIV 137790 137790 G
chrIV 137791 137791 G
chrIV 137856 137856 A
chrIV 137857 137857 AG
chrIV 137858 137858 AC
chrIV 137859 137859 T
chrIV 137860 137860 T
chrIV 137867 137867 T
chrIV 137871 137871 G
chrIV 137872 137872 G
chrIV 137936 137936 G
chrIV 137940 137940 T
chrIV 137941 137941 C
chrIV 149104 149104 T
chrIV 149107 149107 AT
chrIV 149108 149108 A
chrIV 149109 149109 T
chrIV 149110 149110 CT
chrIV 149111 149111 CGT
chrIV 149112 149112 ACG
chrIV 149113 149113 GT
chrIV 149114 149114 CT
chrIV 149115 149115 C
chrIV 149116 149116 GT
chrIV 149117 149117 AG
chrIV 149118 149118 CT
chrIV 149119 149119 CT
chrIV 149120 149120 GT
chrIV 149121 149121 AG
chrIV 149122 149122 CT
chrIV 149123 149123 T
chrIV 149124 149124 T
chrIV 149125 149125 A
chrIV 149126 149126 T
chrIV 149155 149155 T
chrIV 149156 149156 AT
chrIV 149157 149157 AT
chrIV 149158 149158 AT
chrIV 149159 149159 AT
chrIV 149160 149160 ACT
chrIV 149161 149161 AGT
chrIV 149162 149162 AT
chrIV 149163 149163 ACGT
chrIV 149164 149164 ACT
chrIV 149165 149165 AGT
chrIV 149166 149166 AT
chrIV 149167 149167 ACGT
chrIV 149168 149168 AT
chrIV 149169 149169 ACT
chrIV 149170 149170 AGT
chrIV 149171 149171 ACT
chrIV 149172 149172 ACT
chrIV 149173 149173 ACT
chrIV 149174 149174 ACGT
chrIV 149175 149175 CG
chrIV 149176 149176 T
chrIV 205744 205744 C
chrIV 205750 205750 T
chrIV 205756 205756 T
chrIV 205765 205765 A
chrIV 205771 205771 C
chrIV 205777 205777 C
chrIV 205786 205786 T
chrIV 205792 205792 C
chrIV 205807 205807 C
chrIV 205813 205813 T
chrIV 205825 205825 T
chrIV 205828 205828 C
chrIV 205846 205846 A
chrIV 205849 205849 T
chrIV 205857 205857 C
chrIV 205867 205867 A
chrIV 205870 205870 C
chrIV 205878 205878 C
chrIV 205882 205882 A
chrIV 205891 205891 C
chrIV 205899 205899 A
chrIV 205903 205903 T
chrIV 216588 216588 T
chrIV 216603 216603 T
chrIV 216612 216612 T
chrIV 216642 216642 A
chrIV 216648 216648 T
chrIV 216672 216672 A
chrIV 216690 216690 A
chrIV 216714 216714 A
chrIV 216729 216729 T
chrIV 216747 216747 A
chrIV 216757 216757 C
chrIV 216783 216783 T
chrIV 216795 216795 C
chrIV 216801 216801 T
chrIV 216802 216802 G
chrIV 216810 216810 T
chrIV 216837 216837 T
chrIV 216894 216894 G
chrIV 216897 216897 G
chrIV 216909 216909 G
chrIV 216948 216948 T
chrIV 216955 216955 C
chrIV 216996 216996 A
chrIV 216997 216997 G
chrIV 217998 217998 C
chrIV 218002 218002 T
chrIV 218013 218013 T
chrIV 218055 218055 G
chrIV 218358 218358 T
chrIV 218372 218372 T
chrIV 219794 219794 A
chrIV 219797 219797 A
chrIV 219803 219803 T
chrIV 219847 219847 A
chrIV 219851 219851 T
chrIV 219893 219893 G
chrIV 219922 219922 T
chrIV 219923 219923 G
chrIV 219929 219929 A
chrIV 219953 219953 C
chrIV 219980 219980 A
chrIV 219986 219986 A
chrIV 219989 219989 G
chrIV 220010 220010 T
chrIV 220019 220019 G
chrIV 220040 220040 A
chrIV 220151 220151 G
chrIV 220154 220154 A
chrIV 220172 220172 C
chrIV 220199 220199 G
chrIV 220211 220211 A
chrIV 220247 220247 C
chrIV 220250 220250 A
chrIV 220256 220256 A
chrIV 220271 220271 A
chrIV 220304 220304 G
chrIV 220307 220307 C
chrIV 220373 220373 A
chrIV 220385 220385 G
chrIV 220580 220580 A
chrIV 220583 220583 G
chrIV 220584 220584 G
chrIV 221711 221711 A
chrIV 221715 221715 A
chrIV 221716 221716 T
chrIV 221793 221793 G
chrIV 221804 221804 C
chrIV 221807 221807 T
chrIV 226803 226803 C
chrIV 226804 226804 T
chrIV 226805 226805 T
chrIV 226806 226806 AC
chrIV 226807 226807 CT
chrIV 226809 226809 AT
chrIV 226810 226810 AT
chrIV 226811 226811 AT
chrIV 226812 226812 C
chrIV 226813 226813 G
chrIV 226814 226814 C
chrIV 226815 226815 G
chrIV 226816 226816 T
chrIV 226817 226817 GT
chrIV 226818 226818 C
chrIV 226822 226822 AC
chrIV 226824 226824 AC
chrIV 226826 226826 AC
chrIV 226828 226828 C
chrIV 226829 226829 G
chrIV 226830 226830 C
chrIV 226831 226831 G
chrIV 226832 226832 C
chrIV 226847 226847 G
chrIV 226849 226849 G
chrIV 226850 226850 C
chrIV 226851 226851 A
chrIV 226852 226852 C
chrIV 226853 226853 G
chrIV 226855 226855 G
chrIV 226856 226856 GT
chrIV 226857 226857 AC
chrIV 226858 226858 CGT
chrIV 226859 226859 CG
chrIV 226860 226860 ACG
chrIV 226861 226861 GT
chrIV 226862 226862 CG
chrIV 226863 226863 CG
chrIV 226864 226864 AC
chrIV 226865 226865 AT
chrIV 226867 226867 AT
chrIV 226869 226869 AT
chrIV 226877 226877 G
chrIV 226878 226878 T
chrIV 226879 226879 G
chrIV 227521 227521 G
chrIV 227524 227524 G
chrIV 227530 227530 A
chrIV 227575 227575 C
chrIV 227596 227596 C
chrIV 227629 227629 A
chrIV 227632 227632 A
chrIV 227641 227641 T
chrIV 227719 227719 T
chrIV 227725 227725 T
chrIV 227728 227728 C
chrIV 227733 227733 A
chrIV 227770 227770 C
chrIV 228049 228049 T
chrIV 228079 228079 C
chrIV 228085 228085 T
chrIV 228234 228234 A
chrIV 228235 228235 G
chrIV 228238 228238 C
chrIV 228248 228248 T
chrIV 228268 228268 T
chrIV 228430 228430 G
chrIV 228460 228460 C
chrIV 228466 228466 C
chrIV 228490 228490 G
chrIV 228502 228502 C
chrIV 228514 228514 C
chrIV 228563 228563 T
chrIV 228568 228568 G
chrIV 228574 228574 C
chrIV 230449 230449 T
chrIV 230470 230470 G
chrIV 230482 230482 C
chrIV 230528 230528 G
chrIV 230529 230529 G
chrIV 230530 230530 T
chrIV 230533 230533 G
chrIV 306919 306919 C
chrIV 306921 306921 A
chrIV 306950 306950 G
chrIV 307004 307004 AT
chrIV 307013 307013 CG
chrIV 307028 307028 AT
chrIV 307034 307034 A
chrIV 307064 307064 AT
chrIV 307079 307079 A
chrIV 307088 307088 A
chrIV 307097 307097 T
chrIV 307124 307124 A
chrIV 307130 307130 G
chrIV 307151 307151 AT
chrIV 307163 307163 A
chrIV 307181 307181 AT
chrIV 307196 307196 T
chrIV 307214 307214 AT
chrIV 307228 307228 A
chrIV 307262 307262 AT
chrIV 307265 307265 AT
chrIV 307271 307271 G
chrIV 307295 307295 A
chrIV 307307 307307 A
chrIV 308860 308860 T
chrIV 308866 308866 T
chrIV 308881 308881 A
chrIV 308909 308909 G
chrIV 308920 308920 CG
chrIV 308983 308983 C
chrIV 308995 308995 T
chrIV 309004 309004 T
chrIV 309055 309055 CG
chrIV 309064 309064 CG
chrIV 309067 309067 AT
chrIV 309073 309073 T
chrIV 309076 309076 T
chrIV 309118 309118 CG
chrIV 309136 309136 CG
chrIV 309142 309142 CG
chrIV 309173 309173 G
chrIV 309175 309175 C
chrIV 309184 309184 T
chrIV 309217 309217 C
chrIV 309265 309265 AT
chrIV 309313 309313 CG
chrIV 309316 309316 AT
chrIV 309346 309346 CG
chrIV 309355 309355 G
chrIV 309388 309388 AT
chrIV 322237 322237 A
chrIV 322267 322267 C
chrIV 322289 322289 CG
chrIV 322290 322290 CG
chrIV 322769 322769 A
chrIV 322787 322787 A
chrIV 322802 322802 C
chrIV 322829 322829 AT
chrIV 322838 322838 AT
chrIV 322859 322859 CG
chrIV 322871 322871 C
chrIV 322898 322898 AT
chrIV 322916 322916 AT
chrIV 322925 322925 CG
chrIV 340637 340637 T
chrIV 340642 340642 T
chrIV 340661 340661 T
chrIV 340695 340695 CG
chrIV 340708 340708 AT
chrIV 340715 340715 CG
chrIV 340748 340748 G
chrIV 340758 340758 T
chrIV 340772 340772 A
chrIV 340781 340781 G
chrIV 359553 359553 A
chrIV 359554 359554 C
chrIV 359555 359555 T
chrIV 359556 359556 T
chrIV 359557 359557 G
chrIV 359558 359558 A
chrIV 359559 359559 C
chrIV 359560 359560 G
chrIV 359561 359561 AC
chrIV 359562 359562 ACG
chrIV 359563 359563 A
chrIV 359564 359564 C
chrIV 359565 359565 T
chrIV 359618 359618 AT
chrIV 359678 359678 CG
chrIV 359679 359679 AT
chrIV 359680 359680 CG
chrIV 359682 359682 A
chrIV 359685 359685 AGT
chrIV 359686 359686 AT
chrIV 359687 359687 ACT
chrIV 359688 359688 AG
chrIV 359689 359689 AG
chrIV 383347 383347 G
chrIV 383351 383351 G
chrIV 383360 383360 C
chrIV 383363 383363 G
chrIV 383365 383365 A
chrIV 383371 383371 G
chrIV 383394 383394 G
chrIV 383395 383395 A
chrIV 383408 383408 T
chrIV 383416 383416 A
chrIV 383417 383417 A
chrIV 383443 383443 A
chrIV 383483 383483 A
chrIV 383488 383488 T
chrIV 383489 383489 G
chrIV 383490 383490 T
chrIV 383506 383506 A
chrIV 383509 383509 T
chrIV 383528 383528 G
chrIV 383557 383557 G
chrIV 383561 383561 AT
chrIV 383572 383572 A
chrIV 383591 383591 A
chrIV 383639 383639 G
chrIV 383641 383641 C
chrIV 383644 383644 T
chrIV 383912 383912 T
chrIV 383915 383915 A
chrIV 383923 383923 A
chrIV 383946 383946 G
chrIV 383947 383947 A
chrIV 383960 383960 T
chrIV 383968 383968 A
chrIV 383969 383969 A
chrIV 383995 383995 G
chrIV 384005 384005 G
chrIV 384016 384016 C
chrIV 384035 384035 GT
chrIV 384040 384040 A
chrIV 384041 384041 A
chrIV 384042 384042 C
chrIV 384083 384083 C
chrIV 384085 384085 A
chrIV 384088 384088 A
chrIV 384240 384240 C
chrIV 384256 384256 G
chrIV 384257 384257 C
chrIV 384275 384275 T
chrIV 384289 384289 T
chrIV 384331 384331 AT
chrIV 384335 384335 C
chrIV 384344 384344 C
chrIV 384347 384347 A
chrIV 384349 384349 A
chrIV 384355 384355 G
chrIV 384378 384378 A
chrIV 384379 384379 A
chrIV 384392 384392 T
chrIV 384400 384400 T
chrIV 384401 384401 G
chrIV 384415 384415 G
chrIV 384457 384457 G
chrIV 384461 384461 C
chrIV 384473 384473 G
chrIV 384475 384475 T
chrIV 384481 384481 G
chrIV 384504 384504 A
chrIV 384505 384505 G
chrIV 384518 384518 G
chrIV 384526 384526 T
chrIV 384529 384529 A
chrIV 384541 384541 A
chrIV 384546 384546 T
chrIV 384548 384548 A
chrIV 384562 384562 A
chrIV 384563 384563 T
chrIV 384577 384577 A
chrIV 384581 384581 G
chrIV 384595 384595 G
chrIV 384846 384846 A
chrIV 384847 384847 A
chrIV 384848 384848 G
chrIV 384850 384850 A
chrIV 384861 384861 T
chrIV 384862 384862 T
chrIV 384863 384863 T
chrIV 384865 384865 C
chrIV 384870 384870 T
chrIV 384876 384876 T
chrIV 384877 384877 T
chrIV 384878 384878 T
chrIV 384880 384880 C
chrIV 384885 384885 T
chrIV 384891 384891 T
chrIV 384892 384892 T
chrIV 384893 384893 T
chrIV 384895 384895 C
chrIV 384900 384900 T
chrIV 384906 384906 T
chrIV 384907 384907 T
chrIV 384908 384908 T
chrIV 384910 384910 C
chrIV 384915 384915 T
chrIV 384921 384921 T
chrIV 384922 384922 T
chrIV 384923 384923 T
chrIV 384925 384925 C
chrIV 384930 384930 T
chrIV 384936 384936 T
chrIV 384937 384937 T
chrIV 384938 384938 T
chrIV 384940 384940 C
chrIV 384945 384945 T
chrIV 384951 384951 T
chrIV 384952 384952 T
chrIV 384953 384953 T
chrIV 384955 384955 C
chrIV 384960 384960 T
chrIV 384966 384966 T
chrIV 384967 384967 T
chrIV 384968 384968 T
chrIV 384970 384970 C
chrIV 384975 384975 T
chrIV 384981 384981 T
chrIV 384982 384982 T
chrIV 384983 384983 T
chrIV 384985 384985 C
chrIV 384990 384990 T
chrIV 384998 384998 T
chrIV 385000 385000 C
chrIV 385005 385005 T
chrIV 385015 385015 C
chrIV 385020 385020 T
chrIV 385034 385034 A
chrIV 385035 385035 A
chrIV 385049 385049 A
chrIV 385050 385050 A
chrIV 385064 385064 A
chrIV 385065 385065 A
chrIV 385079 385079 G
chrIV 385089 385089 A
chrIV 385090 385090 C
chrIV 385094 385094 G
chrIV 385104 385104 T
chrIV 385105 385105 A
chrIV 385165 385165 T
chrIV 385180 385180 A
chrIV 385201 385201 G
chrIV 385213 385213 A
chrIV 390411 390411 G
chrIV 390415 390415 T
chrIV 390424 390424 T
chrIV 390432 390432 G
chrIV 390441 390441 A
chrIV 390444 390444 T
chrIV 390453 390453 A
chrIV 390455 390455 C
chrIV 390456 390456 G
chrIV 390459 390459 A
chrIV 390460 390460 C
chrIV 390461 390461 C
chrIV 390462 390462 G
chrIV 390465 390465 G
chrIV 390468 390468 G
chrIV 390469 390469 C
chrIV 390470 390470 C
chrIV 390471 390471 A
chrIV 390472 390472 AC
chrIV 390474 390474 G
chrIV 390475 390475 G
chrIV 390481 390481 C
chrIV 390484 390484 C
chrIV 390485 390485 C
chrIV 390486 390486 A
chrIV 390487 390487 C
chrIV 390488 390488 G
chrIV 390489 390489 T
chrIV 390495 390495 G
chrIV 390501 390501 A
chrIV 390502 390502 C
chrIV 390507 390507 G
chrIV 390510 390510 AGT
chrIV 390511 390511 C
chrIV 390512 390512 C
chrIV 390513 390513 G
chrIV 390514 390514 C
chrIV 390515 390515 AC
chrIV 390516 390516 A
chrIV 390517 390517 T
chrIV 390518 390518 C
chrIV 390522 390522 CG
chrIV 390525 390525 AT
chrIV 390526 390526 C
chrIV 390527 390527 C
chrIV 390530 390530 AT
chrIV 390531 390531 AT
chrIV 410366 410366 T
chrIV 410370 410370 C
chrIV 410371 410371 AT
chrIV 410372 410372 CG
chrIV 410373 410373 CT
chrIV 410374 410374 CGT
chrIV 410375 410375 ACG
chrIV 410376 410376 T
chrIV 410377 410377 AG
chrIV 410378 410378 AC
chrIV 410452 410452 AT
chrIV 410453 410453 ACGT
chrIV 410454 410454 CG
chrIV 410455 410455 AT
chrIV 410456 410456 ACGT
chrIV 410457 410457 AT
chrIV 410458 410458 AT
chrIV 410459 410459 A
chrIV 410460 410460 CG
chrIV 410461 410461 CG
chrIV 410462 410462 CG
chrIV 412511 412511 C
chrIV 412513 412513 A
chrIV 412523 412523 T
chrIV 427394 427394 G
chrIV 427399 427399 C
chrIV 427402 427402 T
chrIV 427414 427414 C
chrIV 427438 427438 T
chrIV 427450 427450 C
chrIV 427453 427453 T
chrIV 427456 427456 A
chrIV 427468 427468 C
chrIV 427492 427492 C
chrIV 427502 427502 T
chrIV 427504 427504 T
chrIV 427507 427507 C
chrIV 427510 427510 A
chrIV 427513 427513 C
chrIV 427522 427522 T
chrIV 427546 427546 C
chrIV 427558 427558 T
chrIV 427567 427567 T
chrIV 427576 427576 C
chrIV 434254 434254 AGT
chrIV 434255 434255 CGT
chrIV 434256 434256 ACG
chrIV 434257 434257 C
chrIV 434259 434259 T
chrIV 434260 434260 T
chrIV 434261 434261 T
chrIV 434262 434262 A
chrIV 434263 434263 T
chrIV 434337 434337 ACT
chrIV 434338 434338 CGT
chrIV 434339 434339 ACGT
chrIV 434340 434340 ACGT
chrIV 434341 434341 AT
chrIV 434342 434342 ACGT
chrIV 434343 434343 CG
chrIV 434346 434346 A
chrIV 434416 434416 A
chrIV 434421 434421 G
chrIV 434422 434422 G
chrIV 434423 434423 G
chrIV 434437 434437 A
chrIV 434439 434439 A
chrIV 434440 434440 AT
chrIV 434466 434466 C
chrIV 434469 434469 A
chrIV 434477 434477 A
chrIV 434478 434478 T
chrIV 434479 434479 A
chrIV 434480 434480 T
chrIV 434481 434481 T
chrIV 434482 434482 A
chrIV 434483 434483 T
chrIV 434484 434484 G
chrIV 434485 434485 A
chrIV 434486 434486 AT
chrIV 434487 434487 A
chrIV 434489 434489 G
chrIV 434490 434490 C
chrIV 434491 434491 G
chrIV 434492 434492 GT
chrIV 434493 434493 CT
chrIV 434494 434494 ACT
chrIV 434495 434495 GT
chrIV 434496 434496 T
chrIV 434498 434498 G
chrIV 434503 434503 G
chrIV 434504 434504 A
chrIV 434507 434507 A
chrIV 434512 434512 T
chrIV 434513 434513 T
chrIV 434516 434516 A
chrIV 434520 434520 G
chrIV 434521 434521 C
chrIV 434522 434522 CT
chrIV 434523 434523 C
chrIV 434524 434524 T
chrIV 434532 434532 ACGT
chrIV 434533 434533 AT
chrIV 434534 434534 CG
chrIV 434535 434535 T
chrIV 434537 434537 AT
chrIV 434538 434538 AT
chrIV 434540 434540 AT
chrIV 434541 434541 G
chrIV 434542 434542 G
chrIV 434544 434544 A
chrIV 434545 434545 AT
chrIV 434549 434549 AT
chrIV 434552 434552 A
chrIV 434578 434578 C
chrIV 434589 434589 A
chrIV 434590 434590 T
chrIV 434592 434592 AC
chrIV 434594 434594 A
chrIV 434596 434596 AG
chrIV 434597 434597 T
chrIV 434600 434600 A
chrIV 434601 434601 C
chrIV 434602 434602 G
chrIV 434603 434603 C
chrIV 434604 434604 G
chrIV 434609 434609 G
chrIV 434612 434612 C
chrIV 434613 434613 T
chrIV 434618 434618 C
chrIV 434619 434619 T
chrIV 434621 434621 G
chrIV 434622 434622 A
chrIV 434623 434623 AT
chrIV 434624 434624 GT
chrIV 434630 434630 C
chrIV 434632 434632 C
chrIV 434637 434637 C
chrIV 434639 434639 T
chrIV 434640 434640 T
chrIV 434641 434641 T
chrIV 434642 434642 C
chrIV 434643 434643 C
chrIV 434645 434645 AT
chrIV 434646 434646 CG
chrIV 434647 434647 G
chrIV 434648 434648 AT
chrIV 434649 434649 ACT
chrIV 434652 434652 C
chrIV 434657 434657 A
chrIV 434659 434659 AC
chrIV 434661 434661 T
chrIV 434662 434662 C
chrIV 434667 434667 T
chrIV 434672 434672 C
chrIV 434674 434674 C
chrIV 434675 434675 T
chrIV 434676 434676 G
chrIV 434679 434679 C
chrIV 434681 434681 T
chrIV 434683 434683 C
chrIV 434688 434688 T
chrIV 434689 434689 T
chrIV 434690 434690 T
chrIV 434692 434692 C
chrIV 434693 434693 T
chrIV 434698 434698 G
chrIV 434699 434699 T
chrIV 434700 434700 AT
chrIV 434704 434704 CG
chrIV 434707 434707 CG
chrIV 434743 434743 C
chrIV 434744 434744 C
chrIV 434746 434746 C
chrIV 437140 437140 C
chrIV 437141 437141 G
chrIV 437143 437143 C
chrIV 437144 437144 CGT
chrIV 437145 437145 ACT
chrIV 437146 437146 ACG
chrIV 437147 437147 ACT
chrIV 437148 437148 CT
chrIV 437168 437168 G
chrIV 437174 437174 A
chrIV 437180 437180 T
chrIV 437198 437198 AT
chrIV 437199 437199 CG
chrIV 437210 437210 AT
chrIV 437227 437227 AT
chrIV 437228 437228 A
chrIV 437252 437252 T
chrIV 437253 437253 CG
chrIV 437286 437286 CG
chrIV 437291 437291 C
chrIV 437302 437302 G
chrIV 437306 437306 AT
chrIV 437308 437308 AT
chrIV 437309 437309 G
chrIV 437311 437311 ACGT
chrIV 437313 437313 CG
chrIV 437320 437320 CG
chrIV 437321 437321 C
chrIV 437330 437330 T
chrIV 437370 437370 AT
chrIV 437376 437376 AT
chrIV 437392 437392 CG
chrIV 437411 437411 AT
chrIV 437428 437428 AT
chrIV 437432 437432 A
chrIV 437433 437433 C
chrIV 437434 437434 A
chrIV 437440 437440 T
chrIV 437441 437441 G
chrIV 437443 437443 A
chrIV 437446 437446 AT
chrIV 437472 437472 CG
chrIV 437475 437475 AT
chrIV 437477 437477 CG
chrIV 437479 437479 CG
chrIV 437496 437496 AT
chrIV 437502 437502 A
chrIV 437503 437503 AT
chrIV 437510 437510 AT
chrIV 437517 437517 A
chrIV 437518 437518 T
chrIV 437519 437519 T
chrIV 437520 437520 T
chrIV 437521 437521 T
chrIV 437522 437522 T
chrIV 437534 437534 G
chrIV 437540 437540 G
chrIV 437546 437546 G
chrIV 437555 437555 CT
chrIV 437565 437565 G
chrIV 437574 437574 G
chrIV 437575 437575 CG
chrIV 437577 437577 T
chrIV 437584 437584 T
chrIV 437585 437585 G
chrIV 437595 437595 CG
chrIV 437603 437603 C
chrIV 437612 437612 A
chrIV 437624 437624 G
chrIV 437626 437626 G
chrIV 437632 437632 CG
chrIV 437633 437633 CG
chrIV 437640 437640 G
chrIV 437645 437645 C
chrIV 437757 437757 T
chrIV 437758 437758 A
chrIV 437762 437762 C
chrIV 437764 437764 CT
chrIV 437765 437765 AC
chrIV 437766 437766 AC
chrIV 437767 437767 CGT
chrIV 437768 437768 AT
chrIV 437769 437769 C
chrIV 437770 437770 CGT
chrIV 437771 437771 T
chrIV 437824 437824 G
chrIV 437854 437854 AT
chrIV 437855 437855 AT
chrIV 437856 437856 AT
chrIV 437857 437857 AT
chrIV 437859 437859 AT
chrIV 437860 437860 CG
chrIV 437861 437861 CG
chrIV 437862 437862 ACGT
chrIV 437863 437863 ACGT
chrIV 437864 437864 ACGT
chrIV 437870 437870 AT
chrIV 437871 437871 AT
chrIV 466821 466821 C
chrIV 466836 466836 A
chrIV 466845 466845 T
chrIV 466873 466873 AT
chrIV 471846 471846 C
chrIV 471849 471849 C
chrIV 471850 471850 G
chrIV 471851 471851 A
chrIV 471948 471948 A
chrIV 472248 472248 C
chrIV 472671 472671 C
chrIV 472689 472689 T
chrIV 472731 472731 C
chrIV 472821 472821 C
chrIV 472918 472918 A
chrIV 472926 472926 T
chrIV 472932 472932 A
chrIV 477149 477149 C
chrIV 477151 477151 T
chrIV 477164 477164 A
chrIV 477181 477181 A
chrIV 477185 477185 AG
chrIV 477186 477186 CT
chrIV 477187 477187 A
chrIV 477240 477240 G
chrIV 488788 488788 T
chrIV 488794 488794 G
chrIV 488796 488796 T
chrIV 488871 488871 C
chrIV 488873 488873 G
chrIV 488877 488877 T
chrIV 491532 491532 T
chrIV 491541 491541 T
chrIV 491544 491544 A
chrIV 491904 491904 T
chrIV 491919 491919 T
chrIV 491928 491928 C
chrIV 491958 491958 T
chrIV 491991 491991 G
chrIV 492009 492009 T
chrIV 492018 492018 T
chrIV 492117 492117 A
chrIV 492174 492174 C
chrIV 492180 492180 C
chrIV 492186 492186 C
chrIV 492219 492219 T
chrIV 492228 492228 T
chrIV 492231 492231 T
chrIV 492270 492270 C
chrIV 492291 492291 C
chrIV 492300 492300 C
chrIV 492306 492306 G
chrIV 508203 508203 T
chrIV 508206 508206 A
chrIV 508218 508218 T
chrIV 508620 508620 T
chrIV 508632 508632 C
chrIV 508638 508638 T
chrIV 513248 513248 A
chrIV 513249 513249 G
chrIV 513250 513250 C
chrIV 513251 513251 AG
chrIV 513253 513253 G
chrIV 513254 513254 CT
chrIV 513255 513255 AGT
chrIV 513256 513256 AGT
chrIV 513257 513257 CT
chrIV 513258 513258 ACG
chrIV 513259 513259 A
chrIV 513262 513262 A
chrIV 513265 513265 T
chrIV 513267 513267 ACT
chrIV 513268 513268 T
chrIV 513270 513270 G
chrIV 513271 513271 A
chrIV 513272 513272 G
chrIV 513273 513273 G
chrIV 513275 513275 T
chrIV 513276 513276 A
chrIV 513278 513278 AT
chrIV 513280 513280 A
chrIV 513282 513282 G
chrIV 513284 513284 CG
chrIV 513290 513290 T
chrIV 513300 513300 CG
chrIV 513301 513301 ACG
chrIV 513303 513303 C
chrIV 513306 513306 AC
chrIV 513307 513307 CGT
chrIV 513308 513308 G
chrIV 513313 513313 AC
chrIV 513316 513316 AGT
chrIV 513321 513321 C
chrIV 513323 513323 AT
chrIV 513324 513324 AT
chrIV 513326 513326 G
chrIV 513327 513327 C
chrIV 513329 513329 CG
chrIV 513330 513330 GT
chrIV 513331 513331 ACG
chrIV 513332 513332 AT
chrIV 513333 513333 AT
chrIV 513335 513335 GT
chrIV 513340 513340 G
chrIV 513341 513341 A
chrIV 513343 513343 G
chrIV 513344 513344 A
chrIV 513350 513350 A
chrIV 513353 513353 ACT
chrIV 513354 513354 C
chrIV 513355 513355 CT
chrIV 513357 513357 AT
chrIV 513358 513358 G
chrIV 513359 513359 AT
chrIV 513360 513360 CT
chrIV 513369 513369 AT
chrIV 513372 513372 A
chrIV 513375 513375 G
chrIV 513379 513379 G
chrIV 513380 513380 C
chrIV 513382 513382 G
chrIV 513383 513383 G
chrIV 513384 513384 A
chrIV 513387 513387 C
chrIV 513391 513391 G
chrIV 513392 513392 C
chrIV 513393 513393 G
chrIV 513394 513394 C
chrIV 513395 513395 G
chrIV 513396 513396 A
chrIV 513397 513397 T
chrIV 513398 513398 G
chrIV 513399 513399 T
chrIV 513401 513401 CG
chrIV 513403 513403 C
chrIV 513404 513404 G
chrIV 513405 513405 CG
chrIV 513406 513406 T
chrIV 513407 513407 T
chrIV 513408 513408 A
chrIV 513409 513409 C
chrIV 513410 513410 G
chrIV 513411 513411 A
chrIV 513412 513412 C
chrIV 513413 513413 T
chrIV 513414 513414 T
chrIV 513415 513415 C
chrIV 513416 513416 AT
chrIV 513417 513417 CT
chrIV 513418 513418 C
chrIV 513419 513419 C
chrIV 513420 513420 T
chrIV 513421 513421 AGT
chrIV 513422 513422 ACT
chrIV 513423 513423 G
chrIV 513425 513425 AT
chrIV 513426 513426 C
chrIV 513428 513428 AC
chrIV 513431 513431 A
chrIV 513432 513432 A
chrIV 513435 513435 CG
chrIV 513436 513436 G
chrIV 513438 513438 G
chrIV 513439 513439 CG
chrIV 513441 513441 GT
chrIV 513442 513442 AT
chrIV 513443 513443 C
chrIV 513444 513444 G
chrIV 513445 513445 C
chrIV 513447 513447 CG
chrIV 513448 513448 AT
chrIV 513449 513449 G
chrIV 513450 513450 C
chrIV 513452 513452 T
chrIV 513453 513453 AC
chrIV 513454 513454 T
chrIV 513455 513455 G
chrIV 513456 513456 CG
chrIV 513458 513458 AT
chrIV 513459 513459 AT
chrIV 513462 513462 AT
chrIV 513463 513463 AT
chrIV 513464 513464 CG
chrIV 513465 513465 AT
chrIV 513467 513467 A
chrIV 513468 513468 AT
chrIV 513471 513471 AT
chrIV 513472 513472 ACG
chrIV 513474 513474 T
chrIV 513475 513475 ACGT
chrIV 513476 513476 ACGT
chrIV 513477 513477 AT
chrIV 513478 513478 C
chrIV 513479 513479 G
chrIV 513480 513480 A
chrIV 513481 513481 T
chrIV 513482 513482 ACGT
chrIV 513485 513485 ACT
chrIV 513486 513486 G
chrIV 513487 513487 A
chrIV 513489 513489 C
chrIV 513490 513490 CT
chrIV 513491 513491 CG
chrIV 513492 513492 T
chrIV 513493 513493 AT
chrIV 513495 513495 CG
chrIV 513496 513496 AT
chrIV 513502 513502 CG
chrIV 513503 513503 G
chrIV 513504 513504 CG
chrIV 513505 513505 C
chrIV 513506 513506 G
chrIV 513508 513508 AT
chrIV 513509 513509 C
chrIV 513512 513512 CG
chrIV 513513 513513 AT
chrIV 513514 513514 CG
chrIV 513515 513515 A
chrIV 513516 513516 T
chrIV 513517 513517 C
chrIV 513518 513518 ACT
chrIV 513519 513519 T
chrIV 513520 513520 CG
chrIV 513521 513521 AT
chrIV 513522 513522 CG
chrIV 513523 513523 AT
chrIV 513525 513525 A
chrIV 513527 513527 C
chrIV 513531 513531 T
chrIV 513535 513535 G
chrIV 513537 513537 AT
chrIV 513538 513538 CG
chrIV 513539 513539 AT
chrIV 513541 513541 CG
chrIV 513542 513542 A
chrIV 513543 513543 CG
chrIV 513546 513546 ACT
chrIV 513547 513547 C
chrIV 513548 513548 G
chrIV 513549 513549 CG
chrIV 513550 513550 G
chrIV 513551 513551 G
chrIV 513552 513552 GT
chrIV 513553 513553 C
chrIV 513554 513554 AT
chrIV 513555 513555 CG
chrIV 513556 513556 AT
chrIV 513557 513557 CG
chrIV 513558 513558 AT
chrIV 513563 513563 C
chrIV 513566 513566 G
chrIV 513567 513567 AT
chrIV 513568 513568 AT
chrIV 513569 513569 G
chrIV 513574 513574 T
chrIV 513575 513575 A
chrIV 513579 513579 CG
chrIV 513580 513580 C
chrIV 513583 513583 AT
chrIV 513584 513584 A
chrIV 513586 513586 CG
chrIV 513591 513591 ACGT
chrIV 513592 513592 ACT
chrIV 513593 513593 AT
chrIV 513594 513594 ACGT
chrIV 513595 513595 ACG
chrIV 513596 513596 CT
chrIV 513691 513691 A
chrIV 513692 513692 A
chrIV 513696 513696 GT
chrIV 513697 513697 GT
chrIV 513698 513698 G
chrIV 513700 513700 G
chrIV 513702 513702 A
chrIV 513706 513706 C
chrIV 513708 513708 T
chrIV 513710 513710 T
chrIV 513711 513711 G
chrIV 513716 513716 C
chrIV 513733 513733 G
chrIV 513734 513734 GT
chrIV 513735 513735 GT
chrIV 513739 513739 C
chrIV 513740 513740 A
chrIV 513741 513741 T
chrIV 513742 513742 GT
chrIV 513751 513751 CG
chrIV 513752 513752 C
chrIV 513753 513753 A
chrIV 513754 513754 C
chrIV 513755 513755 G
chrIV 513756 513756 CG
chrIV 513757 513757 A
chrIV 513758 513758 A
chrIV 513759 513759 G
chrIV 513760 513760 A
chrIV 513761 513761 G
chrIV 513762 513762 ACT
chrIV 513763 513763 AG
chrIV 513764 513764 C
chrIV 513765 513765 G
chrIV 513766 513766 T
chrIV 513767 513767 G
chrIV 513777 513777 AT
chrIV 513781 513781 ACGT
chrIV 513787 513787 AT
chrIV 513793 513793 C
chrIV 513794 513794 A
chrIV 513797 513797 GT
chrIV 513798 513798 C
chrIV 513799 513799 CG
chrIV 513803 513803 T
chrIV 513805 513805 AT
chrIV 513806 513806 CG
chrIV 513807 513807 G
chrIV 513812 513812 AT
chrIV 513820 513820 AT
chrIV 513840 513840 C
chrIV 513845 513845 C
chrIV 513847 513847 CG
chrIV 513859 513859 ACGT
chrIV 513861 513861 CG
chrIV 513869 513869 T
chrIV 513870 513870 CG
chrIV 513882 513882 CG
chrIV 513884 513884 T
chrIV 513894 513894 AT
chrIV 513895 513895 AT
chrIV 513902 513902 T
chrIV 513907 513907 ACGT
chrIV 513908 513908 AT
chrIV 513910 513910 CG
chrIV 513912 513912 CG
chrIV 513913 513913 AT
chrIV 513914 513914 A
chrIV 513915 513915 CG
chrIV 513927 513927 T
chrIV 513936 513936 G
chrIV 513937 513937 ACT
chrIV 513938 513938 AT
chrIV 513940 513940 CG
chrIV 513943 513943 CG
chrIV 513956 513956 A
chrIV 513957 513957 T
chrIV 513958 513958 G
chrIV 513961 513961 C
chrIV 513964 513964 T
chrIV 513970 513970 T
chrIV 513974 513974 CG
chrIV 513977 513977 AT
chrIV 513978 513978 AT
chrIV 513983 513983 CG
chrIV 513991 513991 G
chrIV 513992 513992 A
chrIV 513997 513997 C
chrIV 513999 513999 A
chrIV 514000 514000 C
chrIV 514001 514001 AG
chrIV 514004 514004 G
chrIV 514006 514006 CG
chrIV 514008 514008 CG
chrIV 514010 514010 CG
chrIV 514013 514013 C
chrIV 514021 514021 ACGT
chrIV 514022 514022 ACGT
chrIV 514023 514023 ACGT
chrIV 514024 514024 AGT
chrIV 514025 514025 ACGT
chrIV 514026 514026 ACGT
chrIV 514027 514027 AGT
chrIV 514028 514028 T
chrIV 514029 514029 AT
chrIV 514030 514030 AT
chrIV 514061 514061 AT
chrIV 514073 514073 CG
chrIV 514097 514097 CG
chrIV 514100 514100 G
chrIV 514101 514101 T
chrIV 514119 514119 AT
chrIV 514121 514121 A
chrIV 514147 514147 CG
chrIV 514184 514184 T
chrIV 514187 514187 ACG
chrIV 514190 514190 A
chrIV 514224 514224 A
chrIV 514227 514227 A
chrIV 514228 514228 G
chrIV 514229 514229 A
chrIV 514262 514262 T
chrIV 514266 514266 G
chrIV 514268 514268 T
chrIV 514275 514275 G
chrIV 514301 514301 AT
chrIV 514303 514303 AT
chrIV 514304 514304 CG
chrIV 514322 514322 AT
chrIV 514327 514327 AT
chrIV 514328 514328 AT
chrIV 514331 514331 ACGT
chrIV 514364 514364 C
chrIV 514376 514376 A
chrIV 514385 514385 T
chrIV 514421 514421 AT
chrIV 514424 514424 AT
chrIV 514429 514429 T
chrIV 514430 514430 T
chrIV 514431 514431 T
chrIV 514433 514433 T
chrIV 514439 514439 G
chrIV 514469 514469 G
chrIV 514475 514475 C
chrIV 514484 514484 AT
chrIV 514513 514513 CG
chrIV 514517 514517 G
chrIV 514519 514519 T
chrIV 514525 514525 G
chrIV 514538 514538 CG
chrIV 514540 514540 CG
chrIV 514568 514568 C
chrIV 514574 514574 CG
chrIV 514577 514577 T
chrIV 514601 514601 AT
chrIV 514625 514625 T
chrIV 514648 514648 A
chrIV 514651 514651 G
chrIV 514679 514679 AT
chrIV 514682 514682 AT
chrIV 514691 514691 T
chrIV 514696 514696 G
chrIV 514712 514712 CG
chrIV 514715 514715 CG
chrIV 514724 514724 CG
chrIV 514729 514729 T
chrIV 514730 514730 C
chrIV 514738 514738 T
chrIV 514766 514766 T
chrIV 514767 514767 AT
chrIV 514787 514787 ACG
chrIV 514796 514796 AT
chrIV 514797 514797 CG
chrIV 514808 514808 A
chrIV 514811 514811 T
chrIV 514815 514815 T
chrIV 514817 514817 A
chrIV 514834 514834 AT
chrIV 514841 514841 AT
chrIV 514847 514847 A
chrIV 514874 514874 T
chrIV 514877 514877 A
chrIV 514879 514879 C
chrIV 514895 514895 T
chrIV 514901 514901 G
chrIV 514922 514922 G
chrIV 514931 514931 AT
chrIV 514933 514933 AT
chrIV 514993 514993 CG
chrIV 514999 514999 A
chrIV 515009 515009 C
chrIV 515015 515015 AT
chrIV 515018 515018 CG
chrIV 515021 515021 AT
chrIV 515027 515027 CG
chrIV 515030 515030 CG
chrIV 515036 515036 A
chrIV 515042 515042 A
chrIV 515045 515045 T
chrIV 515063 515063 T
chrIV 515084 515084 AT
chrIV 515095 515095 CG
chrIV 515099 515099 AT
chrIV 515100 515100 CG
chrIV 515102 515102 AT
chrIV 515116 515116 G
chrIV 515126 515126 G
chrIV 515129 515129 C
chrIV 515168 515168 AT
chrIV 515177 515177 CG
chrIV 515178 515178 AT
chrIV 515188 515188 AT
chrIV 515189 515189 C
chrIV 515192 515192 AT
chrIV 515203 515203 T
chrIV 515204 515204 T
chrIV 515233 515233 G
chrIV 515246 515246 CG
chrIV 515249 515249 AT
chrIV 515255 515255 CG
chrIV 515297 515297 CG
chrIV 515317 515317 CG
chrIV 515395 515395 T
chrIV 515411 515411 CG
chrIV 515435 515435 CG
chrIV 515468 515468 AT
chrIV 515523 515523 AT
chrIV 515535 515535 CG
chrIV 515560 515560 CG
chrIV 515587 515587 AT
chrIV 515594 515594 AT
chrIV 515639 515639 CG
chrIV 515645 515645 CG
chrIV 515660 515660 AT
chrIV 515668 515668 A
chrIV 515675 515675 G
chrIV 515718 515718 G
chrIV 515735 515735 T
chrIV 515743 515743 T
chrIV 515783 515783 CG
chrIV 515787 515787 AT
chrIV 515795 515795 T
chrIV 515858 515858 CG
chrIV 515869 515869 CG
chrIV 515896 515896 CG
chrIV 515899 515899 CG
chrIV 515900 515900 CG
chrIV 515999 515999 CG
chrIV 516041 516041 AT
chrIV 516045 516045 AT
chrIV 516080 516080 AT
chrIV 516083 516083 CG
chrIV 516091 516091 CG
chrIV 516094 516094 G
chrIV 516122 516122 CG
chrIV 516194 516194 CG
chrIV 516216 516216 AT
chrIV 516254 516254 CG
chrIV 516257 516257 CG
chrIV 516262 516262 AT
chrIV 516275 516275 CG
chrIV 516334 516334 CG
chrIV 516342 516342 A
chrIV 516391 516391 CG
chrIV 516394 516394 CG
chrIV 516441 516441 AT
chrIV 516452 516452 CG
chrIV 516467 516467 CG
chrIV 516469 516469 CG
chrIV 516482 516482 CG
chrIV 516488 516488 CG
chrIV 516490 516490 AT
chrIV 516506 516506 AT
chrIV 516567 516567 T
chrIV 516590 516590 CG
chrIV 516601 516601 CG
chrIV 516653 516653 AT
chrIV 516665 516665 CG
chrIV 516668 516668 CG
chrIV 516686 516686 C
chrIV 516688 516688 T
chrIV 516692 516692 ACG
chrIV 516697 516697 T
chrIV 516740 516740 CG
chrIV 516776 516776 A
chrIV 516779 516779 AT
chrIV 516787 516787 G
chrIV 516788 516788 A
chrIV 516800 516800 G
chrIV 516827 516827 AT
chrIV 516911 516911 CG
chrIV 516914 516914 CG
chrIV 516921 516921 CG
chrIV 516922 516922 G
chrIV 516923 516923 T
chrIV 516930 516930 T
chrIV 516934 516934 T
chrIV 516935 516935 C
chrIV 516936 516936 T
chrIV 517235 517235 AT
chrIV 517268 517268 CG
chrIV 517361 517361 CG
chrIV 517417 517417 AT
chrIV 517421 517421 CG
chrIV 517499 517499 AT
chrIV 517709 517709 CG
chrIV 517766 517766 CG
chrIV 517771 517771 AT
chrIV 517817 517817 CG
chrIV 518026 518026 C
chrIV 518031 518031 CG
chrIV 518078 518078 C
chrIV 518128 518128 CG
chrIV 518151 518151 CG
chrIV 518205 518205 AT
chrIV 518218 518218 CG
chrIV 518229 518229 CG
chrIV 518337 518337 CG
chrIV 518409 518409 AT
chrIV 518484 518484 AT
chrIV 518496 518496 CG
chrIV 518502 518502 CG
chrIV 518537 518537 AT
chrIV 518568 518568 AT
chrIV 518619 518619 A
chrIV 518633 518633 AT
chrIV 518739 518739 AT
chrIV 518757 518757 AT
chrIV 518769 518769 AT
chrIV 518824 518824 AT
chrIV 518844 518844 C
chrIV 518845 518845 A
chrIV 518846 518846 C
chrIV 518865 518865 AT
chrIV 518873 518873 AT
chrIV 518885 518885 CG
chrIV 518897 518897 CG
chrIV 518912 518912 C
chrIV 518913 518913 CG
chrIV 518915 518915 G
chrIV 518917 518917 G
chrIV 518920 518920 C
chrIV 518949 518949 C
chrIV 518962 518962 C
chrIV 518969 518969 CG
chrIV 519036 519036 CG
chrIV 519063 519063 AT
chrIV 519081 519081 AT
chrIV 519100 519100 G
chrIV 519106 519106 G
chrIV 519108 519108 C
chrIV 519148 519148 G
chrIV 519156 519156 CG
chrIV 519157 519157 ACGT
chrIV 519174 519174 A
chrIV 519197 519197 CG
chrIV 519256 519256 T
chrIV 519274 519274 T
chrIV 519275 519275 T
chrIV 519276 519276 G
chrIV 519277 519277 T
chrIV 519278 519278 AT
chrIV 519304 519304 CG
chrIV 519305 519305 CG
chrIV 519311 519311 G
chrIV 519312 519312 C
chrIV 519313 519313 AGT
chrIV 519314 519314 AGT
chrIV 519315 519315 GT
chrIV 519318 519318 AT
chrIV 519319 519319 ACGT
chrIV 519320 519320 A
chrIV 519321 519321 C
chrIV 519322 519322 ACG
chrIV 519323 519323 ACT
chrIV 519324 519324 ACT
chrIV 519325 519325 T
chrIV 519326 519326 C
chrIV 519327 519327 AG
chrIV 519328 519328 C
chrIV 519329 519329 G
chrIV 519332 519332 G
chrIV 519333 519333 C
chrIV 519335 519335 T
chrIV 519337 519337 T
chrIV 519338 519338 G
chrIV 519343 519343 C
chrIV 519358 519358 G
chrIV 519360 519360 CG
chrIV 519361 519361 GT
chrIV 519362 519362 GT
chrIV 519363 519363 C
chrIV 519366 519366 C
chrIV 519367 519367 A
chrIV 519368 519368 T
chrIV 519369 519369 GT
chrIV 519383 519383 CG
chrIV 519384 519384 A
chrIV 519385 519385 A
chrIV 519386 519386 G
chrIV 519387 519387 A
chrIV 519389 519389 AT
chrIV 519390 519390 AG
chrIV 519391 519391 C
chrIV 519392 519392 G
chrIV 519393 519393 T
chrIV 519394 519394 G
chrIV 519404 519404 AT
chrIV 519408 519408 ACGT
chrIV 519414 519414 AT
chrIV 519420 519420 C
chrIV 519421 519421 A
chrIV 519424 519424 CG
chrIV 519425 519425 CG
chrIV 519426 519426 CG
chrIV 519432 519432 AT
chrIV 519433 519433 CG
chrIV 519434 519434 G
chrIV 519439 519439 AT
chrIV 519447 519447 AT
chrIV 519467 519467 C
chrIV 519472 519472 C
chrIV 519474 519474 CG
chrIV 519486 519486 ACGT
chrIV 519488 519488 CG
chrIV 519496 519496 T
chrIV 519497 519497 CG
chrIV 519509 519509 CG
chrIV 519511 519511 T
chrIV 519521 519521 AT
chrIV 519522 519522 AT
chrIV 519529 519529 T
chrIV 519534 519534 ACGT
chrIV 519535 519535 AT
chrIV 519537 519537 CG
chrIV 519539 519539 CG
chrIV 519540 519540 AT
chrIV 519541 519541 A
chrIV 519542 519542 CG
chrIV 519554 519554 T
chrIV 519563 519563 G
chrIV 519564 519564 ACT
chrIV 519565 519565 AT
chrIV 519567 519567 CG
chrIV 519570 519570 CG
chrIV 519583 519583 A
chrIV 519584 519584 T
chrIV 519585 519585 G
chrIV 519588 519588 C
chrIV 519591 519591 T
chrIV 519597 519597 T
chrIV 519601 519601 CG
chrIV 519604 519604 AT
chrIV 519605 519605 AT
chrIV 519610 519610 CG
chrIV 519626 519626 A
chrIV 519627 519627 C
chrIV 519628 519628 AG
chrIV 519633 519633 CG
chrIV 519635 519635 CG
chrIV 519637 519637 CG
chrIV 519640 519640 C
chrIV 519648 519648 ACGT
chrIV 519649 519649 ACGT
chrIV 519650 519650 ACGT
chrIV 519651 519651 ACGT
chrIV 519652 519652 ACGT
chrIV 519653 519653 ACGT
chrIV 519654 519654 ACGT
chrIV 519655 519655 CGT
chrIV 519656 519656 ACG
chrIV 519657 519657 CT
chrIV 519658 519658 A
chrIV 519734 519734 C
chrIV 519735 519735 A
chrIV 519736 519736 T
chrIV 519737 519737 A
chrIV 519738 519738 A
chrIV 519739 519739 ACG
chrIV 519740 519740 CG
chrIV 519741 519741 GT
chrIV 519742 519742 T
chrIV 519827 519827 CG
chrIV 519830 519830 AT
chrIV 519831 519831 AT
chrIV 519832 519832 A
chrIV 519834 519834 T
chrIV 520189 520189 G
chrIV 520190 520190 A
chrIV 520191 520191 A
chrIV 520193 520193 A
chrIV 520195 520195 G
chrIV 520206 520206 G
chrIV 520214 520214 C
chrIV 520215 520215 AT
chrIV 520217 520217 C
chrIV 520218 520218 G
chrIV 520220 520220 A
chrIV 520221 520221 G
chrIV 520222 520222 G
chrIV 520223 520223 G
chrIV 520227 520227 A
chrIV 520237 520237 T
chrIV 520238 520238 A
chrIV 520243 520243 T
chrIV 520244 520244 G
chrIV 520245 520245 A
chrIV 520246 520246 AT
chrIV 520247 520247 AT
chrIV 520249 520249 AG
chrIV 520254 520254 G
chrIV 520261 520261 T
chrIV 520264 520264 C
chrIV 520267 520267 A
chrIV 520273 520273 AC
chrIV 520281 520281 T
chrIV 520283 520283 C
chrIV 520285 520285 CGT
chrIV 520286 520286 T
chrIV 520289 520289 AG
chrIV 520292 520292 G
chrIV 520296 520296 C
chrIV 520297 520297 GT
chrIV 520306 520306 T
chrIV 520308 520308 ACT
chrIV 520309 520309 ACGT
chrIV 520310 520310 A
chrIV 520311 520311 C
chrIV 520313 520313 T
chrIV 520314 520314 A
chrIV 520315 520315 ACT
chrIV 520317 520317 C
chrIV 520318 520318 G
chrIV 520319 520319 AGT
chrIV 520321 520321 T
chrIV 520322 520322 A
chrIV 520323 520323 C
chrIV 520324 520324 G
chrIV 520326 520326 C
chrIV 520327 520327 T
chrIV 520328 520328 T
chrIV 520329 520329 C
chrIV 520330 520330 GT
chrIV 520331 520331 CT
chrIV 520332 520332 C
chrIV 520334 520334 CG
chrIV 520335 520335 AGT
chrIV 520336 520336 ACT
chrIV 520337 520337 G
chrIV 520339 520339 C
chrIV 520340 520340 AC
chrIV 520341 520341 T
chrIV 520342 520342 AC
chrIV 520343 520343 G
chrIV 520344 520344 C
chrIV 520345 520345 ACT
chrIV 520346 520346 AC
chrIV 520347 520347 G
chrIV 520349 520349 AGT
chrIV 520350 520350 CG
chrIV 520352 520352 G
chrIV 520353 520353 CG
chrIV 520355 520355 GT
chrIV 520356 520356 AT
chrIV 520357 520357 C
chrIV 520360 520360 C
chrIV 520361 520361 CG
chrIV 520362 520362 AT
chrIV 520363 520363 G
chrIV 520364 520364 C
chrIV 520367 520367 C
chrIV 520368 520368 T
chrIV 520369 520369 G
chrIV 520370 520370 CG
chrIV 520372 520372 AT
chrIV 520373 520373 T
chrIV 520376 520376 ACT
chrIV 520377 520377 T
chrIV 520378 520378 CG
chrIV 520379 520379 CG
chrIV 520382 520382 T
chrIV 520385 520385 AT
chrIV 520386 520386 ACG
chrIV 520388 520388 T
chrIV 520389 520389 ACGT
chrIV 520390 520390 ACGT
chrIV 520391 520391 AT
chrIV 520392 520392 C
chrIV 520394 520394 G
chrIV 520395 520395 AG
chrIV 520396 520396 ACGT
chrIV 520399 520399 A
chrIV 520400 520400 G
chrIV 520401 520401 AT
chrIV 520403 520403 T
chrIV 520404 520404 AG
chrIV 520405 520405 CT
chrIV 520406 520406 C
chrIV 520407 520407 T
chrIV 520416 520416 A
chrIV 520418 520418 T
chrIV 520422 520422 C
chrIV 520423 520423 T
chrIV 520430 520430 C
chrIV 520451 520451 A
chrIV 520452 520452 G
chrIV 520454 520454 T
chrIV 520455 520455 C
chrIV 520462 520462 T
chrIV 520471 520471 G
chrIV 520472 520472 C
chrIV 520473 520473 G
chrIV 520474 520474 AGT
chrIV 520475 520475 CGT
chrIV 520476 520476 AGT
chrIV 520484 520484 G
chrIV 520487 520487 G
chrIV 520489 520489 G
chrIV 520491 520491 T
chrIV 520496 520496 A
chrIV 520497 520497 C
chrIV 520498 520498 A
chrIV 520514 520514 G
chrIV 520519 520519 CG
chrIV 520520 520520 A
chrIV 520523 520523 G
chrIV 520527 520527 A
chrIV 520533 520533 A
chrIV 520536 520536 CG
chrIV 520541 520541 AT
chrIV 520554 520554 C
chrIV 520557 520557 G
chrIV 520559 520559 CG
chrIV 520560 520560 T
chrIV 520570 520570 AT
chrIV 520582 520582 C
chrIV 520583 520583 A
chrIV 520584 520584 A
chrIV 520589 520589 A
chrIV 520590 520590 AG
chrIV 520591 520591 A
chrIV 520595 520595 CG
chrIV 520596 520596 A
chrIV 520601 520601 G
chrIV 520602 520602 T
chrIV 520603 520603 A
chrIV 520604 520604 AT
chrIV 520607 520607 A
chrIV 520608 520608 A
chrIV 520610 520610 G
chrIV 520616 520616 G
chrIV 520618 520618 A
chrIV 520619 520619 C
chrIV 520623 520623 G
chrIV 520624 520624 A
chrIV 520627 520627 CG
chrIV 520628 520628 CG
chrIV 520630 520630 CT
chrIV 520631 520631 C
chrIV 520634 520634 T
chrIV 520635 520635 T
chrIV 520638 520638 G
chrIV 520644 520644 AT
chrIV 520645 520645 ACGT
chrIV 520646 520646 AT
chrIV 520649 520649 G
chrIV 520650 520650 AT
chrIV 520652 520652 AT
chrIV 520653 520653 A
chrIV 520654 520654 CG
chrIV 520656 520656 C
chrIV 520657 520657 AT
chrIV 520658 520658 T
chrIV 520661 520661 AT
chrIV 520662 520662 C
chrIV 520663 520663 CG
chrIV 520665 520665 C
chrIV 520667 520667 A
chrIV 520669 520669 CG
chrIV 520671 520671 AGT
chrIV 520672 520672 GT
chrIV 520673 520673 C
chrIV 520674 520674 A
chrIV 520694 520694 T
chrIV 520695 520695 A
chrIV 520696 520696 A
chrIV 520697 520697 AT
chrIV 520707 520707 ACG
chrIV 520709 520709 C
chrIV 520711 520711 A
chrIV 520713 520713 ACT
chrIV 520717 520717 A
chrIV 520727 520727 C
chrIV 520728 520728 A
chrIV 520729 520729 C
chrIV 520730 520730 CG
chrIV 520731 520731 ACG
chrIV 520732 520732 T
chrIV 520737 520737 T
chrIV 520738 520738 G
chrIV 520746 520746 A
chrIV 520747 520747 CG
chrIV 520748 520748 A
chrIV 520752 520752 ACGT
chrIV 520753 520753 A
chrIV 520754 520754 AT
chrIV 520755 520755 CG
chrIV 520758 520758 CG
chrIV 520759 520759 ACT
chrIV 520760 520760 ACT
chrIV 520761 520761 CG
chrIV 520778 520778 CG
chrIV 520783 520783 AT
chrIV 520784 520784 CG
chrIV 520786 520786 A
chrIV 520788 520788 AT
chrIV 520793 520793 T
chrIV 520794 520794 AT
chrIV 520797 520797 A
chrIV 520801 520801 CG
chrIV 520807 520807 C
chrIV 520964 520964 A
chrIV 520966 520966 A
chrIV 520967 520967 AG
chrIV 520968 520968 A
chrIV 520969 520969 ACG
chrIV 520970 520970 CT
chrIV 520971 520971 ACT
chrIV 520975 520975 T
chrIV 520976 520976 T
chrIV 521005 521005 C
chrIV 521013 521013 A
chrIV 521022 521022 AT
chrIV 521038 521038 AT
chrIV 521044 521044 ACGT
chrIV 521045 521045 ACG
chrIV 521047 521047 AT
chrIV 521049 521049 AT
chrIV 521050 521050 ACGT
chrIV 521051 521051 CGT
chrIV 521052 521052 C
chrIV 521053 521053 A
chrIV 527518 527518 C
chrIV 527523 527523 G
chrIV 527524 527524 G
chrIV 527530 527530 C
chrIV 527743 527743 G
chrIV 527797 527797 G
chrIV 527851 527851 G
chrIV 528028 528028 C
chrIV 528054 528054 G
chrIV 528441 528441 T
chrIV 530428 530428 A
chrIV 530431 530431 A
chrIV 530432 530432 T
chrIV 530436 530436 T
chrIV 530437 530437 G
chrIV 530599 530599 T
chrIV 530614 530614 G
chrIV 530634 530634 C
chrIV 530640 530640 G
chrIV 530641 530641 C
chrIV 530663 530663 G
chrIV 531403 531403 T
chrIV 531408 531408 A
chrIV 531409 531409 A
chrIV 531415 531415 A
chrIV 531628 531628 G
chrIV 531682 531682 A
chrIV 531736 531736 A
chrIV 531913 531913 T
chrIV 531939 531939 T
chrIV 532326 532326 T
chrIV 534313 534313 A
chrIV 534316 534316 A
chrIV 534317 534317 T
chrIV 534321 534321 T
chrIV 534322 534322 G
chrIV 534484 534484 T
chrIV 534499 534499 G
chrIV 534519 534519 C
chrIV 534525 534525 G
chrIV 534526 534526 C
chrIV 534548 534548 G
chrIV 535288 535288 T
chrIV 535293 535293 A
chrIV 535294 535294 A
chrIV 535300 535300 A
chrIV 535513 535513 A
chrIV 535567 535567 A
chrIV 535621 535621 A
chrIV 535798 535798 T
chrIV 535824 535824 T
chrIV 536211 536211 C
chrIV 538198 538198 G
chrIV 538201 538201 G
chrIV 538202 538202 C
chrIV 538206 538206 C
chrIV 538207 538207 A
chrIV 538369 538369 C
chrIV 538384 538384 A
chrIV 538404 538404 T
chrIV 538410 538410 A
chrIV 538411 538411 T
chrIV 538433 538433 T
chrIV 544674 544674 A
chrIV 544677 544677 C
chrIV 544678 544678 A
chrIV 544750 544750 AT
chrIV 544803 544803 AT
chrIV 544806 544806 AT
chrIV 544807 544807 AT
chrIV 544808 544808 CG
chrIV 568866 568866 C
chrIV 568867 568867 C
chrIV 568869 568869 T
chrIV 568870 568870 A
chrIV 568871 568871 A
chrIV 568873 568873 A
chrIV 568874 568874 GT
chrIV 568875 568875 T
chrIV 568876 568876 T
chrIV 568877 568877 ACG
chrIV 568878 568878 GT
chrIV 568879 568879 ACT
chrIV 568880 568880 A
chrIV 568881 568881 T
chrIV 568954 568954 AT
chrIV 568955 568955 C
chrIV 568956 568956 G
chrIV 568957 568957 A
chrIV 568958 568958 ACT
chrIV 568959 568959 AC
chrIV 568960 568960 ACGT
chrIV 568961 568961 ACG
chrIV 568962 568962 ACT
chrIV 568963 568963 AG
chrIV 568964 568964 T
chrIV 568966 568966 AGT
chrIV 568967 568967 AT
chrIV 568969 568969 AT
chrIV 568970 568970 AGT
chrIV 569037 569037 AT
chrIV 569038 569038 A
chrIV 569042 569042 C
chrIV 569043 569043 ACT
chrIV 569044 569044 ACGT
chrIV 569045 569045 ACG
chrIV 569046 569046 ACGT
chrIV 569047 569047 AGT
chrIV 569048 569048 C
chrIV 569049 569049 A
chrIV 569050 569050 T
chrIV 569051 569051 C
chrIV 592518 592518 C
chrIV 592523 592523 G
chrIV 592530 592530 T
chrIV 592535 592535 A
chrIV 592539 592539 C
chrIV 592551 592551 A
chrIV 592580 592580 G
chrIV 592592 592592 A
chrIV 600993 600993 T
chrIV 600996 600996 T
chrIV 600999 600999 A
chrIV 601035 601035 A
chrIV 601038 601038 A
chrIV 601041 601041 G
chrIV 601050 601050 T
chrIV 601051 601051 G
chrIV 601052 601052 A
chrIV 601054 601054 A
chrIV 601057 601057 C
chrIV 601059 601059 T
chrIV 601074 601074 T
chrIV 601092 601092 C
chrIV 601093 601093 A
chrIV 601094 601094 C
chrIV 601096 601096 G
chrIV 601121 601121 G
chrIV 601123 601123 A
chrIV 601125 601125 C
chrIV 601131 601131 C
chrIV 601140 601140 C
chrIV 601187 601187 C
chrIV 601197 601197 T
chrIV 601296 601296 A
chrIV 601314 601314 G
chrIV 601317 601317 C
chrIV 601389 601389 T
chrIV 601413 601413 T
chrIV 601416 601416 T
chrIV 601449 601449 C
chrIV 601467 601467 A
chrIV 601470 601470 T
chrIV 601542 601542 A
chrIV 601566 601566 C
chrIV 601569 601569 C
chrIV 604253 604253 C
chrIV 604277 604277 C
chrIV 604283 604283 C
chrIV 619956 619956 T
chrIV 619957 619957 AG
chrIV 619958 619958 CT
chrIV 619961 619961 A
chrIV 619964 619964 T
chrIV 619967 619967 T
chrIV 619968 619968 C
chrIV 619985 619985 C
chrIV 619999 619999 C
chrIV 620042 620042 T
chrIV 620044 620044 G
chrIV 620046 620046 C
chrIV 620047 620047 AT
chrIV 620048 620048 AG
chrIV 620049 620049 T
chrIV 620050 620050 AT
chrIV 620051 620051 T
chrIV 620053 620053 AT
chrIV 620054 620054 AT
chrIV 620055 620055 AT
chrIV 620056 620056 AT
chrIV 645140 645140 G
chrIV 645141 645141 G
chrIV 645142 645142 CG
chrIV 645144 645144 G
chrIV 645145 645145 AT
chrIV 645146 645146 ACG
chrIV 645147 645147 A
chrIV 645149 645149 G
chrIV 645151 645151 GT
chrIV 645152 645152 GT
chrIV 645158 645158 T
chrIV 645174 645174 T
chrIV 645183 645183 T
chrIV 645191 645191 G
chrIV 645220 645220 AT
chrIV 645221 645221 AT
chrIV 645225 645225 ACGT
chrIV 645226 645226 ACG
chrIV 645227 645227 ACGT
chrIV 645228 645228 A
chrIV 645229 645229 AT
chrIV 645230 645230 AT
chrIV 645231 645231 AT
chrIV 645232 645232 CT
chrIV 645235 645235 G
chrIV 645236 645236 AT
chrIV 645237 645237 ACG
chrIV 645238 645238 CT
chrIV 645239 645239 ACG
chrIV 645244 645244 T
chrIV 645245 645245 A
chrIV 645257 645257 A
chrIV 645265 645265 T
chrIV 645266 645266 A
chrIV 645268 645268 G
chrIV 645269 645269 G
chrIV 645271 645271 G
chrIV 645272 645272 T
chrIV 645274 645274 T
chrIV 645276 645276 C
chrIV 645284 645284 T
chrIV 645286 645286 CG
chrIV 645287 645287 T
chrIV 645289 645289 C
chrIV 645290 645290 C
chrIV 645291 645291 CG
chrIV 645293 645293 G
chrIV 645294 645294 T
chrIV 645295 645295 CGT
chrIV 645298 645298 A
chrIV 645300 645300 A
chrIV 645301 645301 CT
chrIV 645303 645303 A
chrIV 645304 645304 T
chrIV 645309 645309 AT
chrIV 645312 645312 G
chrIV 645318 645318 C
chrIV 645319 645319 AT
chrIV 645325 645325 ACGT
chrIV 645335 645335 CG
chrIV 645338 645338 CG
chrIV 645340 645340 CG
chrIV 645347 645347 GT
chrIV 645348 645348 C
chrIV 645349 645349 A
chrIV 645352 645352 AT
chrIV 645360 645360 C
chrIV 645364 645364 CGT
chrIV 645366 645366 C
chrIV 645367 645367 CG
chrIV 645368 645368 AC
chrIV 645369 645369 T
chrIV 645374 645374 T
chrIV 645375 645375 AT
chrIV 645376 645376 CG
chrIV 645381 645381 G
chrIV 645384 645384 T
chrIV 645387 645387 CG
chrIV 645388 645388 T
chrIV 645390 645390 T
chrIV 645391 645391 G
chrIV 645392 645392 A
chrIV 645395 645395 A
chrIV 645398 645398 A
chrIV 645401 645401 AT
chrIV 645409 645409 ACT
chrIV 645412 645412 AT
chrIV 645423 645423 C
chrIV 645424 645424 CG
chrIV 645428 645428 T
chrIV 645433 645433 CG
chrIV 645436 645436 G
chrIV 645439 645439 C
chrIV 645440 645440 G
chrIV 645444 645444 AT
chrIV 645447 645447 CG
chrIV 645448 645448 T
chrIV 645449 645449 AT
chrIV 645450 645450 AT
chrIV 645452 645452 T
chrIV 645462 645462 AT
chrIV 645465 645465 CG
chrIV 645469 645469 AT
chrIV 645472 645472 CG
chrIV 645478 645478 G
chrIV 645494 645494 A
chrIV 645495 645495 ACG
chrIV 645496 645496 AC
chrIV 645497 645497 ACT
chrIV 645498 645498 ACGT
chrIV 645499 645499 ACG
chrIV 645500 645500 CGT
chrIV 645501 645501 ACG
chrIV 645502 645502 AT
chrIV 645503 645503 AT
chrIV 645504 645504 CG
chrIV 645506 645506 AT
chrIV 645507 645507 A
chrIV 645510 645510 GT
chrIV 645511 645511 G
chrIV 645512 645512 T
chrIV 645514 645514 A
chrIV 645515 645515 A
chrIV 645516 645516 A
chrIV 645518 645518 GT
chrIV 645519 645519 GT
chrIV 645521 645521 AG
chrIV 645522 645522 T
chrIV 645523 645523 AC
chrIV 645524 645524 G
chrIV 645525 645525 G
chrIV 645527 645527 C
chrIV 645531 645531 C
chrIV 645532 645532 G
chrIV 645533 645533 T
chrIV 645534 645534 A
chrIV 645535 645535 AT
chrIV 645540 645540 AT
chrIV 645541 645541 GT
chrIV 645543 645543 CG
chrIV 645544 645544 AT
chrIV 645546 645546 C
chrIV 645547 645547 A
chrIV 645548 645548 CG
chrIV 645549 645549 AC
chrIV 645550 645550 GT
chrIV 645551 645551 G
chrIV 645552 645552 G
chrIV 645555 645555 G
chrIV 645556 645556 AC
chrIV 645557 645557 G
chrIV 645558 645558 C
chrIV 645559 645559 CGT
chrIV 645561 645561 AC
chrIV 645562 645562 T
chrIV 645563 645563 A
chrIV 645564 645564 CG
chrIV 645565 645565 GT
chrIV 645566 645566 AT
chrIV 645567 645567 AC
chrIV 645568 645568 C
chrIV 645569 645569 G
chrIV 645570 645570 C
chrIV 645571 645571 G
chrIV 645572 645572 T
chrIV 645573 645573 CGT
chrIV 645574 645574 ACGT
chrIV 645575 645575 GT
chrIV 645576 645576 CG
chrIV 645577 645577 A
chrIV 645578 645578 GT
chrIV 645582 645582 AT
chrIV 645583 645583 ACGT
chrIV 645584 645584 AT
chrIV 645586 645586 CT
chrIV 645587 645587 AT
chrIV 645588 645588 CGT
chrIV 645589 645589 G
chrIV 645590 645590 AT
chrIV 645591 645591 CG
chrIV 645592 645592 AT
chrIV 645593 645593 A
chrIV 645596 645596 ACGT
chrIV 645597 645597 C
chrIV 645598 645598 ACT
chrIV 645600 645600 CG
chrIV 645602 645602 ACGT
chrIV 645603 645603 ACT
chrIV 645604 645604 CG
chrIV 645605 645605 C
chrIV 645606 645606 A
chrIV 645608 645608 C
chrIV 645609 645609 A
chrIV 645612 645612 ACGT
chrIV 645613 645613 CG
chrIV 645614 645614 CG
chrIV 645618 645618 T
chrIV 645620 645620 AT
chrIV 645621 645621 G
chrIV 645622 645622 G
chrIV 645627 645627 AT
chrIV 645635 645635 AT
chrIV 645655 645655 C
chrIV 645658 645658 T
chrIV 645659 645659 CT
chrIV 645660 645660 C
chrIV 645662 645662 AT
chrIV 645674 645674 ACGT
chrIV 645676 645676 CG
chrIV 645684 645684 T
chrIV 645685 645685 CG
chrIV 645697 645697 CG
chrIV 645698 645698 G
chrIV 645699 645699 GT
chrIV 645700 645700 A
chrIV 645701 645701 C
chrIV 645709 645709 AT
chrIV 645710 645710 AT
chrIV 645717 645717 T
chrIV 645722 645722 ACGT
chrIV 645723 645723 AT
chrIV 645725 645725 CG
chrIV 645727 645727 CG
chrIV 645728 645728 AT
chrIV 645729 645729 A
chrIV 645730 645730 CG
chrIV 645742 645742 T
chrIV 645751 645751 G
chrIV 645752 645752 ACT
chrIV 645753 645753 AT
chrIV 645755 645755 CG
chrIV 645758 645758 CG
chrIV 645771 645771 A
chrIV 645772 645772 T
chrIV 645773 645773 G
chrIV 645776 645776 C
chrIV 645779 645779 T
chrIV 645785 645785 T
chrIV 645789 645789 CG
chrIV 645792 645792 AT
chrIV 645793 645793 AT
chrIV 645798 645798 CG
chrIV 645806 645806 G
chrIV 645807 645807 A
chrIV 645812 645812 C
chrIV 645814 645814 A
chrIV 645815 645815 C
chrIV 645816 645816 AG
chrIV 645819 645819 G
chrIV 645821 645821 CG
chrIV 645823 645823 CG
chrIV 645825 645825 CG
chrIV 645828 645828 C
chrIV 645836 645836 ACGT
chrIV 645837 645837 ACGT
chrIV 645838 645838 ACGT
chrIV 645839 645839 AGT
chrIV 645840 645840 ACGT
chrIV 645841 645841 ACGT
chrIV 645842 645842 AGT
chrIV 645843 645843 T
chrIV 645844 645844 AT
chrIV 645845 645845 AT
chrIV 645876 645876 AT
chrIV 645888 645888 CG
chrIV 645912 645912 CG
chrIV 645915 645915 G
chrIV 645916 645916 T
chrIV 645918 645918 AT
chrIV 645934 645934 AT
chrIV 645936 645936 A
chrIV 645962 645962 CG
chrIV 645999 645999 T
chrIV 646002 646002 ACG
chrIV 646005 646005 A
chrIV 646039 646039 A
chrIV 646042 646042 A
chrIV 646043 646043 G
chrIV 646044 646044 A
chrIV 646081 646081 AT
chrIV 646083 646083 T
chrIV 646090 646090 G
chrIV 646116 646116 AT
chrIV 646118 646118 A
chrIV 646137 646137 AT
chrIV 646142 646142 AT
chrIV 646143 646143 AT
chrIV 646146 646146 ACGT
chrIV 646179 646179 C
chrIV 646191 646191 A
chrIV 646200 646200 T
chrIV 646236 646236 AT
chrIV 646239 646239 AT
chrIV 646244 646244 T
chrIV 646245 646245 T
chrIV 646246 646246 T
chrIV 646248 646248 T
chrIV 646254 646254 G
chrIV 646284 646284 G
chrIV 646290 646290 C
chrIV 646299 646299 AT
chrIV 646328 646328 CG
chrIV 646332 646332 G
chrIV 646334 646334 T
chrIV 646340 646340 G
chrIV 646353 646353 CG
chrIV 646355 646355 CG
chrIV 646383 646383 C
chrIV 646389 646389 CG
chrIV 646392 646392 T
chrIV 646416 646416 AT
chrIV 646440 646440 T
chrIV 646463 646463 A
chrIV 646466 646466 G
chrIV 646494 646494 AT
chrIV 646497 646497 AT
chrIV 646506 646506 T
chrIV 646511 646511 G
chrIV 646527 646527 AT
chrIV 646530 646530 CG
chrIV 646539 646539 A
chrIV 646544 646544 T
chrIV 646545 646545 C
chrIV 646553 646553 T
chrIV 646581 646581 T
chrIV 646582 646582 AT
chrIV 646602 646602 ACG
chrIV 646611 646611 AT
chrIV 646612 646612 CG
chrIV 646623 646623 A
chrIV 646626 646626 T
chrIV 646630 646630 T
chrIV 646632 646632 A
chrIV 646649 646649 AT
chrIV 646656 646656 AT
chrIV 646662 646662 A
chrIV 646689 646689 T
chrIV 646692 646692 A
chrIV 646694 646694 C
chrIV 646710 646710 T
chrIV 646716 646716 G
chrIV 646737 646737 G
chrIV 646746 646746 AT
chrIV 646748 646748 AT
chrIV 646808 646808 CG
chrIV 646812 646812 C
chrIV 646814 646814 A
chrIV 646824 646824 C
chrIV 646830 646830 AT
chrIV 646833 646833 AT
chrIV 646836 646836 AT
chrIV 646842 646842 CG
chrIV 646845 646845 G
chrIV 646851 646851 A
chrIV 646857 646857 A
chrIV 646860 646860 T
chrIV 646866 646866 C
chrIV 646875 646875 G
chrIV 646878 646878 T
chrIV 646880 646880 C
chrIV 646899 646899 CG
chrIV 646910 646910 CG
chrIV 646914 646914 CG
chrIV 646915 646915 AT
chrIV 646920 646920 AT
chrIV 646925 646925 CG
chrIV 646959 646959 T
chrIV 646962 646962 A
chrIV 646977 646977 A
chrIV 646984 646984 AT
chrIV 646986 646986 C
chrIV 647003 647003 G
chrIV 647004 647004 T
chrIV 647007 647007 T
chrIV 647018 647018 A
chrIV 647019 647019 A
chrIV 647048 647048 G
chrIV 647061 647061 AT
chrIV 647064 647064 AT
chrIV 647070 647070 AT
chrIV 647105 647105 CG
chrIV 647119 647119 G
chrIV 647142 647142 CG
chrIV 647145 647145 CG
chrIV 647151 647151 AT
chrIV 647180 647180 G
chrIV 647187 647187 C
chrIV 647190 647190 A
chrIV 647199 647199 T
chrIV 647205 647205 G
chrIV 647214 647214 C
chrIV 647238 647238 AT
chrIV 647242 647242 C
chrIV 647251 647251 AT
chrIV 647256 647256 A
chrIV 647271 647271 CG
chrIV 647286 647286 G
chrIV 647314 647314 C
chrIV 647315 647315 CG
chrIV 647331 647331 AT
chrIV 647337 647337 CG
chrIV 647343 647343 CG
chrIV 647349 647349 A
chrIV 647370 647370 C
chrIV 647372 647372 G
chrIV 647385 647385 T
chrIV 647429 647429 CG
chrIV 647433 647433 A
chrIV 647436 647436 A
chrIV 647439 647439 AT
chrIV 647470 647470 CG
chrIV 647487 647487 G
chrIV 647533 647533 T
chrIV 647550 647550 G
chrIV 647558 647558 C
chrIV 647598 647598 AT
chrIV 647602 647602 CG
chrIV 647610 647610 G
chrIV 647656 647656 CG
chrIV 647664 647664 CG
chrIV 647673 647673 AT
chrIV 647685 647685 G
chrIV 647687 647687 A
chrIV 647691 647691 T
chrIV 647724 647724 G
chrIV 647727 647727 A
chrIV 647745 647745 A
chrIV 647828 647828 A
chrIV 647829 647829 G
chrIV 647834 647834 T
chrIV 647841 647841 C
chrIV 647877 647877 CG
chrIV 647883 647883 CG
chrIV 647887 647887 G
chrIV 647904 647904 A
chrIV 647907 647907 A
chrIV 647958 647958 CG
chrIV 647960 647960 AT
chrIV 648002 648002 AT
chrIV 648005 648005 AT
chrIV 648012 648012 AT
chrIV 648025 648025 T
chrIV 648056 648056 CG
chrIV 648061 648061 CG
chrIV 648079 648079 AT
chrIV 648081 648081 AT
chrIV 648095 648095 C
chrIV 648126 648126 AT
chrIV 648135 648135 CG
chrIV 648140 648140 CG
chrIV 648146 648146 AT
chrIV 648159 648159 A
chrIV 648177 648177 AT
chrIV 648182 648182 CG
chrIV 648187 648187 AT
chrIV 648192 648192 G
chrIV 648197 648197 T
chrIV 648199 648199 G
chrIV 648204 648204 T
chrIV 648228 648228 CG
chrIV 648274 648274 A
chrIV 648287 648287 AT
chrIV 648294 648294 CG
chrIV 648297 648297 AT
chrIV 648300 648300 AT
chrIV 648306 648306 A
chrIV 648311 648311 AT
chrIV 648318 648318 T
chrIV 648338 648338 CG
chrIV 648344 648344 CG
chrIV 648372 648372 AT
chrIV 648447 648447 CG
chrIV 648492 648492 T
chrIV 648501 648501 CG
chrIV 648513 648513 A
chrIV 648519 648519 G
chrIV 648534 648534 T
chrIV 648552 648552 AT
chrIV 648666 648666 CG
chrIV 648670 648670 T
chrIV 648671 648671 G
chrIV 648746 648746 AT
chrIV 648804 648804 CG
chrIV 648807 648807 AT
chrIV 648836 648836 AT
chrIV 648864 648864 T
chrIV 648865 648865 GT
chrIV 648866 648866 T
chrIV 648867 648867 T
chrIV 648875 648875 A
chrIV 648876 648876 AC
chrIV 648877 648877 ACGT
chrIV 648878 648878 T
chrIV 648881 648881 C
chrIV 648933 648933 AT
chrIV 648951 648951 AT
chrIV 648957 648957 CG
chrIV 648963 648963 CG
chrIV 648978 648978 CG
chrIV 648984 648984 T
chrIV 649017 649017 CG
chrIV 649035 649035 C
chrIV 649083 649083 ACGT
chrIV 649229 649229 CG
chrIV 649241 649241 AT
chrIV 649293 649293 C
chrIV 649294 649294 G
chrIV 649295 649295 A
chrIV 649297 649297 T
chrIV 649302 649302 G
chrIV 649303 649303 AG
chrIV 649307 649307 T
chrIV 649317 649317 AT
chrIV 649350 649350 CG
chrIV 649366 649366 AT
chrIV 649375 649375 CG
chrIV 649407 649407 AT
chrIV 649420 649420 CG
chrIV 649451 649451 CG
chrIV 649452 649452 C
chrIV 649461 649461 CG
chrIV 649482 649482 CG
chrIV 649586 649586 AT
chrIV 649678 649678 AT
chrIV 649707 649707 AT
chrIV 649746 649746 AT
chrIV 649769 649769 T
chrIV 649788 649788 AT
chrIV 649794 649794 CG
chrIV 649797 649797 AT
chrIV 649814 649814 AT
chrIV 649825 649825 CG
chrIV 649837 649837 AT
chrIV 649838 649838 CG
chrIV 649843 649843 C
chrIV 649907 649907 A
chrIV 650002 650002 AT
chrIV 650009 650009 G
chrIV 650017 650017 G
chrIV 650020 650020 T
chrIV 650036 650036 ACT
chrIV 650059 650059 AT
chrIV 650136 650136 A
chrIV 650148 650148 C
chrIV 650164 650164 G
chrIV 650167 650167 C
chrIV 650191 650191 CG
chrIV 650197 650197 AT
chrIV 650203 650203 AT
chrIV 650219 650219 CG
chrIV 650244 650244 AT
chrIV 650262 650262 C
chrIV 650265 650265 C
chrIV 650290 650290 T
chrIV 650299 650299 A
chrIV 650311 650311 T
chrIV 650356 650356 G
chrIV 650358 650358 T
chrIV 650362 650362 G
chrIV 650389 650389 T
chrIV 650401 650401 A
chrIV 650406 650406 A
chrIV 650440 650440 AT
chrIV 650460 650460 CG
chrIV 650494 650494 T
chrIV 650495 650495 CG
chrIV 650497 650497 T
chrIV 650498 650498 G
chrIV 650516 650516 G
chrIV 650531 650531 T
chrIV 650545 650545 A
chrIV 650560 650560 A
chrIV 650567 650567 AT
chrIV 650582 650582 AT
chrIV 650587 650587 A
chrIV 650605 650605 CG
chrIV 650611 650611 C
chrIV 650617 650617 C
chrIV 650619 650619 C
chrIV 650620 650620 A
chrIV 650653 650653 T
chrIV 650746 650746 AT
chrIV 650810 650810 CG
chrIV 650828 650828 AT
chrIV 650870 650870 T
chrIV 650876 650876 T
chrIV 650878 650878 T
chrIV 650890 650890 AT
chrIV 650892 650892 AT
chrIV 650893 650893 AT
chrIV 650894 650894 AT
chrIV 650899 650899 C
chrIV 650900 650900 CT
chrIV 650901 650901 G
chrIV 650907 650907 T
chrIV 650918 650918 A
chrIV 650926 650926 AT
chrIV 650927 650927 AT
chrIV 650986 650986 A
chrIV 650995 650995 CG
chrIV 650999 650999 CG
chrIV 651006 651006 CG
chrIV 651007 651007 AT
chrIV 651008 651008 G
chrIV 651026 651026 G
chrIV 651041 651041 G
chrIV 651045 651045 AC
chrIV 651046 651046 T
chrIV 651047 651047 G
chrIV 651055 651055 T
chrIV 651074 651074 GT
chrIV 651075 651075 C
chrIV 651080 651080 AG
chrIV 651081 651081 ACG
chrIV 651082 651082 CG
chrIV 651083 651083 AGT
chrIV 651084 651084 AGT
chrIV 651085 651085 CGT
chrIV 651091 651091 AT
chrIV 651094 651094 ACGT
chrIV 651095 651095 CG
chrIV 651096 651096 AT
chrIV 651098 651098 A
chrIV 651099 651099 AT
chrIV 651100 651100 AT
chrIV 651102 651102 CGT
chrIV 651103 651103 GT
chrIV 651105 651105 AG
chrIV 651106 651106 T
chrIV 651107 651107 AC
chrIV 651108 651108 G
chrIV 651109 651109 G
chrIV 651111 651111 C
chrIV 651115 651115 C
chrIV 651116 651116 G
chrIV 651117 651117 T
chrIV 651118 651118 A
chrIV 651119 651119 AT
chrIV 651124 651124 AT
chrIV 651125 651125 GT
chrIV 651127 651127 CG
chrIV 651128 651128 AT
chrIV 651130 651130 C
chrIV 651131 651131 A
chrIV 651132 651132 CG
chrIV 651133 651133 AC
chrIV 651134 651134 GT
chrIV 651135 651135 G
chrIV 651136 651136 G
chrIV 651139 651139 G
chrIV 651140 651140 AC
chrIV 651141 651141 G
chrIV 651142 651142 C
chrIV 651143 651143 CGT
chrIV 651145 651145 AC
chrIV 651146 651146 T
chrIV 651147 651147 A
chrIV 651148 651148 CG
chrIV 651149 651149 GT
chrIV 651150 651150 AT
chrIV 651151 651151 AC
chrIV 651152 651152 C
chrIV 651153 651153 G
chrIV 651154 651154 C
chrIV 651155 651155 G
chrIV 651156 651156 T
chrIV 651157 651157 CGT
chrIV 651158 651158 ACGT
chrIV 651159 651159 GT
chrIV 651160 651160 CG
chrIV 651161 651161 A
chrIV 651162 651162 GT
chrIV 651166 651166 AT
chrIV 651167 651167 ACGT
chrIV 651168 651168 AT
chrIV 651170 651170 CT
chrIV 651171 651171 AT
chrIV 651172 651172 CGT
chrIV 651173 651173 G
chrIV 651174 651174 AT
chrIV 651175 651175 CG
chrIV 651176 651176 AT
chrIV 651177 651177 A
chrIV 651180 651180 ACGT
chrIV 651181 651181 C
chrIV 651182 651182 ACT
chrIV 651184 651184 CG
chrIV 651186 651186 ACGT
chrIV 651187 651187 ACT
chrIV 651188 651188 CG
chrIV 651189 651189 C
chrIV 651190 651190 A
chrIV 651192 651192 C
chrIV 651193 651193 A
chrIV 651196 651196 ACGT
chrIV 651197 651197 CG
chrIV 651198 651198 CG
chrIV 651202 651202 T
chrIV 651204 651204 AT
chrIV 651205 651205 G
chrIV 651206 651206 G
chrIV 651211 651211 AT
chrIV 651219 651219 AT
chrIV 651239 651239 C
chrIV 651242 651242 T
chrIV 651243 651243 CT
chrIV 651244 651244 C
chrIV 651246 651246 AT
chrIV 651258 651258 ACGT
chrIV 651260 651260 CG
chrIV 651268 651268 T
chrIV 651269 651269 CG
chrIV 651281 651281 CG
chrIV 651282 651282 G
chrIV 651283 651283 GT
chrIV 651284 651284 A
chrIV 651285 651285 C
chrIV 651293 651293 AT
chrIV 651294 651294 AT
chrIV 651301 651301 T
chrIV 651306 651306 ACGT
chrIV 651307 651307 AT
chrIV 651309 651309 CG
chrIV 651311 651311 CG
chrIV 651312 651312 AT
chrIV 651313 651313 A
chrIV 651314 651314 CG
chrIV 651326 651326 T
chrIV 651335 651335 G
chrIV 651336 651336 ACT
chrIV 651337 651337 AT
chrIV 651339 651339 CG
chrIV 651342 651342 CG
chrIV 651355 651355 A
chrIV 651356 651356 T
chrIV 651357 651357 G
chrIV 651360 651360 C
chrIV 651363 651363 T
chrIV 651369 651369 T
chrIV 651373 651373 CG
chrIV 651376 651376 AT
chrIV 651377 651377 AT
chrIV 651382 651382 CG
chrIV 651398 651398 A
chrIV 651399 651399 C
chrIV 651400 651400 AG
chrIV 651405 651405 CG
chrIV 651407 651407 CG
chrIV 651409 651409 CG
chrIV 651411 651411 G
chrIV 651412 651412 C
chrIV 651417 651417 T
chrIV 651418 651418 AT
chrIV 651419 651419 T
chrIV 651420 651420 ACGT
chrIV 651421 651421 ACGT
chrIV 651422 651422 ACGT
chrIV 651423 651423 ACGT
chrIV 651424 651424 ACGT
chrIV 651425 651425 ACGT
chrIV 651426 651426 ACGT
chrIV 651427 651427 AT
chrIV 651428 651428 AC
chrIV 651429 651429 CG
chrIV 651430 651430 C
chrIV 651431 651431 A
chrIV 651432 651432 G
chrIV 651438 651438 CG
chrIV 651445 651445 G
chrIV 651448 651448 C
chrIV 651450 651450 G
chrIV 651453 651453 T
chrIV 651456 651456 C
chrIV 651457 651457 G
chrIV 651459 651459 A
chrIV 651460 651460 G
chrIV 651462 651462 CG
chrIV 651463 651463 AT
chrIV 651464 651464 AT
chrIV 651476 651476 AT
chrIV 651480 651480 CG
chrIV 651481 651481 CG
chrIV 651484 651484 CG
chrIV 651486 651486 CG
chrIV 651487 651487 T
chrIV 651489 651489 CG
chrIV 651494 651494 AT
chrIV 651496 651496 AT
chrIV 651502 651502 AT
chrIV 651504 651504 ACGT
chrIV 651505 651505 ACGT
chrIV 651506 651506 ACG
chrIV 651507 651507 ACGT
chrIV 651508 651508 CGT
chrIV 651509 651509 CGT
chrIV 651510 651510 ACGT
chrIV 651688 651688 T
chrIV 651709 651709 T
chrIV 651714 651714 C
chrIV 651739 651739 T
chrIV 653645 653645 G
chrIV 653648 653648 G
chrIV 653657 653657 G
chrIV 653694 653694 A
chrIV 653696 653696 T
chrIV 653969 653969 T
chrIV 653972 653972 C
chrIV 654008 654008 G
chrIV 654020 654020 T
chrIV 654023 654023 T
chrIV 654353 654353 G
chrIV 654365 654365 A
chrIV 654371 654371 A
chrIV 654377 654377 G
chrIV 654380 654380 A
chrIV 654386 654386 G
chrIV 667994 667994 C
chrIV 667995 667995 T
chrIV 667996 667996 C
chrIV 667997 667997 C
chrIV 667998 667998 CG
chrIV 668001 668001 A
chrIV 668002 668002 CG
chrIV 668003 668003 GT
chrIV 668004 668004 GT
chrIV 668005 668005 T
chrIV 668006 668006 GT
chrIV 668081 668081 AT
chrIV 668082 668082 ACGT
chrIV 668083 668083 ACT
chrIV 668084 668084 ACG
chrIV 668085 668085 CT
chrIV 668086 668086 AT
chrIV 668087 668087 AT
chrIV 668088 668088 ACGT
chrIV 668089 668089 AC
chrIV 668090 668090 AGT
chrIV 668091 668091 ACT
chrIV 668092 668092 CG
chrIV 668093 668093 CGT
chrIV 668094 668094 CGT
chrIV 668095 668095 ACT
chrIV 668097 668097 T
chrIV 668103 668103 A
chrIV 668105 668105 A
chrIV 668110 668110 G
chrIV 668112 668112 A
chrIV 668113 668113 CG
chrIV 668115 668115 G
chrIV 668118 668118 C
chrIV 668119 668119 C
chrIV 668123 668123 A
chrIV 668133 668133 T
chrIV 668134 668134 T
chrIV 668135 668135 AT
chrIV 668136 668136 A
chrIV 668137 668137 G
chrIV 668138 668138 G
chrIV 668139 668139 CG
chrIV 668140 668140 T
chrIV 668142 668142 C
chrIV 668143 668143 CG
chrIV 668145 668145 C
chrIV 668146 668146 A
chrIV 668149 668149 C
chrIV 668151 668151 G
chrIV 668154 668154 C
chrIV 668157 668157 T
chrIV 668161 668161 CG
chrIV 668167 668167 C
chrIV 668170 668170 T
chrIV 668171 668171 T
chrIV 668172 668172 T
chrIV 668173 668173 C
chrIV 668174 668174 AC
chrIV 668176 668176 C
chrIV 668178 668178 GT
chrIV 668179 668179 G
chrIV 668180 668180 A
chrIV 668181 668181 C
chrIV 668182 668182 A
chrIV 668183 668183 G
chrIV 668185 668185 A
chrIV 668186 668186 C
chrIV 668187 668187 AC
chrIV 668188 668188 AT
chrIV 668197 668197 G
chrIV 668198 668198 CG
chrIV 668204 668204 CG
chrIV 668207 668207 AT
chrIV 668211 668211 C
chrIV 668214 668214 T
chrIV 668224 668224 A
chrIV 668226 668226 A
chrIV 668227 668227 T
chrIV 668228 668228 AT
chrIV 668229 668229 C
chrIV 668232 668232 AT
chrIV 668236 668236 C
chrIV 668237 668237 G
chrIV 668240 668240 C
chrIV 668243 668243 CG
chrIV 668248 668248 A
chrIV 668252 668252 C
chrIV 668253 668253 G
chrIV 668264 668264 A
chrIV 668267 668267 GT
chrIV 668275 668275 T
chrIV 668278 668278 T
chrIV 668281 668281 T
chrIV 668284 668284 T
chrIV 668285 668285 C
chrIV 668286 668286 A
chrIV 668288 668288 AT
chrIV 668289 668289 C
chrIV 668292 668292 A
chrIV 668295 668295 C
chrIV 668297 668297 C
chrIV 668298 668298 A
chrIV 668299 668299 T
chrIV 668300 668300 C
chrIV 668301 668301 A
chrIV 668302 668302 AC
chrIV 668307 668307 AC
chrIV 668308 668308 GT
chrIV 668309 668309 G
chrIV 668310 668310 G
chrIV 668312 668312 AC
chrIV 668316 668316 G
chrIV 668324 668324 CG
chrIV 668327 668327 A
chrIV 668328 668328 C
chrIV 668329 668329 CT
chrIV 668330 668330 T
chrIV 668334 668334 A
chrIV 668336 668336 G
chrIV 668337 668337 C
chrIV 668338 668338 C
chrIV 668341 668341 G
chrIV 668351 668351 ACG
chrIV 668357 668357 A
chrIV 668358 668358 G
chrIV 668364 668364 C
chrIV 668367 668367 A
chrIV 668372 668372 A
chrIV 668373 668373 T
chrIV 668375 668375 AG
chrIV 668376 668376 T
chrIV 668378 668378 T
chrIV 668380 668380 G
chrIV 668381 668381 ACG
chrIV 668382 668382 T
chrIV 668383 668383 G
chrIV 668385 668385 CG
chrIV 668386 668386 CG
chrIV 668387 668387 CG
chrIV 668389 668389 A
chrIV 668390 668390 C
chrIV 668392 668392 A
chrIV 668400 668400 CG
chrIV 668402 668402 AT
chrIV 668404 668404 A
chrIV 668405 668405 C
chrIV 668407 668407 C
chrIV 668408 668408 CG
chrIV 668409 668409 A
chrIV 668411 668411 A
chrIV 668419 668419 AT
chrIV 668429 668429 CG
chrIV 668431 668431 T
chrIV 668432 668432 A
chrIV 668437 668437 ACGT
chrIV 668438 668438 ACGT
chrIV 668439 668439 ACGT
chrIV 668440 668440 ACGT
chrIV 668441 668441 ACGT
chrIV 668442 668442 ACT
chrIV 668443 668443 AC
chrIV 668445 668445 ACG
chrIV 668446 668446 T
chrIV 668448 668448 C
chrIV 668449 668449 C
chrIV 668450 668450 C
chrIV 721110 721110 A
chrIV 721129 721129 G
chrIV 721134 721134 A
chrIV 721298 721298 C
chrIV 721299 721299 G
chrIV 721314 721314 G
chrIV 721335 721335 G
chrIV 721338 721338 A
chrIV 721350 721350 G
chrIV 721359 721359 T
chrIV 721374 721374 G
chrIV 721397 721397 G
chrIV 721398 721398 G
chrIV 721399 721399 C
chrIV 733256 733256 A
chrIV 733261 733261 A
chrIV 733273 733273 C
chrIV 733335 733335 T
chrIV 733336 733336 C
chrIV 733337 733337 G
chrIV 733338 733338 G
chrIV 733339 733339 C
chrIV 747491 747491 C
chrIV 747492 747492 A
chrIV 747494 747494 C
chrIV 747495 747495 A
chrIV 747511 747511 G
chrIV 747520 747520 A
chrIV 747526 747526 A
chrIV 747541 747541 C
chrIV 747542 747542 GT
chrIV 747543 747543 CT
chrIV 747544 747544 A
chrIV 747545 747545 T
chrIV 747562 747562 AT
chrIV 757401 757401 CT
chrIV 757402 757402 A
chrIV 757403 757403 A
chrIV 757430 757430 C
chrIV 757439 757439 GT
chrIV 757443 757443 G
chrIV 757452 757452 C
chrIV 757454 757454 G
chrIV 757478 757478 A
chrIV 757496 757496 A
chrIV 757500 757500 T
chrIV 757506 757506 G
chrIV 757508 757508 A
chrIV 757532 757532 T
chrIV 757538 757538 G
chrIV 757544 757544 T
chrIV 757556 757556 T
chrIV 757560 757560 A
chrIV 757562 757562 A
chrIV 757564 757564 A
chrIV 757578 757578 C
chrIV 757593 757593 A
chrIV 757594 757594 G
chrIV 757595 757595 C
chrIV 757604 757604 A
chrIV 757606 757606 C
chrIV 757611 757611 T
chrIV 757616 757616 C
chrIV 757617 757617 A
chrIV 757622 757622 C
chrIV 757626 757626 G
chrIV 757631 757631 CT
chrIV 757635 757635 G
chrIV 757644 757644 C
chrIV 757646 757646 G
chrIV 757670 757670 A
chrIV 757688 757688 A
chrIV 757692 757692 T
chrIV 757698 757698 G
chrIV 757700 757700 A
chrIV 757724 757724 T
chrIV 757730 757730 G
chrIV 757736 757736 C
chrIV 757748 757748 T
chrIV 757750 757750 G
chrIV 757752 757752 A
chrIV 757754 757754 A
chrIV 757756 757756 A
chrIV 757770 757770 G
chrIV 757814 757814 A
chrIV 757824 757824 C
chrIV 757829 757829 C
chrIV 757835 757835 T
chrIV 757844 757844 CG
chrIV 757848 757848 A
chrIV 757857 757857 C
chrIV 757859 757859 G
chrIV 757883 757883 A
chrIV 757901 757901 A
chrIV 757905 757905 T
chrIV 757911 757911 A
chrIV 757913 757913 A
chrIV 757937 757937 C
chrIV 757943 757943 G
chrIV 757949 757949 C
chrIV 757961 757961 C
chrIV 757963 757963 A
chrIV 757967 757967 A
chrIV 757969 757969 C
chrIV 758006 758006 A
chrIV 758010 758010 A
chrIV 758013 758013 C
chrIV 758027 758027 T
chrIV 758037 758037 T
chrIV 758042 758042 T
chrIV 758048 758048 T
chrIV 758057 758057 CG
chrIV 758061 758061 A
chrIV 758070 758070 C
chrIV 758072 758072 G
chrIV 758096 758096 C
chrIV 758114 758114 A
chrIV 758118 758118 T
chrIV 758124 758124 G
chrIV 758126 758126 A
chrIV 758150 758150 T
chrIV 758156 758156 G
chrIV 758162 758162 T
chrIV 758174 758174 T
chrIV 758178 758178 A
chrIV 758180 758180 A
chrIV 758182 758182 A
chrIV 758196 758196 C
chrIV 758198 758198 G
chrIV 758202 758202 G
chrIV 758205 758205 G
chrIV 758222 758222 G
chrIV 758224 758224 A
chrIV 758229 758229 T
chrIV 758234 758234 T
chrIV 758240 758240 C
chrIV 758249 758249 C
chrIV 758253 758253 A
chrIV 758262 758262 T
chrIV 758264 758264 A
chrIV 758288 758288 A
chrIV 758306 758306 G
chrIV 758310 758310 C
chrIV 758316 758316 A
chrIV 758318 758318 G
chrIV 758342 758342 C
chrIV 758348 758348 G
chrIV 758354 758354 C
chrIV 758366 758366 T
chrIV 758368 758368 G
chrIV 758370 758370 A
chrIV 758372 758372 G
chrIV 758374 758374 A
chrIV 758388 758388 C
chrIV 758390 758390 G
chrIV 758394 758394 G
chrIV 758397 758397 G
chrIV 758414 758414 G
chrIV 758416 758416 A
chrIV 758421 758421 T
chrIV 758426 758426 T
chrIV 758432 758432 C
chrIV 758441 758441 C
chrIV 758445 758445 A
chrIV 758454 758454 T
chrIV 758456 758456 A
chrIV 758480 758480 A
chrIV 758498 758498 A
chrIV 758502 758502 T
chrIV 758508 758508 G
chrIV 758510 758510 A
chrIV 758534 758534 T
chrIV 758540 758540 G
chrIV 758546 758546 T
chrIV 758558 758558 T
chrIV 758562 758562 A
chrIV 758564 758564 A
chrIV 758566 758566 A
chrIV 758580 758580 C
chrIV 758595 758595 AG
chrIV 758596 758596 G
chrIV 758597 758597 C
chrIV 758606 758606 A
chrIV 758608 758608 C
chrIV 758613 758613 T
chrIV 758618 758618 C
chrIV 758619 758619 A
chrIV 758624 758624 C
chrIV 758628 758628 G
chrIV 758633 758633 GT
chrIV 758637 758637 G
chrIV 758646 758646 C
chrIV 758648 758648 G
chrIV 758672 758672 A
chrIV 758690 758690 A
chrIV 758694 758694 T
chrIV 758700 758700 G
chrIV 758702 758702 A
chrIV 758726 758726 T
chrIV 758732 758732 G
chrIV 758738 758738 T
chrIV 758750 758750 T
chrIV 758754 758754 A
chrIV 758756 758756 A
chrIV 758758 758758 A
chrIV 758772 758772 C
chrIV 758787 758787 AG
chrIV 758788 758788 G
chrIV 758789 758789 C
chrIV 758798 758798 A
chrIV 758800 758800 C
chrIV 758805 758805 T
chrIV 758810 758810 C
chrIV 758811 758811 A
chrIV 758820 758820 G
chrIV 758825 758825 GT
chrIV 758829 758829 G
chrIV 758838 758838 T
chrIV 758840 758840 A
chrIV 758864 758864 C
chrIV 758882 758882 G
chrIV 758886 758886 T
chrIV 758892 758892 A
chrIV 758894 758894 G
chrIV 758918 758918 C
chrIV 758924 758924 G
chrIV 758930 758930 C
chrIV 758942 758942 T
chrIV 758944 758944 G
chrIV 758946 758946 A
chrIV 758948 758948 G
chrIV 758950 758950 A
chrIV 758964 758964 C
chrIV 758979 758979 AG
chrIV 758980 758980 G
chrIV 758981 758981 C
chrIV 758990 758990 A
chrIV 758992 758992 C
chrIV 758997 758997 T
chrIV 759002 759002 C
chrIV 759003 759003 A
chrIV 759012 759012 G
chrIV 759017 759017 GT
chrIV 759021 759021 G
chrIV 759030 759030 T
chrIV 759032 759032 A
chrIV 759056 759056 C
chrIV 759074 759074 G
chrIV 759078 759078 T
chrIV 759084 759084 A
chrIV 759086 759086 G
chrIV 759110 759110 C
chrIV 759116 759116 G
chrIV 759122 759122 C
chrIV 759134 759134 T
chrIV 759136 759136 G
chrIV 759138 759138 A
chrIV 759140 759140 G
chrIV 759142 759142 A
chrIV 759156 759156 C
chrIV 759158 759158 G
chrIV 759162 759162 G
chrIV 759165 759165 G
chrIV 759182 759182 G
chrIV 759184 759184 A
chrIV 759189 759189 T
chrIV 759194 759194 T
chrIV 759200 759200 C
chrIV 759209 759209 C
chrIV 759213 759213 A
chrIV 759222 759222 T
chrIV 759224 759224 A
chrIV 759248 759248 A
chrIV 759266 759266 G
chrIV 759270 759270 T
chrIV 759276 759276 A
chrIV 759278 759278 G
chrIV 759302 759302 C
chrIV 759308 759308 G
chrIV 759314 759314 C
chrIV 759326 759326 T
chrIV 759328 759328 G
chrIV 759330 759330 A
chrIV 759332 759332 G
chrIV 759334 759334 A
chrIV 759348 759348 C
chrIV 759350 759350 G
chrIV 759354 759354 G
chrIV 759357 759357 G
chrIV 759374 759374 G
chrIV 759376 759376 A
chrIV 759381 759381 T
chrIV 759386 759386 T
chrIV 759392 759392 C
chrIV 759401 759401 C
chrIV 759405 759405 A
chrIV 759414 759414 T
chrIV 759416 759416 A
chrIV 759440 759440 A
chrIV 759458 759458 A
chrIV 759462 759462 T
chrIV 759468 759468 G
chrIV 759470 759470 A
chrIV 759494 759494 T
chrIV 759500 759500 G
chrIV 759506 759506 T
chrIV 759518 759518 T
chrIV 759522 759522 A
chrIV 759524 759524 A
chrIV 759526 759526 A
chrIV 759540 759540 C
chrIV 759555 759555 AG
chrIV 759556 759556 G
chrIV 759557 759557 C
chrIV 759566 759566 A
chrIV 759568 759568 C
chrIV 759573 759573 T
chrIV 759578 759578 C
chrIV 759579 759579 A
chrIV 759588 759588 G
chrIV 759593 759593 GT
chrIV 759597 759597 G
chrIV 759606 759606 T
chrIV 759608 759608 A
chrIV 759632 759632 A
chrIV 759650 759650 A
chrIV 759654 759654 T
chrIV 759660 759660 G
chrIV 759662 759662 A
chrIV 759686 759686 C
chrIV 759692 759692 A
chrIV 759698 759698 C
chrIV 759710 759710 T
chrIV 759712 759712 G
chrIV 759714 759714 G
chrIV 759716 759716 A
chrIV 759718 759718 C
chrIV 759758 759758 A
chrIV 759760 759760 C
chrIV 759765 759765 C
chrIV 759770 759770 T
chrIV 759771 759771 G
chrIV 759780 759780 A
chrIV 768617 768617 T
chrIV 768629 768629 G
chrIV 768656 768656 G
chrIV 768671 768671 A
chrIV 768677 768677 G
chrIV 778738 778738 G
chrIV 778739 778739 A
chrIV 778741 778741 G
chrIV 778742 778742 ACT
chrIV 778743 778743 C
chrIV 778744 778744 G
chrIV 778745 778745 CG
chrIV 778746 778746 C
chrIV 778747 778747 GT
chrIV 778748 778748 ACG
chrIV 778749 778749 C
chrIV 778750 778750 G
chrIV 778751 778751 ACG
chrIV 778752 778752 ACG
chrIV 778753 778753 ACT
chrIV 778754 778754 ACG
chrIV 778755 778755 ACG
chrIV 778756 778756 CGT
chrIV 778757 778757 ACT
chrIV 778758 778758 ACG
chrIV 778759 778759 GT
chrIV 778760 778760 ACG
chrIV 778761 778761 ACG
chrIV 778762 778762 GT
chrIV 778763 778763 ACG
chrIV 778764 778764 ACG
chrIV 778765 778765 GT
chrIV 778766 778766 ACG
chrIV 778767 778767 ACG
chrIV 778768 778768 GT
chrIV 778769 778769 ACG
chrIV 778770 778770 ACG
chrIV 778771 778771 GT
chrIV 778772 778772 ACG
chrIV 778773 778773 ACG
chrIV 778774 778774 GT
chrIV 778775 778775 ACG
chrIV 778776 778776 ACG
chrIV 778777 778777 GT
chrIV 778778 778778 ACG
chrIV 778779 778779 ACG
chrIV 778780 778780 GT
chrIV 778781 778781 ACG
chrIV 778782 778782 ACG
chrIV 778783 778783 GT
chrIV 778784 778784 ACG
chrIV 778785 778785 ACG
chrIV 778786 778786 GT
chrIV 778787 778787 ACG
chrIV 778788 778788 ACG
chrIV 778789 778789 CGT
chrIV 778790 778790 ACG
chrIV 778791 778791 ACG
chrIV 778792 778792 GT
chrIV 778793 778793 ACG
chrIV 778794 778794 ACG
chrIV 778795 778795 GT
chrIV 778796 778796 ACG
chrIV 778797 778797 ACG
chrIV 778798 778798 GT
chrIV 778799 778799 ACG
chrIV 778800 778800 ACG
chrIV 778801 778801 GT
chrIV 778802 778802 ACG
chrIV 778803 778803 ACGT
chrIV 778804 778804 ACGT
chrIV 778805 778805 ACGT
chrIV 778806 778806 ACGT
chrIV 778807 778807 ACGT
chrIV 778808 778808 ACGT
chrIV 778809 778809 ACGT
chrIV 778810 778810 ACGT
chrIV 778811 778811 ACGT
chrIV 778812 778812 ACGT
chrIV 778813 778813 ACGT
chrIV 778814 778814 ACGT
chrIV 778815 778815 ACGT
chrIV 778816 778816 ACGT
chrIV 778817 778817 ACGT
chrIV 778818 778818 ACGT
chrIV 778819 778819 ACGT
chrIV 778820 778820 ACGT
chrIV 778821 778821 ACGT
chrIV 778822 778822 ACGT
chrIV 778823 778823 ACGT
chrIV 778824 778824 ACGT
chrIV 778825 778825 ACGT
chrIV 778826 778826 ACGT
chrIV 778827 778827 ACGT
chrIV 778828 778828 ACGT
chrIV 778829 778829 ACGT
chrIV 778830 778830 ACGT
chrIV 778831 778831 ACGT
chrIV 778832 778832 ACGT
chrIV 778833 778833 ACGT
chrIV 778834 778834 ACGT
chrIV 778835 778835 AGT
chrIV 778836 778836 ACGT
chrIV 778837 778837 AT
chrIV 778838 778838 GT
chrIV 778840 778840 CT
chrIV 778841 778841 CG
chrIV 778843 778843 AT
chrIV 801674 801674 T
chrIV 801680 801680 T
chrIV 801722 801722 G
chrIV 801723 801723 G
chrIV 801724 801724 AT
chrIV 801725 801725 CT
chrIV 802719 802719 T
chrIV 802720 802720 T
chrIV 802721 802721 T
chrIV 802722 802722 CT
chrIV 802723 802723 GT
chrIV 802724 802724 AC
chrIV 802725 802725 T
chrIV 802727 802727 G
chrIV 802729 802729 GT
chrIV 802730 802730 AT
chrIV 802736 802736 T
chrIV 802752 802752 T
chrIV 802761 802761 T
chrIV 802769 802769 G
chrIV 802798 802798 AT
chrIV 802799 802799 AT
chrIV 802803 802803 ACGT
chrIV 802804 802804 ACGT
chrIV 802805 802805 AGT
chrIV 802807 802807 CG
chrIV 802808 802808 AT
chrIV 802809 802809 AT
chrIV 802897 802897 GT
chrIV 802898 802898 AGT
chrIV 802899 802899 CGT
chrIV 802900 802900 AGT
chrIV 802901 802901 CGT
chrIV 802902 802902 ACG
chrIV 802903 802903 CGT
chrIV 802904 802904 ACT
chrIV 802909 802909 A
chrIV 802915 802915 G
chrIV 802916 802916 G
chrIV 802920 802920 T
chrIV 802921 802921 A
chrIV 802926 802926 C
chrIV 802927 802927 T
chrIV 802928 802928 AT
chrIV 802929 802929 C
chrIV 802932 802932 G
chrIV 802935 802935 C
chrIV 802937 802937 A
chrIV 802938 802938 AC
chrIV 802939 802939 T
chrIV 802940 802940 CG
chrIV 802941 802941 A
chrIV 802942 802942 G
chrIV 802943 802943 AC
chrIV 802945 802945 C
chrIV 802946 802946 G
chrIV 802947 802947 C
chrIV 802948 802948 G
chrIV 802949 802949 CGT
chrIV 802950 802950 G
chrIV 802951 802951 AC
chrIV 802952 802952 CG
chrIV 802954 802954 C
chrIV 802955 802955 T
chrIV 802956 802956 ACG
chrIV 802957 802957 CT
chrIV 802958 802958 A
chrIV 802960 802960 C
chrIV 802968 802968 G
chrIV 802970 802970 T
chrIV 802972 802972 T
chrIV 802973 802973 G
chrIV 802974 802974 T
chrIV 802975 802975 CG
chrIV 802976 802976 AT
chrIV 802977 802977 GT
chrIV 802978 802978 C
chrIV 802979 802979 T
chrIV 802980 802980 A
chrIV 802981 802981 C
chrIV 802982 802982 T
chrIV 802983 802983 G
chrIV 802986 802986 G
chrIV 802987 802987 A
chrIV 802989 802989 CG
chrIV 802990 802990 G
chrIV 802991 802991 G
chrIV 802992 802992 C
chrIV 802993 802993 G
chrIV 802999 802999 A
chrIV 803000 803000 G
chrIV 803002 803002 A
chrIV 803003 803003 A
chrIV 803004 803004 G
chrIV 803005 803005 AC
chrIV 803006 803006 C
chrIV 803008 803008 T
chrIV 803009 803009 C
chrIV 803010 803010 AGT
chrIV 803013 803013 ACGT
chrIV 803014 803014 T
chrIV 803015 803015 A
chrIV 803016 803016 CG
chrIV 803017 803017 G
chrIV 803018 803018 A
chrIV 803019 803019 CGT
chrIV 803020 803020 AC
chrIV 803021 803021 A
chrIV 803023 803023 CT
chrIV 803024 803024 A
chrIV 803027 803027 A
chrIV 803028 803028 AT
chrIV 803030 803030 AT
chrIV 803031 803031 CG
chrIV 803032 803032 A
chrIV 803033 803033 AT
chrIV 803036 803036 A
chrIV 803037 803037 A
chrIV 803039 803039 CG
chrIV 803040 803040 C
chrIV 803041 803041 A
chrIV 803042 803042 GT
chrIV 803043 803043 AT
chrIV 803045 803045 G
chrIV 803046 803046 C
chrIV 803047 803047 A
chrIV 803048 803048 CG
chrIV 803050 803050 CG
chrIV 803052 803052 G
chrIV 803053 803053 AT
chrIV 803054 803054 AC
chrIV 803056 803056 CG
chrIV 803057 803057 CG
chrIV 803058 803058 G
chrIV 803059 803059 C
chrIV 803060 803060 C
chrIV 803063 803063 T
chrIV 803064 803064 T
chrIV 803067 803067 CGT
chrIV 803068 803068 A
chrIV 803069 803069 CG
chrIV 803070 803070 T
chrIV 803073 803073 AT
chrIV 803074 803074 CGT
chrIV 803075 803075 AT
chrIV 803076 803076 CGT
chrIV 803077 803077 CG
chrIV 803078 803078 ACGT
chrIV 803079 803079 AT
chrIV 803080 803080 G
chrIV 803081 803081 AT
chrIV 803082 803082 A
chrIV 803083 803083 CG
chrIV 803085 803085 C
chrIV 803086 803086 G
chrIV 803087 803087 T
chrIV 803088 803088 T
chrIV 803090 803090 ACT
chrIV 803091 803091 C
chrIV 803092 803092 CG
chrIV 803094 803094 CG
chrIV 803096 803096 A
chrIV 803097 803097 C
chrIV 803098 803098 AT
chrIV 803099 803099 T
chrIV 803101 803101 G
chrIV 803102 803102 CG
chrIV 803103 803103 CG
chrIV 803104 803104 CG
chrIV 803108 803108 G
chrIV 803111 803111 T
chrIV 803113 803113 CT
chrIV 803116 803116 C
chrIV 803120 803120 C
chrIV 803123 803123 T
chrIV 803124 803124 A
chrIV 803126 803126 AT
chrIV 803131 803131 C
chrIV 803133 803133 T
chrIV 803134 803134 AG
chrIV 803135 803135 AT
chrIV 803136 803136 ACG
chrIV 803137 803137 AT
chrIV 803139 803139 AG
chrIV 803140 803140 G
chrIV 803141 803141 AGT
chrIV 803142 803142 G
chrIV 803144 803144 T
chrIV 803145 803145 A
chrIV 803146 803146 G
chrIV 803147 803147 A
chrIV 803148 803148 C
chrIV 803149 803149 CT
chrIV 803150 803150 T
chrIV 803151 803151 AC
chrIV 803153 803153 AT
chrIV 803154 803154 ACG
chrIV 803155 803155 T
chrIV 803159 803159 AC
chrIV 803161 803161 C
chrIV 803162 803162 AC
chrIV 803163 803163 AG
chrIV 803164 803164 G
chrIV 803165 803165 A
chrIV 803166 803166 C
chrIV 803167 803167 G
chrIV 803168 803168 C
chrIV 803170 803170 T
chrIV 803171 803171 A
chrIV 803173 803173 G
chrIV 803174 803174 T
chrIV 803176 803176 G
chrIV 803178 803178 ACG
chrIV 803179 803179 GT
chrIV 803180 803180 C
chrIV 803181 803181 GT
chrIV 803182 803182 C
chrIV 803185 803185 CG
chrIV 803186 803186 CG
chrIV 803187 803187 ACGT
chrIV 803188 803188 AGT
chrIV 803189 803189 C
chrIV 803190 803190 AT
chrIV 803191 803191 G
chrIV 803193 803193 AT
chrIV 803194 803194 CG
chrIV 803196 803196 AC
chrIV 803197 803197 AT
chrIV 803201 803201 C
chrIV 803202 803202 AT
chrIV 803203 803203 T
chrIV 803204 803204 AT
chrIV 803205 803205 G
chrIV 803206 803206 G
chrIV 803210 803210 CG
chrIV 803212 803212 CG
chrIV 803213 803213 CG
chrIV 803214 803214 AGT
chrIV 803215 803215 AT
chrIV 803216 803216 AT
chrIV 803218 803218 ACT
chrIV 803219 803219 AT
chrIV 803220 803220 C
chrIV 803221 803221 ACT
chrIV 803222 803222 C
chrIV 803223 803223 T
chrIV 803224 803224 CG
chrIV 803226 803226 AT
chrIV 803227 803227 AGT
chrIV 803229 803229 ACT
chrIV 803230 803230 AT
chrIV 803231 803231 C
chrIV 803232 803232 AT
chrIV 803233 803233 G
chrIV 803235 803235 A
chrIV 803236 803236 ACGT
chrIV 803237 803237 ACT
chrIV 803238 803238 ACGT
chrIV 803239 803239 ACGT
chrIV 803240 803240 ACGT
chrIV 803241 803241 ACGT
chrIV 803242 803242 ACT
chrIV 803243 803243 AC
chrIV 803244 803244 GT
chrIV 803266 803266 CG
chrIV 803275 803275 CG
chrIV 803280 803280 AT
chrIV 803297 803297 G
chrIV 803331 803331 CG
chrIV 803334 803334 CG
chrIV 803335 803335 AT
chrIV 803370 803370 AT
chrIV 803375 803375 AT
chrIV 803461 803461 CG
chrIV 803469 803469 AT
chrIV 803471 803471 AT
chrIV 803494 803494 C
chrIV 803518 803518 C
chrIV 803569 803569 CG
chrIV 803696 803696 T
chrIV 803710 803710 A
chrIV 803716 803716 G
chrIV 803734 803734 T
chrIV 803739 803739 C
chrIV 803740 803740 CG
chrIV 803754 803754 CG
chrIV 803761 803761 AT
chrIV 803776 803776 CG
chrIV 803790 803790 CG
chrIV 803805 803805 AT
chrIV 803880 803880 CG
chrIV 803897 803897 CG
chrIV 803915 803915 C
chrIV 803920 803920 C
chrIV 803922 803922 CG
chrIV 803932 803932 G
chrIV 803974 803974 AT
chrIV 804010 804010 G
chrIV 804015 804015 CG
chrIV 804022 804022 A
chrIV 804031 804031 C
chrIV 804034 804034 CG
chrIV 804056 804056 A
chrIV 804059 804059 A
chrIV 804088 804088 CG
chrIV 804097 804097 AT
chrIV 804102 804102 A
chrIV 804118 804118 C
chrIV 804124 804124 T
chrIV 804130 804130 A
chrIV 804154 804154 CG
chrIV 804157 804157 AT
chrIV 804168 804168 C
chrIV 804169 804169 G
chrIV 804173 804173 AT
chrIV 804185 804185 CG
chrIV 804186 804186 CG
chrIV 804272 804272 CG
chrIV 804282 804282 AT
chrIV 804301 804301 T
chrIV 804304 804304 T
chrIV 804312 804312 G
chrIV 804316 804316 CG
chrIV 804373 804373 CG
chrIV 804411 804411 AT
chrIV 804420 804420 CG
chrIV 804422 804422 AT
chrIV 804449 804449 A
chrIV 804450 804450 A
chrIV 804454 804454 CG
chrIV 804478 804478 C
chrIV 804483 804483 CG
chrIV 804484 804484 G
chrIV 804496 804496 T
chrIV 804524 804524 A
chrIV 804527 804527 AT
chrIV 804533 804533 T
chrIV 804552 804552 AT
chrIV 804575 804575 AT
chrIV 804614 804614 CG
chrIV 804643 804643 CG
chrIV 804735 804735 T
chrIV 804839 804839 CG
chrIV 804860 804860 AT
chrIV 804869 804869 CG
chrIV 804870 804870 CG
chrIV 804901 804901 CG
chrIV 804914 804914 AT
chrIV 804946 804946 AT
chrIV 804955 804955 CG
chrIV 804971 804971 AT
chrIV 805004 805004 AT
chrIV 805014 805014 A
chrIV 805018 805018 CGT
chrIV 805019 805019 C
chrIV 805024 805024 AT
chrIV 805026 805026 A
chrIV 805027 805027 G
chrIV 805028 805028 C
chrIV 805080 805080 A
chrIV 805092 805092 AT
chrIV 805238 805238 AT
chrIV 805286 805286 CG
chrIV 805304 805304 CG
chrIV 805337 805337 AT
chrIV 805343 805343 CG
chrIV 805358 805358 CG
chrIV 805364 805364 CG
chrIV 805370 805370 A
chrIV 805388 805388 AT
chrIV 805443 805443 A
chrIV 805444 805444 AG
chrIV 805445 805445 AG
chrIV 805446 805446 A
chrIV 805454 805454 A
chrIV 805455 805455 A
chrIV 805456 805456 AC
chrIV 805457 805457 A
chrIV 805485 805485 CG
chrIV 805514 805514 A
chrIV 805517 805517 ACGT
chrIV 805575 805575 T
chrIV 805650 805650 CG
chrIV 805651 805651 CG
chrIV 805654 805654 C
chrIV 805655 805655 GT
chrIV 805656 805656 G
chrIV 829336 829336 G
chrIV 829349 829349 G
chrIV 829352 829352 G
chrIV 829387 829387 CG
chrIV 829388 829388 AT
chrIV 871759 871759 G
chrIV 871763 871763 T
chrIV 871764 871764 T
chrIV 871765 871765 G
chrIV 871772 871772 G
chrIV 871791 871791 T
chrIV 871793 871793 C
chrIV 871796 871796 AT
chrIV 871797 871797 G
chrIV 871806 871806 AT
chrIV 871809 871809 T
chrIV 871810 871810 G
chrIV 871811 871811 A
chrIV 871812 871812 CT
chrIV 871813 871813 ACT
chrIV 871814 871814 ACT
chrIV 871815 871815 ACG
chrIV 871816 871816 ACT
chrIV 871817 871817 ACG
chrIV 871818 871818 CGT
chrIV 871819 871819 CGT
chrIV 871820 871820 CGT
chrIV 871828 871828 G
chrIV 871831 871831 G
chrIV 871833 871833 G
chrIV 871835 871835 C
chrIV 871840 871840 AC
chrIV 871841 871841 C
chrIV 871842 871842 A
chrIV 871858 871858 G
chrIV 871863 871863 T
chrIV 871864 871864 A
chrIV 871867 871867 CG
chrIV 871871 871871 A
chrIV 871877 871877 A
chrIV 871880 871880 CG
chrIV 871883 871883 C
chrIV 871884 871884 A
chrIV 871885 871885 AT
chrIV 871898 871898 C
chrIV 871901 871901 G
chrIV 871903 871903 A
chrIV 871904 871904 GT
chrIV 871905 871905 C
chrIV 871914 871914 AT
chrIV 871926 871926 CG
chrIV 871927 871927 A
chrIV 871928 871928 AT
chrIV 871929 871929 G
chrIV 871931 871931 CG
chrIV 871933 871933 A
chrIV 871934 871934 AC
chrIV 871939 871939 A
chrIV 871946 871946 T
chrIV 871947 871947 A
chrIV 871955 871955 C
chrIV 871956 871956 A
chrIV 871957 871957 CT
chrIV 871958 871958 C
chrIV 871959 871959 G
chrIV 871971 871971 C
chrIV 871972 871972 A
chrIV 871980 871980 G
chrIV 871982 871982 ACT
chrIV 871994 871994 AT
chrIV 871996 871996 C
chrIV 871997 871997 GT
chrIV 871998 871998 T
chrIV 872001 872001 CG
chrIV 872021 872021 AT
chrIV 872029 872029 A
chrIV 872034 872034 CG
chrIV 872035 872035 C
chrIV 872036 872036 AT
chrIV 872042 872042 CG
chrIV 872044 872044 CG
chrIV 872047 872047 T
chrIV 872048 872048 G
chrIV 872054 872054 T
chrIV 872060 872060 ACG
chrIV 872064 872064 A
chrIV 872076 872076 C
chrIV 872078 872078 CG
chrIV 872079 872079 AT
chrIV 872081 872081 A
chrIV 872082 872082 G
chrIV 872083 872083 A
chrIV 872084 872084 T
chrIV 872085 872085 G
chrIV 872088 872088 T
chrIV 872089 872089 G
chrIV 872090 872090 G
chrIV 872099 872099 ACGT
chrIV 872100 872100 A
chrIV 872101 872101 A
chrIV 872106 872106 AT
chrIV 872107 872107 AT
chrIV 872108 872108 A
chrIV 872110 872110 A
chrIV 872130 872130 AT
chrIV 872131 872131 CG
chrIV 872135 872135 G
chrIV 872138 872138 CG
chrIV 872139 872139 AT
chrIV 872143 872143 G
chrIV 872144 872144 C
chrIV 872145 872145 AGT
chrIV 872146 872146 GT
chrIV 872147 872147 AT
chrIV 872148 872148 A
chrIV 872149 872149 ACT
chrIV 872150 872150 AT
chrIV 872151 872151 AT
chrIV 872153 872153 CT
chrIV 872154 872154 A
chrIV 872163 872163 G
chrIV 872164 872164 CG
chrIV 872190 872190 T
chrIV 872191 872191 A
chrIV 872192 872192 C
chrIV 872193 872193 A
chrIV 872194 872194 AT
chrIV 872212 872212 A
chrIV 872271 872271 CG
chrIV 872294 872294 T
chrIV 872311 872311 CT
chrIV 872312 872312 C
chrIV 872320 872320 C
chrIV 872360 872360 CG
chrIV 872362 872362 CG
chrIV 872368 872368 C
chrIV 872387 872387 T
chrIV 872405 872405 AT
chrIV 872432 872432 G
chrIV 872499 872499 AT
chrIV 872506 872506 CG
chrIV 872519 872519 AT
chrIV 872548 872548 CG
chrIV 872551 872551 AT
chrIV 872553 872553 AT
chrIV 872555 872555 A
chrIV 872556 872556 A
chrIV 872571 872571 A
chrIV 872583 872583 G
chrIV 872595 872595 G
chrIV 872603 872603 C
chrIV 872619 872619 C
chrIV 872622 872622 CG
chrIV 872623 872623 A
chrIV 872624 872624 C
chrIV 872644 872644 A
chrIV 872699 872699 ACG
chrIV 872711 872711 T
chrIV 872729 872729 T
chrIV 872835 872835 CG
chrIV 872849 872849 AT
chrIV 872900 872900 CG
chrIV 872931 872931 CG
chrIV 872966 872966 G
chrIV 872972 872972 AT
chrIV 872984 872984 CG
chrIV 873059 873059 CG
chrIV 873131 873131 CG
chrIV 873239 873239 AT
chrIV 873250 873250 G
chrIV 873263 873263 CG
chrIV 873317 873317 AT
chrIV 873340 873340 AT
chrIV 873390 873390 CG
chrIV 873437 873437 AT
chrIV 873442 873442 CG
chrIV 873651 873651 G
chrIV 873697 873697 A
chrIV 873702 873702 AT
chrIV 873759 873759 C
chrIV 873969 873969 CG
chrIV 874047 874047 AT
chrIV 874051 874051 A
chrIV 874107 874107 CG
chrIV 874200 874200 C
chrIV 874233 874233 A
chrIV 874538 874538 A
chrIV 874545 874545 T
chrIV 874546 874546 G
chrIV 874547 874547 C
chrIV 874554 874554 CG
chrIV 874557 874557 AT
chrIV 874641 874641 T
chrIV 874668 874668 C
chrIV 874680 874680 T
chrIV 874681 874681 C
chrIV 874689 874689 AT
chrIV 874692 874692 T
chrIV 874707 874707 A
chrIV 874713 874713 C
chrIV 874728 874728 AT
chrIV 874734 874734 G
chrIV 874771 874771 CG
chrIV 874776 874776 CG
chrIV 874780 874780 AT
chrIV 874800 874800 T
chrIV 874803 874803 T
chrIV 874815 874815 C
chrIV 874867 874867 AT
chrIV 874878 874878 AT
chrIV 874901 874901 AT
chrIV 874962 874962 CG
chrIV 874978 874978 AT
chrIV 874980 874980 AT
chrIV 874986 874986 C
chrIV 874999 874999 C
chrIV 875001 875001 C
chrIV 875016 875016 AT
chrIV 875027 875027 T
chrIV 875074 875074 C
chrIV 875077 875077 G
chrIV 875126 875126 AT
chrIV 875134 875134 CG
chrIV 875193 875193 CG
chrIV 875206 875206 AT
chrIV 875211 875211 CG
chrIV 875214 875214 CG
chrIV 875252 875252 A
chrIV 875274 875274 C
chrIV 875346 875346 C
chrIV 875374 875374 C
chrIV 875377 875377 G
chrIV 875385 875385 C
chrIV 875388 875388 T
chrIV 875423 875423 CG
chrIV 875427 875427 CG
chrIV 875469 875469 C
chrIV 875568 875568 AT
chrIV 875569 875569 AT
chrIV 875572 875572 CG
chrIV 875599 875599 AT
chrIV 875610 875610 C
chrIV 875673 875673 T
chrIV 875681 875681 T
chrIV 875685 875685 C
chrIV 875725 875725 AT
chrIV 875733 875733 AT
chrIV 875750 875750 CG
chrIV 875793 875793 AT
chrIV 875800 875800 CG
chrIV 875808 875808 AT
chrIV 875823 875823 A
chrIV 875829 875829 A
chrIV 875874 875874 AT
chrIV 875881 875881 CG
chrIV 875908 875908 AT
chrIV 875933 875933 AT
chrIV 875945 875945 CG
chrIV 876000 876000 CG
chrIV 876033 876033 AT
chrIV 876057 876057 C
chrIV 876073 876073 AT
chrIV 876151 876151 CG
chrIV 876171 876171 CG
chrIV 876213 876213 G
chrIV 876219 876219 A
chrIV 876222 876222 C
chrIV 876235 876235 C
chrIV 876264 876264 AT
chrIV 876265 876265 AT
chrIV 876276 876276 AT
chrIV 876279 876279 CG
chrIV 876280 876280 AT
chrIV 876290 876290 AT
chrIV 876291 876291 CG
chrIV 876300 876300 T
chrIV 876339 876339 G
chrIV 876342 876342 C
chrIV 876352 876352 C
chrIV 876366 876366 T
chrIV 876368 876368 G
chrIV 876369 876369 T
chrIV 876373 876373 G
chrIV 876384 876384 T
chrIV 876405 876405 AT
chrIV 876423 876423 AT
chrIV 876426 876426 AT
chrIV 876432 876432 T
chrIV 876438 876438 AT
chrIV 876441 876441 AT
chrIV 876447 876447 AT
chrIV 876450 876450 G
chrIV 876453 876453 C
chrIV 876475 876475 G
chrIV 876535 876535 AT
chrIV 876537 876537 A
chrIV 876546 876546 CG
chrIV 876567 876567 CG
chrIV 876573 876573 AT
chrIV 876589 876589 CG
chrIV 876591 876591 T
chrIV 876594 876594 A
chrIV 876621 876621 T
chrIV 876627 876627 T
chrIV 876634 876634 A
chrIV 876651 876651 T
chrIV 876653 876653 A
chrIV 876657 876657 A
chrIV 876660 876660 T
chrIV 876671 876671 G
chrIV 876672 876672 A
chrIV 876681 876681 CGT
chrIV 876701 876701 AT
chrIV 876702 876702 AT
chrIV 876730 876730 AT
chrIV 876738 876738 CG
chrIV 876739 876739 AT
chrIV 876744 876744 AT
chrIV 876753 876753 CG
chrIV 876756 876756 AT
chrIV 876772 876772 C
chrIV 876777 876777 A
chrIV 876786 876786 A
chrIV 876789 876789 T
chrIV 876817 876817 C
chrIV 876820 876820 T
chrIV 876843 876843 AT
chrIV 876867 876867 A
chrIV 876891 876891 A
chrIV 876894 876894 CG
chrIV 876900 876900 G
chrIV 876928 876928 CG
chrIV 876930 876930 CG
chrIV 876943 876943 CG
chrIV 876949 876949 AT
chrIV 876951 876951 G
chrIV 876955 876955 CG
chrIV 876984 876984 AT
chrIV 876993 876993 CG
chrIV 876999 876999 C
chrIV 877029 877029 CG
chrIV 877035 877035 AT
chrIV 877037 877037 T
chrIV 877038 877038 T
chrIV 877039 877039 T
chrIV 877044 877044 T
chrIV 877047 877047 T
chrIV 877083 877083 A
chrIV 877092 877092 T
chrIV 877104 877104 G
chrIV 877137 877137 ACT
chrIV 877140 877140 A
chrIV 877141 877141 T
chrIV 877146 877146 A
chrIV 877164 877164 G
chrIV 877165 877165 A
chrIV 877167 877167 A
chrIV 877193 877193 CG
chrIV 877200 877200 AT
chrIV 877202 877202 CG
chrIV 877206 877206 AT
chrIV 877239 877239 T
chrIV 877240 877240 C
chrIV 877241 877241 T
chrIV 877244 877244 T
chrIV 877278 877278 T
chrIV 877281 877281 CGT
chrIV 877284 877284 A
chrIV 877321 877321 CG
chrIV 877347 877347 AT
chrIV 877349 877349 T
chrIV 877367 877367 A
chrIV 877368 877368 C
chrIV 877371 877371 C
chrIV 877395 877395 C
chrIV 877407 877407 AT
chrIV 877438 877438 T
chrIV 877439 877439 A
chrIV 877440 877440 T
chrIV 877441 877441 ACT
chrIV 877442 877442 ACT
chrIV 877443 877443 ACG
chrIV 877444 877444 ACT
chrIV 877445 877445 ACT
chrIV 877446 877446 ACG
chrIV 877447 877447 CGT
chrIV 877455 877455 G
chrIV 877458 877458 CG
chrIV 877460 877460 G
chrIV 877462 877462 C
chrIV 877464 877464 CG
chrIV 877467 877467 AC
chrIV 877468 877468 C
chrIV 877469 877469 A
chrIV 877471 877471 CG
chrIV 877476 877476 AT
chrIV 877477 877477 CG
chrIV 877485 877485 G
chrIV 877490 877490 T
chrIV 877491 877491 AT
chrIV 877494 877494 CG
chrIV 877498 877498 A
chrIV 877504 877504 A
chrIV 877507 877507 CG
chrIV 877510 877510 C
chrIV 877511 877511 A
chrIV 877512 877512 AT
chrIV 877525 877525 C
chrIV 877528 877528 G
chrIV 877530 877530 A
chrIV 877531 877531 GT
chrIV 877532 877532 C
chrIV 877541 877541 AT
chrIV 877553 877553 CG
chrIV 877554 877554 A
chrIV 877555 877555 AT
chrIV 877556 877556 G
chrIV 877558 877558 CG
chrIV 877560 877560 A
chrIV 877561 877561 AC
chrIV 877566 877566 A
chrIV 877573 877573 T
chrIV 877574 877574 A
chrIV 877582 877582 C
chrIV 877583 877583 A
chrIV 877584 877584 CT
chrIV 877585 877585 C
chrIV 877586 877586 G
chrIV 877598 877598 C
chrIV 877599 877599 A
chrIV 877607 877607 G
chrIV 877609 877609 ACT
chrIV 877621 877621 AT
chrIV 877623 877623 C
chrIV 877624 877624 GT
chrIV 877625 877625 T
chrIV 877628 877628 CG
chrIV 877648 877648 AT
chrIV 877656 877656 A
chrIV 877661 877661 CG
chrIV 877662 877662 C
chrIV 877663 877663 AT
chrIV 877669 877669 CG
chrIV 877671 877671 CG
chrIV 877674 877674 T
chrIV 877675 877675 G
chrIV 877681 877681 T
chrIV 877687 877687 ACG
chrIV 877691 877691 A
chrIV 877703 877703 C
chrIV 877705 877705 CG
chrIV 877706 877706 AT
chrIV 877708 877708 A
chrIV 877709 877709 G
chrIV 877710 877710 A
chrIV 877711 877711 T
chrIV 877712 877712 G
chrIV 877715 877715 T
chrIV 877716 877716 G
chrIV 877717 877717 G
chrIV 877726 877726 ACGT
chrIV 877727 877727 A
chrIV 877728 877728 A
chrIV 877733 877733 AT
chrIV 877734 877734 ACT
chrIV 877735 877735 A
chrIV 877737 877737 A
chrIV 877757 877757 AT
chrIV 877758 877758 CG
chrIV 877762 877762 G
chrIV 877765 877765 CG
chrIV 877766 877766 AT
chrIV 877771 877771 C
chrIV 877772 877772 AGT
chrIV 877773 877773 G
chrIV 877774 877774 C
chrIV 877776 877776 AC
chrIV 877777 877777 AT
chrIV 877778 877778 AT
chrIV 877780 877780 ACT
chrIV 877781 877781 ACGT
chrIV 877782 877782 ACGT
chrIV 877783 877783 ACGT
chrIV 877784 877784 CGT
chrIV 877785 877785 ACT
chrIV 877786 877786 CG
chrIV 877787 877787 T
chrIV 877788 877788 A
chrIV 877789 877789 T
chrIV 877794 877794 A
chrIV 877807 877807 A
chrIV 877809 877809 G
chrIV 877813 877813 CT
chrIV 877814 877814 G
chrIV 877815 877815 T
chrIV 877823 877823 C
chrIV 877825 877825 ACT
chrIV 877826 877826 T
chrIV 877828 877828 G
chrIV 877829 877829 AG
chrIV 877832 877832 G
chrIV 877835 877835 GT
chrIV 877836 877836 C
chrIV 877837 877837 G
chrIV 877843 877843 T
chrIV 877845 877845 G
chrIV 877846 877846 T
chrIV 877848 877848 AC
chrIV 877849 877849 CG
chrIV 877850 877850 A
chrIV 877851 877851 C
chrIV 877854 877854 A
chrIV 877855 877855 G
chrIV 877857 877857 CG
chrIV 877858 877858 CG
chrIV 877859 877859 A
chrIV 877862 877862 AT
chrIV 877863 877863 C
chrIV 877864 877864 AT
chrIV 877873 877873 G
chrIV 877874 877874 T
chrIV 877875 877875 AT
chrIV 877876 877876 ACT
chrIV 877877 877877 AG
chrIV 877881 877881 CT
chrIV 877882 877882 A
chrIV 877883 877883 CT
chrIV 877886 877886 A
chrIV 877887 877887 A
chrIV 877890 877890 G
chrIV 877893 877893 G
chrIV 877894 877894 G
chrIV 877896 877896 T
chrIV 877897 877897 T
chrIV 877898 877898 C
chrIV 877900 877900 C
chrIV 877902 877902 G
chrIV 877903 877903 T
chrIV 877904 877904 G
chrIV 877905 877905 C
chrIV 877907 877907 T
chrIV 877908 877908 AC
chrIV 877910 877910 G
chrIV 877911 877911 G
chrIV 877913 877913 T
chrIV 877917 877917 AT
chrIV 877919 877919 G
chrIV 877920 877920 T
chrIV 877922 877922 A
chrIV 877923 877923 T
chrIV 877926 877926 AT
chrIV 877927 877927 ACG
chrIV 877929 877929 T
chrIV 877930 877930 ACGT
chrIV 877931 877931 ACGT
chrIV 877932 877932 AT
chrIV 877933 877933 C
chrIV 877934 877934 G
chrIV 877935 877935 A
chrIV 877936 877936 T
chrIV 877937 877937 ACGT
chrIV 877939 877939 T
chrIV 877940 877940 ACT
chrIV 877941 877941 G
chrIV 877942 877942 A
chrIV 877944 877944 CG
chrIV 877945 877945 ACT
chrIV 877946 877946 CG
chrIV 877947 877947 T
chrIV 877948 877948 AT
chrIV 877950 877950 CG
chrIV 877951 877951 AT
chrIV 877952 877952 C
chrIV 877953 877953 A
chrIV 877957 877957 CGT
chrIV 877958 877958 GT
chrIV 877959 877959 CG
chrIV 877960 877960 C
chrIV 877961 877961 CGT
chrIV 877962 877962 AC
chrIV 877963 877963 ACT
chrIV 877964 877964 C
chrIV 877965 877965 T
chrIV 877967 877967 CG
chrIV 877968 877968 AGT
chrIV 877969 877969 CGT
chrIV 877970 877970 CG
chrIV 877971 877971 AT
chrIV 877972 877972 G
chrIV 877973 877973 AT
chrIV 877975 877975 AT
chrIV 877976 877976 CG
chrIV 877977 877977 AT
chrIV 877978 877978 AT
chrIV 877979 877979 AG
chrIV 877981 877981 C
chrIV 877985 877985 CT
chrIV 877989 877989 CG
chrIV 877992 877992 A
chrIV 877993 877993 CG
chrIV 877994 877994 ACG
chrIV 877996 877996 AT
chrIV 877997 877997 CG
chrIV 877998 877998 AGT
chrIV 877999 877999 AGT
chrIV 878000 878000 ACGT
chrIV 878001 878001 C
chrIV 878003 878003 CG
chrIV 878004 878004 G
chrIV 878005 878005 CG
chrIV 878006 878006 AGT
chrIV 878007 878007 C
chrIV 878009 878009 C
chrIV 878011 878011 G
chrIV 878017 878017 CG
chrIV 878021 878021 AT
chrIV 878022 878022 A
chrIV 878023 878023 G
chrIV 878028 878028 T
chrIV 878029 878029 AT
chrIV 878033 878033 CG
chrIV 878034 878034 C
chrIV 878040 878040 T
chrIV 878045 878045 ACGT
chrIV 878046 878046 ACGT
chrIV 878047 878047 ACGT
chrIV 878048 878048 ACGT
chrIV 878049 878049 ACGT
chrIV 878050 878050 ACGT
chrIV 878051 878051 ACGT
chrIV 878052 878052 ACGT
chrIV 878053 878053 CG
chrIV 878296 878296 A
chrIV 878297 878297 G
chrIV 878298 878298 C
chrIV 878299 878299 AC
chrIV 878300 878300 ACT
chrIV 878301 878301 ACT
chrIV 878302 878302 AGT
chrIV 878308 878308 T
chrIV 878311 878311 GT
chrIV 878312 878312 G
chrIV 878313 878313 T
chrIV 878315 878315 A
chrIV 878316 878316 A
chrIV 878317 878317 A
chrIV 878319 878319 GT
chrIV 878320 878320 GT
chrIV 878322 878322 AG
chrIV 878323 878323 T
chrIV 878324 878324 AC
chrIV 878325 878325 G
chrIV 878326 878326 G
chrIV 878328 878328 C
chrIV 878332 878332 C
chrIV 878333 878333 G
chrIV 878334 878334 T
chrIV 878335 878335 A
chrIV 878336 878336 AT
chrIV 878341 878341 AT
chrIV 878342 878342 GT
chrIV 878344 878344 CG
chrIV 878345 878345 AT
chrIV 878347 878347 C
chrIV 878348 878348 A
chrIV 878349 878349 CG
chrIV 878350 878350 AC
chrIV 878351 878351 GT
chrIV 878352 878352 G
chrIV 878353 878353 G
chrIV 878356 878356 G
chrIV 878357 878357 AC
chrIV 878358 878358 G
chrIV 878359 878359 C
chrIV 878360 878360 CGT
chrIV 878362 878362 AC
chrIV 878363 878363 T
chrIV 878364 878364 A
chrIV 878365 878365 CG
chrIV 878366 878366 GT
chrIV 878367 878367 AT
chrIV 878368 878368 AC
chrIV 878369 878369 C
chrIV 878370 878370 G
chrIV 878371 878371 C
chrIV 878372 878372 G
chrIV 878373 878373 T
chrIV 878374 878374 CGT
chrIV 878375 878375 ACGT
chrIV 878376 878376 GT
chrIV 878377 878377 CG
chrIV 878378 878378 A
chrIV 878379 878379 GT
chrIV 878383 878383 AT
chrIV 878384 878384 ACGT
chrIV 878385 878385 AT
chrIV 878387 878387 CT
chrIV 878388 878388 AT
chrIV 878389 878389 CGT
chrIV 878390 878390 G
chrIV 878391 878391 AT
chrIV 878392 878392 CG
chrIV 878393 878393 AT
chrIV 878394 878394 A
chrIV 878397 878397 ACGT
chrIV 878398 878398 C
chrIV 878399 878399 ACT
chrIV 878401 878401 CG
chrIV 878403 878403 ACGT
chrIV 878404 878404 ACT
chrIV 878405 878405 CG
chrIV 878406 878406 C
chrIV 878407 878407 A
chrIV 878409 878409 C
chrIV 878410 878410 A
chrIV 878413 878413 ACGT
chrIV 878414 878414 CG
chrIV 878415 878415 CG
chrIV 878419 878419 T
chrIV 878421 878421 AT
chrIV 878422 878422 G
chrIV 878423 878423 G
chrIV 878428 878428 AT
chrIV 878436 878436 AT
chrIV 878456 878456 C
chrIV 878459 878459 T
chrIV 878460 878460 CT
chrIV 878461 878461 C
chrIV 878463 878463 AT
chrIV 878475 878475 ACGT
chrIV 878477 878477 CG
chrIV 878485 878485 T
chrIV 878486 878486 CG
chrIV 878498 878498 CG
chrIV 878499 878499 G
chrIV 878500 878500 GT
chrIV 878501 878501 A
chrIV 878502 878502 C
chrIV 878510 878510 AT
chrIV 878511 878511 AT
chrIV 878518 878518 T
chrIV 878523 878523 ACGT
chrIV 878524 878524 AT
chrIV 878526 878526 CG
chrIV 878528 878528 CG
chrIV 878529 878529 AT
chrIV 878530 878530 A
chrIV 878531 878531 CG
chrIV 878543 878543 T
chrIV 878552 878552 G
chrIV 878553 878553 ACT
chrIV 878554 878554 AT
chrIV 878556 878556 CG
chrIV 878559 878559 CG
chrIV 878572 878572 A
chrIV 878573 878573 T
chrIV 878574 878574 G
chrIV 878577 878577 C
chrIV 878580 878580 T
chrIV 878586 878586 T
chrIV 878590 878590 CG
chrIV 878593 878593 AT
chrIV 878594 878594 AT
chrIV 878599 878599 CG
chrIV 878607 878607 G
chrIV 878608 878608 A
chrIV 878613 878613 C
chrIV 878615 878615 A
chrIV 878616 878616 C
chrIV 878617 878617 AG
chrIV 878620 878620 G
chrIV 878622 878622 CG
chrIV 878624 878624 CG
chrIV 878626 878626 CG
chrIV 878629 878629 C
chrIV 878637 878637 ACGT
chrIV 878638 878638 ACGT
chrIV 878639 878639 ACGT
chrIV 878640 878640 AGT
chrIV 878641 878641 ACGT
chrIV 878642 878642 ACGT
chrIV 878643 878643 AGT
chrIV 878644 878644 T
chrIV 878645 878645 AT
chrIV 878646 878646 AT
chrIV 878677 878677 AT
chrIV 878689 878689 CG
chrIV 878713 878713 CG
chrIV 878716 878716 G
chrIV 878717 878717 T
chrIV 878719 878719 AT
chrIV 878735 878735 AT
chrIV 878737 878737 A
chrIV 878763 878763 CG
chrIV 878800 878800 T
chrIV 878803 878803 ACG
chrIV 878806 878806 A
chrIV 878840 878840 A
chrIV 878843 878843 A
chrIV 878844 878844 G
chrIV 878845 878845 A
chrIV 878878 878878 T
chrIV 878882 878882 G
chrIV 878884 878884 T
chrIV 878891 878891 G
chrIV 878917 878917 AT
chrIV 878919 878919 AT
chrIV 878920 878920 CG
chrIV 878938 878938 AT
chrIV 878943 878943 AT
chrIV 878944 878944 AT
chrIV 878947 878947 ACGT
chrIV 878980 878980 C
chrIV 878992 878992 A
chrIV 879001 879001 T
chrIV 879037 879037 AT
chrIV 879040 879040 AT
chrIV 879045 879045 T
chrIV 879046 879046 T
chrIV 879047 879047 T
chrIV 879049 879049 T
chrIV 879055 879055 G
chrIV 879076 879076 C
chrIV 879085 879085 G
chrIV 879091 879091 C
chrIV 879100 879100 CG
chrIV 879129 879129 CG
chrIV 879133 879133 G
chrIV 879135 879135 T
chrIV 879141 879141 G
chrIV 879154 879154 CG
chrIV 879156 879156 CG
chrIV 879184 879184 C
chrIV 879190 879190 CG
chrIV 879193 879193 T
chrIV 879217 879217 AT
chrIV 879241 879241 T
chrIV 879264 879264 A
chrIV 879267 879267 G
chrIV 879295 879295 AT
chrIV 879298 879298 AT
chrIV 879307 879307 T
chrIV 879312 879312 G
chrIV 879328 879328 AT
chrIV 879331 879331 CG
chrIV 879340 879340 A
chrIV 879345 879345 T
chrIV 879346 879346 C
chrIV 879354 879354 T
chrIV 879382 879382 T
chrIV 879383 879383 AT
chrIV 879403 879403 ACG
chrIV 879412 879412 AT
chrIV 879413 879413 CG
chrIV 879424 879424 A
chrIV 879427 879427 T
chrIV 879431 879431 T
chrIV 879433 879433 A
chrIV 879450 879450 AT
chrIV 879457 879457 AT
chrIV 879460 879460 T
chrIV 879463 879463 AT
chrIV 879466 879466 G
chrIV 879478 879478 C
chrIV 879490 879490 CG
chrIV 879493 879493 CG
chrIV 879495 879495 AT
chrIV 879502 879502 G
chrIV 879511 879511 C
chrIV 879514 879514 C
chrIV 879517 879517 T
chrIV 879523 879523 ACG
chrIV 879529 879529 AT
chrIV 879531 879531 CG
chrIV 879532 879532 AT
chrIV 879538 879538 G
chrIV 879541 879541 ACGT
chrIV 879547 879547 AT
chrIV 879549 879549 CG
chrIV 879609 879609 CG
chrIV 879613 879613 C
chrIV 879615 879615 A
chrIV 879625 879625 C
chrIV 879631 879631 AT
chrIV 879634 879634 AT
chrIV 879637 879637 AT
chrIV 879643 879643 CG
chrIV 879646 879646 G
chrIV 879652 879652 A
chrIV 879658 879658 A
chrIV 879661 879661 T
chrIV 879667 879667 C
chrIV 879676 879676 G
chrIV 879679 879679 T
chrIV 879681 879681 C
chrIV 879700 879700 CG
chrIV 879711 879711 CG
chrIV 879715 879715 CG
chrIV 879716 879716 AT
chrIV 879721 879721 AT
chrIV 879726 879726 CG
chrIV 879760 879760 T
chrIV 879763 879763 A
chrIV 879778 879778 A
chrIV 879785 879785 AT
chrIV 879787 879787 C
chrIV 879804 879804 G
chrIV 879805 879805 T
chrIV 879808 879808 T
chrIV 879819 879819 A
chrIV 879820 879820 A
chrIV 879849 879849 G
chrIV 879862 879862 AT
chrIV 879865 879865 AT
chrIV 879871 879871 AT
chrIV 879906 879906 CG
chrIV 879920 879920 G
chrIV 879943 879943 AT
chrIV 879946 879946 AT
chrIV 879952 879952 CG
chrIV 879961 879961 CG
chrIV 879988 879988 A
chrIV 879991 879991 G
chrIV 880000 880000 T
chrIV 880006 880006 A
chrIV 880015 880015 C
chrIV 880039 880039 AT
chrIV 880043 880043 C
chrIV 880052 880052 CG
chrIV 880057 880057 A
chrIV 880072 880072 AT
chrIV 880087 880087 G
chrIV 880115 880115 C
chrIV 880116 880116 CG
chrIV 880132 880132 AT
chrIV 880138 880138 CG
chrIV 880144 880144 CG
chrIV 880150 880150 A
chrIV 880171 880171 C
chrIV 880173 880173 G
chrIV 880186 880186 T
chrIV 880230 880230 CG
chrIV 880234 880234 CG
chrIV 880237 880237 A
chrIV 880240 880240 AT
chrIV 880271 880271 CG
chrIV 880288 880288 G
chrIV 880334 880334 T
chrIV 880351 880351 G
chrIV 880359 880359 C
chrIV 880399 880399 AT
chrIV 880403 880403 CG
chrIV 880411 880411 G
chrIV 880457 880457 CG
chrIV 880465 880465 CG
chrIV 880474 880474 AT
chrIV 880486 880486 G
chrIV 880488 880488 A
chrIV 880492 880492 T
chrIV 880525 880525 G
chrIV 880528 880528 A
chrIV 880546 880546 A
chrIV 880629 880629 A
chrIV 880630 880630 G
chrIV 880635 880635 T
chrIV 880642 880642 C
chrIV 880678 880678 CG
chrIV 880684 880684 CG
chrIV 880688 880688 G
chrIV 880705 880705 A
chrIV 880708 880708 A
chrIV 880759 880759 CG
chrIV 880761 880761 AT
chrIV 880803 880803 AT
chrIV 880806 880806 CG
chrIV 880813 880813 AT
chrIV 880826 880826 T
chrIV 880857 880857 AT
chrIV 880862 880862 AT
chrIV 880880 880880 CG
chrIV 880882 880882 AT
chrIV 880896 880896 T
chrIV 880927 880927 AT
chrIV 880936 880936 CG
chrIV 880941 880941 CG
chrIV 880947 880947 T
chrIV 880960 880960 A
chrIV 880978 880978 AT
chrIV 880983 880983 CG
chrIV 880988 880988 AT
chrIV 880993 880993 G
chrIV 881000 881000 G
chrIV 881005 881005 T
chrIV 881029 881029 AT
chrIV 881075 881075 A
chrIV 881088 881088 CG
chrIV 881095 881095 CG
chrIV 881098 881098 CG
chrIV 881101 881101 CG
chrIV 881107 881107 CG
chrIV 881119 881119 A
chrIV 881127 881127 A
chrIV 881139 881139 C
chrIV 881145 881145 C
chrIV 881173 881173 AT
chrIV 881248 881248 AT
chrIV 881293 881293 T
chrIV 881302 881302 CG
chrIV 881314 881314 A
chrIV 881320 881320 G
chrIV 881335 881335 T
chrIV 881353 881353 AT
chrIV 881467 881467 CG
chrIV 881471 881471 T
chrIV 881472 881472 G
chrIV 881547 881547 AT
chrIV 881605 881605 CG
chrIV 881608 881608 AT
chrIV 881637 881637 AT
chrIV 881665 881665 T
chrIV 881666 881666 GT
chrIV 881667 881667 T
chrIV 881668 881668 T
chrIV 881676 881676 A
chrIV 881677 881677 AC
chrIV 881678 881678 ACGT
chrIV 881679 881679 T
chrIV 881682 881682 C
chrIV 881734 881734 AT
chrIV 881752 881752 AT
chrIV 881758 881758 CG
chrIV 881764 881764 CG
chrIV 881779 881779 CG
chrIV 881785 881785 T
chrIV 881818 881818 CG
chrIV 881836 881836 C
chrIV 881884 881884 ACGT
chrIV 882030 882030 CG
chrIV 882042 882042 AT
chrIV 882094 882094 C
chrIV 882095 882095 G
chrIV 882096 882096 A
chrIV 882098 882098 T
chrIV 882103 882103 G
chrIV 882104 882104 AG
chrIV 882108 882108 T
chrIV 882118 882118 AT
chrIV 882151 882151 CG
chrIV 882167 882167 AT
chrIV 882176 882176 CG
chrIV 882208 882208 AT
chrIV 882221 882221 CG
chrIV 882252 882252 CG
chrIV 882253 882253 C
chrIV 882262 882262 CG
chrIV 882283 882283 CG
chrIV 882387 882387 AT
chrIV 882479 882479 C
chrIV 882508 882508 CG
chrIV 882547 882547 AT
chrIV 882570 882570 T
chrIV 882589 882589 CG
chrIV 882595 882595 CG
chrIV 882598 882598 CG
chrIV 882615 882615 CG
chrIV 882626 882626 G
chrIV 882638 882638 T
chrIV 882644 882644 C
chrIV 882708 882708 AT
chrIV 882803 882803 AT
chrIV 882810 882810 G
chrIV 882818 882818 G
chrIV 882821 882821 T
chrIV 882837 882837 ACGT
chrIV 882860 882860 AT
chrIV 882937 882937 A
chrIV 882949 882949 C
chrIV 882965 882965 G
chrIV 882968 882968 C
chrIV 882992 882992 CG
chrIV 882998 882998 AT
chrIV 883004 883004 AT
chrIV 883020 883020 CG
chrIV 883045 883045 AT
chrIV 883063 883063 C
chrIV 883066 883066 C
chrIV 883091 883091 T
chrIV 883100 883100 A
chrIV 883112 883112 T
chrIV 883157 883157 G
chrIV 883159 883159 T
chrIV 883163 883163 G
chrIV 883190 883190 T
chrIV 883202 883202 A
chrIV 883207 883207 A
chrIV 883241 883241 AT
chrIV 883261 883261 CG
chrIV 883295 883295 T
chrIV 883296 883296 CG
chrIV 883298 883298 T
chrIV 883299 883299 G
chrIV 883317 883317 G
chrIV 883332 883332 T
chrIV 883346 883346 A
chrIV 883361 883361 A
chrIV 883368 883368 AT
chrIV 883383 883383 AT
chrIV 883388 883388 A
chrIV 883406 883406 CG
chrIV 883412 883412 C
chrIV 883418 883418 C
chrIV 883420 883420 C
chrIV 883421 883421 A
chrIV 883454 883454 T
chrIV 883547 883547 AT
chrIV 883611 883611 CG
chrIV 883629 883629 AT
chrIV 883671 883671 T
chrIV 883677 883677 T
chrIV 883679 883679 T
chrIV 883691 883691 AT
chrIV 883693 883693 AT
chrIV 883694 883694 AT
chrIV 883695 883695 AT
chrIV 883700 883700 C
chrIV 883701 883701 CT
chrIV 883702 883702 G
chrIV 883708 883708 T
chrIV 883719 883719 A
chrIV 883727 883727 AT
chrIV 883728 883728 AT
chrIV 883787 883787 A
chrIV 883796 883796 CG
chrIV 883800 883800 CG
chrIV 883807 883807 CG
chrIV 883808 883808 AT
chrIV 883809 883809 G
chrIV 883827 883827 G
chrIV 883842 883842 G
chrIV 883846 883846 AC
chrIV 883847 883847 T
chrIV 883848 883848 G
chrIV 883856 883856 T
chrIV 883875 883875 GT
chrIV 883876 883876 C
chrIV 883881 883881 AG
chrIV 883882 883882 ACG
chrIV 883883 883883 CG
chrIV 883884 883884 AGT
chrIV 883885 883885 AGT
chrIV 883886 883886 CGT
chrIV 883892 883892 AT
chrIV 883895 883895 ACGT
chrIV 883896 883896 CG
chrIV 883897 883897 AT
chrIV 883899 883899 A
chrIV 883900 883900 AT
chrIV 883901 883901 AT
chrIV 883903 883903 CGT
chrIV 883904 883904 GT
chrIV 883906 883906 AG
chrIV 883907 883907 T
chrIV 883908 883908 AC
chrIV 883909 883909 G
chrIV 883910 883910 G
chrIV 883912 883912 C
chrIV 883916 883916 C
chrIV 883917 883917 G
chrIV 883918 883918 T
chrIV 883919 883919 A
chrIV 883920 883920 AT
chrIV 883925 883925 AT
chrIV 883926 883926 GT
chrIV 883928 883928 CG
chrIV 883929 883929 AT
chrIV 883931 883931 C
chrIV 883932 883932 A
chrIV 883933 883933 CG
chrIV 883934 883934 AC
chrIV 883935 883935 GT
chrIV 883936 883936 G
chrIV 883937 883937 G
chrIV 883940 883940 G
chrIV 883941 883941 AC
chrIV 883942 883942 G
chrIV 883943 883943 C
chrIV 883944 883944 CGT
chrIV 883946 883946 AC
chrIV 883947 883947 T
chrIV 883948 883948 A
chrIV 883949 883949 CG
chrIV 883950 883950 GT
chrIV 883951 883951 AT
chrIV 883952 883952 AC
chrIV 883953 883953 C
chrIV 883954 883954 G
chrIV 883955 883955 C
chrIV 883956 883956 G
chrIV 883957 883957 T
chrIV 883958 883958 CGT
chrIV 883959 883959 ACGT
chrIV 883960 883960 GT
chrIV 883961 883961 CG
chrIV 883962 883962 A
chrIV 883963 883963 GT
chrIV 883967 883967 AT
chrIV 883968 883968 ACGT
chrIV 883969 883969 AT
chrIV 883971 883971 CT
chrIV 883972 883972 AT
chrIV 883973 883973 CGT
chrIV 883974 883974 G
chrIV 883975 883975 AT
chrIV 883976 883976 CG
chrIV 883977 883977 AT
chrIV 883978 883978 A
chrIV 883981 883981 ACGT
chrIV 883982 883982 C
chrIV 883983 883983 ACT
chrIV 883985 883985 CG
chrIV 883987 883987 ACGT
chrIV 883988 883988 ACT
chrIV 883989 883989 CG
chrIV 883990 883990 C
chrIV 883991 883991 A
chrIV 883993 883993 C
chrIV 883994 883994 A
chrIV 883997 883997 ACGT
chrIV 883998 883998 CG
chrIV 883999 883999 CG
chrIV 884003 884003 T
chrIV 884005 884005 AT
chrIV 884006 884006 G
chrIV 884007 884007 G
chrIV 884012 884012 AT
chrIV 884020 884020 AT
chrIV 884040 884040 C
chrIV 884043 884043 T
chrIV 884044 884044 CT
chrIV 884045 884045 C
chrIV 884047 884047 AT
chrIV 884059 884059 ACGT
chrIV 884061 884061 CG
chrIV 884069 884069 T
chrIV 884070 884070 CG
chrIV 884082 884082 CG
chrIV 884083 884083 G
chrIV 884084 884084 GT
chrIV 884085 884085 A
chrIV 884086 884086 C
chrIV 884094 884094 AT
chrIV 884095 884095 AT
chrIV 884102 884102 T
chrIV 884107 884107 ACGT
chrIV 884108 884108 AT
chrIV 884110 884110 CG
chrIV 884112 884112 CG
chrIV 884113 884113 AT
chrIV 884114 884114 A
chrIV 884115 884115 CG
chrIV 884127 884127 T
chrIV 884136 884136 G
chrIV 884137 884137 ACT
chrIV 884138 884138 AT
chrIV 884140 884140 CG
chrIV 884143 884143 CG
chrIV 884156 884156 A
chrIV 884157 884157 T
chrIV 884158 884158 G
chrIV 884161 884161 C
chrIV 884164 884164 T
chrIV 884170 884170 T
chrIV 884174 884174 CG
chrIV 884177 884177 AT
chrIV 884178 884178 AT
chrIV 884183 884183 CG
chrIV 884199 884199 A
chrIV 884200 884200 C
chrIV 884201 884201 AG
chrIV 884206 884206 CG
chrIV 884208 884208 CG
chrIV 884210 884210 CG
chrIV 884213 884213 C
chrIV 884221 884221 ACGT
chrIV 884222 884222 ACGT
chrIV 884223 884223 ACGT
chrIV 884224 884224 ACGT
chrIV 884225 884225 ACGT
chrIV 884226 884226 AGT
chrIV 884227 884227 ACGT
chrIV 884228 884228 ACGT
chrIV 884322 884322 G
chrIV 884337 884337 T
chrIV 884339 884339 A
chrIV 884479 884479 AT
chrIV 884510 884510 AT
chrIV 884512 884512 AT
chrIV 914455 914455 A
chrIV 914458 914458 G
chrIV 914482 914482 A
chrIV 914518 914518 AT
chrIV 914527 914527 AT
chrIV 914533 914533 CG
chrIV 914551 914551 T
chrIV 914581 914581 AT
chrIV 914587 914587 CG
chrIV 915517 915517 A
chrIV 915520 915520 T
chrIV 915521 915521 T
chrIV 915528 915528 T
chrIV 915595 915595 AT
chrIV 915604 915604 AT
chrIV 915616 915616 AT
chrIV 915658 915658 CG
chrIV 915685 915685 AT
chrIV 915686 915686 CG
chrIV 915688 915688 AT
chrIV 915700 915700 A
chrIV 915712 915712 T
chrIV 915730 915730 G
chrIV 915748 915748 A
chrIV 915757 915757 A
chrIV 915760 915760 A
chrIV 915784 915784 A
chrIV 915793 915793 C
chrIV 915808 915808 T
chrIV 915832 915832 T
chrIV 915841 915841 C
chrIV 915868 915868 AT
chrIV 915871 915871 C
chrIV 915902 915902 AT
chrIV 915905 915905 G
chrIV 915910 915910 A
chrIV 923047 923047 G
chrIV 923048 923048 T
chrIV 923066 923066 C
chrIV 923078 923078 T
chrIV 923084 923084 T
chrIV 923087 923087 T
chrIV 945364 945364 C
chrIV 945367 945367 T
chrIV 945386 945386 C
chrIV 945387 945387 G
chrIV 945414 945414 C
chrIV 945415 945415 G
chrIV 945428 945428 G
chrIV 945440 945440 A
chrIV 945446 945446 G
chrIV 945448 945448 A
chrIV 945951 945951 AT
chrIV 945952 945952 ACG
chrIV 945953 945953 AGT
chrIV 945954 945954 ACT
chrIV 945959 945959 T
chrIV 945960 945960 A
chrIV 945972 945972 A
chrIV 945980 945980 T
chrIV 945983 945983 C
chrIV 945984 945984 G
chrIV 945986 945986 G
chrIV 945987 945987 T
chrIV 945989 945989 C
chrIV 945991 945991 C
chrIV 945999 945999 T
chrIV 946001 946001 CG
chrIV 946002 946002 T
chrIV 946004 946004 C
chrIV 946005 946005 C
chrIV 946006 946006 CG
chrIV 946008 946008 G
chrIV 946009 946009 T
chrIV 946010 946010 CGT
chrIV 946013 946013 A
chrIV 946015 946015 A
chrIV 946016 946016 CGT
chrIV 946017 946017 A
chrIV 946018 946018 A
chrIV 946019 946019 T
chrIV 946024 946024 AGT
chrIV 946034 946034 AT
chrIV 946040 946040 ACGT
chrIV 946050 946050 CG
chrIV 946053 946053 CG
chrIV 946054 946054 G
chrIV 946055 946055 CG
chrIV 946057 946057 T
chrIV 946061 946061 A
chrIV 946062 946062 GT
chrIV 946063 946063 CG
chrIV 946064 946064 A
chrIV 946067 946067 C
chrIV 946075 946075 C
chrIV 946079 946079 CGT
chrIV 946081 946081 C
chrIV 946082 946082 CG
chrIV 946083 946083 AC
chrIV 946084 946084 GT
chrIV 946089 946089 GT
chrIV 946090 946090 AT
chrIV 946091 946091 CG
chrIV 946092 946092 A
chrIV 946093 946093 AT
chrIV 946094 946094 CG
chrIV 946096 946096 G
chrIV 946099 946099 T
chrIV 946102 946102 CG
chrIV 946103 946103 T
chrIV 946105 946105 AT
chrIV 946106 946106 CG
chrIV 946107 946107 AT
chrIV 946110 946110 A
chrIV 946113 946113 A
chrIV 946116 946116 AT
chrIV 946124 946124 ACT
chrIV 946127 946127 AT
chrIV 946133 946133 C
chrIV 946137 946137 T
chrIV 946138 946138 C
chrIV 946139 946139 CG
chrIV 946143 946143 T
chrIV 946148 946148 AT
chrIV 946151 946151 G
chrIV 946154 946154 CG
chrIV 946155 946155 CG
chrIV 946157 946157 T
chrIV 946158 946158 AT
chrIV 946159 946159 CG
chrIV 946162 946162 CG
chrIV 946163 946163 T
chrIV 946164 946164 AT
chrIV 946165 946165 AT
chrIV 946166 946166 CT
chrIV 946167 946167 CT
chrIV 946171 946171 T
chrIV 946172 946172 G
chrIV 946177 946177 AT
chrIV 946180 946180 CG
chrIV 946184 946184 CGT
chrIV 946187 946187 T
chrIV 946193 946193 AT
chrIV 946194 946194 C
chrIV 946203 946203 A
chrIV 946204 946204 AG
chrIV 946205 946205 C
chrIV 946206 946206 A
chrIV 946208 946208 CG
chrIV 946209 946209 A
chrIV 946210 946210 CG
chrIV 946211 946211 A
chrIV 946212 946212 CT
chrIV 946213 946213 ACT
chrIV 946214 946214 A
chrIV 946215 946215 G
chrIV 946217 946217 G
chrIV 946218 946218 G
chrIV 946219 946219 A
chrIV 946220 946220 A
chrIV 946224 946224 G
chrIV 946227 946227 T
chrIV 946230 946230 CG
chrIV 946234 946234 A
chrIV 946237 946237 CG
chrIV 946240 946240 CG
chrIV 946242 946242 CG
chrIV 946245 946245 T
chrIV 946246 946246 G
chrIV 946248 946248 CG
chrIV 946249 946249 G
chrIV 946251 946251 A
chrIV 946252 946252 CG
chrIV 946253 946253 C
chrIV 946254 946254 CG
chrIV 946255 946255 AT
chrIV 946256 946256 AT
chrIV 946257 946257 AT
chrIV 946258 946258 AT
chrIV 946268 946268 AT
chrIV 946272 946272 CG
chrIV 946273 946273 AT
chrIV 946276 946276 CG
chrIV 946278 946278 CG
chrIV 946279 946279 T
chrIV 946281 946281 CG
chrIV 946283 946283 CG
chrIV 946286 946286 AT
chrIV 946287 946287 AT
chrIV 946289 946289 A
chrIV 946292 946292 G
chrIV 946294 946294 AT
chrIV 946296 946296 ACGT
chrIV 946297 946297 ACGT
chrIV 946298 946298 ACG
chrIV 946299 946299 AGT
chrIV 946300 946300 ACGT
chrIV 946301 946301 AT
chrIV 946303 946303 CG
chrIV 946304 946304 AT
chrIV 946305 946305 T
chrIV 946306 946306 T
chrIV 946308 946308 AG
chrIV 946309 946309 AT
chrIV 946310 946310 CT
chrIV 946311 946311 T
chrIV 946355 946355 CG
chrIV 946402 946402 AT
chrIV 946408 946408 ACGT
chrIV 946410 946410 ACGT
chrIV 946412 946412 AG
chrIV 946413 946413 T
chrIV 980965 980965 C
chrIV 980966 980966 AT
chrIV 980967 980967 AT
chrIV 980968 980968 A
chrIV 980969 980969 T
chrIV 980970 980970 T
chrIV 980971 980971 T
chrIV 980972 980972 G
chrIV 980973 980973 T
chrIV 981003 981003 C
chrIV 981056 981056 AT
chrIV 981057 981057 AT
chrIV 981058 981058 CGT
chrIV 981059 981059 ACGT
chrIV 981060 981060 ACG
chrIV 981061 981061 T
chrIV 981062 981062 T
chrIV 981063 981063 ACG
chrIV 981064 981064 AT
chrIV 981066 981066 AT
chrIV 981161 981161 C
chrIV 981162 981162 AGT
chrIV 981163 981163 ACG
chrIV 981164 981164 CT
chrIV 981165 981165 ACG
chrIV 981166 981166 AGT
chrIV 981167 981167 ACT
chrIV 981168 981168 ACG
chrIV 981169 981169 AGT
chrIV 981170 981170 ACG
chrIV 981178 981178 G
chrIV 981181 981181 G
chrIV 981183 981183 G
chrIV 981185 981185 C
chrIV 981190 981190 AC
chrIV 981191 981191 C
chrIV 981192 981192 A
chrIV 981208 981208 G
chrIV 981213 981213 T
chrIV 981214 981214 A
chrIV 981217 981217 CG
chrIV 981221 981221 A
chrIV 981227 981227 A
chrIV 981230 981230 CG
chrIV 981233 981233 C
chrIV 981234 981234 A
chrIV 981235 981235 AT
chrIV 981248 981248 C
chrIV 981251 981251 G
chrIV 981253 981253 A
chrIV 981254 981254 GT
chrIV 981255 981255 C
chrIV 981264 981264 AT
chrIV 981276 981276 CG
chrIV 981277 981277 A
chrIV 981278 981278 AT
chrIV 981279 981279 G
chrIV 981281 981281 CG
chrIV 981283 981283 A
chrIV 981284 981284 AC
chrIV 981289 981289 A
chrIV 981296 981296 T
chrIV 981297 981297 A
chrIV 981307 981307 T
chrIV 981309 981309 G
chrIV 981321 981321 C
chrIV 981322 981322 A
chrIV 981330 981330 G
chrIV 981332 981332 ACT
chrIV 981344 981344 CG
chrIV 981346 981346 C
chrIV 981351 981351 CG
chrIV 981371 981371 CG
chrIV 981379 981379 A
chrIV 981384 981384 C
chrIV 981385 981385 C
chrIV 981386 981386 AT
chrIV 981388 981388 A
chrIV 981392 981392 CG
chrIV 981393 981393 G
chrIV 981394 981394 ACG
chrIV 981397 981397 T
chrIV 981398 981398 G
chrIV 981404 981404 T
chrIV 981410 981410 ACGT
chrIV 981414 981414 A
chrIV 981426 981426 C
chrIV 981428 981428 CG
chrIV 981429 981429 AGT
chrIV 981430 981430 C
chrIV 981431 981431 A
chrIV 981432 981432 G
chrIV 981433 981433 A
chrIV 981434 981434 T
chrIV 981435 981435 G
chrIV 981436 981436 C
chrIV 981437 981437 G
chrIV 981438 981438 T
chrIV 981439 981439 G
chrIV 981440 981440 CG
chrIV 981449 981449 ACGT
chrIV 981450 981450 A
chrIV 981451 981451 A
chrIV 981456 981456 AT
chrIV 981457 981457 ACT
chrIV 981458 981458 AT
chrIV 981460 981460 A
chrIV 981480 981480 AT
chrIV 981481 981481 CG
chrIV 981485 981485 G
chrIV 981488 981488 CG
chrIV 981489 981489 AT
chrIV 981493 981493 G
chrIV 981494 981494 C
chrIV 981495 981495 AGT
chrIV 981496 981496 GT
chrIV 981497 981497 C
chrIV 981498 981498 T
chrIV 981499 981499 AC
chrIV 981500 981500 AT
chrIV 981501 981501 AT
chrIV 981503 981503 ACGT
chrIV 981504 981504 AT
chrIV 981505 981505 ACT
chrIV 981506 981506 ACG
chrIV 981507 981507 CG
chrIV 981508 981508 T
chrIV 981509 981509 T
chrIV 981513 981513 AT
chrIV 981514 981514 AGT
chrIV 981540 981540 T
chrIV 981541 981541 A
chrIV 981542 981542 C
chrIV 981543 981543 A
chrIV 981544 981544 AT
chrIV 981562 981562 A
chrIV 981621 981621 CG
chrIV 981644 981644 T
chrIV 981661 981661 CT
chrIV 981662 981662 C
chrIV 981670 981670 C
chrIV 981710 981710 CG
chrIV 981712 981712 CG
chrIV 981718 981718 C
chrIV 981737 981737 T
chrIV 981755 981755 AT
chrIV 981782 981782 G
chrIV 981849 981849 AT
chrIV 981856 981856 CG
chrIV 981869 981869 AT
chrIV 981898 981898 CG
chrIV 981901 981901 AT
chrIV 981903 981903 AT
chrIV 981905 981905 A
chrIV 981906 981906 CG
chrIV 981921 981921 A
chrIV 981933 981933 G
chrIV 981945 981945 G
chrIV 981953 981953 AT
chrIV 981969 981969 C
chrIV 981972 981972 CG
chrIV 981973 981973 A
chrIV 981974 981974 C
chrIV 981994 981994 A
chrIV 982049 982049 ACGT
chrIV 982061 982061 T
chrIV 982079 982079 T
chrIV 982185 982185 AT
chrIV 982199 982199 AT
chrIV 982250 982250 AT
chrIV 982281 982281 AT
chrIV 982316 982316 G
chrIV 982322 982322 CG
chrIV 982334 982334 AT
chrIV 982409 982409 CG
chrIV 982481 982481 CG
chrIV 982589 982589 AT
chrIV 982600 982600 CG
chrIV 982613 982613 CG
chrIV 982667 982667 AT
chrIV 982690 982690 G
chrIV 982740 982740 CG
chrIV 982787 982787 AT
chrIV 982792 982792 CG
chrIV 983001 983001 G
chrIV 983047 983047 A
chrIV 983052 983052 AT
chrIV 983109 983109 C
chrIV 983319 983319 CG
chrIV 983397 983397 AT
chrIV 983401 983401 CG
chrIV 983457 983457 CG
chrIV 983550 983550 CG
chrIV 983583 983583 A
chrIV 983882 983882 A
chrIV 983883 983883 G
chrIV 983884 983884 A
chrIV 983888 983888 A
chrIV 983895 983895 T
chrIV 983896 983896 G
chrIV 983897 983897 C
chrIV 983904 983904 CG
chrIV 983907 983907 C
chrIV 983991 983991 T
chrIV 984018 984018 C
chrIV 984030 984030 T
chrIV 984031 984031 C
chrIV 984039 984039 AT
chrIV 984042 984042 T
chrIV 984078 984078 CG
chrIV 984121 984121 AT
chrIV 984126 984126 CGT
chrIV 984130 984130 AT
chrIV 984150 984150 C
chrIV 984153 984153 C
chrIV 984165 984165 T
chrIV 984217 984217 AT
chrIV 984228 984228 AT
chrIV 984251 984251 AT
chrIV 984312 984312 CG
chrIV 984328 984328 AT
chrIV 984330 984330 AT
chrIV 984336 984336 C
chrIV 984349 984349 C
chrIV 984351 984351 C
chrIV 984366 984366 AT
chrIV 984377 984377 T
chrIV 984424 984424 C
chrIV 984427 984427 G
chrIV 984476 984476 AT
chrIV 984484 984484 CG
chrIV 984543 984543 CG
chrIV 984556 984556 AT
chrIV 984561 984561 AT
chrIV 984564 984564 G
chrIV 984602 984602 A
chrIV 984624 984624 C
chrIV 984696 984696 C
chrIV 984724 984724 C
chrIV 984727 984727 G
chrIV 984735 984735 C
chrIV 984738 984738 T
chrIV 984773 984773 CG
chrIV 984777 984777 CG
chrIV 984819 984819 C
chrIV 984918 984918 CG
chrIV 984919 984919 CG
chrIV 984922 984922 CG
chrIV 984949 984949 G
chrIV 984960 984960 C
chrIV 985023 985023 T
chrIV 985031 985031 T
chrIV 985035 985035 C
chrIV 985075 985075 AT
chrIV 985083 985083 AT
chrIV 985100 985100 CG
chrIV 985143 985143 AT
chrIV 985150 985150 CG
chrIV 985158 985158 AT
chrIV 985173 985173 A
chrIV 985179 985179 A
chrIV 985224 985224 AT
chrIV 985231 985231 CG
chrIV 985258 985258 AT
chrIV 985283 985283 AT
chrIV 985295 985295 CG
chrIV 985350 985350 CG
chrIV 985383 985383 AT
chrIV 985407 985407 C
chrIV 985423 985423 AT
chrIV 985501 985501 CG
chrIV 985521 985521 CG
chrIV 985563 985563 G
chrIV 985569 985569 A
chrIV 985572 985572 C
chrIV 985585 985585 C
chrIV 985614 985614 AT
chrIV 985615 985615 AT
chrIV 985626 985626 AT
chrIV 985629 985629 CG
chrIV 985630 985630 AT
chrIV 985640 985640 AT
chrIV 985641 985641 CG
chrIV 985650 985650 T
chrIV 985689 985689 G
chrIV 985692 985692 C
chrIV 985702 985702 C
chrIV 985716 985716 T
chrIV 985718 985718 G
chrIV 985719 985719 T
chrIV 985723 985723 G
chrIV 985734 985734 T
chrIV 985755 985755 AT
chrIV 985773 985773 AT
chrIV 985776 985776 AT
chrIV 985782 985782 T
chrIV 985788 985788 CG
chrIV 985791 985791 CG
chrIV 985797 985797 AT
chrIV 985800 985800 CG
chrIV 985803 985803 T
chrIV 985809 985809 CG
chrIV 985819 985819 AT
chrIV 985825 985825 G
chrIV 985885 985885 AT
chrIV 985887 985887 A
chrIV 985896 985896 CG
chrIV 985917 985917 CG
chrIV 985923 985923 AT
chrIV 985939 985939 CG
chrIV 985941 985941 T
chrIV 985944 985944 A
chrIV 985971 985971 T
chrIV 985977 985977 T
chrIV 985984 985984 A
chrIV 986001 986001 T
chrIV 986003 986003 A
chrIV 986007 986007 A
chrIV 986010 986010 T
chrIV 986021 986021 G
chrIV 986022 986022 A
chrIV 986031 986031 CGT
chrIV 986051 986051 AT
chrIV 986052 986052 AT
chrIV 986080 986080 AT
chrIV 986088 986088 CG
chrIV 986089 986089 AT
chrIV 986094 986094 AT
chrIV 986103 986103 CG
chrIV 986106 986106 AT
chrIV 986122 986122 C
chrIV 986127 986127 A
chrIV 986136 986136 A
chrIV 986139 986139 T
chrIV 986167 986167 C
chrIV 986170 986170 T
chrIV 986193 986193 AT
chrIV 986216 986216 A
chrIV 986217 986217 A
chrIV 986223 986223 G
chrIV 986229 986229 T
chrIV 986241 986241 CG
chrIV 986244 986244 AT
chrIV 986250 986250 AT
chrIV 986256 986256 CG
chrIV 986334 986334 T
chrIV 986340 986340 CGT
chrIV 986349 986349 CG
chrIV 986358 986358 A
chrIV 986364 986364 C
chrIV 986367 986367 G
chrIV 986388 986388 C
chrIV 986389 986389 C
chrIV 986394 986394 C
chrIV 986397 986397 C
chrIV 986403 986403 CG
chrIV 986406 986406 AT
chrIV 986421 986421 CG
chrIV 986424 986424 CG
chrIV 986433 986433 A
chrIV 986442 986442 T
chrIV 986454 986454 G
chrIV 986487 986487 ACT
chrIV 986490 986490 A
chrIV 986491 986491 T
chrIV 986496 986496 A
chrIV 986514 986514 G
chrIV 986515 986515 A
chrIV 986517 986517 A
chrIV 986543 986543 CG
chrIV 986550 986550 AT
chrIV 986552 986552 CG
chrIV 986556 986556 AT
chrIV 986589 986589 T
chrIV 986590 986590 C
chrIV 986591 986591 T
chrIV 986594 986594 T
chrIV 986628 986628 T
chrIV 986631 986631 CGT
chrIV 986634 986634 A
chrIV 986671 986671 CG
chrIV 986697 986697 AT
chrIV 986699 986699 AT
chrIV 986717 986717 A
chrIV 986718 986718 C
chrIV 986721 986721 C
chrIV 986745 986745 C
chrIV 986757 986757 AT
chrIV 986788 986788 T
chrIV 986789 986789 A
chrIV 986790 986790 T
chrIV 986791 986791 ACT
chrIV 986792 986792 ACT
chrIV 986793 986793 ACG
chrIV 986794 986794 ACT
chrIV 986795 986795 ACT
chrIV 986796 986796 ACG
chrIV 986797 986797 CGT
chrIV 986805 986805 G
chrIV 986808 986808 CG
chrIV 986810 986810 G
chrIV 986812 986812 C
chrIV 986814 986814 CG
chrIV 986817 986817 AC
chrIV 986818 986818 C
chrIV 986819 986819 A
chrIV 986821 986821 CG
chrIV 986826 986826 AT
chrIV 986827 986827 CG
chrIV 986835 986835 G
chrIV 986840 986840 T
chrIV 986841 986841 AT
chrIV 986844 986844 CG
chrIV 986848 986848 A
chrIV 986854 986854 A
chrIV 986857 986857 CG
chrIV 986860 986860 C
chrIV 986861 986861 A
chrIV 986862 986862 AT
chrIV 986875 986875 C
chrIV 986878 986878 G
chrIV 986880 986880 A
chrIV 986881 986881 GT
chrIV 986882 986882 C
chrIV 986891 986891 AT
chrIV 986903 986903 CG
chrIV 986904 986904 A
chrIV 986905 986905 AT
chrIV 986906 986906 G
chrIV 986908 986908 CG
chrIV 986910 986910 A
chrIV 986911 986911 AC
chrIV 986916 986916 A
chrIV 986923 986923 T
chrIV 986924 986924 A
chrIV 986934 986934 T
chrIV 986936 986936 G
chrIV 986948 986948 C
chrIV 986949 986949 A
chrIV 986957 986957 G
chrIV 986959 986959 ACT
chrIV 986971 986971 CG
chrIV 986973 986973 C
chrIV 986978 986978 CG
chrIV 986998 986998 CG
chrIV 987006 987006 A
chrIV 987011 987011 C
chrIV 987012 987012 C
chrIV 987013 987013 AT
chrIV 987015 987015 A
chrIV 987019 987019 CG
chrIV 987020 987020 G
chrIV 987021 987021 ACG
chrIV 987024 987024 T
chrIV 987025 987025 G
chrIV 987031 987031 T
chrIV 987037 987037 ACGT
chrIV 987041 987041 A
chrIV 987053 987053 C
chrIV 987055 987055 CG
chrIV 987056 987056 AGT
chrIV 987057 987057 C
chrIV 987058 987058 A
chrIV 987059 987059 G
chrIV 987060 987060 A
chrIV 987061 987061 T
chrIV 987062 987062 G
chrIV 987063 987063 C
chrIV 987064 987064 G
chrIV 987065 987065 T
chrIV 987066 987066 G
chrIV 987067 987067 CG
chrIV 987076 987076 ACGT
chrIV 987077 987077 A
chrIV 987078 987078 A
chrIV 987083 987083 AT
chrIV 987084 987084 ACT
chrIV 987085 987085 AT
chrIV 987087 987087 A
chrIV 987107 987107 AT
chrIV 987108 987108 CG
chrIV 987112 987112 G
chrIV 987115 987115 CG
chrIV 987116 987116 AT
chrIV 987121 987121 C
chrIV 987122 987122 AGT
chrIV 987123 987123 G
chrIV 987124 987124 C
chrIV 987126 987126 AC
chrIV 987127 987127 AT
chrIV 987128 987128 AT
chrIV 987130 987130 AT
chrIV 987131 987131 ACT
chrIV 987132 987132 ACGT
chrIV 987133 987133 AGT
chrIV 987134 987134 AGT
chrIV 987135 987135 CT
chrIV 987136 987136 C
chrIV 987141 987141 A
chrIV 987142 987142 GT
chrIV 987143 987143 CG
chrIV 987144 987144 ACG
chrIV 987145 987145 CG
chrIV 987146 987146 AT
chrIV 987147 987147 ACG
chrIV 987148 987148 ACG
chrIV 987149 987149 CGT
chrIV 987155 987155 A
chrIV 987158 987158 GT
chrIV 987159 987159 G
chrIV 987160 987160 T
chrIV 987162 987162 A
chrIV 987163 987163 A
chrIV 987164 987164 A
chrIV 987166 987166 GT
chrIV 987167 987167 GT
chrIV 987169 987169 AG
chrIV 987170 987170 T
chrIV 987171 987171 AC
chrIV 987172 987172 G
chrIV 987173 987173 G
chrIV 987175 987175 C
chrIV 987179 987179 C
chrIV 987180 987180 G
chrIV 987181 987181 T
chrIV 987182 987182 A
chrIV 987183 987183 AT
chrIV 987188 987188 AT
chrIV 987189 987189 GT
chrIV 987191 987191 CG
chrIV 987192 987192 AT
chrIV 987194 987194 C
chrIV 987195 987195 A
chrIV 987196 987196 CG
chrIV 987197 987197 AC
chrIV 987198 987198 GT
chrIV 987199 987199 G
chrIV 987200 987200 G
chrIV 987203 987203 G
chrIV 987204 987204 AC
chrIV 987205 987205 G
chrIV 987206 987206 C
chrIV 987207 987207 CGT
chrIV 987209 987209 AC
chrIV 987210 987210 T
chrIV 987211 987211 A
chrIV 987212 987212 CG
chrIV 987213 987213 GT
chrIV 987214 987214 AT
chrIV 987215 987215 AC
chrIV 987216 987216 C
chrIV 987217 987217 G
chrIV 987218 987218 C
chrIV 987219 987219 G
chrIV 987220 987220 T
chrIV 987221 987221 CGT
chrIV 987222 987222 ACGT
chrIV 987223 987223 GT
chrIV 987224 987224 CG
chrIV 987225 987225 A
chrIV 987226 987226 GT
chrIV 987230 987230 AT
chrIV 987231 987231 ACGT
chrIV 987232 987232 AT
chrIV 987234 987234 CT
chrIV 987235 987235 AT
chrIV 987236 987236 CGT
chrIV 987237 987237 G
chrIV 987238 987238 AT
chrIV 987239 987239 CG
chrIV 987240 987240 AT
chrIV 987241 987241 A
chrIV 987244 987244 ACGT
chrIV 987245 987245 C
chrIV 987246 987246 ACT
chrIV 987248 987248 CG
chrIV 987250 987250 ACGT
chrIV 987251 987251 ACT
chrIV 987252 987252 CG
chrIV 987253 987253 C
chrIV 987254 987254 A
chrIV 987256 987256 C
chrIV 987257 987257 A
chrIV 987260 987260 ACGT
chrIV 987261 987261 CG
chrIV 987262 987262 CG
chrIV 987266 987266 T
chrIV 987268 987268 AT
chrIV 987269 987269 G
chrIV 987270 987270 G
chrIV 987275 987275 AT
chrIV 987283 987283 AT
chrIV 987303 987303 C
chrIV 987306 987306 T
chrIV 987307 987307 CT
chrIV 987308 987308 C
chrIV 987310 987310 AT
chrIV 987322 987322 ACGT
chrIV 987324 987324 CG
chrIV 987332 987332 T
chrIV 987333 987333 CG
chrIV 987345 987345 CG
chrIV 987346 987346 G
chrIV 987347 987347 GT
chrIV 987348 987348 A
chrIV 987349 987349 C
chrIV 987357 987357 AT
chrIV 987358 987358 AT
chrIV 987365 987365 T
chrIV 987370 987370 ACGT
chrIV 987371 987371 AT
chrIV 987373 987373 CG
chrIV 987375 987375 CG
chrIV 987376 987376 AT
chrIV 987377 987377 A
chrIV 987378 987378 CG
chrIV 987390 987390 T
chrIV 987399 987399 G
chrIV 987400 987400 ACT
chrIV 987401 987401 AT
chrIV 987403 987403 CG
chrIV 987406 987406 CG
chrIV 987419 987419 A
chrIV 987420 987420 T
chrIV 987421 987421 G
chrIV 987424 987424 C
chrIV 987427 987427 T
chrIV 987433 987433 T
chrIV 987437 987437 CG
chrIV 987440 987440 AT
chrIV 987441 987441 AT
chrIV 987446 987446 CG
chrIV 987454 987454 G
chrIV 987455 987455 A
chrIV 987460 987460 C
chrIV 987462 987462 A
chrIV 987463 987463 C
chrIV 987464 987464 AG
chrIV 987467 987467 G
chrIV 987469 987469 CG
chrIV 987471 987471 CG
chrIV 987473 987473 CG
chrIV 987476 987476 C
chrIV 987484 987484 ACGT
chrIV 987485 987485 ACGT
chrIV 987486 987486 ACGT
chrIV 987487 987487 AGT
chrIV 987488 987488 ACGT
chrIV 987489 987489 ACGT
chrIV 987490 987490 AGT
chrIV 987491 987491 T
chrIV 987492 987492 AT
chrIV 987493 987493 AT
chrIV 987524 987524 AT
chrIV 987536 987536 CG
chrIV 987555 987555 A
chrIV 987557 987557 G
chrIV 987560 987560 CG
chrIV 987563 987563 CGT
chrIV 987564 987564 AT
chrIV 987566 987566 G
chrIV 987567 987567 T
chrIV 987568 987568 G
chrIV 987573 987573 C
chrIV 987574 987574 G
chrIV 987576 987576 C
chrIV 987578 987578 G
chrIV 987606 987606 C
chrIV 987612 987612 C
chrIV 987615 987615 T
chrIV 987639 987639 AT
chrIV 987663 987663 T
chrIV 987686 987686 A
chrIV 987689 987689 G
chrIV 987717 987717 AT
chrIV 987720 987720 AT
chrIV 987729 987729 T
chrIV 987734 987734 G
chrIV 987750 987750 CG
chrIV 987753 987753 AT
chrIV 987762 987762 A
chrIV 987768 987768 C
chrIV 987776 987776 T
chrIV 987789 987789 T
chrIV 987791 987791 G
chrIV 987804 987804 T
chrIV 987805 987805 AT
chrIV 987825 987825 AT
chrIV 987827 987827 C
chrIV 987834 987834 CG
chrIV 987835 987835 AT
chrIV 987840 987840 G
chrIV 987846 987846 CG
chrIV 987849 987849 AT
chrIV 987853 987853 AT
chrIV 987863 987863 CG
chrIV 987876 987876 T
chrIV 987882 987882 C
chrIV 987885 987885 G
chrIV 987888 987888 T
chrIV 987900 987900 CG
chrIV 987924 987924 CG
chrIV 987936 987936 CG
chrIV 987945 987945 ACG
chrIV 987951 987951 CG
chrIV 987953 987953 CG
chrIV 987954 987954 CG
chrIV 987963 987963 ACGT
chrIV 988017 988017 CG
chrIV 988058 988058 G
chrIV 988080 988080 G
chrIV 988089 988089 T
chrIV 988098 988098 A
chrIV 988101 988101 C
chrIV 988103 988103 C
chrIV 988122 988122 G
chrIV 988138 988138 T
chrIV 988143 988143 CG
chrIV 988148 988148 ACT
chrIV 988149 988149 A
chrIV 988182 988182 T
chrIV 988185 988185 A
chrIV 988200 988200 A
chrIV 988207 988207 AT
chrIV 988209 988209 C
chrIV 988226 988226 G
chrIV 988227 988227 T
chrIV 988230 988230 T
chrIV 988241 988241 A
chrIV 988242 988242 A
chrIV 988271 988271 G
chrIV 988284 988284 AT
chrIV 988287 988287 AT
chrIV 988293 988293 AT
chrIV 988328 988328 CG
chrIV 988342 988342 G
chrIV 988365 988365 CG
chrIV 988368 988368 CG
chrIV 988374 988374 AT
chrIV 988403 988403 G
chrIV 988410 988410 C
chrIV 988413 988413 A
chrIV 988422 988422 T
chrIV 988428 988428 G
chrIV 988437 988437 C
chrIV 988461 988461 AT
chrIV 988465 988465 C
chrIV 988474 988474 CG
chrIV 988479 988479 A
chrIV 988494 988494 AT
chrIV 988509 988509 G
chrIV 988537 988537 C
chrIV 988538 988538 AT
chrIV 988554 988554 AT
chrIV 988560 988560 AT
chrIV 988561 988561 A
chrIV 988566 988566 T
chrIV 988572 988572 G
chrIV 988593 988593 T
chrIV 988595 988595 G
chrIV 988608 988608 C
chrIV 988652 988652 AT
chrIV 988656 988656 A
chrIV 988659 988659 A
chrIV 988662 988662 AT
chrIV 988693 988693 CG
chrIV 988710 988710 G
chrIV 988756 988756 T
chrIV 988773 988773 G
chrIV 988781 988781 C
chrIV 988821 988821 AT
chrIV 988825 988825 CG
chrIV 988833 988833 G
chrIV 988879 988879 AT
chrIV 988887 988887 CG
chrIV 988896 988896 AT
chrIV 988902 988902 CG
chrIV 988908 988908 ACGT
chrIV 988910 988910 A
chrIV 988947 988947 G
chrIV 988950 988950 A
chrIV 988968 988968 A
chrIV 989051 989051 A
chrIV 989052 989052 G
chrIV 989057 989057 T
chrIV 989064 989064 C
chrIV 989100 989100 CG
chrIV 989106 989106 CG
chrIV 989110 989110 G
chrIV 989127 989127 A
chrIV 989130 989130 A
chrIV 989181 989181 CG
chrIV 989183 989183 AT
chrIV 989225 989225 AT
chrIV 989228 989228 AT
chrIV 989235 989235 AT
chrIV 989248 989248 T
chrIV 989279 989279 CG
chrIV 989284 989284 CG
chrIV 989302 989302 AT
chrIV 989304 989304 AT
chrIV 989318 989318 C
chrIV 989349 989349 AT
chrIV 989358 989358 CG
chrIV 989363 989363 CG
chrIV 989369 989369 AT
chrIV 989382 989382 A
chrIV 989400 989400 AT
chrIV 989405 989405 CG
chrIV 989410 989410 AT
chrIV 989415 989415 G
chrIV 989420 989420 T
chrIV 989422 989422 G
chrIV 989427 989427 T
chrIV 989451 989451 CG
chrIV 989497 989497 A
chrIV 989510 989510 AT
chrIV 989517 989517 CG
chrIV 989520 989520 AT
chrIV 989523 989523 AT
chrIV 989529 989529 A
chrIV 989534 989534 AT
chrIV 989541 989541 T
chrIV 989561 989561 CG
chrIV 989567 989567 CG
chrIV 989595 989595 AT
chrIV 989670 989670 CG
chrIV 989715 989715 T
chrIV 989724 989724 CG
chrIV 989736 989736 A
chrIV 989742 989742 G
chrIV 989757 989757 T
chrIV 989775 989775 AT
chrIV 989889 989889 CG
chrIV 989893 989893 T
chrIV 989894 989894 G
chrIV 989969 989969 AT
chrIV 990027 990027 CG
chrIV 990030 990030 AT
chrIV 990059 990059 AT
chrIV 990087 990087 T
chrIV 990088 990088 GT
chrIV 990089 990089 T
chrIV 990090 990090 T
chrIV 990098 990098 A
chrIV 990099 990099 AC
chrIV 990100 990100 ACGT
chrIV 990101 990101 T
chrIV 990104 990104 C
chrIV 990156 990156 AT
chrIV 990174 990174 AT
chrIV 990180 990180 CG
chrIV 990186 990186 CG
chrIV 990201 990201 CG
chrIV 990207 990207 T
chrIV 990240 990240 CG
chrIV 990258 990258 C
chrIV 990306 990306 ACGT
chrIV 990452 990452 CG
chrIV 990464 990464 AT
chrIV 990516 990516 C
chrIV 990517 990517 G
chrIV 990518 990518 A
chrIV 990520 990520 T
chrIV 990525 990525 G
chrIV 990526 990526 AG
chrIV 990530 990530 T
chrIV 990540 990540 AT
chrIV 990573 990573 CG
chrIV 990589 990589 AT
chrIV 990598 990598 CG
chrIV 990630 990630 AT
chrIV 990643 990643 CG
chrIV 990674 990674 CG
chrIV 990675 990675 C
chrIV 990684 990684 CG
chrIV 990705 990705 AT
chrIV 990809 990809 AT
chrIV 990901 990901 C
chrIV 990930 990930 CG
chrIV 990969 990969 AT
chrIV 990992 990992 T
chrIV 991011 991011 CG
chrIV 991017 991017 CG
chrIV 991020 991020 CG
chrIV 991037 991037 CG
chrIV 991048 991048 G
chrIV 991060 991060 T
chrIV 991066 991066 C
chrIV 991130 991130 A
chrIV 991225 991225 AT
chrIV 991232 991232 G
chrIV 991240 991240 G
chrIV 991243 991243 T
chrIV 991259 991259 ACT
chrIV 991282 991282 CG
chrIV 991359 991359 A
chrIV 991371 991371 C
chrIV 991387 991387 G
chrIV 991390 991390 C
chrIV 991414 991414 CG
chrIV 991420 991420 AT
chrIV 991426 991426 AT
chrIV 991442 991442 CG
chrIV 991467 991467 AT
chrIV 991485 991485 C
chrIV 991488 991488 C
chrIV 991513 991513 T
chrIV 991522 991522 A
chrIV 991534 991534 T
chrIV 991579 991579 G
chrIV 991581 991581 T
chrIV 991585 991585 G
chrIV 991612 991612 T
chrIV 991624 991624 A
chrIV 991629 991629 A
chrIV 991663 991663 AT
chrIV 991683 991683 CG
chrIV 991717 991717 T
chrIV 991718 991718 CG
chrIV 991720 991720 T
chrIV 991721 991721 G
chrIV 991739 991739 G
chrIV 991754 991754 T
chrIV 991768 991768 A
chrIV 991783 991783 A
chrIV 991790 991790 AT
chrIV 991805 991805 AT
chrIV 991810 991810 A
chrIV 991828 991828 CG
chrIV 991834 991834 C
chrIV 991840 991840 C
chrIV 991842 991842 C
chrIV 991843 991843 A
chrIV 991876 991876 T
chrIV 991969 991969 AT
chrIV 992033 992033 CG
chrIV 992051 992051 AT
chrIV 992093 992093 T
chrIV 992099 992099 T
chrIV 992101 992101 T
chrIV 992113 992113 AT
chrIV 992115 992115 AT
chrIV 992116 992116 AT
chrIV 992117 992117 AT
chrIV 992122 992122 C
chrIV 992123 992123 CT
chrIV 992124 992124 G
chrIV 992130 992130 T
chrIV 992141 992141 A
chrIV 992149 992149 AT
chrIV 992150 992150 AT
chrIV 992197 992197 A
chrIV 992205 992205 G
chrIV 992209 992209 A
chrIV 992210 992210 A
chrIV 992213 992213 A
chrIV 992218 992218 AT
chrIV 992222 992222 AT
chrIV 992229 992229 CG
chrIV 992230 992230 AT
chrIV 992231 992231 A
chrIV 992247 992247 AT
chrIV 992249 992249 G
chrIV 992264 992264 CG
chrIV 992268 992268 AC
chrIV 992269 992269 AT
chrIV 992270 992270 G
chrIV 992278 992278 T
chrIV 992297 992297 GT
chrIV 992298 992298 C
chrIV 992300 992300 CT
chrIV 992301 992301 AG
chrIV 992302 992302 ACT
chrIV 992303 992303 AGT
chrIV 992304 992304 ACG
chrIV 992305 992305 CGT
chrIV 992306 992306 AGT
chrIV 992307 992307 AGT
chrIV 992308 992308 CGT
chrIV 992309 992309 A
chrIV 992311 992311 G
chrIV 992312 992312 A
chrIV 992313 992313 G
chrIV 992314 992314 AT
chrIV 992315 992315 GT
chrIV 992317 992317 ACT
chrIV 992318 992318 AT
chrIV 992319 992319 AT
chrIV 992320 992320 CG
chrIV 992321 992321 A
chrIV 992322 992322 CG
chrIV 992323 992323 CGT
chrIV 992324 992324 G
chrIV 992325 992325 AT
chrIV 992326 992326 AG
chrIV 992328 992328 AT
chrIV 992329 992329 T
chrIV 992330 992330 AC
chrIV 992331 992331 G
chrIV 992332 992332 G
chrIV 992334 992334 CG
chrIV 992338 992338 C
chrIV 992339 992339 G
chrIV 992340 992340 T
chrIV 992341 992341 A
chrIV 992342 992342 AT
chrIV 992343 992343 G
chrIV 992347 992347 AT
chrIV 992348 992348 GT
chrIV 992350 992350 CG
chrIV 992351 992351 AT
chrIV 992353 992353 C
chrIV 992354 992354 A
chrIV 992355 992355 G
chrIV 992356 992356 AC
chrIV 992357 992357 CGT
chrIV 992358 992358 G
chrIV 992359 992359 G
chrIV 992362 992362 G
chrIV 992363 992363 AC
chrIV 992364 992364 G
chrIV 992365 992365 A
chrIV 992366 992366 CGT
chrIV 992368 992368 C
chrIV 992370 992370 AT
chrIV 992371 992371 CG
chrIV 992373 992373 AT
chrIV 992374 992374 AC
chrIV 992375 992375 C
chrIV 992376 992376 CG
chrIV 992377 992377 C
chrIV 992378 992378 G
chrIV 992379 992379 T
chrIV 992380 992380 CGT
chrIV 992381 992381 ACGT
chrIV 992382 992382 GT
chrIV 992383 992383 CG
chrIV 992384 992384 A
chrIV 992385 992385 GT
chrIV 992389 992389 AT
chrIV 992390 992390 ACGT
chrIV 992391 992391 AT
chrIV 992393 992393 CT
chrIV 992394 992394 AT
chrIV 992395 992395 CGT
chrIV 992396 992396 G
chrIV 992397 992397 AT
chrIV 992398 992398 CG
chrIV 992399 992399 AT
chrIV 992403 992403 CGT
chrIV 992404 992404 CG
chrIV 992405 992405 ACT
chrIV 992407 992407 CG
chrIV 992409 992409 ACGT
chrIV 992415 992415 C
chrIV 992416 992416 A
chrIV 992419 992419 AGT
chrIV 992420 992420 CG
chrIV 992421 992421 G
chrIV 992427 992427 AT
chrIV 992428 992428 CG
chrIV 992429 992429 G
chrIV 992434 992434 AT
chrIV 992442 992442 AT
chrIV 992462 992462 C
chrIV 992465 992465 T
chrIV 992466 992466 CT
chrIV 992467 992467 C
chrIV 992469 992469 AT
chrIV 992481 992481 ACGT
chrIV 992483 992483 CG
chrIV 992491 992491 T
chrIV 992492 992492 CG
chrIV 992504 992504 CG
chrIV 992505 992505 G
chrIV 992506 992506 GT
chrIV 992507 992507 A
chrIV 992508 992508 C
chrIV 992516 992516 AT
chrIV 992517 992517 AT
chrIV 992524 992524 T
chrIV 992529 992529 ACGT
chrIV 992530 992530 AT
chrIV 992532 992532 CG
chrIV 992534 992534 CG
chrIV 992535 992535 AT
chrIV 992536 992536 A
chrIV 992537 992537 CG
chrIV 992549 992549 T
chrIV 992558 992558 G
chrIV 992559 992559 ACT
chrIV 992560 992560 AT
chrIV 992562 992562 CG
chrIV 992565 992565 CG
chrIV 992578 992578 A
chrIV 992579 992579 T
chrIV 992580 992580 G
chrIV 992583 992583 C
chrIV 992586 992586 T
chrIV 992592 992592 T
chrIV 992596 992596 CG
chrIV 992599 992599 AT
chrIV 992600 992600 AT
chrIV 992605 992605 CG
chrIV 992621 992621 A
chrIV 992622 992622 C
chrIV 992623 992623 AG
chrIV 992628 992628 CG
chrIV 992630 992630 CG
chrIV 992632 992632 CG
chrIV 992635 992635 C
chrIV 992639 992639 T
chrIV 992640 992640 GT
chrIV 992641 992641 A
chrIV 992642 992642 T
chrIV 992643 992643 ACGT
chrIV 992644 992644 ACGT
chrIV 992645 992645 ACGT
chrIV 992646 992646 ACGT
chrIV 992647 992647 ACGT
chrIV 992648 992648 ACGT
chrIV 992649 992649 ACGT
chrIV 992650 992650 AC
chrIV 992651 992651 ACGT
chrIV 992652 992652 CG
chrIV 992653 992653 CG
chrIV 992654 992654 AT
chrIV 992655 992655 C
chrIV 992657 992657 A
chrIV 992658 992658 C
chrIV 992659 992659 A
chrIV 992671 992671 T
chrIV 992673 992673 T
chrIV 992674 992674 G
chrIV 992675 992675 T
chrIV 992676 992676 CG
chrIV 992677 992677 A
chrIV 992678 992678 GT
chrIV 992683 992683 T
chrIV 992684 992684 G
chrIV 992687 992687 G
chrIV 992688 992688 A
chrIV 992690 992690 CG
chrIV 992691 992691 G
chrIV 992692 992692 G
chrIV 992693 992693 C
chrIV 992694 992694 G
chrIV 992703 992703 A
chrIV 992704 992704 A
chrIV 992706 992706 CG
chrIV 992714 992714 ACGT
chrIV 992717 992717 CG
chrIV 992720 992720 CG
chrIV 992721 992721 A
chrIV 992731 992731 AT
chrIV 992732 992732 CG
chrIV 992734 992734 AT
chrIV 992738 992738 CG
chrIV 992743 992743 AT
chrIV 992820 992820 A
chrIV 992821 992821 C
chrIV 992822 992822 CT
chrIV 992823 992823 A
chrIV 992824 992824 G
chrIV 992825 992825 T
chrIV 992826 992826 ACG
chrIV 992827 992827 AG
chrIV 992828 992828 ACT
chrIV 992829 992829 AC
chrIV 992830 992830 ACT
chrIV 992831 992831 C
chrIV 992903 992903 ACGT
chrIV 992904 992904 ACGT
chrIV 992905 992905 CG
chrIV 992906 992906 CG
chrIV 992907 992907 C
chrIV 992908 992908 AT
chrIV 992909 992909 C
chrIV 992910 992910 ACGT
chrIV 992911 992911 ACT
chrIV 992912 992912 A
chrIV 1017196 1017196 A
chrIV 1017197 1017197 T
chrIV 1017203 1017203 A
chrIV 1017204 1017204 T
chrIV 1017214 1017214 A
chrIV 1017245 1017245 A
chrIV 1017247 1017247 G
chrIV 1017272 1017272 AT
chrIV 1017281 1017281 AT
chrIV 1017282 1017282 CG
chrIV 1017284 1017284 A
chrIV 1017285 1017285 A
chrIV 1017286 1017286 T
chrIV 1023130 1023130 C
chrIV 1023131 1023131 CGT
chrIV 1023132 1023132 AG
chrIV 1023133 1023133 C
chrIV 1023134 1023134 AGT
chrIV 1023135 1023135 CGT
chrIV 1023136 1023136 CGT
chrIV 1023138 1023138 T
chrIV 1023144 1023144 A
chrIV 1023146 1023146 A
chrIV 1023151 1023151 G
chrIV 1023153 1023153 A
chrIV 1023154 1023154 CG
chrIV 1023156 1023156 G
chrIV 1023159 1023159 C
chrIV 1023160 1023160 C
chrIV 1023164 1023164 A
chrIV 1023174 1023174 T
chrIV 1023175 1023175 T
chrIV 1023176 1023176 AT
chrIV 1023177 1023177 A
chrIV 1023178 1023178 G
chrIV 1023179 1023179 G
chrIV 1023180 1023180 C
chrIV 1023181 1023181 T
chrIV 1023183 1023183 C
chrIV 1023184 1023184 CG
chrIV 1023186 1023186 C
chrIV 1023187 1023187 A
chrIV 1023190 1023190 C
chrIV 1023192 1023192 G
chrIV 1023195 1023195 C
chrIV 1023198 1023198 T
chrIV 1023202 1023202 CG
chrIV 1023208 1023208 C
chrIV 1023211 1023211 T
chrIV 1023212 1023212 T
chrIV 1023213 1023213 T
chrIV 1023214 1023214 C
chrIV 1023215 1023215 AC
chrIV 1023217 1023217 C
chrIV 1023219 1023219 GT
chrIV 1023220 1023220 G
chrIV 1023221 1023221 A
chrIV 1023222 1023222 C
chrIV 1023223 1023223 A
chrIV 1023224 1023224 G
chrIV 1023226 1023226 A
chrIV 1023227 1023227 C
chrIV 1023228 1023228 AC
chrIV 1023229 1023229 AT
chrIV 1023238 1023238 G
chrIV 1023239 1023239 CG
chrIV 1023245 1023245 CG
chrIV 1023248 1023248 AT
chrIV 1023252 1023252 C
chrIV 1023267 1023267 A
chrIV 1023269 1023269 AT
chrIV 1023273 1023273 AT
chrIV 1023277 1023277 C
chrIV 1023278 1023278 G
chrIV 1023284 1023284 CG
chrIV 1023293 1023293 AT
chrIV 1023294 1023294 G
chrIV 1023305 1023305 A
chrIV 1023308 1023308 T
chrIV 1023316 1023316 T
chrIV 1023325 1023325 T
chrIV 1023326 1023326 C
chrIV 1023327 1023327 A
chrIV 1023329 1023329 AT
chrIV 1023330 1023330 C
chrIV 1023336 1023336 C
chrIV 1023341 1023341 C
chrIV 1023342 1023342 A
chrIV 1023343 1023343 A
chrIV 1023348 1023348 A
chrIV 1023349 1023349 GT
chrIV 1023350 1023350 G
chrIV 1023351 1023351 G
chrIV 1023353 1023353 AT
chrIV 1023357 1023357 G
chrIV 1023365 1023365 CG
chrIV 1023368 1023368 A
chrIV 1023369 1023369 AC
chrIV 1023370 1023370 CT
chrIV 1023377 1023377 G
chrIV 1023379 1023379 C
chrIV 1023382 1023382 G
chrIV 1023392 1023392 AT
chrIV 1023398 1023398 A
chrIV 1023408 1023408 A
chrIV 1023413 1023413 A
chrIV 1023414 1023414 T
chrIV 1023416 1023416 AG
chrIV 1023417 1023417 T
chrIV 1023422 1023422 ACG
chrIV 1023423 1023423 T
chrIV 1023424 1023424 G
chrIV 1023426 1023426 CG
chrIV 1023427 1023427 CG
chrIV 1023428 1023428 CG
chrIV 1023431 1023431 AT
chrIV 1023441 1023441 CG
chrIV 1023443 1023443 AT
chrIV 1023445 1023445 A
chrIV 1023446 1023446 C
chrIV 1023448 1023448 C
chrIV 1023449 1023449 CG
chrIV 1023452 1023452 A
chrIV 1023460 1023460 AT
chrIV 1023472 1023472 T
chrIV 1023473 1023473 A
chrIV 1023478 1023478 ACGT
chrIV 1023479 1023479 ACGT
chrIV 1023480 1023480 AGT
chrIV 1023481 1023481 ACGT
chrIV 1023482 1023482 ACG
chrIV 1023483 1023483 ACT
chrIV 1023484 1023484 AG
chrIV 1023485 1023485 A
chrIV 1023487 1023487 C
chrIV 1038680 1038680 C
chrIV 1038681 1038681 C
chrIV 1038686 1038686 T
chrIV 1038694 1038694 A
chrIV 1072075 1072075 A
chrIV 1072087 1072087 A
chrIV 1072114 1072114 A
chrIV 1072129 1072129 G
chrIV 1072135 1072135 A
chrIV 1075465 1075465 C
chrIV 1075466 1075466 T
chrIV 1075467 1075467 T
chrIV 1075468 1075468 A
chrIV 1075546 1075546 G
chrIV 1075547 1075547 A
chrIV 1075548 1075548 C
chrIV 1087748 1087748 T
chrIV 1087749 1087749 A
chrIV 1087755 1087755 T
chrIV 1087757 1087757 G
chrIV 1087790 1087790 C
chrIV 1087829 1087829 T
chrIV 1087865 1087865 C
chrIV 1087886 1087886 G
chrIV 1087925 1087925 T
chrIV 1087970 1087970 G
chrIV 1088007 1088007 C
chrIV 1088012 1088012 C
chrIV 1088027 1088027 C
chrIV 1088038 1088038 G
chrIV 1088048 1088048 C
chrIV 1088072 1088072 C
chrIV 1088081 1088081 T
chrIV 1088087 1088087 T
chrIV 1088117 1088117 G
chrIV 1088126 1088126 T
chrIV 1088145 1088145 G
chrIV 1088168 1088168 G
chrIV 1088174 1088174 A
chrIV 1088234 1088234 C
chrIV 1088327 1088327 C
chrIV 1088375 1088375 C
chrIV 1088384 1088384 A
chrIV 1088411 1088411 G
chrIV 1088479 1088479 A
chrIV 1088482 1088482 C
chrIV 1088483 1088483 A
chrIV 1088528 1088528 C
chrIV 1088530 1088530 T
chrIV 1088540 1088540 C
chrIV 1088552 1088552 A
chrIV 1088564 1088564 A
chrIV 1088589 1088589 T
chrIV 1088603 1088603 G
chrIV 1088612 1088612 A
chrIV 1088633 1088633 G
chrIV 1088678 1088678 T
chrIV 1088725 1088725 A
chrIV 1088726 1088726 G
chrIV 1088756 1088756 G
chrIV 1088771 1088771 C
chrIV 1088815 1088815 C
chrIV 1088820 1088820 G
chrIV 1088821 1088821 G
chrIV 1088822 1088822 A
chrIV 1095364 1095364 C
chrIV 1095366 1095366 GT
chrIV 1095367 1095367 T
chrIV 1095368 1095368 T
chrIV 1095369 1095369 T
chrIV 1095376 1095376 T
chrIV 1095406 1095406 G
chrIV 1095407 1095407 A
chrIV 1095415 1095415 G
chrIV 1095456 1095456 A
chrIV 1095462 1095462 A
chrIV 1095463 1095463 CT
chrIV 1095464 1095464 C
chrIV 1095465 1095465 T
chrIV 1095757 1095757 A
chrIV 1095758 1095758 CT
chrIV 1095759 1095759 ACT
chrIV 1095760 1095760 ACG
chrIV 1095761 1095761 CGT
chrIV 1095762 1095762 CGT
chrIV 1095763 1095763 CGT
chrIV 1095764 1095764 ACG
chrIV 1095765 1095765 AGT
chrIV 1095766 1095766 ACG
chrIV 1095771 1095771 A
chrIV 1095777 1095777 G
chrIV 1095778 1095778 G
chrIV 1095782 1095782 T
chrIV 1095783 1095783 A
chrIV 1095788 1095788 C
chrIV 1095789 1095789 T
chrIV 1095790 1095790 AT
chrIV 1095791 1095791 C
chrIV 1095794 1095794 G
chrIV 1095797 1095797 C
chrIV 1095799 1095799 A
chrIV 1095800 1095800 AC
chrIV 1095801 1095801 T
chrIV 1095802 1095802 CG
chrIV 1095803 1095803 A
chrIV 1095804 1095804 G
chrIV 1095805 1095805 AC
chrIV 1095807 1095807 C
chrIV 1095808 1095808 G
chrIV 1095809 1095809 C
chrIV 1095810 1095810 G
chrIV 1095811 1095811 CGT
chrIV 1095812 1095812 G
chrIV 1095813 1095813 AC
chrIV 1095814 1095814 CG
chrIV 1095816 1095816 C
chrIV 1095817 1095817 T
chrIV 1095818 1095818 ACG
chrIV 1095819 1095819 CT
chrIV 1095820 1095820 A
chrIV 1095822 1095822 C
chrIV 1095830 1095830 G
chrIV 1095832 1095832 T
chrIV 1095834 1095834 T
chrIV 1095835 1095835 G
chrIV 1095836 1095836 T
chrIV 1095837 1095837 CG
chrIV 1095838 1095838 AT
chrIV 1095839 1095839 GT
chrIV 1095840 1095840 C
chrIV 1095841 1095841 T
chrIV 1095842 1095842 A
chrIV 1095844 1095844 T
chrIV 1095845 1095845 G
chrIV 1095848 1095848 G
chrIV 1095849 1095849 A
chrIV 1095851 1095851 CG
chrIV 1095852 1095852 G
chrIV 1095853 1095853 G
chrIV 1095854 1095854 C
chrIV 1095855 1095855 G
chrIV 1095864 1095864 A
chrIV 1095865 1095865 A
chrIV 1095867 1095867 A
chrIV 1095870 1095870 T
chrIV 1095875 1095875 ACGT
chrIV 1095876 1095876 A
chrIV 1095878 1095878 CG
chrIV 1095880 1095880 A
chrIV 1095881 1095881 CGT
chrIV 1095882 1095882 A
chrIV 1095885 1095885 T
chrIV 1095889 1095889 A
chrIV 1095890 1095890 AT
chrIV 1095892 1095892 CG
chrIV 1095893 1095893 AT
chrIV 1095894 1095894 A
chrIV 1095895 1095895 AT
chrIV 1095898 1095898 A
chrIV 1095899 1095899 A
chrIV 1095905 1095905 AT
chrIV 1095908 1095908 AT
chrIV 1095909 1095909 ACG
chrIV 1095910 1095910 CG
chrIV 1095915 1095915 A
chrIV 1095918 1095918 C
chrIV 1095919 1095919 AT
chrIV 1095921 1095921 A
chrIV 1095922 1095922 A
chrIV 1095923 1095923 AT
chrIV 1095924 1095924 T
chrIV 1095926 1095926 A
chrIV 1095927 1095927 CGT
chrIV 1095928 1095928 CG
chrIV 1095929 1095929 ACT
chrIV 1095932 1095932 G
chrIV 1095933 1095933 G
chrIV 1095934 1095934 A
chrIV 1095935 1095935 T
chrIV 1095936 1095936 A
chrIV 1095937 1095937 T
chrIV 1095938 1095938 T
chrIV 1095941 1095941 AT
chrIV 1095942 1095942 AT
chrIV 1095943 1095943 AT
chrIV 1095944 1095944 AC
chrIV 1095945 1095945 C
chrIV 1095946 1095946 G
chrIV 1095947 1095947 T
chrIV 1095948 1095948 G
chrIV 1095951 1095951 G
chrIV 1095953 1095953 C
chrIV 1095954 1095954 G
chrIV 1095955 1095955 T
chrIV 1095958 1095958 CT
chrIV 1095959 1095959 C
chrIV 1095960 1095960 G
chrIV 1095961 1095961 G
chrIV 1095962 1095962 CG
chrIV 1095963 1095963 T
chrIV 1095964 1095964 A
chrIV 1095965 1095965 C
chrIV 1095966 1095966 G
chrIV 1095967 1095967 T
chrIV 1095968 1095968 CG
chrIV 1095969 1095969 GT
chrIV 1095970 1095970 AC
chrIV 1095971 1095971 A
chrIV 1095972 1095972 C
chrIV 1095974 1095974 A
chrIV 1095976 1095976 G
chrIV 1095977 1095977 CG
chrIV 1095979 1095979 T
chrIV 1095980 1095980 AC
chrIV 1095981 1095981 ACGT
chrIV 1095982 1095982 AC
chrIV 1095983 1095983 G
chrIV 1095985 1095985 CG
chrIV 1095987 1095987 T
chrIV 1095988 1095988 CGT
chrIV 1095989 1095989 AC
chrIV 1095991 1095991 AT
chrIV 1095992 1095992 ACG
chrIV 1095993 1095993 AT
chrIV 1095994 1095994 CGT
chrIV 1095995 1095995 A
chrIV 1095996 1095996 A
chrIV 1095998 1095998 C
chrIV 1096000 1096000 T
chrIV 1096001 1096001 GT
chrIV 1096002 1096002 AC
chrIV 1096003 1096003 CGT
chrIV 1096004 1096004 ACGT
chrIV 1096005 1096005 G
chrIV 1096006 1096006 CG
chrIV 1096007 1096007 G
chrIV 1096008 1096008 AGT
chrIV 1096009 1096009 AG
chrIV 1096010 1096010 AGT
chrIV 1096011 1096011 T
chrIV 1096012 1096012 T
chrIV 1096013 1096013 AT
chrIV 1096014 1096014 A
chrIV 1096015 1096015 G
chrIV 1096016 1096016 AT
chrIV 1096017 1096017 C
chrIV 1096018 1096018 CT
chrIV 1096019 1096019 AT
chrIV 1096020 1096020 AC
chrIV 1096021 1096021 A
chrIV 1096022 1096022 AT
chrIV 1096023 1096023 ACG
chrIV 1096024 1096024 T
chrIV 1096025 1096025 A
chrIV 1096026 1096026 C
chrIV 1096027 1096027 G
chrIV 1096028 1096028 ACT
chrIV 1096030 1096030 AC
chrIV 1096031 1096031 ACGT
chrIV 1096032 1096032 AGT
chrIV 1096033 1096033 ACG
chrIV 1096034 1096034 AC
chrIV 1096035 1096035 C
chrIV 1096036 1096036 CG
chrIV 1096037 1096037 C
chrIV 1096039 1096039 AT
chrIV 1096040 1096040 AT
chrIV 1096041 1096041 ACGT
chrIV 1096042 1096042 G
chrIV 1096043 1096043 AT
chrIV 1096044 1096044 AT
chrIV 1096045 1096045 AGT
chrIV 1096047 1096047 ACGT
chrIV 1096048 1096048 AG
chrIV 1096049 1096049 CT
chrIV 1096050 1096050 AGT
chrIV 1096051 1096051 AC
chrIV 1096054 1096054 CG
chrIV 1096055 1096055 CG
chrIV 1096056 1096056 ACT
chrIV 1096057 1096057 AGT
chrIV 1096058 1096058 CG
chrIV 1096059 1096059 AT
chrIV 1096060 1096060 G
chrIV 1096062 1096062 AT
chrIV 1096063 1096063 CG
chrIV 1096065 1096065 AC
chrIV 1096066 1096066 AT
chrIV 1096071 1096071 AT
chrIV 1096072 1096072 T
chrIV 1096073 1096073 T
chrIV 1096074 1096074 G
chrIV 1096075 1096075 G
chrIV 1096079 1096079 G
chrIV 1096081 1096081 CG
chrIV 1096082 1096082 CG
chrIV 1096083 1096083 AGT
chrIV 1096084 1096084 T
chrIV 1096085 1096085 ACGT
chrIV 1096087 1096087 ACT
chrIV 1096088 1096088 ACGT
chrIV 1096090 1096090 AT
chrIV 1096091 1096091 AT
chrIV 1096092 1096092 T
chrIV 1096094 1096094 A
chrIV 1096095 1096095 CG
chrIV 1096096 1096096 ACG
chrIV 1096099 1096099 AT
chrIV 1096105 1096105 ACGT
chrIV 1096106 1096106 ACGT
chrIV 1096107 1096107 ACGT
chrIV 1096108 1096108 CG
chrIV 1096109 1096109 ACG
chrIV 1096110 1096110 AC
chrIV 1096115 1096115 G
chrIV 1096116 1096116 AC
chrIV 1096135 1096135 A
chrIV 1096143 1096143 C
chrIV 1096144 1096144 A
chrIV 1096145 1096145 GT
chrIV 1096149 1096149 CG
chrIV 1096164 1096164 C
chrIV 1096182 1096182 CG
chrIV 1096183 1096183 AT
chrIV 1096184 1096184 CG
chrIV 1096191 1096191 CG
chrIV 1096195 1096195 G
chrIV 1096204 1096204 T
chrIV 1096263 1096263 AT
chrIV 1096264 1096264 T
chrIV 1096272 1096272 T
chrIV 1096283 1096283 AT
chrIV 1096289 1096289 G
chrIV 1096290 1096290 GT
chrIV 1096291 1096291 C
chrIV 1096296 1096296 A
chrIV 1096297 1096297 T
chrIV 1096298 1096298 T
chrIV 1096300 1096300 A
chrIV 1096312 1096312 AT
chrIV 1096314 1096314 AT
chrIV 1096320 1096320 A
chrIV 1096362 1096362 A
chrIV 1096380 1096380 CG
chrIV 1096444 1096444 AT
chrIV 1096537 1096537 AT
chrIV 1096570 1096570 T
chrIV 1096571 1096571 G
chrIV 1096573 1096573 G
chrIV 1096579 1096579 G
chrIV 1096585 1096585 C
chrIV 1096603 1096603 AT
chrIV 1096608 1096608 AT
chrIV 1096623 1096623 T
chrIV 1096630 1096630 T
chrIV 1096645 1096645 AT
chrIV 1096659 1096659 AT
chrIV 1096674 1096674 CG
chrIV 1096692 1096692 CG
chrIV 1096693 1096693 AT
chrIV 1096695 1096695 CG
chrIV 1096696 1096696 AT
chrIV 1096730 1096730 G
chrIV 1096750 1096750 A
chrIV 1096784 1096784 T
chrIV 1096789 1096789 T
chrIV 1096801 1096801 A
chrIV 1096828 1096828 C
chrIV 1096832 1096832 A
chrIV 1096834 1096834 C
chrIV 1096879 1096879 A
chrIV 1096891 1096891 T
chrIV 1096900 1096900 A
chrIV 1096925 1096925 G
chrIV 1096928 1096928 G
chrIV 1096946 1096946 A
chrIV 1096971 1096971 C
chrIV 1096987 1096987 A
chrIV 1096993 1096993 T
chrIV 1096999 1096999 C
chrIV 1097023 1097023 CG
chrIV 1097026 1097026 C
chrIV 1097042 1097042 G
chrIV 1097054 1097054 T
chrIV 1097131 1097131 AT
chrIV 1097154 1097154 ACGT
chrIV 1097170 1097170 A
chrIV 1097173 1097173 C
chrIV 1097181 1097181 C
chrIV 1097188 1097188 A
chrIV 1097283 1097283 AT
chrIV 1097347 1097347 G
chrIV 1097353 1097353 A
chrIV 1097365 1097365 CG
chrIV 1097376 1097376 CG
chrIV 1097393 1097393 CG
chrIV 1097396 1097396 G
chrIV 1097402 1097402 CG
chrIV 1097421 1097421 A
chrIV 1097444 1097444 AT
chrIV 1097483 1097483 CG
chrIV 1097512 1097512 CG
chrIV 1097604 1097604 T
chrIV 1097708 1097708 AT
chrIV 1097729 1097729 G
chrIV 1097738 1097738 CG
chrIV 1097739 1097739 CG
chrIV 1097770 1097770 CG
chrIV 1097783 1097783 T
chrIV 1097815 1097815 C
chrIV 1097824 1097824 A
chrIV 1097840 1097840 G
chrIV 1097873 1097873 AT
chrIV 1097883 1097883 A
chrIV 1097887 1097887 CGT
chrIV 1097888 1097888 C
chrIV 1097893 1097893 AT
chrIV 1097895 1097895 A
chrIV 1097896 1097896 G
chrIV 1097897 1097897 C
chrIV 1097949 1097949 A
chrIV 1097961 1097961 G
chrIV 1098107 1098107 AGT
chrIV 1098155 1098155 CG
chrIV 1098173 1098173 CG
chrIV 1098206 1098206 AT
chrIV 1098212 1098212 CG
chrIV 1098227 1098227 CG
chrIV 1098233 1098233 CG
chrIV 1098239 1098239 A
chrIV 1098257 1098257 AT
chrIV 1098309 1098309 C
chrIV 1098312 1098312 A
chrIV 1098313 1098313 AG
chrIV 1098314 1098314 AG
chrIV 1098315 1098315 A
chrIV 1098323 1098323 A
chrIV 1098324 1098324 A
chrIV 1098325 1098325 AC
chrIV 1098326 1098326 A
chrIV 1098354 1098354 A
chrIV 1098383 1098383 A
chrIV 1098386 1098386 CG
chrIV 1098444 1098444 T
chrIV 1098519 1098519 C
chrIV 1098520 1098520 A
chrIV 1098524 1098524 CG
chrIV 1098638 1098638 AT
chrIV 1098656 1098656 A
chrIV 1098671 1098671 C
chrIV 1098677 1098677 T
chrIV 1098689 1098689 CG
chrIV 1098698 1098698 A
chrIV 1098743 1098743 CG
chrIV 1098818 1098818 AT
chrIV 1098846 1098846 CG
chrIV 1098852 1098852 CG
chrIV 1098872 1098872 AT
chrIV 1098879 1098879 A
chrIV 1098884 1098884 AT
chrIV 1098890 1098890 AT
chrIV 1098893 1098893 T
chrIV 1098896 1098896 CG
chrIV 1098903 1098903 T
chrIV 1098916 1098916 AT
chrIV 1098962 1098962 CG
chrIV 1098986 1098986 AT
chrIV 1098991 1098991 CG
chrIV 1098993 1098993 AT
chrIV 1098998 1098998 CG
chrIV 1099003 1099003 T
chrIV 1099008 1099008 C
chrIV 1099013 1099013 T
chrIV 1099031 1099031 AT
chrIV 1099044 1099044 AT
chrIV 1099050 1099050 G
chrIV 1099055 1099055 CG
chrIV 1099064 1099064 AT
chrIV 1099095 1099095 CG
chrIV 1099109 1099109 AT
chrIV 1099111 1099111 AT
chrIV 1099129 1099129 CG
chrIV 1099134 1099134 CG
chrIV 1099165 1099165 AT
chrIV 1099178 1099178 A
chrIV 1099185 1099185 AT
chrIV 1099188 1099188 AT
chrIV 1099230 1099230 AT
chrIV 1099232 1099232 CG
chrIV 1099283 1099283 AT
chrIV 1099286 1099286 AT
chrIV 1099303 1099303 CG
chrIV 1099307 1099307 CG
chrIV 1099313 1099313 CG
chrIV 1099349 1099349 G
chrIV 1099356 1099356 A
chrIV 1099361 1099361 C
chrIV 1099362 1099362 T
chrIV 1099445 1099445 AT
chrIV 1099463 1099463 AT
chrIV 1099466 1099466 CG
chrIV 1099499 1099499 A
chrIV 1099503 1099503 T
chrIV 1099505 1099505 C
chrIV 1099517 1099517 T
chrIV 1099526 1099526 CG
chrIV 1099534 1099534 CG
chrIV 1099580 1099580 G
chrIV 1099588 1099588 C
chrIV 1099592 1099592 A
chrIV 1099632 1099632 CG
chrIV 1099640 1099640 CG
chrIV 1099657 1099657 AT
chrIV 1099703 1099703 CG
chrIV 1099720 1099720 C
chrIV 1099751 1099751 AT
chrIV 1099754 1099754 AT
chrIV 1099757 1099757 AT
chrIV 1099761 1099761 CG
chrIV 1099805 1099805 AT
chrIV 1099818 1099818 CG
chrIV 1099820 1099820 CG
chrIV 1099841 1099841 AT
chrIV 1099847 1099847 CG
chrIV 1099853 1099853 CG
chrIV 1099859 1099859 AT
chrIV 1099875 1099875 G
chrIV 1099876 1099876 G
chrIV 1099904 1099904 CG
chrIV 1099919 1099919 CG
chrIV 1099934 1099934 AT
chrIV 1099939 1099939 AT
chrIV 1099948 1099948 CG
chrIV 1099952 1099952 AT
chrIV 1099976 1099976 CG
chrIV 1099985 1099985 CG
chrIV 1099991 1099991 AT
chrIV 1100000 1100000 AT
chrIV 1100003 1100003 CG
chrIV 1100010 1100010 CG
chrIV 1100039 1100039 T
chrIV 1100045 1100045 G
chrIV 1100048 1100048 G
chrIV 1100071 1100071 CG
chrIV 1100085 1100085 C
chrIV 1100120 1100120 A
chrIV 1100126 1100126 T
chrIV 1100129 1100129 T
chrIV 1100142 1100142 CG
chrIV 1100171 1100171 AT
chrIV 1100172 1100172 AT
chrIV 1100183 1100183 AT
chrIV 1100186 1100186 AT
chrIV 1100187 1100187 CG
chrIV 1100204 1100204 CG
chrIV 1100206 1100206 AT
chrIV 1100213 1100213 T
chrIV 1100228 1100228 AT
chrIV 1100231 1100231 A
chrIV 1100265 1100265 CG
chrIV 1100270 1100270 AT
chrIV 1100275 1100275 A
chrIV 1100276 1100276 C
chrIV 1100280 1100280 C
chrIV 1100291 1100291 C
chrIV 1100310 1100310 CG
chrIV 1100312 1100312 AT
chrIV 1100315 1100315 CG
chrIV 1100324 1100324 CG
chrIV 1100330 1100330 AT
chrIV 1100333 1100333 AT
chrIV 1100339 1100339 AT
chrIV 1100345 1100345 CG
chrIV 1100348 1100348 CG
chrIV 1100354 1100354 AT
chrIV 1100357 1100357 AT
chrIV 1100360 1100360 T
chrIV 1100366 1100366 CG
chrIV 1100376 1100376 AT
chrIV 1100378 1100378 CG
chrIV 1100382 1100382 G
chrIV 1100442 1100442 CG
chrIV 1100444 1100444 A
chrIV 1100450 1100450 GT
chrIV 1100453 1100453 CG
chrIV 1100459 1100459 A
chrIV 1100460 1100460 C
chrIV 1100462 1100462 T
chrIV 1100468 1100468 CT
chrIV 1100474 1100474 AT
chrIV 1100477 1100477 G
chrIV 1100480 1100480 CG
chrIV 1100489 1100489 C
chrIV 1100496 1100496 AT
chrIV 1100513 1100513 G
chrIV 1100525 1100525 AT
chrIV 1100528 1100528 CG
chrIV 1100531 1100531 CG
chrIV 1100537 1100537 AT
chrIV 1100550 1100550 CG
chrIV 1100560 1100560 A
chrIV 1100564 1100564 AT
chrIV 1100567 1100567 CG
chrIV 1100573 1100573 CG
chrIV 1100578 1100578 A
chrIV 1100579 1100579 G
chrIV 1100586 1100586 CG
chrIV 1100588 1100588 AT
chrIV 1100608 1100608 A
chrIV 1100609 1100609 AT
chrIV 1100622 1100622 CG
chrIV 1100624 1100624 A
chrIV 1100637 1100637 AT
chrIV 1100645 1100645 C
chrIV 1100651 1100651 AT
chrIV 1100660 1100660 AT
chrIV 1100663 1100663 CG
chrIV 1100679 1100679 C
chrIV 1100684 1100684 A
chrIV 1100693 1100693 A
chrIV 1100696 1100696 T
chrIV 1100724 1100724 C
chrIV 1100727 1100727 T
chrIV 1100750 1100750 AT
chrIV 1100774 1100774 A
chrIV 1100798 1100798 A
chrIV 1100801 1100801 CG
chrIV 1100807 1100807 G
chrIV 1100835 1100835 AT
chrIV 1100837 1100837 AT
chrIV 1100850 1100850 CG
chrIV 1100862 1100862 AT
chrIV 1100891 1100891 CG
chrIV 1100900 1100900 CG
chrIV 1100906 1100906 CG
chrIV 1100915 1100915 CG
chrIV 1100921 1100921 T
chrIV 1100924 1100924 A
chrIV 1100936 1100936 AT
chrIV 1100942 1100942 AT
chrIV 1100944 1100944 A
chrIV 1100960 1100960 A
chrIV 1100963 1100963 G
chrIV 1100978 1100978 G
chrIV 1100981 1100981 A
chrIV 1101008 1101008 C
chrIV 1101029 1101029 AT
chrIV 1101044 1101044 AT
chrIV 1101047 1101047 G
chrIV 1101048 1101048 C
chrIV 1101053 1101053 G
chrIV 1101059 1101059 AT
chrIV 1101062 1101062 AT
chrIV 1101066 1101066 AT
chrIV 1101074 1101074 A
chrIV 1101083 1101083 C
chrIV 1101084 1101084 G
chrIV 1101100 1101100 AT
chrIV 1101101 1101101 C
chrIV 1101107 1101107 CG
chrIV 1101109 1101109 CG
chrIV 1101113 1101113 AT
chrIV 1101170 1101170 CG
chrIV 1101185 1101185 C
chrIV 1101188 1101188 AG
chrIV 1101191 1101191 G
chrIV 1101201 1101201 AT
chrIV 1101203 1101203 CG
chrIV 1101269 1101269 T
chrIV 1101272 1101272 G
chrIV 1101274 1101274 A
chrIV 1101275 1101275 C
chrIV 1101278 1101278 A
chrIV 1101302 1101302 T
chrIV 1101314 1101314 T
chrIV 1101342 1101342 T
chrIV 1101347 1101347 C
chrIV 1101348 1101348 C
chrIV 1101349 1101349 ACT
chrIV 1101350 1101350 ACG
chrIV 1101351 1101351 ACT
chrIV 1101352 1101352 ACT
chrIV 1101353 1101353 ACG
chrIV 1101354 1101354 CGT
chrIV 1101359 1101359 A
chrIV 1101365 1101365 CG
chrIV 1101366 1101366 G
chrIV 1101370 1101370 T
chrIV 1101371 1101371 AT
chrIV 1101376 1101376 C
chrIV 1101377 1101377 T
chrIV 1101378 1101378 AT
chrIV 1101379 1101379 C
chrIV 1101382 1101382 G
chrIV 1101383 1101383 CG
chrIV 1101384 1101384 AT
chrIV 1101385 1101385 C
chrIV 1101387 1101387 A
chrIV 1101388 1101388 AC
chrIV 1101389 1101389 T
chrIV 1101390 1101390 CG
chrIV 1101391 1101391 A
chrIV 1101392 1101392 G
chrIV 1101393 1101393 AC
chrIV 1101395 1101395 C
chrIV 1101396 1101396 G
chrIV 1101397 1101397 C
chrIV 1101398 1101398 G
chrIV 1101399 1101399 CG
chrIV 1101400 1101400 G
chrIV 1101401 1101401 C
chrIV 1101402 1101402 CG
chrIV 1101404 1101404 C
chrIV 1101405 1101405 T
chrIV 1101406 1101406 ACG
chrIV 1101407 1101407 CT
chrIV 1101408 1101408 A
chrIV 1101410 1101410 C
chrIV 1101418 1101418 G
chrIV 1101420 1101420 T
chrIV 1101422 1101422 T
chrIV 1101423 1101423 G
chrIV 1101424 1101424 T
chrIV 1101425 1101425 CG
chrIV 1101426 1101426 AT
chrIV 1101427 1101427 GT
chrIV 1101428 1101428 C
chrIV 1101429 1101429 T
chrIV 1101430 1101430 A
chrIV 1101432 1101432 T
chrIV 1101433 1101433 G
chrIV 1101436 1101436 G
chrIV 1101437 1101437 A
chrIV 1101439 1101439 CG
chrIV 1101440 1101440 G
chrIV 1101441 1101441 G
chrIV 1101442 1101442 C
chrIV 1101443 1101443 G
chrIV 1101452 1101452 A
chrIV 1101453 1101453 A
chrIV 1101455 1101455 A
chrIV 1101458 1101458 T
chrIV 1101463 1101463 ACGT
chrIV 1101464 1101464 A
chrIV 1101466 1101466 CG
chrIV 1101468 1101468 A
chrIV 1101469 1101469 CGT
chrIV 1101470 1101470 A
chrIV 1101473 1101473 T
chrIV 1101477 1101477 A
chrIV 1101478 1101478 AT
chrIV 1101480 1101480 CG
chrIV 1101481 1101481 AT
chrIV 1101482 1101482 A
chrIV 1101483 1101483 AT
chrIV 1101486 1101486 A
chrIV 1101487 1101487 A
chrIV 1101493 1101493 AT
chrIV 1101496 1101496 AT
chrIV 1101497 1101497 ACG
chrIV 1101498 1101498 CG
chrIV 1101503 1101503 A
chrIV 1101506 1101506 C
chrIV 1101507 1101507 AT
chrIV 1101509 1101509 A
chrIV 1101510 1101510 A
chrIV 1101511 1101511 AT
chrIV 1101512 1101512 T
chrIV 1101514 1101514 A
chrIV 1101515 1101515 CGT
chrIV 1101516 1101516 CG
chrIV 1101517 1101517 ACT
chrIV 1101520 1101520 G
chrIV 1101521 1101521 G
chrIV 1101522 1101522 A
chrIV 1101523 1101523 T
chrIV 1101524 1101524 A
chrIV 1101525 1101525 T
chrIV 1101526 1101526 T
chrIV 1101529 1101529 AT
chrIV 1101530 1101530 AT
chrIV 1101531 1101531 AT
chrIV 1101532 1101532 AC
chrIV 1101533 1101533 C
chrIV 1101534 1101534 G
chrIV 1101535 1101535 T
chrIV 1101536 1101536 G
chrIV 1101539 1101539 G
chrIV 1101541 1101541 C
chrIV 1101542 1101542 G
chrIV 1101543 1101543 T
chrIV 1101546 1101546 CT
chrIV 1101547 1101547 C
chrIV 1101548 1101548 G
chrIV 1101549 1101549 G
chrIV 1101550 1101550 CG
chrIV 1101551 1101551 T
chrIV 1101552 1101552 A
chrIV 1101553 1101553 C
chrIV 1101554 1101554 G
chrIV 1101555 1101555 T
chrIV 1101556 1101556 CG
chrIV 1101557 1101557 GT
chrIV 1101558 1101558 AC
chrIV 1101559 1101559 A
chrIV 1101560 1101560 C
chrIV 1101562 1101562 A
chrIV 1101564 1101564 G
chrIV 1101565 1101565 CG
chrIV 1101567 1101567 T
chrIV 1101568 1101568 AC
chrIV 1101569 1101569 ACGT
chrIV 1101570 1101570 AC
chrIV 1101571 1101571 G
chrIV 1101573 1101573 CG
chrIV 1101575 1101575 T
chrIV 1101576 1101576 CGT
chrIV 1101577 1101577 AC
chrIV 1101579 1101579 AT
chrIV 1101580 1101580 ACG
chrIV 1101581 1101581 AT
chrIV 1101582 1101582 CGT
chrIV 1101583 1101583 A
chrIV 1101584 1101584 A
chrIV 1101586 1101586 C
chrIV 1101588 1101588 T
chrIV 1101589 1101589 GT
chrIV 1101590 1101590 AC
chrIV 1101591 1101591 CGT
chrIV 1101592 1101592 ACGT
chrIV 1101593 1101593 G
chrIV 1101594 1101594 CG
chrIV 1101595 1101595 G
chrIV 1101596 1101596 AGT
chrIV 1101597 1101597 AG
chrIV 1101598 1101598 AGT
chrIV 1101599 1101599 T
chrIV 1101600 1101600 T
chrIV 1101601 1101601 AT
chrIV 1101602 1101602 A
chrIV 1101603 1101603 G
chrIV 1101604 1101604 AT
chrIV 1101605 1101605 C
chrIV 1101606 1101606 CT
chrIV 1101607 1101607 AT
chrIV 1101608 1101608 AC
chrIV 1101609 1101609 A
chrIV 1101610 1101610 AT
chrIV 1101611 1101611 ACG
chrIV 1101612 1101612 T
chrIV 1101613 1101613 A
chrIV 1101614 1101614 C
chrIV 1101615 1101615 G
chrIV 1101616 1101616 ACT
chrIV 1101618 1101618 AC
chrIV 1101619 1101619 ACGT
chrIV 1101620 1101620 AGT
chrIV 1101621 1101621 ACG
chrIV 1101622 1101622 AC
chrIV 1101623 1101623 C
chrIV 1101624 1101624 CG
chrIV 1101625 1101625 C
chrIV 1101627 1101627 AT
chrIV 1101628 1101628 AT
chrIV 1101629 1101629 ACGT
chrIV 1101630 1101630 G
chrIV 1101631 1101631 AT
chrIV 1101632 1101632 AT
chrIV 1101633 1101633 AGT
chrIV 1101635 1101635 ACGT
chrIV 1101636 1101636 AG
chrIV 1101637 1101637 CT
chrIV 1101638 1101638 AGT
chrIV 1101639 1101639 AC
chrIV 1101642 1101642 CG
chrIV 1101643 1101643 CG
chrIV 1101644 1101644 ACT
chrIV 1101645 1101645 AGT
chrIV 1101646 1101646 CG
chrIV 1101647 1101647 AT
chrIV 1101648 1101648 G
chrIV 1101650 1101650 AT
chrIV 1101651 1101651 CG
chrIV 1101653 1101653 AC
chrIV 1101654 1101654 AT
chrIV 1101659 1101659 AT
chrIV 1101660 1101660 T
chrIV 1101661 1101661 T
chrIV 1101662 1101662 G
chrIV 1101663 1101663 G
chrIV 1101667 1101667 G
chrIV 1101669 1101669 CG
chrIV 1101670 1101670 CG
chrIV 1101671 1101671 AGT
chrIV 1101672 1101672 T
chrIV 1101673 1101673 ACGT
chrIV 1101675 1101675 ACT
chrIV 1101676 1101676 ACGT
chrIV 1101678 1101678 AT
chrIV 1101679 1101679 AT
chrIV 1101680 1101680 T
chrIV 1101682 1101682 A
chrIV 1101683 1101683 CG
chrIV 1101684 1101684 ACG
chrIV 1101687 1101687 AT
chrIV 1101693 1101693 ACGT
chrIV 1101694 1101694 ACG
chrIV 1101695 1101695 ACGT
chrIV 1101696 1101696 AT
chrIV 1101697 1101697 G
chrIV 1101698 1101698 A
chrIV 1150835 1150835 A
chrIV 1150836 1150836 G
chrIV 1150839 1150839 A
chrIV 1150840 1150840 A
chrIV 1150913 1150913 C
chrIV 1150914 1150914 G
chrIV 1150915 1150915 T
chrIV 1150916 1150916 A
chrIV 1150942 1150942 CG
chrIV 1150944 1150944 A
chrIV 1150945 1150945 A
chrIV 1150946 1150946 C
chrIV 1151037 1151037 T
chrIV 1151038 1151038 C
chrIV 1151054 1151054 C
chrIV 1151066 1151066 A
chrIV 1151083 1151083 CT
chrIV 1151084 1151084 A
chrIV 1151086 1151086 C
chrIV 1151087 1151087 T
chrIV 1151094 1151094 AT
chrIV 1151105 1151105 A
chrIV 1151110 1151110 A
chrIV 1151115 1151115 CG
chrIV 1151116 1151116 G
chrIV 1151119 1151119 G
chrIV 1151120 1151120 A
chrIV 1151122 1151122 C
chrIV 1151123 1151123 G
chrIV 1151124 1151124 G
chrIV 1151126 1151126 G
chrIV 1151132 1151132 A
chrIV 1151135 1151135 A
chrIV 1151136 1151136 A
chrIV 1151138 1151138 A
chrIV 1151139 1151139 C
chrIV 1151141 1151141 T
chrIV 1151146 1151146 CGT
chrIV 1151147 1151147 T
chrIV 1151148 1151148 A
chrIV 1151149 1151149 C
chrIV 1151150 1151150 G
chrIV 1151151 1151151 A
chrIV 1151152 1151152 AT
chrIV 1151153 1151153 AC
chrIV 1151154 1151154 A
chrIV 1151156 1151156 CT
chrIV 1151157 1151157 A
chrIV 1151160 1151160 A
chrIV 1151161 1151161 T
chrIV 1151163 1151163 AT
chrIV 1151164 1151164 C
chrIV 1151165 1151165 A
chrIV 1151166 1151166 AT
chrIV 1151169 1151169 A
chrIV 1151170 1151170 A
chrIV 1151172 1151172 CG
chrIV 1151173 1151173 ACT
chrIV 1151174 1151174 A
chrIV 1151175 1151175 G
chrIV 1151177 1151177 G
chrIV 1151178 1151178 G
chrIV 1151180 1151180 AC
chrIV 1151181 1151181 CG
chrIV 1151182 1151182 G
chrIV 1151183 1151183 CG
chrIV 1151184 1151184 CG
chrIV 1151185 1151185 G
chrIV 1151186 1151186 AT
chrIV 1151187 1151187 ACT
chrIV 1151188 1151188 T
chrIV 1151189 1151189 CG
chrIV 1151190 1151190 C
chrIV 1151192 1151192 C
chrIV 1151193 1151193 CT
chrIV 1151196 1151196 T
chrIV 1151197 1151197 T
chrIV 1151200 1151200 GT
chrIV 1151202 1151202 CG
chrIV 1151203 1151203 T
chrIV 1151205 1151205 C
chrIV 1151206 1151206 AGT
chrIV 1151207 1151207 ACGT
chrIV 1151208 1151208 AT
chrIV 1151209 1151209 CG
chrIV 1151210 1151210 G
chrIV 1151211 1151211 ACG
chrIV 1151212 1151212 AT
chrIV 1151213 1151213 G
chrIV 1151214 1151214 AT
chrIV 1151215 1151215 A
chrIV 1151216 1151216 CG
chrIV 1151217 1151217 T
chrIV 1151218 1151218 C
chrIV 1151219 1151219 G
chrIV 1151220 1151220 T
chrIV 1151221 1151221 T
chrIV 1151222 1151222 AT
chrIV 1151223 1151223 ACGT
chrIV 1151224 1151224 C
chrIV 1151225 1151225 CGT
chrIV 1151226 1151226 G
chrIV 1151227 1151227 CG
chrIV 1151229 1151229 A
chrIV 1151230 1151230 C
chrIV 1151231 1151231 CG
chrIV 1151232 1151232 AT
chrIV 1151233 1151233 CG
chrIV 1151234 1151234 AT
chrIV 1151235 1151235 ACT
chrIV 1151236 1151236 CG
chrIV 1151237 1151237 CG
chrIV 1151239 1151239 A
chrIV 1151241 1151241 G
chrIV 1151244 1151244 T
chrIV 1151245 1151245 A
chrIV 1151246 1151246 ACGT
chrIV 1151250 1151250 CG
chrIV 1151253 1151253 CT
chrIV 1151256 1151256 ACGT
chrIV 1151257 1151257 ACG
chrIV 1151258 1151258 AT
chrIV 1151259 1151259 AT
chrIV 1151261 1151261 C
chrIV 1151264 1151264 T
chrIV 1151267 1151267 G
chrIV 1151268 1151268 AG
chrIV 1151270 1151270 C
chrIV 1151271 1151271 G
chrIV 1151272 1151272 AG
chrIV 1151273 1151273 G
chrIV 1151274 1151274 AGT
chrIV 1151283 1151283 C
chrIV 1151284 1151284 AC
chrIV 1151286 1151286 A
chrIV 1151287 1151287 ACG
chrIV 1151288 1151288 T
chrIV 1151290 1151290 C
chrIV 1151292 1151292 AC
chrIV 1151294 1151294 C
chrIV 1151295 1151295 AC
chrIV 1151296 1151296 AG
chrIV 1151297 1151297 G
chrIV 1151298 1151298 A
chrIV 1151299 1151299 C
chrIV 1151300 1151300 G
chrIV 1151301 1151301 C
chrIV 1151303 1151303 T
chrIV 1151304 1151304 A
chrIV 1151305 1151305 AT
chrIV 1151306 1151306 G
chrIV 1151307 1151307 AT
chrIV 1151308 1151308 AT
chrIV 1151309 1151309 AGT
chrIV 1151311 1151311 AC
chrIV 1151312 1151312 T
chrIV 1151313 1151313 CG
chrIV 1151314 1151314 AGT
chrIV 1151315 1151315 C
chrIV 1151318 1151318 CG
chrIV 1151319 1151319 CG
chrIV 1151320 1151320 AC
chrIV 1151321 1151321 ACGT
chrIV 1151322 1151322 C
chrIV 1151323 1151323 T
chrIV 1151324 1151324 AT
chrIV 1151326 1151326 AT
chrIV 1151327 1151327 CG
chrIV 1151335 1151335 AT
chrIV 1151336 1151336 T
chrIV 1151337 1151337 AG
chrIV 1151343 1151343 CG
chrIV 1151345 1151345 CG
chrIV 1151346 1151346 CG
chrIV 1151347 1151347 AT
chrIV 1151348 1151348 AT
chrIV 1151349 1151349 AT
chrIV 1151351 1151351 AT
chrIV 1151352 1151352 ACGT
chrIV 1151354 1151354 ACT
chrIV 1151355 1151355 C
chrIV 1151357 1151357 CG
chrIV 1151359 1151359 T
chrIV 1151360 1151360 AT
chrIV 1151362 1151362 AT
chrIV 1151363 1151363 A
chrIV 1151364 1151364 C
chrIV 1151365 1151365 T
chrIV 1151368 1151368 A
chrIV 1151369 1151369 GT
chrIV 1151371 1151371 A
chrIV 1151372 1151372 A
chrIV 1151373 1151373 T
chrIV 1151399 1151399 T
chrIV 1151400 1151400 G
chrIV 1151401 1151401 G
chrIV 1151419 1151419 A
chrIV 1151444 1151444 C
chrIV 1151445 1151445 C
chrIV 1154129 1154129 T
chrIV 1154148 1154148 C
chrIV 1154160 1154160 G
chrIV 1154205 1154205 A
chrIV 1154252 1154252 A
chrIV 1154263 1154263 C
chrIV 1154297 1154297 A
chrIV 1154390 1154390 C
chrIV 1154395 1154395 A
chrIV 1154396 1154396 G
chrIV 1154399 1154399 G
chrIV 1154415 1154415 G
chrIV 1154416 1154416 C
chrIV 1154420 1154420 A
chrIV 1154425 1154425 T
chrIV 1154441 1154441 A
chrIV 1154456 1154456 A
chrIV 1154458 1154458 C
chrIV 1154459 1154459 G
chrIV 1154462 1154462 G
chrIV 1154480 1154480 G
chrIV 1154575 1154575 T
chrIV 1154579 1154579 A
chrIV 1154587 1154587 C
chrIV 1154600 1154600 A
chrIV 1154603 1154603 G
chrIV 1154636 1154636 A
chrIV 1154663 1154663 T
chrIV 1154666 1154666 T
chrIV 1154675 1154675 A
chrIV 1154684 1154684 G
chrIV 1154791 1154791 A
chrIV 1154793 1154793 A
chrIV 1154822 1154822 G
chrIV 1154843 1154843 A
chrIV 1154849 1154849 A
chrIV 1154873 1154873 G
chrIV 1154876 1154876 A
chrIV 1154881 1154881 C
chrIV 1154882 1154882 G
chrIV 1154891 1154891 G
chrIV 1154894 1154894 A
chrIV 1154915 1154915 A
chrIV 1154918 1154918 T
chrIV 1154927 1154927 C
chrIV 1154929 1154929 A
chrIV 1154930 1154930 T
chrIV 1154936 1154936 G
chrIV 1154942 1154942 G
chrIV 1154943 1154943 A
chrIV 1154944 1154944 T
chrIV 1155140 1155140 T
chrIV 1155155 1155155 T
chrIV 1155164 1155164 G
chrIV 1155167 1155167 A
chrIV 1155179 1155179 G
chrIV 1155188 1155188 T
chrIV 1155191 1155191 G
chrIV 1155197 1155197 A
chrIV 1155200 1155200 G
chrIV 1155230 1155230 G
chrIV 1155239 1155239 T
chrIV 1155245 1155245 A
chrIV 1155289 1155289 G
chrIV 1155331 1155331 T
chrIV 1155338 1155338 A
chrIV 1155341 1155341 A
chrIV 1155343 1155343 C
chrIV 1155344 1155344 G
chrIV 1155386 1155386 G
chrIV 1155392 1155392 T
chrIV 1155398 1155398 A
chrIV 1155413 1155413 A
chrIV 1155431 1155431 C
chrIV 1155440 1155440 G
chrIV 1155443 1155443 G
chrIV 1155452 1155452 G
chrIV 1155455 1155455 G
chrIV 1155458 1155458 G
chrIV 1155467 1155467 A
chrIV 1155476 1155476 A
chrIV 1155499 1155499 T
chrIV 1155500 1155500 T
chrIV 1155509 1155509 A
chrIV 1155521 1155521 T
chrIV 1155527 1155527 A
chrIV 1155529 1155529 C
chrIV 1155530 1155530 CT
chrIV 1155532 1155532 A
chrIV 1155563 1155563 A
chrIV 1155569 1155569 A
chrIV 1155578 1155578 T
chrIV 1155607 1155607 A
chrIV 1155609 1155609 C
chrIV 1155617 1155617 G
chrIV 1155632 1155632 G
chrIV 1155656 1155656 G
chrIV 1155657 1155657 G
chrIV 1155658 1155658 C
chrIV 1155661 1155661 C
chrIV 1155662 1155662 A
chrIV 1155698 1155698 A
chrIV 1155707 1155707 G
chrIV 1155710 1155710 A
chrIV 1155713 1155713 A
chrIV 1155715 1155715 C
chrIV 1156013 1156013 T
chrIV 1156015 1156015 T
chrIV 1156026 1156026 A
chrIV 1156027 1156027 A
chrIV 1159521 1159521 A
chrIV 1159540 1159540 T
chrIV 1159552 1159552 A
chrIV 1159597 1159597 G
chrIV 1159644 1159644 G
chrIV 1159655 1159655 T
chrIV 1159689 1159689 G
chrIV 1159782 1159782 C
chrIV 1159787 1159787 A
chrIV 1159788 1159788 G
chrIV 1159791 1159791 G
chrIV 1159807 1159807 G
chrIV 1159808 1159808 C
chrIV 1159812 1159812 A
chrIV 1159817 1159817 T
chrIV 1159833 1159833 A
chrIV 1159848 1159848 A
chrIV 1159850 1159850 C
chrIV 1159851 1159851 G
chrIV 1159854 1159854 G
chrIV 1159872 1159872 G
chrIV 1159967 1159967 T
chrIV 1159971 1159971 A
chrIV 1159979 1159979 C
chrIV 1159992 1159992 A
chrIV 1159995 1159995 G
chrIV 1160028 1160028 A
chrIV 1160055 1160055 T
chrIV 1160058 1160058 T
chrIV 1160067 1160067 A
chrIV 1160076 1160076 G
chrIV 1160183 1160183 A
chrIV 1160185 1160185 A
chrIV 1160214 1160214 G
chrIV 1160235 1160235 A
chrIV 1160241 1160241 A
chrIV 1160265 1160265 G
chrIV 1160268 1160268 A
chrIV 1160273 1160273 C
chrIV 1160274 1160274 G
chrIV 1160283 1160283 G
chrIV 1160286 1160286 A
chrIV 1160307 1160307 A
chrIV 1160310 1160310 T
chrIV 1160319 1160319 C
chrIV 1160321 1160321 A
chrIV 1160322 1160322 T
chrIV 1160328 1160328 G
chrIV 1160334 1160334 G
chrIV 1160335 1160335 A
chrIV 1160336 1160336 T
chrIV 1160532 1160532 T
chrIV 1160547 1160547 T
chrIV 1160556 1160556 G
chrIV 1160559 1160559 A
chrIV 1160571 1160571 G
chrIV 1160580 1160580 T
chrIV 1160583 1160583 G
chrIV 1160589 1160589 A
chrIV 1160592 1160592 G
chrIV 1160622 1160622 G
chrIV 1160631 1160631 T
chrIV 1160637 1160637 A
chrIV 1160681 1160681 G
chrIV 1160723 1160723 T
chrIV 1160730 1160730 A
chrIV 1160733 1160733 A
chrIV 1160735 1160735 C
chrIV 1160736 1160736 G
chrIV 1160778 1160778 G
chrIV 1160784 1160784 T
chrIV 1160790 1160790 A
chrIV 1160805 1160805 A
chrIV 1160823 1160823 C
chrIV 1160832 1160832 G
chrIV 1160835 1160835 G
chrIV 1160844 1160844 G
chrIV 1160847 1160847 G
chrIV 1160850 1160850 G
chrIV 1160859 1160859 A
chrIV 1160868 1160868 A
chrIV 1160891 1160891 T
chrIV 1160892 1160892 T
chrIV 1160901 1160901 A
chrIV 1160913 1160913 T
chrIV 1160919 1160919 A
chrIV 1160921 1160921 C
chrIV 1160922 1160922 CT
chrIV 1160924 1160924 A
chrIV 1160955 1160955 A
chrIV 1160961 1160961 A
chrIV 1160970 1160970 T
chrIV 1160999 1160999 A
chrIV 1161001 1161001 C
chrIV 1161009 1161009 G
chrIV 1161024 1161024 G
chrIV 1161048 1161048 G
chrIV 1161049 1161049 G
chrIV 1161050 1161050 C
chrIV 1161053 1161053 C
chrIV 1161054 1161054 A
chrIV 1161090 1161090 A
chrIV 1161099 1161099 G
chrIV 1161102 1161102 A
chrIV 1161105 1161105 A
chrIV 1161107 1161107 C
chrIV 1161405 1161405 A
chrIV 1161407 1161407 G
chrIV 1161418 1161418 T
chrIV 1161419 1161419 T
chrIV 1163131 1163131 A
chrIV 1163136 1163136 C
chrIV 1163137 1163137 T
chrIV 1163140 1163140 C
chrIV 1163143 1163143 G
chrIV 1163149 1163149 A
chrIV 1163155 1163155 A
chrIV 1163156 1163156 A
chrIV 1163157 1163157 T
chrIV 1163161 1163161 G
chrIV 1163166 1163166 A
chrIV 1163200 1163200 G
chrIV 1163203 1163203 G
chrIV 1163221 1163221 G
chrIV 1163316 1163316 C
chrIV 1163320 1163320 G
chrIV 1163328 1163328 G
chrIV 1163341 1163341 T
chrIV 1163344 1163344 A
chrIV 1163407 1163407 A
chrIV 1163551 1163551 G
chrIV 1163572 1163572 A
chrIV 1163575 1163575 G
chrIV 1163614 1163614 C
chrIV 1163617 1163617 G
chrIV 1163622 1163622 T
chrIV 1163623 1163623 A
chrIV 1163626 1163626 G
chrIV 1163632 1163632 G
chrIV 1163635 1163635 A
chrIV 1163656 1163656 T
chrIV 1163659 1163659 T
chrIV 1163677 1163677 A
chrIV 1163683 1163683 A
chrIV 1163684 1163684 G
chrIV 1163685 1163685 C
chrIV 1163701 1163701 T
chrIV 1163703 1163703 G
chrIV 1163893 1163893 A
chrIV 1163905 1163905 A
chrIV 1163908 1163908 T
chrIV 1163920 1163920 A
chrIV 1163929 1163929 T
chrIV 1163932 1163932 G
chrIV 1163941 1163941 G
chrIV 1163971 1163971 G
chrIV 1163980 1163980 T
chrIV 1163986 1163986 A
chrIV 1164004 1164004 T
chrIV 1164030 1164030 T
chrIV 1164031 1164031 A
chrIV 1164040 1164040 A
chrIV 1164052 1164052 T
chrIV 1164075 1164075 G
chrIV 1164079 1164079 T
chrIV 1164082 1164082 G
chrIV 1164084 1164084 A
chrIV 1164085 1164085 T
chrIV 1164127 1164127 G
chrIV 1164133 1164133 T
chrIV 1164139 1164139 A
chrIV 1164181 1164181 A
chrIV 1164199 1164199 G
chrIV 1164208 1164208 A
chrIV 1164217 1164217 G
chrIV 1164240 1164240 C
chrIV 1164241 1164241 C
chrIV 1164250 1164250 A
chrIV 1164262 1164262 T
chrIV 1164268 1164268 GT
chrIV 1164270 1164270 A
chrIV 1164271 1164271 AT
chrIV 1164273 1164273 G
chrIV 1164276 1164276 C
chrIV 1164277 1164277 G
chrIV 1164304 1164304 A
chrIV 1164310 1164310 A
chrIV 1164319 1164319 C
chrIV 1164331 1164331 C
chrIV 1164348 1164348 T
chrIV 1164350 1164350 G
chrIV 1164358 1164358 G
chrIV 1164373 1164373 A
chrIV 1164397 1164397 A
chrIV 1164398 1164398 T
chrIV 1164399 1164399 T
chrIV 1164400 1164400 A
chrIV 1164402 1164402 T
chrIV 1164403 1164403 A
chrIV 1164439 1164439 A
chrIV 1164448 1164448 A
chrIV 1164451 1164451 A
chrIV 1164454 1164454 G
chrIV 1164456 1164456 T
chrIV 1164460 1164460 T
chrIV 1175140 1175140 T
chrIV 1175150 1175150 G
chrIV 1175158 1175158 T
chrIV 1175161 1175161 C
chrIV 1175164 1175164 G
chrIV 1175165 1175165 T
chrIV 1175167 1175167 T
chrIV 1175169 1175169 T
chrIV 1175179 1175179 G
chrIV 1175180 1175180 T
chrIV 1175182 1175182 C
chrIV 1175183 1175183 C
chrIV 1175184 1175184 G
chrIV 1175188 1175188 G
chrIV 1175193 1175193 A
chrIV 1175194 1175194 CT
chrIV 1175196 1175196 A
chrIV 1175197 1175197 T
chrIV 1175202 1175202 AT
chrIV 1175212 1175212 AT
chrIV 1175218 1175218 AT
chrIV 1175220 1175220 A
chrIV 1175228 1175228 CG
chrIV 1175231 1175231 CG
chrIV 1175232 1175232 G
chrIV 1175233 1175233 CG
chrIV 1175235 1175235 T
chrIV 1175237 1175237 T
chrIV 1175240 1175240 CG
chrIV 1175241 1175241 AC
chrIV 1175243 1175243 C
chrIV 1175245 1175245 C
chrIV 1175253 1175253 AT
chrIV 1175257 1175257 CG
chrIV 1175260 1175260 C
chrIV 1175261 1175261 A
chrIV 1175262 1175262 T
chrIV 1175267 1175267 T
chrIV 1175268 1175268 AT
chrIV 1175269 1175269 CG
chrIV 1175274 1175274 AT
chrIV 1175277 1175277 T
chrIV 1175280 1175280 CG
chrIV 1175281 1175281 T
chrIV 1175283 1175283 AT
chrIV 1175284 1175284 CG
chrIV 1175285 1175285 CGT
chrIV 1175288 1175288 A
chrIV 1175298 1175298 CG
chrIV 1175302 1175302 AT
chrIV 1175305 1175305 CG
chrIV 1175311 1175311 A
chrIV 1175316 1175316 CG
chrIV 1175317 1175317 AT
chrIV 1175318 1175318 AT
chrIV 1175320 1175320 A
chrIV 1175326 1175326 G
chrIV 1175327 1175327 A
chrIV 1175332 1175332 A
chrIV 1175338 1175338 T
chrIV 1175339 1175339 AT
chrIV 1175349 1175349 C
chrIV 1175350 1175350 T
chrIV 1175351 1175351 G
chrIV 1175352 1175352 A
chrIV 1175354 1175354 A
chrIV 1175356 1175356 C
chrIV 1175357 1175357 A
chrIV 1175358 1175358 C
chrIV 1175360 1175360 GT
chrIV 1175363 1175363 C
chrIV 1175365 1175365 C
chrIV 1175367 1175367 A
chrIV 1175368 1175368 C
chrIV 1175369 1175369 A
chrIV 1175381 1175381 T
chrIV 1175383 1175383 T
chrIV 1175384 1175384 G
chrIV 1175385 1175385 T
chrIV 1175386 1175386 CG
chrIV 1175387 1175387 AT
chrIV 1175388 1175388 T
chrIV 1175389 1175389 C
chrIV 1175390 1175390 T
chrIV 1175392 1175392 C
chrIV 1175393 1175393 T
chrIV 1175394 1175394 G
chrIV 1175397 1175397 G
chrIV 1175398 1175398 A
chrIV 1175400 1175400 CG
chrIV 1175401 1175401 G
chrIV 1175402 1175402 G
chrIV 1175403 1175403 C
chrIV 1175404 1175404 G
chrIV 1175410 1175410 A
chrIV 1175411 1175411 G
chrIV 1175413 1175413 A
chrIV 1175414 1175414 A
chrIV 1175415 1175415 G
chrIV 1175416 1175416 AC
chrIV 1175417 1175417 C
chrIV 1175419 1175419 T
chrIV 1175420 1175420 C
chrIV 1175421 1175421 AGT
chrIV 1175424 1175424 ACGT
chrIV 1175425 1175425 T
chrIV 1175426 1175426 A
chrIV 1175427 1175427 CG
chrIV 1175428 1175428 G
chrIV 1175429 1175429 A
chrIV 1175430 1175430 CGT
chrIV 1175431 1175431 AC
chrIV 1175432 1175432 A
chrIV 1175434 1175434 CT
chrIV 1175435 1175435 A
chrIV 1175438 1175438 A
chrIV 1175439 1175439 AT
chrIV 1175441 1175441 AT
chrIV 1175442 1175442 CG
chrIV 1175443 1175443 A
chrIV 1175444 1175444 AT
chrIV 1175447 1175447 A
chrIV 1175448 1175448 A
chrIV 1175450 1175450 CG
chrIV 1175451 1175451 C
chrIV 1175452 1175452 A
chrIV 1175453 1175453 GT
chrIV 1175454 1175454 AT
chrIV 1175455 1175455 G
chrIV 1175456 1175456 G
chrIV 1175457 1175457 C
chrIV 1175458 1175458 AC
chrIV 1175459 1175459 CG
chrIV 1175460 1175460 G
chrIV 1175461 1175461 CG
chrIV 1175462 1175462 CG
chrIV 1175463 1175463 G
chrIV 1175464 1175464 AT
chrIV 1175465 1175465 ACT
chrIV 1175466 1175466 GT
chrIV 1175467 1175467 ACG
chrIV 1175468 1175468 CG
chrIV 1175469 1175469 T
chrIV 1175470 1175470 AC
chrIV 1175471 1175471 CT
chrIV 1175474 1175474 T
chrIV 1175475 1175475 GT
chrIV 1175476 1175476 G
chrIV 1175477 1175477 A
chrIV 1175478 1175478 CGT
chrIV 1175479 1175479 A
chrIV 1175480 1175480 CGT
chrIV 1175481 1175481 T
chrIV 1175483 1175483 C
chrIV 1175484 1175484 AGT
chrIV 1175485 1175485 ACGT
chrIV 1175486 1175486 AT
chrIV 1175487 1175487 CG
chrIV 1175488 1175488 G
chrIV 1175489 1175489 ACG
chrIV 1175490 1175490 AT
chrIV 1175491 1175491 G
chrIV 1175492 1175492 AT
chrIV 1175493 1175493 A
chrIV 1175494 1175494 CG
chrIV 1175495 1175495 T
chrIV 1175496 1175496 C
chrIV 1175497 1175497 G
chrIV 1175498 1175498 T
chrIV 1175499 1175499 T
chrIV 1175500 1175500 AT
chrIV 1175501 1175501 ACGT
chrIV 1175502 1175502 C
chrIV 1175503 1175503 CGT
chrIV 1175504 1175504 G
chrIV 1175505 1175505 CG
chrIV 1175506 1175506 T
chrIV 1175507 1175507 A
chrIV 1175508 1175508 C
chrIV 1175509 1175509 CG
chrIV 1175510 1175510 ACT
chrIV 1175511 1175511 ACG
chrIV 1175512 1175512 GT
chrIV 1175513 1175513 ACT
chrIV 1175514 1175514 AT
chrIV 1175515 1175515 CG
chrIV 1175517 1175517 A
chrIV 1175519 1175519 G
chrIV 1175520 1175520 CG
chrIV 1175522 1175522 T
chrIV 1175523 1175523 AC
chrIV 1175524 1175524 ACGT
chrIV 1175525 1175525 AC
chrIV 1175526 1175526 G
chrIV 1175528 1175528 CG
chrIV 1175531 1175531 CT
chrIV 1175534 1175534 AT
chrIV 1175535 1175535 ACGT
chrIV 1175537 1175537 CG
chrIV 1175545 1175545 AT
chrIV 1175547 1175547 AG
chrIV 1175549 1175549 C
chrIV 1175551 1175551 CG
chrIV 1175552 1175552 G
chrIV 1175553 1175553 AT
chrIV 1175561 1175561 C
chrIV 1175562 1175562 T
chrIV 1175563 1175563 A
chrIV 1175565 1175565 A
chrIV 1175566 1175566 ACG
chrIV 1175567 1175567 T
chrIV 1175571 1175571 C
chrIV 1175573 1175573 C
chrIV 1175574 1175574 ACG
chrIV 1175575 1175575 AG
chrIV 1175576 1175576 G
chrIV 1175577 1175577 A
chrIV 1175579 1175579 G
chrIV 1175580 1175580 T
chrIV 1175582 1175582 T
chrIV 1175583 1175583 A
chrIV 1175585 1175585 G
chrIV 1175588 1175588 G
chrIV 1175590 1175590 A
chrIV 1175593 1175593 GT
chrIV 1175594 1175594 C
chrIV 1175597 1175597 C
chrIV 1175598 1175598 CG
chrIV 1175599 1175599 C
chrIV 1175600 1175600 AT
chrIV 1175601 1175601 C
chrIV 1175602 1175602 T
chrIV 1175603 1175603 G
chrIV 1175605 1175605 AT
chrIV 1175606 1175606 CG
chrIV 1175614 1175614 A
chrIV 1175615 1175615 T
chrIV 1175622 1175622 ACT
chrIV 1175624 1175624 AT
chrIV 1175631 1175631 CG
chrIV 1175634 1175634 AT
chrIV 1175641 1175641 AT
chrIV 1175820 1175820 T
chrIV 1175823 1175823 C
chrIV 1175824 1175824 T
chrIV 1175825 1175825 GT
chrIV 1175826 1175826 T
chrIV 1175827 1175827 CGT
chrIV 1175828 1175828 CT
chrIV 1175902 1175902 ACG
chrIV 1175903 1175903 AT
chrIV 1175904 1175904 A
chrIV 1175907 1175907 AT
chrIV 1175908 1175908 AG
chrIV 1175909 1175909 AT
chrIV 1183754 1183754 T
chrIV 1183775 1183775 T
chrIV 1183796 1183796 G
chrIV 1183802 1183802 G
chrIV 1201738 1201738 T
chrIV 1201739 1201739 CT
chrIV 1201740 1201740 AT
chrIV 1201741 1201741 C
chrIV 1201742 1201742 C
chrIV 1201743 1201743 CGT
chrIV 1201744 1201744 AG
chrIV 1201745 1201745 GT
chrIV 1201747 1201747 GT
chrIV 1201748 1201748 AG
chrIV 1201749 1201749 T
chrIV 1201823 1201823 AT
chrIV 1201824 1201824 ACGT
chrIV 1201825 1201825 G
chrIV 1201826 1201826 ACG
chrIV 1201827 1201827 ACT
chrIV 1201828 1201828 A
chrIV 1201830 1201830 A
chrIV 1206692 1206692 T
chrIV 1206693 1206693 A
chrIV 1206696 1206696 C
chrIV 1206697 1206697 A
chrIV 1206698 1206698 ACT
chrIV 1206699 1206699 CGT
chrIV 1206700 1206700 CG
chrIV 1206701 1206701 AT
chrIV 1206702 1206702 AGT
chrIV 1206703 1206703 CGT
chrIV 1206711 1206711 G
chrIV 1206714 1206714 A
chrIV 1206716 1206716 G
chrIV 1206718 1206718 C
chrIV 1206723 1206723 A
chrIV 1206724 1206724 C
chrIV 1206725 1206725 A
chrIV 1206741 1206741 G
chrIV 1206746 1206746 T
chrIV 1206747 1206747 CG
chrIV 1206750 1206750 G
chrIV 1206754 1206754 A
chrIV 1206760 1206760 A
chrIV 1206763 1206763 CG
chrIV 1206768 1206768 AT
chrIV 1206781 1206781 C
chrIV 1206784 1206784 G
chrIV 1206786 1206786 A
chrIV 1206787 1206787 T
chrIV 1206797 1206797 AT
chrIV 1206809 1206809 CG
chrIV 1206810 1206810 A
chrIV 1206811 1206811 AT
chrIV 1206812 1206812 G
chrIV 1206814 1206814 CG
chrIV 1206816 1206816 A
chrIV 1206817 1206817 AC
chrIV 1206822 1206822 A
chrIV 1206829 1206829 T
chrIV 1206830 1206830 A
chrIV 1206842 1206842 G
chrIV 1206854 1206854 C
chrIV 1206855 1206855 A
chrIV 1206863 1206863 G
chrIV 1206865 1206865 ACT
chrIV 1206877 1206877 CG
chrIV 1206879 1206879 C
chrIV 1206880 1206880 GT
chrIV 1206881 1206881 T
chrIV 1206884 1206884 CG
chrIV 1206904 1206904 AT
chrIV 1206912 1206912 A
chrIV 1206917 1206917 CG
chrIV 1206918 1206918 C
chrIV 1206919 1206919 AT
chrIV 1206925 1206925 CG
chrIV 1206926 1206926 G
chrIV 1206927 1206927 AC
chrIV 1206930 1206930 T
chrIV 1206931 1206931 G
chrIV 1206937 1206937 GT
chrIV 1206939 1206939 C
chrIV 1206941 1206941 AG
chrIV 1206942 1206942 CG
chrIV 1206943 1206943 ACG
chrIV 1206947 1206947 A
chrIV 1206948 1206948 G
chrIV 1206949 1206949 A
chrIV 1206950 1206950 C
chrIV 1206951 1206951 CT
chrIV 1206952 1206952 T
chrIV 1206953 1206953 AC
chrIV 1206955 1206955 A
chrIV 1206956 1206956 ACG
chrIV 1206957 1206957 T
chrIV 1206961 1206961 ACG
chrIV 1206962 1206962 AT
chrIV 1206963 1206963 C
chrIV 1206964 1206964 ACG
chrIV 1206965 1206965 AG
chrIV 1206966 1206966 GT
chrIV 1206967 1206967 AT
chrIV 1206968 1206968 CG
chrIV 1206969 1206969 G
chrIV 1206970 1206970 C
chrIV 1206971 1206971 G
chrIV 1206972 1206972 GT
chrIV 1206973 1206973 A
chrIV 1206975 1206975 G
chrIV 1206976 1206976 T
chrIV 1206978 1206978 G
chrIV 1206980 1206980 ACG
chrIV 1206981 1206981 T
chrIV 1206982 1206982 C
chrIV 1206983 1206983 AGT
chrIV 1206984 1206984 C
chrIV 1206987 1206987 CG
chrIV 1206988 1206988 CG
chrIV 1206989 1206989 ACG
chrIV 1206990 1206990 AGT
chrIV 1206991 1206991 C
chrIV 1206992 1206992 T
chrIV 1206993 1206993 G
chrIV 1206995 1206995 AT
chrIV 1206996 1206996 CG
chrIV 1206998 1206998 AC
chrIV 1206999 1206999 AT
chrIV 1207003 1207003 C
chrIV 1207004 1207004 AT
chrIV 1207005 1207005 T
chrIV 1207006 1207006 AT
chrIV 1207007 1207007 G
chrIV 1207008 1207008 G
chrIV 1207012 1207012 CG
chrIV 1207014 1207014 CG
chrIV 1207015 1207015 CG
chrIV 1207016 1207016 AGT
chrIV 1207017 1207017 AT
chrIV 1207018 1207018 AT
chrIV 1207020 1207020 ACT
chrIV 1207021 1207021 AT
chrIV 1207022 1207022 C
chrIV 1207023 1207023 ACT
chrIV 1207024 1207024 C
chrIV 1207025 1207025 T
chrIV 1207026 1207026 CG
chrIV 1207027 1207027 A
chrIV 1207028 1207028 AT
chrIV 1207029 1207029 AGT
chrIV 1207031 1207031 ACT
chrIV 1207032 1207032 AT
chrIV 1207033 1207033 C
chrIV 1207034 1207034 AT
chrIV 1207035 1207035 G
chrIV 1207037 1207037 A
chrIV 1207038 1207038 ACGT
chrIV 1207039 1207039 ACT
chrIV 1207040 1207040 ACGT
chrIV 1207041 1207041 ACGT
chrIV 1207042 1207042 ACGT
chrIV 1207043 1207043 ACGT
chrIV 1207044 1207044 ACT
chrIV 1207045 1207045 AC
chrIV 1207046 1207046 GT
chrIV 1207048 1207048 G
chrIV 1207049 1207049 AC
chrIV 1207068 1207068 AT
chrIV 1207076 1207076 C
chrIV 1207077 1207077 AT
chrIV 1207078 1207078 GT
chrIV 1207082 1207082 CG
chrIV 1207097 1207097 C
chrIV 1207099 1207099 A
chrIV 1207115 1207115 AT
chrIV 1207116 1207116 AT
chrIV 1207117 1207117 CG
chrIV 1207124 1207124 AT
chrIV 1207128 1207128 T
chrIV 1207133 1207133 AT
chrIV 1207136 1207136 T
chrIV 1207137 1207137 AT
chrIV 1207141 1207141 CG
chrIV 1207149 1207149 AT
chrIV 1207196 1207196 AT
chrIV 1207197 1207197 T
chrIV 1207205 1207205 T
chrIV 1207216 1207216 AT
chrIV 1207222 1207222 G
chrIV 1207223 1207223 GT
chrIV 1207224 1207224 C
chrIV 1207229 1207229 A
chrIV 1207230 1207230 T
chrIV 1207231 1207231 T
chrIV 1207233 1207233 A
chrIV 1207245 1207245 AT
chrIV 1207247 1207247 AT
chrIV 1207253 1207253 A
chrIV 1207295 1207295 A
chrIV 1207313 1207313 CG
chrIV 1207377 1207377 AT
chrIV 1207470 1207470 AT
chrIV 1207503 1207503 T
chrIV 1207504 1207504 G
chrIV 1207506 1207506 G
chrIV 1207512 1207512 G
chrIV 1207518 1207518 C
chrIV 1207536 1207536 AT
chrIV 1207541 1207541 AT
chrIV 1207556 1207556 T
chrIV 1207563 1207563 T
chrIV 1207578 1207578 AT
chrIV 1207592 1207592 AT
chrIV 1207607 1207607 CG
chrIV 1207625 1207625 CG
chrIV 1207626 1207626 AT
chrIV 1207628 1207628 CG
chrIV 1207629 1207629 AT
chrIV 1207663 1207663 G
chrIV 1207683 1207683 A
chrIV 1207717 1207717 T
chrIV 1207722 1207722 T
chrIV 1207734 1207734 A
chrIV 1207761 1207761 C
chrIV 1207765 1207765 A
chrIV 1207767 1207767 C
chrIV 1207812 1207812 A
chrIV 1207824 1207824 T
chrIV 1207833 1207833 A
chrIV 1207858 1207858 G
chrIV 1207861 1207861 G
chrIV 1207879 1207879 A
chrIV 1207904 1207904 C
chrIV 1207920 1207920 A
chrIV 1207926 1207926 T
chrIV 1207932 1207932 C
chrIV 1207956 1207956 CG
chrIV 1207959 1207959 C
chrIV 1207975 1207975 G
chrIV 1207987 1207987 T
chrIV 1208064 1208064 AT
chrIV 1208087 1208087 CG
chrIV 1208103 1208103 A
chrIV 1208106 1208106 C
chrIV 1208114 1208114 C
chrIV 1208121 1208121 A
chrIV 1208216 1208216 AT
chrIV 1208251 1208251 G
chrIV 1208252 1208252 G
chrIV 1208280 1208280 G
chrIV 1208285 1208285 C
chrIV 1208286 1208286 A
chrIV 1208298 1208298 AT
chrIV 1208309 1208309 AT
chrIV 1208326 1208326 AT
chrIV 1208329 1208329 G
chrIV 1208335 1208335 T
chrIV 1208354 1208354 AT
chrIV 1208377 1208377 AT
chrIV 1208416 1208416 CG
chrIV 1208445 1208445 CG
chrIV 1208537 1208537 T
chrIV 1208641 1208641 CG
chrIV 1208662 1208662 G
chrIV 1208671 1208671 CG
chrIV 1208672 1208672 AT
chrIV 1208703 1208703 AT
chrIV 1208716 1208716 T
chrIV 1208748 1208748 C
chrIV 1208757 1208757 A
chrIV 1208773 1208773 G
chrIV 1208806 1208806 AT
chrIV 1208816 1208816 A
chrIV 1208820 1208820 CGT
chrIV 1208821 1208821 C
chrIV 1208826 1208826 AT
chrIV 1208828 1208828 A
chrIV 1208829 1208829 G
chrIV 1208830 1208830 C
chrIV 1208882 1208882 A
chrIV 1208894 1208894 G
chrIV 1209040 1209040 AGT
chrIV 1209088 1209088 CG
chrIV 1209106 1209106 CG
chrIV 1209139 1209139 AT
chrIV 1209145 1209145 CG
chrIV 1209160 1209160 CG
chrIV 1209166 1209166 AT
chrIV 1209172 1209172 A
chrIV 1209190 1209190 AT
chrIV 1209242 1209242 C
chrIV 1209245 1209245 A
chrIV 1209246 1209246 AG
chrIV 1209247 1209247 AG
chrIV 1209248 1209248 A
chrIV 1209256 1209256 A
chrIV 1209257 1209257 A
chrIV 1209258 1209258 AC
chrIV 1209259 1209259 A
chrIV 1209287 1209287 A
chrIV 1209316 1209316 A
chrIV 1209319 1209319 CG
chrIV 1209377 1209377 CG
chrIV 1209452 1209452 C
chrIV 1209453 1209453 A
chrIV 1209457 1209457 CG
chrIV 1209571 1209571 AT
chrIV 1209589 1209589 A
chrIV 1209604 1209604 C
chrIV 1209610 1209610 T
chrIV 1209622 1209622 CG
chrIV 1209631 1209631 A
chrIV 1209676 1209676 CG
chrIV 1209751 1209751 AT
chrIV 1209779 1209779 CG
chrIV 1209785 1209785 CG
chrIV 1209805 1209805 AT
chrIV 1209812 1209812 A
chrIV 1209817 1209817 AT
chrIV 1209823 1209823 AT
chrIV 1209826 1209826 T
chrIV 1209829 1209829 CG
chrIV 1209836 1209836 T
chrIV 1209849 1209849 AT
chrIV 1209895 1209895 CG
chrIV 1209919 1209919 AT
chrIV 1209924 1209924 CG
chrIV 1209926 1209926 AT
chrIV 1209931 1209931 CG
chrIV 1209936 1209936 T
chrIV 1209941 1209941 C
chrIV 1209946 1209946 T
chrIV 1209964 1209964 AT
chrIV 1209977 1209977 AT
chrIV 1209983 1209983 G
chrIV 1209988 1209988 CG
chrIV 1209997 1209997 AT
chrIV 1210028 1210028 CG
chrIV 1210042 1210042 AT
chrIV 1210044 1210044 AT
chrIV 1210062 1210062 CG
chrIV 1210067 1210067 CG
chrIV 1210098 1210098 AT
chrIV 1210111 1210111 A
chrIV 1210118 1210118 AT
chrIV 1210121 1210121 AT
chrIV 1210163 1210163 AT
chrIV 1210165 1210165 CG
chrIV 1210216 1210216 AT
chrIV 1210219 1210219 AT
chrIV 1210236 1210236 CG
chrIV 1210240 1210240 CG
chrIV 1210246 1210246 CG
chrIV 1210282 1210282 G
chrIV 1210289 1210289 A
chrIV 1210294 1210294 C
chrIV 1210295 1210295 T
chrIV 1210378 1210378 AT
chrIV 1210396 1210396 AT
chrIV 1210399 1210399 CG
chrIV 1210436 1210436 T
chrIV 1210438 1210438 CT
chrIV 1210444 1210444 G
chrIV 1210450 1210450 T
chrIV 1210459 1210459 CG
chrIV 1210467 1210467 AT
chrIV 1210513 1210513 G
chrIV 1210521 1210521 C
chrIV 1210525 1210525 A
chrIV 1210565 1210565 CG
chrIV 1210573 1210573 CG
chrIV 1210590 1210590 AT
chrIV 1210636 1210636 CG
chrIV 1210653 1210653 C
chrIV 1210684 1210684 AT
chrIV 1210687 1210687 AT
chrIV 1210690 1210690 AT
chrIV 1210694 1210694 AT
chrIV 1210738 1210738 CG
chrIV 1210751 1210751 CG
chrIV 1210753 1210753 AT
chrIV 1210774 1210774 CG
chrIV 1210780 1210780 AT
chrIV 1210785 1210785 AT
chrIV 1210786 1210786 AT
chrIV 1210792 1210792 T
chrIV 1210808 1210808 AT
chrIV 1210809 1210809 CG
chrIV 1210837 1210837 CG
chrIV 1210852 1210852 AT
chrIV 1210867 1210867 AT
chrIV 1210872 1210872 CG
chrIV 1210881 1210881 G
chrIV 1210885 1210885 AT
chrIV 1210909 1210909 CG
chrIV 1210918 1210918 CG
chrIV 1210924 1210924 AT
chrIV 1210933 1210933 AT
chrIV 1210936 1210936 CG
chrIV 1210943 1210943 CG
chrIV 1210972 1210972 T
chrIV 1210978 1210978 G
chrIV 1210981 1210981 G
chrIV 1211004 1211004 CG
chrIV 1211018 1211018 C
chrIV 1211053 1211053 A
chrIV 1211059 1211059 T
chrIV 1211062 1211062 T
chrIV 1211075 1211075 CG
chrIV 1211104 1211104 AT
chrIV 1211105 1211105 AT
chrIV 1211116 1211116 AT
chrIV 1211119 1211119 AT
chrIV 1211120 1211120 CG
chrIV 1211137 1211137 CG
chrIV 1211139 1211139 AT
chrIV 1211146 1211146 T
chrIV 1211161 1211161 AT
chrIV 1211164 1211164 A
chrIV 1211197 1211197 T
chrIV 1211198 1211198 AGT
chrIV 1211203 1211203 CG
chrIV 1211208 1211208 A
chrIV 1211224 1211224 C
chrIV 1211243 1211243 CG
chrIV 1211245 1211245 CG
chrIV 1211248 1211248 AT
chrIV 1211257 1211257 AT
chrIV 1211266 1211266 C
chrIV 1211288 1211288 CG
chrIV 1211329 1211329 CG
chrIV 1211383 1211383 CT
chrIV 1211392 1211392 G
chrIV 1211393 1211393 C
chrIV 1211395 1211395 C
chrIV 1211401 1211401 ACT
chrIV 1211410 1211410 CG
chrIV 1211422 1211422 CG
chrIV 1211446 1211446 G
chrIV 1211458 1211458 AT
chrIV 1211461 1211461 CG
chrIV 1211464 1211464 CG
chrIV 1211470 1211470 AT
chrIV 1211483 1211483 CG
chrIV 1211493 1211493 A
chrIV 1211497 1211497 AT
chrIV 1211500 1211500 CG
chrIV 1211506 1211506 CG
chrIV 1211511 1211511 A
chrIV 1211512 1211512 G
chrIV 1211519 1211519 CG
chrIV 1211521 1211521 AT
chrIV 1211541 1211541 A
chrIV 1211542 1211542 AT
chrIV 1211555 1211555 CG
chrIV 1211557 1211557 A
chrIV 1211570 1211570 AT
chrIV 1211578 1211578 C
chrIV 1211584 1211584 AT
chrIV 1211593 1211593 AT
chrIV 1211596 1211596 CG
chrIV 1211612 1211612 C
chrIV 1211617 1211617 A
chrIV 1211626 1211626 A
chrIV 1211629 1211629 T
chrIV 1211657 1211657 C
chrIV 1211660 1211660 T
chrIV 1211683 1211683 AT
chrIV 1211707 1211707 A
chrIV 1211731 1211731 A
chrIV 1211734 1211734 CG
chrIV 1211740 1211740 G
chrIV 1211768 1211768 CG
chrIV 1211770 1211770 CG
chrIV 1211783 1211783 CG
chrIV 1211789 1211789 AT
chrIV 1211791 1211791 G
chrIV 1211795 1211795 CG
chrIV 1211824 1211824 AT
chrIV 1211833 1211833 CG
chrIV 1211839 1211839 C
chrIV 1211869 1211869 CG
chrIV 1211875 1211875 AT
chrIV 1211877 1211877 T
chrIV 1211878 1211878 T
chrIV 1211879 1211879 T
chrIV 1211884 1211884 T
chrIV 1211887 1211887 T
chrIV 1211923 1211923 A
chrIV 1211932 1211932 T
chrIV 1211944 1211944 G
chrIV 1211977 1211977 ACT
chrIV 1211980 1211980 A
chrIV 1211981 1211981 T
chrIV 1211986 1211986 A
chrIV 1212004 1212004 G
chrIV 1212005 1212005 A
chrIV 1212007 1212007 A
chrIV 1212033 1212033 CG
chrIV 1212040 1212040 AT
chrIV 1212042 1212042 CG
chrIV 1212046 1212046 AT
chrIV 1212079 1212079 T
chrIV 1212080 1212080 C
chrIV 1212081 1212081 T
chrIV 1212084 1212084 T
chrIV 1212118 1212118 T
chrIV 1212121 1212121 CGT
chrIV 1212124 1212124 A
chrIV 1212161 1212161 CG
chrIV 1212187 1212187 AT
chrIV 1212189 1212189 T
chrIV 1212207 1212207 A
chrIV 1212208 1212208 C
chrIV 1212211 1212211 C
chrIV 1212235 1212235 C
chrIV 1212247 1212247 AT
chrIV 1212279 1212279 G
chrIV 1212280 1212280 T
chrIV 1212281 1212281 ACT
chrIV 1212282 1212282 ACT
chrIV 1212283 1212283 ACG
chrIV 1212284 1212284 AC
chrIV 1212285 1212285 ACT
chrIV 1212286 1212286 ACG
chrIV 1212287 1212287 CGT
chrIV 1212295 1212295 G
chrIV 1212298 1212298 AT
chrIV 1212300 1212300 G
chrIV 1212302 1212302 C
chrIV 1212304 1212304 CG
chrIV 1212307 1212307 A
chrIV 1212308 1212308 C
chrIV 1212309 1212309 A
chrIV 1212311 1212311 CG
chrIV 1212325 1212325 G
chrIV 1212330 1212330 T
chrIV 1212331 1212331 CG
chrIV 1212334 1212334 G
chrIV 1212338 1212338 A
chrIV 1212344 1212344 A
chrIV 1212347 1212347 CG
chrIV 1212352 1212352 AT
chrIV 1212365 1212365 C
chrIV 1212368 1212368 G
chrIV 1212370 1212370 A
chrIV 1212371 1212371 T
chrIV 1212381 1212381 AT
chrIV 1212393 1212393 CG
chrIV 1212394 1212394 A
chrIV 1212395 1212395 AT
chrIV 1212396 1212396 G
chrIV 1212398 1212398 CG
chrIV 1212400 1212400 A
chrIV 1212401 1212401 AC
chrIV 1212406 1212406 A
chrIV 1212413 1212413 T
chrIV 1212414 1212414 A
chrIV 1212426 1212426 G
chrIV 1212438 1212438 C
chrIV 1212439 1212439 A
chrIV 1212447 1212447 G
chrIV 1212449 1212449 ACT
chrIV 1212461 1212461 CG
chrIV 1212463 1212463 C
chrIV 1212464 1212464 GT
chrIV 1212465 1212465 T
chrIV 1212468 1212468 CG
chrIV 1212488 1212488 AT
chrIV 1212496 1212496 A
chrIV 1212501 1212501 CG
chrIV 1212502 1212502 C
chrIV 1212503 1212503 AT
chrIV 1212509 1212509 CG
chrIV 1212510 1212510 G
chrIV 1212511 1212511 AC
chrIV 1212514 1212514 T
chrIV 1212515 1212515 G
chrIV 1212521 1212521 GT
chrIV 1212523 1212523 C
chrIV 1212525 1212525 AG
chrIV 1212526 1212526 CG
chrIV 1212527 1212527 ACG
chrIV 1212531 1212531 A
chrIV 1212532 1212532 G
chrIV 1212533 1212533 A
chrIV 1212534 1212534 C
chrIV 1212535 1212535 CT
chrIV 1212536 1212536 T
chrIV 1212537 1212537 AC
chrIV 1212539 1212539 A
chrIV 1212540 1212540 ACG
chrIV 1212541 1212541 T
chrIV 1212545 1212545 ACG
chrIV 1212546 1212546 AT
chrIV 1212547 1212547 C
chrIV 1212548 1212548 ACG
chrIV 1212549 1212549 AG
chrIV 1212550 1212550 GT
chrIV 1212551 1212551 AT
chrIV 1212552 1212552 CG
chrIV 1212553 1212553 G
chrIV 1212554 1212554 C
chrIV 1212555 1212555 G
chrIV 1212556 1212556 GT
chrIV 1212557 1212557 A
chrIV 1212559 1212559 G
chrIV 1212560 1212560 T
chrIV 1212562 1212562 G
chrIV 1212564 1212564 ACG
chrIV 1212566 1212566 C
chrIV 1212567 1212567 AGT
chrIV 1212568 1212568 C
chrIV 1212571 1212571 CG
chrIV 1212572 1212572 CG
chrIV 1212573 1212573 AC
chrIV 1212574 1212574 AGT
chrIV 1212575 1212575 C
chrIV 1212576 1212576 T
chrIV 1212577 1212577 G
chrIV 1212579 1212579 AT
chrIV 1212580 1212580 CG
chrIV 1212582 1212582 AC
chrIV 1212583 1212583 AT
chrIV 1212588 1212588 AT
chrIV 1212589 1212589 T
chrIV 1212590 1212590 AT
chrIV 1212591 1212591 G
chrIV 1212592 1212592 G
chrIV 1212596 1212596 G
chrIV 1212598 1212598 CG
chrIV 1212599 1212599 CG
chrIV 1212600 1212600 AGT
chrIV 1212601 1212601 AT
chrIV 1212602 1212602 AT
chrIV 1212604 1212604 AT
chrIV 1212605 1212605 AT
chrIV 1212606 1212606 C
chrIV 1212607 1212607 ACT
chrIV 1212608 1212608 C
chrIV 1212609 1212609 T
chrIV 1212610 1212610 CG
chrIV 1212612 1212612 CG
chrIV 1212613 1212613 ACGT
chrIV 1212616 1212616 AT
chrIV 1212618 1212618 T
chrIV 1212622 1212622 ACGT
chrIV 1212623 1212623 ACG
chrIV 1212624 1212624 AGT
chrIV 1212625 1212625 AGT
chrIV 1212626 1212626 G
chrIV 1243224 1243224 AC
chrIV 1243225 1243225 T
chrIV 1243226 1243226 A
chrIV 1243229 1243229 A
chrIV 1243676 1243676 A
chrIV 1244111 1244111 C
chrIV 1245374 1245374 C
chrIV 1245593 1245593 C
chrIV 1245762 1245762 G
chrIV 1245763 1245763 T
chrIV 1245764 1245764 C
chrIV 1245766 1245766 A
chrIV 1257012 1257012 C
chrIV 1257036 1257036 T
chrIV 1257053 1257053 A
chrIV 1257076 1257076 G
chrIV 1282860 1282860 T
chrIV 1282881 1282881 G
chrIV 1282890 1282890 A
chrIV 1290972 1290972 C
chrIV 1290973 1290973 A
chrIV 1290974 1290974 C
chrIV 1290975 1290975 AT
chrIV 1290980 1290980 A
chrIV 1290981 1290981 T
chrIV 1290982 1290982 T
chrIV 1290983 1290983 CT
chrIV 1290984 1290984 GT
chrIV 1290985 1290985 GT
chrIV 1290986 1290986 AC
chrIV 1290987 1290987 GT
chrIV 1290988 1290988 G
chrIV 1290989 1290989 C
chrIV 1290990 1290990 G
chrIV 1290991 1290991 G
chrIV 1290992 1290992 C
chrIV 1290993 1290993 T
chrIV 1290994 1290994 G
chrIV 1290997 1290997 G
chrIV 1291001 1291001 C
chrIV 1291006 1291006 GT
chrIV 1291007 1291007 AT
chrIV 1291011 1291011 G
chrIV 1291014 1291014 G
chrIV 1291015 1291015 G
chrIV 1291018 1291018 G
chrIV 1291020 1291020 G
chrIV 1291021 1291021 GT
chrIV 1291022 1291022 C
chrIV 1291023 1291023 ACT
chrIV 1291024 1291024 GT
chrIV 1291027 1291027 G
chrIV 1291029 1291029 G
chrIV 1291030 1291030 CGT
chrIV 1291032 1291032 G
chrIV 1291033 1291033 CG
chrIV 1291034 1291034 CGT
chrIV 1291035 1291035 CG
chrIV 1291036 1291036 ACGT
chrIV 1291037 1291037 CG
chrIV 1291039 1291039 T
chrIV 1301804 1301804 G
chrIV 1301828 1301828 C
chrIV 1301837 1301837 C
chrIV 1301900 1301900 CG
chrIV 1301903 1301903 AT
chrIV 1301915 1301915 CG
chrIV 1301918 1301918 T
chrIV 1301927 1301927 T
chrIV 1302011 1302011 CG
chrIV 1302014 1302014 AT
chrIV 1302035 1302035 CG
chrIV 1305620 1305620 C
chrIV 1305621 1305621 G
chrIV 1305622 1305622 AGT
chrIV 1305623 1305623 GT
chrIV 1305624 1305624 GT
chrIV 1305625 1305625 CGT
chrIV 1305626 1305626 AG
chrIV 1305627 1305627 AC
chrIV 1305628 1305628 CGT
chrIV 1305629 1305629 T
chrIV 1305682 1305682 CG
chrIV 1305683 1305683 G
chrIV 1305684 1305684 G
chrIV 1305685 1305685 C
chrIV 1305686 1305686 G
chrIV 1305687 1305687 C
chrIV 1307611 1307611 G
chrIV 1307612 1307612 C
chrIV 1307613 1307613 G
chrIV 1307618 1307618 C
chrIV 1307619 1307619 A
chrIV 1307620 1307620 C
chrIV 1307625 1307625 G
chrIV 1307627 1307627 C
chrIV 1307631 1307631 T
chrIV 1307667 1307667 A
chrIV 1307670 1307670 A
chrIV 1307671 1307671 C
chrIV 1307672 1307672 T
chrIV 1307679 1307679 C
chrIV 1307680 1307680 C
chrIV 1307689 1307689 A
chrIV 1307691 1307691 G
chrIV 1307694 1307694 C
chrIV 1307695 1307695 A
chrIV 1307696 1307696 T
chrIV 1307697 1307697 A
chrIV 1307702 1307702 T
chrIV 1307703 1307703 C
chrIV 1307704 1307704 T
chrIV 1307709 1307709 G
chrIV 1307711 1307711 C
chrIV 1307715 1307715 T
chrIV 1307751 1307751 G
chrIV 1307754 1307754 T
chrIV 1307755 1307755 T
chrIV 1307759 1307759 T
chrIV 1307793 1307793 A
chrIV 1307795 1307795 T
chrIV 1307799 1307799 C
chrIV 1307801 1307801 C
chrIV 1307806 1307806 A
chrIV 1307814 1307814 A
chrIV 1307835 1307835 A
chrIV 1307838 1307838 T
chrIV 1307840 1307840 T
chrIV 1307843 1307843 T
chrIV 1307848 1307848 G
chrIV 1307856 1307856 G
chrIV 1307877 1307877 A
chrIV 1307879 1307879 T
chrIV 1307883 1307883 C
chrIV 1307885 1307885 C
chrIV 1307890 1307890 A
chrIV 1307898 1307898 A
chrIV 1307919 1307919 G
chrIV 1307922 1307922 T
chrIV 1307924 1307924 T
chrIV 1307927 1307927 T
chrIV 1307961 1307961 A
chrIV 1307963 1307963 T
chrIV 1307967 1307967 C
chrIV 1307969 1307969 C
chrIV 1307974 1307974 A
chrIV 1307982 1307982 A
chrIV 1308003 1308003 G
chrIV 1308006 1308006 T
chrIV 1308008 1308008 T
chrIV 1308011 1308011 C
chrIV 1308016 1308016 G
chrIV 1308024 1308024 G
chrIV 1308030 1308030 T
chrIV 1308031 1308031 G
chrIV 1308045 1308045 A
chrIV 1308047 1308047 C
chrIV 1308051 1308051 C
chrIV 1308087 1308087 G
chrIV 1308090 1308090 T
chrIV 1308095 1308095 T
chrIV 1308114 1308114 T
chrIV 1308115 1308115 G
chrIV 1308129 1308129 A
chrIV 1308131 1308131 T
chrIV 1308135 1308135 T
chrIV 1308171 1308171 G
chrIV 1308174 1308174 T
chrIV 1308179 1308179 T
chrIV 1308193 1308193 G
chrIV 1308195 1308195 C
chrIV 1308198 1308198 T
chrIV 1308199 1308199 G
chrIV 1308200 1308200 T
chrIV 1308201 1308201 A
chrIV 1308206 1308206 T
chrIV 1308207 1308207 C
chrIV 1308208 1308208 T
chrIV 1308213 1308213 G
chrIV 1308215 1308215 C
chrIV 1308219 1308219 T
chrIV 1308255 1308255 G
chrIV 1308258 1308258 T
chrIV 1308259 1308259 T
chrIV 1308263 1308263 T
chrIV 1308277 1308277 G
chrIV 1308279 1308279 C
chrIV 1308282 1308282 T
chrIV 1308283 1308283 G
chrIV 1308284 1308284 T
chrIV 1308285 1308285 A
chrIV 1308290 1308290 T
chrIV 1308291 1308291 C
chrIV 1308292 1308292 T
chrIV 1308297 1308297 G
chrIV 1308299 1308299 C
chrIV 1308303 1308303 T
chrIV 1308339 1308339 G
chrIV 1308342 1308342 T
chrIV 1308343 1308343 T
chrIV 1308347 1308347 T
chrIV 1308366 1308366 T
chrIV 1308367 1308367 G
chrIV 1308381 1308381 A
chrIV 1308383 1308383 T
chrIV 1308387 1308387 T
chrIV 1308423 1308423 G
chrIV 1308426 1308426 T
chrIV 1308431 1308431 T
chrIV 1308450 1308450 T
chrIV 1308451 1308451 G
chrIV 1308465 1308465 A
chrIV 1308467 1308467 T
chrIV 1308471 1308471 T
chrIV 1308507 1308507 G
chrIV 1308510 1308510 T
chrIV 1308515 1308515 T
chrIV 1308549 1308549 A
chrIV 1308551 1308551 T
chrIV 1308555 1308555 C
chrIV 1308557 1308557 C
chrIV 1308562 1308562 A
chrIV 1308570 1308570 A
chrIV 1308591 1308591 A
chrIV 1308594 1308594 A
chrIV 1308595 1308595 T
chrIV 1308596 1308596 C
chrIV 1308599 1308599 C
chrIV 1308603 1308603 A
chrIV 1308604 1308604 AG
chrIV 1308619 1308619 T
chrIV 1308650 1308650 T
chrIV 1308655 1308655 T
chrIV 1308709 1308709 C
chrIV 1308724 1308724 A
chrIV 1308755 1308755 C
chrIV 1308760 1308760 A
chrIV 1352451 1352451 A
chrIV 1352452 1352452 A
chrIV 1352453 1352453 ACG
chrIV 1352454 1352454 ACG
chrIV 1352455 1352455 CGT
chrIV 1352456 1352456 CGT
chrIV 1352457 1352457 GT
chrIV 1352460 1352460 CG
chrIV 1352462 1352462 GT
chrIV 1352463 1352463 AT
chrIV 1352464 1352464 GT
chrIV 1352465 1352465 A
chrIV 1352539 1352539 A
chrIV 1352540 1352540 ACGT
chrIV 1352541 1352541 ACT
chrIV 1352542 1352542 A
chrIV 1352543 1352543 CGT
chrIV 1352544 1352544 AT
chrIV 1352545 1352545 ACT
chrIV 1352547 1352547 G
chrIV 1352548 1352548 T
chrIV 1352549 1352549 AT
chrIV 1352550 1352550 ACG
chrIV 1352554 1352554 ACGT
chrIV 1352555 1352555 CGT
chrIV 1352556 1352556 C
chrIV 1352558 1352558 C
chrIV 1352562 1352562 T
chrIV 1352566 1352566 A
chrIV 1352598 1352598 G
chrIV 1352629 1352629 A
chrIV 1352630 1352630 C
chrIV 1352633 1352633 AC
chrIV 1352634 1352634 C
chrIV 1352635 1352635 AG
chrIV 1352636 1352636 CGT
chrIV 1352637 1352637 ACG
chrIV 1352638 1352638 ACT
chrIV 1352639 1352639 ACG
chrIV 1352640 1352640 ACG
chrIV 1352641 1352641 CGT
chrIV 1352642 1352642 AGT
chrIV 1352643 1352643 ACG
chrIV 1352651 1352651 G
chrIV 1352654 1352654 G
chrIV 1352656 1352656 G
chrIV 1352658 1352658 C
chrIV 1352663 1352663 AC
chrIV 1352664 1352664 C
chrIV 1352665 1352665 A
chrIV 1352681 1352681 G
chrIV 1352686 1352686 T
chrIV 1352687 1352687 A
chrIV 1352690 1352690 CG
chrIV 1352694 1352694 A
chrIV 1352700 1352700 A
chrIV 1352703 1352703 CG
chrIV 1352706 1352706 C
chrIV 1352707 1352707 A
chrIV 1352708 1352708 AT
chrIV 1352721 1352721 C
chrIV 1352724 1352724 G
chrIV 1352726 1352726 A
chrIV 1352727 1352727 GT
chrIV 1352728 1352728 C
chrIV 1352737 1352737 AT
chrIV 1352749 1352749 CG
chrIV 1352750 1352750 A
chrIV 1352751 1352751 AT
chrIV 1352752 1352752 G
chrIV 1352754 1352754 CG
chrIV 1352756 1352756 A
chrIV 1352757 1352757 AC
chrIV 1352762 1352762 A
chrIV 1352769 1352769 T
chrIV 1352770 1352770 A
chrIV 1352778 1352778 C
chrIV 1352779 1352779 A
chrIV 1352780 1352780 CT
chrIV 1352781 1352781 C
chrIV 1352782 1352782 G
chrIV 1352794 1352794 C
chrIV 1352795 1352795 A
chrIV 1352803 1352803 G
chrIV 1352805 1352805 ACT
chrIV 1352817 1352817 AT
chrIV 1352819 1352819 C
chrIV 1352820 1352820 GT
chrIV 1352821 1352821 T
chrIV 1352824 1352824 CG
chrIV 1352844 1352844 AT
chrIV 1352852 1352852 A
chrIV 1352857 1352857 CG
chrIV 1352858 1352858 C
chrIV 1352859 1352859 AT
chrIV 1352861 1352861 A
chrIV 1352865 1352865 CG
chrIV 1352866 1352866 G
chrIV 1352867 1352867 ACG
chrIV 1352870 1352870 T
chrIV 1352871 1352871 G
chrIV 1352877 1352877 T
chrIV 1352883 1352883 ACGT
chrIV 1352887 1352887 A
chrIV 1352899 1352899 C
chrIV 1352901 1352901 CG
chrIV 1352902 1352902 AGT
chrIV 1352903 1352903 C
chrIV 1352904 1352904 A
chrIV 1352905 1352905 G
chrIV 1352906 1352906 A
chrIV 1352907 1352907 T
chrIV 1352908 1352908 G
chrIV 1352909 1352909 C
chrIV 1352910 1352910 G
chrIV 1352911 1352911 T
chrIV 1352912 1352912 G
chrIV 1352913 1352913 CG
chrIV 1352922 1352922 ACGT
chrIV 1352923 1352923 A
chrIV 1352924 1352924 A
chrIV 1352929 1352929 AT
chrIV 1352930 1352930 ACT
chrIV 1352931 1352931 AT
chrIV 1352933 1352933 A
chrIV 1352953 1352953 AT
chrIV 1352954 1352954 CG
chrIV 1352958 1352958 G
chrIV 1352961 1352961 CG
chrIV 1352962 1352962 AT
chrIV 1352967 1352967 C
chrIV 1352968 1352968 AGT
chrIV 1352969 1352969 G
chrIV 1352970 1352970 C
chrIV 1352972 1352972 AC
chrIV 1352973 1352973 AT
chrIV 1352974 1352974 AGT
chrIV 1352975 1352975 T
chrIV 1352976 1352976 ACGT
chrIV 1352977 1352977 CGT
chrIV 1352978 1352978 ACT
chrIV 1352979 1352979 AT
chrIV 1352980 1352980 CG
chrIV 1352981 1352981 CGT
chrIV 1352982 1352982 ACT
chrIV 1352983 1352983 ACG
chrIV 1352984 1352984 T
chrIV 1354862 1354862 G
chrIV 1354865 1354865 A
chrIV 1354877 1354877 A
chrIV 1354922 1354922 AT
chrIV 1354994 1354994 CG
chrIV 1355033 1355033 CG
chrIV 1355063 1355063 CG
chrIV 1355075 1355075 CG
chrIV 1355078 1355078 G
chrIV 1355123 1355123 CG
chrIV 1355126 1355126 CG
chrIV 1355150 1355150 CG
chrIV 1355165 1355165 A
chrIV 1355201 1355201 AT
chrIV 1355204 1355204 AT
chrIV 1355210 1355210 C
chrIV 1357463 1357463 T
chrIV 1357464 1357464 T
chrIV 1357510 1357510 T
chrIV 1357511 1357511 T
chrIV 1357514 1357514 T
chrIV 1357515 1357515 G
chrIV 1357519 1357519 C
chrIV 1359916 1359916 T
chrIV 1359937 1359937 A
chrIV 1359978 1359978 A
chrIV 1359979 1359979 T
chrIV 1359980 1359980 G
chrIV 1359981 1359981 C
chrIV 1360438 1360438 A
chrIV 1360441 1360441 T
chrIV 1360462 1360462 T
chrIV 1360519 1360519 CG
chrIV 1360567 1360567 CG
chrIV 1360573 1360573 CG
chrIV 1360591 1360591 AT
chrIV 1360615 1360615 A
chrIV 1360627 1360627 C
chrIV 1360633 1360633 T
chrIV 1360681 1360681 CG
chrIV 1360711 1360711 CG
chrIV 1360720 1360720 CG
chrIV 1360723 1360723 C
chrIV 1360732 1360732 T
chrIV 1360750 1360750 A
chrIV 1360800 1360800 AT
chrIV 1360801 1360801 CG
chrIV 1360802 1360802 AT
chrIV 1360805 1360805 AT
chrIV 1360807 1360807 T
chrIV 1402195 1402195 C
chrIV 1402210 1402210 C
chrIV 1402225 1402225 T
chrIV 1402267 1402267 T
chrIV 1402297 1402297 A
chrIV 1402305 1402305 T
chrIV 1402306 1402306 G
chrIV 1402339 1402339 T
chrIV 1402351 1402351 C
chrIV 1402354 1402354 G
chrIV 1402363 1402363 T
chrIV 1402372 1402372 G
chrIV 1402390 1402390 T
chrIV 1402411 1402411 T
chrIV 1402414 1402414 A
chrIV 1402519 1402519 C
chrIV 1402531 1402531 G
chrIV 1402549 1402549 T
chrIV 1450267 1450267 G
chrIV 1450282 1450282 A
chrIV 1450306 1450306 A
chrIV 1450316 1450316 C
chrIV 1450326 1450326 A
chrIV 1450344 1450344 C
chrIV 1450348 1450348 A
chrIV 1450357 1450357 G
chrIV 1450414 1450414 AT
chrIV 1450420 1450420 CG
chrIV 1450423 1450423 CG
chrIV 1450435 1450435 T
chrIV 1450460 1450460 A
chrIV 1450468 1450468 A
chrIV 1453556 1453556 A
chrIV 1453568 1453568 T
chrIV 1453586 1453586 G
chrIV 1453607 1453607 CG
chrIV 1453628 1453628 A
chrIV 1453634 1453634 A
chrIV 1453637 1453637 G
chrIV 1453697 1453697 CG
chrIV 1453700 1453700 CG
chrIV 1453760 1453760 AT
chrIV 1453769 1453769 AT
chrIV 1453772 1453772 CG
chrIV 1454399 1454399 G
chrIV 1454405 1454405 A
chrIV 1454423 1454423 A
chrIV 1461700 1461700 A
chrIV 1461703 1461703 CG
chrIV 1461704 1461704 AG
chrIV 1461705 1461705 AG
chrIV 1461706 1461706 C
chrIV 1461708 1461708 T
chrIV 1461711 1461711 T
chrIV 1461712 1461712 A
chrIV 1461713 1461713 T
chrIV 1461714 1461714 A
chrIV 1461765 1461765 AT
chrIV 1461772 1461772 AT
chrIV 1461778 1461778 AT
chrIV 1461784 1461784 A
chrIV 1461785 1461785 G
chrIV 1461786 1461786 A
chrIV 1461787 1461787 AT
chrIV 1461788 1461788 A
chrIV 1461790 1461790 C
chrIV 1461791 1461791 CG
chrIV 1461792 1461792 AT
chrIV 1461794 1461794 C
chrIV 1461831 1461831 A
chrIV 1461835 1461835 C
chrIV 1461836 1461836 CG
chrIV 1461840 1461840 CGT
chrIV 1461841 1461841 AT
chrIV 1461842 1461842 ACT
chrIV 1461843 1461843 CG
chrIV 1461844 1461844 ACT
chrIV 1461845 1461845 AT
chrIV 1461846 1461846 ACGT
chrIV 1461847 1461847 CG
chrIV 1461848 1461848 C
chrIV 1461850 1461850 AT
chrIV 1461851 1461851 CG
chrIV 1467638 1467638 A
chrIV 1467643 1467643 T
chrIV 1467644 1467644 G
chrIV 1467650 1467650 C
chrIV 1467698 1467698 G
chrIV 1467701 1467701 C
chrIV 1467710 1467710 C
chrIV 1503838 1503838 A
chrIV 1503849 1503849 G
chrIV 1503857 1503857 G
chrIV 1503861 1503861 G
chrIV 1503875 1503875 A
chrIV 1503885 1503885 G
chrIV 1503887 1503887 A
chrIV 1503903 1503903 A
chrIV 1503905 1503905 G
chrIV 1503911 1503911 A
chrIV 1503921 1503921 A
chrIV 1503928 1503928 C
chrIV 1503929 1503929 G
chrIV 1503933 1503933 A
chrIV 1503934 1503934 C
chrIV 1503938 1503938 C
chrIV 1503939 1503939 G
chrIV 1503941 1503941 G
chrIV 1503947 1503947 A
chrIV 1503951 1503951 A
chrIV 1503952 1503952 C
chrIV 1503957 1503957 G
chrIV 1503959 1503959 G
chrIV 1503965 1503965 A
chrIV 1503975 1503975 G
chrIV 1503977 1503977 G
chrIV 1503983 1503983 A
chrIV 1503988 1503988 C
chrIV 1503993 1503993 A
chrIV 1504001 1504001 A
chrIV 1504011 1504011 G
chrIV 1504019 1504019 G
chrIV 1504024 1504024 T
chrIV 1504028 1504028 A
chrIV 1504091 1504091 T
chrIV 1504095 1504095 A
chrIV 1504103 1504103 A
chrIV 1504115 1504115 T
chrIV 1504136 1504136 A
chrIV 1504193 1504193 G
chrIV 1504211 1504211 C
chrIV 1504222 1504222 C
chrIV 1504283 1504283 A
chrIV 1504286 1504286 G
chrIV 1504290 1504290 G
chrIV 1504298 1504298 G
chrIV 1504310 1504310 T
chrIV 1504331 1504331 A
chrIV 1504388 1504388 A
chrIV 1504406 1504406 T
chrIV 1504417 1504417 T
chrIV 1504436 1504436 A
chrIV 1504439 1504439 G
chrIV 1504445 1504445 C
chrIV 1504493 1504493 G
chrIV 1504500 1504500 A
chrIV 1504508 1504508 G
chrIV 1504520 1504520 A
chrIV 1504541 1504541 G
chrIV 1504598 1504598 A
chrIV 1504616 1504616 T
chrIV 1504627 1504627 T
chrIV 1504646 1504646 G
chrIV 1504649 1504649 A
chrIV 1504655 1504655 T
chrIV 1505691 1505691 T
chrIV 1505703 1505703 G
chrIV 1505716 1505716 CG
chrIV 1505728 1505728 A
chrIV 1505741 1505741 T
chrIV 1505747 1505747 T
chrIV 1505753 1505753 A
chrIV 1505772 1505772 C
chrIV 1505778 1505778 G
chrIV 1523212 1523212 T
chrIV 1523213 1523213 A
chrIV 1523214 1523214 A
chrIV 1523216 1523216 A
chrIV 1523218 1523218 C
chrIV 1523220 1523220 C
chrIV 1523222 1523222 C
chrIV 1523232 1523232 CG
chrIV 1523236 1523236 A
chrIV 1523238 1523238 CT
chrIV 1523247 1523247 AT
chrIV 1523258 1523258 C
chrIV 1523269 1523269 T
chrIV 1523272 1523272 AT
chrIV 1523275 1523275 C
chrIV 1523281 1523281 AT
chrIV 1523284 1523284 CG
chrIV 1523290 1523290 AT
chrIV 1523293 1523293 CG
chrIV 1523297 1523297 CG
chrIV 1523298 1523298 G
chrIV 1523299 1523299 A
chrIV 1523300 1523300 T
chrIV 1523304 1523304 AT
chrIV 1523305 1523305 AT
chrIV 1523306 1523306 A
chrIV 1523318 1523318 A
chrIV 1523321 1523321 T
chrIV 1523325 1523325 C
chrIV 1523326 1523326 CG
chrIV 1523341 1523341 T
chrIV 1523344 1523344 AT
chrIV 1523345 1523345 C
chrIV 1523350 1523350 CG
chrIV 1523356 1523356 AT
chrIV 1523362 1523362 T
chrIV 1523368 1523368 A
chrIV 1523371 1523371 C
chrIV 1523386 1523386 T
chrIV 1523389 1523389 AT
chrIV 1523392 1523392 AT
chrIV 1523402 1523402 T
chrIV 1523403 1523403 C
chrIV 1523404 1523404 T
chrIV 1523412 1523412 T
chrIV 1523416 1523416 AT
chrIV 1523425 1523425 AT
chrIV 1523437 1523437 CG
chrIV 1523438 1523438 A
chrIV 1523440 1523440 CG
chrIV 1523443 1523443 G
chrIV 1523444 1523444 A
chrIV 1523446 1523446 C
chrIV 1523449 1523449 A
chrIV 1523452 1523452 G
chrIV 1523455 1523455 T
chrIV 1523467 1523467 T
chrIV 1523473 1523473 T
chrIV 1523482 1523482 T
chrIV 1523491 1523491 CG
chrIV 1523498 1523498 ACGT
chrIV 1523500 1523500 AT
chrIV 1523512 1523512 CG
chrIV 1523519 1523519 G
chrIV 1523521 1523521 T
chrIV 1523524 1523524 AT
chrIV 1523527 1523527 T
chrIV 1523533 1523533 CG
chrIV 1523547 1523547 CG
chrIV 1523556 1523556 G
chrIV 1523557 1523557 A
chrIV 1523563 1523563 AT
chrIV 1523566 1523566 T
chrIV 1523569 1523569 T
chrIV 1523571 1523571 A
chrIV 1523572 1523572 G
chrIV 1523582 1523582 C
chrIV 1523586 1523586 AT
chrIV 1523603 1523603 AT
chrIV 1523608 1523608 AT
chrIV 1523612 1523612 CG
chrIV 1523615 1523615 C
chrIV 1523616 1523616 AT
chrIV 1523617 1523617 G
chrIV 1523623 1523623 AT
chrIV 1523624 1523624 AT
chrIV 1523626 1523626 T
chrIV 1523628 1523628 A
chrIV 1523630 1523630 T
chrIV 1523638 1523638 CG
chrIV 1523648 1523648 AT
chrIV 1523658 1523658 AT
chrIV 1523668 1523668 T
chrIV 1523669 1523669 G
chrIV 1523670 1523670 A
chrIV 1523673 1523673 T
chrIV 1523675 1523675 A
chrIV 1523678 1523678 T
chrIV 1523679 1523679 AT
chrIV 1523680 1523680 T
chrIV 1523683 1523683 G
chrIV 1523687 1523687 G
chrIV 1523688 1523688 CT
chrIV 1523689 1523689 AG
chrIV 1523690 1523690 C
chrIV 1523714 1523714 C
chrIV 1523715 1523715 CT
chrIV 1523744 1523744 CG
chrIV 1523747 1523747 AT
chrIV 1523763 1523763 CG
chrIV 1523776 1523776 AT
chrIV 1523781 1523781 C
chrIV 1523789 1523789 AT
chrIV 1523793 1523793 AT
chrIV 1523794 1523794 C
chrIV 1523795 1523795 C
chrIV 1523801 1523801 A
chrIV 1523804 1523804 G
chrIV 1523805 1523805 A
chrIV 1523806 1523806 G
chrIV 1523809 1523809 A
chrIV 1523812 1523812 CG
chrIV 1523817 1523817 T
chrIV 1523822 1523822 C
chrIV 1523831 1523831 AT
chrIV 1523832 1523832 G
chrIV 1523838 1523838 T
chrIV 1523841 1523841 AT
chrIV 1523853 1523853 T
chrIV 1523856 1523856 AT
chrIV 1523861 1523861 CG
chrIV 1523862 1523862 CG
chrIV 1523874 1523874 CG
chrIV 1523888 1523888 CG
chrIV 1523891 1523891 C
chrIV 1523900 1523900 T
chrIV 1523913 1523913 CG
chrIV 1523916 1523916 A
chrIV 1523917 1523917 A
chrIV 1523927 1523927 AT
chrIV 1523939 1523939 G
chrIV 1523971 1523971 AT
chrIV 1523978 1523978 CG
chrIV 1523985 1523985 CG
chrIV 1524000 1524000 AT
chrIV 1524003 1524003 AT
chrIV 1524018 1524018 T
chrIV 1524019 1524019 C
chrIV 1524020 1524020 A
chrIV 1524025 1524025 CG
chrIV 1524029 1524029 C
chrIV 1524030 1524030 C
chrIV 1524031 1524031 T
chrIV 1524032 1524032 A
chrIV 1524040 1524040 T
chrIV 1524043 1524043 CG
chrIV 1524054 1524054 AT
chrIV 1524059 1524059 CG
chrIV 1524076 1524076 CG
chrIV 1524104 1524104 G
chrIV 1524105 1524105 GT
chrIV 1524106 1524106 T
chrIV 1524110 1524110 CG
chrIV 1524111 1524111 G
chrIV 1524151 1524151 AT
chrIV 1524154 1524154 AT
chrIV 1524157 1524157 C
chrIV 1524158 1524158 CG
chrIV 1524160 1524160 A
chrIV 1524184 1524184 G
chrIV 1524185 1524185 A
chrIV 1524189 1524189 A
chrIV 1524190 1524190 G
chrIV 1524207 1524207 C
chrIV 1524208 1524208 G
chrIV 1524216 1524216 CT
chrIV 1524225 1524225 G
chrIV 1524241 1524241 AT
chrIV 1524244 1524244 G
chrIV 1524260 1524260 CG
chrIV 1524266 1524266 AT
chrIV 1524273 1524273 T
chrIV 1524279 1524279 T
chrIV 1524280 1524280 T
chrIV 1524284 1524284 T
chrIV 1524289 1524289 A
chrIV 1524299 1524299 AT
chrIV 1524310 1524310 C
chrIV 1524311 1524311 A
chrIV 1524312 1524312 C
chrIV 1524313 1524313 T
chrIV 1524324 1524324 C
chrIV 1524361 1524361 AT
chrIV 1524365 1524365 T
chrIV 1524372 1524372 CG
chrIV 1524383 1524383 CG
chrIV 1524390 1524390 AT
chrIV 1524400 1524400 AT
chrIV 1524405 1524405 A
chrIV 1524412 1524412 AT
chrIV 1524416 1524416 AT
chrIV 1524417 1524417 AT
chrIV 1524418 1524418 AT
chrIV 1524422 1524422 AT
chrIV 1524432 1524432 C
chrIV 1524435 1524435 T
chrIV 1524445 1524445 C
chrIV 1524448 1524448 CG
chrIV 1524449 1524449 G
chrIV 1524450 1524450 CG
chrIV 1524451 1524451 T
chrIV 1524452 1524452 G
chrIV 1524470 1524470 G
chrIV 1524477 1524477 G
chrIV 1524478 1524478 AT
chrIV 1524497 1524497 T
chrIV 1524500 1524500 A
chrIV 1524506 1524506 AT
chrIV 1524511 1524511 CG
chrIV 1524519 1524519 T
chrIV 1524523 1524523 G
chrIV 1524528 1524528 AT
chrIV 1524534 1524534 C
chrIV 1524541 1524541 A
chrIV 1524542 1524542 T
chrIV 1524543 1524543 AT
chrIV 1524548 1524548 G
chrIV 1524550 1524550 A
chrIV 1524552 1524552 T
chrIV 1524567 1524567 T
chrIV 1524568 1524568 C
chrIV 1524569 1524569 G
chrIV 1524571 1524571 GT
chrIV 1524578 1524578 G
chrIV 1524583 1524583 AT
chrIV 1524587 1524587 A
chrIV 1524590 1524590 AT
chrIV 1524595 1524595 AT
chrIV 1524599 1524599 CG
chrIV 1524600 1524600 CG
chrIV 1524601 1524601 AT
chrIV 1524612 1524612 CG
chrIV 1524620 1524620 CT
chrIV 1524625 1524625 CG
chrIV 1524626 1524626 G
chrIV 1524628 1524628 G
chrIV 1524630 1524630 G
chrIV 1524636 1524636 T
chrIV 1524641 1524641 C
chrIV 1524645 1524645 CG
chrIV 1524648 1524648 C
chrIV 1524652 1524652 AT
chrIV 1524653 1524653 AT
chrIV 1524654 1524654 CG
chrIV 1524656 1524656 G
chrIV 1524657 1524657 A
chrIV 1524658 1524658 T
chrIV 1524659 1524659 T
chrIV 1524660 1524660 A
chrIV 1524668 1524668 C
chrIV 1524677 1524677 A
chrIV 1524683 1524683 AT
chrIV 1524684 1524684 AT
chrIV 1524687 1524687 AT
chrIV 1524688 1524688 CG
chrIV 1524689 1524689 A
chrIV 1524691 1524691 A
chrIV 1524695 1524695 C
chrIV 1524696 1524696 AT
chrIV 1524697 1524697 G
chrIV 1524698 1524698 A
chrIV 1524700 1524700 T
chrIV 1524701 1524701 G
chrIV 1524702 1524702 CG
chrIV 1524706 1524706 A
chrIV 1524707 1524707 AT
chrIV 1524708 1524708 A
chrIV 1524715 1524715 T
chrIV 1524716 1524716 C
chrIV 1524717 1524717 G
chrIV 1524719 1524719 T
chrIV 1524720 1524720 A
chrIV 1524723 1524723 T
chrIV 1524725 1524725 G
chrIV 1524726 1524726 AT
chrIV 1524732 1524732 A
chrIV 1524733 1524733 AT
chrIV 1524740 1524740 AT
chrIV 1524745 1524745 ACT
chrIV 1524750 1524750 AT
chrIV 1524751 1524751 AT
chrIV 1524752 1524752 AT
chrIV 1524753 1524753 A
chrIV 1524755 1524755 CG
chrIV 1524761 1524761 C
chrIV 1524765 1524765 C
chrIV 1524772 1524772 CG
chrIV 1524775 1524775 AT
chrIV 1524776 1524776 T
chrIV 1524779 1524779 AT
chrIV 1524783 1524783 G
chrIV 1524784 1524784 G
chrIV 1524787 1524787 C
chrIV 1524790 1524790 T
chrIV 1524792 1524792 AT
chrIV 1524793 1524793 AC
chrIV 1524794 1524794 T
chrIV 1524796 1524796 A
chrIV 1524798 1524798 GT
chrIV 1524799 1524799 A
chrIV 1524803 1524803 AT
chrIV 1524808 1524808 G
chrIV 1524811 1524811 A
chrIV 1524812 1524812 CG
chrIV 1524815 1524815 AT
chrIV 1524816 1524816 C
chrIV 1524824 1524824 A
chrIV 1524831 1524831 CG
chrIV 1524832 1524832 CG
chrIV 1524835 1524835 A
chrIV 1524836 1524836 AT
chrIV 1524837 1524837 AT
chrIV 1524838 1524838 AT
chrIV 1524843 1524843 A
chrIV 1524844 1524844 CG
chrIV 1524847 1524847 G
chrIV 1524851 1524851 T
chrIV 1524853 1524853 AG
chrIV 1524854 1524854 AT
chrIV 1524855 1524855 A
chrIV 1524858 1524858 A
chrIV 1524864 1524864 A
chrIV 1524866 1524866 A
chrIV 1524868 1524868 A
chrIV 1524879 1524879 C
chrIV 1524880 1524880 A
chrIV 1524885 1524885 AT
chrIV 1524886 1524886 ACGT
chrIV 1524888 1524888 C
chrIV 1524889 1524889 G
chrIV 1524890 1524890 G
chrIV 1524895 1524895 A
chrIV 1524896 1524896 CG
chrIV 1524898 1524898 CG
chrIV 1524902 1524902 T
chrIV 1524905 1524905 ACG
chrIV 1524906 1524906 AG
chrIV 1524907 1524907 AT
chrIV 1524908 1524908 C
chrIV 1524909 1524909 AG
chrIV 1524910 1524910 T
chrIV 1524911 1524911 A
chrIV 1524912 1524912 CG
chrIV 1524916 1524916 C
chrIV 1524924 1524924 T
chrIV 1524930 1524930 T
chrIV 1524940 1524940 A
chrIV 1524942 1524942 A
chrIV 1524944 1524944 A
chrIV 1524945 1524945 CT
chrIV 1524946 1524946 G
chrIV 1524949 1524949 AC
chrIV 1524951 1524951 AT
chrIV 1524953 1524953 AT
chrIV 1524954 1524954 G
chrIV 1524964 1524964 A
chrIV 1524965 1524965 CG
chrIV 1524966 1524966 G
chrIV 1524972 1524972 C
chrIV 1524973 1524973 A
chrIV 1524974 1524974 CGT
chrIV 1524979 1524979 A
chrIV 1524980 1524980 C
chrIV 1524981 1524981 T
chrIV 1524982 1524982 A
chrIV 1524983 1524983 A
chrIV 1524987 1524987 T
chrIV 1524995 1524995 G
chrIV 1524998 1524998 AC
chrIV 1525001 1525001 CG
chrIV 1525002 1525002 A
chrIV 1525003 1525003 ACT
chrIV 1525004 1525004 AT
chrIV 1525005 1525005 CG
chrIV 1525006 1525006 CG
chrIV 1525010 1525010 T
chrIV 1525011 1525011 AC
chrIV 1525012 1525012 A
chrIV 1525014 1525014 CG
chrIV 1525016 1525016 T
chrIV 1525019 1525019 T
chrIV 1525021 1525021 A
chrIV 1525022 1525022 C
chrIV 1525023 1525023 CGT
chrIV 1525024 1525024 A
chrIV 1525028 1525028 CG
chrIV 1525029 1525029 AT
chrIV 1525031 1525031 CG
chrIV 1525037 1525037 A
chrIV 1525041 1525041 AT
chrIV 1525043 1525043 AT
chrIV 1525044 1525044 AT
chrIV 1525045 1525045 CG
chrIV 1525046 1525046 AT
chrIV 1525049 1525049 AT
chrIV 1525050 1525050 A
chrIV 1525052 1525052 CG
chrIV 1525053 1525053 A
chrIV 1525059 1525059 C
chrIV 1525062 1525062 CG
chrIV 1525063 1525063 AT
chrIV 1525071 1525071 AT
chrIV 1525073 1525073 A
chrIV 1525089 1525089 T
chrIV 1525096 1525096 T
chrIV 1525098 1525098 AT
chrIV 1525100 1525100 AT
chrIV 1525107 1525107 A
chrIV 1525108 1525108 T
chrIV 1525109 1525109 AT
chrIV 1525110 1525110 CG
chrIV 1525112 1525112 AT
chrIV 1525113 1525113 CG
chrIV 1525125 1525125 C
chrIV 1525139 1525139 A
chrIV 1525140 1525140 C
chrIV 1525145 1525145 C
chrIV 1525147 1525147 CT
chrIV 1525148 1525148 CGT
chrIV 1525149 1525149 A
chrIV 1525152 1525152 A
chrIV 1525154 1525154 C
chrIV 1525157 1525157 A
chrIV 1525159 1525159 G
chrIV 1525160 1525160 T
chrIV 1525162 1525162 A
chrIV 1525163 1525163 C
chrIV 1525166 1525166 C
chrIV 1525167 1525167 G
chrIV 1525169 1525169 C
chrIV 1525171 1525171 A
chrIV 1525172 1525172 G
chrIV 1525175 1525175 A
chrIV 1525177 1525177 A
chrIV 1525181 1525181 C
chrIV 1525184 1525184 C
chrIV 1525185 1525185 C
chrIV 1525187 1525187 G
chrIV 1525200 1525200 T
chrIV 1525207 1525207 AT
chrIV 1525210 1525210 C
chrIV 1525211 1525211 CG
chrIV 1525212 1525212 T
chrIV 1525214 1525214 A
chrIV 1525216 1525216 CGT
chrIV 1525218 1525218 AT
chrIV 1525220 1525220 AGT
chrIV 1525229 1525229 CG
chrIV 1525231 1525231 T
chrIV 1525232 1525232 G
chrIV 1525233 1525233 T
chrIV 1525236 1525236 A
chrIV 1525255 1525255 A
chrIV 1525262 1525262 C
chrIV 1525263 1525263 G
chrIV 1525272 1525272 G
chrIV 1525273 1525273 A
chrIV 1525274 1525274 AG
chrIV 1525284 1525284 AT
chrIV 1525285 1525285 T
chrIV 1525290 1525290 A
chrIV 1525295 1525295 AC
chrIV 1525312 1525312 CG
chrIV 1525313 1525313 CG
chrIV 1525316 1525316 AT
chrIV 1525317 1525317 GT
chrIV 1525324 1525324 CG
chrIV 1525326 1525326 AT
chrIV 1525328 1525328 G
chrIV 1525377 1525377 A
chrIV 1525378 1525378 T
chrIV 1525379 1525379 T
chrIV 1525380 1525380 G
chrIV 1525381 1525381 T
chrIV 1525382 1525382 G
chrIV 1525383 1525383 T
chrIV 1525384 1525384 G
chrIV 1525385 1525385 T
chrIV 1525386 1525386 T
chrIV 1525387 1525387 T
chrIV 1525388 1525388 G
chrIV 1525389 1525389 T
chrIV 1525392 1525392 G
chrIV 1525393 1525393 T
chrIV 1525394 1525394 T
chrIV 1525398 1525398 G
chrIV 1525399 1525399 T
chrIV 1525405 1525405 T
chrIV 1525411 1525411 T
chrIV 1525412 1525412 T
chrIV 1525416 1525416 T
chrIV 1525421 1525421 T
chrIV 1525422 1525422 AT
chrIV 1525423 1525423 T
chrIV 1525424 1525424 G
chrIV 1525426 1525426 G
chrIV 1525427 1525427 T
chrIV 1525428 1525428 AT
chrIV 1525429 1525429 CG
chrIV 1525430 1525430 T
chrIV 1525431 1525431 T
chrIV 1525432 1525432 T
chrIV 1525433 1525433 G
chrIV 1525434 1525434 T
chrIV 1525435 1525435 G
chrIV 1525436 1525436 T
chrIV 1525437 1525437 T
chrIV 1525438 1525438 G
chrIV 1525439 1525439 T
chrIV 1525440 1525440 G
chrIV 1525441 1525441 T
chrIV 1525442 1525442 A
chrIV 1525443 1525443 CG
chrIV 1525444 1525444 AT
chrIV 1525445 1525445 G
chrIV 1525450 1525450 T
chrIV 1525451 1525451 T
chrIV 1525452 1525452 T
chrIV 1525453 1525453 G
chrIV 1525455 1525455 G
chrIV 1525456 1525456 T
chrIV 1525457 1525457 T
chrIV 1525458 1525458 G
chrIV 1525459 1525459 T
chrIV 1525460 1525460 G
chrIV 1525461 1525461 AT
chrIV 1525462 1525462 T
chrIV 1525463 1525463 G
chrIV 1525464 1525464 AT
chrIV 1525465 1525465 ACG
chrIV 1525466 1525466 ACT
chrIV 1525467 1525467 C
chrIV 1525472 1525472 C
chrIV 1525481 1525481 C
chrIV 1525482 1525482 T
chrIV 1525510 1525510 T
chrIV 1525511 1525511 A
chrIV 1525513 1525513 A
chrIV 1525514 1525514 T
chrIV 1525574 1525574 C
chrIV 1525575 1525575 T
chrIV 1525576 1525576 G
chrIV 1525579 1525579 T
chrIV 1525580 1525580 C
chrIV 1525581 1525581 T
chrIV 1525582 1525582 T
chrIV 1525583 1525583 CG
chrIV 1525598 1525598 C
chrIV 1525603 1525603 A
chrIV 1525614 1525614 T
chrIV 1525640 1525640 AC
chrIV 1525641 1525641 AC
chrIV 1525642 1525642 A
chrIV 1525644 1525644 T
chrIV 1525653 1525653 G
chrIV 1525669 1525669 T
chrIV 1525684 1525684 C
chrIV 1525698 1525698 AT
chrIV 1525709 1525709 A
chrIV 1525713 1525713 CG
chrIV 1525714 1525714 AT
chrIV 1525715 1525715 A
chrIV 1525717 1525717 A
chrIV 1525718 1525718 AT
chrIV 1525722 1525722 G
chrIV 1525729 1525729 T
chrIV 1525761 1525761 A
chrIV 1525769 1525769 AT
chrIV 1525782 1525782 T
chrIV 1525823 1525823 AT
chrIV 1525844 1525844 AT
chrIV 1525852 1525852 G
chrIV 1525853 1525853 C
chrIV 1525854 1525854 A
chrIV 1525876 1525876 G
chrIV 1525878 1525878 A
chrIV 1525890 1525890 CG
chrIV 1525894 1525894 CG
chrIV 1525905 1525905 AC
chrIV 1525907 1525907 A
chrIV 1525908 1525908 T
chrIV 1525909 1525909 T
chrIV 1525920 1525920 AT
chrIV 1525930 1525930 C
chrIV 1525931 1525931 G
chrIV 1525966 1525966 CG
chrIV 1525967 1525967 CG
chrIV 1526004 1526004 CG
chrIV 1526006 1526006 CG
chrIV 1526007 1526007 CG
chrIV 1526018 1526018 CG
chrIV 1526045 1526045 A
chrIV 1526046 1526046 CG
chrIV 1526047 1526047 T
chrIV 1526048 1526048 A
chrIV 1526068 1526068 CG
chrIV 1526075 1526075 C
chrIV 1526076 1526076 ACT
chrIV 1526077 1526077 AC
chrIV 1526078 1526078 G
chrIV 1526080 1526080 AT
chrIV 1526082 1526082 CG
chrIV 1526083 1526083 AT
chrIV 1526084 1526084 AT
chrIV 1526110 1526110 G
chrIV 1526115 1526115 C
chrIV 1526127 1526127 AT
chrIV 1526141 1526141 AT
chrIV 1526173 1526173 AT
chrIV 1526183 1526183 CG
chrIV 1526184 1526184 T
chrIV 1526185 1526185 C
chrIV 1526186 1526186 CG
chrIV 1526187 1526187 AT
chrIV 1526190 1526190 AT
chrIV 1526191 1526191 AT
chrIV 1526208 1526208 C
chrIV 1526225 1526225 A
chrIV 1526234 1526234 G
chrIV 1526277 1526277 CG
chrIV 1526278 1526278 A
chrIV 1526334 1526334 C
chrIV 1526335 1526335 AG
chrIV 1526336 1526336 CT
chrIV 1526337 1526337 A
chrIV 1526340 1526340 A
chrIV 1526479 1526479 AT
chrIV 1526516 1526516 AT
chrIV 1526540 1526540 CG
chrIV 1526546 1526546 CG
chrIV 1526573 1526573 AT
chrIV 1526587 1526587 CG
chrIV 1526635 1526635 CG
chrIV 1526636 1526636 AT
chrIV 1526638 1526638 AT
chrIV 1526640 1526640 G
chrIV 1526642 1526642 G
chrIV 1526655 1526655 A
chrIV 1526657 1526657 C
chrIV 1526660 1526660 G
chrIV 1526761 1526761 T
chrIV 1526762 1526762 G
chrIV 1526764 1526764 AC
chrIV 1526765 1526765 GT
chrIV 1526766 1526766 T
chrIV 1526770 1526770 AT
chrIV 1526772 1526772 G
chrIV 1526773 1526773 C
chrIV 1526774 1526774 A
chrIV 1526789 1526789 AT
chrIV 1526796 1526796 A
chrIV 1526806 1526806 AT
chrIV 1526854 1526854 CG
chrIV 1526858 1526858 AT
chrIV 1526873 1526873 CG
chrIV 1526887 1526887 T
chrIV 1526898 1526898 CG
chrIV 1526905 1526905 AT
chrIV 1526918 1526918 CG
chrIV 1526921 1526921 CG
chrIV 1526925 1526925 CG
chrIV 1526928 1526928 AT
chrIV 1526929 1526929 ACGT
chrIV 1526930 1526930 AT
chrIV 1526962 1526962 A
chrIV 1526963 1526963 A
chrIV 1526964 1526964 G
chrIV 1526965 1526965 A
chrIV 1526966 1526966 C
chrIV 1526967 1526967 G
chrIV 1526969 1526969 A
chrIV 1526970 1526970 T
chrIV 1526971 1526971 G
chrIV 1527045 1527045 CG
chrIV 1527094 1527094 CG
chrIV 1527110 1527110 CG
chrIV 1527117 1527117 CG
chrIV 1527119 1527119 CG
chrIV 1527139 1527139 AT
chrIV 1527193 1527193 CG
chrIV 1527239 1527239 CG
chrIV 1527259 1527259 CG
chrIV 1527337 1527337 CG
chrIV 1527366 1527366 AT
chrIV 1527379 1527379 CG
chrIV 1527428 1527428 CG
chrIV 1527476 1527476 CG
chrIV 1527489 1527489 A
chrIV 1527493 1527493 C
chrIV 1527494 1527494 T
chrIV 1527496 1527496 CG
chrIV 1527498 1527498 C
chrIV 1527499 1527499 C
chrIV 1527500 1527500 ACT
chrIV 1527501 1527501 T
chrIV 1527502 1527502 GT
chrIV 1527503 1527503 A
chrIV 1527504 1527504 GT
chrIV 1527547 1527547 AT
chrIV 1527561 1527561 AT
chrIV 1527565 1527565 AT
chrIV 1527572 1527572 G
chrIV 1527596 1527596 C
chrIV 1527597 1527597 A
chrIV 1527598 1527598 A
chrIV 1527600 1527600 G
chrIV 1527601 1527601 A
chrIV 1527602 1527602 T
chrIV 1527603 1527603 A
chrIV 1527609 1527609 AT
chrIV 1527646 1527646 AT
chrIV 1527649 1527649 CG
chrIV 1527676 1527676 CG
chrIV 1527688 1527688 CG
chrIV 1527689 1527689 T
chrIV 1527715 1527715 G
chrIV 1527716 1527716 T
chrIV 1527717 1527717 C
chrIV 1527718 1527718 T
chrIV 1527719 1527719 GT
chrIV 1527720 1527720 G
chrIV 1527769 1527769 CG
chrIV 1527778 1527778 A
chrIV 1527779 1527779 A
chrIV 1527780 1527780 C
chrIV 1527782 1527782 CG
chrIV 1527824 1527824 AT
chrIV 1527941 1527941 C
chrIV 1527942 1527942 CG
chrIV 1527943 1527943 A
chrIV 1527956 1527956 A
chrIV 1527976 1527976 AT
chrIV 1527997 1527997 CG
chrIV 1528000 1528000 CG
chrIV 1528003 1528003 C
chrIV 1528043 1528043 G
chrIV 1528074 1528074 CG
chrIV 1528075 1528075 CG
chrIV 1528076 1528076 AT
chrIV 1528078 1528078 AT
chrIV 1528118 1528118 AT
chrIV 1528455 1528455 G
chrIV 1528458 1528458 T
chrIV 1528459 1528459 C
chrIV 1528460 1528460 A
chrIV 1528480 1528480 CG
chrIV 1528519 1528519 CG
chrIV 1528568 1528568 AT
chrIV 1528574 1528574 CG
chrIV 1528576 1528576 CG
chrIV 1528585 1528585 CG
chrIV 1528642 1528642 AT
chrIV 1528650 1528650 CG
chrIV 1528706 1528706 AT
chrIV 1528804 1528804 AT
chrIV 1528820 1528820 CG
chrIV 1528883 1528883 CG
chrIV 1528889 1528889 CG
chrIV 1528938 1528938 AT
chrIV 1529086 1529086 CG
chrIV 1529188 1529188 CG
chrIV 1529200 1529200 AT
chrIV 1529248 1529248 AT
chrIV 1529345 1529345 AT
chrIV 1529375 1529375 CG
chrIV 1529436 1529436 CG
chrIV 1529539 1529539 A
chrIV 1529541 1529541 G
chrIV 1529542 1529542 CT
chrIV 1529543 1529543 T
chrIV 1529545 1529545 AT
chrIV 1529546 1529546 T
chrIV 1529547 1529547 AT
chrIV 1529548 1529548 C
chrIV 1529549 1529549 A
chrIV 1529550 1529550 CT
chrIV 1529551 1529551 A
chrIV 1529587 1529587 CG
chrIV 1529595 1529595 AT
chrIV 1529601 1529601 AT
chrIV 1529617 1529617 AT
chrIV 1529707 1529707 AT
chrIV 1529731 1529731 CG
chrIV 1529732 1529732 C
chrIV 1529733 1529733 C
chrIV 1529734 1529734 T
chrIV 1529767 1529767 C
chrIV 1529791 1529791 CG
chrIV 1529797 1529797 AT
chrIV 1529853 1529853 G
chrIV 1529854 1529854 A
chrIV 1529857 1529857 G
chrIV 1529859 1529859 A
chrIV 1529866 1529866 AT
chrIV 1529869 1529869 CG
chrIV 1529871 1529871 G
chrIV 1529889 1529889 AT
chrIV 1529892 1529892 CG
chrIV 1529894 1529894 AT
chrIV 1529901 1529901 C
chrIV 1529902 1529902 T
chrIV 1529903 1529903 G
chrIV 1529956 1529956 AT
chrIV 1529981 1529981 CG
chrIV 1529997 1529997 AT
chrIV 1530027 1530027 AT
chrIV 1530059 1530059 AT
chrIV 1530074 1530074 C
chrIV 1530075 1530075 T
chrIV 1530078 1530078 AC
chrIV 1530079 1530079 C
chrIV 1530080 1530080 A
chrIV 1530082 1530082 C
chrIV 1530084 1530084 G
chrIV 1530085 1530085 C
chrIV 1530088 1530088 T
chrIV 1530090 1530090 C
chrIV 1530094 1530094 AT
chrIV 1530097 1530097 CG
chrIV 1530099 1530099 A
chrIV 1530100 1530100 ACG
chrIV 1530102 1530102 G
chrIV 1530107 1530107 G
chrIV 1530114 1530114 A
chrIV 1530115 1530115 G
chrIV 1530120 1530120 G
chrIV 1530124 1530124 G
chrIV 1530130 1530130 T
chrIV 1530136 1530136 T
chrIV 1530141 1530141 AT
chrIV 1530146 1530146 T
chrIV 1530147 1530147 C
chrIV 1530150 1530150 A
chrIV 1530151 1530151 C
chrIV 1530156 1530156 A
chrIV 1530160 1530160 CG
chrIV 1530162 1530162 T
chrIV 1530166 1530166 AT
chrIV 1530168 1530168 AT
chrIV 1530170 1530170 AT
chrIV 1530171 1530171 AT
chrIV 1530172 1530172 ACGT
chrIV 1530174 1530174 G
chrIV 1530175 1530175 AT
chrIV 1530177 1530177 CG
chrIV 1530187 1530187 C
chrIV 1530192 1530192 AT
chrIV 1530196 1530196 AT
chrIV 1530198 1530198 CG
chrIV 1530205 1530205 C
chrIV 1530206 1530206 A
chrIV 1530207 1530207 CG
chrIV 1530208 1530208 CG
chrIV 1530210 1530210 C
chrIV 1530211 1530211 CG
chrIV 1530213 1530213 AT
chrIV 1530215 1530215 G
chrIV 1530222 1530222 AT
chrIV 1530223 1530223 G
chrIV 1530228 1530228 CG
chrIV 1530232 1530232 CG
chrIV 1530238 1530238 T
chrIV 1530241 1530241 CG
chrIV 1530243 1530243 AT
chrIV 1530244 1530244 AT
chrIV 1530245 1530245 CG
chrIV 1530247 1530247 AT
chrIV 1530249 1530249 AT
chrIV 1530254 1530254 AT
chrIV 1530255 1530255 CG
chrIV 1530258 1530258 A
chrIV 1530259 1530259 C
chrIV 1530264 1530264 A
chrIV 1530268 1530268 CG
chrIV 1530270 1530270 T
chrIV 1530274 1530274 AT
chrIV 1530276 1530276 AT
chrIV 1530278 1530278 AT
chrIV 1530279 1530279 AT
chrIV 1530280 1530280 ACGT
chrIV 1530282 1530282 G
chrIV 1530283 1530283 AT
chrIV 1530285 1530285 CG
chrIV 1530295 1530295 C
chrIV 1530300 1530300 AT
chrIV 1530304 1530304 AT
chrIV 1530305 1530305 G
chrIV 1530306 1530306 T
chrIV 1530309 1530309 T
chrIV 1530310 1530310 T
chrIV 1530312 1530312 A
chrIV 1530313 1530313 C
chrIV 1530314 1530314 AT
chrIV 1530315 1530315 CG
chrIV 1530316 1530316 CGT
chrIV 1530317 1530317 G
chrIV 1530319 1530319 CG
chrIV 1530321 1530321 AT
chrIV 1530323 1530323 G
chrIV 1530328 1530328 AT
chrIV 1530330 1530330 CG
chrIV 1530331 1530331 A
chrIV 1530336 1530336 AT
chrIV 1530340 1530340 CG
chrIV 1530341 1530341 G
chrIV 1530342 1530342 CG
chrIV 1530349 1530349 AT
chrIV 1530351 1530351 C
chrIV 1530352 1530352 C
chrIV 1530355 1530355 C
chrIV 1530359 1530359 AT
chrIV 1530362 1530362 G
chrIV 1530366 1530366 CG
chrIV 1530367 1530367 AT
chrIV 1530372 1530372 AT
chrIV 1530376 1530376 G
chrIV 1530377 1530377 G
chrIV 1530385 1530385 AT
chrIV 1530387 1530387 CG
chrIV 1530388 1530388 ACGT
chrIV 1530389 1530389 G
chrIV 1530395 1530395 AT
chrIV 1530402 1530402 CG
chrIV 1530403 1530403 A
chrIV 1530408 1530408 AT
chrIV 1530412 1530412 C
chrIV 1530421 1530421 CG
chrIV 1530423 1530423 AT
chrIV 1530424 1530424 ACGT
chrIV 1530427 1530427 AT
chrIV 1530429 1530429 AT
chrIV 1530434 1530434 C
chrIV 1530438 1530438 AT
chrIV 1530444 1530444 G
chrIV 1530448 1530448 AT
chrIV 1530459 1530459 AT
chrIV 1530460 1530460 AT
chrIV 1530463 1530463 AT
chrIV 1530474 1530474 A
chrIV 1530480 1530480 G
chrIV 1530484 1530484 AT
chrIV 1530495 1530495 CG
chrIV 1530496 1530496 ACT
chrIV 1530499 1530499 CG
chrIV 1530587 1530587 CG
chrIV 1530619 1530619 CG
chrIV 1530737 1530737 AT
chrIV 1530757 1530757 CG
chrIV 1530760 1530760 CG
chrIV 1530804 1530804 CG
chrIV 1530842 1530842 AT
chrIV 1530850 1530850 AT
chrIV 1530892 1530892 AT
chrIV 1530949 1530949 CG
chrIV 1530960 1530960 AT
chrIV 1530977 1530977 AT
chrIV 1531128 1531128 AT
chrIV 1531195 1531195 AT
chrIV 1531206 1531206 AT
chrIV 1531237 1531237 AT
chrIV 1531238 1531238 G
chrIV 1531260 1531260 CG
chrIV 1531375 1531375 CG
chrIV 1531400 1531400 AT
chrIV 1531450 1531450 CG
chrIV 1531473 1531473 CG
chrIV 1531501 1531501 CG
chrIV 1531526 1531526 AT
chrIV 1531547 1531547 CG
chrIV 1531583 1531583 CG
chrIV 1531590 1531590 AT
chrIV 1531597 1531597 AT
chrIV 1531598 1531598 A
chrIV 1531599 1531599 C
chrIV 1531602 1531602 C
chrIV 1531635 1531635 C
chrIV 1531636 1531636 G
chrIV 1531638 1531638 T
chrIV 1531639 1531639 A
chrIV 1531667 1531667 G
chrIV 1531668 1531668 A
chrIV 1531669 1531669 T
chrIV 1531670 1531670 AT
chrIV 1531676 1531676 AT
chrIV 1531677 1531677 C
chrIV 1531678 1531678 A
chrIV 1531684 1531684 G
chrIV 1531736 1531736 CG
chrIV 1531774 1531774 AT
chrIV 1531782 1531782 G
chrIV 1531783 1531783 A
chrIV 1531784 1531784 G
chrIV 1531791 1531791 AT
chrIV 1531801 1531801 AT
chrIV 1531805 1531805 A
chrIV 1531806 1531806 T
chrIV 1531816 1531816 T
chrIV 1531818 1531818 AT
chrIV 1531865 1531865 CG
chrIV 1531869 1531869 CG
chrIV 1531870 1531870 AT
chrIV 1531874 1531874 CG
chrIV 1531879 1531879 CG
chrIV 1531888 1531888 G
chrIV 1531889 1531889 CG
chrIV 1531926 1531926 A
chrIV 1531927 1531927 T
chrIV 1531928 1531928 C
