# Supplementary material for: Sequence Profiling of the Saccharomyces cerevisiae Genome Permits Deconvolution of Unique and Multialigned Reads for Variant Detection
Source: G3 (Bethesda). 2014 Feb 20;4(4):707–15. doi: 10.1534/g3.113.009464 (PMC4059241; doi:10.1534/g3.113.009464)
Supplement: Supporting Information [file supp_g3.113.009464_FileS1.zip › resources/50nt/chrIX_50_intrasnv.bed]

track name=intraSNV_50 description="intra SNV from HTS profile"
chrIX 2 2 C
chrIX 16 16 A
chrIX 17 17 C
chrIX 18 18 A
chrIX 19 19 C
chrIX 20 20 A
chrIX 21 21 A
chrIX 22 22 C
chrIX 23 23 A
chrIX 24 24 C
chrIX 25 25 A
chrIX 26 26 A
chrIX 27 27 C
chrIX 28 28 A
chrIX 29 29 C
chrIX 30 30 A
chrIX 36 36 A
chrIX 41 41 A
chrIX 42 42 A
chrIX 43 43 A
chrIX 44 44 C
chrIX 45 45 A
chrIX 46 46 C
chrIX 47 47 A
chrIX 50 50 C
chrIX 51 51 A
chrIX 57 57 A
chrIX 58 58 A
chrIX 59 59 C
chrIX 65 65 AT
chrIX 66 66 CG
chrIX 76 76 AT
chrIX 77 77 CG
chrIX 78 78 CG
chrIX 79 79 T
chrIX 80 80 AT
chrIX 82 82 G
chrIX 85 85 T
chrIX 86 86 A
chrIX 93 93 T
chrIX 96 96 C
chrIX 102 102 T
chrIX 111 111 T
chrIX 112 112 T
chrIX 133 133 T
chrIX 137 137 A
chrIX 138 138 A
chrIX 147 147 AT
chrIX 148 148 A
chrIX 158 158 C
chrIX 162 162 C
chrIX 178 178 G
chrIX 184 184 CG
chrIX 198 198 G
chrIX 219 219 CG
chrIX 239 239 CG
chrIX 243 243 AT
chrIX 267 267 C
chrIX 268 268 C
chrIX 269 269 C
chrIX 270 270 A
chrIX 271 271 G
chrIX 272 272 C
chrIX 309 309 G
chrIX 310 310 T
chrIX 319 319 AT
chrIX 324 324 C
chrIX 328 328 T
chrIX 329 329 AT
chrIX 333 333 C
chrIX 380 380 A
chrIX 382 382 CG
chrIX 392 392 AT
chrIX 393 393 AT
chrIX 396 396 AT
chrIX 397 397 T
chrIX 406 406 C
chrIX 410 410 AG
chrIX 411 411 G
chrIX 412 412 A
chrIX 420 420 A
chrIX 458 458 C
chrIX 510 510 AT
chrIX 513 513 T
chrIX 514 514 A
chrIX 515 515 G
chrIX 518 518 CG
chrIX 521 521 T
chrIX 525 525 A
chrIX 526 526 T
chrIX 591 591 G
chrIX 592 592 C
chrIX 593 593 A
chrIX 594 594 CG
chrIX 601 601 T
chrIX 608 608 AT
chrIX 644 644 CG
chrIX 665 665 T
chrIX 690 690 AT
chrIX 718 718 CG
chrIX 741 741 CG
chrIX 791 791 CG
chrIX 816 816 G
chrIX 931 931 AT
chrIX 953 953 AT
chrIX 954 954 CG
chrIX 985 985 CG
chrIX 996 996 C
chrIX 1063 1063 AT
chrIX 1214 1214 CG
chrIX 1231 1231 AT
chrIX 1242 1242 CG
chrIX 1299 1299 A
chrIX 1341 1341 CG
chrIX 1349 1349 T
chrIX 1387 1387 C
chrIX 1431 1431 AT
chrIX 1434 1434 G
chrIX 1454 1454 CG
chrIX 1572 1572 G
chrIX 1604 1604 G
chrIX 1683 1683 G
chrIX 1685 1685 A
chrIX 1688 1688 C
chrIX 1690 1690 A
chrIX 1692 1692 G
chrIX 1695 1695 AG
chrIX 1696 1696 G
chrIX 1698 1698 G
chrIX 1706 1706 C
chrIX 1707 1707 CG
chrIX 1711 1711 AT
chrIX 1716 1716 T
chrIX 1717 1717 CG
chrIX 1721 1721 C
chrIX 1724 1724 C
chrIX 1728 1728 CG
chrIX 1730 1730 C
chrIX 1734 1734 AT
chrIX 1738 1738 A
chrIX 1742 1742 AT
chrIX 1743 1743 C
chrIX 1747 1747 T
chrIX 1751 1751 C
chrIX 1752 1752 AT
chrIX 1753 1753 C
chrIX 1755 1755 A
chrIX 1757 1757 C
chrIX 1760 1760 CG
chrIX 1762 1762 A
chrIX 1764 1764 G
chrIX 1766 1766 C
chrIX 1767 1767 AG
chrIX 1768 1768 G
chrIX 1770 1770 G
chrIX 1774 1774 A
chrIX 1778 1778 C
chrIX 1779 1779 CG
chrIX 1783 1783 CG
chrIX 1787 1787 C
chrIX 1788 1788 AT
chrIX 1789 1789 T
chrIX 1791 1791 A
chrIX 1793 1793 C
chrIX 1796 1796 C
chrIX 1798 1798 A
chrIX 1800 1800 G
chrIX 1802 1802 C
chrIX 1803 1803 AG
chrIX 1804 1804 G
chrIX 1805 1805 T
chrIX 1806 1806 G
chrIX 1810 1810 A
chrIX 1813 1813 AT
chrIX 1814 1814 C
chrIX 1815 1815 CG
chrIX 1819 1819 CG
chrIX 1824 1824 CGT
chrIX 1825 1825 AT
chrIX 1827 1827 A
chrIX 1829 1829 C
chrIX 1832 1832 CG
chrIX 1834 1834 A
chrIX 1836 1836 G
chrIX 1838 1838 C
chrIX 1839 1839 AG
chrIX 1840 1840 G
chrIX 1841 1841 T
chrIX 1842 1842 G
chrIX 1846 1846 A
chrIX 1849 1849 AT
chrIX 1850 1850 C
chrIX 1851 1851 CG
chrIX 1855 1855 CG
chrIX 1860 1860 GT
chrIX 1861 1861 C
chrIX 1863 1863 A
chrIX 1868 1868 CG
chrIX 1870 1870 A
chrIX 1874 1874 C
chrIX 1878 1878 CG
chrIX 1882 1882 A
chrIX 1885 1885 A
chrIX 1886 1886 C
chrIX 1887 1887 CG
chrIX 1891 1891 CG
chrIX 1896 1896 CG
chrIX 1897 1897 AT
chrIX 1899 1899 CG
chrIX 1906 1906 CG
chrIX 1911 1911 G
chrIX 1912 1912 G
chrIX 1913 1913 C
chrIX 1921 1921 A
chrIX 1923 1923 C
chrIX 1927 1927 T
chrIX 1942 1942 G
chrIX 1944 1944 A
chrIX 1947 1947 AT
chrIX 1948 1948 T
chrIX 1950 1950 G
chrIX 1953 1953 A
chrIX 1959 1959 AT
chrIX 1963 1963 AT
chrIX 1968 1968 CGT
chrIX 1969 1969 T
chrIX 1971 1971 A
chrIX 1972 1972 AT
chrIX 1973 1973 CG
chrIX 1976 1976 C
chrIX 1978 1978 A
chrIX 1980 1980 G
chrIX 1981 1981 CG
chrIX 1982 1982 C
chrIX 1983 1983 G
chrIX 1984 1984 G
chrIX 1985 1985 T
chrIX 1986 1986 G
chrIX 1987 1987 T
chrIX 1989 1989 A
chrIX 1993 1993 AT
chrIX 1995 1995 CG
chrIX 1999 1999 AT
chrIX 2004 2004 C
chrIX 2009 2009 A
chrIX 2014 2014 G
chrIX 2016 2016 A
chrIX 2019 2019 AT
chrIX 2020 2020 T
chrIX 2022 2022 G
chrIX 2025 2025 A
chrIX 2030 2030 C
chrIX 2031 2031 CG
chrIX 2035 2035 AT
chrIX 2040 2040 CGT
chrIX 2041 2041 CG
chrIX 2044 2044 AT
chrIX 2045 2045 CG
chrIX 2048 2048 C
chrIX 2052 2052 G
chrIX 2053 2053 CG
chrIX 2054 2054 C
chrIX 2055 2055 AG
chrIX 2056 2056 G
chrIX 2058 2058 AT
chrIX 2062 2062 A
chrIX 2066 2066 C
chrIX 2067 2067 C
chrIX 2071 2071 CG
chrIX 2077 2077 AT
chrIX 2079 2079 A
chrIX 2084 2084 C
chrIX 2086 2086 A
chrIX 2088 2088 G
chrIX 2090 2090 C
chrIX 2091 2091 AG
chrIX 2092 2092 G
chrIX 2094 2094 G
chrIX 2098 2098 A
chrIX 2101 2101 A
chrIX 2103 2103 AGT
chrIX 2107 2107 CG
chrIX 2112 2112 CG
chrIX 2113 2113 AT
chrIX 2115 2115 A
chrIX 2116 2116 T
chrIX 2120 2120 C
chrIX 2122 2122 A
chrIX 2124 2124 G
chrIX 2127 2127 G
chrIX 2128 2128 G
chrIX 2129 2129 T
chrIX 2131 2131 T
chrIX 2133 2133 A
chrIX 2134 2134 A
chrIX 2137 2137 A
chrIX 2139 2139 CG
chrIX 2143 2143 AT
chrIX 2148 2148 CG
chrIX 2149 2149 AT
chrIX 2152 2152 CG
chrIX 2153 2153 AT
chrIX 2158 2158 G
chrIX 2160 2160 A
chrIX 2161 2161 G
chrIX 2163 2163 ACT
chrIX 2164 2164 T
chrIX 2165 2165 T
chrIX 2167 2167 T
chrIX 2169 2169 A
chrIX 2173 2173 A
chrIX 2175 2175 CG
chrIX 2179 2179 AT
chrIX 2184 2184 CG
chrIX 2185 2185 T
chrIX 2188 2188 G
chrIX 2189 2189 A
chrIX 2194 2194 AT
chrIX 2199 2199 A
chrIX 2205 2205 A
chrIX 2211 2211 C
chrIX 2215 2215 CG
chrIX 2220 2220 C
chrIX 2221 2221 T
chrIX 2228 2228 C
chrIX 2233 2233 CG
chrIX 2235 2235 AT
chrIX 2236 2236 AT
chrIX 2245 2245 G
chrIX 2247 2247 A
chrIX 2250 2250 G
chrIX 2251 2251 C
chrIX 2253 2253 AT
chrIX 2255 2255 CG
chrIX 2256 2256 AT
chrIX 2257 2257 CGT
chrIX 2259 2259 G
chrIX 2265 2265 G
chrIX 2269 2269 G
chrIX 2271 2271 AC
chrIX 2281 2281 G
chrIX 2347 2347 T
chrIX 2353 2353 G
chrIX 2361 2361 G
chrIX 2367 2367 C
chrIX 2370 2370 A
chrIX 2373 2373 G
chrIX 2408 2408 C
chrIX 2440 2440 CG
chrIX 2470 2470 T
chrIX 2486 2486 AT
chrIX 2511 2511 AT
chrIX 2564 2564 C
chrIX 2565 2565 A
chrIX 2566 2566 G
chrIX 2573 2573 A
chrIX 2575 2575 C
chrIX 2578 2578 A
chrIX 2596 2596 G
chrIX 2598 2598 C
chrIX 2601 2601 T
chrIX 2608 2608 AT
chrIX 2610 2610 CG
chrIX 2613 2613 AT
chrIX 2614 2614 CG
chrIX 2670 2670 T
chrIX 2676 2676 C
chrIX 2700 2700 G
chrIX 2734 2734 CG
chrIX 2735 2735 C
chrIX 2736 2736 C
chrIX 2760 2760 CG
chrIX 2850 2850 T
chrIX 2866 2866 CG
chrIX 2872 2872 T
chrIX 2880 2880 C
chrIX 2916 2916 T
chrIX 2917 2917 AC
chrIX 2918 2918 A
chrIX 2919 2919 C
chrIX 2920 2920 AT
chrIX 2921 2921 A
chrIX 2922 2922 A
chrIX 2924 2924 AT
chrIX 2925 2925 ACG
chrIX 2926 2926 CG
chrIX 2928 2928 AT
chrIX 3031 3031 AT
chrIX 3092 3092 AT
chrIX 3122 3122 T
chrIX 3219 3219 CG
chrIX 3267 3267 AT
chrIX 3279 3279 AT
chrIX 3381 3381 C
chrIX 3529 3529 CG
chrIX 3578 3578 CG
chrIX 3584 3584 AT
chrIX 3647 3647 AT
chrIX 3663 3663 CG
chrIX 3761 3761 CG
chrIX 3817 3817 CG
chrIX 3825 3825 A
chrIX 3882 3882 G
chrIX 3891 3891 G
chrIX 3893 3893 CG
chrIX 3899 3899 CG
chrIX 3948 3948 AT
chrIX 3987 3987 AT
chrIX 4007 4007 AT
chrIX 4008 4008 CG
chrIX 4009 4009 AT
chrIX 4349 4349 CG
chrIX 4389 4389 T
chrIX 4391 4391 A
chrIX 4392 4392 C
chrIX 4393 4393 C
chrIX 4424 4424 C
chrIX 4464 4464 C
chrIX 4467 4467 G
chrIX 4470 4470 AT
chrIX 4491 4491 AT
chrIX 4511 4511 T
chrIX 4524 4524 A
chrIX 4525 4525 G
chrIX 4526 4526 C
chrIX 4643 4643 CG
chrIX 4685 4685 AT
chrIX 4686 4686 A
chrIX 4687 4687 CG
chrIX 4688 4688 AT
chrIX 4689 4689 A
chrIX 4698 4698 G
chrIX 4747 4747 CG
chrIX 4748 4748 ACT
chrIX 4749 4749 A
chrIX 4750 4750 CG
chrIX 4751 4751 A
chrIX 4752 4752 C
chrIX 4778 4778 AT
chrIX 4779 4779 CG
chrIX 4791 4791 CG
chrIX 4818 4818 AT
chrIX 4821 4821 CG
chrIX 4858 4858 CG
chrIX 4864 4864 A
chrIX 4865 4865 T
chrIX 4866 4866 A
chrIX 4867 4867 C
chrIX 4895 4895 CG
chrIX 4902 4902 AT
chrIX 4906 4906 T
chrIX 4920 4920 CG
chrIX 4964 4964 T
chrIX 4965 4965 C
chrIX 4966 4966 G
chrIX 4967 4967 A
chrIX 4968 4968 CT
chrIX 4969 4969 C
chrIX 4970 4970 C
chrIX 4971 4971 CG
chrIX 4972 4972 C
chrIX 4973 4973 CG
chrIX 4974 4974 AT
chrIX 4978 4978 CG
chrIX 4992 4992 C
chrIX 5040 5040 CG
chrIX 5089 5089 CG
chrIX 5102 5102 CG
chrIX 5131 5131 AT
chrIX 5209 5209 AT
chrIX 5229 5229 AT
chrIX 5275 5275 CG
chrIX 5329 5329 CG
chrIX 5347 5347 C
chrIX 5349 5349 C
chrIX 5351 5351 C
chrIX 5358 5358 C
chrIX 5374 5374 AT
chrIX 5423 5423 CG
chrIX 5497 5497 G
chrIX 5498 5498 T
chrIX 5499 5499 A
chrIX 5501 5501 C
chrIX 5502 5502 G
chrIX 5503 5503 AT
chrIX 5504 5504 CG
chrIX 5505 5505 T
chrIX 5506 5506 A
chrIX 5539 5539 CG
chrIX 5540 5540 T
chrIX 5543 5543 G
chrIX 5547 5547 CG
chrIX 5550 5550 C
chrIX 5563 5563 AT
chrIX 5570 5570 C
chrIX 5581 5581 AT
chrIX 5595 5595 CG
chrIX 5610 5610 AT
chrIX 5614 5614 AT
chrIX 5662 5662 CG
chrIX 5672 5672 AT
chrIX 5679 5679 AT
chrIX 5694 5694 A
chrIX 5695 5695 C
chrIX 5696 5696 G
chrIX 5698 5698 A
chrIX 5702 5702 T
chrIX 5703 5703 AG
chrIX 5704 5704 AG
chrIX 5808 5808 CG
chrIX 5811 5811 CG
chrIX 5813 5813 AT
chrIX 5826 5826 CG
chrIX 5828 5828 G
chrIX 5830 5830 T
chrIX 5832 5832 T
chrIX 5833 5833 G
chrIX 5881 5881 AT
chrIX 5895 5895 CG
chrIX 5922 5922 CG
chrIX 5928 5928 AT
chrIX 5952 5952 T
chrIX 5989 5989 AT
chrIX 6128 6128 T
chrIX 6131 6131 A
chrIX 6132 6132 GT
chrIX 6133 6133 AC
chrIX 6134 6134 G
chrIX 6190 6190 AT
chrIX 6191 6191 CG
chrIX 6234 6234 CG
chrIX 6243 6243 AT
chrIX 6260 6260 CG
chrIX 6272 6272 G
chrIX 6273 6273 C
chrIX 6276 6276 C
chrIX 6277 6277 T
chrIX 6281 6281 CG
chrIX 6283 6283 G
chrIX 6284 6284 A
chrIX 6285 6285 T
chrIX 6290 6290 A
chrIX 6316 6316 C
chrIX 6317 6317 G
chrIX 6318 6318 CT
chrIX 6319 6319 T
chrIX 6320 6320 C
chrIX 6322 6322 C
chrIX 6336 6336 AT
chrIX 6348 6348 CG
chrIX 6349 6349 A
chrIX 6351 6351 C
chrIX 6352 6352 A
chrIX 6353 6353 CG
chrIX 6385 6385 T
chrIX 6386 6386 CT
chrIX 6387 6387 AG
chrIX 6388 6388 T
chrIX 6389 6389 T
chrIX 6390 6390 G
chrIX 6391 6391 T
chrIX 6393 6393 C
chrIX 6405 6405 CG
chrIX 6424 6424 T
chrIX 6425 6425 AG
chrIX 6426 6426 AT
chrIX 6427 6427 C
chrIX 6455 6455 C
chrIX 6466 6466 C
chrIX 6467 6467 G
chrIX 6469 6469 AT
chrIX 6506 6506 C
chrIX 6507 6507 G
chrIX 6542 6542 C
chrIX 6543 6543 G
chrIX 6551 6551 G
chrIX 6553 6553 A
chrIX 6564 6564 A
chrIX 6565 6565 A
chrIX 6566 6566 T
chrIX 6568 6568 GT
chrIX 6579 6579 C
chrIX 6583 6583 AT
chrIX 6595 6595 AT
chrIX 6597 6597 CG
chrIX 6598 6598 CG
chrIX 6619 6619 A
chrIX 6620 6620 CG
chrIX 6621 6621 G
chrIX 6629 6629 CG
chrIX 6650 6650 CG
chrIX 6691 6691 AT
chrIX 6704 6704 CG
chrIX 6712 6712 A
chrIX 6713 6713 GT
chrIX 6714 6714 G
chrIX 6744 6744 A
chrIX 6751 6751 AT
chrIX 6754 6754 C
chrIX 6756 6756 T
chrIX 6758 6758 CG
chrIX 6759 6759 A
chrIX 6764 6764 T
chrIX 6774 6774 T
chrIX 6788 6788 G
chrIX 6803 6803 CG
chrIX 6828 6828 CG
chrIX 6830 6830 C
chrIX 6860 6860 CG
chrIX 6871 6871 G
chrIX 6876 6876 A
chrIX 6883 6883 A
chrIX 6884 6884 AT
chrIX 6885 6885 A
chrIX 6888 6888 C
chrIX 6889 6889 C
chrIX 6890 6890 T
chrIX 6949 6949 T
chrIX 6950 6950 G
chrIX 6951 6951 C
chrIX 6952 6952 A
chrIX 6953 6953 GT
chrIX 6954 6954 G
chrIX 7010 7010 C
chrIX 7012 7012 C
chrIX 7014 7014 A
chrIX 7241 7241 T
chrIX 7245 7245 A
chrIX 7246 7246 GT
chrIX 7247 7247 T
chrIX 7248 7248 T
chrIX 7263 7263 C
chrIX 7264 7264 AG
chrIX 7265 7265 AG
chrIX 7273 7273 C
chrIX 7281 7281 C
chrIX 7294 7294 T
chrIX 7298 7298 T
chrIX 7299 7299 T
chrIX 7300 7300 C
chrIX 7304 7304 G
chrIX 7311 7311 C
chrIX 7313 7313 C
chrIX 7315 7315 T
chrIX 7322 7322 A
chrIX 7331 7331 CG
chrIX 7335 7335 G
chrIX 7338 7338 T
chrIX 7340 7340 T
chrIX 7341 7341 G
chrIX 7342 7342 C
chrIX 7343 7343 G
chrIX 7348 7348 T
chrIX 7349 7349 T
chrIX 7352 7352 CG
chrIX 7357 7357 G
chrIX 7358 7358 AT
chrIX 7359 7359 C
chrIX 7361 7361 AT
chrIX 7362 7362 AT
chrIX 7365 7365 AT
chrIX 7366 7366 CG
chrIX 7368 7368 AT
chrIX 7370 7370 T
chrIX 7374 7374 T
chrIX 7379 7379 G
chrIX 7380 7380 AT
chrIX 7382 7382 T
chrIX 7383 7383 C
chrIX 7387 7387 AT
chrIX 7388 7388 AT
chrIX 7389 7389 CG
chrIX 7390 7390 AT
chrIX 7395 7395 AT
chrIX 7397 7397 C
chrIX 7399 7399 T
chrIX 7400 7400 T
chrIX 7403 7403 G
chrIX 7405 7405 CT
chrIX 7406 7406 CG
chrIX 7407 7407 T
chrIX 7408 7408 ACGT
chrIX 7410 7410 G
chrIX 7413 7413 GT
chrIX 7415 7415 T
chrIX 7416 7416 C
chrIX 7421 7421 A
chrIX 7424 7424 AT
chrIX 7428 7428 T
chrIX 7429 7429 AT
chrIX 7430 7430 AT
chrIX 7431 7431 CG
chrIX 7437 7437 AT
chrIX 7440 7440 G
chrIX 7441 7441 A
chrIX 7442 7442 G
chrIX 7445 7445 C
chrIX 7446 7446 ACGT
chrIX 7447 7447 CG
chrIX 7461 7461 CG
chrIX 7463 7463 CG
chrIX 7465 7465 CG
chrIX 7478 7478 AT
chrIX 7480 7480 AT
chrIX 7483 7483 A
chrIX 7484 7484 T
chrIX 7485 7485 C
chrIX 7486 7486 G
chrIX 7487 7487 A
chrIX 7488 7488 G
chrIX 7490 7490 T
chrIX 7491 7491 G
chrIX 7497 7497 G
chrIX 7499 7499 CT
chrIX 7500 7500 ACG
chrIX 7501 7501 CT
chrIX 7502 7502 C
chrIX 7504 7504 GT
chrIX 7505 7505 G
chrIX 7511 7511 C
chrIX 7513 7513 G
chrIX 7514 7514 T
chrIX 7519 7519 C
chrIX 7520 7520 C
chrIX 7521 7521 G
chrIX 7523 7523 AT
chrIX 7524 7524 A
chrIX 7529 7529 T
chrIX 7530 7530 G
chrIX 7541 7541 T
chrIX 7543 7543 T
chrIX 7545 7545 AT
chrIX 7551 7551 AT
chrIX 7554 7554 T
chrIX 7555 7555 AT
chrIX 7556 7556 ACT
chrIX 7558 7558 A
chrIX 7562 7562 CG
chrIX 7565 7565 CG
chrIX 7566 7566 T
chrIX 7571 7571 ACGT
chrIX 7572 7572 AT
chrIX 7573 7573 T
chrIX 7574 7574 AT
chrIX 7577 7577 AT
chrIX 7578 7578 CGT
chrIX 7585 7585 T
chrIX 7593 7593 G
chrIX 7594 7594 T
chrIX 7597 7597 C
chrIX 7598 7598 T
chrIX 7601 7601 CG
chrIX 7606 7606 T
chrIX 7610 7610 T
chrIX 7611 7611 ACT
chrIX 7615 7615 A
chrIX 7616 7616 CGT
chrIX 7617 7617 AT
chrIX 7619 7619 A
chrIX 7622 7622 CG
chrIX 7625 7625 CG
chrIX 7626 7626 CG
chrIX 7630 7630 AT
chrIX 7633 7633 AT
chrIX 7634 7634 AT
chrIX 7635 7635 T
chrIX 7637 7637 AT
chrIX 7644 7644 G
chrIX 7648 7648 CG
chrIX 7649 7649 AT
chrIX 7653 7653 CG
chrIX 7654 7654 C
chrIX 7656 7656 T
chrIX 7657 7657 T
chrIX 7658 7658 CGT
chrIX 7659 7659 T
chrIX 7664 7664 ACGT
chrIX 7666 7666 G
chrIX 7669 7669 CG
chrIX 7671 7671 CG
chrIX 7676 7676 T
chrIX 7677 7677 AT
chrIX 7683 7683 CG
chrIX 7686 7686 A
chrIX 7690 7690 A
chrIX 7692 7692 CG
chrIX 7693 7693 G
chrIX 7701 7701 AT
chrIX 7702 7702 AT
chrIX 7703 7703 AT
chrIX 7707 7707 G
chrIX 7708 7708 C
chrIX 7709 7709 A
chrIX 7712 7712 C
chrIX 7713 7713 ACG
chrIX 7714 7714 C
chrIX 7721 7721 C
chrIX 7725 7725 T
chrIX 7726 7726 AT
chrIX 7732 7732 T
chrIX 7752 7752 T
chrIX 7753 7753 C
chrIX 7755 7755 C
chrIX 7756 7756 CG
chrIX 7757 7757 T
chrIX 7761 7761 CG
chrIX 7764 7764 CG
chrIX 7768 7768 G
chrIX 7773 7773 AT
chrIX 7779 7779 AT
chrIX 7780 7780 AT
chrIX 7781 7781 CG
chrIX 7783 7783 AC
chrIX 7784 7784 AT
chrIX 7785 7785 A
chrIX 7797 7797 A
chrIX 7819 7819 G
chrIX 7826 7826 T
chrIX 7831 7831 C
chrIX 7834 7834 A
chrIX 7835 7835 T
chrIX 7836 7836 A
chrIX 7838 7838 AC
chrIX 7840 7840 C
chrIX 7841 7841 G
chrIX 7842 7842 A
chrIX 7859 7859 T
chrIX 7861 7861 C
chrIX 7866 7866 A
chrIX 7867 7867 CG
chrIX 7873 7873 A
chrIX 7875 7875 AT
chrIX 7882 7882 AT
chrIX 7883 7883 CG
chrIX 7886 7886 CG
chrIX 7887 7887 G
chrIX 7889 7889 T
chrIX 7890 7890 AT
chrIX 7891 7891 AT
chrIX 7898 7898 G
chrIX 7903 7903 C
chrIX 7909 7909 T
chrIX 7912 7912 A
chrIX 7931 7931 AC
chrIX 7932 7932 C
chrIX 7939 7939 C
chrIX 7941 7941 T
chrIX 7944 7944 A
chrIX 7959 7959 AT
chrIX 7960 7960 CG
chrIX 7973 7973 C
chrIX 7976 7976 CT
chrIX 7986 7986 A
chrIX 7990 7990 G
chrIX 7991 7991 A
chrIX 7992 7992 C
chrIX 7996 7996 T
chrIX 8003 8003 T
chrIX 8008 8008 T
chrIX 8018 8018 AT
chrIX 8025 8025 AT
chrIX 8036 8036 CG
chrIX 8043 8043 AT
chrIX 8047 8047 T
chrIX 8084 8084 G
chrIX 8095 8095 AT
chrIX 8096 8096 G
chrIX 8097 8097 T
chrIX 8098 8098 CG
chrIX 8109 8109 ACG
chrIX 8124 8124 CG
chrIX 8128 8128 A
chrIX 8129 8129 A
chrIX 8159 8159 C
chrIX 8167 8167 T
chrIX 8183 8183 C
chrIX 8192 8192 ACG
chrIX 8200 8200 T
chrIX 8201 8201 A
chrIX 8218 8218 AT
chrIX 8219 8219 CG
chrIX 8223 8223 CG
chrIX 8224 8224 AT
chrIX 8243 8243 G
chrIX 8245 8245 T
chrIX 8246 8246 C
chrIX 8249 8249 G
chrIX 8252 8252 AT
chrIX 8264 8264 AT
chrIX 8279 8279 CG
chrIX 8283 8283 T
chrIX 8285 8285 CG
chrIX 8289 8289 C
chrIX 8292 8292 A
chrIX 8293 8293 C
chrIX 8297 8297 CG
chrIX 8298 8298 AGT
chrIX 8299 8299 AGT
chrIX 8300 8300 CGT
chrIX 8301 8301 AC
chrIX 8303 8303 C
chrIX 8304 8304 G
chrIX 8312 8312 G
chrIX 8317 8317 C
chrIX 8328 8328 C
chrIX 8329 8329 A
chrIX 8334 8334 G
chrIX 8335 8335 CG
chrIX 8362 8362 AT
chrIX 8365 8365 G
chrIX 8374 8374 T
chrIX 8375 8375 C
chrIX 8376 8376 CG
chrIX 8377 8377 G
chrIX 8378 8378 C
chrIX 8380 8380 A
chrIX 8402 8402 G
chrIX 8405 8405 AT
chrIX 8420 8420 G
chrIX 8427 8427 C
chrIX 8434 8434 T
chrIX 8466 8466 C
chrIX 8478 8478 AT
chrIX 8488 8488 T
chrIX 8489 8489 T
chrIX 8492 8492 AT
chrIX 8505 8505 AT
chrIX 8510 8510 C
chrIX 8512 8512 G
chrIX 8513 8513 C
chrIX 8514 8514 CG
chrIX 8516 8516 A
chrIX 8517 8517 AT
chrIX 8531 8531 AT
chrIX 8543 8543 CG
chrIX 8544 8544 AT
chrIX 8549 8549 AT
chrIX 8552 8552 A
chrIX 8564 8564 AT
chrIX 8574 8574 T
chrIX 8588 8588 CG
chrIX 8590 8590 T
chrIX 8591 8591 G
chrIX 8592 8592 T
chrIX 8593 8593 G
chrIX 8596 8596 AT
chrIX 8599 8599 C
chrIX 8600 8600 T
chrIX 8603 8603 C
chrIX 8604 8604 T
chrIX 8606 8606 A
chrIX 8607 8607 T
chrIX 8608 8608 A
chrIX 8610 8610 G
chrIX 8611 8611 CG
chrIX 8615 8615 G
chrIX 8623 8623 G
chrIX 8628 8628 A
chrIX 8641 8641 AT
chrIX 8657 8657 T
chrIX 8660 8660 AT
chrIX 8689 8689 AGT
chrIX 8690 8690 G
chrIX 8714 8714 C
chrIX 8715 8715 AC
chrIX 8716 8716 AGT
chrIX 8717 8717 C
chrIX 8720 8720 A
chrIX 8721 8721 G
chrIX 8724 8724 AT
chrIX 8725 8725 AT
chrIX 8726 8726 A
chrIX 8729 8729 T
chrIX 8731 8731 A
chrIX 8734 8734 AT
chrIX 8735 8735 CG
chrIX 8736 8736 AT
chrIX 8746 8746 CG
chrIX 8756 8756 T
chrIX 8766 8766 AT
chrIX 8770 8770 C
chrIX 8774 8774 A
chrIX 8776 8776 CT
chrIX 8777 8777 G
chrIX 8778 8778 T
chrIX 8780 8780 A
chrIX 8781 8781 A
chrIX 8785 8785 A
chrIX 8787 8787 C
chrIX 8788 8788 A
chrIX 8789 8789 C
chrIX 8792 8792 C
chrIX 8796 8796 A
chrIX 8797 8797 C
chrIX 8798 8798 C
chrIX 8801 8801 T
chrIX 8818 8818 AT
chrIX 8820 8820 T
chrIX 8821 8821 A
chrIX 8822 8822 C
chrIX 8823 8823 A
chrIX 8832 8832 C
chrIX 8833 8833 T
chrIX 8835 8835 AT
chrIX 8838 8838 AT
chrIX 8841 8841 AT
chrIX 8847 8847 AT
chrIX 8848 8848 CG
chrIX 8850 8850 C
chrIX 8857 8857 G
chrIX 8871 8871 AT
chrIX 8880 8880 T
chrIX 8892 8892 G
chrIX 8897 8897 C
chrIX 8898 8898 A
chrIX 8904 8904 CG
chrIX 8906 8906 CG
chrIX 8913 8913 CG
chrIX 8922 8922 A
chrIX 8931 8931 A
chrIX 8937 8937 A
chrIX 8949 8949 A
chrIX 8952 8952 CG
chrIX 8955 8955 T
chrIX 8958 8958 CG
chrIX 8960 8960 AT
chrIX 8961 8961 CG
chrIX 8964 8964 AT
chrIX 8966 8966 AT
chrIX 8967 8967 C
chrIX 8979 8979 CG
chrIX 8988 8988 ACG
chrIX 8992 8992 A
chrIX 9000 9000 A
chrIX 9001 9001 G
chrIX 9002 9002 A
chrIX 9012 9012 A
chrIX 9015 9015 T
chrIX 9018 9018 A
chrIX 9033 9033 G
chrIX 9036 9036 T
chrIX 9042 9042 A
chrIX 9048 9048 T
chrIX 9054 9054 CG
chrIX 9059 9059 G
chrIX 9060 9060 A
chrIX 9063 9063 A
chrIX 9078 9078 C
chrIX 9079 9079 G
chrIX 9083 9083 A
chrIX 9086 9086 AT
chrIX 9096 9096 G
chrIX 9097 9097 C
chrIX 9098 9098 A
chrIX 9099 9099 A
chrIX 9100 9100 A
chrIX 9104 9104 A
chrIX 9105 9105 T
chrIX 9106 9106 C
chrIX 9107 9107 C
chrIX 9114 9114 A
chrIX 9117 9117 A
chrIX 9120 9120 CG
chrIX 9123 9123 AT
chrIX 9129 9129 G
chrIX 9132 9132 CG
chrIX 9135 9135 A
chrIX 9146 9146 CG
chrIX 9157 9157 AT
chrIX 9166 9166 AG
chrIX 9168 9168 T
chrIX 9172 9172 ACT
chrIX 9182 9182 G
chrIX 9184 9184 CG
chrIX 9186 9186 G
chrIX 9188 9188 AT
chrIX 9190 9190 CG
chrIX 9191 9191 CG
chrIX 9192 9192 AT
chrIX 9196 9196 AT
chrIX 9200 9200 CG
chrIX 9202 9202 CG
chrIX 9205 9205 ACGT
chrIX 9206 9206 A
chrIX 9213 9213 AT
chrIX 9215 9215 T
chrIX 9216 9216 G
chrIX 9218 9218 T
chrIX 9219 9219 A
chrIX 9220 9220 C
chrIX 9224 9224 CG
chrIX 9227 9227 A
chrIX 9228 9228 AT
chrIX 9233 9233 CG
chrIX 9239 9239 AT
chrIX 9242 9242 T
chrIX 9244 9244 T
chrIX 9259 9259 AT
chrIX 9261 9261 G
chrIX 9264 9264 C
chrIX 9265 9265 T
chrIX 9266 9266 T
chrIX 9270 9270 A
chrIX 9273 9273 AT
chrIX 9278 9278 CG
chrIX 9279 9279 C
chrIX 9300 9300 AT
chrIX 9301 9301 G
chrIX 9302 9302 CG
chrIX 9303 9303 C
chrIX 9307 9307 C
chrIX 9313 9313 CG
chrIX 9316 9316 T
chrIX 9319 9319 G
chrIX 9325 9325 C
chrIX 9328 9328 A
chrIX 9329 9329 T
chrIX 9344 9344 C
chrIX 9347 9347 G
chrIX 9350 9350 C
chrIX 9351 9351 T
chrIX 9353 9353 G
chrIX 9356 9356 G
chrIX 9360 9360 AT
chrIX 9361 9361 CG
chrIX 9366 9366 CG
chrIX 9372 9372 C
chrIX 9381 9381 C
chrIX 9383 9383 AT
chrIX 9392 9392 G
chrIX 9402 9402 C
chrIX 9407 9407 G
chrIX 9408 9408 T
chrIX 9424 9424 CG
chrIX 9428 9428 A
chrIX 9436 9436 G
chrIX 9439 9439 T
chrIX 9444 9444 C
chrIX 9457 9457 T
chrIX 9458 9458 C
chrIX 9466 9466 CG
chrIX 9474 9474 AT
chrIX 9475 9475 G
chrIX 9484 9484 AT
chrIX 9485 9485 CG
chrIX 9486 9486 CG
chrIX 9489 9489 A
chrIX 9490 9490 CG
chrIX 9491 9491 A
chrIX 9499 9499 AT
chrIX 9500 9500 T
chrIX 9504 9504 CG
chrIX 9512 9512 AT
chrIX 9518 9518 C
chrIX 9519 9519 G
chrIX 9520 9520 T
chrIX 9521 9521 T
chrIX 9522 9522 T
chrIX 9524 9524 C
chrIX 9525 9525 A
chrIX 9531 9531 CGT
chrIX 9532 9532 CG
chrIX 9537 9537 A
chrIX 9549 9549 AT
chrIX 9553 9553 T
chrIX 9560 9560 T
chrIX 9577 9577 AT
chrIX 9582 9582 T
chrIX 9583 9583 T
chrIX 9584 9584 AT
chrIX 9585 9585 AT
chrIX 9588 9588 C
chrIX 9592 9592 T
chrIX 9593 9593 A
chrIX 9599 9599 CG
chrIX 9600 9600 G
chrIX 9601 9601 AT
chrIX 9602 9602 AT
chrIX 9603 9603 C
chrIX 9609 9609 C
chrIX 9612 9612 T
chrIX 9614 9614 AT
chrIX 9627 9627 CG
chrIX 9628 9628 CG
chrIX 9630 9630 G
chrIX 9632 9632 G
chrIX 9634 9634 T
chrIX 9636 9636 G
chrIX 9637 9637 C
chrIX 9643 9643 C
chrIX 9654 9654 AT
chrIX 9695 9695 G
chrIX 9697 9697 C
chrIX 9703 9703 T
chrIX 9706 9706 AT
chrIX 9707 9707 AC
chrIX 9708 9708 AT
chrIX 9709 9709 C
chrIX 9710 9710 A
chrIX 9712 9712 G
chrIX 9715 9715 T
chrIX 9720 9720 C
chrIX 9723 9723 A
chrIX 9725 9725 T
chrIX 9726 9726 CG
chrIX 9727 9727 A
chrIX 9728 9728 T
chrIX 9749 9749 T
chrIX 9760 9760 CG
chrIX 9761 9761 AT
chrIX 9763 9763 CG
chrIX 9764 9764 CG
chrIX 9771 9771 AT
chrIX 9776 9776 C
chrIX 9787 9787 CG
chrIX 9795 9795 AT
chrIX 9799 9799 CG
chrIX 9800 9800 C
chrIX 9815 9815 G
chrIX 9818 9818 C
chrIX 9827 9827 T
chrIX 9854 9854 T
chrIX 9855 9855 A
chrIX 9856 9856 A
chrIX 9859 9859 AT
chrIX 9883 9883 C
chrIX 9885 9885 ACT
chrIX 9886 9886 C
chrIX 9890 9890 AT
chrIX 9900 9900 C
chrIX 9914 9914 G
chrIX 9947 9947 AT
chrIX 9950 9950 CG
chrIX 9951 9951 AT
chrIX 9993 9993 A
chrIX 9997 9997 G
chrIX 10004 10004 A
chrIX 10009 10009 G
chrIX 10010 10010 C
chrIX 10016 10016 C
chrIX 10043 10043 G
chrIX 10051 10051 T
chrIX 10055 10055 C
chrIX 10059 10059 C
chrIX 10075 10075 AT
chrIX 10097 10097 CG
chrIX 10115 10115 G
chrIX 10414 10414 A
chrIX 10419 10419 T
chrIX 10423 10423 T
chrIX 10429 10429 T
chrIX 10451 10451 G
chrIX 10469 10469 AT
chrIX 10480 10480 CG
chrIX 10496 10496 T
chrIX 10501 10501 T
chrIX 10502 10502 T
chrIX 10503 10503 A
chrIX 10512 10512 A
chrIX 10530 10530 C
chrIX 10546 10546 AT
chrIX 10547 10547 T
chrIX 10588 10588 G
chrIX 10590 10590 A
chrIX 10591 10591 T
chrIX 10608 10608 C
chrIX 10646 10646 CG
chrIX 10668 10668 AT
chrIX 10679 10679 CG
chrIX 10750 10750 CG
chrIX 10751 10751 CG
chrIX 10801 10801 CG
chrIX 10827 10827 AT
chrIX 10828 10828 CG
chrIX 13249 13249 G
chrIX 13255 13255 G
chrIX 13285 13285 T
chrIX 13300 13300 AT
chrIX 13308 13308 G
chrIX 13309 13309 T
chrIX 13323 13323 G
chrIX 13324 13324 G
chrIX 13325 13325 A
chrIX 13363 13363 AT
chrIX 13370 13370 CG
chrIX 13371 13371 CG
chrIX 13414 13414 A
chrIX 13439 13439 G
chrIX 13443 13443 A
chrIX 13451 13451 T
chrIX 13457 13457 A
chrIX 13459 13459 C
chrIX 13472 13472 CG
chrIX 13479 13479 A
chrIX 13496 13496 G
chrIX 13502 13502 T
chrIX 13523 13523 G
chrIX 13537 13537 C
chrIX 13550 13550 C
chrIX 13558 13558 T
chrIX 13580 13580 G
chrIX 13599 13599 G
chrIX 13612 13612 CG
chrIX 13627 13627 T
chrIX 13633 13633 C
chrIX 13735 13735 AT
chrIX 13754 13754 AT
chrIX 13771 13771 AT
chrIX 13775 13775 G
chrIX 13777 13777 T
chrIX 13792 13792 T
chrIX 13839 13839 CG
chrIX 13856 13856 CG
chrIX 13864 13864 AT
chrIX 13900 13900 AT
chrIX 13954 13954 CG
chrIX 13972 13972 CG
chrIX 13996 13996 AT
chrIX 14017 14017 AT
chrIX 14020 14020 C
chrIX 14026 14026 G
chrIX 14032 14032 G
chrIX 14068 14068 G
chrIX 14071 14071 CG
chrIX 14077 14077 CG
chrIX 14080 14080 AT
chrIX 14081 14081 CG
chrIX 14098 14098 G
chrIX 14113 14113 T
chrIX 14119 14119 G
chrIX 14187 14187 T
chrIX 14189 14189 A
chrIX 14218 14218 C
chrIX 14233 14233 T
chrIX 14263 14263 CG
chrIX 14272 14272 AT
chrIX 14283 14283 AT
chrIX 14291 14291 A
chrIX 14300 14300 G
chrIX 14330 14330 G
chrIX 14335 14335 G
chrIX 14344 14344 G
chrIX 14369 14369 A
chrIX 14377 14377 G
chrIX 14404 14404 AT
chrIX 14422 14422 AT
chrIX 14446 14446 A
chrIX 14467 14467 AGT
chrIX 14470 14470 G
chrIX 14500 14500 CG
chrIX 14506 14506 CGT
chrIX 14519 14519 A
chrIX 14545 14545 AT
chrIX 14566 14566 CG
chrIX 14578 14578 AT
chrIX 14611 14611 G
chrIX 14620 14620 AT
chrIX 14626 14626 A
chrIX 14698 14698 AT
chrIX 14770 14770 CG
chrIX 14773 14773 AT
chrIX 14817 14817 AT
chrIX 14849 14849 AT
chrIX 14971 14971 C
chrIX 14974 14974 T
chrIX 14977 14977 T
chrIX 15178 15178 CG
chrIX 15183 15183 AT
chrIX 15233 15233 CG
chrIX 15235 15235 AT
chrIX 15241 15241 AT
chrIX 15245 15245 C
chrIX 15250 15250 C
chrIX 15253 15253 G
chrIX 15277 15277 T
chrIX 15313 15313 AT
chrIX 15316 15316 AT
chrIX 15319 15319 T
chrIX 15320 15320 A
chrIX 15332 15332 AT
chrIX 15340 15340 CG
chrIX 15343 15343 CG
chrIX 15478 15478 AT
chrIX 15487 15487 AT
chrIX 15586 15586 AT
chrIX 15648 15648 CG
chrIX 15712 15712 AT
chrIX 15802 15802 AT
chrIX 15814 15814 AT
chrIX 15824 15824 AT
chrIX 15879 15879 G
chrIX 15887 15887 C
chrIX 15889 15889 T
chrIX 16038 16038 C
chrIX 16685 16685 C
chrIX 16691 16691 G
chrIX 16694 16694 A
chrIX 16737 16737 A
chrIX 16781 16781 C
chrIX 16847 16847 G
chrIX 16883 16883 C
chrIX 16910 16910 A
chrIX 17024 17024 T
chrIX 17039 17039 A
chrIX 17042 17042 C
chrIX 17054 17054 C
chrIX 17055 17055 T
chrIX 17093 17093 A
chrIX 17100 17100 A
chrIX 17101 17101 T
chrIX 17120 17120 G
chrIX 17126 17126 T
chrIX 17135 17135 G
chrIX 17163 17163 C
chrIX 17228 17228 C
chrIX 17234 17234 G
chrIX 17246 17246 G
chrIX 17429 17429 G
chrIX 17431 17431 G
chrIX 17432 17432 T
chrIX 17456 17456 C
chrIX 17459 17459 A
chrIX 17480 17480 C
chrIX 17516 17516 G
chrIX 17534 17534 T
chrIX 17537 17537 A
chrIX 17597 17597 G
chrIX 17621 17621 T
chrIX 17630 17630 C
chrIX 17651 17651 A
chrIX 17678 17678 AT
chrIX 17684 17684 C
chrIX 17702 17702 T
chrIX 17718 17718 T
chrIX 17741 17741 C
chrIX 17744 17744 C
chrIX 17774 17774 T
chrIX 17835 17835 G
chrIX 17888 17888 T
chrIX 17900 17900 A
chrIX 17906 17906 G
chrIX 17978 17978 A
chrIX 17984 17984 C
chrIX 17987 17987 A
chrIX 17996 17996 A
chrIX 17999 17999 C
chrIX 18001 18001 A
chrIX 18011 18011 A
chrIX 18035 18035 G
chrIX 18038 18038 T
chrIX 18059 18059 G
chrIX 18077 18077 A
chrIX 18080 18080 A
chrIX 18081 18081 A
chrIX 18083 18083 G
chrIX 18086 18086 T
chrIX 18087 18087 T
chrIX 18131 18131 AT
chrIX 18161 18161 CG
chrIX 18164 18164 CG
chrIX 18170 18170 A
chrIX 18173 18173 CG
chrIX 18176 18176 C
chrIX 18212 18212 C
chrIX 18215 18215 A
chrIX 18218 18218 G
chrIX 18221 18221 A
chrIX 18230 18230 C
chrIX 18290 18290 T
chrIX 18293 18293 A
chrIX 18302 18302 A
chrIX 18305 18305 T
chrIX 18368 18368 G
chrIX 18374 18374 T
chrIX 18394 18394 C
chrIX 18410 18410 A
chrIX 18418 18418 G
chrIX 18431 18431 C
chrIX 18449 18449 C
chrIX 18482 18482 G
chrIX 18494 18494 G
chrIX 18497 18497 C
chrIX 18518 18518 T
chrIX 18527 18527 C
chrIX 18536 18536 T
chrIX 18554 18554 C
chrIX 18570 18570 T
chrIX 18574 18574 T
chrIX 18611 18611 C
chrIX 18666 18666 T
chrIX 18677 18677 C
chrIX 18678 18678 G
chrIX 18681 18681 C
chrIX 18684 18684 AT
chrIX 18808 18808 C
chrIX 18825 18825 G
chrIX 18836 18836 G
chrIX 18838 18838 C
chrIX 18856 18856 A
chrIX 18857 18857 G
chrIX 18858 18858 A
chrIX 18861 18861 A
chrIX 18862 18862 T
chrIX 18863 18863 A
chrIX 18866 18866 G
chrIX 18867 18867 A
chrIX 18868 18868 G
chrIX 18870 18870 A
chrIX 18892 18892 C
chrIX 18903 18903 A
chrIX 18904 18904 T
chrIX 18916 18916 G
chrIX 18955 18955 T
chrIX 18961 18961 A
chrIX 18965 18965 A
chrIX 19011 19011 C
chrIX 19065 19065 C
chrIX 19066 19066 C
chrIX 19068 19068 T
chrIX 19069 19069 T
chrIX 19070 19070 G
chrIX 19093 19093 C
chrIX 19095 19095 T
chrIX 19125 19125 A
chrIX 19129 19129 C
chrIX 19130 19130 T
chrIX 19131 19131 A
chrIX 19137 19137 A
chrIX 19138 19138 G
chrIX 19141 19141 A
chrIX 19142 19142 G
chrIX 19145 19145 A
chrIX 19223 19223 A
chrIX 19239 19239 A
chrIX 19241 19241 T
chrIX 19244 19244 C
chrIX 19245 19245 G
chrIX 19246 19246 A
chrIX 19259 19259 A
chrIX 19315 19315 G
chrIX 19374 19374 T
chrIX 19396 19396 T
chrIX 19406 19406 G
chrIX 19407 19407 G
chrIX 19411 19411 G
chrIX 19415 19415 A
chrIX 19416 19416 C
chrIX 19458 19458 A
chrIX 19481 19481 T
chrIX 19485 19485 T
chrIX 19507 19507 T
chrIX 19520 19520 A
chrIX 19547 19547 G
chrIX 19553 19553 T
chrIX 19560 19560 A
chrIX 19561 19561 T
chrIX 19579 19579 T
chrIX 19582 19582 C
chrIX 19584 19584 A
chrIX 19585 19585 A
chrIX 19586 19586 T
chrIX 19592 19592 C
chrIX 19607 19607 A
chrIX 19619 19619 T
chrIX 19637 19637 G
chrIX 19643 19643 C
chrIX 19649 19649 G
chrIX 19650 19650 C
chrIX 19685 19685 G
chrIX 19706 19706 G
chrIX 19730 19730 C
chrIX 19784 19784 T
chrIX 19787 19787 C
chrIX 19799 19799 C
chrIX 19813 19813 T
chrIX 19822 19822 A
chrIX 19825 19825 C
chrIX 19858 19858 C
chrIX 19990 19990 T
chrIX 20039 20039 C
chrIX 20053 20053 C
chrIX 20101 20101 A
chrIX 20107 20107 A
chrIX 20113 20113 T
chrIX 20138 20138 T
chrIX 20161 20161 A
chrIX 20240 20240 A
chrIX 20260 20260 A
chrIX 20296 20296 T
chrIX 20299 20299 G
chrIX 20325 20325 G
chrIX 20332 20332 T
chrIX 20356 20356 C
chrIX 20372 20372 C
chrIX 20376 20376 T
chrIX 20377 20377 T
chrIX 20398 20398 A
chrIX 20404 20404 C
chrIX 20408 20408 C
chrIX 20417 20417 C
chrIX 20482 20482 C
chrIX 20494 20494 G
chrIX 20524 20524 T
chrIX 20545 20545 C
chrIX 20587 20587 G
chrIX 20599 20599 T
chrIX 20602 20602 C
chrIX 20611 20611 T
chrIX 20698 20698 A
chrIX 20713 20713 G
chrIX 20725 20725 C
chrIX 20738 20738 T
chrIX 20782 20782 C
chrIX 20821 20821 T
chrIX 20830 20830 C
chrIX 20839 20839 T
chrIX 20866 20866 C
chrIX 20887 20887 G
chrIX 20889 20889 T
chrIX 20998 20998 C
chrIX 21065 21065 C
chrIX 21070 21070 A
chrIX 21076 21076 G
chrIX 21082 21082 G
chrIX 21121 21121 A
chrIX 21139 21139 A
chrIX 21142 21142 A
chrIX 21169 21169 C
chrIX 21505 21505 A
chrIX 21506 21506 T
chrIX 21507 21507 CG
chrIX 21508 21508 T
chrIX 21509 21509 A
chrIX 21510 21510 A
chrIX 21516 21516 C
chrIX 21517 21517 C
chrIX 21518 21518 T
chrIX 21741 21741 G
chrIX 21742 21742 G
chrIX 21761 21761 A
chrIX 22113 22113 G
chrIX 22114 22114 T
chrIX 22115 22115 C
chrIX 22117 22117 T
chrIX 22127 22127 G
chrIX 22128 22128 CT
chrIX 22129 22129 C
chrIX 22132 22132 G
chrIX 22133 22133 C
chrIX 22175 22175 T
chrIX 22265 22265 C
chrIX 22266 22266 G
chrIX 22267 22267 CT
chrIX 22268 22268 C
chrIX 22269 22269 T
chrIX 22270 22270 C
chrIX 22271 22271 C
chrIX 22272 22272 C
chrIX 22273 22273 C
chrIX 22281 22281 G
chrIX 22598 22598 T
chrIX 22769 22769 G
chrIX 22807 22807 A
chrIX 22812 22812 G
chrIX 22813 22813 G
chrIX 22815 22815 T
chrIX 22816 22816 A
chrIX 22824 22824 A
chrIX 22825 22825 T
chrIX 22887 22887 C
chrIX 23079 23079 G
chrIX 23080 23080 C
chrIX 23081 23081 T
chrIX 23082 23082 G
chrIX 23083 23083 T
chrIX 23085 23085 A
chrIX 23088 23088 T
chrIX 23183 23183 G
chrIX 23184 23184 C
chrIX 23185 23185 G
chrIX 23189 23189 T
chrIX 23191 23191 A
chrIX 23192 23192 T
chrIX 23214 23214 G
chrIX 23253 23253 A
chrIX 23254 23254 T
chrIX 23279 23279 G
chrIX 23280 23280 C
chrIX 23281 23281 T
chrIX 23282 23282 G
chrIX 23283 23283 T
chrIX 23325 23325 C
chrIX 23330 23330 C
chrIX 23331 23331 A
chrIX 23353 23353 C
chrIX 23354 23354 T
chrIX 23371 23371 A
chrIX 23392 23392 A
chrIX 23434 23434 A
chrIX 23437 23437 T
chrIX 23440 23440 G
chrIX 23443 23443 A
chrIX 23455 23455 G
chrIX 23516 23516 AT
chrIX 23518 23518 CG
chrIX 23521 23521 CG
chrIX 23538 23538 T
chrIX 23543 23543 G
chrIX 23544 23544 C
chrIX 23566 23566 C
chrIX 23567 23567 T
chrIX 23572 23572 G
chrIX 23580 23580 T
chrIX 23581 23581 G
chrIX 23584 23584 G
chrIX 23605 23605 A
chrIX 23643 23643 T
chrIX 23647 23647 G
chrIX 23648 23648 C
chrIX 23649 23649 A
chrIX 23650 23650 C
chrIX 23656 23656 G
chrIX 23671 23671 G
chrIX 23672 23672 C
chrIX 23677 23677 G
chrIX 23685 23685 T
chrIX 23686 23686 G
chrIX 23764 23764 A
chrIX 23791 23791 A
chrIX 23793 23793 T
chrIX 23803 23803 A
chrIX 23806 23806 G
chrIX 23812 23812 A
chrIX 23850 23850 C
chrIX 23851 23851 A
chrIX 23859 23859 C
chrIX 23860 23860 A
chrIX 23862 23862 G
chrIX 23872 23872 G
chrIX 23899 23899 CG
chrIX 23901 23901 AT
chrIX 23911 23911 G
chrIX 23914 23914 AT
chrIX 24147 24147 C
chrIX 24148 24148 A
chrIX 24172 24172 G
chrIX 24186 24186 A
chrIX 24187 24187 GT
chrIX 24196 24196 A
chrIX 24199 24199 T
chrIX 24211 24211 A
chrIX 24220 24220 A
chrIX 24224 24224 C
chrIX 24226 24226 G
chrIX 24235 24235 A
chrIX 24238 24238 T
chrIX 24259 24259 G
chrIX 24263 24263 G
chrIX 24265 24265 A
chrIX 24403 24403 A
chrIX 24412 24412 T
chrIX 24413 24413 T
chrIX 24450 24450 A
chrIX 24451 24451 G
chrIX 24457 24457 A
chrIX 24469 24469 CG
chrIX 24490 24490 G
chrIX 24517 24517 CG
chrIX 24546 24546 T
chrIX 24547 24547 CG
chrIX 24568 24568 CG
chrIX 24574 24574 AT
chrIX 24613 24613 CG
chrIX 24619 24619 T
chrIX 24622 24622 A
chrIX 24628 24628 CG
chrIX 24643 24643 AT
chrIX 24664 24664 G
chrIX 24682 24682 A
chrIX 24685 24685 G
chrIX 24715 24715 CG
chrIX 24727 24727 A
chrIX 24733 24733 A
chrIX 24759 24759 A
chrIX 24760 24760 C
chrIX 24762 24762 A
chrIX 24793 24793 A
chrIX 25210 25210 A
chrIX 25228 25228 A
chrIX 25229 25229 G
chrIX 25357 25357 A
chrIX 25361 25361 A
chrIX 25376 25376 T
chrIX 25383 25383 C
chrIX 25384 25384 T
chrIX 25387 25387 A
chrIX 25392 25392 A
chrIX 25393 25393 A
chrIX 25399 25399 G
chrIX 25403 25403 C
chrIX 25418 25418 C
chrIX 25425 25425 C
chrIX 25426 25426 T
chrIX 25429 25429 A
chrIX 25434 25434 A
chrIX 25435 25435 A
chrIX 25456 25456 T
chrIX 25467 25467 T
chrIX 25468 25468 A
chrIX 25471 25471 A
chrIX 25476 25476 C
chrIX 25477 25477 T
chrIX 25498 25498 G
chrIX 25508 25508 A
chrIX 25510 25510 G
chrIX 25513 25513 G
chrIX 25518 25518 C
chrIX 25519 25519 T
chrIX 25525 25525 G
chrIX 25529 25529 C
chrIX 25540 25540 T
chrIX 25544 25544 C
chrIX 25550 25550 A
chrIX 25551 25551 C
chrIX 25552 25552 GT
chrIX 25555 25555 T
chrIX 25560 25560 A
chrIX 25561 25561 A
chrIX 25586 25586 C
chrIX 25593 25593 T
chrIX 25594 25594 A
chrIX 25597 25597 A
chrIX 25602 25602 A
chrIX 25603 25603 A
chrIX 25624 25624 T
chrIX 25635 25635 T
chrIX 25636 25636 A
chrIX 25639 25639 A
chrIX 25644 25644 C
chrIX 25645 25645 T
chrIX 25666 25666 G
chrIX 25676 25676 A
chrIX 25678 25678 G
chrIX 25681 25681 G
chrIX 25686 25686 C
chrIX 25687 25687 T
chrIX 25693 25693 G
chrIX 25697 25697 C
chrIX 25708 25708 T
chrIX 25712 25712 C
chrIX 25718 25718 A
chrIX 25719 25719 C
chrIX 25720 25720 GT
chrIX 25723 25723 T
chrIX 25728 25728 A
chrIX 25729 25729 A
chrIX 25750 25750 T
chrIX 25761 25761 T
chrIX 25762 25762 A
chrIX 25765 25765 G
chrIX 25770 25770 C
chrIX 25771 25771 T
chrIX 25792 25792 G
chrIX 25802 25802 G
chrIX 25803 25803 T
chrIX 25804 25804 AT
chrIX 25807 25807 G
chrIX 26071 26071 G
chrIX 26073 26073 C
chrIX 26092 26092 A
chrIX 69150 69150 C
chrIX 69153 69153 C
chrIX 69156 69156 T
chrIX 69177 69177 T
chrIX 69180 69180 T
chrIX 69183 69183 C
chrIX 69184 69184 C
chrIX 69207 69207 CG
chrIX 69225 69225 CG
chrIX 69231 69231 CG
chrIX 69249 69249 T
chrIX 69252 69252 T
chrIX 69255 69255 A
chrIX 69258 69258 T
chrIX 69273 69273 T
chrIX 69289 69289 C
chrIX 69291 69291 A
chrIX 69297 69297 T
chrIX 69306 69306 AT
chrIX 69307 69307 CG
chrIX 69309 69309 AT
chrIX 69312 69312 C
chrIX 69324 69324 CG
chrIX 69345 69345 T
chrIX 69348 69348 G
chrIX 69360 69360 A
chrIX 69393 69393 C
chrIX 69405 69405 AT
chrIX 69429 69429 AT
chrIX 69441 69441 C
chrIX 69444 69444 C
chrIX 69450 69450 A
chrIX 69522 69522 CG
chrIX 69527 69527 AT
chrIX 98653 98653 G
chrIX 98654 98654 T
chrIX 98659 98659 T
chrIX 98665 98665 A
chrIX 98695 98695 A
chrIX 98716 98716 A
chrIX 98737 98737 T
chrIX 98758 98758 A
chrIX 98764 98764 A
chrIX 98887 98887 A
chrIX 98889 98889 G
chrIX 98890 98890 A
chrIX 98902 98902 A
chrIX 98932 98932 G
chrIX 98941 98941 A
chrIX 98956 98956 A
chrIX 105330 105330 G
chrIX 105331 105331 T
chrIX 105332 105332 G
chrIX 105334 105334 T
chrIX 105335 105335 A
chrIX 105336 105336 G
chrIX 105338 105338 G
chrIX 105344 105344 T
chrIX 105346 105346 A
chrIX 105349 105349 T
chrIX 105352 105352 C
chrIX 105364 105364 C
chrIX 105366 105366 G
chrIX 105375 105375 T
chrIX 105379 105379 AT
chrIX 105384 105384 G
chrIX 105385 105385 T
chrIX 105390 105390 A
chrIX 105392 105392 A
chrIX 105393 105393 A
chrIX 105754 105754 A
chrIX 105755 105755 AT
chrIX 105756 105756 C
chrIX 105757 105757 GT
chrIX 105758 105758 ACG
chrIX 105759 105759 ACG
chrIX 105760 105760 ACG
chrIX 105761 105761 CGT
chrIX 105762 105762 ACG
chrIX 105763 105763 CGT
chrIX 105764 105764 AG
chrIX 105765 105765 CGT
chrIX 105766 105766 AC
chrIX 105767 105767 ACT
chrIX 105768 105768 GT
chrIX 105769 105769 ACG
chrIX 105770 105770 CGT
chrIX 105771 105771 GT
chrIX 105772 105772 ACG
chrIX 105773 105773 CGT
chrIX 105774 105774 GT
chrIX 105775 105775 ACG
chrIX 105776 105776 CGT
chrIX 105777 105777 GT
chrIX 105778 105778 ACG
chrIX 105779 105779 CGT
chrIX 105780 105780 CGT
chrIX 105781 105781 AC
chrIX 105782 105782 CGT
chrIX 105783 105783 CGT
chrIX 105784 105784 AC
chrIX 105785 105785 CGT
chrIX 105786 105786 CGT
chrIX 105787 105787 AC
chrIX 105788 105788 CGT
chrIX 105789 105789 CGT
chrIX 105790 105790 AC
chrIX 105791 105791 CGT
chrIX 105792 105792 CGT
chrIX 105793 105793 AC
chrIX 105794 105794 GT
chrIX 105795 105795 CGT
chrIX 105796 105796 AC
chrIX 105797 105797 CGT
chrIX 105798 105798 CGT
chrIX 105799 105799 AC
chrIX 105800 105800 CGT
chrIX 105801 105801 CGT
chrIX 105802 105802 AC
chrIX 105803 105803 CGT
chrIX 105804 105804 CGT
chrIX 105805 105805 AC
chrIX 105806 105806 CGT
chrIX 105807 105807 CGT
chrIX 105808 105808 AC
chrIX 105809 105809 CGT
chrIX 105810 105810 CGT
chrIX 105811 105811 ACG
chrIX 105812 105812 CGT
chrIX 105813 105813 ACGT
chrIX 105814 105814 ACGT
chrIX 105815 105815 ACGT
chrIX 105816 105816 ACGT
chrIX 105817 105817 ACGT
chrIX 105818 105818 ACGT
chrIX 105819 105819 ACGT
chrIX 105820 105820 ACGT
chrIX 105821 105821 ACGT
chrIX 105822 105822 ACGT
chrIX 105823 105823 ACGT
chrIX 105824 105824 ACGT
chrIX 105825 105825 ACGT
chrIX 105826 105826 ACGT
chrIX 105827 105827 ACGT
chrIX 105828 105828 ACGT
chrIX 105829 105829 CGT
chrIX 105830 105830 AGT
chrIX 105831 105831 ACGT
chrIX 105832 105832 ACGT
chrIX 105833 105833 GT
chrIX 105834 105834 ACGT
chrIX 105835 105835 ACG
chrIX 105836 105836 AT
chrIX 105837 105837 C
chrIX 146907 146907 T
chrIX 146919 146919 G
chrIX 146927 146927 A
chrIX 146928 146928 T
chrIX 146932 146932 A
chrIX 146985 146985 G
chrIX 146997 146997 A
chrIX 147005 147005 A
chrIX 147006 147006 T
chrIX 147010 147010 G
chrIX 147018 147018 C
chrIX 147036 147036 G
chrIX 147063 147063 T
chrIX 147075 147075 A
chrIX 147083 147083 G
chrIX 147084 147084 C
chrIX 147088 147088 G
chrIX 147096 147096 A
chrIX 147114 147114 A
chrIX 158513 158513 G
chrIX 158525 158525 A
chrIX 158544 158544 A
chrIX 169452 169452 AC
chrIX 169453 169453 T
chrIX 169461 169461 A
chrIX 169462 169462 C
chrIX 169477 169477 T
chrIX 169480 169480 C
chrIX 169483 169483 C
chrIX 169492 169492 C
chrIX 169495 169495 C
chrIX 169498 169498 C
chrIX 169499 169499 AT
chrIX 169500 169500 CG
chrIX 169501 169501 T
chrIX 169502 169502 CG
chrIX 169503 169503 AT
chrIX 173255 173255 C
chrIX 173274 173274 C
chrIX 173286 173286 AT
chrIX 175020 175020 G
chrIX 175021 175021 T
chrIX 175022 175022 A
chrIX 175023 175023 G
chrIX 175024 175024 G
chrIX 175025 175025 AT
chrIX 175026 175026 ACG
chrIX 175027 175027 CT
chrIX 175028 175028 AGT
chrIX 175029 175029 ACT
chrIX 175030 175030 GT
chrIX 175104 175104 AT
chrIX 175105 175105 AT
chrIX 175106 175106 AT
chrIX 175107 175107 AT
chrIX 175108 175108 A
chrIX 175110 175110 ACG
chrIX 175111 175111 ACGT
chrIX 175112 175112 AT
chrIX 175113 175113 ACG
chrIX 175114 175114 G
chrIX 175115 175115 T
chrIX 175116 175116 GT
chrIX 183428 183428 A
chrIX 183429 183429 T
chrIX 183430 183430 A
chrIX 183431 183431 CG
chrIX 183434 183434 T
chrIX 183435 183435 G
chrIX 183436 183436 AG
chrIX 183437 183437 GT
chrIX 183438 183438 T
chrIX 183439 183439 AT
chrIX 183514 183514 AT
chrIX 183515 183515 AT
chrIX 183516 183516 AT
chrIX 183517 183517 ACGT
chrIX 183518 183518 AGT
chrIX 183519 183519 A
chrIX 183520 183520 ACT
chrIX 183521 183521 CG
chrIX 183522 183522 ACGT
chrIX 183523 183523 AT
chrIX 183525 183525 A
chrIX 183529 183529 AT
chrIX 183530 183530 AT
chrIX 196642 196642 A
chrIX 196643 196643 A
chrIX 196645 196645 C
chrIX 196646 196646 G
chrIX 196648 196648 T
chrIX 196649 196649 CG
chrIX 196650 196650 CGT
chrIX 196651 196651 CGT
chrIX 196652 196652 ACG
chrIX 196670 196670 A
chrIX 196693 196693 A
chrIX 196695 196695 A
chrIX 196697 196697 T
chrIX 196700 196700 T
chrIX 196726 196726 T
chrIX 196731 196731 C
chrIX 196732 196732 A
chrIX 196744 196744 T
chrIX 196761 196761 CG
chrIX 196780 196780 CG
chrIX 196796 196796 A
chrIX 196802 196802 T
chrIX 196842 196842 AT
chrIX 196851 196851 CG
chrIX 196852 196852 AT
chrIX 196858 196858 T
chrIX 196859 196859 AT
chrIX 196861 196861 GT
chrIX 196863 196863 C
chrIX 196864 196864 A
chrIX 196866 196866 G
chrIX 196870 196870 CG
chrIX 196881 196881 CG
chrIX 196886 196886 C
chrIX 196919 196919 AT
chrIX 196920 196920 AT
chrIX 196944 196944 AT
chrIX 196945 196945 CG
chrIX 196962 196962 CG
chrIX 196973 196973 G
chrIX 196974 196974 AT
chrIX 196992 196992 AT
chrIX 196998 196998 AT
chrIX 197004 197004 CG
chrIX 197024 197024 AT
chrIX 197025 197025 ACGT
chrIX 197026 197026 ACGT
chrIX 197027 197027 ACGT
chrIX 197028 197028 ACGT
chrIX 197029 197029 ACT
chrIX 197030 197030 ACT
chrIX 197031 197031 T
chrIX 197032 197032 A
chrIX 197133 197133 G
chrIX 197136 197136 GT
chrIX 197137 197137 CGT
chrIX 197138 197138 ACT
chrIX 197139 197139 T
chrIX 197140 197140 T
chrIX 197141 197141 G
chrIX 197142 197142 A
chrIX 197144 197144 GT
chrIX 197145 197145 GT
chrIX 197147 197147 ACT
chrIX 197148 197148 T
chrIX 197149 197149 A
chrIX 197150 197150 CG
chrIX 197151 197151 A
chrIX 197152 197152 GT
chrIX 197153 197153 GT
chrIX 197154 197154 AG
chrIX 197155 197155 AG
chrIX 197156 197156 AG
chrIX 197157 197157 C
chrIX 197158 197158 AT
chrIX 197159 197159 CT
chrIX 197160 197160 AC
chrIX 197161 197161 G
chrIX 197162 197162 G
chrIX 197163 197163 G
chrIX 197164 197164 CG
chrIX 197168 197168 G
chrIX 197170 197170 CT
chrIX 197172 197172 A
chrIX 197173 197173 G
chrIX 197177 197177 T
chrIX 197178 197178 G
chrIX 197179 197179 A
chrIX 197180 197180 C
chrIX 197181 197181 AT
chrIX 197183 197183 C
chrIX 197184 197184 A
chrIX 197185 197185 CG
chrIX 197186 197186 AC
chrIX 197187 197187 CGT
chrIX 197188 197188 G
chrIX 197189 197189 G
chrIX 197190 197190 AT
chrIX 197192 197192 A
chrIX 197193 197193 AC
chrIX 197194 197194 GT
chrIX 197195 197195 ACG
chrIX 197196 197196 ACGT
chrIX 197197 197197 G
chrIX 197198 197198 A
chrIX 197199 197199 T
chrIX 197200 197200 AT
chrIX 197201 197201 CG
chrIX 197203 197203 CG
chrIX 197204 197204 AT
chrIX 197205 197205 C
chrIX 197206 197206 G
chrIX 197207 197207 C
chrIX 197209 197209 T
chrIX 197210 197210 ACGT
chrIX 197211 197211 AT
chrIX 197212 197212 AGT
chrIX 197213 197213 ACG
chrIX 197214 197214 AT
chrIX 197218 197218 CG
chrIX 197222 197222 G
chrIX 197229 197229 C
chrIX 197232 197232 A
chrIX 197235 197235 A
chrIX 197241 197241 AC
chrIX 197242 197242 CG
chrIX 197249 197249 T
chrIX 197251 197251 C
chrIX 197253 197253 CGT
chrIX 197254 197254 T
chrIX 197257 197257 AG
chrIX 197260 197260 G
chrIX 197264 197264 C
chrIX 197265 197265 AT
chrIX 197271 197271 T
chrIX 197273 197273 G
chrIX 197274 197274 T
chrIX 197276 197276 AT
chrIX 197277 197277 CG
chrIX 197279 197279 C
chrIX 197283 197283 CG
chrIX 197285 197285 CG
chrIX 197286 197286 CG
chrIX 197287 197287 CG
chrIX 197290 197290 A
chrIX 197292 197292 G
chrIX 197294 197294 CG
chrIX 197295 197295 A
chrIX 197296 197296 AGT
chrIX 197297 197297 AG
chrIX 197298 197298 T
chrIX 197304 197304 AC
chrIX 197305 197305 CG
chrIX 197306 197306 A
chrIX 197308 197308 C
chrIX 197309 197309 G
chrIX 197310 197310 A
chrIX 197311 197311 ACT
chrIX 197312 197312 T
chrIX 197313 197313 GT
chrIX 197314 197314 C
chrIX 197315 197315 CG
chrIX 197316 197316 C
chrIX 197317 197317 C
chrIX 197319 197319 T
chrIX 197320 197320 AGT
chrIX 197321 197321 ACT
chrIX 197322 197322 G
chrIX 197324 197324 C
chrIX 197325 197325 AC
chrIX 197326 197326 T
chrIX 197327 197327 AC
chrIX 197328 197328 G
chrIX 197329 197329 C
chrIX 197330 197330 ACT
chrIX 197331 197331 AC
chrIX 197332 197332 G
chrIX 197334 197334 AGT
chrIX 197335 197335 CG
chrIX 197338 197338 CG
chrIX 197340 197340 G
chrIX 197341 197341 AT
chrIX 197342 197342 C
chrIX 197345 197345 C
chrIX 197346 197346 G
chrIX 197347 197347 T
chrIX 197348 197348 G
chrIX 197349 197349 C
chrIX 197352 197352 C
chrIX 197353 197353 T
chrIX 197354 197354 G
chrIX 197355 197355 CG
chrIX 197357 197357 AT
chrIX 197358 197358 AT
chrIX 197360 197360 C
chrIX 197361 197361 ACT
chrIX 197362 197362 T
chrIX 197363 197363 CG
chrIX 197364 197364 CG
chrIX 197367 197367 AT
chrIX 197370 197370 AT
chrIX 197371 197371 ACG
chrIX 197373 197373 T
chrIX 197374 197374 ACGT
chrIX 197375 197375 ACGT
chrIX 197376 197376 AT
chrIX 197377 197377 AT
chrIX 197378 197378 G
chrIX 197379 197379 G
chrIX 197380 197380 AG
chrIX 197381 197381 ACGT
chrIX 197384 197384 CG
chrIX 197385 197385 G
chrIX 197386 197386 A
chrIX 197388 197388 G
chrIX 197390 197390 C
chrIX 197392 197392 AT
chrIX 197403 197403 C
chrIX 197404 197404 C
chrIX 197405 197405 A
chrIX 197406 197406 T
chrIX 197411 197411 T
chrIX 197414 197414 C
chrIX 197415 197415 C
chrIX 197421 197421 A
chrIX 197441 197441 G
chrIX 197444 197444 A
chrIX 197446 197446 A
chrIX 197447 197447 C
chrIX 197448 197448 G
chrIX 197453 197453 T
chrIX 197465 197465 CG
chrIX 197583 197583 T
chrIX 197588 197588 A
chrIX 197589 197589 C
chrIX 197598 197598 A
chrIX 197623 197623 C
chrIX 197625 197625 T
chrIX 197656 197656 AT
chrIX 197657 197657 A
chrIX 197666 197666 AT
chrIX 197667 197667 CG
chrIX 197673 197673 AGT
chrIX 197674 197674 AT
chrIX 205209 205209 G
chrIX 205210 205210 AC
chrIX 205211 205211 AGT
chrIX 205212 205212 GT
chrIX 205213 205213 ACG
chrIX 205214 205214 ACT
chrIX 205215 205215 AT
chrIX 205216 205216 T
chrIX 205217 205217 CGT
chrIX 205218 205218 AGT
chrIX 205219 205219 CGT
chrIX 205227 205227 A
chrIX 205229 205229 A
chrIX 205239 205239 G
chrIX 205242 205242 C
chrIX 205259 205259 AT
chrIX 205260 205260 A
chrIX 205261 205261 G
chrIX 205262 205262 G
chrIX 205263 205263 AT
chrIX 205264 205264 T
chrIX 205267 205267 AT
chrIX 205269 205269 C
chrIX 205270 205270 A
chrIX 205273 205273 C
chrIX 205275 205275 G
chrIX 205278 205278 C
chrIX 205281 205281 T
chrIX 205285 205285 G
chrIX 205295 205295 T
chrIX 205296 205296 T
chrIX 205297 205297 C
chrIX 205300 205300 C
chrIX 205301 205301 T
chrIX 205302 205302 GT
chrIX 205303 205303 A
chrIX 205304 205304 A
chrIX 205307 205307 G
chrIX 205309 205309 A
chrIX 205311 205311 C
chrIX 205321 205321 G
chrIX 205322 205322 AT
chrIX 205328 205328 A
chrIX 205331 205331 ACGT
chrIX 205335 205335 C
chrIX 205338 205338 T
chrIX 205347 205347 GT
chrIX 205348 205348 AC
chrIX 205349 205349 C
chrIX 205352 205352 AT
chrIX 205355 205355 C
chrIX 205356 205356 GT
chrIX 205357 205357 C
chrIX 205358 205358 A
chrIX 205359 205359 C
chrIX 205360 205360 G
chrIX 205363 205363 C
chrIX 205366 205366 T
chrIX 205371 205371 A
chrIX 205375 205375 C
chrIX 205376 205376 G
chrIX 205377 205377 A
chrIX 205381 205381 G
chrIX 205387 205387 A
chrIX 205390 205390 GT
chrIX 205398 205398 T
chrIX 205401 205401 T
chrIX 205404 205404 T
chrIX 205407 205407 T
chrIX 205408 205408 C
chrIX 205409 205409 A
chrIX 205411 205411 AT
chrIX 205412 205412 C
chrIX 205415 205415 A
chrIX 205418 205418 C
chrIX 205420 205420 C
chrIX 205421 205421 A
chrIX 205422 205422 T
chrIX 205423 205423 C
chrIX 205424 205424 A
chrIX 205425 205425 AC
chrIX 205430 205430 AC
chrIX 205431 205431 GT
chrIX 205432 205432 G
chrIX 205433 205433 G
chrIX 205435 205435 AC
chrIX 205439 205439 G
chrIX 205447 205447 CG
chrIX 205450 205450 A
chrIX 205451 205451 C
chrIX 205452 205452 CT
chrIX 205453 205453 T
chrIX 205457 205457 A
chrIX 205459 205459 G
chrIX 205460 205460 C
chrIX 205461 205461 C
chrIX 205464 205464 G
chrIX 205474 205474 ACG
chrIX 205480 205480 A
chrIX 205481 205481 G
chrIX 205487 205487 C
chrIX 205490 205490 A
chrIX 205495 205495 A
chrIX 205496 205496 T
chrIX 205498 205498 AG
chrIX 205499 205499 T
chrIX 205501 205501 T
chrIX 205503 205503 G
chrIX 205504 205504 ACG
chrIX 205505 205505 T
chrIX 205506 205506 G
chrIX 205508 205508 CG
chrIX 205509 205509 CG
chrIX 205510 205510 CG
chrIX 205512 205512 A
chrIX 205513 205513 C
chrIX 205515 205515 A
chrIX 205523 205523 CG
chrIX 205525 205525 AT
chrIX 205527 205527 A
chrIX 205528 205528 C
chrIX 205530 205530 C
chrIX 205531 205531 CG
chrIX 205532 205532 A
chrIX 205534 205534 A
chrIX 205542 205542 AT
chrIX 205552 205552 CG
chrIX 205554 205554 T
chrIX 205555 205555 A
chrIX 205560 205560 ACGT
chrIX 205561 205561 ACGT
chrIX 205562 205562 ACGT
chrIX 205563 205563 ACGT
chrIX 205564 205564 ACGT
chrIX 205565 205565 ACGT
chrIX 205566 205566 CG
chrIX 205567 205567 AT
chrIX 205782 205782 T
chrIX 205877 205877 C
chrIX 205940 205940 G
chrIX 206192 206192 T
chrIX 206322 206322 G
chrIX 206333 206333 T
chrIX 206400 206400 C
chrIX 206405 206405 T
chrIX 206534 206534 C
chrIX 206802 206802 T
chrIX 206976 206976 A
chrIX 207008 207008 C
chrIX 207019 207019 C
chrIX 207054 207054 C
chrIX 207073 207073 G
chrIX 207076 207076 T
chrIX 207083 207083 C
chrIX 207086 207086 T
chrIX 207097 207097 T
chrIX 207151 207151 A
chrIX 207154 207154 C
chrIX 207161 207161 A
chrIX 207453 207453 T
chrIX 207537 207537 C
chrIX 207606 207606 T
chrIX 207837 207837 A
chrIX 207969 207969 A
chrIX 208230 208230 A
chrIX 208314 208314 T
chrIX 208325 208325 A
chrIX 208696 208696 C
chrIX 208741 208741 G
chrIX 209019 209019 A
chrIX 209052 209052 T
chrIX 209100 209100 A
chrIX 209104 209104 T
chrIX 209124 209124 A
chrIX 209169 209169 A
chrIX 209190 209190 A
chrIX 209202 209202 T
chrIX 209259 209259 G
chrIX 209304 209304 T
chrIX 209340 209340 C
chrIX 209365 209365 C
chrIX 209451 209451 T
chrIX 209570 209570 C
chrIX 209628 209628 T
chrIX 209955 209955 C
chrIX 210032 210032 C
chrIX 210034 210034 T
chrIX 210035 210035 G
chrIX 210036 210036 A
chrIX 210041 210041 A
chrIX 210042 210042 G
chrIX 210047 210047 G
chrIX 210048 210048 C
chrIX 210049 210049 G
chrIX 210095 210095 A
chrIX 210176 210176 T
chrIX 210299 210299 CG
chrIX 210300 210300 AT
chrIX 210301 210301 CT
chrIX 210302 210302 ACT
chrIX 210303 210303 ACT
chrIX 210304 210304 T
chrIX 210305 210305 CGT
chrIX 210306 210306 ACT
chrIX 210307 210307 CGT
chrIX 210315 210315 A
chrIX 210317 210317 A
chrIX 210327 210327 G
chrIX 210330 210330 C
chrIX 210347 210347 AT
chrIX 210348 210348 A
chrIX 210349 210349 G
chrIX 210350 210350 G
chrIX 210351 210351 AT
chrIX 210352 210352 T
chrIX 210355 210355 AT
chrIX 210357 210357 C
chrIX 210358 210358 A
chrIX 210361 210361 C
chrIX 210363 210363 G
chrIX 210366 210366 C
chrIX 210369 210369 T
chrIX 210373 210373 G
chrIX 210383 210383 T
chrIX 210384 210384 T
chrIX 210385 210385 C
chrIX 210388 210388 C
chrIX 210389 210389 T
chrIX 210390 210390 GT
chrIX 210391 210391 A
chrIX 210392 210392 A
chrIX 210395 210395 G
chrIX 210397 210397 A
chrIX 210399 210399 C
chrIX 210409 210409 G
chrIX 210410 210410 AT
chrIX 210416 210416 A
chrIX 210419 210419 ACGT
chrIX 210423 210423 C
chrIX 210426 210426 T
chrIX 210435 210435 GT
chrIX 210436 210436 AC
chrIX 210437 210437 C
chrIX 210440 210440 AT
chrIX 210443 210443 C
chrIX 210444 210444 GT
chrIX 210445 210445 C
chrIX 210446 210446 A
chrIX 210447 210447 C
chrIX 210448 210448 G
chrIX 210451 210451 C
chrIX 210454 210454 T
chrIX 210459 210459 A
chrIX 210463 210463 C
chrIX 210464 210464 G
chrIX 210465 210465 A
chrIX 210469 210469 G
chrIX 210475 210475 A
chrIX 210478 210478 GT
chrIX 210486 210486 T
chrIX 210489 210489 T
chrIX 210492 210492 T
chrIX 210495 210495 T
chrIX 210496 210496 C
chrIX 210497 210497 A
chrIX 210499 210499 AT
chrIX 210500 210500 C
chrIX 210503 210503 A
chrIX 210506 210506 C
chrIX 210508 210508 C
chrIX 210509 210509 A
chrIX 210510 210510 T
chrIX 210511 210511 C
chrIX 210512 210512 A
chrIX 210513 210513 AC
chrIX 210518 210518 AC
chrIX 210519 210519 GT
chrIX 210520 210520 G
chrIX 210521 210521 G
chrIX 210523 210523 AC
chrIX 210527 210527 G
chrIX 210535 210535 CG
chrIX 210538 210538 A
chrIX 210539 210539 C
chrIX 210540 210540 CT
chrIX 210541 210541 T
chrIX 210545 210545 A
chrIX 210547 210547 G
chrIX 210548 210548 C
chrIX 210549 210549 C
chrIX 210552 210552 G
chrIX 210562 210562 ACG
chrIX 210568 210568 A
chrIX 210569 210569 G
chrIX 210575 210575 C
chrIX 210578 210578 A
chrIX 210583 210583 A
chrIX 210584 210584 T
chrIX 210586 210586 AG
chrIX 210587 210587 T
chrIX 210589 210589 T
chrIX 210591 210591 G
chrIX 210592 210592 ACG
chrIX 210593 210593 T
chrIX 210594 210594 G
chrIX 210596 210596 CG
chrIX 210597 210597 CG
chrIX 210598 210598 CG
chrIX 210600 210600 A
chrIX 210601 210601 C
chrIX 210603 210603 A
chrIX 210611 210611 CG
chrIX 210613 210613 AT
chrIX 210615 210615 A
chrIX 210616 210616 C
chrIX 210618 210618 C
chrIX 210619 210619 CG
chrIX 210620 210620 A
chrIX 210622 210622 A
chrIX 210630 210630 AT
chrIX 210640 210640 CG
chrIX 210642 210642 T
chrIX 210643 210643 A
chrIX 210648 210648 ACGT
chrIX 210649 210649 ACGT
chrIX 210650 210650 ACGT
chrIX 210651 210651 AGT
chrIX 210652 210652 ACGT
chrIX 210653 210653 ACGT
chrIX 210654 210654 CGT
chrIX 210655 210655 ACG
chrIX 210656 210656 C
chrIX 210657 210657 T
chrIX 210658 210658 GT
chrIX 210659 210659 GT
chrIX 210660 210660 A
chrIX 210661 210661 CGT
chrIX 210662 210662 ACG
chrIX 210663 210663 AT
chrIX 210664 210664 A
chrIX 210739 210739 ACGT
chrIX 210740 210740 AT
chrIX 210741 210741 ACGT
chrIX 210742 210742 ACGT
chrIX 210743 210743 C
chrIX 210744 210744 AT
chrIX 210747 210747 CG
chrIX 210748 210748 AT
chrIX 210749 210749 ACGT
chrIX 210750 210750 C
chrIX 210751 210751 AT
chrIX 210752 210752 A
chrIX 210753 210753 A
chrIX 210754 210754 A
chrIX 221351 221351 G
chrIX 221354 221354 T
chrIX 221396 221396 CG
chrIX 221405 221405 AT
chrIX 221420 221420 CG
chrIX 221501 221501 A
chrIX 221504 221504 T
chrIX 221507 221507 C
chrIX 221561 221561 CG
chrIX 221588 221588 AT
chrIX 221591 221591 CG
chrIX 221605 221605 A
chrIX 221636 221636 A
chrIX 221654 221654 CG
chrIX 221657 221657 AT
chrIX 221672 221672 A
chrIX 221681 221681 G
chrIX 221705 221705 A
chrIX 221729 221729 CG
chrIX 221786 221786 CG
chrIX 221795 221795 CG
chrIX 221798 221798 AT
chrIX 221818 221818 A
chrIX 221827 221827 A
chrIX 221828 221828 A
chrIX 221858 221858 G
chrIX 221873 221873 CG
chrIX 221888 221888 AT
chrIX 221906 221906 C
chrIX 221915 221915 T
chrIX 231583 231583 A
chrIX 231592 231592 C
chrIX 231604 231604 G
chrIX 231757 231757 CG
chrIX 231841 231841 CG
chrIX 231886 231886 CG
chrIX 231889 231889 CG
chrIX 231934 231934 AT
chrIX 231940 231940 CG
chrIX 231946 231946 AT
chrIX 239689 239689 C
chrIX 239707 239707 A
chrIX 239746 239746 CG
chrIX 239749 239749 AT
chrIX 239755 239755 G
chrIX 239836 239836 A
chrIX 239851 239851 A
chrIX 239866 239866 G
chrIX 239893 239893 AT
chrIX 239896 239896 A
chrIX 246210 246210 A
chrIX 246211 246211 AT
chrIX 246212 246212 C
chrIX 246213 246213 AGT
chrIX 246214 246214 AGT
chrIX 246215 246215 AGT
chrIX 246216 246216 CGT
chrIX 246217 246217 ACG
chrIX 246218 246218 CGT
chrIX 246219 246219 AGT
chrIX 246227 246227 G
chrIX 246230 246230 G
chrIX 246232 246232 G
chrIX 246234 246234 C
chrIX 246239 246239 AC
chrIX 246240 246240 C
chrIX 246241 246241 A
chrIX 246257 246257 G
chrIX 246262 246262 T
chrIX 246263 246263 A
chrIX 246266 246266 CG
chrIX 246270 246270 A
chrIX 246276 246276 A
chrIX 246279 246279 CG
chrIX 246282 246282 C
chrIX 246283 246283 A
chrIX 246284 246284 AT
chrIX 246297 246297 C
chrIX 246300 246300 G
chrIX 246302 246302 A
chrIX 246303 246303 GT
chrIX 246304 246304 C
chrIX 246313 246313 AT
chrIX 246325 246325 CG
chrIX 246326 246326 A
chrIX 246327 246327 AT
chrIX 246328 246328 G
chrIX 246330 246330 CG
chrIX 246332 246332 A
chrIX 246333 246333 AC
chrIX 246338 246338 A
chrIX 246345 246345 T
chrIX 246346 246346 A
chrIX 246356 246356 T
chrIX 246358 246358 G
chrIX 246370 246370 C
chrIX 246371 246371 A
chrIX 246379 246379 G
chrIX 246381 246381 ACT
chrIX 246393 246393 CG
chrIX 246395 246395 C
chrIX 246400 246400 CG
chrIX 246420 246420 AT
chrIX 246428 246428 A
chrIX 246433 246433 CG
chrIX 246434 246434 C
chrIX 246435 246435 AT
chrIX 246441 246441 CG
chrIX 246442 246442 G
chrIX 246443 246443 C
chrIX 246446 246446 T
chrIX 246447 246447 G
chrIX 246453 246453 GT
chrIX 246457 246457 A
chrIX 246459 246459 ACGT
chrIX 246463 246463 A
chrIX 246474 246474 T
chrIX 246475 246475 C
chrIX 246476 246476 G
chrIX 246477 246477 AT
chrIX 246478 246478 AGT
chrIX 246479 246479 AC
chrIX 246480 246480 G
chrIX 246481 246481 AG
chrIX 246482 246482 T
chrIX 246483 246483 CG
chrIX 246484 246484 AT
chrIX 246485 246485 G
chrIX 246489 246489 A
chrIX 246499 246499 ACT
chrIX 246500 246500 C
chrIX 246505 246505 AT
chrIX 246506 246506 ACGT
chrIX 246507 246507 AC
chrIX 246510 246510 C
chrIX 246525 246525 CG
chrIX 246530 246530 CG
chrIX 246531 246531 AT
chrIX 246533 246533 A
chrIX 246535 246535 G
chrIX 246539 246539 CG
chrIX 246541 246541 C
chrIX 246543 246543 AT
chrIX 246544 246544 ACGT
chrIX 246545 246545 AT
chrIX 246546 246546 AT
chrIX 246547 246547 G
chrIX 246548 246548 AT
chrIX 246550 246550 AT
chrIX 246551 246551 G
chrIX 246552 246552 T
chrIX 246553 246553 AT
chrIX 246554 246554 ACGT
chrIX 246555 246555 AT
chrIX 246794 246794 T
chrIX 246802 246802 G
chrIX 246806 246806 A
chrIX 246851 246851 CG
chrIX 246861 246861 AT
chrIX 246866 246866 AT
chrIX 248840 248840 G
chrIX 248843 248843 A
chrIX 248844 248844 A
chrIX 248846 248846 G
chrIX 248847 248847 A
chrIX 248849 248849 G
chrIX 248885 248885 C
chrIX 248886 248886 T
chrIX 248891 248891 C
chrIX 248933 248933 A
chrIX 248934 248934 AT
chrIX 248935 248935 A
chrIX 248936 248936 A
chrIX 248940 248940 AT
chrIX 248942 248942 AT
chrIX 255171 255171 C
chrIX 255183 255183 T
chrIX 255210 255210 A
chrIX 255219 255219 G
chrIX 255231 255231 G
chrIX 256322 256322 A
chrIX 256324 256324 T
chrIX 256325 256325 A
chrIX 256337 256337 A
chrIX 256397 256397 A
chrIX 256403 256403 G
chrIX 256427 256427 A
chrIX 256487 256487 G
chrIX 256490 256490 A
chrIX 256505 256505 A
chrIX 256557 256557 A
chrIX 256559 256559 T
chrIX 256560 256560 T
chrIX 257018 257018 T
chrIX 257058 257058 G
chrIX 257064 257064 C
chrIX 257068 257068 G
chrIX 300213 300213 G
chrIX 300214 300214 GT
chrIX 300215 300215 GT
chrIX 300216 300216 A
chrIX 300217 300217 ACT
chrIX 300218 300218 ACT
chrIX 300219 300219 AG
chrIX 300222 300222 CG
chrIX 300224 300224 GT
chrIX 300225 300225 AT
chrIX 300226 300226 GT
chrIX 300227 300227 A
chrIX 300301 300301 A
chrIX 300302 300302 ACGT
chrIX 300303 300303 ACT
chrIX 300304 300304 A
chrIX 300305 300305 CGT
chrIX 300306 300306 AT
chrIX 300307 300307 ACT
chrIX 300309 300309 G
chrIX 300310 300310 T
chrIX 300311 300311 AT
chrIX 300312 300312 ACG
chrIX 300316 300316 ACGT
chrIX 300317 300317 CGT
chrIX 300318 300318 C
chrIX 300320 300320 A
chrIX 300324 300324 A
chrIX 300328 300328 T
chrIX 300360 300360 C
chrIX 300384 300384 T
chrIX 300391 300391 T
chrIX 300392 300392 GT
chrIX 300398 300398 G
chrIX 300407 300407 T
chrIX 300410 300410 G
chrIX 300414 300414 A
chrIX 300461 300461 AT
chrIX 300464 300464 C
chrIX 300475 300475 G
chrIX 300480 300480 G
chrIX 300481 300481 GT
chrIX 300482 300482 AT
chrIX 300483 300483 T
chrIX 300484 300484 G
chrIX 300485 300485 G
chrIX 300492 300492 CG
chrIX 300493 300493 AT
chrIX 300495 300495 T
chrIX 300499 300499 T
chrIX 300502 300502 A
chrIX 300505 300505 AC
chrIX 300507 300507 T
chrIX 300509 300509 G
chrIX 300511 300511 AT
chrIX 300512 300512 C
chrIX 300513 300513 T
chrIX 300514 300514 C
chrIX 300521 300521 C
chrIX 300523 300523 CGT
chrIX 300524 300524 AT
chrIX 300526 300526 T
chrIX 300527 300527 G
chrIX 300530 300530 G
chrIX 300531 300531 G
chrIX 300532 300532 AC
chrIX 300534 300534 ACG
chrIX 300535 300535 AGT
chrIX 300536 300536 A
chrIX 300539 300539 C
chrIX 300541 300541 T
chrIX 300543 300543 G
chrIX 300544 300544 CG
chrIX 300545 300545 GT
chrIX 300546 300546 AC
chrIX 300547 300547 CG
chrIX 300548 300548 A
chrIX 300549 300549 C
chrIX 300550 300550 G
chrIX 300551 300551 T
chrIX 300552 300552 A
chrIX 300553 300553 CG
chrIX 300555 300555 C
chrIX 300556 300556 CG
chrIX 300557 300557 AG
chrIX 300559 300559 T
chrIX 300560 300560 A
chrIX 300561 300561 C
chrIX 300562 300562 G
chrIX 300564 300564 C
chrIX 300565 300565 T
chrIX 300566 300566 T
chrIX 300567 300567 C
chrIX 300568 300568 AT
chrIX 300569 300569 C
chrIX 300572 300572 T
chrIX 300573 300573 AGT
chrIX 300574 300574 A
chrIX 300577 300577 AT
chrIX 300578 300578 C
chrIX 300580 300580 A
chrIX 300581 300581 CG
chrIX 300587 300587 ACGT
chrIX 300588 300588 AGT
chrIX 300589 300589 AT
chrIX 300591 300591 AT
chrIX 300592 300592 CT
chrIX 300593 300593 AGT
chrIX 300594 300594 AT
chrIX 300595 300595 CG
chrIX 300599 300599 CG
chrIX 300600 300600 AT
chrIX 300608 300608 C
chrIX 300610 300610 CG
chrIX 300611 300611 CG
chrIX 300614 300614 A
chrIX 300615 300615 CG
chrIX 300616 300616 G
chrIX 300617 300617 C
chrIX 300634 300634 AT
chrIX 300655 300655 CG
chrIX 300659 300659 AT
chrIX 300661 300661 AT
chrIX 317161 317161 T
chrIX 317162 317162 T
chrIX 317167 317167 T
chrIX 317168 317168 T
chrIX 317215 317215 AT
chrIX 317221 317221 CG
chrIX 317233 317233 CG
chrIX 317266 317266 AT
chrIX 317281 317281 CG
chrIX 317290 317290 AT
chrIX 317335 317335 CG
chrIX 317353 317353 CG
chrIX 317380 317380 CG
chrIX 317395 317395 AT
chrIX 317413 317413 CG
chrIX 317437 317437 CG
chrIX 317443 317443 G
chrIX 317557 317557 CG
chrIX 317572 317572 AT
chrIX 317578 317578 CG
chrIX 317593 317593 C
chrIX 317602 317602 G
chrIX 317605 317605 T
chrIX 317650 317650 AT
chrIX 317839 317839 CG
chrIX 317854 317854 AT
chrIX 317872 317872 CG
chrIX 317884 317884 C
chrIX 317896 317896 T
chrIX 317902 317902 G
chrIX 317903 317903 T
chrIX 324287 324287 G
chrIX 324288 324288 GT
chrIX 324289 324289 GT
chrIX 324290 324290 T
chrIX 324291 324291 AC
chrIX 324292 324292 ACT
chrIX 324293 324293 AGT
chrIX 324294 324294 ACG
chrIX 324295 324295 CT
chrIX 324300 324300 T
chrIX 324301 324301 T
chrIX 324368 324368 C
chrIX 324369 324369 A
chrIX 324375 324375 ACGT
chrIX 324376 324376 ACGT
chrIX 324377 324377 ACGT
chrIX 324378 324378 ACGT
chrIX 324379 324379 ACGT
chrIX 324380 324380 AGT
chrIX 324381 324381 AT
chrIX 324382 324382 T
chrIX 324384 324384 C
chrIX 324388 324388 A
chrIX 324389 324389 CG
chrIX 324390 324390 C
chrIX 324408 324408 AG
chrIX 324413 324413 T
chrIX 324418 324418 G
chrIX 324430 324430 AT
chrIX 324431 324431 A
chrIX 324432 324432 G
chrIX 324435 324435 T
chrIX 324438 324438 G
chrIX 324440 324440 C
chrIX 324444 324444 AT
chrIX 324446 324446 A
chrIX 324449 324449 C
chrIX 324452 324452 T
chrIX 324456 324456 G
chrIX 324466 324466 T
chrIX 324467 324467 T
chrIX 324468 324468 C
chrIX 324473 324473 T
chrIX 324475 324475 A
chrIX 324478 324478 G
chrIX 324480 324480 A
chrIX 324492 324492 G
chrIX 324493 324493 CG
chrIX 324499 324499 A
chrIX 324502 324502 AT
chrIX 324506 324506 AT
chrIX 324509 324509 AT
chrIX 324514 324514 C
chrIX 324515 324515 A
chrIX 324519 324519 A
chrIX 324521 324521 CG
chrIX 324522 324522 T
chrIX 324524 324524 C
chrIX 324527 324527 AT
chrIX 324528 324528 A
chrIX 324531 324531 C
chrIX 324532 324532 G
chrIX 324535 324535 C
chrIX 324536 324536 AC
chrIX 324537 324537 T
chrIX 324538 324538 T
chrIX 324543 324543 A
chrIX 324547 324547 C
chrIX 324548 324548 G
chrIX 324558 324558 T
chrIX 324559 324559 CG
chrIX 324562 324562 T
chrIX 324564 324564 C
chrIX 324567 324567 T
chrIX 324570 324570 T
chrIX 324573 324573 CG
chrIX 324576 324576 T
chrIX 324579 324579 CG
chrIX 324590 324590 C
chrIX 324597 324597 T
chrIX 324602 324602 T
chrIX 324611 324611 G
chrIX 324624 324624 T
chrIX 324636 324636 T
chrIX 324644 324644 A
chrIX 324687 324687 T
chrIX 324690 324690 G
chrIX 324705 324705 T
chrIX 324706 324706 G
chrIX 324709 324709 A
chrIX 324735 324735 ACGT
chrIX 324736 324736 AGT
chrIX 324737 324737 ACGT
chrIX 324738 324738 G
chrIX 324739 324739 A
chrIX 324740 324740 G
chrIX 324742 324742 T
chrIX 324830 324830 C
chrIX 324835 324835 A
chrIX 324853 324853 C
chrIX 324854 324854 G
chrIX 324864 324864 C
chrIX 324865 324865 T
chrIX 324866 324866 G
chrIX 324867 324867 A
chrIX 324869 324869 C
chrIX 324871 324871 C
chrIX 324872 324872 G
chrIX 324873 324873 C
chrIX 324875 324875 GT
chrIX 324884 324884 A
chrIX 324890 324890 AT
chrIX 324898 324898 CG
chrIX 324902 324902 A
chrIX 324903 324903 T
chrIX 324904 324904 C
chrIX 324905 324905 T
chrIX 324912 324912 G
chrIX 324913 324913 A
chrIX 324914 324914 G
chrIX 324915 324915 CG
chrIX 324916 324916 G
chrIX 324917 324917 G
chrIX 324918 324918 ACG
chrIX 324929 324929 A
chrIX 324931 324931 A
chrIX 324939 324939 AT
chrIX 324946 324946 A
chrIX 324954 324954 AT
chrIX 324956 324956 CG
chrIX 324957 324957 CG
chrIX 324958 324958 CG
chrIX 324959 324959 T
chrIX 324962 324962 G
chrIX 324963 324963 G
chrIX 324965 324965 G
chrIX 324973 324973 A
chrIX 324974 324974 C
chrIX 324978 324978 G
chrIX 324979 324979 A
chrIX 324980 324980 A
chrIX 324981 324981 T
chrIX 324982 324982 CG
chrIX 324984 324984 T
chrIX 324985 324985 AT
chrIX 324986 324986 CT
chrIX 324995 324995 G
chrIX 324999 324999 T
chrIX 325000 325000 AT
chrIX 325001 325001 A
chrIX 325005 325005 A
chrIX 325007 325007 A
chrIX 325011 325011 AT
chrIX 325012 325012 G
chrIX 325013 325013 T
chrIX 325016 325016 AT
chrIX 325017 325017 C
chrIX 325018 325018 CG
chrIX 325022 325022 A
chrIX 325024 325024 CG
chrIX 325027 325027 G
chrIX 325029 325029 A
chrIX 325030 325030 CG
chrIX 325032 325032 CG
chrIX 325039 325039 G
chrIX 325040 325040 CG
chrIX 325047 325047 AT
chrIX 325050 325050 G
chrIX 325052 325052 T
chrIX 325061 325061 C
chrIX 325062 325062 G
chrIX 325063 325063 A
chrIX 325064 325064 C
chrIX 325068 325068 T
chrIX 325070 325070 T
chrIX 325080 325080 C
chrIX 325081 325081 T
chrIX 325090 325090 A
chrIX 325091 325091 CG
chrIX 325092 325092 A
chrIX 325093 325093 C
chrIX 325094 325094 T
chrIX 325097 325097 A
chrIX 325098 325098 CG
chrIX 325112 325112 C
chrIX 325159 325159 AT
chrIX 325163 325163 AT
chrIX 325166 325166 AT
chrIX 325735 325735 A
chrIX 325736 325736 T
chrIX 325737 325737 A
chrIX 325738 325738 A
chrIX 325739 325739 C
chrIX 325740 325740 C
chrIX 325741 325741 CGT
chrIX 325742 325742 GT
chrIX 325743 325743 ACG
chrIX 325744 325744 CT
chrIX 325745 325745 AGT
chrIX 325746 325746 ACT
chrIX 325747 325747 GT
chrIX 325821 325821 AT
chrIX 325822 325822 AT
chrIX 325823 325823 AT
chrIX 325824 325824 AT
chrIX 325825 325825 A
chrIX 325827 325827 ACG
chrIX 325828 325828 ACGT
chrIX 325829 325829 ACGT
chrIX 325830 325830 ACGT
chrIX 325831 325831 A
chrIX 325832 325832 CG
chrIX 325833 325833 G
chrIX 325834 325834 T
chrIX 334141 334141 T
chrIX 334143 334143 C
chrIX 334173 334173 C
chrIX 334174 334174 G
chrIX 334176 334176 C
chrIX 334179 334179 C
chrIX 334188 334188 A
chrIX 334194 334194 T
chrIX 334206 334206 T
chrIX 334209 334209 T
chrIX 334239 334239 C
chrIX 334245 334245 T
chrIX 334254 334254 T
chrIX 334260 334260 C
chrIX 336333 336333 T
chrIX 336334 336334 AG
chrIX 336335 336335 ACG
chrIX 336336 336336 CGT
chrIX 336337 336337 ACG
chrIX 336338 336338 ACT
chrIX 336339 336339 ACT
chrIX 336340 336340 ACG
chrIX 336341 336341 CT
chrIX 336346 336346 T
chrIX 336347 336347 T
chrIX 336414 336414 C
chrIX 336415 336415 A
chrIX 336421 336421 AGT
chrIX 336422 336422 ACGT
chrIX 336423 336423 AGT
chrIX 336424 336424 AT
chrIX 336425 336425 ACGT
chrIX 336426 336426 AT
chrIX 336427 336427 AT
chrIX 336428 336428 ACGT
chrIX 336429 336429 CGT
chrIX 339805 339805 C
chrIX 339814 339814 C
chrIX 339817 339817 C
chrIX 339853 339853 G
chrIX 340301 340301 T
chrIX 340303 340303 A
chrIX 340304 340304 A
chrIX 340305 340305 C
chrIX 340321 340321 G
chrIX 366528 366528 T
chrIX 366529 366529 G
chrIX 366530 366530 G
chrIX 366531 366531 T
chrIX 366547 366547 T
chrIX 366548 366548 T
chrIX 366549 366549 C
chrIX 366561 366561 T
chrIX 366564 366564 A
chrIX 366565 366565 T
chrIX 366566 366566 AT
chrIX 366567 366567 T
chrIX 366579 366579 T
chrIX 366583 366583 T
chrIX 366584 366584 AT
chrIX 366585 366585 T
chrIX 366597 366597 T
chrIX 366601 366601 T
chrIX 366602 366602 AT
chrIX 366603 366603 T
chrIX 366615 366615 T
chrIX 366620 366620 A
chrIX 366621 366621 C
chrIX 366633 366633 A
chrIX 366638 366638 G
chrIX 366639 366639 C
chrIX 366657 366657 C
chrIX 368425 368425 C
chrIX 368426 368426 C
chrIX 368427 368427 A
chrIX 368429 368429 T
chrIX 368430 368430 T
chrIX 368446 368446 A
chrIX 368447 368447 A
chrIX 368448 368448 T
chrIX 368450 368450 A
chrIX 368451 368451 A
chrIX 368478 368478 A
chrIX 368481 368481 T
chrIX 368482 368482 T
chrIX 368483 368483 G
chrIX 368499 368499 T
chrIX 368502 368502 C
chrIX 368503 368503 A
chrIX 368504 368504 T
chrIX 370405 370405 C
chrIX 370406 370406 G
chrIX 370407 370407 C
chrIX 370408 370408 CGT
chrIX 370409 370409 ACT
chrIX 370410 370410 GT
chrIX 370411 370411 AC
chrIX 370413 370413 GT
chrIX 370414 370414 C
chrIX 370415 370415 CGT
chrIX 370416 370416 G
chrIX 370423 370423 G
chrIX 370448 370448 T
chrIX 370450 370450 C
chrIX 370481 370481 G
chrIX 370483 370483 G
chrIX 370490 370490 AGT
chrIX 370491 370491 AC
chrIX 370492 370492 AT
chrIX 370493 370493 CG
chrIX 370494 370494 ACGT
chrIX 370495 370495 A
chrIX 370496 370496 AT
chrIX 370497 370497 AT
chrIX 370498 370498 C
chrIX 370499 370499 CG
chrIX 390328 390328 A
chrIX 390334 390334 A
chrIX 390336 390336 T
chrIX 390337 390337 G
chrIX 390382 390382 T
chrIX 390397 390397 T
chrIX 390403 390403 G
chrIX 390417 390417 T
chrIX 390418 390418 T
chrIX 390636 390636 T
chrIX 390638 390638 G
chrIX 390639 390639 T
chrIX 390649 390649 G
chrIX 390655 390655 G
chrIX 390657 390657 C
chrIX 390658 390658 A
chrIX 390703 390703 A
chrIX 390718 390718 C
chrIX 390724 390724 G
chrIX 390738 390738 G
chrIX 390739 390739 G
chrIX 390744 390744 G
chrIX 390767 390767 T
chrIX 390768 390768 A
chrIX 390770 390770 C
chrIX 390771 390771 A
chrIX 390779 390779 A
chrIX 390781 390781 G
chrIX 390787 390787 G
chrIX 390789 390789 T
chrIX 390790 390790 A
chrIX 390835 390835 A
chrIX 390850 390850 T
chrIX 390856 390856 A
chrIX 390870 390870 G
chrIX 390871 390871 G
chrIX 390876 390876 A
chrIX 390899 390899 G
chrIX 390911 390911 G
chrIX 391012 391012 G
chrIX 391013 391013 C
chrIX 391027 391027 G
chrIX 391028 391028 G
chrIX 391089 391089 A
chrIX 391102 391102 A
chrIX 391105 391105 A
chrIX 391111 391111 T
chrIX 391113 391113 GT
chrIX 391114 391114 AC
chrIX 391115 391115 G
chrIX 391120 391120 T
chrIX 391122 391122 T
chrIX 391123 391123 T
chrIX 391124 391124 A
chrIX 391125 391125 C
chrIX 391129 391129 A
chrIX 391138 391138 G
chrIX 391141 391141 G
chrIX 391147 391147 G
chrIX 391153 391153 A
chrIX 391159 391159 AC
chrIX 391160 391160 G
chrIX 391166 391166 G
chrIX 391167 391167 T
chrIX 391170 391170 T
chrIX 391180 391180 G
chrIX 391183 391183 A
chrIX 391184 391184 G
chrIX 391198 391198 A
chrIX 391199 391199 A
chrIX 391255 391255 A
chrIX 391258 391258 A
chrIX 391259 391259 G
chrIX 391260 391260 A
chrIX 391273 391273 G
chrIX 391276 391276 G
chrIX 391282 391282 G
chrIX 391288 391288 A
chrIX 391293 391293 T
chrIX 391294 391294 AC
chrIX 391295 391295 G
chrIX 391301 391301 A
chrIX 391302 391302 T
chrIX 391309 391309 A
chrIX 391315 391315 A
chrIX 391318 391318 G
chrIX 391327 391327 T
chrIX 391329 391329 T
chrIX 391333 391333 G
chrIX 391336 391336 G
chrIX 391338 391338 AT
chrIX 391339 391339 AT
chrIX 391340 391340 G
chrIX 391347 391347 T
chrIX 391350 391350 C
chrIX 391354 391354 A
chrIX 391360 391360 G
chrIX 391363 391363 G
chrIX 391366 391366 G
chrIX 391372 391372 T
chrIX 391374 391374 T
chrIX 391378 391378 G
chrIX 391379 391379 C
chrIX 391381 391381 G
chrIX 391383 391383 T
chrIX 391384 391384 C
chrIX 391391 391391 A
chrIX 391395 391395 C
chrIX 391399 391399 A
chrIX 391405 391405 G
chrIX 391408 391408 A
chrIX 391411 391411 G
chrIX 391415 391415 G
chrIX 391417 391417 T
chrIX 391419 391419 AG
chrIX 391420 391420 AC
chrIX 391421 391421 G
chrIX 391428 391428 T
chrIX 391431 391431 C
chrIX 391435 391435 A
chrIX 391441 391441 G
chrIX 391444 391444 G
chrIX 391447 391447 G
chrIX 391453 391453 T
chrIX 391455 391455 T
chrIX 391459 391459 G
chrIX 391460 391460 C
chrIX 391462 391462 G
chrIX 391464 391464 AT
chrIX 391465 391465 AC
chrIX 391466 391466 G
chrIX 391472 391472 A
chrIX 391473 391473 T
chrIX 391476 391476 C
chrIX 391480 391480 A
chrIX 391486 391486 G
chrIX 391489 391489 G
chrIX 391498 391498 T
chrIX 391500 391500 T
chrIX 391504 391504 G
chrIX 391505 391505 C
chrIX 391507 391507 G
chrIX 391509 391509 AT
chrIX 391510 391510 AC
chrIX 391511 391511 G
chrIX 391517 391517 A
chrIX 391518 391518 T
chrIX 391521 391521 C
chrIX 391525 391525 A
chrIX 391531 391531 G
chrIX 391534 391534 G
chrIX 391543 391543 T
chrIX 391545 391545 T
chrIX 391549 391549 G
chrIX 391550 391550 C
chrIX 391552 391552 G
chrIX 391554 391554 T
chrIX 391555 391555 C
chrIX 391562 391562 A
chrIX 391570 391570 A
chrIX 391576 391576 G
chrIX 391579 391579 A
chrIX 391582 391582 G
chrIX 391586 391586 G
chrIX 391588 391588 T
chrIX 391590 391590 AG
chrIX 391591 391591 C
chrIX 391599 391599 T
chrIX 391602 391602 C
chrIX 391615 391615 A
chrIX 391618 391618 G
chrIX 391622 391622 G
chrIX 391624 391624 T
chrIX 391626 391626 AG
chrIX 391627 391627 AC
chrIX 391628 391628 G
chrIX 391635 391635 T
chrIX 391638 391638 C
chrIX 391642 391642 A
chrIX 391648 391648 G
chrIX 391651 391651 G
chrIX 391654 391654 G
chrIX 391660 391660 T
chrIX 391662 391662 T
chrIX 391666 391666 G
chrIX 391669 391669 G
chrIX 391671 391671 AT
chrIX 391672 391672 AC
chrIX 391673 391673 G
chrIX 391679 391679 A
chrIX 391680 391680 T
chrIX 391681 391681 T
chrIX 391682 391682 A
chrIX 391683 391683 C
chrIX 391687 391687 A
chrIX 391693 391693 G
chrIX 391696 391696 G
chrIX 391705 391705 T
chrIX 391707 391707 T
chrIX 391711 391711 A
chrIX 391712 391712 C
chrIX 391714 391714 G
chrIX 391716 391716 AT
chrIX 391717 391717 AC
chrIX 391718 391718 G
chrIX 391724 391724 A
chrIX 391725 391725 T
chrIX 391728 391728 C
chrIX 391732 391732 A
chrIX 391738 391738 G
chrIX 391741 391741 G
chrIX 391750 391750 T
chrIX 391752 391752 T
chrIX 391756 391756 G
chrIX 391757 391757 C
chrIX 391759 391759 G
chrIX 391761 391761 T
chrIX 391762 391762 C
chrIX 391769 391769 A
chrIX 391773 391773 C
chrIX 391777 391777 A
chrIX 391783 391783 G
chrIX 391786 391786 A
chrIX 391789 391789 G
chrIX 391795 391795 T
chrIX 391797 391797 A
chrIX 391806 391806 T
chrIX 391808 391808 A
chrIX 391809 391809 C
chrIX 391813 391813 A
chrIX 391822 391822 G
chrIX 391825 391825 G
chrIX 391831 391831 G
chrIX 391833 391833 T
chrIX 391837 391837 A
chrIX 391842 391842 AT
chrIX 391843 391843 CT
chrIX 391844 391844 A
chrIX 391850 391850 A
chrIX 391851 391851 T
chrIX 391852 391852 T
chrIX 391853 391853 A
chrIX 391854 391854 C
chrIX 391858 391858 A
chrIX 391864 391864 G
chrIX 391867 391867 G
chrIX 391876 391876 G
chrIX 391882 391882 G
chrIX 391887 391887 AT
chrIX 391888 391888 AC
chrIX 391889 391889 G
chrIX 391895 391895 A
chrIX 391896 391896 T
chrIX 391899 391899 C
chrIX 391903 391903 A
chrIX 391909 391909 G
chrIX 391912 391912 G
chrIX 391915 391915 G
chrIX 391921 391921 G
chrIX 391927 391927 G
chrIX 391933 391933 AT
chrIX 391934 391934 G
chrIX 391940 391940 A
chrIX 391944 391944 C
chrIX 391948 391948 A
chrIX 391954 391954 G
chrIX 391957 391957 A
chrIX 391960 391960 A
chrIX 391966 391966 T
chrIX 391968 391968 AG
chrIX 391969 391969 AC
chrIX 391970 391970 G
chrIX 391977 391977 C
chrIX 391980 391980 C
chrIX 391990 391990 G
chrIX 391993 391993 G
chrIX 392002 392002 T
chrIX 392008 392008 G
chrIX 392009 392009 C
chrIX 392011 392011 G
chrIX 392013 392013 T
chrIX 392014 392014 C
chrIX 392021 392021 A
chrIX 392029 392029 A
chrIX 392035 392035 G
chrIX 392038 392038 A
chrIX 392041 392041 G
chrIX 392047 392047 T
chrIX 392049 392049 A
chrIX 392058 392058 T
chrIX 392074 392074 A
chrIX 392077 392077 A
chrIX 392083 392083 G
chrIX 392085 392085 T
chrIX 392089 392089 A
chrIX 392092 392092 G
chrIX 392094 392094 T
chrIX 392095 392095 CT
chrIX 392096 392096 A
chrIX 392103 392103 T
chrIX 392106 392106 C
chrIX 392110 392110 A
chrIX 392116 392116 G
chrIX 392119 392119 G
chrIX 392128 392128 T
chrIX 392134 392134 G
chrIX 392135 392135 C
chrIX 392137 392137 G
chrIX 392139 392139 T
chrIX 392140 392140 C
chrIX 392147 392147 A
chrIX 392151 392151 C
chrIX 392155 392155 A
chrIX 392161 392161 G
chrIX 392164 392164 A
chrIX 392167 392167 G
chrIX 392171 392171 G
chrIX 392173 392173 T
chrIX 392175 392175 AG
chrIX 392176 392176 AC
chrIX 392177 392177 G
chrIX 392184 392184 T
chrIX 392187 392187 C
chrIX 392191 392191 A
chrIX 392197 392197 G
chrIX 392200 392200 G
chrIX 392203 392203 G
chrIX 392209 392209 T
chrIX 392211 392211 T
chrIX 392215 392215 G
chrIX 392216 392216 C
chrIX 392218 392218 G
chrIX 392220 392220 T
chrIX 392221 392221 C
chrIX 392228 392228 A
chrIX 392232 392232 C
chrIX 392236 392236 A
chrIX 392242 392242 G
chrIX 392245 392245 A
chrIX 392248 392248 G
chrIX 392252 392252 G
chrIX 392254 392254 T
chrIX 392256 392256 AG
chrIX 392257 392257 AC
chrIX 392258 392258 G
chrIX 392265 392265 T
chrIX 392268 392268 C
chrIX 392272 392272 A
chrIX 392278 392278 G
chrIX 392281 392281 G
chrIX 392284 392284 G
chrIX 392290 392290 T
chrIX 392292 392292 T
chrIX 392296 392296 G
chrIX 392297 392297 C
chrIX 392299 392299 G
chrIX 392301 392301 T
chrIX 392302 392302 C
chrIX 392309 392309 A
chrIX 392317 392317 A
chrIX 392323 392323 G
chrIX 392326 392326 A
chrIX 392329 392329 G
chrIX 392333 392333 G
chrIX 392335 392335 T
chrIX 392337 392337 AG
chrIX 392338 392338 C
chrIX 392346 392346 T
chrIX 392362 392362 A
chrIX 392365 392365 G
chrIX 392369 392369 G
chrIX 392371 392371 T
chrIX 392373 392373 AG
chrIX 392374 392374 C
chrIX 392382 392382 T
chrIX 392398 392398 A
chrIX 392401 392401 G
chrIX 392405 392405 G
chrIX 392407 392407 T
chrIX 392409 392409 AG
chrIX 392410 392410 C
chrIX 392418 392418 T
chrIX 392421 392421 C
chrIX 392434 392434 A
chrIX 392437 392437 G
chrIX 392441 392441 G
chrIX 392443 392443 T
chrIX 392445 392445 AG
chrIX 392446 392446 AC
chrIX 392447 392447 G
chrIX 392454 392454 T
chrIX 392457 392457 C
chrIX 392461 392461 A
chrIX 392467 392467 G
chrIX 392470 392470 G
chrIX 392473 392473 G
chrIX 392479 392479 T
chrIX 392481 392481 T
chrIX 392485 392485 G
chrIX 392486 392486 C
chrIX 392488 392488 G
chrIX 392490 392490 T
chrIX 392491 392491 C
chrIX 392498 392498 A
chrIX 392506 392506 A
chrIX 392512 392512 G
chrIX 392515 392515 A
chrIX 392518 392518 G
chrIX 392522 392522 G
chrIX 392524 392524 T
chrIX 392526 392526 AG
chrIX 392527 392527 C
chrIX 392535 392535 T
chrIX 392538 392538 C
chrIX 392551 392551 A
chrIX 392554 392554 G
chrIX 392560 392560 T
chrIX 392562 392562 AG
chrIX 392563 392563 AC
chrIX 392564 392564 G
chrIX 392569 392569 T
chrIX 392571 392571 T
chrIX 392572 392572 T
chrIX 392573 392573 A
chrIX 392574 392574 C
chrIX 392578 392578 A
chrIX 392587 392587 G
chrIX 392590 392590 G
chrIX 392596 392596 G
chrIX 392598 392598 T
chrIX 392602 392602 A
chrIX 392603 392603 C
chrIX 392605 392605 G
chrIX 392607 392607 T
chrIX 392608 392608 AC
chrIX 392609 392609 G
chrIX 392615 392615 A
chrIX 392616 392616 T
chrIX 392619 392619 CT
chrIX 392623 392623 A
chrIX 392629 392629 G
chrIX 392632 392632 A
chrIX 392633 392633 C
chrIX 392635 392635 G
chrIX 392639 392639 G
chrIX 392641 392641 T
chrIX 392643 392643 AG
chrIX 392644 392644 AC
chrIX 392645 392645 G
chrIX 392652 392652 T
chrIX 392659 392659 A
chrIX 392665 392665 G
chrIX 392668 392668 G
chrIX 392671 392671 G
chrIX 392677 392677 T
chrIX 392679 392679 T
chrIX 392683 392683 G
chrIX 392686 392686 G
chrIX 392688 392688 AT
chrIX 392689 392689 C
chrIX 392690 392690 G
chrIX 392696 392696 A
chrIX 392704 392704 G
chrIX 392713 392713 G
chrIX 392722 392722 G
chrIX 392728 392728 A
chrIX 392734 392734 AC
chrIX 392735 392735 G
chrIX 392741 392741 A
chrIX 392742 392742 C
chrIX 392745 392745 A
chrIX 392916 392916 T
chrIX 392917 392917 A
chrIX 392919 392919 T
chrIX 392920 392920 G
chrIX 392946 392946 A
chrIX 392947 392947 T
chrIX 392949 392949 A
chrIX 392950 392950 T
chrIX 392976 392976 A
chrIX 392977 392977 T
chrIX 392979 392979 A
chrIX 392980 392980 T
chrIX 392991 392991 T
chrIX 392992 392992 C
chrIX 392994 392994 T
chrIX 393006 393006 A
chrIX 393007 393007 T
chrIX 393009 393009 A
chrIX 393010 393010 T
chrIX 393021 393021 T
chrIX 393022 393022 C
chrIX 393024 393024 T
chrIX 393051 393051 C
chrIX 393052 393052 G
chrIX 393054 393054 A
chrIX 393097 393097 A
chrIX 393112 393112 T
chrIX 393133 393133 A
chrIX 393145 393145 T
chrIX 417992 417992 T
chrIX 418019 418019 A
chrIX 418032 418032 C
chrIX 418046 418046 CG
chrIX 418047 418047 CG
chrIX 430658 430658 G
chrIX 430675 430675 T
chrIX 430676 430676 A
chrIX 430687 430687 T
chrIX 430714 430714 CG
chrIX 430722 430722 A
chrIX 430723 430723 G
chrIX 431462 431462 T
chrIX 431463 431463 T
chrIX 431481 431481 G
chrIX 431488 431488 G
chrIX 431518 431518 CG
chrIX 431749 431749 T
chrIX 431755 431755 C
chrIX 431761 431761 T
chrIX 431874 431874 CG
chrIX 431988 431988 CG
chrIX 432007 432007 AT
chrIX 432102 432102 AT
chrIX 432121 432121 CG
chrIX 432190 432190 AT
chrIX 432219 432219 AT
chrIX 432345 432345 C
chrIX 432350 432350 AT
chrIX 432351 432351 CG
chrIX 432354 432354 CG
chrIX 432357 432357 AT
chrIX 432363 432363 A
chrIX 432374 432374 T
chrIX 432421 432421 A
chrIX 432423 432423 C
chrIX 432424 432424 G
chrIX 432425 432425 C
chrIX 432428 432428 CG
chrIX 432430 432430 AT
chrIX 432434 432434 G
chrIX 432435 432435 A
chrIX 432527 432527 AT
chrIX 432568 432568 AT
chrIX 432630 432630 AT
chrIX 432859 432859 AT
chrIX 432981 432981 AT
chrIX 433072 433072 AT
chrIX 433095 433095 AT
chrIX 433120 433120 CG
chrIX 433213 433213 AT
chrIX 433253 433253 AT
chrIX 433283 433283 CG
chrIX 433284 433284 ACT
chrIX 433312 433312 T
chrIX 433321 433321 C
chrIX 433322 433322 G
chrIX 433323 433323 T
chrIX 433324 433324 C
chrIX 433325 433325 T
chrIX 433336 433336 A
chrIX 433359 433359 A
chrIX 433373 433373 C
chrIX 433375 433375 A
chrIX 433376 433376 CG
chrIX 433377 433377 A
chrIX 433378 433378 GT
chrIX 433379 433379 A
chrIX 433382 433382 A
chrIX 433388 433388 G
chrIX 433390 433390 C
chrIX 433431 433431 T
chrIX 433442 433442 CG
chrIX 433448 433448 G
chrIX 433449 433449 C
chrIX 433451 433451 A
chrIX 433453 433453 CG
chrIX 433455 433455 CG
chrIX 433457 433457 G
chrIX 433458 433458 C
chrIX 433471 433471 A
chrIX 433473 433473 AT
chrIX 433482 433482 CG
chrIX 433483 433483 A
chrIX 433484 433484 AT
chrIX 433485 433485 C
chrIX 433486 433486 AT
chrIX 433492 433492 AT
chrIX 433493 433493 A
chrIX 433495 433495 A
chrIX 433496 433496 C
chrIX 433497 433497 G
chrIX 433500 433500 CG
chrIX 433501 433501 A
chrIX 433502 433502 A
chrIX 433503 433503 A
chrIX 433508 433508 A
chrIX 433518 433518 T
chrIX 433519 433519 T
chrIX 433532 433532 A
chrIX 433548 433548 AT
chrIX 433553 433553 G
chrIX 433554 433554 ACGT
chrIX 433559 433559 G
chrIX 433560 433560 CG
chrIX 433561 433561 ACT
chrIX 433562 433562 A
chrIX 433570 433570 CG
chrIX 433572 433572 CG
chrIX 433573 433573 G
chrIX 433574 433574 C
chrIX 433594 433594 T
chrIX 433595 433595 C
chrIX 433596 433596 G
chrIX 433598 433598 C
chrIX 433599 433599 A
chrIX 433600 433600 CT
chrIX 433604 433604 G
chrIX 433605 433605 A
chrIX 433606 433606 T
chrIX 433609 433609 AT
chrIX 433610 433610 A
chrIX 433618 433618 AT
chrIX 433627 433627 AT
chrIX 433645 433645 AT
chrIX 433648 433648 CG
chrIX 433656 433656 AT
chrIX 433660 433660 CG
chrIX 433676 433676 AT
chrIX 433677 433677 CG
chrIX 433682 433682 CG
chrIX 433689 433689 T
chrIX 433692 433692 CG
chrIX 433703 433703 AT
chrIX 433711 433711 AT
chrIX 433712 433712 CG
chrIX 433716 433716 T
chrIX 433718 433718 T
chrIX 433723 433723 C
chrIX 433724 433724 AT
chrIX 433755 433755 AT
chrIX 433759 433759 AT
chrIX 433764 433764 AT
chrIX 433765 433765 C
chrIX 433771 433771 AT
chrIX 433772 433772 A
chrIX 433782 433782 CG
chrIX 433783 433783 AT
chrIX 433784 433784 AT
chrIX 433792 433792 A
chrIX 433803 433803 A
chrIX 433806 433806 A
chrIX 433811 433811 A
chrIX 433814 433814 AT
chrIX 433818 433818 AT
chrIX 433819 433819 CG
chrIX 433823 433823 AT
chrIX 433825 433825 C
chrIX 433851 433851 AT
chrIX 433856 433856 CG
chrIX 433857 433857 T
chrIX 433860 433860 C
chrIX 433869 433869 AT
chrIX 433871 433871 CG
chrIX 433878 433878 T
chrIX 433879 433879 AT
chrIX 433882 433882 C
chrIX 433884 433884 C
chrIX 433888 433888 T
chrIX 433892 433892 A
chrIX 433893 433893 G
chrIX 433894 433894 G
chrIX 433898 433898 CG
chrIX 433900 433900 C
chrIX 433902 433902 C
chrIX 433912 433912 CG
chrIX 433918 433918 C
chrIX 433927 433927 CG
chrIX 433938 433938 C
chrIX 433949 433949 T
chrIX 433952 433952 CG
chrIX 433955 433955 C
chrIX 433961 433961 AT
chrIX 433964 433964 AT
chrIX 433967 433967 AT
chrIX 433970 433970 AT
chrIX 433973 433973 C
chrIX 433976 433976 C
chrIX 433977 433977 AT
chrIX 433978 433978 CG
chrIX 433980 433980 A
chrIX 433981 433981 CG
chrIX 433982 433982 G
chrIX 433983 433983 AT
chrIX 433988 433988 T
chrIX 433991 433991 T
chrIX 434027 434027 G
chrIX 434030 434030 CG
chrIX 434051 434051 C
chrIX 434060 434060 T
chrIX 434075 434075 C
chrIX 434081 434081 AT
chrIX 434113 434113 CG
chrIX 434114 434114 AT
chrIX 434117 434117 A
chrIX 434120 434120 T
chrIX 434132 434132 CG
chrIX 434133 434133 G
chrIX 434135 434135 C
chrIX 434138 434138 A
chrIX 434141 434141 G
chrIX 434144 434144 C
chrIX 434156 434156 C
chrIX 434162 434162 T
chrIX 434171 434171 AT
chrIX 434180 434180 C
chrIX 434187 434187 ACGT
chrIX 434189 434189 CG
chrIX 434195 434195 C
chrIX 434201 434201 T
chrIX 434204 434204 T
chrIX 434210 434210 CG
chrIX 434222 434222 CG
chrIX 434234 434234 C
chrIX 434236 434236 G
chrIX 434237 434237 T
chrIX 434243 434243 A
chrIX 434245 434245 A
chrIX 434246 434246 G
chrIX 434249 434249 CG
chrIX 434252 434252 C
chrIX 434255 434255 T
chrIX 434261 434261 CG
chrIX 434270 434270 CG
chrIX 434282 434282 CG
chrIX 434289 434289 T
chrIX 434290 434290 A
chrIX 434291 434291 G
chrIX 434307 434307 CG
chrIX 434309 434309 AT
chrIX 434318 434318 T
chrIX 434324 434324 A
chrIX 434325 434325 C
chrIX 437061 437061 C
chrIX 437067 437067 C
chrIX 437078 437078 T
chrIX 437120 437120 CG
chrIX 437136 437136 CG
chrIX 437139 437139 AT
chrIX 437153 437153 G
chrIX 437154 437154 C
chrIX 437169 437169 G
chrIX 437185 437185 A
chrIX 437202 437202 C
chrIX 437203 437203 G
chrIX 437209 437209 G
chrIX 437226 437226 G
chrIX 437232 437232 G
chrIX 437241 437241 AT
chrIX 437242 437242 CG
chrIX 437265 437265 T
chrIX 437271 437271 AT
chrIX 437292 437292 CG
chrIX 437295 437295 CG
chrIX 437296 437296 AT
chrIX 437298 437298 T
chrIX 437301 437301 A
chrIX 437304 437304 AT
chrIX 437310 437310 AT
chrIX 437315 437315 C
chrIX 437322 437322 CG
chrIX 437323 437323 CG
chrIX 437325 437325 CG
chrIX 437337 437337 CG
chrIX 437343 437343 CG
chrIX 437345 437345 AT
chrIX 437416 437416 CG
chrIX 437459 437459 CG
chrIX 437461 437461 CG
chrIX 437475 437475 CG
chrIX 437490 437490 G
chrIX 437492 437492 A
chrIX 437495 437495 AC
chrIX 437499 437499 A
chrIX 437523 437523 C
chrIX 437529 437529 CG
chrIX 437532 437532 CG
chrIX 437534 437534 CG
chrIX 437536 437536 A
chrIX 437538 437538 G
chrIX 437544 437544 CG
chrIX 437568 437568 CG
chrIX 437573 437573 AT
chrIX 437575 437575 A
chrIX 437583 437583 AT
chrIX 437589 437589 CG
chrIX 437595 437595 CG
chrIX 437605 437605 CG
chrIX 437617 437617 T
chrIX 437639 437639 CG
chrIX 437640 437640 A
chrIX 437643 437643 A
chrIX 437667 437667 T
chrIX 437672 437672 A
chrIX 437675 437675 AT
chrIX 437676 437676 AT
chrIX 437685 437685 T
chrIX 437691 437691 AT
chrIX 437694 437694 AT
chrIX 437713 437713 T
chrIX 437715 437715 A
chrIX 437718 437718 T
chrIX 437727 437727 AT
chrIX 437731 437731 A
chrIX 437732 437732 T
chrIX 437740 437740 C
chrIX 437745 437745 AT
chrIX 437751 437751 A
chrIX 437753 437753 T
chrIX 437755 437755 AT
chrIX 437757 437757 G
chrIX 437758 437758 AT
chrIX 437767 437767 A
chrIX 437768 437768 T
chrIX 437769 437769 G
chrIX 437781 437781 G
chrIX 437803 437803 AT
chrIX 437808 437808 AT
chrIX 437810 437810 CG
chrIX 437819 437819 CG
chrIX 437830 437830 G
chrIX 437840 437840 T
chrIX 437842 437842 C
chrIX 437853 437853 C
chrIX 437869 437869 A
chrIX 437889 437889 A
chrIX 437892 437892 AT
chrIX 437902 437902 A
chrIX 437972 437972 T
chrIX 437973 437973 A
chrIX 437988 437988 C
chrIX 437994 437994 C
chrIX 437999 437999 C
chrIX 438018 438018 C
chrIX 438030 438030 C
chrIX 438031 438031 G
chrIX 438037 438037 A
chrIX 438042 438042 CG
chrIX 438072 438072 AT
chrIX 438075 438075 C
chrIX 438093 438093 AT
chrIX 438096 438096 AT
chrIX 438101 438101 CG
chrIX 438105 438105 G
chrIX 438106 438106 A
chrIX 438115 438115 A
chrIX 438131 438131 C
chrIX 438138 438138 T
chrIX 438147 438147 A
chrIX 438150 438150 C
chrIX 438182 438182 A
chrIX 438183 438183 AG
chrIX 438184 438184 C
chrIX 438185 438185 T
chrIX 438247 438247 A
chrIX 438266 438266 T
chrIX 438270 438270 G
chrIX 438289 438289 C
chrIX 438293 438293 G
chrIX 438308 438308 A
chrIX 438315 438315 A
chrIX 438330 438330 G
chrIX 438333 438333 C
chrIX 438341 438341 T
chrIX 438342 438342 T
chrIX 438343 438343 A
chrIX 438358 438358 AT
chrIX 438359 438359 G
chrIX 438366 438366 AT
chrIX 438374 438374 AT
chrIX 438375 438375 A
chrIX 438387 438387 C
chrIX 438388 438388 GT
chrIX 438389 438389 G
chrIX 438399 438399 AT
chrIX 438417 438417 CG
chrIX 438421 438421 CG
chrIX 438545 438545 T
chrIX 438553 438553 C
chrIX 438567 438567 T
chrIX 438570 438570 C
chrIX 438573 438573 A
chrIX 438609 438609 AT
chrIX 438614 438614 C
chrIX 438615 438615 T
chrIX 438616 438616 C
chrIX 438618 438618 C
chrIX 438620 438620 CG
chrIX 438622 438622 AT
chrIX 438629 438629 A
chrIX 438663 438663 C
chrIX 438686 438686 AT
chrIX 438697 438697 A
chrIX 438698 438698 A
chrIX 438699 438699 G
chrIX 438742 438742 A
chrIX 438743 438743 C
chrIX 438749 438749 C
chrIX 438758 438758 C
chrIX 438765 438765 G
chrIX 438768 438768 A
chrIX 438773 438773 T
chrIX 438783 438783 A
chrIX 438794 438794 C
chrIX 438796 438796 CG
chrIX 438797 438797 T
chrIX 438812 438812 C
chrIX 438834 438834 CG
chrIX 438837 438837 T
chrIX 438856 438856 AT
chrIX 438858 438858 CG
chrIX 438859 438859 CG
chrIX 438863 438863 CG
chrIX 438867 438867 CG
chrIX 438909 438909 C
chrIX 438915 438915 T
chrIX 438924 438924 G
chrIX 438930 438930 AC
chrIX 438937 438937 G
chrIX 438941 438941 AT
chrIX 438947 438947 A
chrIX 438951 438951 G
chrIX 438952 438952 C
chrIX 438953 438953 G
chrIX 438972 438972 A
chrIX 438975 438975 T
chrIX 438992 438992 G
chrIX 438993 438993 G
chrIX 439000 439000 T
chrIX 439001 439001 T
chrIX 439005 439005 A
chrIX 439011 439011 T
chrIX 439012 439012 A
chrIX 439013 439013 G
chrIX 439014 439014 T
chrIX 439015 439015 A
chrIX 439033 439033 A
chrIX 439034 439034 G
chrIX 439044 439044 C
chrIX 439045 439045 T
chrIX 439054 439054 A
chrIX 439055 439055 T
chrIX 439058 439058 G
chrIX 439063 439063 C
chrIX 439072 439072 AT
chrIX 439073 439073 A
chrIX 439081 439081 G
chrIX 439083 439083 A
chrIX 439084 439084 T
chrIX 439086 439086 CG
chrIX 439095 439095 G
chrIX 439096 439096 A
chrIX 439097 439097 AT
chrIX 439100 439100 CG
chrIX 439102 439102 T
chrIX 439103 439103 A
chrIX 439126 439126 CGT
chrIX 439127 439127 AT
chrIX 439131 439131 G
chrIX 439132 439132 CG
chrIX 439139 439139 AT
chrIX 439144 439144 G
chrIX 439145 439145 C
chrIX 439150 439150 CG
chrIX 439158 439158 CG
chrIX 439162 439162 T
chrIX 439163 439163 AT
chrIX 439169 439169 A
chrIX 439171 439171 A
chrIX 439176 439176 A
chrIX 439186 439186 AT
chrIX 439202 439202 C
chrIX 439204 439204 C
chrIX 439208 439208 T
chrIX 439215 439215 G
chrIX 439219 439219 T
chrIX 439222 439222 T
chrIX 439230 439230 C
chrIX 439232 439232 C
chrIX 439233 439233 T
chrIX 439234 439234 A
chrIX 439235 439235 CGT
chrIX 439236 439236 AC
chrIX 439237 439237 T
chrIX 439239 439239 A
chrIX 439241 439241 CG
chrIX 439242 439242 A
chrIX 439246 439246 A
chrIX 439259 439259 C
chrIX 439274 439274 G
chrIX 439275 439275 A
chrIX 439278 439278 CG
chrIX 439279 439279 A
chrIX 439280 439280 AT
chrIX 439281 439281 AG
chrIX 439287 439287 C
chrIX 439290 439290 G
chrIX 439294 439294 AT
chrIX 439296 439296 A
chrIX 439297 439297 AT
chrIX 439298 439298 A
chrIX 439301 439301 A
chrIX 439307 439307 A
chrIX 439309 439309 A
chrIX 439311 439311 A
chrIX 439322 439322 C
chrIX 439323 439323 CG
chrIX 439328 439328 T
chrIX 439329 439329 AT
chrIX 439331 439331 AT
chrIX 439332 439332 G
chrIX 439333 439333 G
chrIX 439339 439339 CG
chrIX 439341 439341 CG
chrIX 439345 439345 T
chrIX 439348 439348 AC
chrIX 439349 439349 AG
chrIX 439350 439350 AT
chrIX 439351 439351 C
chrIX 439359 439359 C
chrIX 439373 439373 T
chrIX 439374 439374 GT
chrIX 439375 439375 GT
chrIX 439376 439376 G
chrIX 439378 439378 T
chrIX 439379 439379 G
chrIX 439380 439380 A
chrIX 439383 439383 A
chrIX 439385 439385 AT
chrIX 439387 439387 A
chrIX 439388 439388 CT
chrIX 439389 439389 G
chrIX 439390 439390 G
chrIX 439392 439392 AC
chrIX 439394 439394 AT
chrIX 439396 439396 AT
chrIX 439397 439397 G
chrIX 439405 439405 T
chrIX 439407 439407 A
chrIX 439408 439408 C
chrIX 439413 439413 A
chrIX 439414 439414 G
chrIX 439415 439415 AT
chrIX 439416 439416 CG
chrIX 439417 439417 C
chrIX 439418 439418 A
chrIX 439442 439442 AT
chrIX 439447 439447 ACGT
chrIX 439449 439449 AGT
chrIX 439450 439450 CG
chrIX 439452 439452 C
chrIX 439455 439455 A
chrIX 439456 439456 AT
chrIX 439460 439460 T
chrIX 439463 439463 CG
chrIX 439465 439465 G
chrIX 439466 439466 C
chrIX 439467 439467 G
chrIX 439468 439468 A
chrIX 439473 439473 C
chrIX 439475 439475 G
chrIX 439487 439487 A
chrIX 439489 439489 G
chrIX 439490 439490 T
chrIX 439493 439493 T
chrIX 439494 439494 A
chrIX 439496 439496 G
chrIX 439497 439497 ACT
chrIX 439498 439498 G
chrIX 439502 439502 A
chrIX 439503 439503 C
chrIX 439506 439506 A
chrIX 439507 439507 A
chrIX 439512 439512 C
chrIX 439513 439513 G
chrIX 439514 439514 C
chrIX 439515 439515 AT
chrIX 439517 439517 A
chrIX 439520 439520 C
chrIX 439521 439521 G
chrIX 439524 439524 G
chrIX 439533 439533 AT
chrIX 439540 439540 ACT
chrIX 439541 439541 G
chrIX 439542 439542 CG
chrIX 439544 439544 AT
chrIX 439551 439551 CG
chrIX 439553 439553 G
chrIX 439554 439554 T
chrIX 439555 439555 AT
chrIX 439556 439556 AGT
chrIX 439557 439557 AT
chrIX 439560 439560 G
chrIX 439561 439561 GT
chrIX 439562 439562 A
chrIX 439564 439564 C
chrIX 439565 439565 ACG
chrIX 439573 439573 CG
chrIX 439574 439574 CG
chrIX 439582 439582 ACGT
chrIX 439583 439583 CGT
chrIX 439584 439584 CGT
chrIX 439585 439585 C
chrIX 439589 439589 AT
chrIX 439590 439590 G
chrIX 439591 439591 CG
chrIX 439592 439592 C
chrIX 439600 439600 AT
chrIX 439603 439603 G
chrIX 439606 439606 A
chrIX 439608 439608 CG
chrIX 439611 439611 AT
chrIX 439612 439612 AT
chrIX 439613 439613 CG
chrIX 439616 439616 A
chrIX 439617 439617 C
chrIX 439620 439620 T
chrIX 439621 439621 G
chrIX 439623 439623 C
chrIX 439625 439625 A
chrIX 439626 439626 A
chrIX 439627 439627 AT
chrIX 439629 439629 ACG
chrIX 439630 439630 A
chrIX 439631 439631 A
chrIX 439635 439635 C
chrIX 439637 439637 A
chrIX 439638 439638 C
chrIX 439641 439641 G
chrIX 439643 439643 G
chrIX 439654 439654 AT
chrIX 439661 439661 AT
chrIX 439664 439664 C
chrIX 439665 439665 G
chrIX 439666 439666 AT
chrIX 439668 439668 A
chrIX 439670 439670 CT
chrIX 439672 439672 AT
chrIX 439674 439674 AGT
chrIX 439676 439676 AT
chrIX 439677 439677 CG
chrIX 439683 439683 CG
chrIX 439685 439685 AT
chrIX 439686 439686 A
chrIX 439687 439687 C
chrIX 439690 439690 G
chrIX 439692 439692 G
chrIX 439693 439693 A
chrIX 439694 439694 G
chrIX 439700 439700 CG
chrIX 439707 439707 CG
chrIX 439721 439721 G
chrIX 439727 439727 A
chrIX 439728 439728 G
chrIX 439729 439729 G
chrIX 439739 439739 GT
chrIX 439740 439740 T
chrIX 439745 439745 A
chrIX 439750 439750 CT
chrIX 439768 439768 T
chrIX 439772 439772 AT
chrIX 439779 439779 CG
chrIX 439781 439781 T
chrIX 439785 439785 AT
chrIX 439786 439786 AT
chrIX 439787 439787 G
