# Supplementary material for: Sequence Profiling of the Saccharomyces cerevisiae Genome Permits Deconvolution of Unique and Multialigned Reads for Variant Detection
Source: G3 (Bethesda). 2014 Feb 20;4(4):707–15. doi: 10.1534/g3.113.009464 (PMC4059241; doi:10.1534/g3.113.009464)
Supplement: Supporting Information [file supp_g3.113.009464_FileS1.zip › resources/50nt/chrmt_50_intrasnv.bed]

track name=intraSNV_50 description="intra SNV from HTS profile"
chrmt 58 58 T
chrmt 59 59 A
chrmt 60 60 T
chrmt 64 64 A
chrmt 65 65 A
chrmt 66 66 A
chrmt 70 70 T
chrmt 71 71 A
chrmt 72 72 A
chrmt 73 73 T
chrmt 74 74 T
chrmt 75 75 T
chrmt 76 76 T
chrmt 77 77 AC
chrmt 78 78 T
chrmt 79 79 ACG
chrmt 80 80 A
chrmt 81 81 AC
chrmt 82 82 CGT
chrmt 83 83 A
chrmt 84 84 AC
chrmt 85 85 T
chrmt 91 91 C
chrmt 111 111 A
chrmt 125 125 CG
chrmt 127 127 AT
chrmt 128 128 AT
chrmt 129 129 AT
chrmt 130 130 AT
chrmt 131 131 AT
chrmt 132 132 AT
chrmt 133 133 AT
chrmt 134 134 AT
chrmt 135 135 ACGT
chrmt 136 136 AT
chrmt 137 137 AT
chrmt 138 138 A
chrmt 139 139 T
chrmt 140 140 A
chrmt 141 141 ACGT
chrmt 142 142 CG
chrmt 143 143 A
chrmt 144 144 CG
chrmt 233 233 A
chrmt 235 235 T
chrmt 236 236 T
chrmt 237 237 A
chrmt 238 238 A
chrmt 239 239 T
chrmt 545 545 AT
chrmt 546 546 AT
chrmt 547 547 A
chrmt 559 559 CG
chrmt 560 560 CG
chrmt 561 561 T
chrmt 573 573 CG
chrmt 574 574 CG
chrmt 575 575 T
chrmt 605 605 T
chrmt 608 608 T
chrmt 609 609 T
chrmt 619 619 T
chrmt 622 622 T
chrmt 623 623 T
chrmt 633 633 G
chrmt 636 636 C
chrmt 637 637 C
chrmt 901 901 T
chrmt 902 902 T
chrmt 907 907 A
chrmt 947 947 AT
chrmt 948 948 AT
chrmt 949 949 T
chrmt 953 953 A
chrmt 959 959 C
chrmt 960 960 C
chrmt 961 961 A
chrmt 965 965 T
chrmt 977 977 T
chrmt 989 989 T
chrmt 990 990 T
chrmt 1008 1008 C
chrmt 1010 1010 C
chrmt 1020 1020 T
chrmt 1022 1022 A
chrmt 1279 1279 T
chrmt 1284 1284 A
chrmt 1288 1288 A
chrmt 1327 1327 C
chrmt 1332 1332 T
chrmt 1336 1336 G
chrmt 1340 1340 T
chrmt 1344 1344 A
chrmt 1345 1345 A
chrmt 1361 1361 T
chrmt 1362 1362 C
chrmt 1363 1363 T
chrmt 1366 1366 G
chrmt 1388 1388 T
chrmt 1392 1392 A
chrmt 1393 1393 A
chrmt 1419 1419 AT
chrmt 1490 1490 A
chrmt 1491 1491 CT
chrmt 1492 1492 AG
chrmt 1495 1495 AT
chrmt 1666 1666 T
chrmt 1668 1668 C
chrmt 1679 1679 G
chrmt 1698 1698 T
chrmt 1720 1720 T
chrmt 1735 1735 A
chrmt 1742 1742 AC
chrmt 1747 1747 T
chrmt 1748 1748 A
chrmt 1749 1749 T
chrmt 1757 1757 T
chrmt 1764 1764 T
chrmt 1766 1766 C
chrmt 1779 1779 T
chrmt 1791 1791 T
chrmt 1792 1792 A
chrmt 1793 1793 T
chrmt 1804 1804 T
chrmt 1805 1805 A
chrmt 1808 1808 A
chrmt 1809 1809 T
chrmt 1825 1825 A
chrmt 1826 1826 T
chrmt 1829 1829 T
chrmt 1830 1830 A
chrmt 1846 1846 T
chrmt 1860 1860 A
chrmt 1861 1861 A
chrmt 1862 1862 C
chrmt 1881 1881 T
chrmt 1882 1882 T
chrmt 1883 1883 A
chrmt 1901 1901 T
chrmt 1902 1902 G
chrmt 1903 1903 A
chrmt 1952 1952 CG
chrmt 1953 1953 AT
chrmt 1954 1954 CG
chrmt 2078 2078 T
chrmt 2080 2080 A
chrmt 2081 2081 T
chrmt 2082 2082 T
chrmt 2083 2083 T
chrmt 2084 2084 T
chrmt 2085 2085 A
chrmt 2086 2086 ACG
chrmt 2087 2087 T
chrmt 2088 2088 T
chrmt 2089 2089 T
chrmt 2090 2090 AC
chrmt 2091 2091 A
chrmt 2092 2092 A
chrmt 2093 2093 T
chrmt 2094 2094 A
chrmt 2095 2095 T
chrmt 2096 2096 A
chrmt 2099 2099 T
chrmt 2104 2104 C
chrmt 2110 2110 T
chrmt 2111 2111 T
chrmt 2119 2119 T
chrmt 2129 2129 A
chrmt 2130 2130 CG
chrmt 2131 2131 T
chrmt 2136 2136 A
chrmt 2137 2137 AT
chrmt 2138 2138 AT
chrmt 2139 2139 ACGT
chrmt 2140 2140 GT
chrmt 2141 2141 AT
chrmt 2142 2142 AGT
chrmt 2143 2143 A
chrmt 2144 2144 GT
chrmt 2145 2145 AT
chrmt 2146 2146 CT
chrmt 2147 2147 AT
chrmt 2148 2148 AT
chrmt 2150 2150 A
chrmt 2151 2151 T
chrmt 2152 2152 A
chrmt 2153 2153 T
chrmt 2154 2154 T
chrmt 2155 2155 A
chrmt 2156 2156 T
chrmt 2483 2483 T
chrmt 2490 2490 C
chrmt 2521 2521 T
chrmt 2526 2526 C
chrmt 2528 2528 A
chrmt 2545 2545 C
chrmt 2549 2549 GT
chrmt 2550 2550 GT
chrmt 2551 2551 C
chrmt 2593 2593 G
chrmt 2594 2594 A
chrmt 2595 2595 T
chrmt 2596 2596 A
chrmt 2597 2597 G
chrmt 2598 2598 AT
chrmt 2614 2614 C
chrmt 2616 2616 G
chrmt 2641 2641 AT
chrmt 2642 2642 AT
chrmt 2643 2643 A
chrmt 2644 2644 T
chrmt 2651 2651 AT
chrmt 2652 2652 AT
chrmt 2653 2653 T
chrmt 2739 2739 A
chrmt 2741 2741 T
chrmt 2742 2742 A
chrmt 2743 2743 A
chrmt 2744 2744 T
chrmt 2745 2745 T
chrmt 2746 2746 AG
chrmt 2747 2747 T
chrmt 2748 2748 AT
chrmt 2749 2749 AC
chrmt 2750 2750 A
chrmt 2751 2751 AC
chrmt 2752 2752 T
chrmt 2757 2757 A
chrmt 2758 2758 CG
chrmt 2759 2759 T
chrmt 2769 2769 A
chrmt 2777 2777 A
chrmt 2778 2778 A
chrmt 2789 2789 A
chrmt 2792 2792 T
chrmt 2793 2793 AT
chrmt 2794 2794 AT
chrmt 2795 2795 AT
chrmt 2796 2796 AT
chrmt 2797 2797 AT
chrmt 2798 2798 ACT
chrmt 2799 2799 AT
chrmt 2800 2800 AT
chrmt 2801 2801 AT
chrmt 2802 2802 ACGT
chrmt 2803 2803 AT
chrmt 2804 2804 AT
chrmt 2805 2805 AGT
chrmt 2806 2806 AT
chrmt 2807 2807 AT
chrmt 2808 2808 AT
chrmt 2809 2809 A
chrmt 2810 2810 AT
chrmt 2833 2833 T
chrmt 2834 2834 A
chrmt 2837 2837 T
chrmt 2838 2838 A
chrmt 2839 2839 A
chrmt 2840 2840 A
chrmt 2841 2841 A
chrmt 2842 2842 A
chrmt 2849 2849 T
chrmt 2851 2851 A
chrmt 2885 2885 C
chrmt 2886 2886 G
chrmt 2887 2887 A
chrmt 2891 2891 A
chrmt 2892 2892 A
chrmt 3042 3042 A
chrmt 3043 3043 T
chrmt 3044 3044 T
chrmt 3045 3045 A
chrmt 3046 3046 T
chrmt 3047 3047 A
chrmt 3048 3048 CT
chrmt 3049 3049 A
chrmt 3050 3050 T
chrmt 3051 3051 CT
chrmt 3052 3052 A
chrmt 3053 3053 T
chrmt 3054 3054 A
chrmt 3055 3055 A
chrmt 3056 3056 A
chrmt 3057 3057 T
chrmt 3058 3058 A
chrmt 3059 3059 T
chrmt 3061 3061 A
chrmt 3075 3075 T
chrmt 3076 3076 T
chrmt 3095 3095 G
chrmt 3102 3102 AGT
chrmt 3103 3103 AT
chrmt 3104 3104 ACGT
chrmt 3105 3105 ACG
chrmt 3106 3106 AT
chrmt 3107 3107 ACT
chrmt 3108 3108 ACT
chrmt 3109 3109 ACGT
chrmt 3110 3110 AT
chrmt 3111 3111 AT
chrmt 3112 3112 AT
chrmt 3114 3114 T
chrmt 3115 3115 AT
chrmt 3116 3116 AT
chrmt 3117 3117 AT
chrmt 3119 3119 T
chrmt 3120 3120 AG
chrmt 3121 3121 AG
chrmt 3122 3122 T
chrmt 3134 3134 T
chrmt 3135 3135 A
chrmt 3142 3142 A
chrmt 3143 3143 T
chrmt 3180 3180 A
chrmt 3181 3181 A
chrmt 3182 3182 A
chrmt 3183 3183 A
chrmt 3186 3186 A
chrmt 3187 3187 A
chrmt 3188 3188 T
chrmt 3190 3190 T
chrmt 3191 3191 T
chrmt 3192 3192 A
chrmt 3232 3232 C
chrmt 3239 3239 A
chrmt 3240 3240 A
chrmt 3241 3241 T
chrmt 3537 3537 A
chrmt 3538 3538 T
chrmt 3539 3539 T
chrmt 3566 3566 G
chrmt 3567 3567 A
chrmt 3568 3568 G
chrmt 3578 3578 T
chrmt 3579 3579 A
chrmt 3589 3589 T
chrmt 3590 3590 A
chrmt 3591 3591 T
chrmt 3607 3607 A
chrmt 3608 3608 T
chrmt 3618 3618 A
chrmt 3619 3619 T
chrmt 3620 3620 A
chrmt 3664 3664 A
chrmt 3674 3674 T
chrmt 3689 3689 T
chrmt 3690 3690 T
chrmt 3691 3691 G
chrmt 3724 3724 A
chrmt 3725 3725 T
chrmt 3726 3726 A
chrmt 3994 3994 C
chrmt 3999 3999 T
chrmt 4005 4005 T
chrmt 4010 4010 T
chrmt 4011 4011 A
chrmt 4012 4012 G
chrmt 4013 4013 G
chrmt 4014 4014 CG
chrmt 4016 4016 C
chrmt 4027 4027 T
chrmt 4037 4037 A
chrmt 4038 4038 A
chrmt 4039 4039 T
chrmt 4049 4049 T
chrmt 4050 4050 A
chrmt 4052 4052 CT
chrmt 4053 4053 A
chrmt 4054 4054 G
chrmt 4062 4062 C
chrmt 4065 4065 G
chrmt 4066 4066 C
chrmt 4067 4067 G
chrmt 4090 4090 AT
chrmt 4094 4094 AT
chrmt 4096 4096 AT
chrmt 4098 4098 AT
chrmt 4101 4101 AT
chrmt 4102 4102 CG
chrmt 4103 4103 CG
chrmt 4127 4127 T
chrmt 4138 4138 T
chrmt 4144 4144 T
chrmt 4146 4146 T
chrmt 4147 4147 A
chrmt 4150 4150 A
chrmt 4160 4160 T
chrmt 4187 4187 T
chrmt 4188 4188 A
chrmt 4189 4189 T
chrmt 4192 4192 A
chrmt 4199 4199 AT
chrmt 4200 4200 AT
chrmt 4204 4204 AT
chrmt 4205 4205 AT
chrmt 4211 4211 AT
chrmt 4214 4214 A
chrmt 4237 4237 A
chrmt 4241 4241 A
chrmt 4242 4242 T
chrmt 4265 4265 G
chrmt 4269 4269 T
chrmt 4274 4274 G
chrmt 4279 4279 G
chrmt 4281 4281 T
chrmt 4287 4287 C
chrmt 4315 4315 AT
chrmt 4317 4317 AT
chrmt 4319 4319 T
chrmt 4360 4360 CG
chrmt 4361 4361 ACG
chrmt 4362 4362 T
chrmt 4364 4364 C
chrmt 4366 4366 CGT
chrmt 4367 4367 AT
chrmt 4371 4371 T
chrmt 5615 5615 T
chrmt 5617 5617 T
chrmt 5618 5618 A
chrmt 5619 5619 A
chrmt 5622 5622 C
chrmt 5624 5624 A
chrmt 5625 5625 T
chrmt 5626 5626 T
chrmt 5629 5629 CG
chrmt 5630 5630 T
chrmt 5632 5632 T
chrmt 5633 5633 T
chrmt 5634 5634 T
chrmt 5635 5635 T
chrmt 5636 5636 G
chrmt 5639 5639 A
chrmt 5660 5660 A
chrmt 5666 5666 A
chrmt 5667 5667 A
chrmt 5670 5670 T
chrmt 5672 5672 T
chrmt 5673 5673 AT
chrmt 5674 5674 AT
chrmt 5677 5677 AC
chrmt 5678 5678 C
chrmt 5679 5679 ACT
chrmt 5680 5680 AT
chrmt 5681 5681 AT
chrmt 6138 6138 G
chrmt 6139 6139 GT
chrmt 6140 6140 C
chrmt 6176 6176 G
chrmt 6177 6177 T
chrmt 6179 6179 C
chrmt 6184 6184 C
chrmt 6186 6186 T
chrmt 6187 6187 AC
chrmt 6188 6188 AG
chrmt 6189 6189 CT
chrmt 6190 6190 T
chrmt 6230 6230 AT
chrmt 6231 6231 AT
chrmt 6234 6234 T
chrmt 6235 6235 T
chrmt 6236 6236 AT
chrmt 6237 6237 AT
chrmt 6238 6238 AT
chrmt 6828 6828 T
chrmt 6830 6830 A
chrmt 6831 6831 T
chrmt 6835 6835 T
chrmt 6890 6890 G
chrmt 6891 6891 A
chrmt 6892 6892 A
chrmt 6894 6894 A
chrmt 8210 8210 T
chrmt 8211 8211 A
chrmt 8212 8212 T
chrmt 8214 8214 A
chrmt 8215 8215 T
chrmt 8216 8216 T
chrmt 8217 8217 A
chrmt 8218 8218 T
chrmt 8219 8219 A
chrmt 8220 8220 CGT
chrmt 8221 8221 GT
chrmt 8222 8222 T
chrmt 8223 8223 A
chrmt 8224 8224 CT
chrmt 8225 8225 A
chrmt 8226 8226 A
chrmt 8227 8227 CGT
chrmt 8228 8228 T
chrmt 8229 8229 A
chrmt 8230 8230 T
chrmt 8231 8231 ACG
chrmt 8232 8232 A
chrmt 8233 8233 T
chrmt 8234 8234 T
chrmt 8235 8235 A
chrmt 8236 8236 T
chrmt 8237 8237 A
chrmt 8240 8240 T
chrmt 8245 8245 C
chrmt 8251 8251 T
chrmt 8252 8252 T
chrmt 8260 8260 T
chrmt 8270 8270 A
chrmt 8271 8271 CG
chrmt 8272 8272 T
chrmt 8277 8277 A
chrmt 8278 8278 GT
chrmt 8279 8279 AT
chrmt 8280 8280 ACGT
chrmt 8281 8281 ACGT
chrmt 8282 8282 AT
chrmt 8283 8283 AGT
chrmt 8284 8284 AGT
chrmt 8285 8285 ACGT
chrmt 8286 8286 AT
chrmt 8287 8287 ACGT
chrmt 8288 8288 AT
chrmt 8289 8289 AT
chrmt 8290 8290 AT
chrmt 8291 8291 T
chrmt 8292 8292 ACT
chrmt 8293 8293 A
chrmt 8294 8294 T
chrmt 8295 8295 AT
chrmt 8296 8296 T
chrmt 8297 8297 T
chrmt 8299 8299 C
chrmt 8301 8301 A
chrmt 8302 8302 AG
chrmt 8319 8319 C
chrmt 8465 8465 A
chrmt 8490 8490 A
chrmt 9008 9008 A
chrmt 9009 9009 A
chrmt 9010 9010 T
chrmt 9012 9012 T
chrmt 9013 9013 A
chrmt 9014 9014 T
chrmt 9015 9015 A
chrmt 9016 9016 ACG
chrmt 9017 9017 AG
chrmt 9018 9018 T
chrmt 9019 9019 A
chrmt 9020 9020 GT
chrmt 9021 9021 T
chrmt 9022 9022 A
chrmt 9023 9023 CGT
chrmt 9024 9024 A
chrmt 9025 9025 T
chrmt 9026 9026 A
chrmt 9027 9027 AC
chrmt 9028 9028 A
chrmt 9029 9029 T
chrmt 9030 9030 T
chrmt 9031 9031 A
chrmt 9032 9032 T
chrmt 9033 9033 A
chrmt 9036 9036 T
chrmt 9047 9047 T
chrmt 9048 9048 T
chrmt 9056 9056 T
chrmt 9067 9067 CG
chrmt 9068 9068 T
chrmt 9073 9073 A
chrmt 9074 9074 GT
chrmt 9075 9075 AT
chrmt 9076 9076 ACGT
chrmt 9077 9077 AT
chrmt 9078 9078 AGT
chrmt 9079 9079 CGT
chrmt 9080 9080 AT
chrmt 9081 9081 AT
chrmt 9082 9082 AT
chrmt 9083 9083 AT
chrmt 9084 9084 AT
chrmt 9085 9085 T
chrmt 9086 9086 AT
chrmt 9472 9472 A
chrmt 9473 9473 A
chrmt 9474 9474 T
chrmt 9475 9475 CT
chrmt 9476 9476 A
chrmt 9477 9477 A
chrmt 9478 9478 T
chrmt 9479 9479 AC
chrmt 9480 9480 ACG
chrmt 9481 9481 A
chrmt 9482 9482 AG
chrmt 9483 9483 CT
chrmt 9484 9484 CGT
chrmt 9485 9485 A
chrmt 9486 9486 CGT
chrmt 9487 9487 AC
chrmt 9488 9488 A
chrmt 9489 9489 AC
chrmt 9490 9490 T
chrmt 9495 9495 A
chrmt 9496 9496 CG
chrmt 9497 9497 T
chrmt 9507 9507 A
chrmt 9515 9515 A
chrmt 9516 9516 A
chrmt 9522 9522 G
chrmt 9527 9527 A
chrmt 9530 9530 T
chrmt 9531 9531 AT
chrmt 9532 9532 AT
chrmt 9533 9533 AT
chrmt 9534 9534 AT
chrmt 9535 9535 AT
chrmt 9536 9536 ACT
chrmt 9537 9537 AT
chrmt 9538 9538 AT
chrmt 9539 9539 AT
chrmt 9540 9540 ACT
chrmt 9541 9541 AT
chrmt 9542 9542 AT
chrmt 9543 9543 ACGT
chrmt 9544 9544 AT
chrmt 9545 9545 AT
chrmt 9546 9546 ACT
chrmt 9547 9547 AT
chrmt 9548 9548 AT
chrmt 9549 9549 AT
chrmt 9550 9550 AT
chrmt 9551 9551 AT
chrmt 9552 9552 AT
chrmt 9554 9554 AT
chrmt 9555 9555 AT
chrmt 9556 9556 AT
chrmt 10725 10725 A
chrmt 10730 10730 T
chrmt 10731 10731 T
chrmt 10732 10732 T
chrmt 10733 10733 T
chrmt 10734 10734 GT
chrmt 10735 10735 A
chrmt 10736 10736 T
chrmt 10737 10737 T
chrmt 10738 10738 T
chrmt 10739 10739 T
chrmt 10740 10740 A
chrmt 10741 10741 CT
chrmt 10742 10742 T
chrmt 10743 10743 A
chrmt 10744 10744 T
chrmt 10745 10745 A
chrmt 10747 10747 A
chrmt 10755 10755 C
chrmt 10780 10780 A
chrmt 10781 10781 ACT
chrmt 10782 10782 T
chrmt 10787 10787 A
chrmt 10788 10788 T
chrmt 10789 10789 AT
chrmt 10790 10790 CGT
chrmt 10791 10791 ACT
chrmt 10792 10792 ACT
chrmt 10793 10793 A
chrmt 10794 10794 T
chrmt 10795 10795 AT
chrmt 10796 10796 T
chrmt 10797 10797 AG
chrmt 10798 10798 A
chrmt 10803 10803 A
chrmt 10804 10804 A
chrmt 10805 10805 A
chrmt 10810 10810 A
chrmt 10811 10811 T
chrmt 11022 11022 A
chrmt 11023 11023 T
chrmt 11025 11025 A
chrmt 11026 11026 A
chrmt 11027 11027 T
chrmt 11028 11028 A
chrmt 11029 11029 A
chrmt 11030 11030 CT
chrmt 11031 11031 AC
chrmt 11032 11032 T
chrmt 11033 11033 T
chrmt 11034 11034 A
chrmt 11035 11035 CGT
chrmt 11036 11036 A
chrmt 11037 11037 A
chrmt 11038 11038 ACG
chrmt 11039 11039 T
chrmt 11040 11040 A
chrmt 11041 11041 T
chrmt 11042 11042 AG
chrmt 11043 11043 A
chrmt 11044 11044 T
chrmt 11045 11045 T
chrmt 11046 11046 A
chrmt 11047 11047 T
chrmt 11048 11048 A
chrmt 11051 11051 T
chrmt 11056 11056 C
chrmt 11062 11062 T
chrmt 11071 11071 T
chrmt 11081 11081 A
chrmt 11082 11082 CG
chrmt 11083 11083 T
chrmt 11088 11088 A
chrmt 11089 11089 AGT
chrmt 11090 11090 AT
chrmt 11091 11091 ACGT
chrmt 11092 11092 ACGT
chrmt 11093 11093 AT
chrmt 11094 11094 ACGT
chrmt 11095 11095 AT
chrmt 11096 11096 AT
chrmt 11097 11097 AT
chrmt 11098 11098 T
chrmt 11099 11099 T
chrmt 11181 11181 T
chrmt 11182 11182 A
chrmt 11183 11183 A
chrmt 11192 11192 A
chrmt 11193 11193 T
chrmt 11194 11194 A
chrmt 11229 11229 T
chrmt 11230 11230 T
chrmt 11240 11240 A
chrmt 11241 11241 A
chrmt 11483 11483 A
chrmt 11485 11485 T
chrmt 11486 11486 A
chrmt 11487 11487 A
chrmt 11488 11488 T
chrmt 11489 11489 A
chrmt 11490 11490 T
chrmt 11491 11491 AC
chrmt 11492 11492 A
chrmt 11493 11493 T
chrmt 11494 11494 AC
chrmt 11495 11495 A
chrmt 11496 11496 A
chrmt 11497 11497 CT
chrmt 11498 11498 A
chrmt 11499 11499 A
chrmt 11500 11500 T
chrmt 11501 11501 ACG
chrmt 11502 11502 A
chrmt 11503 11503 T
chrmt 11504 11504 T
chrmt 11505 11505 A
chrmt 11506 11506 T
chrmt 11507 11507 A
chrmt 11510 11510 T
chrmt 11521 11521 T
chrmt 11530 11530 T
chrmt 11540 11540 A
chrmt 11541 11541 CG
chrmt 11542 11542 T
chrmt 11547 11547 A
chrmt 11548 11548 GT
chrmt 11549 11549 AT
chrmt 11550 11550 ACGT
chrmt 11551 11551 ACGT
chrmt 11552 11552 AT
chrmt 11553 11553 ACGT
chrmt 11554 11554 AGT
chrmt 11555 11555 ACGT
chrmt 11556 11556 AT
chrmt 11557 11557 AGT
chrmt 11558 11558 AT
chrmt 11559 11559 AT
chrmt 11560 11560 AT
chrmt 11561 11561 T
chrmt 11562 11562 ACGT
chrmt 11563 11563 AT
chrmt 11565 11565 T
chrmt 12254 12254 A
chrmt 12255 12255 T
chrmt 12258 12258 T
chrmt 12259 12259 ACG
chrmt 12260 12260 A
chrmt 12261 12261 AG
chrmt 12262 12262 A
chrmt 12263 12263 CT
chrmt 12264 12264 A
chrmt 12265 12265 CGT
chrmt 12266 12266 AC
chrmt 12267 12267 A
chrmt 12268 12268 AC
chrmt 12269 12269 T
chrmt 12274 12274 A
chrmt 12275 12275 GT
chrmt 12276 12276 T
chrmt 12295 12295 A
chrmt 12301 12301 G
chrmt 12309 12309 T
chrmt 12310 12310 AT
chrmt 12311 12311 AT
chrmt 12312 12312 AT
chrmt 12313 12313 AT
chrmt 12314 12314 AT
chrmt 12315 12315 ACT
chrmt 12316 12316 AT
chrmt 12317 12317 AT
chrmt 12318 12318 AT
chrmt 12319 12319 AT
chrmt 12320 12320 AT
chrmt 12321 12321 AT
chrmt 12322 12322 AT
chrmt 12323 12323 AT
chrmt 12324 12324 A
chrmt 12325 12325 AT
chrmt 12326 12326 C
chrmt 12341 12341 T
chrmt 12343 12343 T
chrmt 12383 12383 C
chrmt 12387 12387 A
chrmt 12507 12507 T
chrmt 12508 12508 A
chrmt 12509 12509 T
chrmt 12511 12511 A
chrmt 12514 12514 G
chrmt 12546 12546 A
chrmt 12547 12547 T
chrmt 12549 12549 A
chrmt 12550 12550 T
chrmt 12575 12575 A
chrmt 12577 12577 C
chrmt 12578 12578 A
chrmt 12655 12655 A
chrmt 12656 12656 T
chrmt 12657 12657 A
chrmt 12660 12660 CT
chrmt 12667 12667 T
chrmt 12668 12668 A
chrmt 12670 12670 T
chrmt 12682 12682 C
chrmt 12705 12705 G
chrmt 12706 12706 A
chrmt 12709 12709 T
chrmt 12710 12710 A
chrmt 12712 12712 A
chrmt 12713 12713 T
chrmt 12714 12714 A
chrmt 12726 12726 A
chrmt 12731 12731 T
chrmt 12733 12733 G
chrmt 12747 12747 T
chrmt 12749 12749 C
chrmt 12755 12755 A
chrmt 12783 12783 T
chrmt 12828 12828 CG
chrmt 12829 12829 ACGT
chrmt 12830 12830 AT
chrmt 12832 12832 AT
chrmt 12834 12834 CGT
chrmt 12835 12835 T
chrmt 13152 13152 A
chrmt 13153 13153 T
chrmt 13154 13154 A
chrmt 13156 13156 T
chrmt 13157 13157 A
chrmt 13158 13158 T
chrmt 13161 13161 T
chrmt 13162 13162 T
chrmt 13163 13163 T
chrmt 21418 21418 A
chrmt 21419 21419 A
chrmt 21426 21426 G
chrmt 21427 21427 A
chrmt 21428 21428 A
chrmt 21468 21468 C
chrmt 21470 21470 T
chrmt 21475 21475 G
chrmt 21503 21503 A
chrmt 21516 21516 A
chrmt 21517 21517 A
chrmt 21521 21521 C
chrmt 26878 26878 A
chrmt 26879 26879 A
chrmt 26929 26929 T
chrmt 26930 26930 A
chrmt 26931 26931 T
chrmt 26937 26937 AT
chrmt 27531 27531 T
chrmt 27589 27589 AT
chrmt 27590 27590 AT
chrmt 29114 29114 C
chrmt 29116 29116 G
chrmt 29134 29134 C
chrmt 29170 29170 T
chrmt 29172 29172 A
chrmt 29824 29824 A
chrmt 29825 29825 T
chrmt 29826 29826 A
chrmt 29827 29827 A
chrmt 29828 29828 A
chrmt 29829 29829 CT
chrmt 29830 29830 A
chrmt 29831 29831 A
chrmt 29832 29832 T
chrmt 29833 29833 A
chrmt 29834 29834 T
chrmt 29836 29836 AT
chrmt 29837 29837 T
chrmt 29838 29838 A
chrmt 29839 29839 T
chrmt 29840 29840 A
chrmt 29841 29841 T
chrmt 29842 29842 A
chrmt 29850 29850 C
chrmt 29856 29856 T
chrmt 29875 29875 A
chrmt 29876 29876 AC
chrmt 29877 29877 T
chrmt 29882 29882 A
chrmt 29883 29883 GT
chrmt 29884 29884 AT
chrmt 29885 29885 AGT
chrmt 29886 29886 ACGT
chrmt 29887 29887 AT
chrmt 29888 29888 ACT
chrmt 29889 29889 AT
chrmt 29890 29890 AT
chrmt 29891 29891 AT
chrmt 29892 29892 AT
chrmt 29893 29893 CG
chrmt 29896 29896 A
chrmt 30160 30160 C
chrmt 30165 30165 A
chrmt 30166 30166 AT
chrmt 30168 30168 G
chrmt 30170 30170 A
chrmt 30171 30171 CT
chrmt 30172 30172 C
chrmt 30215 30215 T
chrmt 30217 30217 AT
chrmt 30245 30245 CG
chrmt 30251 30251 AT
chrmt 30253 30253 CG
chrmt 30258 30258 AT
chrmt 30263 30263 AT
chrmt 30267 30267 AT
chrmt 30280 30280 T
chrmt 30282 30282 T
chrmt 30520 30520 T
chrmt 30540 30540 C
chrmt 30550 30550 A
chrmt 30690 30690 T
chrmt 30709 30709 A
chrmt 31029 31029 T
chrmt 31030 31030 A
chrmt 31034 31034 A
chrmt 31037 31037 T
chrmt 31523 31523 C
chrmt 31524 31524 CGT
chrmt 31525 31525 GT
chrmt 31526 31526 T
chrmt 31527 31527 A
chrmt 31528 31528 A
chrmt 31529 31529 AG
chrmt 31530 31530 AC
chrmt 31531 31531 G
chrmt 31532 31532 C
chrmt 31533 31533 T
chrmt 31534 31534 T
chrmt 31535 31535 T
chrmt 31536 31536 G
chrmt 31537 31537 GT
chrmt 31538 31538 C
chrmt 31539 31539 T
chrmt 31540 31540 T
chrmt 31541 31541 T
chrmt 31542 31542 G
chrmt 31543 31543 T
chrmt 31545 31545 T
chrmt 31546 31546 T
chrmt 31547 31547 T
chrmt 31572 31572 G
chrmt 31576 31576 CG
chrmt 31577 31577 CG
chrmt 31578 31578 G
chrmt 31579 31579 G
chrmt 31582 31582 CG
chrmt 31583 31583 CG
chrmt 31584 31584 G
chrmt 31585 31585 G
chrmt 31588 31588 CG
chrmt 31590 31590 ACT
chrmt 31591 31591 ACGT
chrmt 31592 31592 GT
chrmt 31593 31593 GT
chrmt 31596 31596 T
chrmt 32262 32262 A
chrmt 32263 32263 G
chrmt 32265 32265 A
chrmt 32281 32281 G
chrmt 32286 32286 C
chrmt 32313 32313 C
chrmt 32314 32314 T
chrmt 32333 32333 T
chrmt 32339 32339 A
chrmt 32340 32340 T
chrmt 32352 32352 T
chrmt 32353 32353 A
chrmt 32355 32355 T
chrmt 32356 32356 A
chrmt 32357 32357 T
chrmt 32359 32359 G
chrmt 32393 32393 AT
chrmt 32401 32401 AT
chrmt 32402 32402 T
chrmt 32411 32411 A
chrmt 32412 32412 T
chrmt 32413 32413 AC
chrmt 32416 32416 T
chrmt 32418 32418 A
chrmt 32420 32420 T
chrmt 32424 32424 T
chrmt 32447 32447 C
chrmt 32448 32448 G
chrmt 32449 32449 C
chrmt 32452 32452 G
chrmt 32460 32460 C
chrmt 32461 32461 T
chrmt 32462 32462 AG
chrmt 32464 32464 T
chrmt 32465 32465 A
chrmt 32475 32475 A
chrmt 32476 32476 T
chrmt 32477 32477 T
chrmt 32487 32487 A
chrmt 32497 32497 G
chrmt 32498 32498 CT
chrmt 32499 32499 G
chrmt 32500 32500 CG
chrmt 32501 32501 C
chrmt 32518 32518 T
chrmt 32537 32537 T
chrmt 33172 33172 T
chrmt 33173 33173 A
chrmt 33180 33180 T
chrmt 33181 33181 A
chrmt 33182 33182 A
chrmt 33196 33196 C
chrmt 33197 33197 AC
chrmt 33198 33198 A
chrmt 33229 33229 CG
chrmt 33230 33230 CG
chrmt 33231 33231 AT
chrmt 33233 33233 CG
chrmt 33242 33242 T
chrmt 33245 33245 T
chrmt 33246 33246 C
chrmt 33247 33247 G
chrmt 33657 33657 A
chrmt 33658 33658 T
chrmt 33671 33671 T
chrmt 33672 33672 A
chrmt 33777 33777 A
chrmt 33779 33779 G
chrmt 33780 33780 G
chrmt 33781 33781 A
chrmt 33828 33828 AT
chrmt 33829 33829 AT
chrmt 33830 33830 AT
chrmt 33831 33831 T
chrmt 33832 33832 T
chrmt 33833 33833 A
chrmt 33834 33834 C
chrmt 33839 33839 A
chrmt 33840 33840 T
chrmt 34055 34055 A
chrmt 34069 34069 C
chrmt 34072 34072 T
chrmt 34086 34086 T
chrmt 34089 34089 T
chrmt 34148 34148 T
chrmt 34150 34150 T
chrmt 34151 34151 A
chrmt 34152 34152 T
chrmt 34155 34155 T
chrmt 34156 34156 T
chrmt 34157 34157 A
chrmt 34165 34165 A
chrmt 34167 34167 A
chrmt 34194 34194 G
chrmt 34202 34202 C
chrmt 34211 34211 G
chrmt 34218 34218 T
chrmt 34222 34222 A
chrmt 34223 34223 CT
chrmt 34224 34224 G
chrmt 34228 34228 AT
chrmt 34237 34237 G
chrmt 34251 34251 T
chrmt 34254 34254 T
chrmt 34262 34262 A
chrmt 34269 34269 A
chrmt 34270 34270 T
chrmt 34271 34271 AC
chrmt 34272 34272 CT
chrmt 34273 34273 A
chrmt 34274 34274 T
chrmt 34275 34275 A
chrmt 34276 34276 T
chrmt 34277 34277 A
chrmt 34278 34278 CGT
chrmt 34279 34279 T
chrmt 34280 34280 A
chrmt 34281 34281 A
chrmt 34282 34282 CT
chrmt 34283 34283 A
chrmt 34284 34284 T
chrmt 34285 34285 T
chrmt 34286 34286 A
chrmt 34287 34287 T
chrmt 34288 34288 A
chrmt 34291 34291 T
chrmt 34302 34302 T
chrmt 34303 34303 T
chrmt 34311 34311 T
chrmt 34321 34321 A
chrmt 34322 34322 CG
chrmt 34323 34323 T
chrmt 34328 34328 A
chrmt 34329 34329 GT
chrmt 34330 34330 AT
chrmt 34331 34331 ACGT
chrmt 34332 34332 ACGT
chrmt 34333 34333 AT
chrmt 34334 34334 AGT
chrmt 34335 34335 AGT
chrmt 34336 34336 ACGT
chrmt 34337 34337 AT
chrmt 34338 34338 ACGT
chrmt 34339 34339 AT
chrmt 34340 34340 AT
chrmt 34341 34341 AT
chrmt 34342 34342 T
chrmt 34344 34344 AT
chrmt 34345 34345 AT
chrmt 34346 34346 C
chrmt 34347 34347 A
chrmt 34352 34352 T
chrmt 34353 34353 T
chrmt 34633 34633 T
chrmt 34634 34634 A
chrmt 34638 34638 A
chrmt 34639 34639 T
chrmt 34640 34640 A
chrmt 34641 34641 T
chrmt 34642 34642 T
chrmt 34643 34643 A
chrmt 34644 34644 T
chrmt 34645 34645 T
chrmt 34646 34646 A
chrmt 34647 34647 A
chrmt 34649 34649 T
chrmt 34650 34650 T
chrmt 34651 34651 A
chrmt 34686 34686 T
chrmt 34687 34687 A
chrmt 34688 34688 A
chrmt 34689 34689 T
chrmt 34690 34690 T
chrmt 34691 34691 AT
chrmt 34692 34692 AT
chrmt 34693 34693 AT
chrmt 34694 34694 A
chrmt 34695 34695 AT
chrmt 34696 34696 T
chrmt 34697 34697 AT
chrmt 34698 34698 A
chrmt 34699 34699 AT
chrmt 34700 34700 AT
chrmt 34701 34701 A
chrmt 34702 34702 A
chrmt 34915 34915 T
chrmt 34918 34918 A
chrmt 34919 34919 AT
chrmt 34920 34920 CT
chrmt 34921 34921 T
chrmt 34922 34922 AG
chrmt 34923 34923 AC
chrmt 34924 34924 A
chrmt 34925 34925 T
chrmt 34926 34926 AC
chrmt 34927 34927 T
chrmt 34928 34928 A
chrmt 34929 34929 T
chrmt 34930 34930 AG
chrmt 34931 34931 A
chrmt 34932 34932 T
chrmt 34933 34933 T
chrmt 34934 34934 A
chrmt 34936 34936 A
chrmt 34939 34939 T
chrmt 34950 34950 T
chrmt 34959 34959 T
chrmt 34969 34969 A
chrmt 34970 34970 CG
chrmt 34971 34971 T
chrmt 34976 34976 A
chrmt 34977 34977 AT
chrmt 34978 34978 AT
chrmt 34979 34979 ACGT
chrmt 34980 34980 ACGT
chrmt 34981 34981 AT
chrmt 34982 34982 AT
chrmt 34983 34983 AT
chrmt 34984 34984 GT
chrmt 34985 34985 A
chrmt 34986 34986 T
chrmt 34987 34987 T
chrmt 34993 34993 A
chrmt 34994 34994 T
chrmt 35181 35181 C
chrmt 35182 35182 C
chrmt 35183 35183 A
chrmt 35184 35184 T
chrmt 35185 35185 T
chrmt 35186 35186 AT
chrmt 35188 35188 C
chrmt 35189 35189 A
chrmt 35190 35190 A
chrmt 35191 35191 G
chrmt 35192 35192 A
chrmt 35193 35193 C
chrmt 35194 35194 A
chrmt 35195 35195 A
chrmt 35196 35196 G
chrmt 35197 35197 A
chrmt 35198 35198 C
chrmt 35199 35199 A
chrmt 35200 35200 A
chrmt 35201 35201 G
chrmt 35202 35202 A
chrmt 35203 35203 C
chrmt 35204 35204 A
chrmt 35205 35205 A
chrmt 35206 35206 G
chrmt 35207 35207 A
chrmt 35211 35211 G
chrmt 35212 35212 A
chrmt 35225 35225 A
chrmt 35230 35230 A
chrmt 35234 35234 CG
chrmt 35235 35235 A
chrmt 35236 35236 A
chrmt 35237 35237 A
chrmt 35239 35239 CG
chrmt 35240 35240 A
chrmt 35241 35241 A
chrmt 35242 35242 A
chrmt 35244 35244 CG
chrmt 35245 35245 A
chrmt 35246 35246 A
chrmt 35247 35247 A
chrmt 35249 35249 G
chrmt 35250 35250 ACT
chrmt 35251 35251 ACG
chrmt 35252 35252 T
chrmt 35253 35253 T
chrmt 35254 35254 G
chrmt 35255 35255 AT
chrmt 35256 35256 ACG
chrmt 35257 35257 AT
chrmt 35258 35258 T
chrmt 35260 35260 A
chrmt 35262 35262 T
chrmt 35323 35323 A
chrmt 35324 35324 A
chrmt 35795 35795 A
chrmt 35798 35798 A
chrmt 35799 35799 A
chrmt 35800 35800 A
chrmt 35801 35801 AC
chrmt 35802 35802 A
chrmt 35803 35803 A
chrmt 35804 35804 T
chrmt 35805 35805 A
chrmt 35806 35806 T
chrmt 35807 35807 A
chrmt 35821 35821 C
chrmt 35822 35822 T
chrmt 35841 35841 G
chrmt 35847 35847 A
chrmt 35848 35848 GT
chrmt 35849 35849 T
chrmt 35850 35850 AT
chrmt 35851 35851 AGT
chrmt 35852 35852 AT
chrmt 35853 35853 CGT
chrmt 35854 35854 T
chrmt 35855 35855 AGT
chrmt 35856 35856 AT
chrmt 35857 35857 AT
chrmt 36031 36031 A
chrmt 36032 36032 T
chrmt 36035 36035 AGT
chrmt 36036 36036 ACT
chrmt 36037 36037 ACG
chrmt 36038 36038 A
chrmt 36040 36040 GT
chrmt 36041 36041 AC
chrmt 36042 36042 GT
chrmt 36043 36043 A
chrmt 36044 36044 A
chrmt 36045 36045 T
chrmt 36046 36046 A
chrmt 36048 36048 A
chrmt 36049 36049 T
chrmt 36052 36052 A
chrmt 36053 36053 T
chrmt 36056 36056 A
chrmt 36084 36084 A
chrmt 36085 36085 AT
chrmt 36086 36086 AT
chrmt 36087 36087 A
chrmt 36088 36088 ACGT
chrmt 36089 36089 ACGT
chrmt 36090 36090 AGT
chrmt 36091 36091 AT
chrmt 36092 36092 ACGT
chrmt 36093 36093 AT
chrmt 36094 36094 ACG
chrmt 36095 36095 ACGT
chrmt 36096 36096 AT
chrmt 36097 36097 A
chrmt 36941 36941 C
chrmt 36949 36949 A
chrmt 36974 36974 G
chrmt 36992 36992 T
chrmt 36996 36996 G
chrmt 37019 37019 G
chrmt 40387 40387 A
chrmt 40411 40411 A
chrmt 40416 40416 T
chrmt 40444 40444 A
chrmt 41086 41086 G
chrmt 41318 41318 CG
chrmt 41320 41320 AT
chrmt 41322 41322 CG
chrmt 41728 41728 T
chrmt 41729 41729 T
chrmt 41736 41736 A
chrmt 41737 41737 C
chrmt 41738 41738 T
chrmt 41778 41778 A
chrmt 41780 41780 A
chrmt 41785 41785 C
chrmt 41813 41813 T
chrmt 41826 41826 G
chrmt 41827 41827 G
chrmt 41831 41831 T
chrmt 42739 42739 C
chrmt 42740 42740 G
chrmt 42744 42744 A
chrmt 42748 42748 A
chrmt 42770 42770 G
chrmt 42794 42794 A
chrmt 42835 42835 G
chrmt 42836 42836 A
chrmt 42837 42837 T
chrmt 42839 42839 A
chrmt 42911 42911 A
chrmt 42912 42912 A
chrmt 42913 42913 G
chrmt 42914 42914 C
chrmt 42939 42939 A
chrmt 42940 42940 T
chrmt 42941 42941 A
chrmt 43088 43088 A
chrmt 43089 43089 A
chrmt 43090 43090 A
chrmt 43091 43091 A
chrmt 43092 43092 AC
chrmt 43093 43093 T
chrmt 43094 43094 A
chrmt 43096 43096 A
chrmt 43106 43106 G
chrmt 43132 43132 A
chrmt 43133 43133 T
chrmt 43139 43139 AT
chrmt 43140 43140 T
chrmt 43141 43141 T
chrmt 43142 43142 A
chrmt 43144 43144 A
chrmt 43146 43146 AT
chrmt 43604 43604 T
chrmt 43629 43629 T
chrmt 43654 43654 T
chrmt 43994 43994 C
chrmt 44000 44000 G
chrmt 44013 44013 A
chrmt 44014 44014 G
chrmt 44182 44182 T
chrmt 44185 44185 T
chrmt 44186 44186 T
chrmt 44192 44192 C
chrmt 44195 44195 G
chrmt 44199 44199 T
chrmt 44242 44242 A
chrmt 44243 44243 G
chrmt 44244 44244 G
chrmt 44248 44248 A
chrmt 44249 44249 A
chrmt 44251 44251 A
chrmt 44252 44252 A
chrmt 44253 44253 T
chrmt 44400 44400 T
chrmt 44416 44416 T
chrmt 44437 44437 G
chrmt 44440 44440 A
chrmt 44447 44447 A
chrmt 44456 44456 C
chrmt 44477 44477 A
chrmt 44487 44487 G
chrmt 44871 44871 A
chrmt 44872 44872 AG
chrmt 44874 44874 G
chrmt 44876 44876 A
chrmt 44877 44877 AT
chrmt 44878 44878 T
chrmt 44923 44923 AT
chrmt 44951 44951 AT
chrmt 44957 44957 CG
chrmt 44959 44959 AT
chrmt 44969 44969 T
chrmt 44973 44973 CG
chrmt 44975 44975 AT
chrmt 44980 44980 AT
chrmt 44992 44992 AT
chrmt 44993 44993 AT
chrmt 44994 44994 CG
chrmt 44995 44995 A
chrmt 44996 44996 T
chrmt 44997 44997 A
chrmt 44998 44998 A
chrmt 45007 45007 T
chrmt 45008 45008 C
chrmt 45012 45012 T
chrmt 45013 45013 A
chrmt 45014 45014 T
chrmt 45027 45027 T
chrmt 45033 45033 A
chrmt 45034 45034 T
chrmt 45038 45038 T
chrmt 45039 45039 A
chrmt 45046 45046 A
chrmt 45047 45047 T
chrmt 45049 45049 A
chrmt 45050 45050 T
chrmt 45051 45051 A
chrmt 45078 45078 CG
chrmt 45088 45088 AT
chrmt 45092 45092 G
chrmt 45101 45101 AT
chrmt 45105 45105 AT
chrmt 45125 45125 T
chrmt 45126 45126 A
chrmt 45127 45127 A
chrmt 45134 45134 T
chrmt 45138 45138 T
chrmt 45141 45141 T
chrmt 45143 45143 T
chrmt 45145 45145 AT
chrmt 45146 45146 AT
chrmt 45148 45148 CG
chrmt 45149 45149 A
chrmt 45172 45172 C
chrmt 45173 45173 G
chrmt 45174 45174 C
chrmt 45177 45177 G
chrmt 45185 45185 C
chrmt 45186 45186 T
chrmt 45187 45187 AG
chrmt 45189 45189 T
chrmt 45190 45190 A
chrmt 45200 45200 A
chrmt 45201 45201 T
chrmt 45202 45202 T
chrmt 45212 45212 A
chrmt 45224 45224 CG
chrmt 45225 45225 AT
chrmt 45226 45226 AT
chrmt 45227 45227 CG
chrmt 45228 45228 AT
chrmt 45229 45229 CG
chrmt 46297 46297 A
chrmt 46298 46298 A
chrmt 46299 46299 C
chrmt 46300 46300 CT
chrmt 46301 46301 A
chrmt 46302 46302 CT
chrmt 46303 46303 T
chrmt 46304 46304 T
chrmt 46305 46305 A
chrmt 46306 46306 CGT
chrmt 46307 46307 T
chrmt 46308 46308 T
chrmt 46309 46309 T
chrmt 46310 46310 AC
chrmt 46311 46311 A
chrmt 46312 46312 A
chrmt 46313 46313 T
chrmt 46314 46314 A
chrmt 46315 46315 T
chrmt 46316 46316 A
chrmt 46319 46319 T
chrmt 46324 46324 C
chrmt 46330 46330 T
chrmt 46331 46331 T
chrmt 46339 46339 T
chrmt 46349 46349 A
chrmt 46350 46350 CG
chrmt 46351 46351 T
chrmt 46356 46356 A
chrmt 46357 46357 AT
chrmt 46358 46358 AT
chrmt 46359 46359 ACGT
chrmt 46360 46360 GT
chrmt 46361 46361 AT
chrmt 46362 46362 ACGT
chrmt 46363 46363 AT
chrmt 46364 46364 GT
chrmt 46365 46365 AT
chrmt 46366 46366 ACT
chrmt 46367 46367 AT
chrmt 46368 46368 AT
chrmt 46369 46369 AT
chrmt 46370 46370 T
chrmt 46371 46371 CG
chrmt 46373 46373 A
chrmt 46374 46374 T
chrmt 46375 46375 A
chrmt 46376 46376 T
chrmt 46639 46639 T
chrmt 46640 46640 T
chrmt 46686 46686 AT
chrmt 46687 46687 AT
chrmt 47465 47465 A
chrmt 47466 47466 T
chrmt 47467 47467 A
chrmt 47468 47468 C
chrmt 47469 47469 AT
chrmt 47470 47470 CGT
chrmt 47471 47471 CGT
chrmt 47472 47472 AT
chrmt 47473 47473 CT
chrmt 47474 47474 AC
chrmt 47475 47475 T
chrmt 47480 47480 A
chrmt 47481 47481 CG
chrmt 47482 47482 T
chrmt 47492 47492 A
chrmt 47501 47501 A
chrmt 47512 47512 A
chrmt 47515 47515 T
chrmt 47516 47516 A
chrmt 47517 47517 AT
chrmt 47518 47518 AT
chrmt 47519 47519 AT
chrmt 47520 47520 AT
chrmt 47521 47521 ACT
chrmt 47522 47522 AT
chrmt 47523 47523 AT
chrmt 47524 47524 AT
chrmt 47525 47525 ACGT
chrmt 47526 47526 AT
chrmt 47527 47527 AT
chrmt 47528 47528 AGT
chrmt 47529 47529 ACT
chrmt 47530 47530 AT
chrmt 47531 47531 ACT
chrmt 47532 47532 ACT
chrmt 47533 47533 AT
chrmt 47534 47534 AT
chrmt 47535 47535 AT
chrmt 47536 47536 AT
chrmt 47537 47537 AT
chrmt 47538 47538 AT
chrmt 47540 47540 AT
chrmt 47551 47551 C
chrmt 47552 47552 C
chrmt 47573 47573 A
chrmt 47702 47702 A
chrmt 47703 47703 A
chrmt 47711 47711 A
chrmt 47712 47712 A
chrmt 47713 47713 T
chrmt 47714 47714 T
chrmt 47715 47715 A
chrmt 47716 47716 T
chrmt 47717 47717 A
chrmt 47718 47718 A
chrmt 47765 47765 A
chrmt 47766 47766 A
chrmt 47941 47941 G
chrmt 47944 47944 G
chrmt 47945 47945 G
chrmt 47952 47952 G
chrmt 47953 47953 G
chrmt 47954 47954 A
chrmt 47958 47958 T
chrmt 48002 48002 G
chrmt 48003 48003 G
chrmt 48008 48008 T
chrmt 48010 48010 C
chrmt 48011 48011 T
chrmt 48012 48012 C
chrmt 48081 48081 T
chrmt 48082 48082 A
chrmt 48083 48083 T
chrmt 48084 48084 A
chrmt 48085 48085 T
chrmt 48086 48086 A
chrmt 48087 48087 T
chrmt 48088 48088 A
chrmt 48089 48089 T
chrmt 48090 48090 AG
chrmt 48091 48091 T
chrmt 48092 48092 T
chrmt 48093 48093 AC
chrmt 48094 48094 T
chrmt 48095 48095 A
chrmt 48096 48096 T
chrmt 48097 48097 ACG
chrmt 48098 48098 A
chrmt 48099 48099 A
chrmt 48100 48100 T
chrmt 48101 48101 A
chrmt 48102 48102 T
chrmt 48103 48103 A
chrmt 48106 48106 T
chrmt 48111 48111 C
chrmt 48117 48117 T
chrmt 48118 48118 T
chrmt 48126 48126 T
chrmt 48136 48136 AT
chrmt 48137 48137 CG
chrmt 48138 48138 T
chrmt 48143 48143 A
chrmt 48144 48144 AT
chrmt 48145 48145 AT
chrmt 48146 48146 ACGT
chrmt 48147 48147 GT
chrmt 48148 48148 AT
chrmt 48149 48149 ACGT
chrmt 48150 48150 ACT
chrmt 48151 48151 CGT
chrmt 48152 48152 AT
chrmt 48153 48153 AGT
chrmt 48154 48154 AT
chrmt 48155 48155 A
chrmt 48156 48156 AT
chrmt 48157 48157 AT
chrmt 48158 48158 AT
chrmt 48160 48160 T
chrmt 48161 48161 A
chrmt 48162 48162 A
chrmt 48163 48163 A
chrmt 48335 48335 T
chrmt 48336 48336 A
chrmt 48337 48337 T
chrmt 48377 48377 T
chrmt 48378 48378 A
chrmt 48379 48379 A
chrmt 48385 48385 T
chrmt 48575 48575 A
chrmt 49072 49072 T
chrmt 49073 49073 T
chrmt 49081 49081 T
chrmt 49082 49082 T
chrmt 49083 49083 A
chrmt 49084 49084 T
chrmt 49085 49085 A
chrmt 49086 49086 T
chrmt 49087 49087 T
chrmt 49088 49088 T
chrmt 49133 49133 C
chrmt 49135 49135 T
chrmt 49136 49136 T
chrmt 49181 49181 C
chrmt 49183 49183 A
chrmt 49375 49375 A
chrmt 49379 49379 A
chrmt 49453 49453 G
chrmt 49469 49469 G
chrmt 49496 49496 T
chrmt 49497 49497 A
chrmt 49498 49498 T
chrmt 49501 49501 T
chrmt 49713 49713 T
chrmt 49730 49730 T
chrmt 49731 49731 A
chrmt 49733 49733 A
chrmt 49735 49735 A
chrmt 49736 49736 A
chrmt 49737 49737 T
chrmt 49738 49738 GT
chrmt 49739 49739 G
chrmt 49740 49740 AC
chrmt 49741 49741 GT
chrmt 49742 49742 G
chrmt 49743 49743 AC
chrmt 49744 49744 GT
chrmt 49745 49745 G
chrmt 49746 49746 C
chrmt 49747 49747 G
chrmt 49748 49748 G
chrmt 49753 49753 G
chrmt 49754 49754 AG
chrmt 49755 49755 C
chrmt 49763 49763 G
chrmt 49770 49770 C
chrmt 49771 49771 A
chrmt 49772 49772 G
chrmt 49775 49775 G
chrmt 49778 49778 G
chrmt 49781 49781 G
chrmt 49784 49784 CG
chrmt 49786 49786 G
chrmt 49787 49787 CG
chrmt 49788 49788 CG
chrmt 49789 49789 G
chrmt 49790 49790 CG
chrmt 49791 49791 G
chrmt 49792 49792 AT
chrmt 49794 49794 AT
chrmt 49795 49795 AT
chrmt 50088 50088 T
chrmt 50091 50091 A
chrmt 50092 50092 T
chrmt 50093 50093 A
chrmt 50094 50094 A
chrmt 50095 50095 AC
chrmt 50096 50096 T
chrmt 50097 50097 T
chrmt 50098 50098 A
chrmt 50099 50099 CT
chrmt 50100 50100 A
chrmt 50101 50101 T
chrmt 50102 50102 ACG
chrmt 50103 50103 T
chrmt 50104 50104 A
chrmt 50105 50105 T
chrmt 50106 50106 ACG
chrmt 50107 50107 A
chrmt 50108 50108 T
chrmt 50109 50109 T
chrmt 50110 50110 A
chrmt 50111 50111 T
chrmt 50112 50112 A
chrmt 50115 50115 T
chrmt 50126 50126 T
chrmt 50135 50135 T
chrmt 50145 50145 A
chrmt 50146 50146 CG
chrmt 50147 50147 T
chrmt 50152 50152 A
chrmt 50153 50153 GT
chrmt 50154 50154 AT
chrmt 50155 50155 ACGT
chrmt 50156 50156 ACGT
chrmt 50157 50157 AT
chrmt 50158 50158 ACGT
chrmt 50159 50159 AGT
chrmt 50160 50160 AGT
chrmt 50161 50161 AT
chrmt 50162 50162 ACT
chrmt 50163 50163 AT
chrmt 50164 50164 AT
chrmt 50165 50165 AT
chrmt 50166 50166 T
chrmt 50167 50167 ACG
chrmt 50169 50169 T
chrmt 50170 50170 A
chrmt 50171 50171 T
chrmt 50472 50472 T
chrmt 50473 50473 T
chrmt 50474 50474 A
chrmt 50482 50482 A
chrmt 50483 50483 CG
chrmt 50484 50484 C
chrmt 50485 50485 C
chrmt 50486 50486 G
chrmt 50487 50487 AC
chrmt 50510 50510 G
chrmt 50530 50530 A
chrmt 50531 50531 T
chrmt 50532 50532 AT
chrmt 50540 50540 A
chrmt 50541 50541 A
chrmt 50542 50542 T
chrmt 50543 50543 AT
chrmt 50548 50548 T
chrmt 50549 50549 T
chrmt 50550 50550 A
chrmt 51122 51122 T
chrmt 51128 51128 C
chrmt 51134 51134 C
chrmt 51140 51140 T
chrmt 51146 51146 A
chrmt 51152 51152 C
chrmt 51593 51593 T
chrmt 51605 51605 A
chrmt 51628 51628 T
chrmt 51629 51629 T
chrmt 51650 51650 T
chrmt 51831 51831 T
chrmt 51832 51832 A
chrmt 51836 51836 A
chrmt 51837 51837 T
chrmt 51841 51841 T
chrmt 51842 51842 A
chrmt 51879 51879 A
chrmt 51883 51883 A
chrmt 51884 51884 A
chrmt 51887 51887 T
chrmt 51888 51888 T
chrmt 51889 51889 T
chrmt 51892 51892 A
chrmt 51893 51893 A
chrmt 52038 52038 A
chrmt 52039 52039 T
chrmt 52040 52040 G
chrmt 52088 52088 AT
chrmt 52089 52089 AT
chrmt 52090 52090 A
chrmt 52091 52091 T
chrmt 52092 52092 T
chrmt 52093 52093 A
chrmt 52094 52094 T
chrmt 52240 52240 T
chrmt 52251 52251 T
chrmt 52253 52253 C
chrmt 52305 52305 A
chrmt 52306 52306 T
chrmt 52307 52307 A
chrmt 52312 52312 T
chrmt 52316 52316 A
chrmt 52317 52317 T
chrmt 52318 52318 A
chrmt 52319 52319 A
chrmt 52320 52320 T
chrmt 52321 52321 T
chrmt 52322 52322 A
chrmt 52323 52323 A
chrmt 52324 52324 GT
chrmt 52325 52325 A
chrmt 52326 52326 AC
chrmt 52327 52327 AC
chrmt 52328 52328 AC
chrmt 52329 52329 CT
chrmt 52330 52330 A
chrmt 52331 52331 AC
chrmt 52332 52332 T
chrmt 52337 52337 A
chrmt 52338 52338 C
chrmt 52357 52357 A
chrmt 52358 52358 A
chrmt 52372 52372 T
chrmt 52373 52373 A
chrmt 52374 52374 AT
chrmt 52375 52375 AT
chrmt 52376 52376 AT
chrmt 52377 52377 AT
chrmt 52378 52378 ACGT
chrmt 52379 52379 AT
chrmt 52380 52380 AT
chrmt 52381 52381 AT
chrmt 52382 52382 AT
chrmt 52383 52383 AT
chrmt 52384 52384 AT
chrmt 52385 52385 T
chrmt 52386 52386 AT
chrmt 52387 52387 AT
chrmt 52388 52388 AT
chrmt 52390 52390 AT
chrmt 52392 52392 AT
chrmt 52761 52761 A
chrmt 52762 52762 A
chrmt 52763 52763 A
chrmt 52764 52764 A
chrmt 52765 52765 T
chrmt 52766 52766 A
chrmt 52767 52767 AC
chrmt 52768 52768 A
chrmt 52769 52769 A
chrmt 52770 52770 T
chrmt 52771 52771 T
chrmt 52772 52772 T
chrmt 52787 52787 T
chrmt 52788 52788 C
chrmt 52814 52814 T
chrmt 52816 52816 AT
chrmt 52817 52817 AT
chrmt 52818 52818 AT
chrmt 52819 52819 AT
chrmt 52820 52820 AT
chrmt 52822 52822 A
chrmt 52823 52823 A
chrmt 53216 53216 A
chrmt 53217 53217 T
chrmt 53222 53222 A
chrmt 53223 53223 T
chrmt 53226 53226 T
chrmt 53227 53227 A
chrmt 53247 53247 T
chrmt 53269 53269 G
chrmt 53270 53270 C
chrmt 53273 53273 G
chrmt 53277 53277 A
chrmt 53278 53278 A
chrmt 53279 53279 A
chrmt 53280 53280 T
chrmt 53281 53281 A
chrmt 53284 53284 T
chrmt 53285 53285 T
chrmt 53298 53298 T
chrmt 53312 53312 T
chrmt 53319 53319 AT
chrmt 53322 53322 C
chrmt 53326 53326 AT
chrmt 53327 53327 T
chrmt 53328 53328 A
chrmt 53329 53329 T
chrmt 53656 53656 C
chrmt 53660 53660 AC
chrmt 53661 53661 C
chrmt 53662 53662 C
chrmt 53683 53683 A
chrmt 53707 53707 C
chrmt 53723 53723 A
chrmt 53724 53724 AT
chrmt 53819 53819 T
chrmt 53820 53820 T
chrmt 53821 53821 A
chrmt 53822 53822 AT
chrmt 53823 53823 A
chrmt 53824 53824 A
chrmt 53825 53825 T
chrmt 53826 53826 T
chrmt 53827 53827 A
chrmt 53842 53842 T
chrmt 53843 53843 T
chrmt 53862 53862 G
chrmt 53868 53868 A
chrmt 53869 53869 T
chrmt 53870 53870 T
chrmt 53871 53871 AT
chrmt 53872 53872 ACGT
chrmt 53873 53873 AT
chrmt 53874 53874 ACG
chrmt 53875 53875 AT
chrmt 53876 53876 ACGT
chrmt 53877 53877 AT
chrmt 53878 53878 AT
chrmt 53879 53879 AT
chrmt 53880 53880 AT
chrmt 53881 53881 AT
chrmt 53882 53882 AT
chrmt 54336 54336 T
chrmt 54337 54337 T
chrmt 54338 54338 A
chrmt 54339 54339 T
chrmt 54340 54340 A
chrmt 54341 54341 A
chrmt 54342 54342 T
chrmt 54344 54344 A
chrmt 54345 54345 T
chrmt 54346 54346 A
chrmt 54347 54347 A
chrmt 54348 54348 T
chrmt 54349 54349 T
chrmt 54350 54350 AG
chrmt 54351 54351 T
chrmt 54353 54353 A
chrmt 54354 54354 T
chrmt 54355 54355 A
chrmt 54356 54356 T
chrmt 54357 54357 A
chrmt 54358 54358 A
chrmt 54359 54359 T
chrmt 54360 54360 AG
chrmt 54362 54362 A
chrmt 54363 54363 AC
chrmt 54365 54365 G
chrmt 54367 54367 A
chrmt 54368 54368 C
chrmt 54370 54370 G
chrmt 54373 54373 C
chrmt 54375 54375 G
chrmt 54377 54377 C
chrmt 54378 54378 C
chrmt 54380 54380 G
chrmt 54382 54382 C
chrmt 54385 54385 G
chrmt 54387 54387 C
chrmt 54388 54388 A
chrmt 54390 54390 AG
chrmt 54391 54391 T
chrmt 54392 54392 A
chrmt 54393 54393 AT
chrmt 54395 54395 AT
chrmt 54396 54396 AT
chrmt 54397 54397 AT
chrmt 54398 54398 AT
chrmt 54399 54399 AT
chrmt 54400 54400 AT
chrmt 54402 54402 AT
chrmt 54404 54404 AT
chrmt 54405 54405 AT
chrmt 54406 54406 AT
chrmt 54407 54407 AT
chrmt 54409 54409 AT
chrmt 54410 54410 AT
chrmt 54411 54411 AT
chrmt 54412 54412 AT
chrmt 54415 54415 A
chrmt 54420 54420 T
chrmt 54565 54565 A
chrmt 54566 54566 T
chrmt 54567 54567 A
chrmt 54569 54569 T
chrmt 54572 54572 T
chrmt 54604 54604 A
chrmt 54605 54605 T
chrmt 54607 54607 A
chrmt 54608 54608 T
chrmt 54633 54633 T
chrmt 54635 54635 A
chrmt 54636 54636 T
chrmt 54645 54645 A
chrmt 54646 54646 T
chrmt 54648 54648 A
chrmt 54649 54649 T
chrmt 54668 54668 T
chrmt 54669 54669 G
chrmt 54677 54677 T
chrmt 54693 54693 A
chrmt 54706 54706 AT
chrmt 54711 54711 A
chrmt 54712 54712 G
chrmt 54713 54713 G
chrmt 54730 54730 AT
chrmt 54731 54731 AT
chrmt 54737 54737 AT
chrmt 54749 54749 T
chrmt 54750 54750 A
chrmt 54752 54752 A
chrmt 54753 54753 T
chrmt 54757 54757 G
chrmt 54758 54758 G
chrmt 54785 54785 A
chrmt 54790 54790 T
chrmt 54796 54796 T
chrmt 54806 54806 G
chrmt 54808 54808 T
chrmt 54809 54809 A
chrmt 55417 55417 A
chrmt 55418 55418 A
chrmt 55419 55419 A
chrmt 55420 55420 T
chrmt 55421 55421 T
chrmt 55422 55422 A
chrmt 55423 55423 T
chrmt 55424 55424 T
chrmt 55467 55467 CG
chrmt 55468 55468 CG
chrmt 55469 55469 A
chrmt 55470 55470 CT
chrmt 55471 55471 T
chrmt 55472 55472 T
chrmt 55475 55475 C
chrmt 55542 55542 G
chrmt 55543 55543 G
chrmt 55681 55681 T
chrmt 55713 55713 A
chrmt 55715 55715 T
chrmt 55716 55716 A
chrmt 55730 55730 A
chrmt 55731 55731 A
chrmt 55744 55744 A
chrmt 55745 55745 A
chrmt 55752 55752 A
chrmt 55753 55753 A
chrmt 55754 55754 A
chrmt 55777 55777 T
chrmt 55779 55779 A
chrmt 55780 55780 T
chrmt 55792 55792 A
chrmt 55793 55793 T
chrmt 55794 55794 T
chrmt 55795 55795 T
chrmt 56094 56094 T
chrmt 56095 56095 C
chrmt 56096 56096 T
chrmt 56097 56097 A
chrmt 56122 56122 A
chrmt 56123 56123 A
chrmt 56140 56140 A
chrmt 56141 56141 A
chrmt 56145 56145 G
chrmt 56527 56527 C
chrmt 56528 56528 CT
chrmt 56529 56529 AT
chrmt 56530 56530 A
chrmt 56531 56531 T
chrmt 56532 56532 A
chrmt 56533 56533 C
chrmt 56570 56570 A
chrmt 56579 56579 CG
chrmt 56580 56580 AC
chrmt 56581 56581 T
chrmt 56582 56582 AC
chrmt 56583 56583 GT
chrmt 56584 56584 C
chrmt 56600 56600 T
chrmt 56651 56651 C
chrmt 56655 56655 A
chrmt 56656 56656 A
chrmt 56658 56658 A
chrmt 56661 56661 A
chrmt 56664 56664 C
chrmt 56665 56665 A
chrmt 56668 56668 T
chrmt 56678 56678 T
chrmt 56704 56704 A
chrmt 56705 56705 AT
chrmt 56706 56706 AT
chrmt 56707 56707 AT
chrmt 56710 56710 T
chrmt 56713 56713 A
chrmt 56714 56714 A
chrmt 56715 56715 T
chrmt 56717 56717 AT
chrmt 56718 56718 AT
chrmt 56719 56719 AT
chrmt 56720 56720 AT
chrmt 56721 56721 AT
chrmt 56722 56722 AT
chrmt 56723 56723 AT
chrmt 56724 56724 T
chrmt 56725 56725 A
chrmt 56726 56726 T
chrmt 56727 56727 A
chrmt 56728 56728 T
chrmt 56778 56778 G
chrmt 56783 56783 C
chrmt 56785 56785 A
chrmt 56799 56799 T
chrmt 56801 56801 C
chrmt 56807 56807 A
chrmt 56835 56835 CG
chrmt 56880 56880 AT
chrmt 56881 56881 AT
chrmt 56882 56882 AT
chrmt 56884 56884 C
chrmt 56886 56886 ACGT
chrmt 56887 56887 T
chrmt 56898 56898 T
chrmt 56899 56899 T
chrmt 56900 56900 A
chrmt 57012 57012 T
chrmt 57013 57013 T
chrmt 57014 57014 A
chrmt 57015 57015 T
chrmt 57016 57016 T
chrmt 57017 57017 T
chrmt 57018 57018 A
chrmt 57019 57019 T
chrmt 57020 57020 T
chrmt 57021 57021 A
chrmt 57022 57022 A
chrmt 57023 57023 GT
chrmt 57024 57024 ACG
chrmt 57025 57025 GT
chrmt 57026 57026 AT
chrmt 57027 57027 AC
chrmt 57028 57028 A
chrmt 57029 57029 AC
chrmt 57030 57030 T
chrmt 57035 57035 A
chrmt 57036 57036 C
chrmt 57055 57055 A
chrmt 57056 57056 A
chrmt 57070 57070 T
chrmt 57071 57071 AT
chrmt 57072 57072 AT
chrmt 57073 57073 AT
chrmt 57074 57074 AT
chrmt 57075 57075 AT
chrmt 57076 57076 ACGT
chrmt 57077 57077 AT
chrmt 57078 57078 AT
chrmt 57079 57079 AT
chrmt 57080 57080 AT
chrmt 57081 57081 AT
chrmt 57082 57082 ACT
chrmt 57083 57083 AT
chrmt 57084 57084 ACT
chrmt 57085 57085 AT
chrmt 57086 57086 T
chrmt 57088 57088 A
chrmt 57089 57089 T
chrmt 57090 57090 A
chrmt 57807 57807 A
chrmt 57808 57808 T
chrmt 57809 57809 T
chrmt 57811 57811 T
chrmt 57813 57813 A
chrmt 57814 57814 A
chrmt 57815 57815 CGT
chrmt 57816 57816 A
chrmt 57817 57817 A
chrmt 57819 57819 T
chrmt 57820 57820 A
chrmt 57821 57821 GT
chrmt 57822 57822 G
chrmt 57833 57833 C
chrmt 57834 57834 G
chrmt 57861 57861 AT
chrmt 57864 57864 ACT
chrmt 57865 57865 AG
chrmt 57867 57867 AT
chrmt 57868 57868 G
chrmt 57869 57869 C
chrmt 57874 57874 AT
chrmt 57875 57875 CG
chrmt 57876 57876 CG
chrmt 57877 57877 A
chrmt 57878 57878 C
chrmt 57879 57879 CG
chrmt 57880 57880 CG
chrmt 57881 57881 G
chrmt 58836 58836 C
chrmt 58879 58879 T
chrmt 58893 58893 AT
chrmt 58895 58895 AT
chrmt 58951 58951 T
chrmt 58960 58960 T
chrmt 58969 58969 G
chrmt 59017 59017 AT
chrmt 59018 59018 T
chrmt 59019 59019 A
chrmt 59020 59020 T
chrmt 59021 59021 T
chrmt 62842 62842 T
chrmt 62845 62845 A
chrmt 62846 62846 AC
chrmt 62847 62847 T
chrmt 62848 62848 T
chrmt 62849 62849 A
chrmt 62850 62850 CGT
chrmt 62851 62851 T
chrmt 62852 62852 A
chrmt 62853 62853 ACG
chrmt 62854 62854 T
chrmt 62855 62855 A
chrmt 62856 62856 A
chrmt 62857 62857 CT
chrmt 62858 62858 A
chrmt 62859 62859 T
chrmt 62860 62860 T
chrmt 62861 62861 A
chrmt 62862 62862 T
chrmt 62863 62863 A
chrmt 62866 62866 T
chrmt 62871 62871 C
chrmt 62877 62877 T
chrmt 62886 62886 T
chrmt 62896 62896 A
chrmt 62897 62897 CG
chrmt 62898 62898 T
chrmt 62903 62903 A
chrmt 62904 62904 AT
chrmt 62905 62905 AT
chrmt 62906 62906 ACGT
chrmt 62907 62907 AGT
chrmt 62908 62908 AT
chrmt 62909 62909 CGT
chrmt 62910 62910 ACGT
chrmt 62911 62911 ACGT
chrmt 62912 62912 AT
chrmt 62913 62913 AT
chrmt 62914 62914 CGT
chrmt 62915 62915 A
chrmt 62916 62916 T
chrmt 62917 62917 AT
chrmt 62918 62918 AT
chrmt 62919 62919 A
chrmt 63578 63578 G
chrmt 63579 63579 G
chrmt 63580 63580 AG
chrmt 63581 63581 AT
chrmt 63582 63582 A
chrmt 63584 63584 T
chrmt 63585 63585 T
chrmt 63586 63586 CT
chrmt 63587 63587 CG
chrmt 63588 63588 T
chrmt 63590 63590 T
chrmt 63591 63591 T
chrmt 63592 63592 CT
chrmt 63593 63593 CG
chrmt 63594 63594 T
chrmt 63596 63596 T
chrmt 63597 63597 T
chrmt 63598 63598 CT
chrmt 63599 63599 CG
chrmt 63600 63600 T
chrmt 63602 63602 T
chrmt 63603 63603 T
chrmt 63604 63604 T
chrmt 63605 63605 CG
chrmt 63606 63606 T
chrmt 63629 63629 C
chrmt 63630 63630 G
chrmt 63631 63631 C
chrmt 63635 63635 C
chrmt 63636 63636 G
chrmt 63637 63637 C
chrmt 63641 63641 C
chrmt 63642 63642 G
chrmt 63643 63643 C
chrmt 63647 63647 C
chrmt 63648 63648 G
chrmt 63649 63649 C
chrmt 63651 63651 T
chrmt 63653 63653 G
chrmt 63654 63654 C
chrmt 63655 63655 G
chrmt 63657 63657 T
chrmt 64123 64123 A
chrmt 64124 64124 T
chrmt 64125 64125 T
chrmt 64132 64132 T
chrmt 64133 64133 A
chrmt 64134 64134 T
chrmt 64137 64137 A
chrmt 64138 64138 A
chrmt 64139 64139 T
chrmt 64165 64165 A
chrmt 64166 64166 T
chrmt 64167 64167 A
chrmt 64169 64169 A
chrmt 64170 64170 T
chrmt 64171 64171 T
chrmt 64230 64230 A
chrmt 64231 64231 T
chrmt 64232 64232 A
chrmt 64237 64237 A
chrmt 64238 64238 T
chrmt 64271 64271 G
chrmt 64282 64282 T
chrmt 64496 64496 G
chrmt 64499 64499 G
chrmt 64502 64502 T
chrmt 64503 64503 A
chrmt 64505 64505 T
chrmt 64506 64506 A
chrmt 64507 64507 T
chrmt 64508 64508 T
chrmt 64509 64509 T
chrmt 64510 64510 T
chrmt 64511 64511 A
chrmt 64512 64512 CT
chrmt 64513 64513 A
chrmt 64514 64514 A
chrmt 64515 64515 T
chrmt 64516 64516 A
chrmt 64517 64517 T
chrmt 64526 64526 C
chrmt 64532 64532 T
chrmt 64538 64538 A
chrmt 64551 64551 A
chrmt 64552 64552 AC
chrmt 64553 64553 T
chrmt 64558 64558 A
chrmt 64559 64559 T
chrmt 64560 64560 AT
chrmt 64561 64561 ACGT
chrmt 64562 64562 ACT
chrmt 64563 64563 ACT
chrmt 64564 64564 A
chrmt 64565 64565 T
chrmt 64566 64566 AT
chrmt 64568 64568 AC
chrmt 64574 64574 A
chrmt 64575 64575 A
chrmt 64576 64576 A
chrmt 64581 64581 G
chrmt 64582 64582 G
chrmt 65045 65045 A
chrmt 65046 65046 T
chrmt 65047 65047 G
chrmt 65048 65048 A
chrmt 65049 65049 T
chrmt 65072 65072 C
chrmt 65076 65076 C
chrmt 65092 65092 G
chrmt 65093 65093 C
chrmt 65096 65096 G
chrmt 65098 65098 C
chrmt 65108 65108 A
chrmt 65109 65109 A
chrmt 65112 65112 A
chrmt 65113 65113 T
chrmt 65116 65116 AT
chrmt 65118 65118 T
chrmt 65678 65678 A
chrmt 65679 65679 A
chrmt 65680 65680 A
chrmt 65687 65687 T
chrmt 65689 65689 A
chrmt 65690 65690 T
chrmt 65733 65733 ACGT
chrmt 65734 65734 AT
chrmt 65735 65735 AT
chrmt 65736 65736 C
chrmt 65737 65737 ACT
chrmt 65738 65738 AT
chrmt 65760 65760 A
chrmt 65761 65761 A
chrmt 65762 65762 T
chrmt 65763 65763 AC
chrmt 65764 65764 A
chrmt 65765 65765 A
chrmt 65766 65766 T
chrmt 65767 65767 A
chrmt 65769 65769 T
chrmt 65770 65770 T
chrmt 65771 65771 A
chrmt 65776 65776 C
chrmt 65796 65796 C
chrmt 65814 65814 AT
chrmt 65815 65815 AT
chrmt 65816 65816 AT
chrmt 65817 65817 A
chrmt 65818 65818 T
chrmt 65823 65823 A
chrmt 65824 65824 T
chrmt 66797 66797 A
chrmt 66809 66809 A
chrmt 66810 66810 A
chrmt 66811 66811 CT
chrmt 66812 66812 CT
chrmt 66813 66813 A
chrmt 66814 66814 CT
chrmt 66815 66815 A
chrmt 66816 66816 A
chrmt 66817 66817 A
chrmt 66818 66818 CT
chrmt 66819 66819 T
chrmt 66820 66820 A
chrmt 66821 66821 T
chrmt 66822 66822 A
chrmt 66823 66823 A
chrmt 66824 66824 A
chrmt 66825 66825 A
chrmt 66826 66826 T
chrmt 66827 66827 T
chrmt 66828 66828 A
chrmt 66831 66831 T
chrmt 66843 66843 T
chrmt 66851 66851 T
chrmt 66861 66861 A
chrmt 66862 66862 CG
chrmt 66868 66868 A
chrmt 66869 66869 AGT
chrmt 66870 66870 AT
chrmt 66871 66871 AT
chrmt 66872 66872 AC
chrmt 66873 66873 AT
chrmt 66874 66874 AG
chrmt 66875 66875 A
chrmt 66876 66876 T
chrmt 66877 66877 AT
chrmt 66878 66878 ACT
chrmt 66879 66879 ACT
chrmt 66880 66880 AT
chrmt 66985 66985 T
chrmt 66986 66986 A
chrmt 67016 67016 C
chrmt 67190 67190 T
chrmt 67191 67191 T
chrmt 67192 67192 A
chrmt 67194 67194 A
chrmt 67195 67195 T
chrmt 67196 67196 T
chrmt 67197 67197 A
chrmt 67198 67198 A
chrmt 67210 67210 A
chrmt 67211 67211 T
chrmt 67212 67212 A
chrmt 67213 67213 A
chrmt 67214 67214 T
chrmt 67215 67215 A
chrmt 67216 67216 T
chrmt 67217 67217 T
chrmt 67239 67239 A
chrmt 67240 67240 T
chrmt 67242 67242 T
chrmt 67243 67243 A
chrmt 67244 67244 T
chrmt 67245 67245 T
chrmt 67246 67246 A
chrmt 67677 67677 T
chrmt 67678 67678 A
chrmt 67679 67679 T
chrmt 67685 67685 A
chrmt 67686 67686 A
chrmt 67687 67687 T
chrmt 67938 67938 A
chrmt 67940 67940 A
chrmt 67941 67941 T
chrmt 67943 67943 A
chrmt 67944 67944 T
chrmt 67945 67945 T
chrmt 67946 67946 A
chrmt 67952 67952 A
chrmt 67953 67953 CT
chrmt 67954 67954 C
chrmt 67967 67967 T
chrmt 67973 67973 A
chrmt 67979 67979 G
chrmt 67990 67990 A
chrmt 67991 67991 AT
chrmt 67992 67992 AT
chrmt 67993 67993 AGT
chrmt 67994 67994 AT
chrmt 67995 67995 AT
chrmt 67996 67996 AT
chrmt 67997 67997 A
chrmt 67998 67998 A
chrmt 67999 67999 A
chrmt 68000 68000 A
chrmt 68001 68001 T
chrmt 68002 68002 AT
chrmt 68003 68003 AT
chrmt 68004 68004 A
chrmt 68008 68008 AT
chrmt 68593 68593 A
chrmt 68594 68594 A
chrmt 68595 68595 A
chrmt 68601 68601 T
chrmt 68605 68605 T
chrmt 68609 68609 AC
chrmt 68610 68610 AC
chrmt 68611 68611 A
chrmt 68632 68632 G
chrmt 68633 68633 A
chrmt 68653 68653 G
chrmt 68656 68656 G
chrmt 68657 68657 G
chrmt 68674 68674 G
chrmt 68676 68676 C
chrmt 68694 68694 AT
chrmt 68701 68701 AT
chrmt 68702 68702 AT
chrmt 68703 68703 AT
chrmt 68704 68704 AT
chrmt 68705 68705 A
chrmt 68709 68709 AT
chrmt 68710 68710 AT
chrmt 68870 68870 T
chrmt 68873 68873 A
chrmt 68890 68890 T
chrmt 68893 68893 T
chrmt 68924 68924 T
chrmt 68925 68925 A
chrmt 68926 68926 A
chrmt 68927 68927 T
chrmt 68928 68928 A
chrmt 68939 68939 A
chrmt 68940 68940 A
chrmt 69036 69036 A
chrmt 69037 69037 T
chrmt 69038 69038 AC
chrmt 69039 69039 AC
chrmt 69040 69040 A
chrmt 69041 69041 T
chrmt 69042 69042 A
chrmt 69043 69043 A
chrmt 69044 69044 T
chrmt 69045 69045 AT
chrmt 69046 69046 A
chrmt 69047 69047 A
chrmt 69048 69048 T
chrmt 69049 69049 A
chrmt 69050 69050 A
chrmt 69051 69051 T
chrmt 69052 69052 T
chrmt 69053 69053 A
chrmt 69055 69055 A
chrmt 69058 69058 T
chrmt 69069 69069 T
chrmt 69078 69078 T
chrmt 69089 69089 G
chrmt 69095 69095 CG
chrmt 69096 69096 GT
chrmt 69097 69097 AT
chrmt 69098 69098 ACGT
chrmt 69099 69099 ACT
chrmt 69100 69100 AT
chrmt 69101 69101 AGT
chrmt 69102 69102 AT
chrmt 69103 69103 ACGT
chrmt 69104 69104 AT
chrmt 69105 69105 T
chrmt 69106 69106 AT
chrmt 69107 69107 AT
chrmt 69108 69108 T
chrmt 69111 69111 T
chrmt 69114 69114 AT
chrmt 69421 69421 T
chrmt 69422 69422 A
chrmt 69423 69423 AG
chrmt 69424 69424 T
chrmt 69426 69426 A
chrmt 69427 69427 T
chrmt 69428 69428 CT
chrmt 69429 69429 T
chrmt 69430 69430 A
chrmt 69431 69431 T
chrmt 69432 69432 GT
chrmt 69433 69433 T
chrmt 69434 69434 T
chrmt 69435 69435 CT
chrmt 69436 69436 A
chrmt 69437 69437 T
chrmt 69438 69438 A
chrmt 69439 69439 AC
chrmt 69440 69440 A
chrmt 69441 69441 T
chrmt 69442 69442 T
chrmt 69443 69443 A
chrmt 69444 69444 T
chrmt 69445 69445 A
chrmt 69448 69448 T
chrmt 69459 69459 T
chrmt 69460 69460 T
chrmt 69468 69468 T
chrmt 69479 69479 G
chrmt 69480 69480 T
chrmt 69485 69485 A
chrmt 69486 69486 GT
chrmt 69487 69487 AT
chrmt 69488 69488 ACGT
chrmt 69489 69489 ACGT
chrmt 69490 69490 AT
chrmt 69491 69491 AGT
chrmt 69492 69492 AT
chrmt 69493 69493 ACGT
chrmt 69494 69494 AT
chrmt 69495 69495 ACT
chrmt 69496 69496 AT
chrmt 69497 69497 AT
chrmt 69498 69498 AT
chrmt 69499 69499 T
chrmt 69500 69500 A
chrmt 69501 69501 AT
chrmt 69506 69506 AT
chrmt 69942 69942 A
chrmt 69944 69944 A
chrmt 70295 70295 T
chrmt 70296 70296 A
chrmt 70301 70301 T
chrmt 70302 70302 A
chrmt 70445 70445 T
chrmt 70446 70446 T
chrmt 70454 70454 A
chrmt 70455 70455 T
chrmt 70457 70457 AC
chrmt 70458 70458 T
chrmt 70474 70474 A
chrmt 70498 70498 CG
chrmt 70519 70519 AT
chrmt 70520 70520 AT
chrmt 70521 70521 CG
chrmt 70522 70522 AT
chrmt 71067 71067 T
chrmt 71070 71070 A
chrmt 71071 71071 T
chrmt 71072 71072 A
chrmt 71092 71092 T
chrmt 71112 71112 A
chrmt 71113 71113 T
chrmt 71114 71114 T
chrmt 71120 71120 A
chrmt 71195 71195 T
chrmt 71201 71201 T
chrmt 71202 71202 T
chrmt 71203 71203 T
chrmt 71204 71204 T
chrmt 71205 71205 A
chrmt 71206 71206 AT
chrmt 71207 71207 ACG
chrmt 71208 71208 CGT
chrmt 71209 71209 AC
chrmt 71210 71210 CGT
chrmt 71211 71211 AC
chrmt 71212 71212 A
chrmt 71213 71213 AC
chrmt 71214 71214 T
chrmt 71219 71219 A
chrmt 71220 71220 CG
chrmt 71221 71221 T
chrmt 71231 71231 A
chrmt 71239 71239 A
chrmt 71240 71240 A
chrmt 71246 71246 G
chrmt 71251 71251 A
chrmt 71254 71254 T
chrmt 71255 71255 AT
chrmt 71256 71256 AT
chrmt 71257 71257 AT
chrmt 71258 71258 AT
chrmt 71259 71259 AT
chrmt 71260 71260 ACT
chrmt 71261 71261 AT
chrmt 71262 71262 AT
chrmt 71263 71263 AT
chrmt 71264 71264 ACT
chrmt 71265 71265 AT
chrmt 71266 71266 AT
chrmt 71267 71267 AGT
chrmt 71268 71268 AGT
chrmt 71269 71269 AT
chrmt 71270 71270 ACT
chrmt 71271 71271 AT
chrmt 71275 71275 T
chrmt 72774 72774 G
chrmt 72775 72775 G
chrmt 72776 72776 CG
chrmt 72777 72777 A
chrmt 72782 72782 G
chrmt 72783 72783 C
chrmt 72784 72784 T
chrmt 72786 72786 CT
chrmt 72787 72787 GT
chrmt 72830 72830 A
chrmt 72831 72831 AT
chrmt 72832 72832 A
chrmt 72834 72834 AT
chrmt 72835 72835 AT
chrmt 72836 72836 ACGT
chrmt 72837 72837 AT
chrmt 72838 72838 AT
chrmt 72840 72840 T
chrmt 72841 72841 AT
chrmt 72842 72842 AT
chrmt 73183 73183 A
chrmt 73184 73184 T
chrmt 73185 73185 A
chrmt 73186 73186 T
chrmt 73187 73187 A
chrmt 73188 73188 A
chrmt 73189 73189 T
chrmt 73190 73190 T
chrmt 73191 73191 A
chrmt 73192 73192 T
chrmt 73193 73193 T
chrmt 73197 73197 T
chrmt 73198 73198 T
chrmt 73200 73200 A
chrmt 73202 73202 A
chrmt 73222 73222 A
chrmt 73228 73228 A
chrmt 73237 73237 G
chrmt 73238 73238 AT
chrmt 73241 73241 CG
chrmt 73242 73242 CGT
chrmt 73243 73243 T
chrmt 73245 73245 T
chrmt 73247 73247 A
chrmt 73248 73248 A
chrmt 73249 73249 T
chrmt 73258 73258 A
chrmt 73259 73259 A
chrmt 73260 73260 T
chrmt 73264 73264 T
chrmt 73265 73265 A
chrmt 73270 73270 A
chrmt 73271 73271 T
chrmt 73272 73272 A
chrmt 73274 73274 A
chrmt 73275 73275 A
chrmt 73280 73280 T
chrmt 73281 73281 A
chrmt 73285 73285 T
chrmt 73286 73286 T
chrmt 73287 73287 A
chrmt 73299 73299 A
chrmt 73300 73300 T
chrmt 73302 73302 A
chrmt 73303 73303 T
chrmt 75602 75602 A
chrmt 75606 75606 AT
chrmt 75607 75607 A
chrmt 75608 75608 T
chrmt 75609 75609 T
chrmt 75610 75610 A
chrmt 75611 75611 AG
chrmt 75612 75612 T
chrmt 75613 75613 ACG
chrmt 75614 75614 CT
chrmt 75615 75615 CT
chrmt 75616 75616 A
chrmt 75617 75617 CGT
chrmt 75618 75618 AC
chrmt 75619 75619 A
chrmt 75620 75620 AC
chrmt 75621 75621 T
chrmt 75626 75626 A
chrmt 75627 75627 CG
chrmt 75628 75628 T
chrmt 75638 75638 A
chrmt 75646 75646 A
chrmt 75647 75647 A
chrmt 75658 75658 A
chrmt 75661 75661 T
chrmt 75662 75662 AT
chrmt 75663 75663 AT
chrmt 75664 75664 AT
chrmt 75665 75665 AT
chrmt 75666 75666 AT
chrmt 75667 75667 ACGT
chrmt 75668 75668 AT
chrmt 75669 75669 AT
chrmt 75670 75670 AT
chrmt 75671 75671 ACT
chrmt 75672 75672 AT
chrmt 75673 75673 AT
chrmt 75674 75674 AT
chrmt 75675 75675 AT
chrmt 75676 75676 T
chrmt 76570 76570 T
chrmt 76571 76571 T
chrmt 76572 76572 T
chrmt 76574 76574 T
chrmt 76575 76575 A
chrmt 76577 76577 T
chrmt 76578 76578 A
chrmt 76579 76579 CT
chrmt 76580 76580 A
chrmt 76581 76581 T
chrmt 76582 76582 A
chrmt 76583 76583 ACG
chrmt 76584 76584 A
chrmt 76585 76585 A
chrmt 76586 76586 AC
chrmt 76587 76587 T
chrmt 76588 76588 A
chrmt 76589 76589 T
chrmt 76590 76590 ACG
chrmt 76591 76591 A
chrmt 76592 76592 T
chrmt 76593 76593 T
chrmt 76594 76594 A
chrmt 76595 76595 T
chrmt 76596 76596 A
chrmt 76599 76599 T
chrmt 76604 76604 C
chrmt 76610 76610 T
chrmt 76611 76611 T
chrmt 76619 76619 T
chrmt 76629 76629 A
chrmt 76630 76630 CG
chrmt 76631 76631 T
chrmt 76636 76636 A
chrmt 76637 76637 GT
chrmt 76638 76638 AT
chrmt 76639 76639 ACGT
chrmt 76640 76640 ACGT
chrmt 76641 76641 AT
chrmt 76642 76642 AGT
chrmt 76643 76643 AGT
chrmt 76644 76644 ACGT
chrmt 76645 76645 AT
chrmt 76646 76646 ACGT
chrmt 76647 76647 AT
chrmt 76648 76648 AT
chrmt 76649 76649 AT
chrmt 76650 76650 T
chrmt 76651 76651 ACG
chrmt 76652 76652 AT
chrmt 76653 76653 T
chrmt 76654 76654 T
chrmt 76706 76706 T
chrmt 76707 76707 A
chrmt 76708 76708 A
chrmt 76727 76727 A
chrmt 76728 76728 T
chrmt 76729 76729 T
chrmt 76747 76747 G
chrmt 76768 76768 A
chrmt 76959 76959 A
chrmt 76962 76962 T
chrmt 76963 76963 A
chrmt 76966 76966 T
chrmt 76967 76967 A
chrmt 77046 77046 T
chrmt 77047 77047 A
chrmt 77048 77048 A
chrmt 77049 77049 A
chrmt 77050 77050 A
chrmt 77052 77052 A
chrmt 77053 77053 T
chrmt 77054 77054 AG
chrmt 77055 77055 T
chrmt 77056 77056 A
chrmt 77057 77057 T
chrmt 77059 77059 A
chrmt 77060 77060 GT
chrmt 77061 77061 G
chrmt 77077 77077 T
chrmt 77100 77100 CG
chrmt 77101 77101 CG
chrmt 77102 77102 CG
chrmt 77103 77103 T
chrmt 77104 77104 A
chrmt 77107 77107 C
chrmt 77108 77108 CT
chrmt 77116 77116 T
chrmt 77655 77655 G
chrmt 77659 77659 T
chrmt 77660 77660 AT
chrmt 77661 77661 A
chrmt 77663 77663 A
chrmt 77664 77664 T
chrmt 77665 77665 A
chrmt 77666 77666 T
chrmt 77667 77667 AC
chrmt 77668 77668 T
chrmt 77669 77669 A
chrmt 77670 77670 A
chrmt 77671 77671 A
chrmt 77681 77681 C
chrmt 77706 77706 A
chrmt 77707 77707 ACT
chrmt 77708 77708 AT
chrmt 77714 77714 T
chrmt 77715 77715 T
chrmt 77716 77716 T
chrmt 77717 77717 AC
chrmt 77718 77718 T
chrmt 77719 77719 AG
chrmt 77720 77720 AT
chrmt 77721 77721 CG
chrmt 77723 77723 ACT
chrmt 77724 77724 CG
chrmt 77728 77728 T
chrmt 77729 77729 A
chrmt 77730 77730 G
chrmt 80482 80482 T
chrmt 80485 80485 A
chrmt 80486 80486 T
chrmt 80487 80487 A
chrmt 80488 80488 A
chrmt 80489 80489 T
chrmt 80490 80490 A
chrmt 80491 80491 AG
chrmt 80492 80492 T
chrmt 80493 80493 T
chrmt 80494 80494 CT
chrmt 80495 80495 A
chrmt 80496 80496 T
chrmt 80497 80497 A
chrmt 80498 80498 AC
chrmt 80499 80499 T
chrmt 80500 80500 A
chrmt 80501 80501 T
chrmt 80502 80502 A
chrmt 80503 80503 T
chrmt 80504 80504 A
chrmt 80507 80507 T
chrmt 80512 80512 C
chrmt 80518 80518 T
chrmt 80519 80519 T
chrmt 80527 80527 T
chrmt 80537 80537 A
chrmt 80538 80538 CG
chrmt 80539 80539 T
chrmt 80544 80544 A
chrmt 80545 80545 GT
chrmt 80546 80546 AT
chrmt 80547 80547 ACGT
chrmt 80548 80548 ACGT
chrmt 80549 80549 AT
chrmt 80550 80550 AGT
chrmt 80551 80551 AGT
chrmt 80552 80552 ACGT
chrmt 80553 80553 AT
chrmt 80554 80554 ACGT
chrmt 80555 80555 AT
chrmt 80556 80556 AT
chrmt 80557 80557 AT
chrmt 80558 80558 AT
chrmt 80559 80559 ACG
chrmt 80560 80560 AT
chrmt 80561 80561 AT
chrmt 80563 80563 T
chrmt 80564 80564 T
chrmt 80569 80569 A
chrmt 81240 81240 T
chrmt 81241 81241 T
chrmt 81242 81242 T
chrmt 81245 81245 T
chrmt 81246 81246 A
chrmt 81247 81247 T
chrmt 81249 81249 A
chrmt 81250 81250 T
chrmt 81251 81251 A
chrmt 81387 81387 T
chrmt 81389 81389 A
chrmt 81390 81390 A
chrmt 81391 81391 T
chrmt 81392 81392 T
chrmt 81393 81393 A
chrmt 81394 81394 T
chrmt 81395 81395 T
chrmt 81396 81396 A
chrmt 81397 81397 A
chrmt 81398 81398 A
chrmt 81399 81399 AC
chrmt 81400 81400 T
chrmt 81401 81401 A
chrmt 81402 81402 T
chrmt 81403 81403 T
chrmt 81404 81404 T
chrmt 81405 81405 A
chrmt 81413 81413 C
chrmt 81419 81419 T
chrmt 81420 81420 T
chrmt 81439 81439 G
chrmt 81440 81440 T
chrmt 81445 81445 A
chrmt 81446 81446 GT
chrmt 81447 81447 T
chrmt 81448 81448 AGT
chrmt 81449 81449 ACGT
chrmt 81450 81450 AT
chrmt 81451 81451 ACGT
chrmt 81452 81452 AGT
chrmt 81453 81453 ACGT
chrmt 81454 81454 AT
chrmt 81455 81455 AT
chrmt 81456 81456 AT
chrmt 81457 81457 AT
chrmt 81458 81458 AT
chrmt 81459 81459 AT
chrmt 81462 81462 T
chrmt 81463 81463 A
chrmt 81464 81464 G
chrmt 81465 81465 G
chrmt 81467 81467 C
chrmt 81468 81468 C
chrmt 81469 81469 T
chrmt 81470 81470 A
chrmt 81471 81471 A
chrmt 81474 81474 C
chrmt 81475 81475 A
chrmt 81476 81476 T
chrmt 81492 81492 G
chrmt 81493 81493 G
chrmt 81496 81496 G
chrmt 81497 81497 G
chrmt 81498 81498 G
chrmt 81501 81501 G
chrmt 81502 81502 G
chrmt 81514 81514 AC
chrmt 81515 81515 G
chrmt 81518 81518 G
chrmt 81519 81519 GT
chrmt 81520 81520 CGT
chrmt 81521 81521 AT
chrmt 81522 81522 AT
chrmt 81523 81523 CT
chrmt 81524 81524 CT
chrmt 81525 81525 T
chrmt 81526 81526 C
chrmt 81563 81563 C
chrmt 82324 82324 G
chrmt 82326 82326 C
chrmt 82367 82367 C
chrmt 82372 82372 AT
chrmt 82376 82376 AT
chrmt 82388 82388 T
chrmt 82389 82389 A
chrmt 82391 82391 A
chrmt 82401 82401 T
chrmt 82411 82411 T
chrmt 82415 82415 T
chrmt 82418 82418 A
chrmt 82419 82419 T
chrmt 82440 82440 T
chrmt 82442 82442 A
chrmt 82443 82443 T
chrmt 82450 82450 T
chrmt 82466 82466 G
chrmt 82474 82474 T
chrmt 82485 82485 T
chrmt 82498 82498 A
chrmt 82499 82499 T
chrmt 82500 82500 T
chrmt 82507 82507 A
chrmt 82516 82516 T
chrmt 82518 82518 A
chrmt 82519 82519 A
chrmt 82521 82521 G
chrmt 82522 82522 A
chrmt 82545 82545 C
chrmt 82546 82546 G
chrmt 82547 82547 C
chrmt 82550 82550 G
chrmt 82558 82558 C
chrmt 82559 82559 T
chrmt 82560 82560 AG
chrmt 82562 82562 T
chrmt 82563 82563 A
chrmt 82573 82573 A
chrmt 82574 82574 T
chrmt 82575 82575 T
chrmt 82585 82585 A
chrmt 82596 82596 G
chrmt 82598 82598 CG
chrmt 82599 82599 C
chrmt 82600 82600 G
chrmt 82601 82601 A
chrmt 82602 82602 AT
chrmt 82607 82607 CG
chrmt 82613 82613 AT
chrmt 82618 82618 AT
chrmt 82640 82640 G
chrmt 82641 82641 C
chrmt 82656 82656 T
chrmt 82717 82717 T
chrmt 82719 82719 T
chrmt 82842 82842 G
chrmt 82845 82845 G
chrmt 82846 82846 AG
chrmt 82847 82847 A
chrmt 82848 82848 A
chrmt 82869 82869 A
chrmt 82893 82893 T
chrmt 82909 82909 AT
chrmt 82910 82910 AGT
chrmt 82912 82912 AT
chrmt 82913 82913 AT
chrmt 82921 82921 AT
chrmt 82922 82922 AT
chrmt 83036 83036 A
chrmt 83038 83038 AT
chrmt 83039 83039 AT
chrmt 83040 83040 AG
chrmt 83041 83041 T
chrmt 83042 83042 A
chrmt 83043 83043 A
chrmt 83044 83044 T
chrmt 83045 83045 AC
chrmt 83046 83046 A
chrmt 83047 83047 T
chrmt 83048 83048 T
chrmt 83049 83049 ACG
chrmt 83050 83050 A
chrmt 83051 83051 T
chrmt 83052 83052 T
chrmt 83053 83053 A
chrmt 83054 83054 T
chrmt 83055 83055 A
chrmt 83058 83058 T
chrmt 83069 83069 T
chrmt 83078 83078 T
chrmt 83089 83089 G
chrmt 83090 83090 T
chrmt 83095 83095 A
chrmt 83096 83096 GT
chrmt 83097 83097 AT
chrmt 83098 83098 ACGT
chrmt 83099 83099 ACGT
chrmt 83100 83100 ACT
chrmt 83101 83101 ACT
chrmt 83102 83102 AT
chrmt 83103 83103 AGT
chrmt 83104 83104 AT
chrmt 83105 83105 AT
chrmt 83106 83106 AT
chrmt 83107 83107 AT
chrmt 83108 83108 AT
chrmt 83109 83109 T
chrmt 83114 83114 T
chrmt 83115 83115 T
chrmt 83116 83116 A
chrmt 83280 83280 T
chrmt 83286 83286 T
chrmt 83646 83646 A
chrmt 83647 83647 A
chrmt 83648 83648 T
chrmt 83661 83661 T
chrmt 83662 83662 G
chrmt 84168 84168 A
chrmt 84190 84190 G
chrmt 84191 84191 G
chrmt 84247 84247 CG
chrmt 84249 84249 CG
chrmt 84252 84252 CG
chrmt 84462 84462 A
chrmt 84463 84463 T
chrmt 84464 84464 A
chrmt 84465 84465 C
chrmt 84467 84467 A
chrmt 84468 84468 A
chrmt 84469 84469 T
chrmt 84470 84470 T
chrmt 84471 84471 A
chrmt 84472 84472 AC
chrmt 84473 84473 T
chrmt 84474 84474 T
chrmt 84475 84475 A
chrmt 84476 84476 CT
chrmt 84477 84477 A
chrmt 84478 84478 A
chrmt 84479 84479 CGT
chrmt 84480 84480 T
chrmt 84481 84481 A
chrmt 84482 84482 T
chrmt 84483 84483 ACG
chrmt 84484 84484 A
chrmt 84485 84485 T
chrmt 84486 84486 T
chrmt 84487 84487 A
chrmt 84488 84488 T
chrmt 84489 84489 A
chrmt 84497 84497 C
chrmt 84503 84503 T
chrmt 84522 84522 A
chrmt 84523 84523 ACT
chrmt 84524 84524 T
chrmt 84529 84529 A
chrmt 84530 84530 GT
chrmt 84531 84531 AT
chrmt 84532 84532 ACGT
chrmt 84533 84533 ACT
chrmt 84534 84534 AT
chrmt 84535 84535 AGT
chrmt 84536 84536 AT
chrmt 84537 84537 CGT
chrmt 84538 84538 AT
chrmt 84539 84539 ACGT
chrmt 84540 84540 ACGT
chrmt 84541 84541 A
chrmt 84543 84543 AT
chrmt 84544 84544 AT
chrmt 84545 84545 T
chrmt 84546 84546 A
chrmt 84740 84740 C
chrmt 84741 84741 T
chrmt 84742 84742 A
chrmt 84743 84743 T
chrmt 84744 84744 C
chrmt 84745 84745 AC
chrmt 84746 84746 ACT
chrmt 84747 84747 T
chrmt 84752 84752 G
chrmt 84753 84753 C
chrmt 84754 84754 T
chrmt 84756 84756 CT
chrmt 84757 84757 GT
chrmt 84787 84787 C
chrmt 84788 84788 G
chrmt 84791 84791 C
chrmt 84793 84793 G
chrmt 84800 84800 A
chrmt 84801 84801 AT
chrmt 84802 84802 A
chrmt 84804 84804 AT
chrmt 84805 84805 AT
chrmt 84806 84806 ACGT
chrmt 84807 84807 AT
chrmt 84808 84808 AT
chrmt 84810 84810 A
chrmt 85605 85605 G
chrmt 85608 85608 G
chrmt 85610 85610 C
chrmt 85666 85666 C
chrmt 85667 85667 C
chrmt 85683 85683 T
chrmt 85684 85684 G
chrmt 85685 85685 G
chrmt 85689 85689 CG
