# Supplementary material for: Sequence Profiling of the Saccharomyces cerevisiae Genome Permits Deconvolution of Unique and Multialigned Reads for Variant Detection
Source: G3 (Bethesda). 2014 Feb 20;4(4):707–15. doi: 10.1534/g3.113.009464 (PMC4059241; doi:10.1534/g3.113.009464)
Supplement: Supporting Information [file supp_g3.113.009464_FileS1.zip › resources/50nt/chrV_50_intrasnv.bed]

track name=intraSNV_50 description="intra SNV from HTS profile"
chrV 47 47 C
chrV 48 48 T
chrV 49 49 A
chrV 86 86 G
chrV 87 87 C
chrV 96 96 C
chrV 101 101 C
chrV 105 105 T
chrV 106 106 C
chrV 110 110 G
chrV 157 157 A
chrV 159 159 A
chrV 169 169 A
chrV 170 170 T
chrV 174 174 T
chrV 184 184 T
chrV 191 191 C
chrV 192 192 A
chrV 193 193 G
chrV 201 201 T
chrV 239 239 G
chrV 291 291 C
chrV 297 297 A
chrV 298 298 C
chrV 299 299 AT
chrV 305 305 A
chrV 306 306 AT
chrV 307 307 AT
chrV 308 308 CG
chrV 336 336 T
chrV 337 337 A
chrV 339 339 C
chrV 340 340 G
chrV 375 375 G
chrV 376 376 C
chrV 377 377 A
chrV 378 378 CG
chrV 385 385 CG
chrV 392 392 C
chrV 428 428 CG
chrV 449 449 T
chrV 474 474 AT
chrV 502 502 CG
chrV 525 525 CG
chrV 575 575 CG
chrV 600 600 AT
chrV 715 715 C
chrV 737 737 C
chrV 738 738 A
chrV 769 769 CG
chrV 780 780 CG
chrV 847 847 A
chrV 998 998 CG
chrV 1015 1015 AT
chrV 1026 1026 CG
chrV 1083 1083 A
chrV 1125 1125 T
chrV 1133 1133 CG
chrV 1171 1171 C
chrV 1215 1215 C
chrV 1218 1218 AT
chrV 1238 1238 CG
chrV 1356 1356 G
chrV 1388 1388 G
chrV 1463 1463 T
chrV 1464 1464 G
chrV 1465 1465 T
chrV 1467 1467 G
chrV 1469 1469 A
chrV 1476 1476 G
chrV 1479 1479 AG
chrV 1480 1480 G
chrV 1482 1482 G
chrV 1491 1491 CG
chrV 1495 1495 C
chrV 1500 1500 C
chrV 1501 1501 T
chrV 1505 1505 C
chrV 1510 1510 A
chrV 1512 1512 A
chrV 1515 1515 GT
chrV 1516 1516 T
chrV 1518 1518 G
chrV 1526 1526 C
chrV 1527 1527 CG
chrV 1531 1531 AT
chrV 1536 1536 T
chrV 1537 1537 C
chrV 1544 1544 CG
chrV 1550 1550 CG
chrV 1554 1554 AT
chrV 1558 1558 A
chrV 1562 1562 C
chrV 1563 1563 CG
chrV 1567 1567 AT
chrV 1572 1572 G
chrV 1573 1573 C
chrV 1580 1580 CG
chrV 1582 1582 A
chrV 1584 1584 AT
chrV 1587 1587 AGT
chrV 1588 1588 T
chrV 1590 1590 G
chrV 1603 1603 T
chrV 1608 1608 CG
chrV 1609 1609 C
chrV 1616 1616 C
chrV 1622 1622 CG
chrV 1626 1626 AT
chrV 1634 1634 C
chrV 1635 1635 CG
chrV 1639 1639 T
chrV 1645 1645 C
chrV 1652 1652 CG
chrV 1656 1656 AT
chrV 1659 1659 AGT
chrV 1660 1660 T
chrV 1662 1662 G
chrV 1670 1670 C
chrV 1671 1671 C
chrV 1675 1675 T
chrV 1680 1680 CG
chrV 1681 1681 C
chrV 1683 1683 A
chrV 1685 1685 C
chrV 1688 1688 C
chrV 1692 1692 G
chrV 1694 1694 CG
chrV 1695 1695 G
chrV 1696 1696 G
chrV 1698 1698 CG
chrV 1702 1702 A
chrV 1706 1706 C
chrV 1707 1707 C
chrV 1711 1711 C
chrV 1716 1716 T
chrV 1717 1717 CG
chrV 1719 1719 A
chrV 1724 1724 C
chrV 1726 1726 A
chrV 1728 1728 G
chrV 1730 1730 C
chrV 1734 1734 CG
chrV 1738 1738 CG
chrV 1743 1743 CG
chrV 1747 1747 CG
chrV 1753 1753 AT
chrV 1755 1755 A
chrV 1762 1762 CG
chrV 1767 1767 G
chrV 1768 1768 G
chrV 1769 1769 C
chrV 1771 1771 T
chrV 1773 1773 A
chrV 1777 1777 A
chrV 1779 1779 C
chrV 1783 1783 T
chrV 1788 1788 C
chrV 1798 1798 G
chrV 1800 1800 A
chrV 1802 1802 C
chrV 1803 1803 AT
chrV 1804 1804 T
chrV 1806 1806 G
chrV 1815 1815 AGT
chrV 1819 1819 CG
chrV 1824 1824 CG
chrV 1825 1825 T
chrV 1827 1827 A
chrV 1832 1832 C
chrV 1834 1834 A
chrV 1836 1836 G
chrV 1837 1837 CG
chrV 1839 1839 G
chrV 1840 1840 G
chrV 1841 1841 T
chrV 1843 1843 T
chrV 1845 1845 A
chrV 1846 1846 A
chrV 1849 1849 AT
chrV 1851 1851 CG
chrV 1855 1855 AT
chrV 1860 1860 CG
chrV 1861 1861 AT
chrV 1864 1864 CG
chrV 1865 1865 AT
chrV 1870 1870 G
chrV 1872 1872 A
chrV 1873 1873 G
chrV 1875 1875 ACT
chrV 1876 1876 T
chrV 1877 1877 T
chrV 1879 1879 T
chrV 1881 1881 A
chrV 1885 1885 A
chrV 1887 1887 CG
chrV 1891 1891 AT
chrV 1896 1896 CG
chrV 1897 1897 T
chrV 1900 1900 G
chrV 1901 1901 A
chrV 1906 1906 AT
chrV 1911 1911 A
chrV 1917 1917 A
chrV 1923 1923 C
chrV 1927 1927 CG
chrV 1932 1932 C
chrV 1933 1933 T
chrV 1938 1938 A
chrV 1940 1940 C
chrV 1941 1941 A
chrV 1945 1945 CG
chrV 1947 1947 AGT
chrV 1948 1948 AT
chrV 1957 1957 G
chrV 1959 1959 A
chrV 1962 1962 G
chrV 1963 1963 C
chrV 1965 1965 AT
chrV 1967 1967 CG
chrV 1968 1968 G
chrV 1969 1969 CGT
chrV 1977 1977 G
chrV 1983 1983 G
chrV 1993 1993 C
chrV 2023 2023 T
chrV 2029 2029 G
chrV 2037 2037 G
chrV 2043 2043 C
chrV 2046 2046 A
chrV 2049 2049 G
chrV 2084 2084 C
chrV 2116 2116 CG
chrV 2146 2146 CG
chrV 2162 2162 AT
chrV 2187 2187 AT
chrV 2240 2240 C
chrV 2241 2241 A
chrV 2242 2242 G
chrV 2249 2249 A
chrV 2251 2251 C
chrV 2254 2254 A
chrV 2272 2272 G
chrV 2274 2274 C
chrV 2277 2277 T
chrV 2284 2284 AT
chrV 2286 2286 CG
chrV 2289 2289 AT
chrV 2290 2290 CG
chrV 2346 2346 CG
chrV 2352 2352 C
chrV 2376 2376 G
chrV 2409 2409 A
chrV 2410 2410 CG
chrV 2411 2411 C
chrV 2412 2412 C
chrV 2436 2436 A
chrV 2526 2526 T
chrV 2542 2542 AT
chrV 2548 2548 CG
chrV 2556 2556 AT
chrV 2593 2593 T
chrV 2594 2594 AG
chrV 2595 2595 CT
chrV 2596 2596 ACG
chrV 2597 2597 A
chrV 2598 2598 A
chrV 2600 2600 T
chrV 2707 2707 AT
chrV 2768 2768 AT
chrV 2798 2798 T
chrV 2895 2895 CG
chrV 2943 2943 AT
chrV 2955 2955 AT
chrV 3057 3057 C
chrV 3205 3205 CG
chrV 3254 3254 CG
chrV 3260 3260 AT
chrV 3323 3323 C
chrV 3339 3339 AT
chrV 3437 3437 CG
chrV 3493 3493 CG
chrV 3501 3501 CG
chrV 3558 3558 AT
chrV 3567 3567 AT
chrV 3569 3569 CG
chrV 3575 3575 T
chrV 3624 3624 G
chrV 3663 3663 C
chrV 3683 3683 AT
chrV 3684 3684 CG
chrV 3685 3685 AT
chrV 3688 3688 CG
chrV 4025 4025 CG
chrV 4084 4084 A
chrV 4086 4086 T
chrV 4087 4087 A
chrV 4088 4088 A
chrV 4094 4094 G
chrV 4095 4095 T
chrV 4096 4096 G
chrV 4100 4100 AT
chrV 4157 4157 C
chrV 4158 4158 G
chrV 4159 4159 C
chrV 4162 4162 G
chrV 4165 4165 G
chrV 4186 4186 AT
chrV 4206 4206 T
chrV 4219 4219 A
chrV 4220 4220 G
chrV 4221 4221 C
chrV 4338 4338 CG
chrV 4380 4380 AT
chrV 4381 4381 A
chrV 4382 4382 CG
chrV 4383 4383 AT
chrV 4384 4384 A
chrV 4393 4393 G
chrV 4442 4442 CG
chrV 4443 4443 ACT
chrV 4444 4444 A
chrV 4445 4445 CG
chrV 4446 4446 A
chrV 4447 4447 C
chrV 4473 4473 AT
chrV 4474 4474 CG
chrV 4486 4486 CG
chrV 4513 4513 AT
chrV 4516 4516 CG
chrV 4553 4553 T
chrV 4559 4559 T
chrV 4560 4560 A
chrV 4561 4561 T
chrV 4562 4562 A
chrV 4564 4564 T
chrV 4565 4565 T
chrV 4566 4566 CG
chrV 4579 4579 G
chrV 4580 4580 A
chrV 4581 4581 G
chrV 4583 4583 A
chrV 4584 4584 A
chrV 4585 4585 A
chrV 4587 4587 C
chrV 4607 4607 C
chrV 4655 4655 CG
chrV 4704 4704 CG
chrV 4717 4717 CG
chrV 4746 4746 AT
chrV 4824 4824 AT
chrV 4844 4844 AT
chrV 4890 4890 CG
chrV 4944 4944 CG
chrV 4962 4962 C
chrV 4964 4964 C
chrV 4966 4966 C
chrV 4973 4973 C
chrV 4989 4989 AT
chrV 5038 5038 CG
chrV 5112 5112 C
chrV 5113 5113 A
chrV 5114 5114 T
chrV 5116 5116 C
chrV 5117 5117 G
chrV 5118 5118 AT
chrV 5119 5119 CG
chrV 5120 5120 T
chrV 5121 5121 AT
chrV 5122 5122 G
chrV 5123 5123 A
chrV 5126 5126 A
chrV 5130 5130 G
chrV 5133 5133 G
chrV 5146 5146 T
chrV 5153 5153 C
chrV 5164 5164 A
chrV 5178 5178 CG
chrV 5193 5193 AT
chrV 5197 5197 AT
chrV 5245 5245 CG
chrV 5255 5255 AT
chrV 5262 5262 AT
chrV 5277 5277 A
chrV 5278 5278 C
chrV 5279 5279 G
chrV 5281 5281 A
chrV 5285 5285 T
chrV 5286 5286 AG
chrV 5287 5287 AG
chrV 5391 5391 AT
chrV 5394 5394 AT
chrV 5396 5396 AT
chrV 5398 5398 A
chrV 5399 5399 C
chrV 5447 5447 AT
chrV 5461 5461 CG
chrV 5488 5488 CG
chrV 5494 5494 AT
chrV 5518 5518 T
chrV 5555 5555 AT
chrV 5694 5694 T
chrV 5697 5697 A
chrV 5698 5698 GT
chrV 5699 5699 AC
chrV 5700 5700 G
chrV 5756 5756 AT
chrV 5757 5757 CG
chrV 5800 5800 CG
chrV 5809 5809 AT
chrV 5826 5826 CG
chrV 5847 5847 CG
chrV 5849 5849 G
chrV 5850 5850 A
chrV 5851 5851 T
chrV 5882 5882 T
chrV 5883 5883 T
chrV 5884 5884 AG
chrV 5885 5885 G
chrV 5886 5886 G
chrV 5890 5890 G
chrV 5891 5891 T
chrV 5893 5893 A
chrV 5894 5894 GT
chrV 5895 5895 C
chrV 5931 5931 T
chrV 5932 5932 G
chrV 5933 5933 T
chrV 5935 5935 C
chrV 5947 5947 CG
chrV 5966 5966 T
chrV 5967 5967 AG
chrV 5968 5968 AT
chrV 5969 5969 C
chrV 5997 5997 C
chrV 6008 6008 C
chrV 6009 6009 G
chrV 6011 6011 AT
chrV 6048 6048 C
chrV 6049 6049 G
chrV 6084 6084 C
chrV 6085 6085 G
chrV 6106 6106 A
chrV 6107 6107 A
chrV 6108 6108 T
chrV 6110 6110 CGT
chrV 6125 6125 AT
chrV 6130 6130 T
chrV 6131 6131 G
chrV 6132 6132 G
chrV 6134 6134 T
chrV 6135 6135 AT
chrV 6136 6136 C
chrV 6137 6137 CG
chrV 6139 6139 A
chrV 6144 6144 A
chrV 6165 6165 G
chrV 6206 6206 AT
chrV 6219 6219 CG
chrV 6227 6227 A
chrV 6228 6228 GT
chrV 6229 6229 G
chrV 6259 6259 CG
chrV 6266 6266 CG
chrV 6271 6271 CG
chrV 6273 6273 T
chrV 6274 6274 A
chrV 6279 6279 T
chrV 6289 6289 T
chrV 6303 6303 A
chrV 6318 6318 C
chrV 6339 6339 G
chrV 6340 6340 A
chrV 6341 6341 A
chrV 6378 6378 A
chrV 6391 6391 C
chrV 6396 6396 G
chrV 6397 6397 T
chrV 6402 6402 AT
chrV 6403 6403 C
chrV 6409 6409 T
chrV 6414 6414 C
chrV 6415 6415 T
chrV 6441 6441 T
chrV 6442 6442 C
chrV 6444 6444 AT
chrV 6445 6445 AT
chrV 6446 6446 CG
chrV 6450 6450 G
chrV 6453 6453 GT
chrV 6454 6454 T
chrV 6455 6455 T
chrV 6483 6483 C
chrV 6486 6486 CG
chrV 6487 6487 CG
chrV 6496 6496 A
chrV 6497 6497 AT
chrV 6507 6507 A
chrV 6508 6508 G
chrV 6535 6535 A
chrV 6536 6536 T
chrV 6540 6540 G
chrV 6541 6541 A
chrV 6548 6548 T
chrV 6549 6549 C
chrV 6566 6566 C
chrV 6586 6586 G
chrV 6588 6588 C
chrV 6589 6589 G
chrV 6604 6604 C
chrV 6611 6611 ACT
chrV 6612 6612 T
chrV 6617 6617 AT
chrV 6626 6626 G
chrV 6632 6632 G
chrV 6635 6635 T
chrV 6657 6657 T
chrV 6658 6658 A
chrV 6660 6660 T
chrV 6665 6665 A
chrV 6666 6666 T
chrV 6667 6667 AG
chrV 6668 6668 G
chrV 6669 6669 C
chrV 6674 6674 G
chrV 6677 6677 G
chrV 6682 6682 T
chrV 6683 6683 T
chrV 6685 6685 C
chrV 6692 6692 C
chrV 6704 6704 A
chrV 6707 6707 C
chrV 6715 6715 C
chrV 6717 6717 G
chrV 6729 6729 G
chrV 6744 6744 AT
chrV 6745 6745 CG
chrV 6747 6747 G
chrV 6758 6758 T
chrV 6768 6768 A
chrV 6773 6773 CG
chrV 6776 6776 AT
chrV 6783 6783 AT
chrV 6786 6786 T
chrV 6788 6788 A
chrV 6789 6789 G
chrV 6792 6792 A
chrV 6794 6794 A
chrV 6795 6795 A
chrV 6796 6796 A
chrV 6797 6797 AG
chrV 6798 6798 C
chrV 6833 6833 A
chrV 6834 6834 G
chrV 6837 6837 ACT
chrV 6838 6838 A
chrV 6839 6839 A
chrV 6843 6843 T
chrV 6844 6844 T
chrV 6845 6845 A
chrV 6920 6920 AT
chrV 6921 6921 AT
chrV 6939 6939 AT
chrV 6965 6965 CG
chrV 6968 6968 A
chrV 7001 7001 C
chrV 7021 7021 G
chrV 7036 7036 T
chrV 7047 7047 T
chrV 7069 7069 A
chrV 7070 7070 A
chrV 7071 7071 A
chrV 7072 7072 C
chrV 7073 7073 T
chrV 7074 7074 A
chrV 7075 7075 T
chrV 7122 7122 CG
chrV 7124 7124 AT
chrV 7134 7134 AT
chrV 7172 7172 T
chrV 7173 7173 A
chrV 7174 7174 T
chrV 7182 7182 A
chrV 7183 7183 T
chrV 7288 7288 A
chrV 7289 7289 T
chrV 7300 7300 A
chrV 7301 7301 G
chrV 7356 7356 AT
chrV 7397 7397 AT
chrV 7419 7419 AT
chrV 7423 7423 CG
chrV 7434 7434 A
chrV 7447 7447 A
chrV 7453 7453 A
chrV 7476 7476 T
chrV 7509 7509 A
chrV 7510 7510 AC
chrV 7511 7511 GT
chrV 18979 18979 A
chrV 18986 18986 C
chrV 18988 18988 T
chrV 19045 19045 AT
chrV 19049 19049 CG
chrV 19051 19051 CG
chrV 19233 19233 C
chrV 19234 19234 T
chrV 19235 19235 G
chrV 19297 19297 CG
chrV 19301 19301 CG
chrV 19304 19304 CG
chrV 19378 19378 C
chrV 19389 19389 A
chrV 19405 19405 T
chrV 19425 19425 A
chrV 19541 19541 G
chrV 19548 19548 C
chrV 19549 19549 T
chrV 19571 19571 T
chrV 19572 19572 T
chrV 19574 19574 A
chrV 19576 19576 C
chrV 19630 19630 CG
chrV 19654 19654 CG
chrV 19675 19675 AT
chrV 19786 19786 AT
chrV 19816 19816 AT
chrV 19915 19915 AT
chrV 20116 20116 AT
chrV 20125 20125 CG
chrV 20368 20368 CG
chrV 20713 20713 AT
chrV 20794 20794 AT
chrV 20824 20824 AT
chrV 20941 20941 AT
chrV 20965 20965 CG
chrV 21022 21022 CG
chrV 21049 21049 AT
chrV 21110 21110 AT
chrV 21226 21226 CG
chrV 21242 21242 AT
chrV 21245 21245 CG
chrV 21253 21253 A
chrV 21290 21290 A
chrV 21300 21300 CG
chrV 21318 21318 G
chrV 21320 21320 A
chrV 21339 21339 AT
chrV 21341 21341 A
chrV 21384 21384 AT
chrV 21393 21393 CG
chrV 21404 21404 AT
chrV 21412 21412 C
chrV 21438 21438 A
chrV 21440 21440 G
chrV 21467 21467 CG
chrV 21489 21489 AT
chrV 21520 21520 CG
chrV 21547 21547 CG
chrV 21548 21548 CG
chrV 21608 21608 CG
chrV 21621 21621 T
chrV 21624 21624 G
chrV 21630 21630 T
chrV 21669 21669 AT
chrV 21678 21678 CG
chrV 21682 21682 CG
chrV 21705 21705 T
chrV 21734 21734 CG
chrV 21741 21741 AT
chrV 21813 21813 CG
chrV 21816 21816 AT
chrV 21822 21822 CG
chrV 21831 21831 CG
chrV 21841 21841 AT
chrV 21849 21849 CG
chrV 21864 21864 CG
chrV 21865 21865 T
chrV 21870 21870 T
chrV 21888 21888 T
chrV 21918 21918 CG
chrV 21939 21939 AT
chrV 21951 21951 CG
chrV 21954 21954 AT
chrV 21987 21987 AT
chrV 21990 21990 CG
chrV 21993 21993 T
chrV 21999 21999 A
chrV 22026 22026 T
chrV 22065 22065 AT
chrV 22066 22066 CG
chrV 22067 22067 AT
chrV 22074 22074 T
chrV 22077 22077 G
chrV 22083 22083 AT
chrV 22101 22101 T
chrV 22137 22137 AT
chrV 22143 22143 AT
chrV 22158 22158 AT
chrV 22167 22167 AT
chrV 22188 22188 CG
chrV 22191 22191 A
chrV 22200 22200 CG
chrV 22224 22224 AT
chrV 22296 22296 AT
chrV 22302 22302 CG
chrV 22305 22305 CG
chrV 22326 22326 G
chrV 22332 22332 C
chrV 22341 22341 AT
chrV 22415 22415 CG
chrV 22419 22419 CG
chrV 22425 22425 CG
chrV 22431 22431 G
chrV 22432 22432 A
chrV 22436 22436 A
chrV 22446 22446 A
chrV 22464 22464 AT
chrV 22488 22488 AT
chrV 22497 22497 CG
chrV 22502 22502 CG
chrV 22517 22517 AT
chrV 22539 22539 AT
chrV 22575 22575 T
chrV 22578 22578 T
chrV 22614 22614 CG
chrV 22623 22623 AT
chrV 22641 22641 AT
chrV 22662 22662 A
chrV 22665 22665 A
chrV 22677 22677 AT
chrV 22722 22722 AT
chrV 22728 22728 AT
chrV 22737 22737 AT
chrV 22740 22740 G
chrV 22746 22746 AT
chrV 22764 22764 CG
chrV 22803 22803 AT
chrV 22812 22812 AT
chrV 22821 22821 AT
chrV 22863 22863 AT
chrV 22883 22883 C
chrV 22893 22893 G
chrV 22899 22899 G
chrV 22932 22932 C
chrV 22941 22941 A
chrV 22944 22944 G
chrV 23034 23034 CG
chrV 23054 23054 AT
chrV 23172 23172 CG
chrV 23187 23187 AT
chrV 23188 23188 CG
chrV 23191 23191 CG
chrV 52799 52799 A
chrV 52820 52820 C
chrV 52823 52823 A
chrV 52907 52907 CG
chrV 52916 52916 CG
chrV 52919 52919 AT
chrV 52931 52931 C
chrV 52934 52934 A
chrV 52997 52997 AT
chrV 53006 53006 AT
chrV 53030 53030 AT
chrV 61876 61876 A
chrV 61877 61877 T
chrV 61878 61878 GT
chrV 61881 61881 T
chrV 61883 61883 T
chrV 61884 61884 A
chrV 61885 61885 G
chrV 61886 61886 G
chrV 61887 61887 CG
chrV 61888 61888 ACT
chrV 61889 61889 AGT
chrV 61961 61961 CG
chrV 61962 61962 ACGT
chrV 61963 61963 ACGT
chrV 61964 61964 ACGT
chrV 61965 61965 AT
chrV 61966 61966 ACGT
chrV 61967 61967 ACT
chrV 61968 61968 CG
chrV 61969 61969 CG
chrV 61970 61970 AT
chrV 61971 61971 G
chrV 61972 61972 T
chrV 61973 61973 T
chrV 62131 62131 C
chrV 62134 62134 C
chrV 62135 62135 AT
chrV 62136 62136 AG
chrV 62137 62137 CGT
chrV 62138 62138 ACG
chrV 62139 62139 ACG
chrV 62140 62140 CGT
chrV 62141 62141 ACG
chrV 62149 62149 G
chrV 62152 62152 G
chrV 62154 62154 A
chrV 62156 62156 C
chrV 62161 62161 AC
chrV 62162 62162 C
chrV 62163 62163 A
chrV 62179 62179 G
chrV 62184 62184 T
chrV 62185 62185 A
chrV 62188 62188 CG
chrV 62192 62192 A
chrV 62198 62198 A
chrV 62201 62201 CG
chrV 62204 62204 C
chrV 62205 62205 A
chrV 62206 62206 AT
chrV 62219 62219 C
chrV 62222 62222 G
chrV 62224 62224 A
chrV 62225 62225 GT
chrV 62226 62226 C
chrV 62235 62235 AT
chrV 62247 62247 CG
chrV 62248 62248 A
chrV 62249 62249 AT
chrV 62250 62250 G
chrV 62252 62252 CG
chrV 62254 62254 A
chrV 62255 62255 AC
chrV 62260 62260 A
chrV 62267 62267 T
chrV 62268 62268 A
chrV 62278 62278 T
chrV 62280 62280 G
chrV 62292 62292 C
chrV 62293 62293 A
chrV 62301 62301 G
chrV 62303 62303 ACT
chrV 62315 62315 CG
chrV 62317 62317 C
chrV 62322 62322 CG
chrV 62342 62342 AT
chrV 62350 62350 A
chrV 62355 62355 CG
chrV 62356 62356 C
chrV 62357 62357 AT
chrV 62363 62363 CG
chrV 62364 62364 G
chrV 62365 62365 C
chrV 62368 62368 T
chrV 62369 62369 G
chrV 62375 62375 GT
chrV 62379 62379 A
chrV 62381 62381 ACGT
chrV 62385 62385 A
chrV 62396 62396 T
chrV 62397 62397 C
chrV 62398 62398 G
chrV 62399 62399 AT
chrV 62400 62400 AGT
chrV 62401 62401 AC
chrV 62402 62402 G
chrV 62403 62403 AG
chrV 62404 62404 T
chrV 62405 62405 CG
chrV 62406 62406 AT
chrV 62407 62407 G
chrV 62411 62411 A
chrV 62421 62421 ACT
chrV 62422 62422 C
chrV 62427 62427 AT
chrV 62428 62428 ACGT
chrV 62429 62429 AC
chrV 62447 62447 CG
chrV 62452 62452 CG
chrV 62453 62453 AT
chrV 62455 62455 A
chrV 62457 62457 G
chrV 62461 62461 CG
chrV 62463 62463 C
chrV 62465 62465 AT
chrV 62466 62466 AT
chrV 62467 62467 AT
chrV 62468 62468 AT
chrV 62470 62470 AT
chrV 62471 62471 C
chrV 62472 62472 AT
chrV 62475 62475 ACGT
chrV 62476 62476 ACGT
chrV 62477 62477 ACT
chrV 62478 62478 AGT
chrV 62479 62479 CG
chrV 62480 62480 AT
chrV 62481 62481 G
chrV 63707 63707 C
chrV 63708 63708 T
chrV 63709 63709 A
chrV 63711 63711 A
chrV 63726 63726 C
chrV 63737 63737 C
chrV 63748 63748 C
chrV 63751 63751 T
chrV 63760 63760 CG
chrV 63763 63763 T
chrV 63776 63776 G
chrV 63777 63777 G
chrV 63778 63778 A
chrV 63779 63779 T
chrV 63784 63784 T
chrV 63797 63797 A
chrV 63800 63800 T
chrV 63804 63804 C
chrV 63805 63805 CG
chrV 63823 63823 AT
chrV 63824 63824 C
chrV 63829 63829 CG
chrV 63835 63835 AT
chrV 63841 63841 T
chrV 63847 63847 CG
chrV 63850 63850 C
chrV 63865 63865 CG
chrV 63871 63871 CG
chrV 63872 63872 G
chrV 63883 63883 C
chrV 63887 63887 T
chrV 63891 63891 T
chrV 63892 63892 C
chrV 63895 63895 C
chrV 63898 63898 T
chrV 63904 63904 G
chrV 63910 63910 AT
chrV 63916 63916 G
chrV 63917 63917 G
chrV 63919 63919 C
chrV 63923 63923 A
chrV 63925 63925 C
chrV 63931 63931 A
chrV 63934 63934 T
chrV 63946 63946 T
chrV 63970 63970 CG
chrV 63977 63977 AT
chrV 63979 63979 AT
chrV 63991 63991 CG
chrV 63998 63998 G
chrV 64000 64000 T
chrV 64003 64003 AT
chrV 64006 64006 T
chrV 64012 64012 CG
chrV 64026 64026 CG
chrV 64035 64035 G
chrV 64036 64036 A
chrV 64042 64042 AT
chrV 64045 64045 CG
chrV 64048 64048 T
chrV 64050 64050 A
chrV 64051 64051 G
chrV 64065 64065 T
chrV 64082 64082 AT
chrV 64087 64087 AT
chrV 64091 64091 CG
chrV 64094 64094 CG
chrV 64095 64095 AT
chrV 64096 64096 CG
chrV 64098 64098 T
chrV 64102 64102 AT
chrV 64103 64103 AT
chrV 64105 64105 AT
chrV 64106 64106 CG
chrV 64107 64107 ACGT
chrV 64109 64109 CG
chrV 64113 64113 CG
chrV 79699 79699 A
chrV 79700 79700 C
chrV 79705 79705 G
chrV 79741 79741 A
chrV 79753 79753 AT
chrV 79759 79759 CG
chrV 79760 79760 AT
chrV 81185 81185 G
chrV 81187 81187 C
chrV 81188 81188 A
chrV 81189 81189 AC
chrV 81190 81190 A
chrV 81191 81191 AC
chrV 81192 81192 AC
chrV 81194 81194 A
chrV 81195 81195 CG
chrV 81197 81197 G
chrV 81198 81198 AG
chrV 81200 81200 G
chrV 81206 81206 G
chrV 81209 81209 G
chrV 81212 81212 A
chrV 81215 81215 G
chrV 81227 81227 G
chrV 81232 81232 C
chrV 81238 81238 G
chrV 81239 81239 AT
chrV 81240 81240 ACT
chrV 81241 81241 CGT
chrV 81242 81242 AT
chrV 81243 81243 AT
chrV 81244 81244 T
chrV 83148 83148 G
chrV 83149 83149 C
chrV 83150 83150 T
chrV 83155 83155 C
chrV 83164 83164 C
chrV 83170 83170 C
chrV 83171 83171 A
chrV 83172 83172 A
chrV 83173 83173 T
chrV 83176 83176 T
chrV 83179 83179 T
chrV 83182 83182 T
chrV 83185 83185 C
chrV 83188 83188 C
chrV 83194 83194 C
chrV 83200 83200 AT
chrV 83203 83203 C
chrV 83206 83206 C
chrV 83209 83209 C
chrV 83212 83212 CG
chrV 83215 83215 CG
chrV 83218 83218 T
chrV 85693 85693 C
chrV 85704 85704 A
chrV 85718 85718 G
chrV 85762 85762 AT
chrV 85780 85780 AT
chrV 85781 85781 CG
chrV 85816 85816 CG
chrV 85822 85822 CG
chrV 85840 85840 CG
chrV 85843 85843 G
chrV 85856 85856 A
chrV 85859 85859 C
chrV 85903 85903 CG
chrV 85913 85913 AT
chrV 85925 85925 AT
chrV 85938 85938 G
chrV 85957 85957 T
chrV 86595 86595 T
chrV 86596 86596 AC
chrV 86597 86597 AC
chrV 86598 86598 GT
chrV 86599 86599 ACT
chrV 86600 86600 AG
chrV 86601 86601 ACG
chrV 86602 86602 CGT
chrV 86603 86603 A
chrV 86656 86656 G
chrV 86686 86686 AT
chrV 86687 86687 C
chrV 86688 86688 AT
chrV 86689 86689 AT
chrV 86690 86690 A
chrV 86691 86691 T
chrV 86692 86692 G
chrV 86693 86693 G
chrV 86694 86694 ACGT
chrV 86695 86695 ACGT
chrV 86696 86696 ACGT
chrV 86697 86697 CG
chrV 86698 86698 T
chrV 86699 86699 CG
chrV 86700 86700 CG
chrV 86701 86701 CG
chrV 86702 86702 G
chrV 86703 86703 C
chrV 95478 95478 A
chrV 95489 95489 T
chrV 95498 95498 T
chrV 100121 100121 G
chrV 100124 100124 T
chrV 100126 100126 AG
chrV 100127 100127 G
chrV 100128 100128 T
chrV 100130 100130 AT
chrV 100131 100131 G
chrV 100132 100132 CG
chrV 100205 100205 T
chrV 100206 100206 ACGT
chrV 100207 100207 ACG
chrV 100208 100208 A
chrV 100209 100209 A
chrV 100210 100210 AT
chrV 100211 100211 AT
chrV 100212 100212 ACT
chrV 100213 100213 G
chrV 122797 122797 T
chrV 122810 122810 C
chrV 122813 122813 T
chrV 122854 122854 C
chrV 122858 122858 A
chrV 122864 122864 A
chrV 131080 131080 T
chrV 131081 131081 AG
chrV 131087 131087 C
chrV 131088 131088 C
chrV 131103 131103 T
chrV 131112 131112 C
chrV 131120 131120 G
chrV 131149 131149 CG
chrV 131150 131150 CG
chrV 131154 131154 ACGT
chrV 131155 131155 ACGT
chrV 131158 131158 AT
chrV 135407 135407 T
chrV 135411 135411 ACG
chrV 135412 135412 A
chrV 135413 135413 A
chrV 135414 135414 ACT
chrV 135415 135415 CGT
chrV 135416 135416 AT
chrV 135419 135419 CG
chrV 135421 135421 G
chrV 135422 135422 AT
chrV 135423 135423 GT
chrV 135424 135424 T
chrV 135498 135498 A
chrV 135499 135499 ACGT
chrV 135500 135500 ACT
chrV 135502 135502 ACGT
chrV 135503 135503 ACGT
chrV 135504 135504 ACGT
chrV 135505 135505 A
chrV 135508 135508 AT
chrV 135509 135509 AT
chrV 135600 135600 C
chrV 135601 135601 T
chrV 135602 135602 AT
chrV 135603 135603 AC
chrV 135604 135604 AG
chrV 135605 135605 ACG
chrV 135606 135606 CGT
chrV 135607 135607 ACG
chrV 135609 135609 A
chrV 135610 135610 T
chrV 135611 135611 GT
chrV 135613 135613 G
chrV 135614 135614 C
chrV 135615 135615 CT
chrV 135616 135616 G
chrV 135621 135621 A
chrV 135622 135622 G
chrV 135625 135625 C
chrV 135629 135629 G
chrV 135630 135630 A
chrV 135650 135650 T
chrV 135652 135652 T
chrV 135653 135653 GT
chrV 135654 135654 A
chrV 135659 135659 A
chrV 135660 135660 AT
chrV 135661 135661 AG
chrV 135670 135670 CG
chrV 135671 135671 C
chrV 135672 135672 A
chrV 135673 135673 C
chrV 135674 135674 G
chrV 135675 135675 C
chrV 135676 135676 AT
chrV 135677 135677 A
chrV 135678 135678 G
chrV 135679 135679 A
chrV 135680 135680 G
chrV 135681 135681 AC
chrV 135682 135682 G
chrV 135684 135684 G
chrV 135696 135696 T
chrV 135700 135700 ACGT
chrV 135706 135706 AT
chrV 135712 135712 C
chrV 135713 135713 A
chrV 135716 135716 GT
chrV 135717 135717 C
chrV 135718 135718 CG
chrV 135722 135722 T
chrV 135724 135724 AT
chrV 135725 135725 CG
chrV 135726 135726 G
chrV 135731 135731 AT
chrV 135739 135739 AT
chrV 135759 135759 C
chrV 135762 135762 T
chrV 135763 135763 CT
chrV 135764 135764 C
chrV 135766 135766 AT
chrV 135778 135778 ACGT
chrV 135780 135780 CG
chrV 135788 135788 T
chrV 135789 135789 CG
chrV 135801 135801 CG
chrV 135802 135802 G
chrV 135803 135803 GT
chrV 135804 135804 A
chrV 135805 135805 C
chrV 135813 135813 AT
chrV 135814 135814 AT
chrV 135821 135821 T
chrV 135826 135826 ACGT
chrV 135827 135827 AT
chrV 135829 135829 CG
chrV 135831 135831 CG
chrV 135832 135832 AT
chrV 135833 135833 A
chrV 135834 135834 CG
chrV 135846 135846 T
chrV 135855 135855 G
chrV 135856 135856 ACT
chrV 135857 135857 AT
chrV 135859 135859 CG
chrV 135862 135862 CG
chrV 135875 135875 A
chrV 135876 135876 T
chrV 135877 135877 G
chrV 135880 135880 C
chrV 135883 135883 T
chrV 135889 135889 T
chrV 135893 135893 CG
chrV 135896 135896 AT
chrV 135897 135897 AT
chrV 135902 135902 CG
chrV 135918 135918 A
chrV 135919 135919 C
chrV 135920 135920 AG
chrV 135925 135925 CG
chrV 135927 135927 CG
chrV 135929 135929 CG
chrV 135932 135932 C
chrV 135940 135940 ACGT
chrV 135941 135941 ACGT
chrV 135942 135942 ACGT
chrV 135943 135943 ACGT
chrV 135944 135944 ACGT
chrV 135945 135945 ACGT
chrV 135946 135946 ACGT
chrV 135947 135947 AT
chrV 135948 135948 ACGT
chrV 135950 135950 AC
chrV 135951 135951 GT
chrV 135952 135952 AC
chrV 138235 138235 C
chrV 138256 138256 A
chrV 138259 138259 A
chrV 138260 138260 T
chrV 138261 138261 C
chrV 138262 138262 C
chrV 138263 138263 C
chrV 138264 138264 GT
chrV 138265 138265 GT
chrV 138266 138266 AG
chrV 138267 138267 CT
chrV 138268 138268 T
chrV 138269 138269 C
chrV 138271 138271 CG
chrV 138276 138276 C
chrV 138280 138280 G
chrV 138284 138284 G
chrV 138286 138286 T
chrV 138287 138287 AT
chrV 138288 138288 T
chrV 138289 138289 CG
chrV 138290 138290 AT
chrV 138292 138292 A
chrV 138294 138294 A
chrV 138296 138296 AC
chrV 138297 138297 AT
chrV 138298 138298 CG
chrV 138301 138301 G
chrV 138302 138302 AT
chrV 138303 138303 G
chrV 138304 138304 CG
chrV 138305 138305 G
chrV 138306 138306 G
chrV 138307 138307 AC
chrV 138308 138308 AG
chrV 138312 138312 AT
chrV 138313 138313 G
chrV 138314 138314 A
chrV 138315 138315 G
chrV 138317 138317 A
chrV 138318 138318 A
chrV 138319 138319 G
chrV 138320 138320 AT
chrV 138321 138321 C
chrV 138323 138323 T
chrV 138324 138324 C
chrV 138325 138325 AGT
chrV 138326 138326 A
chrV 138328 138328 CGT
chrV 138331 138331 C
chrV 138332 138332 G
chrV 138334 138334 G
chrV 138335 138335 CG
chrV 138336 138336 A
chrV 138338 138338 T
chrV 138345 138345 CG
chrV 138346 138346 CG
chrV 138347 138347 A
chrV 138348 138348 AT
chrV 138351 138351 A
chrV 138355 138355 ACT
chrV 138356 138356 A
chrV 138361 138361 C
chrV 138362 138362 A
chrV 138363 138363 CG
chrV 138365 138365 T
chrV 138366 138366 A
chrV 138368 138368 AT
chrV 138369 138369 CG
chrV 138370 138370 GT
chrV 138371 138371 AG
chrV 138372 138372 ACGT
chrV 138373 138373 AT
chrV 138374 138374 A
chrV 138375 138375 CT
chrV 138376 138376 AC
chrV 138377 138377 CT
chrV 138384 138384 T
chrV 138390 138390 T
chrV 138391 138391 AT
chrV 138392 138392 A
chrV 138395 138395 AG
chrV 138397 138397 G
chrV 138400 138400 G
chrV 138402 138402 C
chrV 138403 138403 G
chrV 138404 138404 T
chrV 138407 138407 CT
chrV 138408 138408 C
chrV 138409 138409 G
chrV 138411 138411 CG
chrV 138413 138413 A
chrV 138415 138415 G
chrV 138416 138416 T
chrV 138417 138417 CG
chrV 138418 138418 GT
chrV 138419 138419 A
chrV 138420 138420 AT
chrV 138421 138421 CG
chrV 138423 138423 CG
chrV 138425 138425 G
chrV 138429 138429 AC
chrV 138430 138430 ACT
chrV 138431 138431 AC
chrV 138434 138434 CG
chrV 138437 138437 CT
chrV 138438 138438 C
chrV 138441 138441 ACG
chrV 138443 138443 CG
chrV 138445 138445 A
chrV 138452 138452 CG
chrV 138453 138453 AG
chrV 138454 138454 G
chrV 138457 138457 A
chrV 138458 138458 AT
chrV 138459 138459 CG
chrV 138460 138460 T
chrV 138472 138472 C
chrV 138476 138476 G
chrV 138480 138480 ACT
chrV 138481 138481 AT
chrV 138482 138482 G
chrV 138489 138489 CG
chrV 138495 138495 T
chrV 138505 138505 CT
chrV 138519 138519 T
chrV 138536 138536 A
chrV 138537 138537 C
chrV 138554 138554 ACG
chrV 138555 138555 ACGT
chrV 138556 138556 AT
chrV 138656 138656 C
chrV 138658 138658 AG
chrV 138659 138659 T
chrV 138660 138660 T
chrV 138661 138661 CG
chrV 138662 138662 A
chrV 138663 138663 CGT
chrV 138664 138664 T
chrV 138665 138665 A
chrV 138738 138738 CG
chrV 138740 138740 G
chrV 138742 138742 CG
chrV 138744 138744 AT
chrV 138745 138745 CG
chrV 138746 138746 ACGT
chrV 138747 138747 ACG
chrV 138748 138748 AT
chrV 142919 142919 A
chrV 142922 142922 A
chrV 142927 142927 GT
chrV 142928 142928 A
chrV 142929 142929 C
chrV 142930 142930 G
chrV 142934 142934 G
chrV 142935 142935 AC
chrV 142936 142936 G
chrV 142937 142937 AT
chrV 142938 142938 AC
chrV 142939 142939 GT
chrV 142940 142940 G
chrV 142941 142941 AT
chrV 142942 142942 CGT
chrV 142943 142943 G
chrV 142944 142944 AC
chrV 142945 142945 CGT
chrV 142946 142946 G
chrV 142947 142947 AC
chrV 142948 142948 CGT
chrV 142949 142949 GT
chrV 142950 142950 AC
chrV 142951 142951 GT
chrV 142952 142952 G
chrV 142953 142953 AC
chrV 142954 142954 G
chrV 142955 142955 G
chrV 142956 142956 C
chrV 142957 142957 G
chrV 142958 142958 G
chrV 142959 142959 C
chrV 142960 142960 G
chrV 142961 142961 GT
chrV 142962 142962 C
chrV 142964 142964 G
chrV 142967 142967 G
chrV 142968 142968 C
chrV 142969 142969 G
chrV 142971 142971 C
chrV 142973 142973 CG
chrV 142976 142976 CG
chrV 142977 142977 AT
chrV 142978 142978 GT
chrV 142979 142979 AGT
chrV 142980 142980 C
chrV 142981 142981 G
chrV 142982 142982 GT
chrV 142983 142983 AC
chrV 142984 142984 G
chrV 142985 142985 CGT
chrV 142986 142986 CG
chrV 142987 142987 CG
chrV 142988 142988 CGT
chrV 142989 142989 ACG
chrV 142990 142990 ACG
chrV 142991 142991 ACGT
chrV 142992 142992 ACGT
chrV 142993 142993 AGT
chrV 142994 142994 ACGT
chrV 142995 142995 ACGT
chrV 142996 142996 G
chrV 142997 142997 CG
chrV 142998 142998 CG
chrV 143000 143000 ACGT
chrV 143001 143001 AC
chrV 175258 175258 T
chrV 175259 175259 C
chrV 175274 175274 A
chrV 175283 175283 C
chrV 175445 175445 A
chrV 175451 175451 G
chrV 175466 175466 T
chrV 175507 175507 CG
chrV 175541 175541 AT
chrV 175544 175544 AT
chrV 175586 175586 A
chrV 175587 175587 A
chrV 175610 175610 A
chrV 175619 175619 C
chrV 175622 175622 T
chrV 175623 175623 T
chrV 175638 175638 T
chrV 175646 175646 T
chrV 175655 175655 T
chrV 175657 175657 A
chrV 175658 175658 G
chrV 175659 175659 T
chrV 175674 175674 C
chrV 175693 175693 C
chrV 175694 175694 A
chrV 175695 175695 A
chrV 175709 175709 T
chrV 175710 175710 T
chrV 175718 175718 C
chrV 175719 175719 A
chrV 175729 175729 C
chrV 175730 175730 A
chrV 175731 175731 A
chrV 175745 175745 T
chrV 175746 175746 T
chrV 175754 175754 C
chrV 175755 175755 A
chrV 175765 175765 C
chrV 175766 175766 A
chrV 175767 175767 A
chrV 175781 175781 T
chrV 175782 175782 T
chrV 175790 175790 C
chrV 175791 175791 A
chrV 175817 175817 C
chrV 175826 175826 T
chrV 175827 175827 T
chrV 176799 176799 G
chrV 176800 176800 A
chrV 176810 176810 T
chrV 176812 176812 G
chrV 176825 176825 C
chrV 176833 176833 C
chrV 176845 176845 C
chrV 176850 176850 AT
chrV 176936 176936 G
chrV 176970 176970 G
chrV 177092 177092 G
chrV 177093 177093 AT
chrV 177095 177095 AG
chrV 177096 177096 CG
chrV 177097 177097 ACT
chrV 177098 177098 GT
chrV 177105 177105 G
chrV 177130 177130 T
chrV 177132 177132 C
chrV 177163 177163 G
chrV 177165 177165 G
chrV 177171 177171 A
chrV 177172 177172 AGT
chrV 177173 177173 AT
chrV 177174 177174 G
chrV 177175 177175 ACG
chrV 177176 177176 ACGT
chrV 177177 177177 G
chrV 177178 177178 A
chrV 177179 177179 AT
chrV 177180 177180 AT
chrV 177181 177181 CGT
chrV 177182 177182 ACT
chrV 177183 177183 AT
chrV 177184 177184 T
chrV 207347 207347 T
chrV 207348 207348 A
chrV 207349 207349 CGT
chrV 207350 207350 ACG
chrV 207351 207351 T
chrV 207352 207352 CT
chrV 207353 207353 A
chrV 207354 207354 G
chrV 207355 207355 A
chrV 207356 207356 AT
chrV 207429 207429 AT
chrV 207430 207430 AT
chrV 207432 207432 A
chrV 207433 207433 ACGT
chrV 207434 207434 AT
chrV 207435 207435 G
chrV 207436 207436 G
chrV 207437 207437 CT
chrV 249558 249558 A
chrV 249563 249563 AG
chrV 249564 249564 C
chrV 249585 249585 A
chrV 249589 249589 T
chrV 249608 249608 ACGT
chrV 249609 249609 A
chrV 249655 249655 C
chrV 249660 249660 A
chrV 249673 249673 G
chrV 249921 249921 T
chrV 249922 249922 AG
chrV 249923 249923 CGT
chrV 249924 249924 CGT
chrV 249925 249925 CGT
chrV 249926 249926 ACG
chrV 249927 249927 ACG
chrV 249928 249928 ACG
chrV 249929 249929 CGT
chrV 249934 249934 T
chrV 249935 249935 A
chrV 249937 249937 C
chrV 249947 249947 A
chrV 249955 249955 T
chrV 249957 249957 T
chrV 249958 249958 C
chrV 249959 249959 G
chrV 249961 249961 G
chrV 249962 249962 T
chrV 249964 249964 T
chrV 249966 249966 C
chrV 249974 249974 AT
chrV 249976 249976 CG
chrV 249977 249977 T
chrV 249979 249979 C
chrV 249980 249980 C
chrV 249981 249981 CG
chrV 249983 249983 G
chrV 249984 249984 T
chrV 249985 249985 CGT
chrV 249986 249986 C
chrV 249988 249988 A
chrV 249990 249990 A
chrV 249991 249991 CT
chrV 249993 249993 A
chrV 249994 249994 T
chrV 249999 249999 AT
chrV 250002 250002 G
chrV 250008 250008 C
chrV 250009 250009 AT
chrV 250015 250015 ACGT
chrV 250025 250025 CG
chrV 250028 250028 CG
chrV 250029 250029 G
chrV 250030 250030 CG
chrV 250032 250032 T
chrV 250037 250037 GT
chrV 250038 250038 C
chrV 250039 250039 A
chrV 250042 250042 C
chrV 250050 250050 C
chrV 250054 250054 CG
chrV 250056 250056 C
chrV 250057 250057 CG
chrV 250058 250058 AC
chrV 250059 250059 GT
chrV 250064 250064 GT
chrV 250065 250065 AT
chrV 250066 250066 CG
chrV 250067 250067 A
chrV 250068 250068 AT
chrV 250069 250069 CG
chrV 250071 250071 G
chrV 250077 250077 CG
chrV 250078 250078 CG
chrV 250082 250082 AT
chrV 250085 250085 A
chrV 250088 250088 A
chrV 250091 250091 AT
chrV 250094 250094 A
chrV 250097 250097 G
chrV 250099 250099 AC
chrV 250102 250102 T
chrV 250103 250103 A
chrV 250108 250108 C
chrV 250112 250112 T
chrV 250114 250114 CG
chrV 250118 250118 T
chrV 250123 250123 AT
chrV 250125 250125 G
chrV 250126 250126 G
chrV 250129 250129 CG
chrV 250130 250130 CG
chrV 250133 250133 T
chrV 250134 250134 ACT
chrV 250137 250137 CG
chrV 250138 250138 T
chrV 250139 250139 AT
chrV 250140 250140 AT
chrV 250141 250141 C
chrV 250142 250142 AGT
chrV 250146 250146 T
chrV 250147 250147 G
chrV 250152 250152 AT
chrV 250155 250155 CG
chrV 250159 250159 AT
chrV 250162 250162 AT
chrV 250168 250168 CG
chrV 250169 250169 C
chrV 250179 250179 A
chrV 250180 250180 C
chrV 250181 250181 A
chrV 250183 250183 C
chrV 250184 250184 A
chrV 250185 250185 CG
chrV 250186 250186 A
chrV 250187 250187 C
chrV 250188 250188 ACT
chrV 250190 250190 G
chrV 250192 250192 T
chrV 250193 250193 G
chrV 250194 250194 AT
chrV 250195 250195 A
chrV 250202 250202 T
chrV 250205 250205 AGT
chrV 250212 250212 CG
chrV 250215 250215 CG
chrV 250217 250217 CG
chrV 250220 250220 T
chrV 250221 250221 G
chrV 250223 250223 CG
chrV 250224 250224 G
chrV 250226 250226 A
chrV 250227 250227 CG
chrV 250229 250229 CG
chrV 250230 250230 AT
chrV 250231 250231 AT
chrV 250232 250232 T
chrV 250243 250243 T
chrV 250247 250247 CG
chrV 250248 250248 AT
chrV 250251 250251 CG
chrV 250253 250253 CG
chrV 250254 250254 T
chrV 250256 250256 CG
chrV 250258 250258 CG
chrV 250261 250261 AT
chrV 250262 250262 AT
chrV 250264 250264 A
chrV 250267 250267 G
chrV 250269 250269 AT
chrV 250271 250271 ACGT
chrV 250272 250272 ACG
chrV 250273 250273 ACGT
chrV 250274 250274 ACG
chrV 250275 250275 ACGT
chrV 250276 250276 AGT
chrV 250277 250277 AGT
chrV 250278 250278 A
chrV 250279 250279 A
chrV 250280 250280 A
chrV 250281 250281 T
chrV 250282 250282 A
chrV 250283 250283 CGT
chrV 250284 250284 AGT
chrV 250285 250285 ACG
chrV 250289 250289 T
chrV 250290 250290 T
chrV 250319 250319 C
chrV 250327 250327 A
chrV 250336 250336 AT
chrV 250352 250352 AT
chrV 250358 250358 ACGT
chrV 250359 250359 ACG
chrV 250361 250361 C
chrV 250363 250363 AT
chrV 250364 250364 ACT
chrV 250365 250365 CGT
chrV 250366 250366 ACT
chrV 250367 250367 T
chrV 250368 250368 A
chrV 250369 250369 ACG
chrV 250370 250370 ACG
chrV 250371 250371 CG
chrV 266668 266668 T
chrV 266671 266671 A
chrV 266681 266681 G
chrV 266704 266704 A
chrV 266707 266707 G
chrV 266720 266720 C
chrV 266767 266767 CG
chrV 266770 266770 AT
chrV 266773 266773 AT
chrV 266827 266827 G
chrV 266836 266836 A
chrV 266854 266854 G
chrV 266971 266971 CG
chrV 266977 266977 CG
chrV 267040 267040 G
chrV 267049 267049 T
chrV 267061 267061 G
chrV 267091 267091 CG
chrV 267094 267094 G
chrV 267143 267143 C
chrV 267145 267145 G
chrV 267146 267146 C
chrV 267193 267193 CG
chrV 267196 267196 AT
chrV 267201 267201 CG
chrV 267289 267289 A
chrV 267294 267294 C
chrV 267318 267318 C
chrV 267337 267337 C
chrV 267361 267361 AT
chrV 267391 267391 CG
chrV 267401 267401 CG
chrV 267403 267403 A
chrV 267421 267421 C
chrV 267430 267430 T
chrV 267444 267444 C
chrV 267485 267485 CG
chrV 267486 267486 CG
chrV 267490 267490 AT
chrV 267495 267495 AT
chrV 269519 269519 G
chrV 269521 269521 C
chrV 269522 269522 G
chrV 269534 269534 G
chrV 269594 269594 G
chrV 269600 269600 A
chrV 269624 269624 G
chrV 269684 269684 A
chrV 269687 269687 G
chrV 269702 269702 G
chrV 269754 269754 G
chrV 269756 269756 A
chrV 269757 269757 C
chrV 270140 270140 G
chrV 270180 270180 A
chrV 270186 270186 T
chrV 270190 270190 A
chrV 275826 275826 T
chrV 275829 275829 T
chrV 275841 275841 T
chrV 275920 275920 A
chrV 275936 275936 A
chrV 275943 275943 G
chrV 275945 275945 A
chrV 275958 275958 T
chrV 275961 275961 C
chrV 275984 275984 C
chrV 275994 275994 C
chrV 275997 275997 A
chrV 276033 276033 T
chrV 276042 276042 T
chrV 276057 276057 G
chrV 277181 277181 C
chrV 277186 277186 C
chrV 277190 277190 A
chrV 277191 277191 T
chrV 277232 277232 AT
chrV 277246 277246 CG
chrV 277255 277255 AT
chrV 277273 277273 C
chrV 277275 277275 T
chrV 277285 277285 T
chrV 277315 277315 G
chrV 277339 277339 AT
chrV 277358 277358 AT
chrV 277382 277382 AT
chrV 277387 277387 C
chrV 277475 277475 C
chrV 277480 277480 T
chrV 277483 277483 T
chrV 277530 277530 CG
chrV 277531 277531 AT
chrV 277533 277533 CG
chrV 277582 277582 T
chrV 277585 277585 T
chrV 277615 277615 T
chrV 277627 277627 G
chrV 277636 277636 AT
chrV 277699 277699 T
chrV 277705 277705 T
chrV 277822 277822 AT
chrV 277837 277837 C
chrV 277840 277840 CG
chrV 277849 277849 AT
chrV 277852 277852 A
chrV 277903 277903 C
chrV 277906 277906 C
chrV 277909 277909 A
chrV 277931 277931 G
chrV 277947 277947 G
chrV 277954 277954 A
chrV 277969 277969 C
chrV 277972 277972 T
chrV 277995 277995 AT
chrV 278005 278005 CG
chrV 278008 278008 ACT
chrV 278044 278044 C
chrV 278053 278053 C
chrV 278068 278068 C
chrV 280566 280566 T
chrV 280578 280578 T
chrV 280587 280587 A
chrV 280614 280614 G
chrV 280626 280626 A
chrV 284383 284383 A
chrV 284384 284384 T
chrV 284393 284393 G
chrV 284417 284417 G
chrV 284419 284419 G
chrV 284420 284420 C
chrV 284421 284421 A
chrV 284422 284422 C
chrV 284423 284423 A
chrV 284424 284424 T
chrV 284425 284425 A
chrV 284426 284426 C
chrV 284427 284427 A
chrV 284428 284428 T
chrV 284429 284429 A
chrV 284432 284432 C
chrV 288431 288431 A
chrV 288434 288434 A
chrV 288438 288438 T
chrV 288439 288439 T
chrV 288440 288440 T
chrV 288441 288441 T
chrV 288483 288483 CG
chrV 288488 288488 AT
chrV 288489 288489 CG
chrV 288525 288525 CG
chrV 288527 288527 AT
chrV 288528 288528 AT
chrV 288530 288530 CG
chrV 288531 288531 AT
chrV 289680 289680 A
chrV 289698 289698 A
chrV 289720 289720 A
chrV 289732 289732 T
chrV 289755 289755 G
chrV 289802 289802 A
chrV 289810 289810 C
chrV 289835 289835 G
chrV 289889 289889 A
chrV 289908 289908 G
chrV 290153 290153 T
chrV 290157 290157 A
chrV 290158 290158 T
chrV 290192 290192 T
chrV 290194 290194 G
chrV 290218 290218 C
chrV 290251 290251 T
chrV 290253 290253 G
chrV 290259 290259 T
chrV 290262 290262 A
chrV 290371 290371 T
chrV 290450 290450 A
chrV 290457 290457 T
chrV 290459 290459 C
chrV 299762 299762 G
chrV 299765 299765 G
chrV 299792 299792 T
chrV 299807 299807 G
chrV 299822 299822 CG
chrV 299903 299903 T
chrV 299909 299909 G
chrV 299912 299912 A
chrV 299951 299951 C
chrV 299969 299969 AT
chrV 306803 306803 C
chrV 306809 306809 T
chrV 306815 306815 C
chrV 306860 306860 AT
chrV 306863 306863 AT
chrV 306908 306908 AT
chrV 306992 306992 AT
chrV 307145 307145 AT
chrV 307157 307157 AT
chrV 307166 307166 CG
chrV 312015 312015 A
chrV 312016 312016 T
chrV 312017 312017 A
chrV 312018 312018 A
chrV 312019 312019 A
chrV 312020 312020 AT
chrV 312022 312022 A
chrV 312096 312096 CGT
chrV 312097 312097 ACGT
chrV 312098 312098 GT
chrV 312099 312099 AC
chrV 312100 312100 CG
chrV 312101 312101 CG
chrV 312272 312272 A
chrV 312273 312273 A
chrV 312282 312282 T
chrV 312283 312283 T
chrV 312289 312289 G
chrV 312313 312313 AG
chrV 312314 312314 G
chrV 312318 312318 A
chrV 312338 312338 T
chrV 312339 312339 G
chrV 312340 312340 G
chrV 312343 312343 A
chrV 312348 312348 C
chrV 312349 312349 T
chrV 312351 312351 AG
chrV 312353 312353 C
chrV 312355 312355 A
chrV 312357 312357 GT
chrV 312361 312361 A
chrV 312362 312362 G
chrV 312366 312366 T
chrV 312370 312370 C
chrV 312375 312375 C
chrV 312378 312378 AC
chrV 312379 312379 A
chrV 312380 312380 G
chrV 312381 312381 A
chrV 312382 312382 C
chrV 312383 312383 G
chrV 312384 312384 C
chrV 312386 312386 T
chrV 312387 312387 C
chrV 312389 312389 G
chrV 312395 312395 G
chrV 312396 312396 C
chrV 312397 312397 AGT
chrV 312398 312398 AC
chrV 312402 312402 CG
chrV 312403 312403 ACT
chrV 312404 312404 AT
chrV 312406 312406 T
chrV 312409 312409 AT
chrV 312410 312410 C
chrV 312412 312412 AT
chrV 312418 312418 GT
chrV 312427 312427 T
chrV 323261 323261 G
chrV 323270 323270 A
chrV 323288 323288 C
chrV 323303 323303 T
chrV 323318 323318 G
chrV 323348 323348 CG
chrV 323349 323349 CG
chrV 323358 323358 CG
chrV 323378 323378 A
chrV 323381 323381 T
chrV 323390 323390 A
chrV 323447 323447 AT
chrV 323471 323471 AT
chrV 323495 323495 AT
chrV 323504 323504 CG
chrV 323519 323519 C
chrV 323522 323522 G
chrV 323540 323540 C
chrV 323571 323571 CG
chrV 323585 323585 CG
chrV 323588 323588 G
chrV 323615 323615 A
chrV 323669 323669 AT
chrV 323672 323672 AT
chrV 323675 323675 CG
chrV 323756 323756 T
chrV 323771 323771 G
chrV 323780 323780 T
chrV 323822 323822 AT
chrV 323825 323825 CG
chrV 354359 354359 A
chrV 354372 354372 A
chrV 354373 354373 G
chrV 354374 354374 A
chrV 354376 354376 G
chrV 354377 354377 T
chrV 354383 354383 T
chrV 354400 354400 G
chrV 354402 354402 G
chrV 354404 354404 G
chrV 354407 354407 T
chrV 354433 354433 T
chrV 354436 354436 T
chrV 354438 354438 C
chrV 354439 354439 A
chrV 354445 354445 A
chrV 354446 354446 C
chrV 354447 354447 A
chrV 354450 354450 C
chrV 354451 354451 T
chrV 354468 354468 AT
chrV 354487 354487 CG
chrV 354503 354503 A
chrV 354509 354509 T
chrV 354549 354549 AT
chrV 354558 354558 CG
chrV 354559 354559 AT
chrV 354566 354566 AT
chrV 354568 354568 CGT
chrV 354570 354570 C
chrV 354571 354571 A
chrV 354573 354573 G
chrV 354577 354577 CG
chrV 354588 354588 CG
chrV 354593 354593 C
chrV 354626 354626 AT
chrV 354627 354627 AT
chrV 354651 354651 AT
chrV 354652 354652 AT
chrV 354669 354669 CG
chrV 354680 354680 G
chrV 354681 354681 AT
chrV 354699 354699 AT
chrV 354705 354705 AT
chrV 354711 354711 CG
chrV 354731 354731 AT
chrV 354732 354732 ACGT
chrV 354733 354733 ACGT
chrV 354734 354734 G
chrV 354735 354735 ACGT
chrV 354736 354736 ACGT
chrV 354737 354737 AGT
chrV 354738 354738 T
chrV 354924 354924 C
chrV 354925 354925 ACT
chrV 354926 354926 ACG
chrV 354927 354927 GT
chrV 354928 354928 AC
chrV 354930 354930 AT
chrV 354931 354931 C
chrV 354932 354932 CGT
chrV 354933 354933 G
chrV 354940 354940 G
chrV 354965 354965 T
chrV 354967 354967 C
chrV 354998 354998 G
chrV 355000 355000 G
chrV 355006 355006 A
chrV 355007 355007 AGT
chrV 355008 355008 AT
chrV 355009 355009 G
chrV 355010 355010 ACG
chrV 355011 355011 ACGT
chrV 355012 355012 G
chrV 355013 355013 A
chrV 355014 355014 T
chrV 355015 355015 A
chrV 355016 355016 CG
chrV 355017 355017 AT
chrV 355018 355018 G
chrV 355019 355019 CG
chrV 358636 358636 G
chrV 358654 358654 G
chrV 358657 358657 G
chrV 358663 358663 C
chrV 358665 358665 A
chrV 363135 363135 C
chrV 363138 363138 T
chrV 363141 363141 C
chrV 363147 363147 C
chrV 363150 363150 G
chrV 363189 363189 C
chrV 363207 363207 CG
chrV 363210 363210 CG
chrV 363213 363213 C
chrV 363228 363228 T
chrV 363237 363237 T
chrV 363704 363704 AT
chrV 363705 363705 CG
chrV 363706 363706 AT
chrV 363710 363710 CG
chrV 397288 397288 C
chrV 397296 397296 C
chrV 397302 397302 C
chrV 397347 397347 AT
chrV 397350 397350 CG
chrV 397362 397362 CG
chrV 397386 397386 G
chrV 397399 397399 C
chrV 397407 397407 T
chrV 397422 397422 C
chrV 397428 397428 G
chrV 397527 397527 AT
chrV 397575 397575 CG
chrV 397581 397581 CG
chrV 397611 397611 AT
chrV 397629 397629 AT
chrV 397632 397632 AT
chrV 423951 423951 A
chrV 423960 423960 G
chrV 423990 423990 A
chrV 424008 424008 AT
chrV 424014 424014 CG
chrV 424023 424023 C
chrV 424038 424038 T
chrV 424074 424074 CG
chrV 424092 424092 CG
chrV 424131 424131 AT
chrV 424140 424140 AT
chrV 424164 424164 AT
chrV 424176 424176 T
chrV 424179 424179 T
chrV 424203 424203 C
chrV 424209 424209 C
chrV 424242 424242 AT
chrV 424245 424245 T
chrV 424260 424260 CG
chrV 431486 431486 GT
chrV 431487 431487 CGT
chrV 431488 431488 ACT
chrV 431489 431489 CGT
chrV 431492 431492 T
chrV 431493 431493 G
chrV 431494 431494 A
chrV 431496 431496 AT
chrV 431497 431497 A
chrV 431498 431498 AT
chrV 431499 431499 T
chrV 431501 431501 G
chrV 431503 431503 G
chrV 431507 431507 C
chrV 431509 431509 T
chrV 431511 431511 T
chrV 431512 431512 G
chrV 431517 431517 C
chrV 431534 431534 G
chrV 431535 431535 GT
chrV 431536 431536 GT
chrV 431543 431543 GT
chrV 431557 431557 CG
chrV 431558 431558 A
chrV 431559 431559 C
chrV 431560 431560 T
chrV 431561 431561 A
chrV 431562 431562 G
chrV 431563 431563 AT
chrV 431564 431564 AT
chrV 431565 431565 A
chrV 431566 431566 CT
chrV 431567 431567 G
chrV 431579 431579 T
chrV 431583 431583 ACT
chrV 431595 431595 C
chrV 431596 431596 A
chrV 431599 431599 CG
chrV 431601 431601 G
chrV 431607 431607 AT
chrV 431608 431608 G
chrV 431609 431609 G
chrV 431614 431614 AT
chrV 431622 431622 AT
chrV 431642 431642 C
chrV 431647 431647 C
chrV 431649 431649 CG
chrV 431661 431661 ACGT
chrV 431663 431663 CG
chrV 431671 431671 T
chrV 431672 431672 CG
chrV 431684 431684 CG
chrV 431686 431686 T
chrV 431696 431696 AT
chrV 431697 431697 AT
chrV 431704 431704 T
chrV 431709 431709 ACGT
chrV 431710 431710 AT
chrV 431712 431712 CG
chrV 431714 431714 CG
chrV 431715 431715 AT
chrV 431716 431716 A
chrV 431717 431717 CG
chrV 431729 431729 T
chrV 431738 431738 G
chrV 431739 431739 ACT
chrV 431740 431740 AT
chrV 431742 431742 CG
chrV 431745 431745 CG
chrV 431758 431758 A
chrV 431759 431759 T
chrV 431760 431760 G
chrV 431763 431763 C
chrV 431766 431766 T
chrV 431772 431772 T
chrV 431776 431776 CG
chrV 431779 431779 AT
chrV 431780 431780 AT
chrV 431785 431785 CG
chrV 431801 431801 A
chrV 431802 431802 C
chrV 431803 431803 AG
chrV 431808 431808 CG
chrV 431810 431810 CG
chrV 431812 431812 CG
chrV 431815 431815 AT
chrV 431823 431823 ACGT
chrV 431824 431824 ACGT
chrV 431825 431825 ACGT
chrV 431826 431826 AGT
chrV 431827 431827 ACG
chrV 431828 431828 CG
chrV 434522 434522 G
chrV 434523 434523 A
chrV 434525 434525 A
chrV 434529 434529 A
chrV 434532 434532 T
chrV 434535 434535 T
chrV 434536 434536 AT
chrV 434537 434537 T
chrV 434539 434539 T
chrV 434540 434540 T
chrV 434613 434613 AT
chrV 434614 434614 AGT
chrV 434615 434615 AGT
chrV 434616 434616 CG
chrV 434617 434617 ACG
chrV 434618 434618 AG
chrV 434619 434619 AGT
chrV 434620 434620 AT
chrV 434622 434622 C
chrV 434623 434623 C
chrV 434624 434624 AC
chrV 434625 434625 ACT
chrV 434626 434626 CGT
chrV 434627 434627 ACT
chrV 434628 434628 CGT
chrV 434629 434629 CGT
chrV 434630 434630 AGT
chrV 434635 434635 T
chrV 434636 434636 A
chrV 434638 434638 C
chrV 434648 434648 A
chrV 434656 434656 T
chrV 434658 434658 T
chrV 434659 434659 C
chrV 434660 434660 G
chrV 434662 434662 G
chrV 434663 434663 T
chrV 434665 434665 T
chrV 434667 434667 C
chrV 434675 434675 T
chrV 434677 434677 CG
chrV 434678 434678 T
chrV 434680 434680 C
chrV 434681 434681 C
chrV 434682 434682 CG
chrV 434684 434684 G
chrV 434685 434685 T
chrV 434686 434686 CGT
chrV 434687 434687 C
chrV 434689 434689 A
chrV 434691 434691 A
chrV 434692 434692 CT
chrV 434694 434694 A
chrV 434695 434695 T
chrV 434700 434700 AT
chrV 434703 434703 G
chrV 434709 434709 C
chrV 434710 434710 AT
chrV 434716 434716 ACGT
chrV 434726 434726 CG
chrV 434729 434729 CG
chrV 434730 434730 G
chrV 434731 434731 CG
chrV 434733 434733 T
chrV 434737 434737 A
chrV 434738 434738 GT
chrV 434739 434739 CG
chrV 434740 434740 A
chrV 434743 434743 C
chrV 434751 434751 C
chrV 434755 434755 CGT
chrV 434757 434757 C
chrV 434758 434758 CG
chrV 434759 434759 AC
chrV 434760 434760 GT
chrV 434765 434765 GT
chrV 434766 434766 AT
chrV 434767 434767 CG
chrV 434768 434768 A
chrV 434769 434769 AT
chrV 434770 434770 CG
chrV 434772 434772 G
chrV 434775 434775 T
chrV 434778 434778 CG
chrV 434779 434779 T
chrV 434781 434781 AT
chrV 434782 434782 CG
chrV 434783 434783 AT
chrV 434786 434786 A
chrV 434789 434789 A
chrV 434792 434792 AT
chrV 434800 434800 ACT
chrV 434803 434803 AT
chrV 434809 434809 C
chrV 434813 434813 T
chrV 434814 434814 C
chrV 434815 434815 CG
chrV 434819 434819 T
chrV 434824 434824 AT
chrV 434827 434827 G
chrV 434830 434830 CG
chrV 434831 434831 CG
chrV 434834 434834 T
chrV 434835 434835 CG
chrV 434838 434838 CG
chrV 434839 434839 T
chrV 434840 434840 AT
chrV 434841 434841 AT
chrV 434842 434842 CT
chrV 434843 434843 CT
chrV 434847 434847 T
chrV 434848 434848 G
chrV 434853 434853 AT
chrV 434856 434856 CG
chrV 434860 434860 AT
chrV 434863 434863 AT
chrV 434869 434869 CG
chrV 434870 434870 C
chrV 434879 434879 A
chrV 434880 434880 AG
chrV 434881 434881 C
chrV 434882 434882 A
chrV 434884 434884 C
chrV 434885 434885 A
chrV 434886 434886 CG
chrV 434887 434887 A
chrV 434888 434888 C
chrV 434889 434889 ACT
chrV 434891 434891 G
chrV 434893 434893 GT
chrV 434894 434894 G
chrV 434895 434895 AT
chrV 434896 434896 A
chrV 434900 434900 G
chrV 434903 434903 T
chrV 434906 434906 CG
chrV 434910 434910 A
chrV 434913 434913 CG
chrV 434916 434916 CG
chrV 434918 434918 CG
chrV 434921 434921 T
chrV 434922 434922 G
chrV 434924 434924 CG
chrV 434925 434925 G
chrV 434927 434927 A
chrV 434928 434928 CG
chrV 434929 434929 C
chrV 434930 434930 CG
chrV 434931 434931 AT
chrV 434932 434932 AT
chrV 434933 434933 AT
chrV 434934 434934 AT
chrV 434944 434944 AT
chrV 434948 434948 CG
chrV 434949 434949 AT
chrV 434952 434952 CG
chrV 434954 434954 CG
chrV 434955 434955 T
chrV 434957 434957 CG
chrV 434959 434959 CG
chrV 434962 434962 AT
chrV 434963 434963 AT
chrV 434965 434965 A
chrV 434968 434968 G
chrV 434970 434970 AT
chrV 434972 434972 ACGT
chrV 434973 434973 ACGT
chrV 434974 434974 ACGT
chrV 434975 434975 ACGT
chrV 434976 434976 GT
chrV 434977 434977 AT
chrV 434978 434978 AC
chrV 434979 434979 G
chrV 434983 434983 AT
chrV 434984 434984 CG
chrV 435163 435163 A
chrV 435180 435180 C
chrV 435193 435193 G
chrV 435243 435243 AT
chrV 435250 435250 AT
chrV 435276 435276 CG
chrV 435309 435309 AT
chrV 435311 435311 AT
chrV 435734 435734 A
chrV 435735 435735 A
chrV 435738 435738 CG
chrV 435739 435739 CT
chrV 435740 435740 GT
chrV 435741 435741 ACT
chrV 435742 435742 ACG
chrV 435743 435743 AG
chrV 435746 435746 CG
chrV 435748 435748 G
chrV 435749 435749 AT
chrV 435750 435750 GT
chrV 435751 435751 T
chrV 435825 435825 A
chrV 435826 435826 AT
chrV 435827 435827 ACT
chrV 435829 435829 ACGT
chrV 435830 435830 AGT
chrV 435831 435831 CGT
chrV 435832 435832 AGT
chrV 435833 435833 A
chrV 435834 435834 C
chrV 435835 435835 A
chrV 435836 435836 C
chrV 435937 435937 A
chrV 435938 435938 AC
chrV 435939 435939 ACG
chrV 435940 435940 CG
chrV 435941 435941 AGT
chrV 435942 435942 GT
chrV 435943 435943 ACG
chrV 435944 435944 CGT
chrV 435945 435945 CGT
chrV 435946 435946 A
chrV 435947 435947 AC
chrV 435948 435948 A
chrV 435949 435949 GT
chrV 435951 435951 G
chrV 435952 435952 C
chrV 435953 435953 CT
chrV 435954 435954 G
chrV 435959 435959 A
chrV 435960 435960 G
chrV 435963 435963 C
chrV 435967 435967 G
chrV 435968 435968 A
chrV 435988 435988 T
chrV 435990 435990 T
chrV 435991 435991 GT
chrV 435992 435992 A
chrV 435996 435996 C
chrV 435997 435997 A
chrV 435998 435998 AT
chrV 435999 435999 AG
chrV 436013 436013 C
chrV 436014 436014 AT
chrV 436015 436015 A
chrV 436016 436016 G
chrV 436017 436017 A
chrV 436019 436019 A
chrV 436020 436020 G
chrV 436022 436022 G
chrV 436034 436034 T
chrV 436038 436038 ACGT
chrV 436044 436044 AT
chrV 436050 436050 C
chrV 436051 436051 A
chrV 436054 436054 CG
chrV 436055 436055 CG
chrV 436056 436056 CG
chrV 436062 436062 AT
chrV 436063 436063 CG
chrV 436064 436064 G
chrV 436069 436069 AT
chrV 436077 436077 AT
chrV 436097 436097 C
chrV 436100 436100 T
chrV 436101 436101 CT
chrV 436102 436102 C
chrV 436104 436104 AT
chrV 436116 436116 ACGT
chrV 436118 436118 CG
chrV 436127 436127 CG
chrV 436133 436133 C
chrV 436134 436134 C
chrV 436139 436139 CG
chrV 436140 436140 G
chrV 436141 436141 GT
chrV 436142 436142 A
chrV 436143 436143 C
chrV 436151 436151 AT
chrV 436152 436152 AT
chrV 436164 436164 ACGT
chrV 436165 436165 CG
chrV 436167 436167 AT
chrV 436169 436169 A
chrV 436170 436170 AT
chrV 436171 436171 AT
chrV 436172 436172 A
chrV 436184 436184 T
chrV 436193 436193 G
chrV 436194 436194 AC
chrV 436195 436195 T
chrV 436196 436196 G
chrV 436197 436197 C
chrV 436198 436198 A
chrV 436200 436200 G
chrV 436213 436213 A
chrV 436214 436214 T
chrV 436215 436215 G
chrV 436218 436218 C
chrV 436221 436221 T
chrV 436227 436227 T
chrV 436231 436231 CG
chrV 436234 436234 AT
chrV 436235 436235 AT
chrV 436240 436240 CG
chrV 436256 436256 A
chrV 436257 436257 C
chrV 436258 436258 AG
chrV 436263 436263 CG
chrV 436265 436265 CG
chrV 436267 436267 CG
chrV 436270 436270 C
chrV 436278 436278 ACGT
chrV 436279 436279 ACGT
chrV 436280 436280 ACGT
chrV 436281 436281 ACGT
chrV 436282 436282 ACGT
chrV 436283 436283 ACGT
chrV 436284 436284 ACGT
chrV 436285 436285 ACGT
chrV 436286 436286 ACT
chrV 436287 436287 CT
chrV 436288 436288 A
chrV 436289 436289 T
chrV 436290 436290 G
chrV 438692 438692 CT
chrV 438693 438693 A
chrV 438694 438694 GT
chrV 438695 438695 T
chrV 438696 438696 CT
chrV 438697 438697 AC
chrV 438698 438698 ACG
chrV 438699 438699 T
chrV 438773 438773 CG
chrV 438774 438774 AT
chrV 438775 438775 CG
chrV 438776 438776 AT
chrV 438777 438777 A
chrV 438778 438778 A
chrV 438779 438779 AT
chrV 438780 438780 AT
chrV 438781 438781 ACGT
chrV 438782 438782 ACT
chrV 438783 438783 CGT
chrV 438784 438784 CGT
chrV 438785 438785 AT
chrV 438786 438786 A
chrV 438787 438787 AT
chrV 438788 438788 CG
chrV 442900 442900 G
chrV 442902 442902 A
chrV 442935 442935 A
chrV 442961 442961 CG
chrV 442968 442968 CG
chrV 443018 443018 AT
chrV 443031 443031 AT
chrV 443048 443048 CG
chrV 443189 443189 G
chrV 443190 443190 AG
chrV 443191 443191 AT
chrV 443192 443192 CT
chrV 443193 443193 CG
chrV 443196 443196 T
chrV 443197 443197 G
chrV 443198 443198 GT
chrV 443199 443199 GT
chrV 443200 443200 A
chrV 443201 443201 GT
chrV 443276 443276 AT
chrV 443277 443277 ACGT
chrV 443278 443278 ACGT
chrV 443279 443279 ACG
chrV 443280 443280 AT
chrV 443281 443281 AGT
chrV 443282 443282 AGT
chrV 443283 443283 ACGT
chrV 443284 443284 ACGT
chrV 443390 443390 G
chrV 443391 443391 C
chrV 443392 443392 T
chrV 443393 443393 G
chrV 443394 443394 C
chrV 443395 443395 A
chrV 443396 443396 AG
chrV 443397 443397 A
chrV 443402 443402 T
chrV 443403 443403 G
chrV 443405 443405 AT
chrV 443406 443406 T
chrV 443407 443407 T
chrV 443408 443408 G
chrV 443409 443409 A
chrV 443410 443410 G
chrV 443411 443411 G
chrV 443413 443413 GT
chrV 443414 443414 T
chrV 443416 443416 AG
chrV 443417 443417 CT
chrV 443418 443418 AC
chrV 443419 443419 G
chrV 443420 443420 G
chrV 443422 443422 CG
chrV 443426 443426 C
chrV 443427 443427 G
chrV 443428 443428 T
chrV 443429 443429 AT
chrV 443430 443430 AT
chrV 443434 443434 G
chrV 443435 443435 AT
chrV 443436 443436 GT
chrV 443438 443438 CG
chrV 443439 443439 AT
chrV 443441 443441 C
chrV 443442 443442 A
chrV 443443 443443 CGT
chrV 443444 443444 AC
chrV 443445 443445 CGT
chrV 443446 443446 G
chrV 443447 443447 G
chrV 443450 443450 GT
chrV 443451 443451 AC
chrV 443452 443452 GT
chrV 443453 443453 AC
chrV 443454 443454 CGT
chrV 443456 443456 AC
chrV 443457 443457 T
chrV 443458 443458 A
chrV 443459 443459 CG
chrV 443460 443460 CGT
chrV 443461 443461 AT
chrV 443462 443462 AT
chrV 443464 443464 G
chrV 443465 443465 C
chrV 443466 443466 G
chrV 443467 443467 GT
chrV 443468 443468 CGT
chrV 443469 443469 ACGT
chrV 443470 443470 CGT
chrV 443471 443471 CGT
chrV 443473 443473 GT
chrV 443474 443474 C
chrV 443475 443475 G
chrV 443476 443476 T
chrV 443477 443477 AT
chrV 443478 443478 ACGT
chrV 443479 443479 AT
chrV 443480 443480 T
chrV 443481 443481 CGT
chrV 443482 443482 AT
chrV 443483 443483 CGT
chrV 443484 443484 G
chrV 443485 443485 AT
chrV 443486 443486 CG
chrV 443487 443487 AT
chrV 443488 443488 AT
chrV 443489 443489 A
chrV 443490 443490 A
chrV 443491 443491 ACGT
chrV 443492 443492 CT
chrV 443493 443493 ACT
chrV 443494 443494 C
chrV 443495 443495 CG
chrV 443496 443496 C
chrV 443497 443497 ACGT
chrV 443498 443498 ACGT
chrV 443499 443499 ACGT
chrV 443500 443500 ACT
chrV 443501 443501 A
chrV 443503 443503 G
chrV 443505 443505 T
chrV 443506 443506 T
chrV 443507 443507 ACGT
chrV 443508 443508 AT
chrV 443509 443509 CGT
chrV 443510 443510 T
chrV 443512 443512 ACGT
chrV 443513 443513 ACG
chrV 443514 443514 AT
chrV 443516 443516 G
chrV 443518 443518 C
chrV 443519 443519 AGT
chrV 443520 443520 ACGT
chrV 443521 443521 ACGT
chrV 443522 443522 A
chrV 443524 443524 CG
chrV 443525 443525 CG
chrV 443527 443527 T
chrV 443529 443529 G
chrV 443530 443530 AT
chrV 443531 443531 GT
chrV 443532 443532 ACT
chrV 443533 443533 CG
chrV 443534 443534 AT
chrV 443535 443535 C
chrV 443536 443536 CG
chrV 443537 443537 T
chrV 443538 443538 A
chrV 443539 443539 CG
chrV 443540 443540 C
chrV 443541 443541 CG
chrV 443542 443542 CG
chrV 443543 443543 AG
chrV 443546 443546 AT
chrV 443547 443547 C
chrV 443548 443548 G
chrV 443550 443550 CG
chrV 443553 443553 C
chrV 443554 443554 A
chrV 443555 443555 C
chrV 443556 443556 C
chrV 443557 443557 AG
chrV 443558 443558 T
chrV 443559 443559 AT
chrV 443560 443560 A
chrV 443563 443563 AT
chrV 443564 443564 T
chrV 443565 443565 A
chrV 443566 443566 AT
chrV 443567 443567 T
chrV 443568 443568 C
chrV 443569 443569 C
chrV 443572 443572 AG
chrV 443573 443573 CG
chrV 443574 443574 ACGT
chrV 443575 443575 AT
chrV 443577 443577 AT
chrV 443578 443578 AT
chrV 443579 443579 T
chrV 443582 443582 T
chrV 443583 443583 G
chrV 443607 443607 AT
chrV 443608 443608 AT
chrV 443615 443615 T
chrV 443620 443620 ACGT
chrV 443621 443621 AT
chrV 443623 443623 CG
chrV 443625 443625 CG
chrV 443626 443626 AT
chrV 443627 443627 A
chrV 443628 443628 CG
chrV 443640 443640 T
chrV 443650 443650 AT
chrV 443651 443651 AT
chrV 443653 443653 CG
chrV 443656 443656 CG
chrV 443669 443669 A
chrV 443674 443674 C
chrV 443677 443677 T
chrV 443683 443683 T
chrV 443687 443687 CG
chrV 443690 443690 CG
chrV 443691 443691 AT
chrV 443696 443696 CG
chrV 443710 443710 C
chrV 443712 443712 A
chrV 443713 443713 C
chrV 443714 443714 A
chrV 443717 443717 G
chrV 443719 443719 CG
chrV 443721 443721 CG
chrV 443723 443723 AT
chrV 443726 443726 C
chrV 443734 443734 ACGT
chrV 443735 443735 ACGT
chrV 443736 443736 ACGT
chrV 443737 443737 AGT
chrV 443738 443738 ACGT
chrV 443739 443739 AGT
chrV 443740 443740 GT
chrV 443741 443741 T
chrV 443742 443742 G
chrV 443774 443774 AT
chrV 443786 443786 CG
chrV 443810 443810 CG
chrV 443813 443813 G
chrV 443814 443814 T
chrV 443832 443832 AT
chrV 443834 443834 A
chrV 443860 443860 CG
chrV 443897 443897 T
chrV 443900 443900 ACG
chrV 443903 443903 A
chrV 443937 443937 A
chrV 443940 443940 A
chrV 443941 443941 G
chrV 443942 443942 A
chrV 443979 443979 G
chrV 443981 443981 T
chrV 443987 443987 G
chrV 443988 443988 G
chrV 444004 444004 C
chrV 444005 444005 G
chrV 444014 444014 CG
chrV 444016 444016 CG
chrV 444017 444017 AT
chrV 444022 444022 G
chrV 444026 444026 G
chrV 444029 444029 G
chrV 444059 444059 AT
chrV 444080 444080 CG
chrV 444107 444107 AT
chrV 444110 444110 CG
chrV 444125 444125 CG
chrV 444128 444128 AT
chrV 444164 444164 CG
chrV 444167 444167 CG
chrV 444173 444173 AT
chrV 444182 444182 AT
chrV 444188 444188 T
chrV 444191 444191 ACGT
chrV 444197 444197 CG
chrV 444203 444203 T
chrV 444226 444226 T
chrV 444238 444238 G
chrV 444251 444251 AT
chrV 444253 444253 AT
chrV 444275 444275 T
chrV 444281 444281 C
chrV 444287 444287 AT
chrV 444290 444290 T
chrV 444314 444314 AT
chrV 444338 444338 T
chrV 444361 444361 A
chrV 444364 444364 G
chrV 444392 444392 AT
chrV 444395 444395 AT
chrV 444404 444404 T
chrV 444409 444409 G
chrV 444425 444425 CG
chrV 444428 444428 AT
chrV 444437 444437 A
chrV 444443 444443 C
chrV 444451 444451 T
chrV 444464 444464 T
chrV 444466 444466 G
chrV 444479 444479 T
chrV 444480 444480 AT
chrV 444500 444500 AT
chrV 444502 444502 C
chrV 444509 444509 CG
chrV 444510 444510 AT
chrV 444515 444515 G
chrV 444521 444521 CG
chrV 444524 444524 AT
chrV 444528 444528 AT
chrV 444538 444538 CG
chrV 444551 444551 T
chrV 444557 444557 C
chrV 444560 444560 G
chrV 444563 444563 T
chrV 444575 444575 CG
chrV 444592 444592 T
chrV 444599 444599 CG
chrV 444608 444608 C
chrV 444611 444611 CG
chrV 444614 444614 T
chrV 444620 444620 ACG
chrV 444626 444626 AT
chrV 444628 444628 CG
chrV 444629 444629 AT
chrV 444635 444635 G
chrV 444638 444638 ACGT
chrV 444644 444644 AT
chrV 444646 444646 CG
chrV 444706 444706 CG
chrV 444728 444728 AT
chrV 444731 444731 CG
chrV 444734 444734 AT
chrV 444740 444740 AT
chrV 444743 444743 AT
chrV 444749 444749 CG
chrV 444755 444755 CG
chrV 444758 444758 A
chrV 444764 444764 C
chrV 444773 444773 G
chrV 444776 444776 T
chrV 444778 444778 C
chrV 444797 444797 G
chrV 444808 444808 CG
chrV 444812 444812 CG
chrV 444813 444813 AT
chrV 444818 444818 AT
chrV 444823 444823 CG
chrV 444857 444857 T
chrV 444860 444860 A
chrV 444875 444875 A
chrV 444882 444882 AT
chrV 444884 444884 C
chrV 444901 444901 G
chrV 444902 444902 T
chrV 444905 444905 T
chrV 444916 444916 A
chrV 444917 444917 A
chrV 444946 444946 G
chrV 444959 444959 AT
chrV 444962 444962 AT
chrV 444968 444968 AT
chrV 445003 445003 CG
chrV 445017 445017 G
chrV 445040 445040 CG
chrV 445043 445043 CG
chrV 445049 445049 AT
chrV 445078 445078 G
chrV 445085 445085 C
chrV 445088 445088 A
chrV 445097 445097 T
chrV 445103 445103 G
chrV 445112 445112 C
chrV 445136 445136 AT
chrV 445140 445140 C
chrV 445149 445149 CG
chrV 445154 445154 A
chrV 445169 445169 AT
chrV 445184 445184 G
chrV 445212 445212 C
chrV 445213 445213 AT
chrV 445229 445229 AT
chrV 445235 445235 AT
chrV 445236 445236 A
chrV 445241 445241 T
chrV 445247 445247 G
chrV 445268 445268 T
chrV 445270 445270 G
chrV 445283 445283 C
chrV 445327 445327 AT
chrV 445331 445331 A
chrV 445334 445334 A
chrV 445337 445337 AT
chrV 445368 445368 CG
chrV 445385 445385 G
chrV 445431 445431 T
chrV 445448 445448 G
chrV 445456 445456 C
chrV 445496 445496 AT
chrV 445500 445500 CG
chrV 445508 445508 G
chrV 445554 445554 CG
chrV 445562 445562 CG
chrV 445571 445571 AT
chrV 445583 445583 G
chrV 445585 445585 A
chrV 445589 445589 T
chrV 445622 445622 G
chrV 445625 445625 A
chrV 445643 445643 A
chrV 445726 445726 A
chrV 445727 445727 G
chrV 445732 445732 T
chrV 445739 445739 C
chrV 445775 445775 CG
chrV 445781 445781 CG
chrV 445785 445785 G
chrV 445802 445802 A
chrV 445805 445805 A
chrV 445856 445856 CG
chrV 445858 445858 AT
chrV 445900 445900 AT
chrV 445903 445903 AT
chrV 445910 445910 AT
chrV 445923 445923 T
chrV 445954 445954 CG
chrV 445959 445959 CG
chrV 445977 445977 AT
chrV 445979 445979 AT
chrV 445993 445993 C
chrV 446024 446024 AT
chrV 446033 446033 CG
chrV 446038 446038 CG
chrV 446044 446044 AT
chrV 446057 446057 A
chrV 446075 446075 AT
chrV 446080 446080 CG
chrV 446085 446085 AT
chrV 446090 446090 G
chrV 446095 446095 T
chrV 446097 446097 G
chrV 446102 446102 T
chrV 446126 446126 CG
chrV 446172 446172 A
chrV 446185 446185 AT
chrV 446192 446192 AT
chrV 446195 446195 AT
chrV 446198 446198 CG
chrV 446204 446204 A
chrV 446209 446209 AT
chrV 446211 446211 AT
chrV 446213 446213 AT
chrV 446216 446216 T
chrV 446221 446221 G
chrV 446222 446222 G
chrV 446224 446224 A
chrV 446236 446236 AT
chrV 446242 446242 CG
chrV 446270 446270 AT
chrV 446345 446345 CG
chrV 446390 446390 T
chrV 446399 446399 CG
chrV 446411 446411 A
chrV 446417 446417 G
chrV 446432 446432 T
chrV 446450 446450 AT
chrV 446564 446564 CG
chrV 446568 446568 T
chrV 446569 446569 G
chrV 446644 446644 AT
chrV 446702 446702 ACGT
chrV 446705 446705 AT
chrV 446734 446734 AT
chrV 446762 446762 T
chrV 446763 446763 GT
chrV 446764 446764 T
chrV 446765 446765 T
chrV 446773 446773 A
chrV 446774 446774 AC
chrV 446775 446775 ACGT
chrV 446776 446776 T
chrV 446779 446779 C
chrV 446831 446831 AT
chrV 446849 446849 AT
chrV 446855 446855 AT
chrV 446861 446861 CG
chrV 446876 446876 G
chrV 446882 446882 T
chrV 446915 446915 CG
chrV 446933 446933 C
chrV 446981 446981 ACGT
chrV 447127 447127 CG
chrV 447139 447139 AT
chrV 447193 447193 A
chrV 447195 447195 T
chrV 447200 447200 G
chrV 447201 447201 AG
chrV 447205 447205 T
chrV 447215 447215 CG
chrV 447248 447248 CG
chrV 447264 447264 AT
chrV 447273 447273 CG
chrV 447305 447305 AT
chrV 447318 447318 CG
chrV 447349 447349 CG
chrV 447350 447350 C
chrV 447359 447359 CG
chrV 447380 447380 CG
chrV 447484 447484 AT
chrV 447576 447576 C
chrV 447605 447605 CG
chrV 447644 447644 AT
chrV 447667 447667 T
chrV 447686 447686 AT
chrV 447692 447692 CG
chrV 447695 447695 AT
chrV 447712 447712 AT
chrV 447723 447723 A
chrV 447735 447735 AT
chrV 447736 447736 CG
chrV 447741 447741 CG
chrV 447769 447769 G
chrV 447770 447770 G
chrV 447805 447805 A
chrV 447900 447900 AT
chrV 447907 447907 G
chrV 447915 447915 G
chrV 447918 447918 T
chrV 447934 447934 CG
chrV 447957 447957 AT
chrV 448034 448034 A
chrV 448046 448046 C
chrV 448062 448062 G
chrV 448065 448065 C
chrV 448089 448089 CG
chrV 448095 448095 AT
chrV 448101 448101 AT
chrV 448117 448117 CG
chrV 448142 448142 AT
chrV 448160 448160 C
chrV 448163 448163 C
chrV 448188 448188 T
chrV 448197 448197 A
chrV 448209 448209 T
chrV 448254 448254 G
chrV 448256 448256 T
chrV 448260 448260 G
chrV 448287 448287 T
chrV 448299 448299 A
chrV 448304 448304 A
chrV 448338 448338 AT
chrV 448358 448358 CG
chrV 448392 448392 T
chrV 448393 448393 CG
chrV 448395 448395 T
chrV 448396 448396 G
chrV 448414 448414 G
chrV 448429 448429 T
chrV 448443 448443 A
chrV 448458 448458 A
chrV 448465 448465 AT
chrV 448480 448480 AT
chrV 448485 448485 A
chrV 448503 448503 CG
chrV 448509 448509 C
chrV 448515 448515 C
chrV 448517 448517 C
chrV 448518 448518 A
chrV 448551 448551 T
chrV 448644 448644 AT
chrV 448708 448708 CG
chrV 448726 448726 AT
chrV 448768 448768 T
chrV 448774 448774 T
chrV 448776 448776 T
chrV 448788 448788 AT
chrV 448790 448790 AT
chrV 448791 448791 AT
chrV 448792 448792 AT
chrV 448797 448797 C
chrV 448798 448798 CT
chrV 448799 448799 G
chrV 448805 448805 T
chrV 448816 448816 A
chrV 448824 448824 AT
chrV 448825 448825 AT
chrV 448872 448872 A
chrV 448880 448880 G
chrV 448884 448884 A
chrV 448885 448885 A
chrV 448888 448888 A
chrV 448893 448893 AT
chrV 448897 448897 AT
chrV 448904 448904 CG
chrV 448905 448905 AT
chrV 448906 448906 A
chrV 448922 448922 AT
chrV 448924 448924 G
chrV 448939 448939 CG
chrV 448943 448943 AC
chrV 448944 448944 AT
chrV 448945 448945 G
chrV 448953 448953 T
chrV 448972 448972 GT
chrV 448973 448973 C
chrV 448975 448975 CT
chrV 448976 448976 AG
chrV 448977 448977 ACT
chrV 448978 448978 AGT
chrV 448979 448979 ACG
chrV 448980 448980 CGT
chrV 448981 448981 AGT
chrV 448982 448982 AGT
chrV 448983 448983 CGT
chrV 448984 448984 A
chrV 448986 448986 G
chrV 448987 448987 A
chrV 448988 448988 G
chrV 448989 448989 AT
chrV 448990 448990 GT
chrV 448992 448992 ACT
chrV 448993 448993 AT
chrV 448994 448994 AT
chrV 448995 448995 CG
chrV 448996 448996 A
chrV 448997 448997 CG
chrV 448998 448998 CGT
chrV 448999 448999 G
chrV 449000 449000 AT
chrV 449001 449001 AG
chrV 449003 449003 AT
chrV 449004 449004 T
chrV 449005 449005 AC
chrV 449006 449006 G
chrV 449007 449007 G
chrV 449009 449009 CG
chrV 449013 449013 C
chrV 449014 449014 G
chrV 449015 449015 T
chrV 449016 449016 A
chrV 449017 449017 AT
chrV 449018 449018 G
chrV 449022 449022 AT
chrV 449023 449023 GT
chrV 449025 449025 CG
chrV 449026 449026 AT
chrV 449028 449028 C
chrV 449029 449029 A
chrV 449030 449030 G
chrV 449031 449031 AC
chrV 449032 449032 CGT
chrV 449033 449033 G
chrV 449034 449034 G
chrV 449037 449037 GT
chrV 449038 449038 AC
chrV 449039 449039 GT
chrV 449040 449040 AC
chrV 449041 449041 CGT
chrV 449043 449043 AC
chrV 449044 449044 T
chrV 449045 449045 AT
chrV 449046 449046 CG
chrV 449047 449047 CT
chrV 449048 449048 AT
chrV 449049 449049 AT
chrV 449051 449051 CG
chrV 449052 449052 C
chrV 449053 449053 G
chrV 449054 449054 GT
chrV 449055 449055 CGT
chrV 449056 449056 ACGT
chrV 449057 449057 CGT
chrV 449058 449058 CGT
chrV 449060 449060 GT
chrV 449061 449061 C
chrV 449062 449062 G
chrV 449063 449063 T
chrV 449064 449064 AT
chrV 449065 449065 ACGT
chrV 449066 449066 AT
chrV 449067 449067 T
chrV 449068 449068 CGT
chrV 449069 449069 AT
chrV 449070 449070 CGT
chrV 449071 449071 G
chrV 449072 449072 AT
chrV 449073 449073 CG
chrV 449074 449074 AT
chrV 449075 449075 AT
chrV 449076 449076 A
chrV 449077 449077 A
chrV 449078 449078 ACGT
chrV 449079 449079 CT
chrV 449080 449080 ACT
chrV 449081 449081 C
chrV 449082 449082 CG
chrV 449083 449083 C
chrV 449084 449084 ACGT
chrV 449085 449085 ACGT
chrV 449086 449086 ACGT
chrV 449087 449087 ACT
chrV 449088 449088 A
chrV 449090 449090 G
chrV 449092 449092 T
chrV 449093 449093 T
chrV 449094 449094 ACGT
chrV 449095 449095 AT
chrV 449096 449096 CGT
chrV 449097 449097 T
chrV 449099 449099 ACGT
chrV 449100 449100 ACG
chrV 449101 449101 AT
chrV 449103 449103 G
chrV 449105 449105 C
chrV 449106 449106 AGT
chrV 449107 449107 ACGT
chrV 449108 449108 ACGT
chrV 449109 449109 A
chrV 449111 449111 CG
chrV 449112 449112 CG
chrV 449114 449114 T
chrV 449116 449116 G
chrV 449117 449117 AT
chrV 449118 449118 GT
chrV 449119 449119 ACT
chrV 449120 449120 CG
chrV 449121 449121 AT
chrV 449122 449122 C
chrV 449123 449123 CG
chrV 449124 449124 T
chrV 449125 449125 A
chrV 449126 449126 CG
chrV 449127 449127 C
chrV 449128 449128 CG
chrV 449129 449129 CG
chrV 449130 449130 AG
chrV 449133 449133 AT
chrV 449134 449134 C
chrV 449135 449135 G
chrV 449137 449137 CG
chrV 449140 449140 C
chrV 449141 449141 A
chrV 449142 449142 C
chrV 449143 449143 C
chrV 449144 449144 AG
chrV 449145 449145 T
chrV 449146 449146 AT
chrV 449147 449147 A
chrV 449150 449150 AT
chrV 449151 449151 T
chrV 449152 449152 A
chrV 449153 449153 AT
chrV 449154 449154 T
chrV 449155 449155 C
chrV 449156 449156 C
chrV 449159 449159 AG
chrV 449160 449160 CG
chrV 449161 449161 ACGT
chrV 449162 449162 AT
chrV 449164 449164 AT
chrV 449165 449165 AT
chrV 449166 449166 T
chrV 449169 449169 T
chrV 449170 449170 G
chrV 449194 449194 AT
chrV 449195 449195 AT
chrV 449202 449202 T
chrV 449207 449207 ACGT
chrV 449208 449208 AT
chrV 449210 449210 CG
chrV 449212 449212 CG
chrV 449213 449213 AT
chrV 449214 449214 A
chrV 449215 449215 CG
chrV 449227 449227 T
chrV 449237 449237 AT
chrV 449238 449238 AT
chrV 449240 449240 CG
chrV 449243 449243 CG
chrV 449256 449256 A
chrV 449261 449261 C
chrV 449264 449264 T
chrV 449270 449270 T
chrV 449274 449274 CG
chrV 449277 449277 CG
chrV 449278 449278 AT
chrV 449283 449283 CG
chrV 449299 449299 A
chrV 449300 449300 C
chrV 449301 449301 A
chrV 449306 449306 CG
chrV 449308 449308 CG
chrV 449310 449310 AT
chrV 449313 449313 C
chrV 449318 449318 GT
chrV 449319 449319 AT
chrV 449320 449320 T
chrV 449321 449321 ACGT
chrV 449322 449322 ACGT
chrV 449323 449323 ACGT
chrV 449324 449324 AGT
chrV 449325 449325 CGT
chrV 449326 449326 ACG
chrV 449327 449327 AT
chrV 449328 449328 ACT
chrV 449329 449329 CG
chrV 449336 449336 G
chrV 449341 449341 T
chrV 449342 449342 A
chrV 449345 449345 G
chrV 449355 449355 A
chrV 449358 449358 G
chrV 449363 449363 T
chrV 449376 449376 C
chrV 449379 449379 G
chrV 449381 449381 A
chrV 449382 449382 GT
chrV 449383 449383 C
chrV 449392 449392 AT
chrV 449404 449404 CG
chrV 449405 449405 A
chrV 449406 449406 AT
chrV 449407 449407 G
chrV 449409 449409 CG
chrV 449411 449411 A
chrV 449412 449412 AC
chrV 449417 449417 A
chrV 449424 449424 T
chrV 449425 449425 A
chrV 449433 449433 C
chrV 449434 449434 A
chrV 449435 449435 CT
chrV 449436 449436 C
chrV 449437 449437 G
chrV 449449 449449 C
chrV 449450 449450 A
chrV 449458 449458 G
chrV 449460 449460 ACT
chrV 449472 449472 AT
chrV 449474 449474 C
chrV 449475 449475 GT
chrV 449476 449476 T
chrV 449479 449479 CG
chrV 449499 449499 AT
chrV 449507 449507 A
chrV 449512 449512 CG
chrV 449513 449513 C
chrV 449514 449514 AT
chrV 449516 449516 A
chrV 449520 449520 CG
chrV 449521 449521 G
chrV 449522 449522 ACG
chrV 449525 449525 T
chrV 449526 449526 G
chrV 449532 449532 T
chrV 449538 449538 ACGT
chrV 449542 449542 A
chrV 449556 449556 CG
chrV 449557 449557 AGT
chrV 449558 449558 C
chrV 449559 449559 A
chrV 449560 449560 G
chrV 449561 449561 A
chrV 449562 449562 T
chrV 449563 449563 G
chrV 449564 449564 C
chrV 449565 449565 G
chrV 449566 449566 T
chrV 449567 449567 G
chrV 449568 449568 G
chrV 449577 449577 ACGT
chrV 449578 449578 CG
chrV 449579 449579 A
chrV 449584 449584 AT
chrV 449585 449585 ACT
chrV 449586 449586 AT
chrV 449588 449588 A
chrV 449608 449608 AT
chrV 449609 449609 CG
chrV 449613 449613 G
chrV 449616 449616 C
chrV 449623 449623 AGT
chrV 449624 449624 G
chrV 449625 449625 C
chrV 449627 449627 AC
chrV 449628 449628 AT
chrV 449629 449629 AGT
chrV 449630 449630 T
chrV 449631 449631 ACT
chrV 449632 449632 ACGT
chrV 449633 449633 ACGT
chrV 449634 449634 ACT
chrV 449635 449635 ACGT
chrV 449636 449636 CT
chrV 449637 449637 ACT
chrV 449639 449639 T
chrV 469447 469447 T
chrV 469448 469448 ACT
chrV 469449 469449 G
chrV 469451 469451 GT
chrV 469452 469452 A
chrV 469453 469453 GT
chrV 469454 469454 CT
chrV 469455 469455 CG
chrV 469456 469456 A
chrV 469530 469530 CG
chrV 469531 469531 AT
chrV 469532 469532 CG
chrV 469533 469533 AT
chrV 469534 469534 A
chrV 469535 469535 A
chrV 469536 469536 AT
chrV 469537 469537 AGT
chrV 469538 469538 ACGT
chrV 469539 469539 ACGT
chrV 469540 469540 CGT
chrV 469541 469541 CG
chrV 469542 469542 G
chrV 469543 469543 T
chrV 469544 469544 A
chrV 487319 487319 T
chrV 487320 487320 AC
chrV 487321 487321 CT
chrV 487322 487322 A
chrV 487323 487323 T
chrV 487324 487324 C
chrV 487325 487325 AT
chrV 487326 487326 ACT
chrV 487327 487327 C
chrV 487328 487328 GT
chrV 487329 487329 AC
chrV 487330 487330 T
chrV 487336 487336 C
chrV 487338 487338 G
chrV 487369 487369 G
chrV 487371 487371 A
chrV 487396 487396 CG
chrV 487403 487403 ACG
chrV 487404 487404 ACGT
chrV 487405 487405 CG
chrV 487406 487406 ACGT
chrV 487408 487408 ACGT
chrV 487409 487409 A
chrV 487410 487410 AT
chrV 487411 487411 ACG
chrV 487412 487412 T
chrV 487821 487821 T
chrV 487824 487824 AC
chrV 487825 487825 ACT
chrV 487826 487826 CT
chrV 487827 487827 ACG
chrV 487828 487828 ACG
chrV 487829 487829 CGT
chrV 487830 487830 CGT
chrV 487831 487831 ACG
chrV 487832 487832 CGT
chrV 487833 487833 ACT
chrV 487841 487841 G
chrV 487844 487844 G
chrV 487846 487846 G
chrV 487848 487848 C
chrV 487853 487853 AC
chrV 487854 487854 C
chrV 487855 487855 A
chrV 487871 487871 G
chrV 487876 487876 T
chrV 487877 487877 A
chrV 487880 487880 CG
chrV 487884 487884 A
chrV 487890 487890 A
chrV 487893 487893 CG
chrV 487896 487896 C
chrV 487897 487897 A
chrV 487898 487898 AT
chrV 487911 487911 C
chrV 487914 487914 G
chrV 487916 487916 A
chrV 487917 487917 GT
chrV 487918 487918 C
chrV 487927 487927 AT
chrV 487939 487939 CG
chrV 487940 487940 A
chrV 487941 487941 AT
chrV 487942 487942 G
chrV 487944 487944 CG
chrV 487946 487946 A
chrV 487947 487947 AC
chrV 487952 487952 A
chrV 487959 487959 T
chrV 487960 487960 A
chrV 487968 487968 C
chrV 487969 487969 A
chrV 487970 487970 CT
chrV 487971 487971 C
chrV 487972 487972 G
chrV 487984 487984 C
chrV 487985 487985 A
chrV 487993 487993 G
chrV 487995 487995 ACT
chrV 488007 488007 AT
chrV 488009 488009 C
chrV 488010 488010 GT
chrV 488011 488011 T
chrV 488014 488014 CG
chrV 488034 488034 AT
chrV 488042 488042 A
chrV 488047 488047 CG
chrV 488048 488048 C
chrV 488049 488049 AT
chrV 488055 488055 CG
chrV 488057 488057 CG
chrV 488060 488060 T
chrV 488061 488061 G
chrV 488067 488067 T
chrV 488073 488073 ACGT
chrV 488077 488077 A
chrV 488089 488089 C
chrV 488091 488091 CG
chrV 488092 488092 AT
chrV 488094 488094 A
chrV 488095 488095 G
chrV 488096 488096 A
chrV 488097 488097 T
chrV 488098 488098 G
chrV 488112 488112 ACGT
chrV 488113 488113 A
chrV 488114 488114 A
chrV 488119 488119 AT
chrV 488120 488120 ACT
chrV 488121 488121 A
chrV 488123 488123 A
chrV 488143 488143 AT
chrV 488144 488144 CG
chrV 488148 488148 G
chrV 488151 488151 CG
chrV 488152 488152 AT
chrV 488157 488157 C
chrV 488158 488158 AGT
chrV 488159 488159 G
chrV 488160 488160 C
chrV 488162 488162 AC
chrV 488163 488163 AT
chrV 488164 488164 AT
chrV 488166 488166 ACGT
chrV 488167 488167 ACGT
chrV 488168 488168 ACGT
chrV 488169 488169 ACG
chrV 488170 488170 ACGT
chrV 488171 488171 AT
chrV 488172 488172 AGT
chrV 488173 488173 A
chrV 488174 488174 AT
chrV 490209 490209 T
chrV 490210 490210 C
chrV 490211 490211 A
chrV 490215 490215 G
chrV 490216 490216 G
chrV 490217 490217 T
chrV 490222 490222 G
chrV 490223 490223 T
chrV 490237 490237 A
chrV 490243 490243 A
chrV 490249 490249 G
chrV 490255 490255 G
chrV 490261 490261 G
chrV 490267 490267 G
chrV 490273 490273 A
chrV 492342 492342 T
chrV 492347 492347 A
chrV 492350 492350 A
chrV 492351 492351 T
chrV 492368 492368 C
chrV 492382 492382 C
chrV 492425 492425 CG
chrV 492427 492427 AT
chrV 492429 492429 CT
chrV 492430 492430 T
chrV 492431 492431 AT
chrV 492432 492432 AC
chrV 492433 492433 AC
chrV 492434 492434 AGT
chrV 492435 492435 CGT
chrV 492436 492436 ACT
chrV 492437 492437 ACG
chrV 492438 492438 ACT
chrV 492443 492443 T
chrV 492444 492444 A
chrV 492446 492446 C
chrV 492456 492456 A
chrV 492464 492464 T
chrV 492466 492466 T
chrV 492467 492467 C
chrV 492468 492468 G
chrV 492470 492470 G
chrV 492471 492471 T
chrV 492473 492473 T
chrV 492475 492475 C
chrV 492483 492483 T
chrV 492485 492485 CG
chrV 492486 492486 T
chrV 492488 492488 C
chrV 492489 492489 C
chrV 492490 492490 CG
chrV 492492 492492 G
chrV 492493 492493 T
chrV 492494 492494 CGT
chrV 492495 492495 C
chrV 492497 492497 A
chrV 492499 492499 A
chrV 492500 492500 CT
chrV 492502 492502 A
chrV 492503 492503 T
chrV 492508 492508 AT
chrV 492511 492511 G
chrV 492517 492517 C
chrV 492518 492518 AT
chrV 492524 492524 ACGT
chrV 492534 492534 CG
chrV 492537 492537 CG
chrV 492538 492538 G
chrV 492539 492539 CG
chrV 492541 492541 T
chrV 492545 492545 A
chrV 492546 492546 GT
chrV 492547 492547 CG
chrV 492548 492548 A
chrV 492551 492551 C
chrV 492559 492559 C
chrV 492563 492563 CGT
chrV 492565 492565 C
chrV 492566 492566 CG
chrV 492567 492567 AC
chrV 492568 492568 GT
chrV 492573 492573 GT
chrV 492574 492574 AT
chrV 492575 492575 CG
chrV 492576 492576 A
chrV 492577 492577 AT
chrV 492578 492578 CG
chrV 492580 492580 G
chrV 492583 492583 T
chrV 492586 492586 CG
chrV 492587 492587 T
chrV 492589 492589 AT
chrV 492590 492590 CG
chrV 492591 492591 AT
chrV 492594 492594 A
chrV 492597 492597 A
chrV 492600 492600 AT
chrV 492608 492608 ACT
chrV 492611 492611 AT
chrV 492617 492617 C
chrV 492621 492621 T
chrV 492622 492622 C
chrV 492623 492623 CG
chrV 492627 492627 T
chrV 492632 492632 AT
chrV 492635 492635 G
chrV 492638 492638 CG
chrV 492639 492639 CG
chrV 492641 492641 T
chrV 492642 492642 AT
chrV 492643 492643 CG
chrV 492646 492646 CG
chrV 492647 492647 T
chrV 492648 492648 AT
chrV 492649 492649 AT
chrV 492650 492650 CT
chrV 492651 492651 CT
chrV 492655 492655 T
chrV 492656 492656 G
chrV 492661 492661 AT
chrV 492664 492664 CG
chrV 492668 492668 CGT
chrV 492671 492671 T
chrV 492677 492677 AT
chrV 492690 492690 A
chrV 492691 492691 C
chrV 492692 492692 ACG
chrV 492695 492695 A
chrV 492696 492696 CG
chrV 492697 492697 AT
chrV 492698 492698 AT
chrV 492701 492701 T
chrV 492702 492702 T
chrV 492703 492703 C
chrV 492705 492705 A
chrV 492706 492706 T
chrV 492707 492707 A
chrV 492708 492708 C
chrV 492710 492710 A
chrV 492718 492718 T
chrV 492719 492719 C
chrV 492722 492722 G
chrV 492725 492725 CT
chrV 492733 492733 T
chrV 492735 492735 T
chrV 492736 492736 T
chrV 492745 492745 C
chrV 492746 492746 G
chrV 492747 492747 CG
chrV 492748 492748 C
chrV 492749 492749 G
chrV 492751 492751 AT
chrV 492752 492752 C
chrV 492755 492755 C
chrV 492756 492756 A
chrV 492758 492758 A
chrV 492759 492759 T
chrV 492760 492760 C
chrV 492761 492761 ACT
chrV 492762 492762 T
chrV 492763 492763 CG
chrV 492764 492764 A
chrV 492765 492765 C
chrV 492766 492766 AT
chrV 492768 492768 A
chrV 492770 492770 C
chrV 492778 492778 G
chrV 492780 492780 AT
chrV 492781 492781 ACG
chrV 492782 492782 ACGT
chrV 492783 492783 A
chrV 492784 492784 CG
chrV 492786 492786 CG
chrV 492787 492787 G
chrV 492788 492788 C
chrV 492789 492789 CG
chrV 492790 492790 C
chrV 492791 492791 G
chrV 492792 492792 CG
chrV 492793 492793 G
chrV 492795 492795 GT
chrV 492796 492796 C
chrV 492797 492797 AT
chrV 492798 492798 CG
chrV 492799 492799 AT
chrV 492800 492800 ACGT
chrV 492801 492801 AT
chrV 492803 492803 C
chrV 492804 492804 A
chrV 492805 492805 G
chrV 492806 492806 C
chrV 492809 492809 G
chrV 492810 492810 AT
chrV 492811 492811 A
chrV 492812 492812 CG
chrV 492817 492817 T
chrV 492818 492818 A
chrV 492822 492822 CG
chrV 492823 492823 C
chrV 492829 492829 T
chrV 492834 492834 ACGT
chrV 492835 492835 ACGT
chrV 492836 492836 ACGT
chrV 492837 492837 ACGT
chrV 492838 492838 ACGT
chrV 492839 492839 ACGT
chrV 492840 492840 G
chrV 492841 492841 G
chrV 492846 492846 T
chrV 492874 492874 AT
chrV 492886 492886 AT
chrV 492910 492910 AT
chrV 492913 492913 G
chrV 492914 492914 T
chrV 492916 492916 CG
chrV 492919 492919 AT
chrV 492985 492985 CG
chrV 492987 492987 AT
chrV 492997 492997 C
chrV 493000 493000 CT
chrV 493003 493003 G
chrV 493018 493018 CG
chrV 493075 493075 A
chrV 493079 493079 G
chrV 493081 493081 G
chrV 493087 493087 CG
chrV 493088 493088 A
chrV 493104 493104 CG
chrV 493105 493105 CG
chrV 493114 493114 AT
chrV 493122 493122 A
chrV 493126 493126 T
chrV 493129 493129 A
chrV 493135 493135 CG
chrV 493140 493140 CG
chrV 493141 493141 CG
chrV 493144 493144 AT
chrV 493159 493159 T
chrV 493180 493180 CG
chrV 493207 493207 AT
chrV 493210 493210 CG
chrV 493225 493225 CG
chrV 493228 493228 CG
chrV 493264 493264 CG
chrV 493267 493267 CG
chrV 493273 493273 T
chrV 493282 493282 CG
chrV 493291 493291 ACGT
chrV 493297 493297 AT
chrV 493402 493402 CG
chrV 493408 493408 AT
chrV 493415 493415 CG
chrV 493438 493438 A
chrV 493461 493461 G
chrV 493464 493464 A
chrV 493492 493492 AT
chrV 493495 493495 AT
chrV 493504 493504 A
chrV 493509 493509 A
chrV 493564 493564 A
chrV 493566 493566 C
chrV 493572 493572 AT
chrV 493579 493579 ACG
chrV 493580 493580 T
chrV 493591 493591 CG
chrV 493600 493600 AT
chrV 493609 493609 T
chrV 493610 493610 T
chrV 493621 493621 AT
chrV 493624 493624 AT
chrV 493638 493638 AT
chrV 493647 493647 AT
chrV 493651 493651 C
chrV 493654 493654 AT
chrV 493657 493657 C
chrV 493660 493660 G
chrV 493663 493663 T
chrV 493675 493675 CG
chrV 493692 493692 T
chrV 493699 493699 CG
chrV 493708 493708 C
chrV 493711 493711 CG
chrV 493714 493714 T
chrV 493720 493720 ACG
chrV 493726 493726 AT
chrV 493728 493728 CG
chrV 493729 493729 AT
chrV 493735 493735 G
chrV 493738 493738 ACGT
chrV 493744 493744 AT
chrV 493746 493746 CG
chrV 493806 493806 CG
chrV 493810 493810 C
chrV 493812 493812 A
chrV 493822 493822 C
chrV 493828 493828 AT
chrV 493831 493831 AT
chrV 493834 493834 AT
chrV 493840 493840 CG
chrV 493843 493843 G
chrV 493849 493849 A
chrV 493855 493855 A
chrV 493858 493858 T
chrV 493864 493864 C
chrV 493873 493873 G
chrV 493876 493876 T
chrV 493878 493878 C
chrV 493897 493897 CG
chrV 493908 493908 CG
chrV 493912 493912 CG
chrV 493913 493913 AT
chrV 493918 493918 AT
chrV 493923 493923 CG
chrV 493957 493957 T
chrV 493960 493960 A
chrV 493975 493975 A
chrV 493982 493982 AT
chrV 493984 493984 C
chrV 493990 493990 T
chrV 493991 493991 C
chrV 494001 494001 G
chrV 494002 494002 CG
chrV 494005 494005 T
chrV 494016 494016 A
chrV 494017 494017 A
chrV 494046 494046 AT
chrV 494059 494059 AT
chrV 494062 494062 A
chrV 494103 494103 CG
chrV 494117 494117 G
chrV 494140 494140 CG
chrV 494143 494143 CG
chrV 494149 494149 AT
chrV 494178 494178 AT
chrV 494188 494188 A
chrV 494197 494197 CG
chrV 494203 494203 G
chrV 494212 494212 C
chrV 494236 494236 T
chrV 494240 494240 C
chrV 494249 494249 AT
chrV 494254 494254 CG
chrV 494269 494269 CG
chrV 494284 494284 AT
chrV 494312 494312 AT
chrV 494313 494313 CG
chrV 494329 494329 AT
chrV 494335 494335 AT
chrV 494336 494336 A
chrV 494341 494341 T
chrV 494347 494347 G
chrV 494368 494368 T
chrV 494370 494370 CG
chrV 494383 494383 C
chrV 494427 494427 AT
chrV 494431 494431 A
chrV 494434 494434 A
chrV 494437 494437 CG
chrV 494468 494468 CG
chrV 494485 494485 G
chrV 494531 494531 T
chrV 494548 494548 G
chrV 494556 494556 C
chrV 494596 494596 AT
chrV 494600 494600 CG
chrV 494608 494608 G
chrV 494654 494654 CG
chrV 494662 494662 CG
chrV 494671 494671 AT
chrV 494677 494677 C
chrV 494683 494683 AT
chrV 494685 494685 CG
chrV 494689 494689 AT
chrV 494697 494697 T
chrV 494717 494717 CG
chrV 494725 494725 AT
chrV 494731 494731 CG
chrV 494740 494740 AT
chrV 494743 494743 AT
chrV 494761 494761 AT
chrV 494768 494768 AT
chrV 494769 494769 AT
chrV 494773 494773 AT
chrV 494800 494800 A
chrV 494827 494827 CG
chrV 494829 494829 CG
chrV 494832 494832 C
chrV 494839 494839 T
chrV 494848 494848 G
chrV 494857 494857 AT
chrV 494878 494878 G
chrV 494885 494885 A
chrV 494902 494902 G
chrV 494905 494905 G
chrV 494956 494956 AT
chrV 494958 494958 AT
chrV 495000 495000 AT
chrV 495003 495003 AT
chrV 495010 495010 AT
chrV 495023 495023 T
chrV 495054 495054 AT
chrV 495059 495059 AT
chrV 495077 495077 AT
chrV 495079 495079 AT
chrV 495093 495093 AT
chrV 495124 495124 AT
chrV 495133 495133 CG
chrV 495138 495138 CG
chrV 495144 495144 T
chrV 495157 495157 A
chrV 495175 495175 AT
chrV 495180 495180 CG
chrV 495185 495185 AT
chrV 495190 495190 AT
chrV 495195 495195 T
chrV 495197 495197 G
chrV 495202 495202 T
chrV 495226 495226 CG
chrV 495272 495272 CG
chrV 495285 495285 AT
chrV 495292 495292 CG
chrV 495295 495295 AT
chrV 495298 495298 CG
chrV 495304 495304 A
chrV 495309 495309 AT
chrV 495316 495316 T
chrV 495324 495324 A
chrV 495336 495336 CG
chrV 495342 495342 CG
chrV 495370 495370 AT
chrV 495445 495445 CG
chrV 495499 495499 AT
chrV 495550 495550 AT
chrV 495664 495664 CG
chrV 495668 495668 T
chrV 495669 495669 G
chrV 495744 495744 AT
chrV 495802 495802 ACGT
chrV 495805 495805 AT
chrV 495834 495834 AT
chrV 495862 495862 T
chrV 495863 495863 GT
chrV 495864 495864 T
chrV 495865 495865 T
chrV 495873 495873 A
chrV 495874 495874 AC
chrV 495875 495875 ACGT
chrV 495876 495876 T
chrV 495879 495879 C
chrV 495931 495931 AT
chrV 495949 495949 AT
chrV 495955 495955 CG
chrV 495961 495961 CG
chrV 495976 495976 CG
chrV 495982 495982 T
chrV 496015 496015 CG
chrV 496033 496033 C
chrV 496081 496081 ACGT
chrV 496227 496227 CG
chrV 496239 496239 AT
chrV 496293 496293 A
chrV 496295 496295 T
chrV 496300 496300 G
chrV 496301 496301 AG
chrV 496305 496305 T
chrV 496315 496315 CG
chrV 496348 496348 CG
chrV 496364 496364 AT
chrV 496373 496373 CG
chrV 496405 496405 AT
chrV 496418 496418 CG
chrV 496449 496449 CG
chrV 496450 496450 C
chrV 496459 496459 CG
chrV 496480 496480 AT
chrV 496584 496584 AT
chrV 496676 496676 C
chrV 496705 496705 CG
chrV 496744 496744 AT
chrV 496767 496767 T
chrV 496786 496786 CG
chrV 496792 496792 CG
chrV 496795 496795 CG
chrV 496812 496812 CG
chrV 496823 496823 G
chrV 496835 496835 T
chrV 496841 496841 C
chrV 496905 496905 A
chrV 497000 497000 AT
chrV 497007 497007 G
chrV 497015 497015 G
chrV 497018 497018 T
chrV 497034 497034 ACT
chrV 497057 497057 AT
chrV 497134 497134 A
chrV 497146 497146 C
chrV 497162 497162 G
chrV 497165 497165 C
chrV 497189 497189 CG
chrV 497195 497195 AT
chrV 497201 497201 AT
chrV 497217 497217 CG
chrV 497242 497242 AT
chrV 497260 497260 C
chrV 497263 497263 C
chrV 497288 497288 T
chrV 497297 497297 A
chrV 497309 497309 T
chrV 497354 497354 G
chrV 497356 497356 T
chrV 497360 497360 G
chrV 497387 497387 T
chrV 497399 497399 A
chrV 497404 497404 A
chrV 497438 497438 AT
chrV 497458 497458 CG
chrV 497492 497492 T
chrV 497493 497493 CG
chrV 497495 497495 T
chrV 497496 497496 G
chrV 497514 497514 G
chrV 497529 497529 T
chrV 497543 497543 A
chrV 497558 497558 A
chrV 497565 497565 AT
chrV 497580 497580 AT
chrV 497585 497585 CG
chrV 497615 497615 C
chrV 497651 497651 T
chrV 497744 497744 AT
chrV 497808 497808 CG
chrV 497826 497826 AT
chrV 497868 497868 T
chrV 497874 497874 T
chrV 497876 497876 T
chrV 497888 497888 AT
chrV 497890 497890 AT
chrV 497891 497891 AT
chrV 497892 497892 AT
chrV 497897 497897 C
chrV 497898 497898 CT
chrV 497899 497899 G
chrV 497905 497905 T
chrV 497916 497916 A
chrV 497924 497924 AT
chrV 497925 497925 AT
chrV 497984 497984 A
chrV 497993 497993 CG
chrV 497997 497997 CG
chrV 498004 498004 CG
chrV 498005 498005 AT
chrV 498006 498006 G
chrV 498024 498024 G
chrV 498039 498039 G
chrV 498043 498043 AC
chrV 498044 498044 T
chrV 498045 498045 G
chrV 498053 498053 T
chrV 498072 498072 GT
chrV 498073 498073 C
chrV 498078 498078 AG
chrV 498079 498079 ACG
chrV 498080 498080 CG
chrV 498081 498081 AGT
chrV 498082 498082 AGT
chrV 498083 498083 CGT
chrV 498089 498089 AT
chrV 498092 498092 ACGT
chrV 498093 498093 CG
chrV 498094 498094 AT
chrV 498096 498096 A
chrV 498097 498097 AT
chrV 498098 498098 AT
chrV 498100 498100 CGT
chrV 498101 498101 GT
chrV 498103 498103 AG
chrV 498104 498104 T
chrV 498105 498105 AC
chrV 498106 498106 G
chrV 498107 498107 G
chrV 498109 498109 C
chrV 498113 498113 C
chrV 498114 498114 G
chrV 498115 498115 T
chrV 498116 498116 A
chrV 498117 498117 AT
chrV 498122 498122 AT
chrV 498123 498123 GT
chrV 498125 498125 CG
chrV 498126 498126 AT
chrV 498128 498128 C
chrV 498129 498129 A
chrV 498130 498130 CG
chrV 498131 498131 AC
chrV 498132 498132 GT
chrV 498133 498133 G
chrV 498134 498134 G
chrV 498137 498137 GT
chrV 498138 498138 AC
chrV 498139 498139 GT
chrV 498140 498140 AC
chrV 498141 498141 CGT
chrV 498143 498143 AC
chrV 498144 498144 T
chrV 498145 498145 A
chrV 498146 498146 CG
chrV 498147 498147 CGT
chrV 498148 498148 AT
chrV 498149 498149 AT
chrV 498151 498151 G
chrV 498152 498152 C
chrV 498153 498153 G
chrV 498154 498154 GT
chrV 498155 498155 CGT
chrV 498156 498156 ACGT
chrV 498157 498157 CGT
chrV 498158 498158 CGT
chrV 498160 498160 GT
chrV 498161 498161 C
chrV 498162 498162 G
chrV 498163 498163 T
chrV 498164 498164 AT
chrV 498165 498165 ACGT
chrV 498166 498166 AT
chrV 498168 498168 CGT
chrV 498169 498169 AT
chrV 498170 498170 CGT
chrV 498171 498171 G
chrV 498172 498172 AT
chrV 498173 498173 CG
chrV 498174 498174 AT
chrV 498175 498175 AT
chrV 498176 498176 A
chrV 498177 498177 A
chrV 498178 498178 ACGT
chrV 498179 498179 CT
chrV 498180 498180 ACT
chrV 498181 498181 C
chrV 498182 498182 CG
chrV 498183 498183 C
chrV 498184 498184 ACGT
chrV 498185 498185 ACGT
chrV 498186 498186 ACGT
chrV 498187 498187 ACT
chrV 498188 498188 A
chrV 498190 498190 G
chrV 498192 498192 T
chrV 498193 498193 T
chrV 498194 498194 ACGT
chrV 498195 498195 AT
chrV 498196 498196 CGT
chrV 498197 498197 T
chrV 498199 498199 ACGT
chrV 498200 498200 ACG
chrV 498201 498201 AT
chrV 498203 498203 AT
chrV 498206 498206 AGT
chrV 498207 498207 ACG
chrV 498208 498208 AGT
chrV 498209 498209 A
chrV 498211 498211 CG
chrV 498212 498212 CG
chrV 498214 498214 T
chrV 498216 498216 G
chrV 498217 498217 AT
chrV 498218 498218 T
chrV 498219 498219 ACT
chrV 498220 498220 CG
chrV 498221 498221 A
chrV 498222 498222 C
chrV 498223 498223 G
chrV 498224 498224 T
chrV 498225 498225 A
chrV 498226 498226 CG
chrV 498228 498228 CG
chrV 498229 498229 CG
chrV 498230 498230 AG
chrV 498233 498233 AT
chrV 498234 498234 C
chrV 498235 498235 G
chrV 498237 498237 C
chrV 498240 498240 C
chrV 498241 498241 A
chrV 498242 498242 C
chrV 498243 498243 C
chrV 498244 498244 AG
chrV 498245 498245 T
chrV 498246 498246 AT
chrV 498247 498247 A
chrV 498250 498250 A
chrV 498251 498251 T
chrV 498252 498252 A
chrV 498253 498253 AT
chrV 498254 498254 T
chrV 498255 498255 C
chrV 498256 498256 C
chrV 498259 498259 AG
chrV 498260 498260 CG
chrV 498261 498261 ACGT
chrV 498262 498262 AT
chrV 498264 498264 AT
chrV 498265 498265 AT
chrV 498266 498266 T
chrV 498267 498267 A
chrV 498269 498269 T
chrV 498270 498270 G
chrV 498273 498273 T
chrV 498278 498278 CG
chrV 498279 498279 GT
chrV 498280 498280 T
chrV 498283 498283 T
chrV 498289 498289 T
chrV 498290 498290 T
chrV 498293 498293 A
chrV 498294 498294 AT
chrV 498295 498295 AT
chrV 498296 498296 C
chrV 498298 498298 A
chrV 498299 498299 T
chrV 498303 498303 A
chrV 498306 498306 T
chrV 498307 498307 ACGT
chrV 498308 498308 AT
chrV 498310 498310 G
chrV 498312 498312 AT
chrV 498313 498313 ACT
chrV 498318 498318 A
chrV 498321 498321 T
chrV 498323 498323 T
chrV 498324 498324 AT
chrV 498333 498333 C
chrV 498334 498334 G
chrV 498335 498335 CG
chrV 498336 498336 C
chrV 498337 498337 G
chrV 498339 498339 AT
chrV 498340 498340 C
chrV 498343 498343 C
chrV 498344 498344 A
chrV 498346 498346 A
chrV 498347 498347 T
chrV 498348 498348 C
chrV 498349 498349 ACT
chrV 498350 498350 T
chrV 498351 498351 CG
chrV 498352 498352 A
chrV 498353 498353 C
chrV 498354 498354 AT
chrV 498356 498356 A
chrV 498358 498358 C
chrV 498366 498366 G
chrV 498368 498368 AT
chrV 498369 498369 ACG
chrV 498370 498370 ACGT
chrV 498371 498371 A
chrV 498372 498372 CG
chrV 498374 498374 CG
chrV 498375 498375 AG
chrV 498376 498376 CG
chrV 498377 498377 CGT
chrV 498378 498378 C
chrV 498379 498379 G
chrV 498380 498380 CG
chrV 498381 498381 G
chrV 498383 498383 GT
chrV 498384 498384 C
chrV 498385 498385 AT
chrV 498386 498386 CG
chrV 498387 498387 AT
chrV 498388 498388 ACGT
chrV 498389 498389 AT
chrV 498391 498391 C
chrV 498394 498394 C
chrV 498397 498397 G
chrV 498398 498398 AT
chrV 498399 498399 A
chrV 498400 498400 CG
chrV 498405 498405 T
chrV 498406 498406 A
chrV 498410 498410 CG
chrV 498411 498411 C
chrV 498417 498417 T
chrV 498419 498419 CT
chrV 498420 498420 T
chrV 498421 498421 C
chrV 498422 498422 ACGT
chrV 498423 498423 ACGT
chrV 498424 498424 ACGT
chrV 498425 498425 ACGT
chrV 498426 498426 ACG
chrV 498427 498427 ACT
chrV 498428 498428 ACGT
chrV 498429 498429 ACGT
chrV 498430 498430 ACGT
chrV 498431 498431 G
chrV 498432 498432 G
chrV 498434 498434 A
chrV 498439 498439 G
chrV 498442 498442 T
chrV 498445 498445 CG
chrV 498452 498452 G
chrV 498455 498455 C
chrV 498457 498457 G
chrV 498460 498460 T
chrV 498463 498463 C
chrV 498464 498464 G
chrV 498466 498466 A
chrV 498467 498467 G
chrV 498469 498469 CG
chrV 498470 498470 AT
chrV 498471 498471 AT
chrV 498472 498472 AT
chrV 498473 498473 AT
chrV 498483 498483 AT
chrV 498487 498487 CG
chrV 498488 498488 AT
chrV 498491 498491 CG
chrV 498493 498493 CG
chrV 498494 498494 T
chrV 498496 498496 CG
chrV 498498 498498 CG
chrV 498501 498501 AT
chrV 498502 498502 AT
chrV 498504 498504 A
chrV 498507 498507 G
chrV 498509 498509 AT
chrV 498511 498511 ACGT
chrV 498512 498512 ACGT
chrV 498513 498513 ACGT
chrV 498514 498514 CG
chrV 498515 498515 AT
chrV 498516 498516 AGT
chrV 498517 498517 CGT
chrV 498518 498518 A
chrV 545649 545649 A
chrV 545652 545652 A
chrV 545661 545661 A
chrV 545698 545698 G
chrV 545700 545700 C
chrV 545973 545973 A
chrV 545976 545976 T
chrV 546012 546012 A
chrV 546024 546024 C
chrV 546027 546027 C
chrV 551274 551274 AC
chrV 551275 551275 AC
chrV 551276 551276 AG
chrV 551277 551277 C
chrV 551279 551279 T
chrV 551280 551280 G
chrV 551281 551281 GT
chrV 551282 551282 GT
chrV 551283 551283 T
chrV 551284 551284 AG
chrV 551359 551359 AT
chrV 551360 551360 ACT
chrV 551361 551361 ACGT
chrV 551362 551362 ACGT
chrV 551363 551363 AT
chrV 551364 551364 ACT
chrV 551365 551365 AT
chrV 551366 551366 G
chrV 566701 566701 T
chrV 566709 566709 T
chrV 566710 566710 A
chrV 566712 566712 A
chrV 566722 566722 T
chrV 566725 566725 A
chrV 566726 566726 C
chrV 566732 566732 G
chrV 566733 566733 A
chrV 566739 566739 GT
chrV 566741 566741 AT
chrV 566743 566743 G
chrV 566753 566753 CG
chrV 566758 566758 T
chrV 566759 566759 T
chrV 566760 566760 AT
chrV 566762 566762 C
chrV 566766 566766 C
chrV 566771 566771 C
chrV 566784 566784 G
chrV 566791 566791 CG
chrV 566795 566795 CG
chrV 566798 566798 T
chrV 566799 566799 CG
chrV 566800 566800 AT
chrV 566801 566801 AT
chrV 566805 566805 C
chrV 566819 566819 CG
chrV 566853 566853 AT
chrV 566856 566856 AT
chrV 566865 566865 CG
chrV 566868 566868 AT
chrV 566871 566871 AT
chrV 566873 566873 CG
chrV 566875 566875 AT
chrV 566878 566878 AT
chrV 566911 566911 G
chrV 566924 566924 T
chrV 566930 566930 AT
chrV 566933 566933 AT
chrV 568971 568971 A
chrV 568981 568981 T
chrV 568983 568983 T
chrV 568985 568985 A
chrV 568992 568992 C
chrV 568998 568998 A
chrV 568999 568999 T
chrV 569002 569002 A
chrV 569012 569012 T
chrV 569014 569014 T
chrV 569023 569023 CG
chrV 569452 569452 T
chrV 569453 569453 AC
chrV 569454 569454 T
chrV 569470 569470 A
chrV 569471 569471 AC
chrV 569473 569473 G
chrV 569475 569475 G
chrV 569476 569476 AT
chrV 569477 569477 A
chrV 569482 569482 G
chrV 569494 569494 CG
chrV 569495 569495 A
chrV 569496 569496 A
chrV 569498 569498 C
chrV 569499 569499 G
chrV 569502 569502 C
chrV 569503 569503 A
chrV 569504 569504 AT
chrV 569509 569509 AT
chrV 569510 569510 A
chrV 569512 569512 T
chrV 569518 569518 C
chrV 569519 569519 T
chrV 569524 569524 G
chrV 569526 569526 AT
chrV 569538 569538 G
chrV 569539 569539 C
chrV 569540 569540 A
chrV 569543 569543 AT
chrV 569544 569544 AT
chrV 569545 569545 A
chrV 569546 569546 C
chrV 569549 569549 AT
chrV 569550 569550 AT
chrV 569551 569551 AT
chrV 569562 569562 AT
chrV 569565 569565 A
chrV 569575 569575 C
chrV 569588 569588 AT
chrV 569595 569595 CG
chrV 569600 569600 A
chrV 569602 569602 A
chrV 569603 569603 A
chrV 569604 569604 A
chrV 569610 569610 T
chrV 569612 569612 AT
chrV 569615 569615 CG
chrV 569619 569619 ACGT
chrV 569622 569622 C
chrV 569626 569626 A
chrV 569627 569627 AT
chrV 569628 569628 G
chrV 569630 569630 G
chrV 569631 569631 A
chrV 569651 569651 AT
chrV 569657 569657 ACGT
chrV 569658 569658 A
chrV 569662 569662 G
chrV 569663 569663 A
chrV 569669 569669 CG
chrV 569670 569670 ACGT
chrV 569671 569671 CG
chrV 569674 569674 T
chrV 569675 569675 G
chrV 569676 569676 CG
chrV 569681 569681 CG
chrV 569682 569682 A
chrV 569689 569689 T
chrV 569693 569693 T
chrV 569700 569700 AT
chrV 569706 569706 AT
chrV 569707 569707 AT
chrV 569712 569712 AT
chrV 569714 569714 C
chrV 569719 569719 CT
chrV 569724 569724 A
chrV 569725 569725 AC
chrV 569726 569726 A
chrV 569729 569729 G
chrV 569730 569730 C
chrV 569734 569734 A
chrV 569735 569735 C
chrV 569739 569739 C
chrV 569746 569746 A
chrV 569749 569749 T
chrV 569750 569750 T
chrV 569753 569753 T
chrV 569757 569757 G
chrV 569758 569758 G
chrV 569761 569761 C
chrV 569764 569764 T
chrV 569766 569766 AT
chrV 569767 569767 ACGT
chrV 569768 569768 AT
chrV 569772 569772 CGT
chrV 569773 569773 A
chrV 569777 569777 AT
chrV 569782 569782 G
chrV 569785 569785 A
chrV 569786 569786 CG
chrV 569789 569789 AT
chrV 569790 569790 CG
chrV 569798 569798 AT
chrV 569805 569805 ACG
chrV 569806 569806 AT
chrV 569809 569809 A
chrV 569810 569810 A
chrV 569811 569811 AT
chrV 569812 569812 ACG
chrV 569818 569818 CG
chrV 569821 569821 G
chrV 569825 569825 AT
chrV 569827 569827 A
chrV 569828 569828 AT
chrV 569829 569829 A
chrV 569832 569832 A
chrV 569838 569838 CG
chrV 569840 569840 A
chrV 569842 569842 A
chrV 569853 569853 C
chrV 569854 569854 A
chrV 569859 569859 T
chrV 569860 569860 AT
chrV 569862 569862 C
chrV 569863 569863 G
chrV 569864 569864 G
chrV 569869 569869 A
chrV 569870 569870 CG
chrV 569872 569872 CG
chrV 569878 569878 C
chrV 569879 569879 ACG
chrV 569880 569880 AC
chrV 569881 569881 AT
chrV 569882 569882 C
chrV 569883 569883 A
chrV 569884 569884 T
chrV 569885 569885 A
chrV 569886 569886 CG
chrV 569889 569889 CG
chrV 569890 569890 A
chrV 569891 569891 G
chrV 569893 569893 A
chrV 569896 569896 A
chrV 569897 569897 G
chrV 569898 569898 AT
chrV 569899 569899 AT
chrV 569900 569900 CG
chrV 569904 569904 T
chrV 569905 569905 G
chrV 569906 569906 G
chrV 569911 569911 T
chrV 569916 569916 G
chrV 569919 569919 G
chrV 569920 569920 A
chrV 569922 569922 AT
chrV 569933 569933 CG
chrV 569941 569941 AT
chrV 569942 569942 CG
chrV 569944 569944 A
chrV 569949 569949 AT
chrV 569950 569950 AT
chrV 569951 569951 ACG
chrV 569952 569952 C
chrV 569953 569953 T
chrV 569969 569969 AC
chrV 569973 569973 A
chrV 569974 569974 G
chrV 569976 569976 G
chrV 569982 569982 A
chrV 569987 569987 T
chrV 569993 569993 C
chrV 569994 569994 AT
chrV 569995 569995 A
chrV 569999 569999 CG
chrV 570000 570000 AT
chrV 570002 570002 CG
chrV 570003 570003 CG
chrV 570005 570005 AT
chrV 570008 570008 A
chrV 570012 570012 AT
chrV 570014 570014 AT
chrV 570017 570017 AT
chrV 570019 570019 T
chrV 570020 570020 T
chrV 570021 570021 A
chrV 570023 570023 AT
chrV 570024 570024 A
chrV 570025 570025 G
chrV 570030 570030 C
chrV 570033 570033 A
chrV 570039 570039 AT
chrV 570041 570041 AT
chrV 570042 570042 AT
chrV 570044 570044 A
chrV 570047 570047 C
chrV 570048 570048 G
chrV 570051 570051 G
chrV 570060 570060 T
chrV 570067 570067 AC
chrV 570068 570068 G
chrV 570069 570069 CG
chrV 570071 570071 A
chrV 570078 570078 CG
chrV 570081 570081 T
chrV 570082 570082 AT
chrV 570083 570083 AGT
chrV 570084 570084 A
chrV 570086 570086 CG
chrV 570087 570087 T
chrV 570091 570091 AG
chrV 570092 570092 C
chrV 570099 570099 C
chrV 570100 570100 G
chrV 570109 570109 C
chrV 570110 570110 T
chrV 570111 570111 G
chrV 570115 570115 A
chrV 570117 570117 C
chrV 570128 570128 AG
chrV 570129 570129 G
chrV 570132 570132 AT
chrV 570134 570134 CG
chrV 570140 570140 T
chrV 570142 570142 AT
chrV 570143 570143 ACG
chrV 570144 570144 A
chrV 570146 570146 CG
chrV 570147 570147 AT
chrV 570149 570149 C
chrV 570151 570151 AT
chrV 570152 570152 CG
chrV 570155 570155 A
chrV 570161 570161 C
chrV 570164 570164 C
chrV 570167 570167 G
chrV 570180 570180 T
chrV 570187 570187 AT
chrV 570190 570190 C
chrV 570191 570191 CG
chrV 570192 570192 T
chrV 570194 570194 A
chrV 570196 570196 CT
chrV 570198 570198 AT
chrV 570200 570200 AGT
chrV 570202 570202 AT
chrV 570203 570203 CG
chrV 570209 570209 ACT
chrV 570211 570211 C
chrV 570218 570218 AT
chrV 570219 570219 AT
chrV 570220 570220 CG
chrV 570226 570226 CG
chrV 570229 570229 A
chrV 570235 570235 A
chrV 570236 570236 T
chrV 570237 570237 C
chrV 570243 570243 A
chrV 570250 570250 G
chrV 570252 570252 A
chrV 570254 570254 T
chrV 570270 570270 G
chrV 570271 570271 G
chrV 570276 570276 A
chrV 570295 570295 G
chrV 570296 570296 A
chrV 570309 570309 A
chrV 570310 570310 C
chrV 570325 570325 CGT
chrV 570326 570326 G
chrV 570327 570327 T
chrV 570329 570329 T
chrV 570334 570334 A
chrV 570343 570343 T
chrV 570344 570344 G
chrV 570372 570372 T
chrV 570373 570373 A
chrV 570375 570375 A
chrV 570376 570376 T
chrV 570436 570436 T
chrV 570437 570437 C
chrV 570438 570438 C
chrV 570441 570441 T
chrV 570442 570442 A
chrV 570443 570443 A
chrV 570450 570450 T
chrV 570455 570455 C
chrV 570466 570466 C
chrV 570494 570494 GT
chrV 570495 570495 GT
chrV 570496 570496 C
chrV 570498 570498 AT
chrV 570499 570499 A
chrV 570505 570505 C
chrV 570523 570523 G
chrV 570538 570538 C
chrV 570552 570552 AT
chrV 570562 570562 T
chrV 570567 570567 AT
chrV 570568 570568 CG
chrV 570570 570570 AT
chrV 570572 570572 CG
chrV 570575 570575 T
chrV 570582 570582 T
chrV 570612 570612 G
chrV 570613 570613 CT
chrV 570614 570614 A
chrV 570622 570622 CG
chrV 570635 570635 T
chrV 570676 570676 CG
chrV 570697 570697 AT
chrV 570705 570705 G
chrV 570706 570706 C
chrV 570707 570707 AC
chrV 570709 570709 A
chrV 570710 570710 A
chrV 570711 570711 C
chrV 570728 570728 G
chrV 570729 570729 G
chrV 570731 570731 A
chrV 570743 570743 AT
chrV 570747 570747 CG
chrV 570758 570758 AC
chrV 570760 570760 A
chrV 570761 570761 T
chrV 570762 570762 T
chrV 570773 570773 AT
chrV 570775 570775 G
chrV 570783 570783 C
chrV 570784 570784 G
chrV 570819 570819 CG
chrV 570820 570820 CG
chrV 570857 570857 AT
chrV 570859 570859 CG
chrV 570860 570860 CG
chrV 570871 570871 CG
chrV 570899 570899 C
chrV 570900 570900 T
chrV 570901 570901 AC
chrV 570902 570902 A
chrV 570921 570921 CG
chrV 570933 570933 CG
chrV 570935 570935 AT
chrV 570936 570936 CG
chrV 570937 570937 AT
chrV 570973 570973 G
chrV 570974 570974 ACG
chrV 570975 570975 AT
chrV 570977 570977 AT
chrV 570978 570978 G
chrV 570982 570982 C
chrV 570983 570983 C
chrV 570984 570984 AC
chrV 570985 570985 T
chrV 570986 570986 T
chrV 571017 571017 AT
chrV 571018 571018 A
chrV 571019 571019 G
chrV 571021 571021 G
chrV 571042 571042 C
chrV 571059 571059 A
chrV 571068 571068 CG
chrV 571111 571111 CG
chrV 571112 571112 A
chrV 571168 571168 C
chrV 571169 571169 AG
chrV 571170 571170 CT
chrV 571171 571171 A
chrV 571174 571174 A
chrV 571313 571313 AT
chrV 571350 571350 AT
chrV 571374 571374 CG
chrV 571380 571380 CG
chrV 571407 571407 AT
chrV 571421 571421 AT
chrV 571469 571469 CG
chrV 571470 571470 AT
chrV 571472 571472 AT
chrV 571474 571474 A
chrV 571477 571477 T
chrV 571583 571583 T
chrV 571587 571587 AT
chrV 571589 571589 G
chrV 571590 571590 C
chrV 571591 571591 A
chrV 571606 571606 AT
chrV 571613 571613 AT
chrV 571623 571623 CG
chrV 571671 571671 AT
chrV 571675 571675 AT
chrV 571690 571690 CG
chrV 571704 571704 CG
chrV 571715 571715 CG
chrV 571722 571722 AT
chrV 571735 571735 CG
chrV 571738 571738 CG
chrV 571742 571742 CG
chrV 571746 571746 CG
chrV 571779 571779 A
chrV 571780 571780 A
chrV 571781 571781 G
chrV 571782 571782 A
chrV 571783 571783 C
chrV 571784 571784 G
chrV 571786 571786 A
chrV 571787 571787 T
chrV 571788 571788 G
chrV 571862 571862 AT
chrV 571911 571911 A
chrV 571927 571927 CG
chrV 571934 571934 CG
chrV 571936 571936 CG
chrV 571938 571938 C
chrV 571956 571956 AT
chrV 572010 572010 AT
chrV 572056 572056 CG
chrV 572076 572076 T
chrV 572154 572154 T
chrV 572183 572183 C
chrV 572196 572196 AT
chrV 572245 572245 AT
chrV 572293 572293 AT
chrV 572310 572310 C
chrV 572311 572311 T
chrV 572313 572313 AT
chrV 572315 572315 C
chrV 572316 572316 C
chrV 572317 572317 AT
chrV 572364 572364 C
chrV 572378 572378 CG
chrV 572382 572382 CG
chrV 572389 572389 AT
chrV 572413 572413 C
chrV 572414 572414 A
chrV 572415 572415 A
chrV 572417 572417 G
chrV 572418 572418 A
chrV 572419 572419 T
chrV 572420 572420 A
chrV 572426 572426 A
chrV 572463 572463 AT
chrV 572466 572466 CG
chrV 572493 572493 AT
chrV 572505 572505 T
chrV 572506 572506 T
chrV 572532 572532 G
chrV 572533 572533 T
chrV 572534 572534 C
chrV 572535 572535 T
chrV 572536 572536 GT
chrV 572537 572537 G
chrV 572586 572586 CG
chrV 572595 572595 A
chrV 572596 572596 A
chrV 572597 572597 C
chrV 572599 572599 CG
chrV 572641 572641 G
chrV 572758 572758 C
chrV 572759 572759 CG
chrV 572760 572760 A
chrV 572773 572773 A
chrV 572793 572793 AT
chrV 572814 572814 CG
chrV 572817 572817 CG
chrV 572820 572820 C
chrV 572860 572860 G
chrV 572891 572891 CG
chrV 572892 572892 CG
chrV 572893 572893 AT
chrV 572895 572895 AT
chrV 572935 572935 AT
chrV 573272 573272 G
chrV 573275 573275 T
chrV 573276 573276 C
chrV 573277 573277 A
chrV 573297 573297 CG
chrV 573336 573336 CG
chrV 573385 573385 AT
chrV 573391 573391 CG
chrV 573393 573393 CG
chrV 573402 573402 CG
chrV 573459 573459 AT
chrV 573467 573467 CG
chrV 573523 573523 AT
chrV 573621 573621 AT
chrV 573637 573637 CG
chrV 573700 573700 CG
chrV 573706 573706 CG
chrV 573755 573755 AT
chrV 573903 573903 CG
chrV 574005 574005 CG
chrV 574017 574017 AT
chrV 574065 574065 AT
chrV 574162 574162 AT
chrV 574192 574192 CG
chrV 574253 574253 CG
chrV 574356 574356 A
chrV 574358 574358 G
chrV 574359 574359 CT
chrV 574360 574360 T
chrV 574362 574362 AT
chrV 574363 574363 T
chrV 574364 574364 AT
chrV 574365 574365 C
chrV 574366 574366 A
chrV 574367 574367 CT
chrV 574368 574368 A
chrV 574404 574404 CG
chrV 574412 574412 AT
chrV 574418 574418 AT
chrV 574434 574434 AT
chrV 574524 574524 AT
chrV 574548 574548 CG
chrV 574549 574549 C
chrV 574550 574550 C
chrV 574551 574551 T
chrV 574584 574584 C
chrV 574608 574608 CG
chrV 574614 574614 AT
chrV 574670 574670 G
chrV 574671 574671 A
chrV 574674 574674 G
chrV 574676 574676 A
chrV 574683 574683 AT
chrV 574686 574686 CG
chrV 574688 574688 G
chrV 574706 574706 AT
chrV 574709 574709 CG
chrV 574711 574711 AT
chrV 574718 574718 C
chrV 574719 574719 T
chrV 574720 574720 G
chrV 574773 574773 AT
chrV 574798 574798 A
chrV 574814 574814 AT
chrV 574844 574844 AT
chrV 574876 574876 AT
chrV 574891 574891 C
chrV 574892 574892 T
chrV 574895 574895 AC
chrV 574896 574896 C
chrV 574897 574897 A
chrV 574899 574899 C
chrV 574901 574901 G
chrV 574902 574902 C
chrV 574905 574905 T
chrV 574907 574907 C
chrV 574911 574911 AT
chrV 574914 574914 CG
chrV 574916 574916 A
chrV 574917 574917 ACG
chrV 574919 574919 G
chrV 574924 574924 G
chrV 574931 574931 A
chrV 574932 574932 G
chrV 574937 574937 G
chrV 574941 574941 G
chrV 574947 574947 T
chrV 574953 574953 T
chrV 574958 574958 AT
chrV 574963 574963 T
chrV 574964 574964 C
chrV 574967 574967 A
chrV 574968 574968 C
chrV 574973 574973 A
chrV 574977 574977 CG
chrV 574979 574979 T
chrV 574983 574983 AT
chrV 574985 574985 AT
chrV 574987 574987 AT
chrV 574988 574988 AT
chrV 574989 574989 ACGT
chrV 574991 574991 G
chrV 574992 574992 AT
chrV 574994 574994 CG
chrV 575003 575003 A
chrV 575004 575004 C
chrV 575009 575009 AT
chrV 575013 575013 AT
chrV 575015 575015 T
chrV 575018 575018 T
chrV 575019 575019 T
chrV 575021 575021 A
chrV 575022 575022 C
chrV 575023 575023 AT
chrV 575024 575024 CG
chrV 575025 575025 CG
chrV 575027 575027 C
chrV 575028 575028 CG
chrV 575030 575030 AT
chrV 575032 575032 G
chrV 575037 575037 AT
chrV 575039 575039 AT
chrV 575040 575040 G
chrV 575045 575045 CG
chrV 575049 575049 CG
chrV 575051 575051 CG
chrV 575055 575055 T
chrV 575058 575058 CG
chrV 575060 575060 AT
chrV 575061 575061 AT
chrV 575062 575062 CG
chrV 575064 575064 AT
chrV 575066 575066 AT
chrV 575071 575071 AT
chrV 575072 575072 CG
chrV 575075 575075 A
chrV 575076 575076 C
chrV 575081 575081 A
chrV 575085 575085 CG
chrV 575087 575087 T
chrV 575091 575091 AT
chrV 575093 575093 AT
chrV 575095 575095 AT
chrV 575096 575096 AT
chrV 575097 575097 ACGT
chrV 575099 575099 G
chrV 575100 575100 AT
chrV 575102 575102 CG
chrV 575112 575112 C
chrV 575117 575117 AT
chrV 575121 575121 AT
chrV 575122 575122 G
chrV 575123 575123 T
chrV 575126 575126 T
chrV 575127 575127 T
chrV 575129 575129 A
chrV 575130 575130 C
chrV 575131 575131 AT
chrV 575132 575132 CG
chrV 575133 575133 CGT
chrV 575134 575134 G
chrV 575136 575136 CG
chrV 575138 575138 AT
chrV 575140 575140 G
chrV 575145 575145 AT
chrV 575147 575147 CG
chrV 575148 575148 A
chrV 575153 575153 AT
chrV 575157 575157 CG
chrV 575158 575158 G
chrV 575159 575159 CG
chrV 575166 575166 AT
chrV 575168 575168 C
chrV 575169 575169 C
chrV 575172 575172 C
chrV 575176 575176 AT
chrV 575179 575179 G
chrV 575183 575183 CG
chrV 575184 575184 AT
chrV 575189 575189 AT
chrV 575193 575193 G
chrV 575194 575194 G
chrV 575202 575202 AT
chrV 575204 575204 CG
chrV 575205 575205 ACGT
chrV 575206 575206 G
chrV 575212 575212 AT
chrV 575219 575219 CG
chrV 575220 575220 A
chrV 575225 575225 AT
chrV 575229 575229 C
chrV 575238 575238 CG
chrV 575240 575240 AT
chrV 575241 575241 ACGT
chrV 575244 575244 AT
chrV 575246 575246 AT
chrV 575251 575251 C
chrV 575255 575255 AT
chrV 575261 575261 G
chrV 575265 575265 AT
chrV 575276 575276 AT
chrV 575277 575277 AT
chrV 575280 575280 AT
chrV 575291 575291 A
chrV 575297 575297 G
chrV 575301 575301 AT
chrV 575312 575312 CG
chrV 575313 575313 ACT
chrV 575316 575316 CG
chrV 575404 575404 CG
chrV 575436 575436 CG
chrV 575554 575554 AT
chrV 575574 575574 CG
chrV 575577 575577 CG
chrV 575621 575621 CG
chrV 575659 575659 AT
chrV 575667 575667 AT
chrV 575709 575709 AT
chrV 575766 575766 CG
chrV 575777 575777 AT
chrV 575794 575794 AT
chrV 575945 575945 AT
chrV 576012 576012 CG
chrV 576023 576023 AT
chrV 576054 576054 AT
chrV 576055 576055 CG
chrV 576077 576077 CG
chrV 576192 576192 CG
chrV 576217 576217 AT
chrV 576267 576267 CG
chrV 576290 576290 AT
chrV 576318 576318 CG
chrV 576343 576343 AT
chrV 576364 576364 CG
chrV 576400 576400 CG
chrV 576407 576407 AT
chrV 576414 576414 AT
chrV 576415 576415 A
chrV 576416 576416 C
chrV 576419 576419 C
chrV 576481 576481 A
chrV 576482 576482 T
chrV 576483 576483 A
chrV 576487 576487 AT
chrV 576490 576490 C
chrV 576493 576493 G
chrV 576494 576494 A
chrV 576495 576495 T
chrV 576498 576498 CG
chrV 576550 576550 CG
chrV 576588 576588 AT
chrV 576596 576596 G
chrV 576597 576597 A
chrV 576598 576598 G
chrV 576605 576605 AT
chrV 576615 576615 AT
chrV 576619 576619 A
chrV 576620 576620 T
chrV 576630 576630 T
chrV 576632 576632 AT
chrV 576679 576679 CG
chrV 576683 576683 CG
chrV 576684 576684 AT
chrV 576688 576688 CG
chrV 576693 576693 CG
chrV 576702 576702 G
chrV 576703 576703 CG
chrV 576740 576740 A
chrV 576741 576741 T
chrV 576742 576742 C
chrV 576767 576767 T
chrV 576771 576771 T
chrV 576791 576791 A
chrV 576802 576802 CG
chrV 576813 576813 CG
chrV 576816 576816 T
chrV 576817 576817 T
chrV 576818 576818 T
chrV 576826 576826 AT
chrV 576832 576832 AT
chrV 576848 576848 G
chrV 576852 576852 AT
