# Supplementary material for: Sequence Profiling of the Saccharomyces cerevisiae Genome Permits Deconvolution of Unique and Multialigned Reads for Variant Detection
Source: G3 (Bethesda). 2014 Feb 20;4(4):707–15. doi: 10.1534/g3.113.009464 (PMC4059241; doi:10.1534/g3.113.009464)
Supplement: Supporting Information [file supp_g3.113.009464_FileS1.zip › resources/50nt/chrVI_50_intrasnv.bed]

track name=intraSNV_50 description="intra SNV from HTS profile"
chrVI 23 23 G
chrVI 138 138 C
chrVI 160 160 C
chrVI 161 161 A
chrVI 192 192 T
chrVI 203 203 AT
chrVI 270 270 A
chrVI 421 421 T
chrVI 438 438 AT
chrVI 449 449 AT
chrVI 506 506 A
chrVI 548 548 T
chrVI 556 556 T
chrVI 594 594 C
chrVI 638 638 C
chrVI 641 641 G
chrVI 661 661 AT
chrVI 779 779 G
chrVI 811 811 G
chrVI 890 890 G
chrVI 891 891 A
chrVI 897 897 A
chrVI 899 899 AT
chrVI 902 902 AT
chrVI 903 903 AT
chrVI 904 904 T
chrVI 908 908 A
chrVI 914 914 CG
chrVI 918 918 C
chrVI 923 923 CG
chrVI 933 933 G
chrVI 935 935 A
chrVI 938 938 T
chrVI 939 939 T
chrVI 940 940 T
chrVI 944 944 A
chrVI 948 948 A
chrVI 950 950 AT
chrVI 954 954 T
chrVI 959 959 G
chrVI 963 963 G
chrVI 964 964 A
chrVI 969 969 CG
chrVI 971 971 A
chrVI 973 973 C
chrVI 974 974 AT
chrVI 975 975 T
chrVI 977 977 G
chrVI 980 980 A
chrVI 986 986 AGT
chrVI 990 990 CG
chrVI 995 995 CG
chrVI 996 996 T
chrVI 998 998 A
chrVI 999 999 T
chrVI 1003 1003 C
chrVI 1005 1005 A
chrVI 1007 1007 G
chrVI 1008 1008 CG
chrVI 1010 1010 G
chrVI 1011 1011 G
chrVI 1012 1012 T
chrVI 1014 1014 T
chrVI 1016 1016 A
chrVI 1017 1017 A
chrVI 1020 1020 AT
chrVI 1022 1022 CG
chrVI 1026 1026 AT
chrVI 1031 1031 CG
chrVI 1032 1032 AT
chrVI 1035 1035 CG
chrVI 1036 1036 AT
chrVI 1041 1041 G
chrVI 1043 1043 A
chrVI 1044 1044 G
chrVI 1046 1046 ACT
chrVI 1047 1047 T
chrVI 1048 1048 T
chrVI 1050 1050 T
chrVI 1052 1052 A
chrVI 1056 1056 A
chrVI 1058 1058 CG
chrVI 1062 1062 AT
chrVI 1067 1067 CG
chrVI 1068 1068 T
chrVI 1071 1071 G
chrVI 1072 1072 A
chrVI 1077 1077 AT
chrVI 1082 1082 A
chrVI 1088 1088 A
chrVI 1094 1094 C
chrVI 1098 1098 CG
chrVI 1103 1103 C
chrVI 1104 1104 T
chrVI 1111 1111 C
chrVI 1116 1116 CG
chrVI 1118 1118 AT
chrVI 1119 1119 AT
chrVI 1128 1128 G
chrVI 1130 1130 A
chrVI 1133 1133 G
chrVI 1134 1134 C
chrVI 1136 1136 AT
chrVI 1138 1138 CG
chrVI 1139 1139 G
chrVI 1140 1140 CGT
chrVI 1145 1145 G
chrVI 1148 1148 A
chrVI 1152 1152 G
chrVI 1154 1154 AC
chrVI 1164 1164 G
chrVI 1230 1230 T
chrVI 1236 1236 G
chrVI 1244 1244 G
chrVI 1250 1250 C
chrVI 1253 1253 A
chrVI 1256 1256 G
chrVI 1291 1291 T
chrVI 1323 1323 T
chrVI 1353 1353 T
chrVI 1369 1369 AT
chrVI 1394 1394 AT
chrVI 1439 1439 T
chrVI 1441 1441 G
chrVI 1444 1444 C
chrVI 1447 1447 CG
chrVI 1448 1448 CG
chrVI 1449 1449 AT
chrVI 1451 1451 A
chrVI 1462 1462 G
chrVI 1464 1464 C
chrVI 1467 1467 T
chrVI 1536 1536 CG
chrVI 1542 1542 C
chrVI 1566 1566 G
chrVI 1600 1600 CG
chrVI 1601 1601 C
chrVI 1602 1602 C
chrVI 1626 1626 CG
chrVI 1716 1716 T
chrVI 1732 1732 CG
chrVI 1738 1738 T
chrVI 1746 1746 C
chrVI 1782 1782 T
chrVI 1783 1783 AC
chrVI 1784 1784 A
chrVI 1785 1785 C
chrVI 1786 1786 AT
chrVI 1787 1787 A
chrVI 1788 1788 A
chrVI 1790 1790 AT
chrVI 1791 1791 ACG
chrVI 1792 1792 CG
chrVI 1794 1794 AT
chrVI 1897 1897 C
chrVI 1958 1958 G
chrVI 1988 1988 T
chrVI 2085 2085 T
chrVI 2133 2133 AT
chrVI 2145 2145 AT
chrVI 2247 2247 C
chrVI 2395 2395 CG
chrVI 2444 2444 AT
chrVI 2450 2450 AT
chrVI 2513 2513 C
chrVI 2529 2529 AT
chrVI 2627 2627 A
chrVI 2683 2683 CG
chrVI 2691 2691 A
chrVI 2748 2748 G
chrVI 2757 2757 G
chrVI 2759 2759 CG
chrVI 2765 2765 T
chrVI 2814 2814 G
chrVI 2853 2853 C
chrVI 2863 2863 T
chrVI 2864 2864 A
chrVI 2865 2865 A
chrVI 2868 2868 T
chrVI 2871 2871 G
chrVI 2873 2873 CG
chrVI 2874 2874 AT
chrVI 2875 2875 CG
chrVI 2878 2878 AT
chrVI 2892 2892 A
chrVI 2912 2912 T
chrVI 2925 2925 T
chrVI 2926 2926 A
chrVI 2927 2927 G
chrVI 2986 2986 C
chrVI 2987 2987 AT
chrVI 2988 2988 CG
chrVI 2989 2989 T
chrVI 2998 2998 A
chrVI 3047 3047 T
chrVI 3048 3048 AG
chrVI 3049 3049 AGT
chrVI 3051 3051 A
chrVI 3052 3052 C
chrVI 3056 3056 T
chrVI 3072 3072 T
chrVI 3121 3121 CG
chrVI 3195 3195 G
chrVI 3196 3196 T
chrVI 3197 3197 A
chrVI 3199 3199 C
chrVI 3200 3200 G
chrVI 3201 3201 AT
chrVI 3202 3202 CG
chrVI 3203 3203 T
chrVI 3204 3204 A
chrVI 3237 3237 CG
chrVI 3241 3241 G
chrVI 3245 3245 AT
chrVI 3248 3248 C
chrVI 3261 3261 AT
chrVI 3268 3268 C
chrVI 3279 3279 AT
chrVI 3293 3293 CG
chrVI 3308 3308 AT
chrVI 3312 3312 CG
chrVI 3360 3360 AT
chrVI 3370 3370 AT
chrVI 3377 3377 AT
chrVI 3393 3393 C
chrVI 3394 3394 A
chrVI 3395 3395 C
chrVI 3397 3397 G
chrVI 3400 3400 G
chrVI 3401 3401 AG
chrVI 3402 3402 AG
chrVI 3404 3404 C
chrVI 3405 3405 G
chrVI 3507 3507 CG
chrVI 3510 3510 CG
chrVI 3512 3512 AT
chrVI 3525 3525 CG
chrVI 3527 3527 G
chrVI 3529 3529 T
chrVI 3531 3531 T
chrVI 3532 3532 G
chrVI 3580 3580 CG
chrVI 3594 3594 AT
chrVI 3621 3621 CG
chrVI 3627 3627 CG
chrVI 3651 3651 CG
chrVI 3688 3688 AT
chrVI 3827 3827 T
chrVI 3830 3830 A
chrVI 3831 3831 GT
chrVI 3832 3832 AC
chrVI 3833 3833 G
chrVI 3889 3889 AT
chrVI 3890 3890 CG
chrVI 3933 3933 CG
chrVI 3942 3942 AT
chrVI 3959 3959 CG
chrVI 3971 3971 G
chrVI 3972 3972 C
chrVI 3975 3975 C
chrVI 3976 3976 T
chrVI 3980 3980 CG
chrVI 3982 3982 G
chrVI 3983 3983 A
chrVI 3984 3984 T
chrVI 3989 3989 A
chrVI 4015 4015 C
chrVI 4016 4016 G
chrVI 4017 4017 CT
chrVI 4018 4018 T
chrVI 4019 4019 C
chrVI 4021 4021 AT
chrVI 4035 4035 AT
chrVI 4047 4047 CG
chrVI 4048 4048 A
chrVI 4050 4050 C
chrVI 4051 4051 A
chrVI 4052 4052 C
chrVI 4084 4084 T
chrVI 4085 4085 CT
chrVI 4086 4086 AG
chrVI 4087 4087 T
chrVI 4088 4088 T
chrVI 4089 4089 G
chrVI 4090 4090 T
chrVI 4092 4092 C
chrVI 4104 4104 CG
chrVI 4126 4126 C
chrVI 4154 4154 C
chrVI 4165 4165 AT
chrVI 4166 4166 G
chrVI 4168 4168 CG
chrVI 4205 4205 C
chrVI 4206 4206 G
chrVI 4229 4229 C
chrVI 4231 4231 C
chrVI 4235 4235 A
chrVI 4236 4236 C
chrVI 4237 4237 A
chrVI 4241 4241 G
chrVI 4242 4242 G
chrVI 4243 4243 CG
chrVI 4257 4257 T
chrVI 4261 4261 T
chrVI 4297 4297 A
chrVI 4298 4298 CG
chrVI 4299 4299 G
chrVI 4307 4307 A
chrVI 4328 4328 AT
chrVI 4369 4369 AT
chrVI 4382 4382 AT
chrVI 4390 4390 A
chrVI 4422 4422 A
chrVI 4429 4429 CG
chrVI 4433 4433 T
chrVI 4434 4434 T
chrVI 4436 4436 AT
chrVI 4437 4437 T
chrVI 4438 4438 C
chrVI 4442 4442 A
chrVI 4453 4453 T
chrVI 4467 4467 G
chrVI 4482 4482 AT
chrVI 4498 4498 C
chrVI 4507 4507 A
chrVI 4509 4509 A
chrVI 4510 4510 AG
chrVI 4511 4511 CT
chrVI 4537 4537 A
chrVI 4548 4548 AT
chrVI 4553 4553 CG
chrVI 4568 4568 AT
chrVI 4569 4569 AT
chrVI 4570 4570 T
chrVI 4571 4571 CG
chrVI 4572 4572 A
chrVI 4575 4575 G
chrVI 4576 4576 T
chrVI 4577 4577 C
chrVI 4637 4637 A
chrVI 4638 4638 T
chrVI 4640 4640 T
chrVI 4641 4641 A
chrVI 4669 4669 AT
chrVI 4670 4670 CG
chrVI 4679 4679 CG
chrVI 4684 4684 C
chrVI 4685 4685 GT
chrVI 4686 4686 AGT
chrVI 4687 4687 AG
chrVI 4688 4688 CG
chrVI 4689 4689 A
chrVI 4690 4690 CG
chrVI 4691 4691 AT
chrVI 4692 4692 CG
chrVI 4693 4693 AT
chrVI 4694 4694 AT
chrVI 4695 4695 AT
chrVI 4696 4696 ACGT
chrVI 4697 4697 A
chrVI 4698 4698 ACT
chrVI 4700 4700 CG
chrVI 4702 4702 C
chrVI 4703 4703 A
chrVI 4704 4704 A
chrVI 4708 4708 A
chrVI 4709 4709 A
chrVI 4710 4710 A
chrVI 4711 4711 C
chrVI 4713 4713 C
chrVI 4717 4717 A
chrVI 4718 4718 A
chrVI 4719 4719 C
chrVI 4721 4721 C
chrVI 4722 4722 A
chrVI 4723 4723 A
chrVI 4724 4724 A
chrVI 4725 4725 C
chrVI 4728 4728 A
chrVI 4729 4729 C
chrVI 4730 4730 A
chrVI 4734 4734 C
chrVI 4735 4735 A
chrVI 4736 4736 A
chrVI 4737 4737 AT
chrVI 4739 4739 A
chrVI 4740 4740 C
chrVI 4741 4741 A
chrVI 4742 4742 AT
chrVI 4743 4743 CG
chrVI 4744 4744 T
chrVI 4746 4746 A
chrVI 4747 4747 AT
chrVI 4748 4748 A
chrVI 4749 4749 C
chrVI 4750 4750 A
chrVI 4751 4751 CG
chrVI 4752 4752 A
chrVI 4753 4753 CG
chrVI 4754 4754 A
chrVI 4759 4759 A
chrVI 4760 4760 A
chrVI 4761 4761 AT
chrVI 4762 4762 G
chrVI 4763 4763 T
chrVI 4765 4765 A
chrVI 4766 4766 AT
chrVI 4767 4767 CG
chrVI 4768 4768 A
chrVI 4769 4769 C
chrVI 4770 4770 A
chrVI 4771 4771 AT
chrVI 4772 4772 CG
chrVI 4773 4773 AT
chrVI 4774 4774 CG
chrVI 4775 4775 AT
chrVI 4776 4776 A
chrVI 4777 4777 AT
chrVI 4778 4778 G
chrVI 4779 4779 T
chrVI 4780 4780 G
chrVI 4782 4782 T
chrVI 4783 4783 CG
chrVI 4784 4784 T
chrVI 4787 4787 A
chrVI 4788 4788 AT
chrVI 4789 4789 CG
chrVI 4790 4790 AT
chrVI 4791 4791 A
chrVI 4792 4792 C
chrVI 4795 4795 A
chrVI 4796 4796 A
chrVI 4797 4797 A
chrVI 4801 4801 A
chrVI 4802 4802 A
chrVI 4803 4803 A
chrVI 4804 4804 C
chrVI 4823 4823 AT
chrVI 4824 4824 C
chrVI 4826 4826 C
chrVI 4833 4833 C
chrVI 4834 4834 T
chrVI 4855 4855 T
chrVI 4856 4856 A
chrVI 4857 4857 A
chrVI 4861 4861 A
chrVI 4863 4863 G
chrVI 4870 4870 A
chrVI 4871 4871 T
chrVI 4874 4874 A
chrVI 4875 4875 G
chrVI 4892 4892 AT
chrVI 4897 4897 T
chrVI 4902 4902 A
chrVI 4903 4903 AT
chrVI 4913 4913 AT
chrVI 4914 4914 AT
chrVI 4915 4915 CG
chrVI 4917 4917 A
chrVI 4947 4947 C
chrVI 4960 4960 C
chrVI 4970 4970 T
chrVI 4971 4971 T
chrVI 4972 4972 T
chrVI 4975 4975 T
chrVI 4976 4976 C
chrVI 4978 4978 G
chrVI 4980 4980 C
chrVI 4981 4981 A
chrVI 4984 4984 C
chrVI 4985 4985 A
chrVI 4993 4993 AT
chrVI 4995 4995 T
chrVI 5011 5011 CG
chrVI 5016 5016 CG
chrVI 5017 5017 A
chrVI 5018 5018 AG
chrVI 5027 5027 C
chrVI 5028 5028 AT
chrVI 5036 5036 C
chrVI 5040 5040 AT
chrVI 5041 5041 C
chrVI 5044 5044 AT
chrVI 5045 5045 ACG
chrVI 5050 5050 G
chrVI 5057 5057 T
chrVI 5059 5059 C
chrVI 5068 5068 AT
chrVI 5077 5077 AT
chrVI 5081 5081 AT
chrVI 5084 5084 AT
chrVI 5086 5086 AT
chrVI 5098 5098 AT
chrVI 5099 5099 AT
chrVI 5124 5124 C
chrVI 5127 5127 C
chrVI 5129 5129 T
chrVI 5130 5130 C
chrVI 5135 5135 CT
chrVI 5153 5153 T
chrVI 5155 5155 C
chrVI 5156 5156 T
chrVI 5160 5160 T
chrVI 5176 5176 AT
chrVI 5177 5177 CG
chrVI 5178 5178 C
chrVI 5180 5180 A
chrVI 5186 5186 C
chrVI 5187 5187 T
chrVI 5188 5188 C
chrVI 5189 5189 C
chrVI 5191 5191 T
chrVI 5192 5192 C
chrVI 5193 5193 A
chrVI 5196 5196 G
chrVI 5207 5207 C
chrVI 5223 5223 C
chrVI 5239 5239 AT
chrVI 5240 5240 A
chrVI 5243 5243 CG
chrVI 5245 5245 CT
chrVI 5246 5246 ACG
chrVI 5247 5247 CT
chrVI 5248 5248 AT
chrVI 5249 5249 AT
chrVI 5250 5250 GT
chrVI 5257 5257 T
chrVI 5259 5259 G
chrVI 5260 5260 T
chrVI 5265 5265 C
chrVI 5266 5266 C
chrVI 5267 5267 G
chrVI 5269 5269 AT
chrVI 5270 5270 A
chrVI 5275 5275 T
chrVI 5276 5276 G
chrVI 5287 5287 T
chrVI 5289 5289 T
chrVI 5291 5291 AT
chrVI 5297 5297 AT
chrVI 5300 5300 T
chrVI 5301 5301 AT
chrVI 5302 5302 CT
chrVI 5304 5304 A
chrVI 5308 5308 CG
chrVI 5311 5311 CG
chrVI 5317 5317 AT
chrVI 5318 5318 CG
chrVI 5323 5323 AT
chrVI 5324 5324 CG
chrVI 5340 5340 T
chrVI 5343 5343 C
chrVI 5344 5344 CG
chrVI 5352 5352 CG
chrVI 5357 5357 AG
chrVI 5361 5361 A
chrVI 5362 5362 GT
chrVI 5371 5371 C
chrVI 5372 5372 C
chrVI 5379 5379 C
chrVI 5381 5381 T
chrVI 5383 5383 T
chrVI 5395 5395 AT
chrVI 5399 5399 G
chrVI 5400 5400 C
chrVI 5404 5404 AGT
chrVI 5405 5405 A
chrVI 5410 5410 AG
chrVI 5415 5415 AT
chrVI 5417 5417 C
chrVI 5423 5423 T
chrVI 5429 5429 AT
chrVI 5432 5432 A
chrVI 5436 5436 A
chrVI 5439 5439 G
chrVI 5447 5447 AT
chrVI 5448 5448 AT
chrVI 5449 5449 T
chrVI 5453 5453 G
chrVI 5454 5454 C
chrVI 5455 5455 A
chrVI 5458 5458 C
chrVI 5459 5459 CGT
chrVI 5460 5460 C
chrVI 5466 5466 T
chrVI 5467 5467 C
chrVI 5468 5468 T
chrVI 5471 5471 T
chrVI 5472 5472 ACG
chrVI 5478 5478 T
chrVI 5498 5498 AT
chrVI 5499 5499 C
chrVI 5501 5501 C
chrVI 5502 5502 AT
chrVI 5503 5503 T
chrVI 5507 5507 G
chrVI 5510 5510 CG
chrVI 5514 5514 G
chrVI 5519 5519 AT
chrVI 5525 5525 AT
chrVI 5526 5526 A
chrVI 5527 5527 AT
chrVI 5529 5529 ACGT
chrVI 5530 5530 AT
chrVI 5531 5531 AT
chrVI 5534 5534 AT
chrVI 5538 5538 CG
chrVI 5541 5541 AT
chrVI 5554 5554 CG
chrVI 5564 5564 CG
chrVI 5566 5566 T
chrVI 5569 5569 A
chrVI 5577 5577 T
chrVI 5579 5579 A
chrVI 5580 5580 T
chrVI 5581 5581 AT
chrVI 5584 5584 A
chrVI 5592 5592 AT
chrVI 5597 5597 A
chrVI 5604 5604 T
chrVI 5605 5605 A
chrVI 5625 5625 C
chrVI 5644 5644 T
chrVI 5645 5645 A
chrVI 5646 5646 T
chrVI 5650 5650 C
chrVI 5660 5660 CG
chrVI 5664 5664 A
chrVI 5666 5666 AT
chrVI 5667 5667 CG
chrVI 5668 5668 AT
chrVI 5669 5669 CG
chrVI 5673 5673 C
chrVI 5682 5682 G
chrVI 5688 5688 AT
chrVI 5691 5691 AT
chrVI 5698 5698 AT
chrVI 5714 5714 A
chrVI 5715 5715 T
chrVI 5717 5717 AC
chrVI 5722 5722 G
chrVI 5723 5723 A
chrVI 5725 5725 CG
chrVI 5731 5731 CG
chrVI 5734 5734 G
chrVI 5742 5742 C
chrVI 5749 5749 C
chrVI 5761 5761 C
chrVI 5764 5764 T
chrVI 5786 5786 AT
chrVI 5801 5801 G
chrVI 5802 5802 C
chrVI 5804 5804 G
chrVI 5815 5815 T
chrVI 5830 5830 CG
chrVI 5833 5833 T
chrVI 5840 5840 A
chrVI 5849 5849 AGT
chrVI 5854 5854 A
chrVI 5862 5862 AT
chrVI 5905 5905 C
chrVI 5922 5922 T
chrVI 5923 5923 C
chrVI 5925 5925 C
chrVI 5928 5928 G
chrVI 5959 5959 G
chrVI 5961 5961 T
chrVI 5962 5962 A
chrVI 5969 5969 CG
chrVI 5970 5970 G
chrVI 5971 5971 GT
chrVI 5973 5973 CG
chrVI 5974 5974 G
chrVI 5975 5975 C
chrVI 5976 5976 T
chrVI 5977 5977 C
chrVI 5982 5982 CG
chrVI 6006 6006 AT
chrVI 6011 6011 AT
chrVI 6018 6018 CG
chrVI 6021 6021 AT
chrVI 6024 6024 CG
chrVI 6033 6033 CG
chrVI 6046 6046 A
chrVI 6065 6065 G
chrVI 6066 6066 T
chrVI 6067 6067 A
chrVI 6087 6087 C
chrVI 6093 6093 A
chrVI 6094 6094 AG
chrVI 6095 6095 A
chrVI 6097 6097 G
chrVI 6098 6098 T
chrVI 6120 6120 C
chrVI 6128 6128 G
chrVI 6135 6135 C
chrVI 6148 6148 AT
chrVI 6149 6149 CG
chrVI 6151 6151 CG
chrVI 6155 6155 C
chrVI 6160 6160 CG
chrVI 6164 6164 AT
chrVI 6165 6165 AT
chrVI 6170 6170 T
chrVI 6174 6174 A
chrVI 6192 6192 C
chrVI 6202 6202 C
chrVI 6203 6203 A
chrVI 6232 6232 AT
chrVI 6233 6233 CG
chrVI 6248 6248 CG
chrVI 6249 6249 AT
chrVI 6250 6250 A
chrVI 6258 6258 T
chrVI 6261 6261 T
chrVI 6272 6272 T
chrVI 6276 6276 T
chrVI 6283 6283 T
chrVI 6297 6297 CG
chrVI 6298 6298 T
chrVI 6336 6336 AT
chrVI 6348 6348 C
chrVI 6349 6349 AG
chrVI 6350 6350 G
chrVI 6351 6351 ACG
chrVI 6352 6352 A
chrVI 6353 6353 G
chrVI 6354 6354 AGT
chrVI 6355 6355 C
chrVI 6356 6356 G
chrVI 6370 6370 T
chrVI 6380 6380 T
chrVI 6384 6384 T
chrVI 6386 6386 T
chrVI 6417 6417 CG
chrVI 6434 6434 CG
chrVI 6441 6441 G
chrVI 6455 6455 CG
chrVI 6467 6467 G
chrVI 6473 6473 CG
chrVI 6474 6474 G
chrVI 6491 6491 CG
chrVI 6499 6499 C
chrVI 6530 6530 A
chrVI 6533 6533 G
chrVI 6563 6563 T
chrVI 6568 6568 AT
chrVI 6574 6574 CG
chrVI 6575 6575 CG
chrVI 6587 6587 G
chrVI 6606 6606 AT
chrVI 6611 6611 AT
chrVI 6617 6617 AT
chrVI 6625 6625 G
chrVI 6632 6632 AT
chrVI 6636 6636 C
chrVI 6641 6641 AT
chrVI 6699 6699 G
chrVI 6703 6703 C
chrVI 6713 6713 G
chrVI 6716 6716 C
chrVI 6736 6736 T
chrVI 6752 6752 T
chrVI 6753 6753 CG
chrVI 6759 6759 CG
chrVI 6762 6762 G
chrVI 6763 6763 AT
chrVI 6765 6765 G
chrVI 6776 6776 T
chrVI 6786 6786 A
chrVI 6795 6795 A
chrVI 6797 6797 CG
chrVI 6802 6802 T
chrVI 6824 6824 CG
chrVI 6836 6836 CG
chrVI 6837 6837 A
chrVI 6838 6838 AT
chrVI 6847 6847 CG
chrVI 6848 6848 CG
chrVI 6850 6850 AT
chrVI 6852 6852 A
chrVI 6860 6860 T
chrVI 6865 6865 G
chrVI 6873 6873 A
chrVI 6874 6874 T
chrVI 6878 6878 T
chrVI 6887 6887 A
chrVI 6890 6890 T
chrVI 6892 6892 A
chrVI 6911 6911 AT
chrVI 6914 6914 T
chrVI 6920 6920 A
chrVI 6929 6929 AT
chrVI 6930 6930 AT
chrVI 6933 6933 T
chrVI 6938 6938 A
chrVI 6962 6962 T
chrVI 6965 6965 T
chrVI 6966 6966 AT
chrVI 6971 6971 T
chrVI 6988 6988 AT
chrVI 7000 7000 CG
chrVI 7022 7022 AT
chrVI 7030 7030 T
chrVI 7032 7032 AT
chrVI 7037 7037 AT
chrVI 7061 7061 AT
chrVI 7067 7067 CG
chrVI 7082 7082 AT
chrVI 7106 7106 CG
chrVI 7110 7110 ACG
chrVI 7113 7113 CG
chrVI 7211 7211 T
chrVI 7256 7256 C
chrVI 7259 7259 G
chrVI 7263 7263 A
chrVI 7270 7270 C
chrVI 7271 7271 C
chrVI 7272 7272 G
chrVI 7273 7273 C
chrVI 7274 7274 A
chrVI 7275 7275 G
chrVI 7276 7276 A
chrVI 7277 7277 A
chrVI 7289 7289 A
chrVI 7295 7295 A
chrVI 7298 7298 T
chrVI 7301 7301 A
chrVI 7303 7303 T
chrVI 7304 7304 A
chrVI 7307 7307 G
chrVI 7328 7328 CG
chrVI 7334 7334 AT
chrVI 7357 7357 AT
chrVI 7358 7358 A
chrVI 7367 7367 C
chrVI 7373 7373 AT
chrVI 7390 7390 CG
chrVI 7396 7396 C
chrVI 7397 7397 AT
chrVI 7399 7399 G
chrVI 7414 7414 T
chrVI 7415 7415 CG
chrVI 7418 7418 CGT
chrVI 7444 7444 AT
chrVI 7454 7454 T
chrVI 7461 7461 CG
chrVI 7466 7466 CG
chrVI 7472 7472 AT
chrVI 7485 7485 AT
chrVI 7488 7488 CG
chrVI 7491 7491 T
chrVI 7494 7494 C
chrVI 7520 7520 C
chrVI 7538 7538 G
chrVI 7542 7542 CG
chrVI 7546 7546 AT
chrVI 7552 7552 AT
chrVI 7554 7554 C
chrVI 7555 7555 T
chrVI 7561 7561 T
chrVI 7565 7565 G
chrVI 7619 7619 AT
chrVI 7643 7643 ACG
chrVI 7649 7649 C
chrVI 7650 7650 C
chrVI 7656 7656 AT
chrVI 7684 7684 CG
chrVI 7692 7692 G
chrVI 7693 7693 A
chrVI 7699 7699 CG
chrVI 7701 7701 CG
chrVI 7719 7719 T
chrVI 7742 7742 CG
chrVI 7745 7745 T
chrVI 7752 7752 AT
chrVI 7775 7775 C
chrVI 7782 7782 T
chrVI 7786 7786 C
chrVI 7829 7829 AT
chrVI 7887 7887 AT
chrVI 7892 7892 CG
chrVI 7897 7897 CG
chrVI 7941 7941 AT
chrVI 7948 7948 AT
chrVI 7949 7949 CG
chrVI 7950 7950 AT
chrVI 8020 8020 A
chrVI 8038 8038 T
chrVI 8186 8186 C
chrVI 8193 8193 A
chrVI 8195 8195 A
chrVI 8362 8362 G
chrVI 8452 8452 A
chrVI 8453 8453 G
chrVI 8459 8459 T
chrVI 8460 8460 CG
chrVI 8461 8461 A
chrVI 8462 8462 T
chrVI 8469 8469 G
chrVI 8637 8637 C
chrVI 8638 8638 C
chrVI 8640 8640 T
chrVI 8643 8643 G
chrVI 8650 8650 A
chrVI 8652 8652 A
chrVI 8653 8653 T
chrVI 8687 8687 A
chrVI 8688 8688 T
chrVI 8689 8689 A
chrVI 8690 8690 T
chrVI 8692 8692 A
chrVI 8693 8693 T
chrVI 8694 8694 A
chrVI 8707 8707 T
chrVI 8709 8709 G
chrVI 8710 8710 A
chrVI 8711 8711 G
chrVI 8849 8849 C
chrVI 8893 8893 G
chrVI 8948 8948 T
chrVI 8981 8981 A
chrVI 9106 9106 G
chrVI 9225 9225 C
chrVI 9525 9525 C
chrVI 9922 9922 C
chrVI 10656 10656 T
chrVI 10690 10690 T
chrVI 11006 11006 G
chrVI 11065 11065 G
chrVI 11069 11069 AG
chrVI 11070 11070 AG
chrVI 11071 11071 C
chrVI 11080 11080 G
chrVI 11082 11082 A
chrVI 11211 11211 T
chrVI 11314 11314 A
chrVI 11665 11665 C
chrVI 12064 12064 T
chrVI 12112 12112 T
chrVI 12139 12139 T
chrVI 12151 12151 G
chrVI 12158 12158 A
chrVI 12416 12416 A
chrVI 12427 12427 C
chrVI 12429 12429 T
chrVI 12430 12430 G
chrVI 12431 12431 T
chrVI 12432 12432 A
chrVI 12677 12677 G
chrVI 12679 12679 T
chrVI 12684 12684 T
chrVI 12742 12742 CG
chrVI 12746 12746 CGT
chrVI 12747 12747 A
chrVI 12749 12749 T
chrVI 12750 12750 G
chrVI 12751 12751 T
chrVI 12752 12752 AT
chrVI 12795 12795 AT
chrVI 12867 12867 CG
chrVI 12888 12888 AT
chrVI 12913 12913 CG
chrVI 12917 12917 AT
chrVI 13039 13039 AT
chrVI 13066 13066 CG
chrVI 13123 13123 T
chrVI 13192 13192 CG
chrVI 13252 13252 C
chrVI 13279 13279 T
chrVI 13339 13339 AT
chrVI 13342 13342 AT
chrVI 13378 13378 T
chrVI 13383 13383 AT
chrVI 13390 13390 C
chrVI 13396 13396 AT
chrVI 13402 13402 C
chrVI 13426 13426 T
chrVI 13438 13438 A
chrVI 13447 13447 T
chrVI 13456 13456 T
chrVI 13477 13477 G
chrVI 13519 13519 AT
chrVI 13564 13564 AT
chrVI 13671 13671 G
chrVI 13690 13690 AT
chrVI 13702 13702 T
chrVI 13792 13792 AT
chrVI 13793 13793 CG
chrVI 13832 13832 C
chrVI 13876 13876 C
chrVI 13955 13955 AT
chrVI 13956 13956 CG
chrVI 13968 13968 CG
chrVI 13970 13970 A
chrVI 13976 13976 T
chrVI 13997 13997 T
chrVI 14007 14007 C
chrVI 14102 14102 C
chrVI 14132 14132 T
chrVI 14141 14141 G
chrVI 14146 14146 A
chrVI 14202 14202 G
chrVI 14203 14203 A
chrVI 14213 14213 G
chrVI 14216 14216 G
chrVI 14285 14285 G
chrVI 14288 14288 C
chrVI 14289 14289 C
chrVI 14296 14296 G
chrVI 14395 14395 T
chrVI 14398 14398 G
chrVI 14412 14412 C
chrVI 14428 14428 T
chrVI 14430 14430 C
chrVI 14434 14434 C
chrVI 14440 14440 C
chrVI 14452 14452 G
chrVI 14455 14455 A
chrVI 14458 14458 T
chrVI 14476 14476 C
chrVI 14482 14482 AT
chrVI 14488 14488 CG
chrVI 14491 14491 CG
chrVI 14500 14500 A
chrVI 14501 14501 T
chrVI 14505 14505 T
chrVI 14507 14507 G
chrVI 14509 14509 C
chrVI 14512 14512 G
chrVI 14517 14517 A
chrVI 14527 14527 T
chrVI 14551 14551 G
chrVI 14566 14566 CG
chrVI 14589 14589 AT
chrVI 14596 14596 T
chrVI 14608 14608 G
chrVI 14614 14614 A
chrVI 14616 14616 C
chrVI 14617 14617 C
chrVI 14635 14635 CG
chrVI 14656 14656 C
chrVI 14658 14658 G
chrVI 14661 14661 A
chrVI 14675 14675 T
chrVI 14683 14683 T
chrVI 14722 14722 A
chrVI 14737 14737 T
chrVI 14740 14740 A
chrVI 14749 14749 A
chrVI 14770 14770 AT
chrVI 14779 14779 CG
chrVI 14782 14782 AT
chrVI 14788 14788 C
chrVI 14820 14820 C
chrVI 14830 14830 A
chrVI 14846 14846 G
chrVI 14848 14848 G
chrVI 14857 14857 G
chrVI 14863 14863 T
chrVI 14878 14878 A
chrVI 14884 14884 AT
chrVI 14893 14893 T
chrVI 14899 14899 AT
chrVI 14911 14911 T
chrVI 14931 14931 A
chrVI 14934 14934 C
chrVI 14948 14948 A
chrVI 14958 14958 GT
chrVI 14961 14961 G
chrVI 14984 14984 T
chrVI 14991 14991 A
chrVI 15015 15015 CG
chrVI 15018 15018 AT
chrVI 15045 15045 AT
chrVI 15052 15052 T
chrVI 15063 15063 AT
chrVI 15075 15075 CG
chrVI 31619 31619 C
chrVI 31669 31669 CG
chrVI 31713 31713 CG
chrVI 31730 31730 AT
chrVI 31731 31731 AT
chrVI 33560 33560 A
chrVI 33575 33575 A
chrVI 33584 33584 G
chrVI 33604 33604 G
chrVI 33623 33623 G
chrVI 33644 33644 C
chrVI 33659 33659 A
chrVI 33677 33677 CG
chrVI 33716 33716 T
chrVI 33730 33730 G
chrVI 33731 33731 C
chrVI 33746 33746 T
chrVI 33761 33761 T
chrVI 33934 33934 C
chrVI 33944 33944 G
chrVI 33956 33956 A
chrVI 33988 33988 G
chrVI 33989 33989 A
chrVI 34000 34000 A
chrVI 34031 34031 T
chrVI 34043 34043 AT
chrVI 34058 34058 CG
chrVI 34136 34136 A
chrVI 34139 34139 A
chrVI 34142 34142 G
chrVI 34182 34182 T
chrVI 34199 34199 CG
chrVI 34211 34211 CG
chrVI 34427 34427 A
chrVI 34433 34433 C
chrVI 34435 34435 C
chrVI 34436 34436 C
chrVI 34475 34475 A
chrVI 34481 34481 T
chrVI 34490 34490 AT
chrVI 73352 73352 C
chrVI 73355 73355 AC
chrVI 73356 73356 C
chrVI 73357 73357 A
chrVI 73358 73358 C
chrVI 73361 73361 G
chrVI 73367 73367 C
chrVI 73370 73370 C
chrVI 73372 73372 G
chrVI 73381 73381 G
chrVI 73387 73387 A
chrVI 73388 73388 C
chrVI 73393 73393 G
chrVI 73397 73397 T
chrVI 73398 73398 T
chrVI 73399 73399 G
chrVI 73404 73404 T
chrVI 73405 73405 AT
chrVI 92371 92371 T
chrVI 92372 92372 A
chrVI 92377 92377 A
chrVI 92382 92382 G
chrVI 92383 92383 G
chrVI 92384 92384 A
chrVI 92386 92386 A
chrVI 92402 92402 G
chrVI 92407 92407 G
chrVI 92416 92416 G
chrVI 92420 92420 A
chrVI 92421 92421 C
chrVI 92423 92423 A
chrVI 92432 92432 A
chrVI 92446 92446 G
chrVI 92451 92451 C
chrVI 92476 92476 A
chrVI 92481 92481 T
chrVI 92521 92521 G
chrVI 92522 92522 G
chrVI 92532 92532 A
chrVI 92533 92533 A
chrVI 92534 92534 G
chrVI 92570 92570 G
chrVI 92571 92571 T
chrVI 92573 92573 G
chrVI 99240 99240 G
chrVI 99259 99259 A
chrVI 99270 99270 A
chrVI 99285 99285 T
chrVI 99286 99286 C
chrVI 99288 99288 C
chrVI 99295 99295 G
chrVI 99297 99297 G
chrVI 99330 99330 G
chrVI 99336 99336 AT
chrVI 99339 99339 A
chrVI 99342 99342 T
chrVI 99344 99344 AC
chrVI 99345 99345 G
chrVI 99351 99351 G
chrVI 99360 99360 A
chrVI 99369 99369 G
chrVI 99375 99375 A
chrVI 99387 99387 G
chrVI 99393 99393 AT
chrVI 99408 99408 CG
chrVI 99423 99423 AT
chrVI 99426 99426 A
chrVI 99434 99434 A
chrVI 99438 99438 A
chrVI 99449 99449 G
chrVI 99471 99471 AT
chrVI 99474 99474 G
chrVI 99477 99477 G
chrVI 99480 99480 A
chrVI 99524 99524 A
chrVI 99540 99540 G
chrVI 99555 99555 A
chrVI 99558 99558 G
chrVI 99561 99561 A
chrVI 99564 99564 A
chrVI 99567 99567 A
chrVI 99573 99573 G
chrVI 99576 99576 A
chrVI 99579 99579 A
chrVI 99590 99590 G
chrVI 99601 99601 AT
chrVI 99610 99610 AT
chrVI 99612 99612 CG
chrVI 99616 99616 C
chrVI 99617 99617 A
chrVI 99618 99618 A
chrVI 99619 99619 AT
chrVI 99622 99622 A
chrVI 99633 99633 A
chrVI 99634 99634 T
chrVI 99641 99641 G
chrVI 99693 99693 G
chrVI 99709 99709 G
chrVI 101367 101367 AG
chrVI 101368 101368 G
chrVI 101369 101369 T
chrVI 101370 101370 A
chrVI 101371 101371 CT
chrVI 101372 101372 G
chrVI 101373 101373 AC
chrVI 101374 101374 AG
chrVI 101375 101375 AT
chrVI 101421 101421 T
chrVI 101422 101422 CG
chrVI 101423 101423 ACGT
chrVI 101424 101424 C
chrVI 101425 101425 T
chrVI 101427 101427 C
chrVI 101428 101428 A
chrVI 101429 101429 G
chrVI 101432 101432 G
chrVI 101433 101433 G
chrVI 101434 101434 A
chrVI 101479 101479 AGT
chrVI 101480 101480 A
chrVI 101481 101481 A
chrVI 101482 101482 AT
chrVI 101483 101483 A
chrVI 101484 101484 ACT
chrVI 101485 101485 AT
chrVI 101486 101486 C
chrVI 101487 101487 ACGT
chrVI 101488 101488 AC
chrVI 101489 101489 T
chrVI 117260 117260 T
chrVI 117278 117278 T
chrVI 117300 117300 G
chrVI 117312 117312 G
chrVI 117335 117335 A
chrVI 117382 117382 G
chrVI 117390 117390 T
chrVI 117415 117415 A
chrVI 117469 117469 G
chrVI 117488 117488 A
chrVI 117733 117733 C
chrVI 117737 117737 G
chrVI 117738 117738 A
chrVI 117772 117772 C
chrVI 117774 117774 A
chrVI 117798 117798 T
chrVI 117831 117831 C
chrVI 117833 117833 A
chrVI 117839 117839 C
chrVI 117842 117842 G
chrVI 117951 117951 A
chrVI 118030 118030 G
chrVI 118037 118037 C
chrVI 118039 118039 G
chrVI 137475 137475 ACT
chrVI 137477 137477 G
chrVI 137478 137478 AG
chrVI 137479 137479 C
chrVI 137482 137482 T
chrVI 137483 137483 T
chrVI 137484 137484 T
chrVI 137485 137485 G
chrVI 137560 137560 ACT
chrVI 137561 137561 ACGT
chrVI 137562 137562 AGT
chrVI 137563 137563 AT
chrVI 137564 137564 AT
chrVI 137565 137565 ACT
chrVI 137700 137700 C
chrVI 137701 137701 CT
chrVI 137702 137702 AG
chrVI 137703 137703 C
chrVI 137704 137704 T
chrVI 137706 137706 C
chrVI 137711 137711 C
chrVI 137721 137721 T
chrVI 137722 137722 GT
chrVI 137723 137723 T
chrVI 137724 137724 G
chrVI 137725 137725 T
chrVI 137727 137727 A
chrVI 137731 137731 A
chrVI 137732 137732 T
chrVI 137733 137733 G
chrVI 137736 137736 G
chrVI 137737 137737 AT
chrVI 137739 137739 C
chrVI 137740 137740 G
chrVI 137741 137741 G
chrVI 137742 137742 AC
chrVI 137743 137743 AG
chrVI 137750 137750 G
chrVI 137752 137752 A
chrVI 137753 137753 A
chrVI 137754 137754 G
chrVI 137755 137755 A
chrVI 137756 137756 C
chrVI 137758 137758 T
chrVI 137759 137759 C
chrVI 137760 137760 GT
chrVI 137761 137761 A
chrVI 137763 137763 CGT
chrVI 137766 137766 C
chrVI 137767 137767 G
chrVI 137768 137768 A
chrVI 137769 137769 CGT
chrVI 137770 137770 CG
chrVI 137771 137771 A
chrVI 137773 137773 CT
chrVI 137774 137774 A
chrVI 137775 137775 T
chrVI 137777 137777 A
chrVI 137780 137780 CG
chrVI 137781 137781 CG
chrVI 137782 137782 A
chrVI 137783 137783 AGT
chrVI 137786 137786 A
chrVI 137787 137787 AT
chrVI 137789 137789 CG
chrVI 137790 137790 ACT
chrVI 137791 137791 A
chrVI 137792 137792 G
chrVI 137795 137795 G
chrVI 137796 137796 C
chrVI 137797 137797 A
chrVI 137798 137798 CG
chrVI 137799 137799 G
chrVI 137802 137802 G
chrVI 137803 137803 AT
chrVI 137804 137804 AC
chrVI 137806 137806 CG
chrVI 137807 137807 C
chrVI 137809 137809 CG
chrVI 137810 137810 ACT
chrVI 137812 137812 C
chrVI 137813 137813 GT
chrVI 137814 137814 AGT
chrVI 137815 137815 GT
chrVI 137817 137817 CGT
chrVI 137818 137818 A
chrVI 137819 137819 CGT
chrVI 137820 137820 G
chrVI 137822 137822 C
chrVI 137823 137823 AGT
chrVI 137824 137824 ACGT
chrVI 137825 137825 AT
chrVI 137826 137826 G
chrVI 137827 137827 CG
chrVI 137828 137828 CG
chrVI 137829 137829 CG
chrVI 137830 137830 T
chrVI 137831 137831 CT
chrVI 137832 137832 C
chrVI 137834 137834 T
chrVI 137835 137835 AT
chrVI 137836 137836 AT
chrVI 137842 137842 C
chrVI 137843 137843 T
chrVI 137854 137854 C
chrVI 137855 137855 A
chrVI 137870 137870 G
chrVI 137877 137877 G
chrVI 137878 137878 GT
chrVI 137884 137884 G
chrVI 137885 137885 T
chrVI 137887 137887 T
chrVI 137890 137890 AT
chrVI 137900 137900 T
chrVI 137902 137902 G
chrVI 137903 137903 C
chrVI 137904 137904 AC
chrVI 137905 137905 ACG
chrVI 137906 137906 AGT
chrVI 137907 137907 ACG
chrVI 137908 137908 ACT
chrVI 137909 137909 ACG
chrVI 137910 137910 CGT
chrVI 137911 137911 ACG
chrVI 137912 137912 CGT
chrVI 137920 137920 G
chrVI 137923 137923 G
chrVI 137925 137925 G
chrVI 137927 137927 C
chrVI 137932 137932 AC
chrVI 137933 137933 C
chrVI 137934 137934 A
chrVI 137950 137950 G
chrVI 137955 137955 T
chrVI 137956 137956 AT
chrVI 137959 137959 CG
chrVI 137963 137963 A
chrVI 137969 137969 A
chrVI 137972 137972 CG
chrVI 137975 137975 C
chrVI 137976 137976 A
chrVI 137977 137977 AT
chrVI 137990 137990 C
chrVI 137993 137993 G
chrVI 137995 137995 A
chrVI 137996 137996 GT
chrVI 137997 137997 C
chrVI 138006 138006 AT
chrVI 138018 138018 CG
chrVI 138019 138019 A
chrVI 138020 138020 AT
chrVI 138021 138021 G
chrVI 138023 138023 CG
chrVI 138025 138025 A
chrVI 138026 138026 AC
chrVI 138031 138031 A
chrVI 138038 138038 T
chrVI 138039 138039 A
chrVI 138049 138049 T
chrVI 138051 138051 G
chrVI 138063 138063 C
chrVI 138064 138064 A
chrVI 138072 138072 G
chrVI 138074 138074 ACT
chrVI 138086 138086 CG
chrVI 138088 138088 C
chrVI 138093 138093 CG
chrVI 138113 138113 AT
chrVI 138121 138121 A
chrVI 138126 138126 CG
chrVI 138127 138127 C
chrVI 138128 138128 AT
chrVI 138130 138130 A
chrVI 138134 138134 CG
chrVI 138135 138135 G
chrVI 138136 138136 ACG
chrVI 138139 138139 T
chrVI 138140 138140 G
chrVI 138146 138146 T
chrVI 138152 138152 ACGT
chrVI 138156 138156 A
chrVI 138166 138166 C
chrVI 138167 138167 A
chrVI 138169 138169 CG
chrVI 138170 138170 ACG
chrVI 138171 138171 AGT
chrVI 138172 138172 C
chrVI 138173 138173 A
chrVI 138174 138174 G
chrVI 138175 138175 A
chrVI 138176 138176 T
chrVI 138177 138177 G
chrVI 138178 138178 C
chrVI 138179 138179 G
chrVI 138180 138180 T
chrVI 138181 138181 G
chrVI 138182 138182 G
chrVI 138191 138191 ACGT
chrVI 138192 138192 A
chrVI 138193 138193 AT
chrVI 138194 138194 CG
chrVI 138198 138198 ACT
chrVI 138199 138199 AT
chrVI 138200 138200 CG
chrVI 138202 138202 C
chrVI 138217 138217 G
chrVI 138222 138222 AT
chrVI 138223 138223 CG
chrVI 138225 138225 A
chrVI 138227 138227 G
chrVI 138233 138233 G
chrVI 138235 138235 G
chrVI 138236 138236 A
chrVI 138237 138237 C
chrVI 138238 138238 AGT
chrVI 138239 138239 C
chrVI 138240 138240 AT
chrVI 138241 138241 ACG
chrVI 138242 138242 AT
chrVI 138245 138245 ACG
chrVI 138246 138246 ACT
chrVI 138247 138247 ACT
chrVI 138248 138248 C
chrVI 138249 138249 CGT
chrVI 138255 138255 G
chrVI 138256 138256 CG
chrVI 138282 138282 T
chrVI 138283 138283 A
chrVI 138284 138284 C
chrVI 138285 138285 A
chrVI 138286 138286 AT
chrVI 138304 138304 A
chrVI 138363 138363 CG
chrVI 138386 138386 T
chrVI 138403 138403 CT
chrVI 138404 138404 C
chrVI 138412 138412 C
chrVI 138452 138452 CG
chrVI 138454 138454 CG
chrVI 138460 138460 C
chrVI 138479 138479 T
chrVI 138497 138497 AT
chrVI 138524 138524 AT
chrVI 138591 138591 CG
chrVI 138598 138598 CG
chrVI 138611 138611 CG
chrVI 138640 138640 CG
chrVI 138643 138643 AT
chrVI 138645 138645 AT
chrVI 138647 138647 AT
chrVI 138648 138648 CG
chrVI 138663 138663 A
chrVI 138675 138675 AT
chrVI 138687 138687 G
chrVI 138695 138695 AT
chrVI 138711 138711 C
chrVI 138714 138714 CG
chrVI 138715 138715 A
chrVI 138716 138716 C
chrVI 138736 138736 A
chrVI 138791 138791 AT
chrVI 138803 138803 T
chrVI 138821 138821 AT
chrVI 138927 138927 AT
chrVI 138941 138941 AT
chrVI 138992 138992 AT
chrVI 139023 139023 AT
chrVI 139058 139058 G
chrVI 139064 139064 CG
chrVI 139076 139076 AT
chrVI 139151 139151 AT
chrVI 139223 139223 AT
chrVI 139331 139331 CG
chrVI 139342 139342 G
chrVI 139355 139355 CG
chrVI 139409 139409 CG
chrVI 139432 139432 G
chrVI 139482 139482 CG
chrVI 139529 139529 CG
chrVI 139534 139534 CG
chrVI 139743 139743 G
chrVI 139789 139789 A
chrVI 139794 139794 CG
chrVI 139851 139851 C
chrVI 140061 140061 AT
chrVI 140139 140139 CG
chrVI 140143 140143 A
chrVI 140199 140199 AT
chrVI 140292 140292 C
chrVI 140325 140325 A
chrVI 140624 140624 A
chrVI 140625 140625 G
chrVI 140626 140626 A
chrVI 140630 140630 A
chrVI 140637 140637 T
chrVI 140638 140638 G
chrVI 140639 140639 C
chrVI 140646 140646 CG
chrVI 140649 140649 C
chrVI 140733 140733 T
chrVI 140760 140760 C
chrVI 140772 140772 T
chrVI 140773 140773 C
chrVI 140781 140781 AT
chrVI 140784 140784 T
chrVI 140820 140820 CG
chrVI 140863 140863 AT
chrVI 140868 140868 CT
chrVI 140872 140872 AT
chrVI 140874 140874 CG
chrVI 140892 140892 C
chrVI 140895 140895 C
chrVI 140907 140907 T
chrVI 140959 140959 AT
chrVI 140970 140970 AT
chrVI 140993 140993 AT
chrVI 141054 141054 AT
chrVI 141070 141070 AT
chrVI 141072 141072 CG
chrVI 141078 141078 C
chrVI 141091 141091 C
chrVI 141093 141093 C
chrVI 141108 141108 CG
chrVI 141119 141119 T
chrVI 141166 141166 C
chrVI 141169 141169 G
chrVI 141218 141218 AT
chrVI 141226 141226 AT
chrVI 141285 141285 CG
chrVI 141298 141298 CG
chrVI 141303 141303 CG
chrVI 141306 141306 AT
chrVI 141344 141344 A
chrVI 141366 141366 C
chrVI 141438 141438 C
chrVI 141466 141466 C
chrVI 141469 141469 G
chrVI 141477 141477 C
chrVI 141480 141480 T
chrVI 141515 141515 CG
chrVI 141519 141519 CG
chrVI 141561 141561 C
chrVI 141660 141660 AT
chrVI 141661 141661 AT
chrVI 141664 141664 CG
chrVI 141691 141691 G
chrVI 141702 141702 C
chrVI 141765 141765 T
chrVI 141773 141773 T
chrVI 141777 141777 C
chrVI 141817 141817 AT
chrVI 141825 141825 AT
chrVI 141842 141842 CG
chrVI 141885 141885 AT
chrVI 141892 141892 CG
chrVI 141900 141900 AT
chrVI 141915 141915 A
chrVI 141921 141921 A
chrVI 141966 141966 AT
chrVI 141973 141973 CG
chrVI 142000 142000 AT
chrVI 142025 142025 AT
chrVI 142037 142037 CG
chrVI 142092 142092 CG
chrVI 142125 142125 AT
chrVI 142149 142149 C
chrVI 142165 142165 AT
chrVI 142243 142243 AT
chrVI 142263 142263 AT
chrVI 142305 142305 G
chrVI 142311 142311 A
chrVI 142314 142314 C
chrVI 142327 142327 C
chrVI 142356 142356 AT
chrVI 142357 142357 AT
chrVI 142368 142368 CG
chrVI 142371 142371 C
chrVI 142372 142372 AT
chrVI 142382 142382 A
chrVI 142383 142383 G
chrVI 142392 142392 T
chrVI 142431 142431 G
chrVI 142434 142434 C
chrVI 142444 142444 C
chrVI 142458 142458 T
chrVI 142460 142460 G
chrVI 142461 142461 T
chrVI 142465 142465 G
chrVI 142476 142476 T
chrVI 142497 142497 AT
chrVI 142515 142515 AT
chrVI 142518 142518 AT
chrVI 142524 142524 T
chrVI 142530 142530 CG
chrVI 142533 142533 CG
chrVI 142539 142539 AT
chrVI 142542 142542 CG
chrVI 142545 142545 T
chrVI 142551 142551 CG
chrVI 142561 142561 AT
chrVI 142567 142567 G
chrVI 142627 142627 CG
chrVI 142629 142629 A
chrVI 142638 142638 CG
chrVI 142659 142659 CG
chrVI 142665 142665 AT
chrVI 142681 142681 CG
chrVI 142683 142683 T
chrVI 142686 142686 A
chrVI 142713 142713 T
chrVI 142719 142719 T
chrVI 142726 142726 A
chrVI 142743 142743 T
chrVI 142745 142745 A
chrVI 142749 142749 A
chrVI 142752 142752 T
chrVI 142763 142763 G
chrVI 142764 142764 A
chrVI 142773 142773 CGT
chrVI 142793 142793 AT
chrVI 142794 142794 AT
chrVI 142822 142822 AT
chrVI 142830 142830 CG
chrVI 142831 142831 AT
chrVI 142836 142836 AT
chrVI 142845 142845 CG
chrVI 142848 142848 CG
chrVI 142864 142864 C
chrVI 142869 142869 A
chrVI 142878 142878 A
chrVI 142881 142881 T
chrVI 142909 142909 C
chrVI 142912 142912 T
chrVI 142935 142935 AT
chrVI 142959 142959 A
chrVI 142983 142983 A
chrVI 142986 142986 CG
chrVI 142992 142992 G
chrVI 143020 143020 CG
chrVI 143022 143022 CG
chrVI 143035 143035 CG
chrVI 143041 143041 AT
chrVI 143043 143043 G
chrVI 143047 143047 CG
chrVI 143076 143076 AT
chrVI 143085 143085 CG
chrVI 143091 143091 C
chrVI 143121 143121 CG
chrVI 143127 143127 AT
chrVI 143129 143129 T
chrVI 143130 143130 T
chrVI 143131 143131 T
chrVI 143136 143136 T
chrVI 143139 143139 T
chrVI 143175 143175 A
chrVI 143184 143184 T
chrVI 143196 143196 G
chrVI 143229 143229 ACT
chrVI 143232 143232 A
chrVI 143233 143233 T
chrVI 143238 143238 A
chrVI 143256 143256 G
chrVI 143257 143257 A
chrVI 143259 143259 A
chrVI 143285 143285 CG
chrVI 143292 143292 AT
chrVI 143294 143294 CG
chrVI 143298 143298 AT
chrVI 143331 143331 T
chrVI 143332 143332 C
chrVI 143333 143333 T
chrVI 143336 143336 T
chrVI 143370 143370 T
chrVI 143373 143373 CGT
chrVI 143376 143376 A
chrVI 143413 143413 CG
chrVI 143439 143439 AT
chrVI 143441 143441 T
chrVI 143459 143459 A
chrVI 143460 143460 C
chrVI 143463 143463 C
chrVI 143487 143487 C
chrVI 143499 143499 AT
chrVI 143530 143530 T
chrVI 143531 143531 A
chrVI 143532 143532 T
chrVI 143533 143533 ACT
chrVI 143534 143534 ACT
chrVI 143535 143535 ACG
chrVI 143536 143536 ACT
chrVI 143537 143537 ACT
chrVI 143538 143538 ACG
chrVI 143539 143539 CGT
chrVI 143547 143547 G
chrVI 143550 143550 CG
chrVI 143552 143552 G
chrVI 143554 143554 C
chrVI 143556 143556 CG
chrVI 143559 143559 AC
chrVI 143560 143560 C
chrVI 143561 143561 A
chrVI 143563 143563 CG
chrVI 143568 143568 AT
chrVI 143569 143569 CG
chrVI 143577 143577 G
chrVI 143582 143582 T
chrVI 143583 143583 AT
chrVI 143586 143586 CG
chrVI 143590 143590 A
chrVI 143596 143596 A
chrVI 143599 143599 CG
chrVI 143602 143602 C
chrVI 143603 143603 A
chrVI 143604 143604 AT
chrVI 143617 143617 C
chrVI 143620 143620 G
chrVI 143622 143622 A
chrVI 143623 143623 GT
chrVI 143624 143624 C
chrVI 143633 143633 AT
chrVI 143645 143645 CG
chrVI 143646 143646 A
chrVI 143647 143647 AT
chrVI 143648 143648 G
chrVI 143650 143650 CG
chrVI 143652 143652 A
chrVI 143653 143653 AC
chrVI 143658 143658 A
chrVI 143665 143665 T
chrVI 143666 143666 A
chrVI 143676 143676 T
chrVI 143678 143678 G
chrVI 143690 143690 C
chrVI 143691 143691 A
chrVI 143699 143699 G
chrVI 143701 143701 ACT
chrVI 143713 143713 CG
chrVI 143715 143715 C
chrVI 143720 143720 CG
chrVI 143740 143740 AT
chrVI 143748 143748 A
chrVI 143753 143753 CG
chrVI 143754 143754 C
chrVI 143755 143755 AT
chrVI 143757 143757 A
chrVI 143761 143761 CG
chrVI 143762 143762 G
chrVI 143763 143763 ACG
chrVI 143766 143766 T
chrVI 143767 143767 G
chrVI 143773 143773 T
chrVI 143779 143779 ACGT
chrVI 143783 143783 A
chrVI 143793 143793 C
chrVI 143794 143794 A
chrVI 143796 143796 CG
chrVI 143797 143797 ACG
chrVI 143798 143798 AGT
chrVI 143799 143799 C
chrVI 143800 143800 A
chrVI 143801 143801 G
chrVI 143802 143802 A
chrVI 143803 143803 T
chrVI 143804 143804 G
chrVI 143805 143805 C
chrVI 143806 143806 G
chrVI 143807 143807 T
chrVI 143808 143808 G
chrVI 143809 143809 G
chrVI 143818 143818 ACGT
chrVI 143819 143819 A
chrVI 143820 143820 AT
chrVI 143821 143821 CG
chrVI 143825 143825 ACT
chrVI 143826 143826 AT
chrVI 143827 143827 CG
chrVI 143829 143829 C
chrVI 143844 143844 G
chrVI 143849 143849 AT
chrVI 143850 143850 CG
chrVI 143852 143852 A
chrVI 143854 143854 G
chrVI 143860 143860 G
chrVI 143862 143862 G
chrVI 143865 143865 AT
chrVI 143867 143867 AT
chrVI 143868 143868 G
chrVI 143869 143869 ACT
chrVI 143871 143871 T
chrVI 143872 143872 ACT
chrVI 143873 143873 ACG
chrVI 143874 143874 CG
chrVI 143875 143875 AG
chrVI 143876 143876 CGT
chrVI 143877 143877 ACGT
chrVI 143878 143878 CGT
chrVI 143879 143879 AC
chrVI 143880 143880 GT
chrVI 143881 143881 A
chrVI 143885 143885 A
chrVI 143886 143886 T
chrVI 143887 143887 C
chrVI 143888 143888 G
chrVI 143891 143891 T
chrVI 143892 143892 G
chrVI 143894 143894 CT
chrVI 143895 143895 T
chrVI 143897 143897 T
chrVI 143898 143898 G
chrVI 143900 143900 AT
chrVI 143901 143901 G
chrVI 143902 143902 T
chrVI 143911 143911 A
chrVI 143917 143917 C
chrVI 143919 143919 C
chrVI 143921 143921 CGT
chrVI 143923 143923 AT
chrVI 143925 143925 T
chrVI 143926 143926 CT
chrVI 143927 143927 CG
chrVI 143928 143928 ACT
chrVI 143929 143929 C
chrVI 143930 143930 T
chrVI 143931 143931 CG
chrVI 143933 143933 T
chrVI 143934 143934 ACGT
chrVI 143936 143936 AT
chrVI 143937 143937 AT
chrVI 143938 143938 T
chrVI 143939 143939 A
chrVI 143940 143940 G
chrVI 143942 143942 A
chrVI 143943 143943 AGT
chrVI 143944 143944 AC
chrVI 143945 143945 AT
chrVI 143946 143946 G
chrVI 143947 143947 G
chrVI 157901 157901 G
chrVI 157903 157903 T
chrVI 157904 157904 ACT
chrVI 157905 157905 AG
chrVI 157906 157906 T
chrVI 157910 157910 CGT
chrVI 157911 157911 G
chrVI 157912 157912 ACG
chrVI 157913 157913 AT
chrVI 157914 157914 T
chrVI 157915 157915 T
chrVI 157922 157922 C
chrVI 157952 157952 G
chrVI 157953 157953 T
chrVI 157961 157961 AC
chrVI 157962 157962 G
chrVI 157964 157964 A
chrVI 157965 157965 G
chrVI 157966 157966 AT
chrVI 157967 157967 A
chrVI 157970 157970 CG
chrVI 157971 157971 AT
chrVI 157973 157973 G
chrVI 158002 158002 G
chrVI 158008 158008 A
chrVI 158009 158009 A
chrVI 158010 158010 A
chrVI 158011 158011 C
chrVI 158012 158012 T
chrVI 158013 158013 A
chrVI 158014 158014 AC
chrVI 158015 158015 ACG
chrVI 158491 158491 G
chrVI 158494 158494 G
chrVI 158502 158502 A
chrVI 158503 158503 C
chrVI 158507 158507 G
chrVI 158508 158508 AT
chrVI 158509 158509 AG
chrVI 158510 158510 T
chrVI 158511 158511 G
chrVI 158515 158515 C
chrVI 158522 158522 T
chrVI 158529 158529 A
chrVI 158530 158530 A
chrVI 158533 158533 G
chrVI 158534 158534 A
chrVI 158535 158535 A
chrVI 158536 158536 A
chrVI 158537 158537 A
chrVI 158542 158542 T
chrVI 158543 158543 T
chrVI 158545 158545 ACT
chrVI 158546 158546 C
chrVI 158547 158547 CG
chrVI 158548 158548 G
chrVI 158551 158551 A
chrVI 158553 158553 C
chrVI 158554 158554 CG
chrVI 158555 158555 CG
chrVI 158556 158556 T
chrVI 158558 158558 A
chrVI 158559 158559 CG
chrVI 158561 158561 A
chrVI 158564 158564 AGT
chrVI 158567 158567 T
chrVI 158580 158580 A
chrVI 158583 158583 A
chrVI 158587 158587 T
chrVI 158589 158589 C
chrVI 158591 158591 T
chrVI 158592 158592 G
chrVI 161807 161807 G
chrVI 161808 161808 A
chrVI 161810 161810 A
chrVI 161812 161812 AG
chrVI 161815 161815 GT
chrVI 161817 161817 G
chrVI 161818 161818 GT
chrVI 161820 161820 AG
chrVI 161821 161821 A
chrVI 161823 161823 AT
chrVI 161825 161825 AC
chrVI 161827 161827 G
chrVI 161828 161828 G
chrVI 161829 161829 C
chrVI 161835 161835 T
chrVI 161837 161837 A
chrVI 161843 161843 G
chrVI 161844 161844 A
chrVI 161845 161845 C
chrVI 161846 161846 AT
chrVI 161848 161848 C
chrVI 161849 161849 A
chrVI 161850 161850 G
chrVI 161851 161851 A
chrVI 161852 161852 GT
chrVI 161853 161853 G
chrVI 161858 161858 AT
chrVI 161859 161859 G
chrVI 161861 161861 CT
chrVI 161865 161865 AT
chrVI 161866 161866 CG
chrVI 161868 161868 CG
chrVI 161869 161869 A
chrVI 161873 161873 G
chrVI 161874 161874 A
chrVI 161875 161875 G
chrVI 161876 161876 A
chrVI 161877 161877 ACT
chrVI 161878 161878 CG
chrVI 161880 161880 G
chrVI 161885 161885 G
chrVI 161898 161898 A
chrVI 161899 161899 T
chrVI 161900 161900 CG
chrVI 161904 161904 CT
chrVI 161905 161905 G
chrVI 161906 161906 T
chrVI 161914 161914 C
chrVI 161916 161916 ACT
chrVI 161917 161917 T
chrVI 161920 161920 AG
chrVI 161923 161923 G
chrVI 161926 161926 GT
chrVI 161927 161927 ACG
chrVI 161928 161928 AGT
chrVI 161929 161929 A
chrVI 161931 161931 CG
chrVI 161932 161932 C
chrVI 161934 161934 T
chrVI 161936 161936 G
chrVI 161937 161937 T
chrVI 161938 161938 GT
chrVI 161939 161939 AC
chrVI 161940 161940 CGT
chrVI 161941 161941 AG
chrVI 161942 161942 C
chrVI 161943 161943 G
chrVI 161944 161944 T
chrVI 161945 161945 A
chrVI 161946 161946 CG
chrVI 161948 161948 CG
chrVI 161949 161949 CG
chrVI 161950 161950 AG
chrVI 161951 161951 T
chrVI 161952 161952 T
chrVI 161953 161953 AT
chrVI 161954 161954 C
chrVI 161955 161955 G
chrVI 161957 161957 C
chrVI 161958 161958 T
chrVI 161959 161959 T
chrVI 161960 161960 C
chrVI 161961 161961 AT
chrVI 161962 161962 CT
chrVI 161965 161965 T
chrVI 161966 161966 AGT
chrVI 161967 161967 ACT
chrVI 161968 161968 G
chrVI 161970 161970 AT
chrVI 161971 161971 CT
chrVI 161972 161972 A
chrVI 161973 161973 ACT
chrVI 161974 161974 T
chrVI 161975 161975 C
chrVI 161976 161976 C
chrVI 161980 161980 ACGT
chrVI 161981 161981 ACGT
chrVI 161982 161982 AT
chrVI 161983 161983 G
chrVI 161984 161984 AC
chrVI 161985 161985 AGT
chrVI 161986 161986 ACGT
chrVI 161987 161987 AT
chrVI 161988 161988 CG
chrVI 161989 161989 CG
chrVI 161990 161990 CG
chrVI 161991 161991 C
chrVI 161992 161992 AT
chrVI 161993 161993 AGT
chrVI 161995 161995 C
chrVI 161997 161997 T
chrVI 161998 161998 A
chrVI 162000 162000 G
chrVI 162001 162001 C
chrVI 162003 162003 T
chrVI 162004 162004 T
chrVI 162007 162007 AT
chrVI 162008 162008 T
chrVI 162009 162009 CG
chrVI 162010 162010 AT
chrVI 162012 162012 A
chrVI 162013 162013 AT
chrVI 162016 162016 AT
chrVI 162017 162017 ACG
chrVI 162019 162019 T
chrVI 162020 162020 AGT
chrVI 162021 162021 ACGT
chrVI 162022 162022 AT
chrVI 162023 162023 C
chrVI 162024 162024 G
chrVI 162027 162027 ACGT
chrVI 162030 162030 AT
chrVI 162031 162031 G
chrVI 162032 162032 A
chrVI 162034 162034 C
chrVI 162035 162035 T
chrVI 162036 162036 C
chrVI 162037 162037 T
chrVI 162038 162038 AT
chrVI 162040 162040 C
chrVI 162041 162041 AT
chrVI 162047 162047 CG
chrVI 162048 162048 G
chrVI 162049 162049 CG
chrVI 162050 162050 C
chrVI 162051 162051 G
chrVI 162053 162053 AT
chrVI 162054 162054 C
chrVI 162057 162057 CG
chrVI 162058 162058 AT
chrVI 162059 162059 CG
chrVI 162061 162061 T
chrVI 162062 162062 C
chrVI 162063 162063 CT
chrVI 162064 162064 AT
chrVI 162065 162065 G
chrVI 162068 162068 AG
chrVI 162069 162069 CT
chrVI 162070 162070 A
chrVI 162072 162072 C
chrVI 162080 162080 G
chrVI 162082 162082 AT
chrVI 162083 162083 ACG
chrVI 162084 162084 ACGT
chrVI 162085 162085 A
chrVI 162088 162088 C
chrVI 162089 162089 G
chrVI 162090 162090 C
chrVI 162091 162091 CGT
chrVI 162092 162092 C
chrVI 162094 162094 CG
chrVI 162095 162095 G
chrVI 162097 162097 GT
chrVI 162098 162098 C
chrVI 162099 162099 AT
chrVI 162100 162100 CG
chrVI 162101 162101 AT
chrVI 162102 162102 CG
chrVI 162103 162103 AT
chrVI 162108 162108 C
chrVI 162111 162111 G
chrVI 162112 162112 AT
chrVI 162113 162113 A
chrVI 162114 162114 CG
chrVI 162119 162119 T
chrVI 162120 162120 A
chrVI 162124 162124 CG
chrVI 162125 162125 C
chrVI 162131 162131 T
chrVI 162136 162136 ACGT
chrVI 162137 162137 ACGT
chrVI 162138 162138 ACGT
chrVI 162139 162139 ACGT
chrVI 162140 162140 ACGT
chrVI 162141 162141 ACGT
chrVI 162142 162142 ACGT
chrVI 162143 162143 AGT
chrVI 162144 162144 CG
chrVI 162145 162145 T
chrVI 162146 162146 C
chrVI 162216 162216 T
chrVI 162217 162217 G
chrVI 162218 162218 CGT
chrVI 162219 162219 C
chrVI 162220 162220 A
chrVI 162221 162221 GT
chrVI 162222 162222 CGT
chrVI 162223 162223 T
chrVI 162224 162224 CGT
chrVI 162225 162225 AGT
chrVI 162226 162226 CGT
chrVI 162227 162227 C
chrVI 162299 162299 ACT
chrVI 162300 162300 ACGT
chrVI 162301 162301 CG
chrVI 162302 162302 CG
chrVI 162303 162303 AT
chrVI 162304 162304 AT
chrVI 162305 162305 A
chrVI 162306 162306 CG
chrVI 162308 162308 C
chrVI 162309 162309 AGT
chrVI 162310 162310 T
chrVI 162311 162311 T
chrVI 162312 162312 CT
chrVI 167417 167417 C
chrVI 167418 167418 C
chrVI 167419 167419 C
chrVI 167422 167422 A
chrVI 167423 167423 A
chrVI 167424 167424 T
chrVI 167427 167427 C
chrVI 167428 167428 AG
chrVI 167429 167429 GT
chrVI 167430 167430 T
chrVI 167431 167431 T
chrVI 167432 167432 T
chrVI 167433 167433 GT
chrVI 167434 167434 AT
chrVI 167435 167435 CT
chrVI 167436 167436 T
chrVI 167480 167480 AT
chrVI 167527 167527 AT
chrVI 167533 167533 ACG
chrVI 167535 167535 AGT
chrVI 167536 167536 ACGT
chrVI 167537 167537 ACT
chrVI 167538 167538 C
chrVI 167539 167539 T
chrVI 167540 167540 C
chrVI 167541 167541 C
chrVI 167542 167542 C
chrVI 178019 178019 C
chrVI 178020 178020 G
chrVI 178022 178022 T
chrVI 178023 178023 G
chrVI 178024 178024 T
chrVI 178096 178096 T
chrVI 178160 178160 T
chrVI 178161 178161 T
chrVI 178163 178163 C
chrVI 178164 178164 A
chrVI 178165 178165 G
chrVI 178171 178171 C
chrVI 178237 178237 C
chrVI 178312 178312 C
chrVI 180958 180958 G
chrVI 180959 180959 AT
chrVI 180960 180960 A
chrVI 180961 180961 A
chrVI 180962 180962 A
chrVI 180963 180963 T
chrVI 180964 180964 CG
chrVI 180965 180965 CT
chrVI 180966 180966 G
chrVI 180967 180967 T
chrVI 180968 180968 T
chrVI 180969 180969 G
chrVI 180970 180970 A
chrVI 180971 180971 AC
chrVI 180972 180972 CGT
chrVI 180973 180973 AGT
chrVI 181045 181045 CG
chrVI 181046 181046 ACGT
chrVI 181047 181047 ACGT
chrVI 181048 181048 ACG
chrVI 181049 181049 CGT
chrVI 181050 181050 ACGT
chrVI 181051 181051 AT
chrVI 181052 181052 CG
chrVI 181054 181054 AT
chrVI 181064 181064 A
chrVI 186209 186209 T
chrVI 186210 186210 AT
chrVI 186211 186211 G
chrVI 186212 186212 G
chrVI 186213 186213 G
chrVI 186214 186214 ACG
chrVI 186215 186215 ACT
chrVI 186216 186216 ACT
chrVI 186217 186217 CT
chrVI 186218 186218 CGT
chrVI 186219 186219 CGT
chrVI 186220 186220 ACG
chrVI 186221 186221 CGT
chrVI 186222 186222 GT
chrVI 186223 186223 ACG
chrVI 186224 186224 ACT
chrVI 186225 186225 GT
chrVI 186226 186226 AC
chrVI 186227 186227 CGT
chrVI 186228 186228 G
chrVI 186229 186229 C
chrVI 186230 186230 G
chrVI 186231 186231 GT
chrVI 186232 186232 AC
chrVI 186233 186233 G
chrVI 186234 186234 GT
chrVI 186235 186235 C
chrVI 186236 186236 G
chrVI 186237 186237 CGT
chrVI 186238 186238 AC
chrVI 186239 186239 G
chrVI 186240 186240 CG
chrVI 186241 186241 C
chrVI 186242 186242 G
chrVI 186243 186243 CG
chrVI 186244 186244 AC
chrVI 186246 186246 G
chrVI 186247 186247 C
chrVI 186248 186248 GT
chrVI 186249 186249 G
chrVI 186250 186250 C
chrVI 186251 186251 T
chrVI 186252 186252 G
chrVI 186253 186253 C
chrVI 186254 186254 CT
chrVI 186255 186255 CG
chrVI 186256 186256 AC
chrVI 186257 186257 CG
chrVI 186258 186258 CG
chrVI 186259 186259 C
chrVI 186260 186260 G
chrVI 186261 186261 CGT
chrVI 186262 186262 AC
chrVI 186263 186263 GT
chrVI 186264 186264 CGT
chrVI 186265 186265 ACG
chrVI 186266 186266 GT
chrVI 186267 186267 ACGT
chrVI 186268 186268 ACG
chrVI 186269 186269 ACGT
chrVI 186270 186270 ACGT
chrVI 186271 186271 ACGT
chrVI 186272 186272 ACGT
chrVI 186273 186273 ACGT
chrVI 186274 186274 ACGT
chrVI 186275 186275 ACGT
chrVI 186276 186276 AGT
chrVI 186277 186277 ACGT
chrVI 186278 186278 CG
chrVI 186279 186279 AT
chrVI 186280 186280 T
chrVI 191499 191499 G
chrVI 191503 191503 T
chrVI 191504 191504 T
chrVI 191506 191506 T
chrVI 191507 191507 A
chrVI 191510 191510 G
chrVI 191511 191511 A
chrVI 191584 191584 G
chrVI 191585 191585 T
chrVI 191586 191586 A
chrVI 191587 191587 G
chrVI 191615 191615 CG
chrVI 191616 191616 CG
chrVI 191619 191619 AT
chrVI 191620 191620 AT
chrVI 204908 204908 C
chrVI 204909 204909 C
chrVI 204910 204910 A
chrVI 204911 204911 T
chrVI 204912 204912 CG
chrVI 204915 204915 C
chrVI 204916 204916 T
chrVI 204917 204917 T
chrVI 204918 204918 A
chrVI 204919 204919 AG
chrVI 204920 204920 A
chrVI 204921 204921 CG
chrVI 204922 204922 CT
chrVI 204923 204923 T
chrVI 204997 204997 AT
chrVI 204998 204998 ACGT
chrVI 204999 204999 ACT
chrVI 205000 205000 ACT
chrVI 205001 205001 ACGT
chrVI 205002 205002 A
chrVI 205003 205003 AG
chrVI 205004 205004 CG
chrVI 205005 205005 AT
chrVI 205369 205369 T
chrVI 205373 205373 G
chrVI 205374 205374 T
chrVI 205389 205389 A
chrVI 205395 205395 T
chrVI 205414 205414 T
chrVI 205422 205422 T
chrVI 207064 207064 G
chrVI 207078 207078 CT
chrVI 207079 207079 C
chrVI 210338 210338 GT
chrVI 210339 210339 GT
chrVI 210340 210340 CG
chrVI 210341 210341 CGT
chrVI 210342 210342 ACT
chrVI 210343 210343 AGT
chrVI 210344 210344 ACG
chrVI 210345 210345 ACG
chrVI 210346 210346 ACT
chrVI 210347 210347 ACG
chrVI 210348 210348 ACT
chrVI 210349 210349 ACG
chrVI 210350 210350 ACT
chrVI 210351 210351 ACG
chrVI 210352 210352 ACT
chrVI 210353 210353 ACG
chrVI 210354 210354 ACT
chrVI 210355 210355 ACG
chrVI 210356 210356 ACT
chrVI 210357 210357 ACG
chrVI 210358 210358 ACT
chrVI 210359 210359 ACG
chrVI 210360 210360 CT
chrVI 210361 210361 ACG
chrVI 210362 210362 CT
chrVI 210363 210363 ACG
chrVI 210364 210364 ACT
chrVI 210365 210365 AC
chrVI 210385 210385 A
chrVI 210386 210386 CT
chrVI 210387 210387 AG
chrVI 210388 210388 CT
chrVI 210389 210389 ACG
chrVI 210390 210390 CT
chrVI 210391 210391 ACG
chrVI 210392 210392 ACT
chrVI 210393 210393 ACG
chrVI 210394 210394 ACT
chrVI 210395 210395 ACGT
chrVI 210396 210396 ACT
chrVI 210397 210397 ACGT
chrVI 210398 210398 ACT
chrVI 210399 210399 ACGT
chrVI 210400 210400 ACT
chrVI 210401 210401 ACGT
chrVI 210402 210402 ACT
chrVI 210403 210403 ACGT
chrVI 210404 210404 ACT
chrVI 210405 210405 CGT
chrVI 210406 210406 ACT
chrVI 210407 210407 CGT
chrVI 210408 210408 ACGT
chrVI 210409 210409 ACGT
chrVI 210410 210410 ACGT
chrVI 210411 210411 ACGT
chrVI 210412 210412 CG
chrVI 210413 210413 AT
chrVI 210414 210414 CG
chrVI 210416 210416 T
chrVI 210604 210604 C
chrVI 210605 210605 C
chrVI 210606 210606 C
chrVI 210607 210607 AG
chrVI 210608 210608 GT
chrVI 210609 210609 AC
chrVI 210611 210611 CT
chrVI 210617 210617 A
chrVI 210664 210664 AT
chrVI 210708 210708 AT
chrVI 210709 210709 ACGT
chrVI 210710 210710 AT
chrVI 210711 210711 ACGT
chrVI 210712 210712 AT
chrVI 210713 210713 AT
chrVI 210714 210714 AT
chrVI 210715 210715 ACGT
chrVI 210716 210716 ACGT
chrVI 210717 210717 G
chrVI 210720 210720 AT
chrVI 210721 210721 AT
chrVI 210722 210722 AT
chrVI 210723 210723 T
chrVI 210724 210724 T
chrVI 210725 210725 T
chrVI 210726 210726 T
chrVI 220536 220536 G
chrVI 220537 220537 T
chrVI 220543 220543 G
chrVI 220555 220555 A
chrVI 220567 220567 A
chrVI 220585 220585 G
chrVI 220600 220600 A
chrVI 220789 220789 CG
chrVI 220834 220834 CG
chrVI 220837 220837 AT
chrVI 220846 220846 AT
chrVI 220861 220861 A
chrVI 220867 220867 G
chrVI 220882 220882 A
chrVI 220996 220996 AT
chrVI 221002 221002 AT
chrVI 221026 221026 AT
chrVI 221044 221044 G
chrVI 221059 221059 AT
chrVI 221086 221086 AT
chrVI 221104 221104 AT
chrVI 221149 221149 CG
chrVI 221158 221158 AT
chrVI 221173 221173 CG
chrVI 221206 221206 AT
chrVI 221218 221218 AT
chrVI 221224 221224 CG
chrVI 221271 221271 AT
chrVI 221272 221272 AT
chrVI 221277 221277 AT
chrVI 221278 221278 CG
chrVI 226676 226676 C
chrVI 226682 226682 A
chrVI 226683 226683 T
chrVI 226684 226684 AT
chrVI 226685 226685 G
chrVI 226686 226686 AG
chrVI 226687 226687 T
chrVI 226761 226761 AT
chrVI 226762 226762 ACGT
chrVI 226763 226763 ACT
chrVI 226765 226765 ACGT
chrVI 226766 226766 ACGT
chrVI 226767 226767 ACGT
chrVI 226768 226768 G
chrVI 226769 226769 A
chrVI 226770 226770 G
chrVI 254357 254357 G
chrVI 254360 254360 A
chrVI 254375 254375 T
chrVI 255017 255017 G
chrVI 255020 255020 T
chrVI 255029 255029 T
chrVI 261434 261434 A
chrVI 261437 261437 A
chrVI 261438 261438 C
chrVI 261443 261443 A
chrVI 261444 261444 C
chrVI 261446 261446 G
chrVI 261450 261450 C
chrVI 261463 261463 T
chrVI 261464 261464 AC
chrVI 261468 261468 T
chrVI 261469 261469 AG
chrVI 261471 261471 G
chrVI 261472 261472 G
chrVI 261473 261473 G
chrVI 261477 261477 T
chrVI 261480 261480 T
chrVI 261481 261481 C
chrVI 261482 261482 G
chrVI 261486 261486 A
chrVI 261488 261488 C
chrVI 261489 261489 CG
chrVI 261490 261490 AT
chrVI 270108 270108 G
chrVI 270109 270109 T
chrVI 270110 270110 G
chrVI 270112 270112 GT
chrVI 270113 270113 T
chrVI 270114 270114 T
chrVI 270115 270115 G
chrVI 270116 270116 T
chrVI 270159 270159 G
