# Supplementary material for: Sequence Profiling of the Saccharomyces cerevisiae Genome Permits Deconvolution of Unique and Multialigned Reads for Variant Detection
Source: G3 (Bethesda). 2014 Feb 20;4(4):707–15. doi: 10.1534/g3.113.009464 (PMC4059241; doi:10.1534/g3.113.009464)
Supplement: Supporting Information [file supp_g3.113.009464_FileS1.zip › resources/50nt/chrVII_50_intrasnv.bed]

track name=intraSNV_50 description="intra SNV from HTS profile"
chrVII 7 7 A
chrVII 8 8 A
chrVII 14 14 A
chrVII 15 15 C
chrVII 16 16 A
chrVII 30 30 T
chrVII 31 31 A
chrVII 45 45 C
chrVII 56 56 A
chrVII 60 60 C
chrVII 61 61 C
chrVII 76 76 G
chrVII 77 77 T
chrVII 78 78 G
chrVII 83 83 CT
chrVII 84 84 AT
chrVII 87 87 A
chrVII 88 88 CG
chrVII 92 92 T
chrVII 103 103 T
chrVII 105 105 GT
chrVII 110 110 T
chrVII 115 115 A
chrVII 116 116 AT
chrVII 126 126 AC
chrVII 127 127 CG
chrVII 128 128 AT
chrVII 131 131 C
chrVII 133 133 T
chrVII 134 134 AT
chrVII 138 138 AT
chrVII 139 139 A
chrVII 140 140 C
chrVII 143 143 C
chrVII 144 144 T
chrVII 145 145 C
chrVII 162 162 A
chrVII 173 173 CG
chrVII 176 176 C
chrVII 178 178 AT
chrVII 180 180 G
chrVII 188 188 T
chrVII 192 192 CG
chrVII 211 211 T
chrVII 213 213 A
chrVII 214 214 C
chrVII 217 217 CG
chrVII 218 218 AT
chrVII 219 219 A
chrVII 220 220 A
chrVII 221 221 T
chrVII 223 223 CG
chrVII 230 230 GT
chrVII 231 231 AC
chrVII 232 232 C
chrVII 234 234 A
chrVII 235 235 C
chrVII 243 243 G
chrVII 245 245 C
chrVII 266 266 C
chrVII 267 267 A
chrVII 268 268 AG
chrVII 277 277 C
chrVII 278 278 A
chrVII 289 289 T
chrVII 290 290 ACT
chrVII 291 291 CG
chrVII 294 294 AT
chrVII 295 295 ACG
chrVII 300 300 G
chrVII 309 309 C
chrVII 318 318 CG
chrVII 327 327 C
chrVII 331 331 CG
chrVII 334 334 AT
chrVII 336 336 CG
chrVII 338 338 AT
chrVII 344 344 T
chrVII 353 353 G
chrVII 354 354 T
chrVII 355 355 CG
chrVII 357 357 AT
chrVII 358 358 AT
chrVII 359 359 AT
chrVII 364 364 CG
chrVII 378 378 CG
chrVII 379 379 T
chrVII 382 382 C
chrVII 384 384 T
chrVII 395 395 A
chrVII 401 401 A
chrVII 402 402 T
chrVII 404 404 CG
chrVII 409 409 T
chrVII 411 411 T
chrVII 420 420 A
chrVII 441 441 C
chrVII 442 442 C
chrVII 444 444 G
chrVII 461 461 AT
chrVII 464 464 T
chrVII 466 466 CG
chrVII 471 471 G
chrVII 472 472 G
chrVII 477 477 C
chrVII 478 478 AC
chrVII 479 479 A
chrVII 480 480 G
chrVII 481 481 AT
chrVII 484 484 AT
chrVII 485 485 AT
chrVII 487 487 T
chrVII 490 490 C
chrVII 497 497 T
chrVII 498 498 A
chrVII 499 499 C
chrVII 501 501 GT
chrVII 502 502 CG
chrVII 508 508 AT
chrVII 510 510 G
chrVII 516 516 CG
chrVII 517 517 CG
chrVII 518 518 G
chrVII 520 520 AG
chrVII 521 521 A
chrVII 526 526 T
chrVII 527 527 G
chrVII 538 538 T
chrVII 540 540 T
chrVII 542 542 T
chrVII 548 548 T
chrVII 551 551 T
chrVII 552 552 AT
chrVII 553 553 CT
chrVII 555 555 A
chrVII 559 559 CG
chrVII 562 562 CG
chrVII 563 563 T
chrVII 568 568 ACGT
chrVII 569 569 AT
chrVII 570 570 T
chrVII 571 571 AT
chrVII 574 574 CG
chrVII 575 575 CGT
chrVII 590 590 G
chrVII 591 591 T
chrVII 594 594 C
chrVII 595 595 CG
chrVII 603 603 CG
chrVII 608 608 AC
chrVII 612 612 A
chrVII 613 613 CGT
chrVII 614 614 AT
chrVII 619 619 G
chrVII 627 627 AT
chrVII 630 630 AT
chrVII 631 631 A
chrVII 634 634 CG
chrVII 641 641 AT
chrVII 645 645 G
chrVII 647 647 A
chrVII 651 651 C
chrVII 655 655 CGT
chrVII 661 661 ACGT
chrVII 663 663 AT
chrVII 666 666 CG
chrVII 673 673 AT
chrVII 674 674 T
chrVII 680 680 CG
chrVII 681 681 C
chrVII 686 686 GT
chrVII 687 687 A
chrVII 691 691 A
chrVII 698 698 T
chrVII 699 699 C
chrVII 704 704 G
chrVII 705 705 C
chrVII 706 706 A
chrVII 708 708 T
chrVII 709 709 C
chrVII 710 710 AT
chrVII 711 711 C
chrVII 717 717 T
chrVII 718 718 C
chrVII 722 722 T
chrVII 723 723 ACG
chrVII 746 746 T
chrVII 747 747 A
chrVII 749 749 CG
chrVII 750 750 C
chrVII 752 752 AT
chrVII 753 753 AT
chrVII 754 754 CG
chrVII 761 761 AGT
chrVII 762 762 AT
chrVII 763 763 C
chrVII 765 765 A
chrVII 766 766 T
chrVII 768 768 C
chrVII 776 776 AT
chrVII 777 777 A
chrVII 786 786 G
chrVII 791 791 C
chrVII 794 794 A
chrVII 795 795 T
chrVII 804 804 AT
chrVII 805 805 G
chrVII 815 815 C
chrVII 816 816 T
chrVII 834 834 CG
chrVII 835 835 ACGT
chrVII 836 836 AT
chrVII 837 837 CGT
chrVII 838 838 CG
chrVII 839 839 A
chrVII 840 840 T
chrVII 842 842 G
chrVII 855 855 C
chrVII 902 902 C
chrVII 984 984 A
chrVII 988 988 T
chrVII 995 995 C
chrVII 1008 1008 G
chrVII 1013 1013 G
chrVII 1017 1017 G
chrVII 1019 1019 G
chrVII 1020 1020 A
chrVII 1021 1021 A
chrVII 1038 1038 AT
chrVII 1040 1040 A
chrVII 1046 1046 CG
chrVII 1047 1047 C
chrVII 1053 1053 G
chrVII 1054 1054 T
chrVII 1069 1069 CG
chrVII 1070 1070 AT
chrVII 6255 6255 G
chrVII 6258 6258 T
chrVII 6262 6262 G
chrVII 6270 6270 A
chrVII 6273 6273 AT
chrVII 6274 6274 A
chrVII 6275 6275 A
chrVII 6277 6277 T
chrVII 6278 6278 T
chrVII 6282 6282 A
chrVII 6284 6284 C
chrVII 6285 6285 A
chrVII 6286 6286 C
chrVII 6289 6289 C
chrVII 6293 6293 A
chrVII 6294 6294 C
chrVII 6295 6295 C
chrVII 6298 6298 T
chrVII 6315 6315 A
chrVII 6317 6317 T
chrVII 6318 6318 A
chrVII 6319 6319 C
chrVII 6320 6320 A
chrVII 6329 6329 C
chrVII 6330 6330 T
chrVII 6332 6332 AT
chrVII 6335 6335 AT
chrVII 6338 6338 AT
chrVII 6344 6344 AT
chrVII 6345 6345 CG
chrVII 6347 6347 C
chrVII 6354 6354 G
chrVII 6368 6368 CG
chrVII 6374 6374 A
chrVII 6377 6377 T
chrVII 6380 6380 A
chrVII 6382 6382 C
chrVII 6389 6389 G
chrVII 6401 6401 A
chrVII 6403 6403 AG
chrVII 6410 6410 CG
chrVII 6419 6419 A
chrVII 6428 6428 A
chrVII 6434 6434 A
chrVII 6446 6446 A
chrVII 6449 6449 CG
chrVII 6452 6452 T
chrVII 6455 6455 CG
chrVII 6457 6457 AT
chrVII 6458 6458 CG
chrVII 6461 6461 CG
chrVII 6463 6463 AT
chrVII 6464 6464 C
chrVII 6476 6476 AT
chrVII 6485 6485 T
chrVII 6497 6497 A
chrVII 6498 6498 G
chrVII 6499 6499 A
chrVII 6500 6500 A
chrVII 6508 6508 C
chrVII 6509 6509 CG
chrVII 6512 6512 T
chrVII 6515 6515 A
chrVII 6530 6530 T
chrVII 6533 6533 T
chrVII 6545 6545 CG
chrVII 6551 6551 C
chrVII 6556 6556 CG
chrVII 6557 6557 CG
chrVII 6560 6560 AT
chrVII 6575 6575 AT
chrVII 6583 6583 T
chrVII 6595 6595 A
chrVII 6596 6596 A
chrVII 6597 6597 A
chrVII 6603 6603 C
chrVII 6604 6604 C
chrVII 6608 6608 G
chrVII 6611 6611 A
chrVII 6617 6617 CG
chrVII 6620 6620 AT
chrVII 6626 6626 G
chrVII 6629 6629 AT
chrVII 6632 6632 AT
chrVII 6643 6643 G
chrVII 6654 6654 AT
chrVII 6663 6663 AG
chrVII 6665 6665 T
chrVII 6669 6669 CG
chrVII 6679 6679 AT
chrVII 6681 6681 CG
chrVII 6683 6683 G
chrVII 6687 6687 CG
chrVII 6688 6688 CG
chrVII 6689 6689 AT
chrVII 6693 6693 AT
chrVII 6697 6697 CG
chrVII 6699 6699 G
chrVII 6702 6702 A
chrVII 6703 6703 CG
chrVII 6710 6710 AT
chrVII 6712 6712 AC
chrVII 6724 6724 G
chrVII 6725 6725 A
chrVII 6730 6730 T
chrVII 6736 6736 G
chrVII 6756 6756 AT
chrVII 6758 6758 G
chrVII 6762 6762 T
chrVII 6763 6763 C
chrVII 6767 6767 T
chrVII 6770 6770 T
chrVII 6775 6775 T
chrVII 6776 6776 C
chrVII 6778 6778 T
chrVII 6789 6789 T
chrVII 6797 6797 A
chrVII 6798 6798 G
chrVII 6799 6799 CG
chrVII 6804 6804 C
chrVII 6809 6809 T
chrVII 6810 6810 T
chrVII 6813 6813 T
chrVII 6816 6816 G
chrVII 6822 6822 AT
chrVII 6826 6826 T
chrVII 6857 6857 AT
chrVII 6858 6858 CG
chrVII 6863 6863 AT
chrVII 6865 6865 AT
chrVII 6869 6869 AT
chrVII 6870 6870 CG
chrVII 6878 6878 AT
chrVII 6889 6889 G
chrVII 6892 6892 A
chrVII 6899 6899 G
chrVII 6904 6904 CG
chrVII 6905 6905 AT
chrVII 6921 6921 CG
chrVII 6925 6925 AT
chrVII 6933 6933 G
chrVII 6936 6936 T
chrVII 6954 6954 T
chrVII 6963 6963 AT
chrVII 6971 6971 AT
chrVII 6972 6972 T
chrVII 6975 6975 T
chrVII 6976 6976 A
chrVII 6977 6977 G
chrVII 6981 6981 ACGT
chrVII 6982 6982 AT
chrVII 6983 6983 CG
chrVII 6985 6985 CG
chrVII 6986 6986 CG
chrVII 6987 6987 A
chrVII 7007 7007 C
chrVII 7008 7008 G
chrVII 7009 7009 C
chrVII 7011 7011 C
chrVII 7019 7019 T
chrVII 7020 7020 AGT
chrVII 7021 7021 G
chrVII 7022 7022 C
chrVII 7027 7027 AG
chrVII 7028 7028 C
chrVII 7033 7033 A
chrVII 7049 7049 T
chrVII 7073 7073 AT
chrVII 7078 7078 T
chrVII 7079 7079 T
chrVII 7080 7080 AT
chrVII 7081 7081 CG
chrVII 7084 7084 C
chrVII 7085 7085 G
chrVII 7086 7086 T
chrVII 7088 7088 CG
chrVII 7089 7089 AT
chrVII 7095 7095 T
chrVII 7096 7096 G
chrVII 7097 7097 A
chrVII 7099 7099 AT
chrVII 7108 7108 C
chrVII 7123 7123 G
chrVII 7124 7124 C
chrVII 7126 7126 G
chrVII 7128 7128 G
chrVII 7130 7130 T
chrVII 7132 7132 G
chrVII 7133 7133 AC
chrVII 7136 7136 A
chrVII 7137 7137 A
chrVII 7139 7139 C
chrVII 7159 7159 T
chrVII 7164 7164 G
chrVII 7191 7191 AT
chrVII 7193 7193 CG
chrVII 7199 7199 T
chrVII 7202 7202 AT
chrVII 7204 7204 AT
chrVII 7205 7205 C
chrVII 7208 7208 A
chrVII 7211 7211 C
chrVII 7216 7216 G
chrVII 7221 7221 T
chrVII 7223 7223 A
chrVII 7224 7224 T
chrVII 7267 7267 AT
chrVII 7272 7272 C
chrVII 7283 7283 A
chrVII 7291 7291 AT
chrVII 7295 7295 T
chrVII 7296 7296 A
chrVII 7297 7297 T
chrVII 7309 7309 AT
chrVII 7310 7310 CG
chrVII 7313 7313 A
chrVII 7314 7314 CT
chrVII 7315 7315 AT
chrVII 7316 7316 G
chrVII 7327 7327 C
chrVII 7367 7367 CG
chrVII 7460 7460 AT
chrVII 7485 7485 CG
chrVII 7508 7508 CG
chrVII 7599 7599 CG
chrVII 7721 7721 CG
chrVII 7950 7950 AT
chrVII 8012 8012 AT
chrVII 8053 8053 AT
chrVII 8149 8149 G
chrVII 8151 8151 A
chrVII 8153 8153 T
chrVII 8154 8154 G
chrVII 8155 8155 CT
chrVII 8156 8156 G
chrVII 8157 8157 C
chrVII 8160 8160 CG
chrVII 8161 8161 AT
chrVII 8205 8205 CG
chrVII 8216 8216 CG
chrVII 8224 8224 A
chrVII 8227 8227 A
chrVII 8230 8230 T
chrVII 8231 8231 C
chrVII 8234 8234 AT
chrVII 8362 8362 CG
chrVII 8391 8391 AT
chrVII 8460 8460 AT
chrVII 8479 8479 AT
chrVII 8574 8574 CG
chrVII 8593 8593 AT
chrVII 8707 8707 AT
chrVII 8820 8820 CG
chrVII 8826 8826 AT
chrVII 8832 8832 CG
chrVII 9052 9052 A
chrVII 9082 9082 G
chrVII 9089 9089 A
chrVII 9107 9107 CG
chrVII 9108 9108 CG
chrVII 9663 9663 T
chrVII 9664 9664 C
chrVII 9672 9672 A
chrVII 9699 9699 G
chrVII 9710 9710 C
chrVII 9711 9711 G
chrVII 9728 9728 AT
chrVII 10312 10312 G
chrVII 10313 10313 G
chrVII 10322 10322 T
chrVII 10386 10386 CG
chrVII 10427 10427 AT
chrVII 10456 10456 AT
chrVII 10469 10469 AT
chrVII 10476 10476 T
chrVII 10538 10538 C
chrVII 10544 10544 T
chrVII 10555 10555 C
chrVII 10610 10610 AT
chrVII 10616 10616 C
chrVII 10619 10619 T
chrVII 10627 10627 AT
chrVII 10629 10629 C
chrVII 10681 10681 CG
chrVII 10700 10700 CG
chrVII 10801 10801 AT
chrVII 10804 10804 CG
chrVII 10892 10892 A
chrVII 10894 10894 T
chrVII 10895 10895 A
chrVII 10904 10904 CG
chrVII 10905 10905 CG
chrVII 10906 10906 AT
chrVII 10908 10908 AT
chrVII 10909 10909 AT
chrVII 10981 10981 AT
chrVII 11123 11123 AT
chrVII 11149 11149 CG
chrVII 11151 11151 CG
chrVII 11164 11164 G
chrVII 11199 11199 T
chrVII 11200 11200 A
chrVII 11201 11201 A
chrVII 11217 11217 C
chrVII 11247 11247 C
chrVII 11253 11253 AT
chrVII 11282 11282 CG
chrVII 11295 11295 T
chrVII 11298 11298 A
chrVII 11316 11316 C
chrVII 11379 11379 CG
chrVII 11382 11382 AT
chrVII 11385 11385 AT
chrVII 11388 11388 G
chrVII 11406 11406 A
chrVII 11425 11425 T
chrVII 11454 11454 AT
chrVII 11499 11499 CG
chrVII 11517 11517 CG
chrVII 11526 11526 AT
chrVII 11562 11562 AT
chrVII 11571 11571 A
chrVII 11574 11574 G
chrVII 11607 11607 C
chrVII 11622 11622 AT
chrVII 11625 11625 CG
chrVII 11688 11688 C
chrVII 11692 11692 T
chrVII 11694 11694 G
chrVII 23955 23955 G
chrVII 23964 23964 G
chrVII 23967 23967 T
chrVII 24609 24609 G
chrVII 24624 24624 G
chrVII 24627 24627 T
chrVII 70165 70165 T
chrVII 70171 70171 C
chrVII 70177 70177 T
chrVII 70201 70201 A
chrVII 70204 70204 C
chrVII 70207 70207 G
chrVII 70210 70210 C
chrVII 70225 70225 CG
chrVII 73818 73818 G
chrVII 73819 73819 CGT
chrVII 73820 73820 CGT
chrVII 73821 73821 CGT
chrVII 73822 73822 T
chrVII 73823 73823 T
chrVII 73824 73824 T
chrVII 73825 73825 T
chrVII 73826 73826 A
chrVII 73827 73827 C
chrVII 73828 73828 T
chrVII 73829 73829 C
chrVII 73903 73903 AT
chrVII 73904 73904 AGT
chrVII 73905 73905 AGT
chrVII 73906 73906 ACG
chrVII 73907 73907 AT
chrVII 73908 73908 ACT
chrVII 73910 73910 G
chrVII 73911 73911 AGT
chrVII 73912 73912 ACG
chrVII 73913 73913 ACG
chrVII 73914 73914 C
chrVII 74861 74861 C
chrVII 74866 74866 G
chrVII 74876 74876 T
chrVII 74921 74921 CG
chrVII 74925 74925 AT
chrVII 74933 74933 CG
chrVII 78984 78984 C
chrVII 78986 78986 CT
chrVII 78988 78988 A
chrVII 78989 78989 GT
chrVII 78990 78990 C
chrVII 78991 78991 G
chrVII 78992 78992 A
chrVII 78993 78993 GT
chrVII 78994 78994 ACG
chrVII 78995 78995 GT
chrVII 78996 78996 ACG
chrVII 78997 78997 CGT
chrVII 78998 78998 AG
chrVII 78999 78999 A
chrVII 79001 79001 C
chrVII 79002 79002 A
chrVII 79003 79003 C
chrVII 79006 79006 T
chrVII 79023 79023 C
chrVII 79024 79024 G
chrVII 79025 79025 C
chrVII 79028 79028 G
chrVII 79036 79036 CG
chrVII 79037 79037 C
chrVII 79038 79038 A
chrVII 79039 79039 C
chrVII 79040 79040 G
chrVII 79041 79041 CG
chrVII 79042 79042 G
chrVII 79043 79043 G
chrVII 79044 79044 C
chrVII 79045 79045 CG
chrVII 79046 79046 AGT
chrVII 79047 79047 ACT
chrVII 79049 79049 A
chrVII 79050 79050 T
chrVII 79051 79051 A
chrVII 79052 79052 A
chrVII 93702 93702 G
chrVII 93767 93767 AT
chrVII 93779 93779 CG
chrVII 93784 93784 AT
chrVII 110616 110616 A
chrVII 110619 110619 T
chrVII 110620 110620 GT
chrVII 110621 110621 T
chrVII 110623 110623 T
chrVII 110624 110624 A
chrVII 110697 110697 ACGT
chrVII 110698 110698 AT
chrVII 110699 110699 ACT
chrVII 110700 110700 CG
chrVII 110701 110701 ACGT
chrVII 110702 110702 AT
chrVII 110703 110703 CG
chrVII 110705 110705 G
chrVII 110707 110707 AT
chrVII 110708 110708 AT
chrVII 110802 110802 A
chrVII 110804 110804 G
chrVII 110805 110805 A
chrVII 110806 110806 A
chrVII 110809 110809 C
chrVII 110815 110815 T
chrVII 110843 110843 GT
chrVII 110844 110844 T
chrVII 110846 110846 T
chrVII 110848 110848 ACT
chrVII 110849 110849 ACT
chrVII 110850 110850 AGT
chrVII 110851 110851 GT
chrVII 110852 110852 CGT
chrVII 110853 110853 ACG
chrVII 110854 110854 CT
chrVII 110855 110855 AT
chrVII 110856 110856 AT
chrVII 110857 110857 AT
chrVII 110859 110859 A
chrVII 110874 110874 G
chrVII 110880 110880 A
chrVII 110886 110886 T
chrVII 110904 110904 AT
chrVII 110905 110905 CG
chrVII 110916 110916 C
chrVII 110933 110933 AT
chrVII 110934 110934 CG
chrVII 110958 110958 T
chrVII 110959 110959 AT
chrVII 110992 110992 CG
chrVII 110997 110997 C
chrVII 111008 111008 G
chrVII 111012 111012 CG
chrVII 111014 111014 AT
chrVII 111015 111015 G
chrVII 111017 111017 ACG
chrVII 111019 111019 AT
chrVII 111020 111020 A
chrVII 111026 111026 A
chrVII 111027 111027 AT
chrVII 111036 111036 AT
chrVII 111076 111076 AT
chrVII 111082 111082 AT
chrVII 111098 111098 CG
chrVII 111117 111117 AT
chrVII 111134 111134 AT
chrVII 111146 111146 T
chrVII 111147 111147 G
chrVII 111149 111149 A
chrVII 111152 111152 AT
chrVII 111178 111178 AT
chrVII 111181 111181 AT
chrVII 111183 111183 AT
chrVII 111185 111185 AT
chrVII 111208 111208 AT
chrVII 111220 111220 A
chrVII 111221 111221 T
chrVII 111224 111224 G
chrVII 111225 111225 CG
chrVII 111226 111226 ACGT
chrVII 111227 111227 ACGT
chrVII 111228 111228 ACGT
chrVII 111229 111229 ACGT
chrVII 111230 111230 CG
chrVII 111231 111231 G
chrVII 111232 111232 G
chrVII 111233 111233 T
chrVII 111235 111235 AT
chrVII 111241 111241 C
chrVII 111242 111242 A
chrVII 111243 111243 A
chrVII 111244 111244 G
chrVII 111245 111245 A
chrVII 111247 111247 A
chrVII 111248 111248 G
chrVII 111262 111262 T
chrVII 111266 111266 AGT
chrVII 111272 111272 AT
chrVII 111282 111282 CG
chrVII 111283 111283 CG
chrVII 111284 111284 CG
chrVII 111290 111290 AT
chrVII 111291 111291 CG
chrVII 111292 111292 AT
chrVII 111297 111297 AT
chrVII 111305 111305 AT
chrVII 111325 111325 AT
chrVII 111328 111328 T
chrVII 111329 111329 CT
chrVII 111330 111330 C
chrVII 111332 111332 AT
chrVII 111344 111344 ACGT
chrVII 111346 111346 CG
chrVII 111354 111354 T
chrVII 111355 111355 CG
chrVII 111367 111367 CG
chrVII 111369 111369 T
chrVII 111379 111379 AT
chrVII 111380 111380 AT
chrVII 111387 111387 T
chrVII 111392 111392 ACGT
chrVII 111393 111393 AT
chrVII 111395 111395 CG
chrVII 111397 111397 CG
chrVII 111398 111398 AT
chrVII 111400 111400 CG
chrVII 111412 111412 T
chrVII 111422 111422 AT
chrVII 111423 111423 AT
chrVII 111425 111425 CG
chrVII 111428 111428 CG
chrVII 111441 111441 AT
chrVII 111446 111446 CG
chrVII 111449 111449 T
chrVII 111455 111455 T
chrVII 111459 111459 C
chrVII 111462 111462 AT
chrVII 111463 111463 A
chrVII 111468 111468 CG
chrVII 111484 111484 A
chrVII 111491 111491 CG
chrVII 111493 111493 CG
chrVII 111495 111495 CG
chrVII 111498 111498 C
chrVII 111504 111504 T
chrVII 111505 111505 C
chrVII 111506 111506 ACGT
chrVII 111507 111507 ACGT
chrVII 111508 111508 ACGT
chrVII 111509 111509 ACGT
chrVII 111510 111510 ACGT
chrVII 111511 111511 ACGT
chrVII 111512 111512 ACGT
chrVII 111513 111513 CG
chrVII 111514 111514 G
chrVII 111516 111516 C
chrVII 111520 111520 CG
chrVII 111522 111522 G
chrVII 111523 111523 G
chrVII 111525 111525 T
chrVII 111530 111530 T
chrVII 111531 111531 T
chrVII 111533 111533 G
chrVII 111542 111542 G
chrVII 111546 111546 C
chrVII 111549 111549 A
chrVII 111556 111556 A
chrVII 111557 111557 G
chrVII 111558 111558 ACT
chrVII 111560 111560 T
chrVII 111561 111561 C
chrVII 111564 111564 A
chrVII 111567 111567 G
chrVII 111570 111570 AT
chrVII 111573 111573 C
chrVII 111579 111579 A
chrVII 111582 111582 CG
chrVII 114946 114946 T
chrVII 114947 114947 C
chrVII 114948 114948 T
chrVII 114952 114952 T
chrVII 114953 114953 A
chrVII 114955 114955 C
chrVII 114962 114962 A
chrVII 114964 114964 T
chrVII 114967 114967 A
chrVII 114968 114968 C
chrVII 114978 114978 G
chrVII 114979 114979 G
chrVII 114981 114981 T
chrVII 114989 114989 A
chrVII 114993 114993 G
chrVII 114998 114998 CG
chrVII 115000 115000 C
chrVII 115001 115001 G
chrVII 115002 115002 C
chrVII 115005 115005 A
chrVII 115006 115006 A
chrVII 115012 115012 C
chrVII 115014 115014 AT
chrVII 115016 115016 G
chrVII 115019 115019 CG
chrVII 115020 115020 A
chrVII 115022 115022 C
chrVII 115024 115024 G
chrVII 115026 115026 AT
chrVII 115029 115029 C
chrVII 115032 115032 A
chrVII 115033 115033 G
chrVII 115035 115035 G
chrVII 115036 115036 A
chrVII 115037 115037 G
chrVII 115038 115038 ACT
chrVII 115039 115039 C
chrVII 115041 115041 T
chrVII 115042 115042 C
chrVII 115043 115043 ACGT
chrVII 115046 115046 GT
chrVII 115047 115047 T
chrVII 115048 115048 A
chrVII 115050 115050 G
chrVII 115051 115051 A
chrVII 115052 115052 GT
chrVII 115053 115053 ACG
chrVII 115054 115054 A
chrVII 115056 115056 CT
chrVII 115057 115057 A
chrVII 115060 115060 A
chrVII 115061 115061 AT
chrVII 115063 115063 AT
chrVII 115064 115064 C
chrVII 115065 115065 A
chrVII 115066 115066 AT
chrVII 115069 115069 A
chrVII 115070 115070 A
chrVII 115072 115072 CG
chrVII 115073 115073 C
chrVII 115074 115074 A
chrVII 115075 115075 G
chrVII 115077 115077 G
chrVII 115078 115078 G
chrVII 115079 115079 C
chrVII 115080 115080 AC
chrVII 115081 115081 CG
chrVII 115082 115082 G
chrVII 115083 115083 CG
chrVII 115084 115084 C
chrVII 115085 115085 G
chrVII 115086 115086 AT
chrVII 115087 115087 AC
chrVII 115088 115088 T
chrVII 115089 115089 CG
chrVII 115090 115090 CG
chrVII 115092 115092 C
chrVII 115093 115093 CT
chrVII 115096 115096 T
chrVII 115097 115097 T
chrVII 115100 115100 CGT
chrVII 115102 115102 CG
chrVII 115105 115105 C
chrVII 115106 115106 AGT
chrVII 115107 115107 ACGT
chrVII 115108 115108 AT
chrVII 115109 115109 CG
chrVII 115110 115110 G
chrVII 115111 115111 ACG
chrVII 115112 115112 AT
chrVII 115113 115113 G
chrVII 115114 115114 AT
chrVII 115115 115115 A
chrVII 115116 115116 CG
chrVII 115117 115117 T
chrVII 115118 115118 C
chrVII 115119 115119 G
chrVII 115120 115120 T
chrVII 115121 115121 T
chrVII 115122 115122 T
chrVII 115123 115123 ACGT
chrVII 115124 115124 C
chrVII 115125 115125 CG
chrVII 115127 115127 CG
chrVII 115128 115128 T
chrVII 115129 115129 AT
chrVII 115131 115131 CG
chrVII 115132 115132 CG
chrVII 115133 115133 CG
chrVII 115134 115134 GT
chrVII 115136 115136 A
chrVII 115137 115137 CG
chrVII 115139 115139 A
chrVII 115142 115142 CG
chrVII 115146 115146 AT
chrVII 115148 115148 ACG
chrVII 115168 115168 A
chrVII 115169 115169 G
chrVII 115170 115170 G
chrVII 115171 115171 T
chrVII 115180 115180 G
chrVII 115187 115187 C
chrVII 115188 115188 C
chrVII 115199 115199 A
chrVII 115205 115205 C
chrVII 115213 115213 A
chrVII 115214 115214 C
chrVII 115215 115215 T
chrVII 115220 115220 C
chrVII 115221 115221 T
chrVII 115466 115466 C
chrVII 115467 115467 G
chrVII 115468 115468 AT
chrVII 115469 115469 GT
chrVII 115470 115470 G
chrVII 115471 115471 AC
chrVII 115472 115472 CT
chrVII 115473 115473 CGT
chrVII 115474 115474 C
chrVII 115475 115475 A
chrVII 115476 115476 AT
chrVII 115477 115477 T
chrVII 115529 115529 AT
chrVII 115589 115589 AT
chrVII 115590 115590 ACGT
chrVII 115591 115591 CG
chrVII 115593 115593 AT
chrVII 115596 115596 AT
chrVII 115597 115597 AT
chrVII 115598 115598 C
chrVII 115601 115601 AT
chrVII 115602 115602 AT
chrVII 115603 115603 AT
chrVII 117720 117720 T
chrVII 117755 117755 G
chrVII 117759 117759 A
chrVII 117770 117770 G
chrVII 118979 118979 C
chrVII 119018 119018 CG
chrVII 119021 119021 T
chrVII 122251 122251 G
chrVII 122252 122252 AG
chrVII 122253 122253 AT
chrVII 122258 122258 AT
chrVII 122259 122259 AT
chrVII 122260 122260 C
chrVII 122262 122262 AGT
chrVII 122263 122263 AT
chrVII 122264 122264 GT
chrVII 122265 122265 T
chrVII 122266 122266 AG
chrVII 122267 122267 AG
chrVII 122268 122268 T
chrVII 122342 122342 AT
chrVII 122343 122343 ACGT
chrVII 122344 122344 CG
chrVII 122345 122345 AT
chrVII 122347 122347 CG
chrVII 122350 122350 CGT
chrVII 122351 122351 ACGT
chrVII 122352 122352 CG
chrVII 122353 122353 ACT
chrVII 122354 122354 AT
chrVII 122355 122355 AT
chrVII 148280 148280 A
chrVII 148295 148295 T
chrVII 148298 148298 A
chrVII 148331 148331 AT
chrVII 148337 148337 A
chrVII 148361 148361 CG
chrVII 148364 148364 G
chrVII 148376 148376 C
chrVII 148400 148400 G
chrVII 148409 148409 T
chrVII 148448 148448 AT
chrVII 148466 148466 AT
chrVII 148502 148502 CG
chrVII 148517 148517 AT
chrVII 148526 148526 CG
chrVII 148532 148532 C
chrVII 148550 148550 C
chrVII 148580 148580 AT
chrVII 148589 148589 CG
chrVII 156107 156107 T
chrVII 156108 156108 A
chrVII 156109 156109 T
chrVII 156111 156111 G
chrVII 156113 156113 G
chrVII 156114 156114 C
chrVII 156115 156115 A
chrVII 156119 156119 G
chrVII 156141 156141 T
chrVII 156145 156145 A
chrVII 156146 156146 C
chrVII 156147 156147 C
chrVII 156149 156149 A
chrVII 156164 156164 T
chrVII 156168 156168 T
chrVII 185700 185700 T
chrVII 185701 185701 A
chrVII 185702 185702 AGT
chrVII 185703 185703 AGT
chrVII 185704 185704 ACG
chrVII 185705 185705 GT
chrVII 185708 185708 CG
chrVII 185710 185710 GT
chrVII 185711 185711 AT
chrVII 185712 185712 GT
chrVII 185713 185713 A
chrVII 185787 185787 A
chrVII 185788 185788 ACGT
chrVII 185789 185789 ACT
chrVII 185790 185790 A
chrVII 185791 185791 CGT
chrVII 185792 185792 AT
chrVII 185793 185793 ACT
chrVII 185794 185794 C
chrVII 185795 185795 C
chrVII 185796 185796 T
chrVII 185797 185797 ACGT
chrVII 185798 185798 ACG
chrVII 185800 185800 AT
chrVII 185802 185802 AG
chrVII 185803 185803 CG
chrVII 185804 185804 T
chrVII 185805 185805 A
chrVII 205505 205505 CG
chrVII 205506 205506 CG
chrVII 205507 205507 CG
chrVII 205508 205508 AGT
chrVII 205509 205509 CGT
chrVII 205510 205510 AC
chrVII 205514 205514 G
chrVII 205515 205515 G
chrVII 205519 205519 T
chrVII 205559 205559 AT
chrVII 205562 205562 AT
chrVII 205564 205564 T
chrVII 205571 205571 T
chrVII 205577 205577 G
chrVII 205584 205584 A
chrVII 205635 205635 AT
chrVII 205636 205636 A
chrVII 205637 205637 T
chrVII 205638 205638 AT
chrVII 205641 205641 A
chrVII 205643 205643 A
chrVII 205644 205644 ACT
chrVII 205645 205645 CG
chrVII 205646 205646 AT
chrVII 205647 205647 AC
chrVII 205648 205648 A
chrVII 205649 205649 G
chrVII 205650 205650 G
chrVII 227784 227784 G
chrVII 227799 227799 A
chrVII 227808 227808 C
chrVII 227829 227829 A
chrVII 227856 227856 CG
chrVII 227859 227859 AT
chrVII 227877 227877 A
chrVII 227919 227919 A
chrVII 227922 227922 G
chrVII 227952 227952 G
chrVII 228003 228003 AT
chrVII 228114 228114 AT
chrVII 228117 228117 AT
chrVII 228132 228132 CG
chrVII 228148 228148 T
chrVII 228210 228210 AT
chrVII 228246 228246 CG
chrVII 228270 228270 AT
chrVII 228282 228282 AT
chrVII 228296 228296 AT
chrVII 245636 245636 C
chrVII 245637 245637 T
chrVII 245680 245680 C
chrVII 245681 245681 C
chrVII 245682 245682 A
chrVII 245688 245688 G
chrVII 254637 254637 A
chrVII 254646 254646 C
chrVII 254655 254655 T
chrVII 254811 254811 T
chrVII 254979 254979 T
chrVII 255295 255295 G
chrVII 255299 255299 G
chrVII 255300 255300 G
chrVII 280044 280044 A
chrVII 280050 280050 C
chrVII 280051 280051 T
chrVII 280056 280056 T
chrVII 280062 280062 A
chrVII 280063 280063 A
chrVII 280068 280068 T
chrVII 280074 280074 A
chrVII 280075 280075 A
chrVII 280080 280080 T
chrVII 280086 280086 A
chrVII 280087 280087 A
chrVII 280092 280092 CT
chrVII 280098 280098 A
chrVII 280099 280099 A
chrVII 280104 280104 CT
chrVII 280107 280107 C
chrVII 280110 280110 A
chrVII 280111 280111 A
chrVII 280116 280116 CT
chrVII 280119 280119 C
chrVII 280122 280122 A
chrVII 280123 280123 A
chrVII 280128 280128 C
chrVII 280131 280131 C
chrVII 280140 280140 C
chrVII 280143 280143 C
chrVII 280152 280152 C
chrVII 280155 280155 C
chrVII 280164 280164 A
chrVII 280167 280167 A
chrVII 287341 287341 A
chrVII 287342 287342 T
chrVII 287343 287343 A
chrVII 287344 287344 T
chrVII 287345 287345 GT
chrVII 287346 287346 T
chrVII 287349 287349 T
chrVII 287457 287457 A
chrVII 287461 287461 AT
chrVII 287462 287462 CGT
chrVII 287463 287463 C
chrVII 287468 287468 AT
chrVII 287469 287469 G
chrVII 287471 287471 CG
chrVII 287474 287474 T
chrVII 287475 287475 A
chrVII 319415 319415 C
chrVII 319416 319416 T
chrVII 319417 319417 GT
chrVII 319418 319418 CGT
chrVII 319419 319419 CGT
chrVII 319420 319420 ACT
chrVII 319421 319421 ACG
chrVII 319422 319422 ACG
chrVII 319427 319427 T
chrVII 319428 319428 A
chrVII 319430 319430 C
chrVII 319440 319440 A
chrVII 319448 319448 T
chrVII 319451 319451 C
chrVII 319452 319452 G
chrVII 319454 319454 G
chrVII 319455 319455 T
chrVII 319457 319457 T
chrVII 319459 319459 C
chrVII 319467 319467 T
chrVII 319469 319469 CG
chrVII 319470 319470 T
chrVII 319472 319472 C
chrVII 319473 319473 C
chrVII 319474 319474 CG
chrVII 319476 319476 CG
chrVII 319477 319477 AT
chrVII 319478 319478 AT
chrVII 319479 319479 AT
chrVII 319480 319480 CG
chrVII 319481 319481 AT
chrVII 319483 319483 A
chrVII 319484 319484 CT
chrVII 319486 319486 A
chrVII 319487 319487 T
chrVII 319492 319492 AT
chrVII 319502 319502 AT
chrVII 319508 319508 ACGT
chrVII 319518 319518 CG
chrVII 319521 319521 G
chrVII 319522 319522 G
chrVII 319523 319523 C
chrVII 319525 319525 T
chrVII 319530 319530 GT
chrVII 319531 319531 C
chrVII 319532 319532 A
chrVII 319535 319535 C
chrVII 319543 319543 C
chrVII 319547 319547 CG
chrVII 319549 319549 C
chrVII 319550 319550 CG
chrVII 319551 319551 AC
chrVII 319552 319552 GT
chrVII 319557 319557 GT
chrVII 319558 319558 AT
chrVII 319559 319559 CG
chrVII 319560 319560 A
chrVII 319561 319561 AT
chrVII 319562 319562 CG
chrVII 319564 319564 G
chrVII 319570 319570 CG
chrVII 319571 319571 CG
chrVII 319575 319575 AT
chrVII 319578 319578 A
chrVII 319581 319581 A
chrVII 319584 319584 AT
chrVII 319592 319592 AC
chrVII 319595 319595 T
chrVII 319601 319601 C
chrVII 319605 319605 T
chrVII 319607 319607 CG
chrVII 319611 319611 T
chrVII 319616 319616 AT
chrVII 319619 319619 G
chrVII 319622 319622 CG
chrVII 319623 319623 CG
chrVII 319626 319626 GT
chrVII 319627 319627 CG
chrVII 319630 319630 CG
chrVII 319632 319632 T
chrVII 319633 319633 C
chrVII 319634 319634 AG
chrVII 319635 319635 CT
chrVII 319644 319644 A
chrVII 319647 319647 G
chrVII 319651 319651 ACT
chrVII 319654 319654 T
chrVII 319660 319660 CG
chrVII 319661 319661 C
chrVII 319670 319670 A
chrVII 319671 319671 AG
chrVII 319672 319672 C
chrVII 319673 319673 A
chrVII 319675 319675 C
chrVII 319676 319676 A
chrVII 319677 319677 CG
chrVII 319678 319678 A
chrVII 319679 319679 CT
chrVII 319680 319680 ACT
chrVII 319681 319681 A
chrVII 319682 319682 G
chrVII 319684 319684 G
chrVII 319685 319685 G
chrVII 319686 319686 A
chrVII 319687 319687 A
chrVII 319691 319691 G
chrVII 319697 319697 CG
chrVII 319701 319701 A
chrVII 319704 319704 CG
chrVII 319707 319707 CG
chrVII 319709 319709 CG
chrVII 319712 319712 T
chrVII 319713 319713 G
chrVII 319715 319715 CG
chrVII 319716 319716 G
chrVII 319718 319718 A
chrVII 319719 319719 CG
chrVII 319720 319720 C
chrVII 319721 319721 CG
chrVII 319722 319722 AT
chrVII 319723 319723 AT
chrVII 319724 319724 AT
chrVII 319725 319725 AT
chrVII 319735 319735 AT
chrVII 319739 319739 CG
chrVII 319740 319740 CG
chrVII 319743 319743 CG
chrVII 319745 319745 CG
chrVII 319746 319746 T
chrVII 319748 319748 CG
chrVII 319753 319753 AT
chrVII 319755 319755 AT
chrVII 319761 319761 AT
chrVII 319763 319763 ACGT
chrVII 319764 319764 ACGT
chrVII 319765 319765 ACGT
chrVII 319766 319766 AGT
chrVII 319767 319767 ACGT
chrVII 319768 319768 AT
chrVII 319772 319772 CG
chrVII 319774 319774 ACT
chrVII 319775 319775 T
chrVII 319776 319776 CT
chrVII 319777 319777 G
chrVII 319778 319778 CG
chrVII 319779 319779 AC
chrVII 319780 319780 CT
chrVII 319853 319853 AT
chrVII 319854 319854 A
chrVII 319856 319856 A
chrVII 319857 319857 ACGT
chrVII 319858 319858 C
chrVII 319859 319859 A
chrVII 319860 319860 A
chrVII 319861 319861 ACT
chrVII 319862 319862 C
chrVII 319863 319863 C
chrVII 327917 327917 A
chrVII 327920 327920 C
chrVII 327939 327939 T
chrVII 327940 327940 A
chrVII 327953 327953 AC
chrVII 327956 327956 T
chrVII 327959 327959 C
chrVII 327967 327967 A
chrVII 327968 327968 G
chrVII 327970 327970 A
chrVII 327971 327971 A
chrVII 327972 327972 A
chrVII 327977 327977 G
chrVII 327979 327979 A
chrVII 327981 327981 G
chrVII 327985 327985 A
chrVII 327986 327986 G
chrVII 327987 327987 T
chrVII 327988 327988 G
chrVII 327993 327993 G
chrVII 327998 327998 G
chrVII 327999 327999 A
chrVII 328000 328000 G
chrVII 328001 328001 GT
chrVII 328003 328003 T
chrVII 328007 328007 A
chrVII 328008 328008 T
chrVII 328010 328010 T
chrVII 328011 328011 CG
chrVII 328012 328012 CG
chrVII 328013 328013 G
chrVII 328015 328015 CT
chrVII 328017 328017 G
chrVII 328018 328018 G
chrVII 328019 328019 A
chrVII 328020 328020 AC
chrVII 328021 328021 A
chrVII 328023 328023 G
chrVII 328028 328028 G
chrVII 328030 328030 G
chrVII 328034 328034 G
chrVII 328039 328039 C
chrVII 328040 328040 C
chrVII 328042 328042 A
chrVII 328044 328044 G
chrVII 328045 328045 G
chrVII 328047 328047 A
chrVII 328048 328048 G
chrVII 328056 328056 C
chrVII 328063 328063 AT
chrVII 328064 328064 ACGT
chrVII 328066 328066 CG
chrVII 328067 328067 T
chrVII 328068 328068 ACT
chrVII 328069 328069 AGT
chrVII 328070 328070 AT
chrVII 328080 328080 G
chrVII 328081 328081 T
chrVII 328082 328082 G
chrVII 328091 328091 AC
chrVII 328093 328093 G
chrVII 328099 328099 G
chrVII 328100 328100 A
chrVII 328101 328101 G
chrVII 328109 328109 C
chrVII 328112 328112 T
chrVII 328113 328113 AGT
chrVII 328115 328115 G
chrVII 328118 328118 T
chrVII 328119 328119 T
chrVII 328120 328120 C
chrVII 328124 328124 C
chrVII 328127 328127 T
chrVII 328128 328128 AT
chrVII 328129 328129 C
chrVII 328132 328132 CG
chrVII 328134 328134 T
chrVII 328560 328560 C
chrVII 328561 328561 A
chrVII 328562 328562 A
chrVII 328573 328573 C
chrVII 328574 328574 A
chrVII 328575 328575 G
chrVII 328576 328576 GT
chrVII 328577 328577 A
chrVII 328579 328579 GT
chrVII 328580 328580 CG
chrVII 328581 328581 ACG
chrVII 328582 328582 AT
chrVII 328589 328589 G
chrVII 328614 328614 T
chrVII 328616 328616 C
chrVII 328647 328647 G
chrVII 328649 328649 G
chrVII 328655 328655 A
chrVII 328656 328656 AGT
chrVII 328657 328657 AC
chrVII 328658 328658 G
chrVII 328659 328659 ACG
chrVII 328660 328660 ACGT
chrVII 328661 328661 AT
chrVII 328663 328663 AT
chrVII 328664 328664 AT
chrVII 328665 328665 CG
chrVII 348124 348124 A
chrVII 348144 348144 CT
chrVII 348148 348148 A
chrVII 348160 348160 A
chrVII 348161 348161 G
chrVII 348172 348172 A
chrVII 348173 348173 G
chrVII 364344 364344 A
chrVII 364346 364346 C
chrVII 364359 364359 A
chrVII 364401 364401 CG
chrVII 364404 364404 AT
chrVII 364650 364650 CG
chrVII 364785 364785 AT
chrVII 364944 364944 AT
chrVII 364950 364950 AT
chrVII 365620 365620 T
chrVII 365621 365621 T
chrVII 365622 365622 C
chrVII 365659 365659 T
chrVII 365660 365660 G
chrVII 385474 385474 T
chrVII 385475 385475 A
chrVII 385480 385480 G
chrVII 385564 385564 CG
chrVII 385591 385591 AT
chrVII 385600 385600 CG
chrVII 385681 385681 A
chrVII 385684 385684 G
chrVII 385699 385699 T
chrVII 385900 385900 AT
chrVII 385945 385945 AT
chrVII 385951 385951 AT
chrVII 385966 385966 AT
chrVII 385996 385996 G
chrVII 386008 386008 T
chrVII 386017 386017 T
chrVII 386077 386077 C
chrVII 386092 386092 C
chrVII 386101 386101 C
chrVII 386134 386134 AT
chrVII 386143 386143 CG
chrVII 386155 386155 AT
chrVII 386494 386494 A
chrVII 386503 386503 C
chrVII 386512 386512 T
chrVII 386557 386557 AT
chrVII 386620 386620 AT
chrVII 386623 386623 CG
chrVII 386638 386638 CG
chrVII 386683 386683 T
chrVII 386689 386689 T
chrVII 386714 386714 C
chrVII 386803 386803 AT
chrVII 386815 386815 CG
chrVII 386824 386824 AT
chrVII 386848 386848 C
chrVII 386867 386867 C
chrVII 386870 386870 C
chrVII 386978 386978 CG
chrVII 386979 386979 CG
chrVII 386986 386986 AT
chrVII 387007 387007 AT
chrVII 387016 387016 C
chrVII 387031 387031 C
chrVII 387056 387056 C
chrVII 387106 387106 AT
chrVII 387118 387118 CG
chrVII 387130 387130 CG
chrVII 387139 387139 A
chrVII 387163 387163 T
chrVII 387205 387205 AT
chrVII 387217 387217 CG
chrVII 387223 387223 AT
chrVII 387592 387592 C
chrVII 387604 387604 T
chrVII 387610 387610 A
chrVII 387634 387634 C
chrVII 387640 387640 T
chrVII 387646 387646 G
chrVII 387721 387721 C
chrVII 387733 387733 A
chrVII 387751 387751 C
chrVII 387781 387781 AT
chrVII 387790 387790 AT
chrVII 387817 387817 T
chrVII 387829 387829 T
chrVII 387835 387835 T
chrVII 388112 388112 T
chrVII 388117 388117 A
chrVII 388156 388156 C
chrVII 388162 388162 CG
chrVII 388169 388169 AT
chrVII 401512 401512 T
chrVII 401514 401514 C
chrVII 401515 401515 AG
chrVII 401516 401516 CG
chrVII 401517 401517 AT
chrVII 401518 401518 GT
chrVII 401519 401519 T
chrVII 401520 401520 C
chrVII 401521 401521 CT
chrVII 401522 401522 GT
chrVII 401523 401523 C
chrVII 401524 401524 GT
chrVII 401525 401525 AC
chrVII 401526 401526 T
chrVII 401532 401532 C
chrVII 401534 401534 G
chrVII 401565 401565 G
chrVII 401567 401567 A
chrVII 401592 401592 CG
chrVII 401599 401599 ACGT
chrVII 401600 401600 ACGT
chrVII 401601 401601 ACT
chrVII 401602 401602 ACT
chrVII 401603 401603 CGT
chrVII 401604 401604 ACGT
chrVII 401605 401605 ACG
chrVII 401606 401606 AGT
chrVII 401607 401607 CGT
chrVII 401608 401608 CGT
chrVII 401609 401609 AGT
chrVII 401610 401610 ACG
chrVII 401611 401611 AT
chrVII 401612 401612 CGT
chrVII 401613 401613 CGT
chrVII 401614 401614 CGT
chrVII 401615 401615 CGT
chrVII 401617 401617 T
chrVII 401623 401623 A
chrVII 401625 401625 A
chrVII 401632 401632 A
chrVII 401633 401633 CG
chrVII 401635 401635 G
chrVII 401638 401638 C
chrVII 401639 401639 C
chrVII 401643 401643 A
chrVII 401655 401655 AT
chrVII 401656 401656 A
chrVII 401657 401657 G
chrVII 401659 401659 CG
chrVII 401660 401660 T
chrVII 401662 401662 C
chrVII 401663 401663 CG
chrVII 401665 401665 C
chrVII 401666 401666 A
chrVII 401669 401669 C
chrVII 401671 401671 G
chrVII 401674 401674 AT
chrVII 401681 401681 CG
chrVII 401691 401691 T
chrVII 401692 401692 T
chrVII 401693 401693 C
chrVII 401696 401696 C
chrVII 401698 401698 AGT
chrVII 401700 401700 A
chrVII 401703 401703 G
chrVII 401705 401705 A
chrVII 401717 401717 G
chrVII 401718 401718 CG
chrVII 401724 401724 A
chrVII 401727 401727 AT
chrVII 401731 401731 C
chrVII 401734 401734 T
chrVII 401739 401739 C
chrVII 401740 401740 A
chrVII 401744 401744 AC
chrVII 401745 401745 GT
chrVII 401746 401746 A
chrVII 401747 401747 T
chrVII 401748 401748 AT
chrVII 401749 401749 C
chrVII 401752 401752 CG
chrVII 401753 401753 A
chrVII 401756 401756 C
chrVII 401757 401757 G
chrVII 401760 401760 C
chrVII 401763 401763 AT
chrVII 401768 401768 A
chrVII 401772 401772 C
chrVII 401773 401773 G
chrVII 401774 401774 A
chrVII 401778 401778 G
chrVII 401784 401784 A
chrVII 401787 401787 GT
chrVII 401795 401795 T
chrVII 401798 401798 T
chrVII 401801 401801 T
chrVII 401804 401804 T
chrVII 401805 401805 C
chrVII 401806 401806 A
chrVII 401808 401808 AT
chrVII 401809 401809 C
chrVII 401812 401812 A
chrVII 401815 401815 C
chrVII 401817 401817 C
chrVII 401818 401818 A
chrVII 401819 401819 T
chrVII 401820 401820 C
chrVII 401821 401821 A
chrVII 401822 401822 AC
chrVII 401827 401827 AC
chrVII 401828 401828 GT
chrVII 401829 401829 G
chrVII 401830 401830 G
chrVII 401832 401832 AC
chrVII 401836 401836 G
chrVII 401844 401844 CG
chrVII 401847 401847 A
chrVII 401848 401848 C
chrVII 401849 401849 CT
chrVII 401850 401850 T
chrVII 401854 401854 A
chrVII 401856 401856 G
chrVII 401857 401857 C
chrVII 401858 401858 C
chrVII 401871 401871 CG
chrVII 401877 401877 A
chrVII 401892 401892 CG
chrVII 401895 401895 AT
chrVII 401896 401896 AT
chrVII 401898 401898 CG
chrVII 401950 401950 ACG
chrVII 401951 401951 ACT
chrVII 401952 401952 AG
chrVII 401953 401953 ACG
chrVII 401954 401954 ACT
chrVII 401955 401955 CGT
chrVII 401956 401956 ACT
chrVII 401957 401957 CGT
chrVII 401958 401958 ACG
chrVII 401963 401963 A
chrVII 401969 401969 G
chrVII 401970 401970 G
chrVII 401974 401974 T
chrVII 401975 401975 A
chrVII 401980 401980 C
chrVII 401981 401981 T
chrVII 401982 401982 AT
chrVII 401983 401983 C
chrVII 401986 401986 G
chrVII 401989 401989 C
chrVII 401991 401991 A
chrVII 401992 401992 AC
chrVII 401993 401993 T
chrVII 401994 401994 CG
chrVII 401995 401995 A
chrVII 401996 401996 G
chrVII 401997 401997 AC
chrVII 401999 401999 C
chrVII 402000 402000 G
chrVII 402001 402001 C
chrVII 402002 402002 G
chrVII 402003 402003 CG
chrVII 402004 402004 G
chrVII 402005 402005 C
chrVII 402006 402006 CG
chrVII 402008 402008 C
chrVII 402009 402009 T
chrVII 402010 402010 ACG
chrVII 402011 402011 CT
chrVII 402012 402012 A
chrVII 402014 402014 C
chrVII 402022 402022 G
chrVII 402024 402024 T
chrVII 402026 402026 T
chrVII 402027 402027 G
chrVII 402028 402028 T
chrVII 402029 402029 CG
chrVII 402030 402030 AT
chrVII 402031 402031 GT
chrVII 402032 402032 C
chrVII 402033 402033 T
chrVII 402034 402034 A
chrVII 402036 402036 T
chrVII 402037 402037 G
chrVII 402040 402040 G
chrVII 402041 402041 A
chrVII 402043 402043 CG
chrVII 402044 402044 G
chrVII 402045 402045 G
chrVII 402046 402046 C
chrVII 402047 402047 G
chrVII 402053 402053 A
chrVII 402056 402056 A
chrVII 402057 402057 A
chrVII 402059 402059 A
chrVII 402060 402060 C
chrVII 402062 402062 T
chrVII 402067 402067 ACGT
chrVII 402068 402068 T
chrVII 402069 402069 A
chrVII 402070 402070 CG
chrVII 402071 402071 G
chrVII 402072 402072 A
chrVII 402073 402073 CGT
chrVII 402074 402074 AC
chrVII 402075 402075 A
chrVII 402077 402077 CT
chrVII 402078 402078 A
chrVII 402081 402081 A
chrVII 402082 402082 AT
chrVII 402084 402084 AT
chrVII 402085 402085 CG
chrVII 402086 402086 A
chrVII 402087 402087 AT
chrVII 402090 402090 A
chrVII 402091 402091 A
chrVII 402093 402093 CG
chrVII 402094 402094 C
chrVII 402095 402095 A
chrVII 402096 402096 G
chrVII 402097 402097 AT
chrVII 402099 402099 G
chrVII 402100 402100 T
chrVII 402101 402101 ACG
chrVII 402102 402102 CG
chrVII 402104 402104 CG
chrVII 402105 402105 C
chrVII 402106 402106 G
chrVII 402107 402107 AT
chrVII 402108 402108 ACT
chrVII 402109 402109 T
chrVII 402110 402110 CG
chrVII 402111 402111 CG
chrVII 402112 402112 T
chrVII 402113 402113 ACT
chrVII 402114 402114 CT
chrVII 402117 402117 T
chrVII 402118 402118 T
chrVII 402121 402121 CGT
chrVII 402123 402123 CG
chrVII 402126 402126 C
chrVII 402127 402127 AGT
chrVII 402128 402128 ACGT
chrVII 402129 402129 AT
chrVII 402130 402130 CG
chrVII 402131 402131 G
chrVII 402132 402132 ACG
chrVII 402133 402133 AT
chrVII 402134 402134 G
chrVII 402135 402135 AT
chrVII 402136 402136 A
chrVII 402137 402137 CG
chrVII 402138 402138 T
chrVII 402139 402139 C
chrVII 402140 402140 G
chrVII 402141 402141 T
chrVII 402142 402142 T
chrVII 402143 402143 T
chrVII 402144 402144 ACGT
chrVII 402145 402145 C
chrVII 402146 402146 AT
chrVII 402147 402147 G
chrVII 402148 402148 CG
chrVII 402149 402149 T
chrVII 402150 402150 A
chrVII 402151 402151 C
chrVII 402152 402152 CG
chrVII 402153 402153 T
chrVII 402154 402154 CG
chrVII 402155 402155 GT
chrVII 402156 402156 AT
chrVII 402157 402157 AT
chrVII 402158 402158 CG
chrVII 402160 402160 A
chrVII 402162 402162 G
chrVII 402166 402166 AC
chrVII 402167 402167 CGT
chrVII 402168 402168 AC
chrVII 402169 402169 G
chrVII 402171 402171 CG
chrVII 402173 402173 T
chrVII 402174 402174 CGT
chrVII 402175 402175 A
chrVII 402177 402177 AT
chrVII 402178 402178 ACG
chrVII 402180 402180 CGT
chrVII 402182 402182 A
chrVII 402184 402184 C
chrVII 402186 402186 T
chrVII 402188 402188 A
chrVII 402189 402189 CG
chrVII 402190 402190 ACG
chrVII 402191 402191 G
chrVII 402192 402192 C
chrVII 402193 402193 G
chrVII 402194 402194 AGT
chrVII 402195 402195 AG
chrVII 402196 402196 AGT
chrVII 402197 402197 T
chrVII 402199 402199 AT
chrVII 402200 402200 A
chrVII 402202 402202 AT
chrVII 402204 402204 C
chrVII 402205 402205 AT
chrVII 402206 402206 A
chrVII 402207 402207 A
chrVII 402208 402208 AT
chrVII 402209 402209 ACG
chrVII 402210 402210 T
chrVII 402212 402212 C
chrVII 402213 402213 G
chrVII 402214 402214 ACT
chrVII 402217 402217 AGT
chrVII 402218 402218 ACGT
chrVII 402219 402219 ACT
chrVII 402220 402220 AC
chrVII 402221 402221 C
chrVII 402222 402222 CG
chrVII 402223 402223 C
chrVII 402225 402225 AT
chrVII 402226 402226 A
chrVII 402227 402227 AGT
chrVII 402228 402228 G
chrVII 402229 402229 AT
chrVII 402230 402230 AT
chrVII 402231 402231 AGT
chrVII 402233 402233 ACG
chrVII 402234 402234 GT
chrVII 402235 402235 C
chrVII 402236 402236 AGT
chrVII 402237 402237 AC
chrVII 402240 402240 CG
chrVII 402241 402241 CG
chrVII 402242 402242 AC
chrVII 402243 402243 AGT
chrVII 402244 402244 C
chrVII 402245 402245 T
chrVII 402246 402246 G
chrVII 402248 402248 AT
chrVII 402249 402249 CG
chrVII 402250 402250 T
chrVII 402252 402252 A
chrVII 402257 402257 AT
chrVII 402258 402258 T
chrVII 402259 402259 AG
chrVII 402261 402261 C
chrVII 402265 402265 CG
chrVII 402267 402267 CG
chrVII 402268 402268 C
chrVII 402269 402269 AGT
chrVII 402270 402270 AT
chrVII 402271 402271 AT
chrVII 402273 402273 AT
chrVII 402274 402274 ACGT
chrVII 402275 402275 ACT
chrVII 402276 402276 ACGT
chrVII 402277 402277 ACG
chrVII 402278 402278 T
chrVII 402279 402279 ACGT
chrVII 402281 402281 T
chrVII 402282 402282 AGT
chrVII 402284 402284 AT
chrVII 402285 402285 A
chrVII 402286 402286 AT
chrVII 402287 402287 CGT
chrVII 402290 402290 A
chrVII 402291 402291 ACGT
chrVII 402292 402292 CGT
chrVII 402361 402361 C
chrVII 402365 402365 A
chrVII 402373 402373 T
chrVII 402387 402387 T
chrVII 402388 402388 A
chrVII 402413 402413 C
chrVII 402421 402421 A
chrVII 402439 402439 G
chrVII 402442 402442 A
chrVII 402445 402445 A
chrVII 402508 402508 T
chrVII 402613 402613 G
chrVII 402617 402617 T
chrVII 402623 402623 T
chrVII 402628 402628 A
chrVII 402643 402643 A
chrVII 402649 402649 C
chrVII 402657 402657 T
chrVII 402661 402661 A
chrVII 402692 402692 G
chrVII 402714 402714 C
chrVII 402939 402939 T
chrVII 402945 402945 G
chrVII 402946 402946 G
chrVII 403006 403006 C
chrVII 403008 403008 T
chrVII 403012 403012 C
chrVII 403018 403018 G
chrVII 403020 403020 T
chrVII 403334 403334 T
chrVII 403337 403337 C
chrVII 403339 403339 G
chrVII 403376 403376 C
chrVII 403381 403381 C
chrVII 403405 403405 G
chrVII 403424 403424 A
chrVII 403437 403437 G
chrVII 403441 403441 G
chrVII 403516 403516 T
chrVII 403531 403531 G
chrVII 403534 403534 A
chrVII 403603 403603 A
chrVII 403607 403607 G
chrVII 403628 403628 G
chrVII 403638 403638 A
chrVII 403643 403643 C
chrVII 403664 403664 G
chrVII 403666 403666 A
chrVII 403685 403685 C
chrVII 403686 403686 T
chrVII 403700 403700 C
chrVII 403731 403731 T
chrVII 403740 403740 C
chrVII 403747 403747 T
chrVII 403755 403755 C
chrVII 403759 403759 G
chrVII 403776 403776 C
chrVII 403789 403789 G
chrVII 403790 403790 A
chrVII 403800 403800 A
chrVII 403812 403812 A
chrVII 403924 403924 A
chrVII 403925 403925 T
chrVII 403926 403926 A
chrVII 403928 403928 T
chrVII 403929 403929 T
chrVII 403949 403949 G
chrVII 403950 403950 T
chrVII 403966 403966 A
chrVII 404046 404046 G
chrVII 404288 404288 A
chrVII 404404 404404 A
chrVII 404461 404461 G
chrVII 404472 404472 A
chrVII 404474 404474 G
chrVII 404476 404476 G
chrVII 404516 404516 C
chrVII 404517 404517 A
chrVII 404518 404518 A
chrVII 404520 404520 G
chrVII 404521 404521 T
chrVII 404522 404522 G
chrVII 404524 404524 G
chrVII 404609 404609 A
chrVII 404644 404644 T
chrVII 404661 404661 A
chrVII 404797 404797 T
chrVII 404801 404801 T
chrVII 404823 404823 A
chrVII 404847 404847 C
chrVII 404859 404859 T
chrVII 404860 404860 G
chrVII 404861 404861 A
chrVII 404863 404863 T
chrVII 404935 404935 G
chrVII 404936 404936 C
chrVII 404937 404937 C
chrVII 404938 404938 G
chrVII 404970 404970 C
chrVII 404980 404980 T
chrVII 404995 404995 A
chrVII 404997 404997 CG
chrVII 404998 404998 AGT
chrVII 404999 404999 ACT
chrVII 405000 405000 AC
chrVII 405001 405001 CGT
chrVII 405002 405002 CGT
chrVII 405003 405003 AGT
chrVII 405011 405011 G
chrVII 405014 405014 G
chrVII 405016 405016 G
chrVII 405018 405018 C
chrVII 405025 405025 A
chrVII 405041 405041 A
chrVII 405046 405046 T
chrVII 405047 405047 A
chrVII 405050 405050 G
chrVII 405054 405054 A
chrVII 405060 405060 AT
chrVII 405063 405063 CG
chrVII 405083 405083 A
chrVII 405084 405084 CGT
chrVII 405085 405085 AT
chrVII 405086 405086 C
chrVII 405087 405087 CGT
chrVII 405088 405088 A
chrVII 405118 405118 C
chrVII 405130 405130 C
chrVII 405131 405131 G
chrVII 405135 405135 C
chrVII 405136 405136 CT
chrVII 405137 405137 GT
chrVII 405138 405138 ACG
chrVII 405139 405139 ACG
chrVII 405140 405140 ACT
chrVII 405141 405141 CGT
chrVII 405142 405142 ACG
chrVII 405143 405143 CGT
chrVII 405144 405144 CGT
chrVII 405145 405145 ACG
chrVII 405146 405146 C
chrVII 405147 405147 A
chrVII 405148 405148 CT
chrVII 405149 405149 C
chrVII 405153 405153 G
chrVII 405156 405156 G
chrVII 405158 405158 G
chrVII 405160 405160 C
chrVII 405183 405183 G
chrVII 405188 405188 T
chrVII 405189 405189 A
chrVII 405192 405192 CG
chrVII 405196 405196 CG
chrVII 405202 405202 A
chrVII 405205 405205 CG
chrVII 405208 405208 AT
chrVII 405209 405209 AT
chrVII 405222 405222 A
chrVII 405224 405224 C
chrVII 405225 405225 AC
chrVII 405226 405226 AT
chrVII 405227 405227 T
chrVII 405230 405230 C
chrVII 405238 405238 C
chrVII 405242 405242 GT
chrVII 405244 405244 C
chrVII 405245 405245 C
chrVII 405246 405246 C
chrVII 405259 405259 G
chrVII 405262 405262 T
chrVII 405265 405265 G
chrVII 405266 405266 T
chrVII 405268 405268 T
chrVII 405269 405269 G
chrVII 405270 405270 A
chrVII 405273 405273 A
chrVII 405276 405276 A
chrVII 405279 405279 AT
chrVII 405287 405287 ACT
chrVII 405290 405290 AT
chrVII 405296 405296 C
chrVII 405300 405300 T
chrVII 405301 405301 C
chrVII 405302 405302 CG
chrVII 405306 405306 T
chrVII 405311 405311 AT
chrVII 405314 405314 G
chrVII 405317 405317 CG
chrVII 405318 405318 CG
chrVII 405321 405321 T
chrVII 405322 405322 CG
chrVII 405325 405325 CG
chrVII 405326 405326 T
chrVII 405327 405327 AT
chrVII 405328 405328 AT
chrVII 405329 405329 CT
chrVII 405330 405330 CT
chrVII 405334 405334 T
chrVII 405335 405335 G
chrVII 405340 405340 AT
chrVII 405343 405343 CG
chrVII 405347 405347 AT
chrVII 405350 405350 AT
chrVII 405356 405356 CG
chrVII 405357 405357 C
chrVII 405371 405371 C
chrVII 405376 405376 AT
chrVII 405380 405380 T
chrVII 405381 405381 G
chrVII 405382 405382 AT
chrVII 405383 405383 A
chrVII 405393 405393 C
chrVII 405397 405397 A
chrVII 405400 405400 CG
chrVII 405403 405403 CG
chrVII 405405 405405 CG
chrVII 405409 405409 AT
chrVII 405411 405411 G
chrVII 405412 405412 T
chrVII 405413 405413 C
chrVII 405414 405414 C
chrVII 405415 405415 A
chrVII 405416 405416 C
chrVII 405417 405417 CG
chrVII 405449 405449 G
chrVII 405450 405450 C
chrVII 405452 405452 A
chrVII 405453 405453 T
chrVII 405454 405454 T
chrVII 405455 405455 C
chrVII 405457 405457 T
chrVII 405458 405458 A
chrVII 405459 405459 G
chrVII 405462 405462 T
chrVII 405463 405463 T
chrVII 405464 405464 T
chrVII 405465 405465 AGT
chrVII 405466 405466 GT
chrVII 405467 405467 ACT
chrVII 405468 405468 A
chrVII 405469 405469 T
chrVII 405542 405542 AT
chrVII 405544 405544 G
chrVII 405546 405546 CG
chrVII 405548 405548 AT
chrVII 405549 405549 CG
chrVII 405550 405550 AGT
chrVII 405551 405551 ACGT
chrVII 405552 405552 AC
chrVII 405553 405553 AGT
chrVII 405554 405554 AT
chrVII 412282 412282 G
chrVII 412283 412283 G
chrVII 412284 412284 CG
chrVII 412285 412285 CT
chrVII 412286 412286 CGT
chrVII 412287 412287 A
chrVII 412288 412288 T
chrVII 412289 412289 T
chrVII 412290 412290 T
chrVII 412291 412291 T
chrVII 412292 412292 A
chrVII 412293 412293 A
chrVII 412294 412294 C
chrVII 412368 412368 AT
chrVII 412369 412369 ACGT
chrVII 412370 412370 ACGT
chrVII 412371 412371 ACG
chrVII 412372 412372 AT
chrVII 412373 412373 ACT
chrVII 412374 412374 ACGT
chrVII 412376 412376 ACG
chrVII 412377 412377 AT
chrVII 423045 423045 C
chrVII 423050 423050 C
chrVII 423055 423055 T
chrVII 423072 423072 A
chrVII 423074 423074 AT
chrVII 423075 423075 AGT
chrVII 423076 423076 AC
chrVII 423077 423077 C
chrVII 423078 423078 C
chrVII 423079 423079 AC
chrVII 423080 423080 AT
chrVII 423081 423081 CT
chrVII 423085 423085 A
chrVII 423086 423086 G
chrVII 423090 423090 T
chrVII 423128 423128 G
chrVII 423129 423129 A
chrVII 423130 423130 C
chrVII 423133 423133 AT
chrVII 423135 423135 AT
chrVII 423136 423136 AT
chrVII 423137 423137 CG
chrVII 423138 423138 C
chrVII 423139 423139 C
chrVII 423142 423142 T
chrVII 423148 423148 G
chrVII 423155 423155 A
chrVII 423206 423206 AT
chrVII 423207 423207 A
chrVII 423208 423208 T
chrVII 423209 423209 AT
chrVII 423212 423212 A
chrVII 423214 423214 AG
chrVII 423215 423215 ACT
chrVII 423216 423216 ACT
chrVII 423217 423217 A
chrVII 423218 423218 CT
chrVII 423219 423219 ACG
chrVII 423220 423220 C
chrVII 423222 423222 GT
chrVII 423223 423223 T
chrVII 431400 431400 A
chrVII 431401 431401 T
chrVII 431402 431402 ACG
chrVII 431403 431403 ACG
chrVII 431404 431404 CT
chrVII 431405 431405 G
chrVII 431406 431406 ACG
chrVII 431407 431407 AC
chrVII 431408 431408 CGT
chrVII 431409 431409 ACG
chrVII 431410 431410 ACG
chrVII 431411 431411 GT
chrVII 431412 431412 ACG
chrVII 431413 431413 CG
chrVII 431414 431414 GT
chrVII 431415 431415 ACG
chrVII 431416 431416 C
chrVII 431417 431417 G
chrVII 431418 431418 ACG
chrVII 431419 431419 C
chrVII 431420 431420 G
chrVII 431421 431421 AGT
chrVII 431422 431422 ACG
chrVII 431423 431423 G
chrVII 431424 431424 CG
chrVII 431425 431425 A
chrVII 431426 431426 GT
chrVII 431427 431427 C
chrVII 431428 431428 A
chrVII 431429 431429 G
chrVII 431430 431430 C
chrVII 431431 431431 C
chrVII 431432 431432 G
chrVII 431433 431433 C
chrVII 431435 431435 G
chrVII 431436 431436 C
chrVII 431437 431437 C
chrVII 431438 431438 G
chrVII 431439 431439 AC
chrVII 431440 431440 C
chrVII 431441 431441 G
chrVII 431442 431442 AC
chrVII 431443 431443 C
chrVII 431444 431444 G
chrVII 431445 431445 AC
chrVII 431446 431446 C
chrVII 431447 431447 G
chrVII 431448 431448 C
chrVII 431449 431449 AC
chrVII 431450 431450 GT
chrVII 431451 431451 C
chrVII 431452 431452 ACGT
chrVII 431453 431453 ACGT
chrVII 431454 431454 ACGT
chrVII 431455 431455 ACGT
chrVII 431456 431456 ACGT
chrVII 431457 431457 ACGT
chrVII 431458 431458 ACGT
chrVII 431459 431459 ACGT
chrVII 431460 431460 ACGT
chrVII 431461 431461 ACGT
chrVII 431462 431462 ACGT
chrVII 431463 431463 AT
chrVII 431464 431464 A
chrVII 431465 431465 AGT
chrVII 431466 431466 AT
chrVII 431469 431469 A
chrVII 431471 431471 T
chrVII 437473 437473 G
chrVII 437479 437479 G
chrVII 437482 437482 G
chrVII 437532 437532 C
chrVII 437536 437536 G
chrVII 437537 437537 A
chrVII 437538 437538 C
chrVII 437545 437545 G
chrVII 437584 437584 T
chrVII 437585 437585 C
chrVII 437596 437596 C
chrVII 437605 437605 T
chrVII 437629 437629 T
chrVII 437686 437686 A
chrVII 437689 437689 G
chrVII 437701 437701 C
chrVII 437713 437713 C
chrVII 437773 437773 C
chrVII 437779 437779 G
chrVII 437812 437812 T
chrVII 437824 437824 A
chrVII 437851 437851 A
chrVII 437875 437875 T
chrVII 437878 437878 A
chrVII 440706 440706 G
chrVII 440707 440707 T
chrVII 440708 440708 T
chrVII 440709 440709 AT
chrVII 440710 440710 AC
chrVII 440711 440711 AC
chrVII 440712 440712 CGT
chrVII 440713 440713 ACG
chrVII 440714 440714 A
chrVII 440715 440715 T
chrVII 440722 440722 C
chrVII 440752 440752 G
chrVII 440753 440753 T
chrVII 440761 440761 A
chrVII 440766 440766 AT
chrVII 440767 440767 A
chrVII 440770 440770 CG
chrVII 440771 440771 AT
chrVII 440773 440773 G
chrVII 440802 440802 G
chrVII 440808 440808 T
chrVII 440809 440809 AC
chrVII 440810 440810 C
chrVII 440811 440811 AC
chrVII 440812 440812 T
chrVII 440813 440813 AC
chrVII 440815 440815 CG
chrVII 440816 440816 CT
chrVII 440817 440817 AG
chrVII 442151 442151 A
chrVII 442160 442160 A
chrVII 442163 442163 A
chrVII 442172 442172 A
chrVII 442175 442175 C
chrVII 442184 442184 G
chrVII 442187 442187 C
chrVII 442196 442196 A
chrVII 442199 442199 C
chrVII 442208 442208 G
chrVII 442211 442211 C
chrVII 442220 442220 G
chrVII 442232 442232 A
chrVII 442235 442235 A
chrVII 467695 467695 G
chrVII 467696 467696 CG
chrVII 467697 467697 AT
chrVII 467698 467698 CG
chrVII 467700 467700 C
chrVII 467701 467701 G
chrVII 467706 467706 AT
chrVII 467710 467710 G
chrVII 467714 467714 G
chrVII 467715 467715 C
chrVII 467730 467730 T
chrVII 467745 467745 T
chrVII 467746 467746 G
chrVII 467747 467747 AT
chrVII 467752 467752 AT
chrVII 467753 467753 A
chrVII 479937 479937 A
chrVII 479961 479961 A
chrVII 479976 479976 AT
chrVII 479994 479994 AT
chrVII 480138 480138 G
chrVII 480141 480141 A
chrVII 480162 480162 AT
chrVII 480342 480342 G
chrVII 480345 480345 T
chrVII 480348 480348 A
chrVII 480423 480423 CG
chrVII 480426 480426 AT
chrVII 480429 480429 AT
chrVII 480636 480636 G
chrVII 480654 480654 G
chrVII 480663 480663 G
chrVII 480684 480684 G
chrVII 480687 480687 T
chrVII 480702 480702 G
chrVII 480750 480750 CG
chrVII 480813 480813 CG
chrVII 480828 480828 CG
chrVII 480843 480843 AT
chrVII 480876 480876 CG
chrVII 480879 480879 CG
chrVII 481059 481059 A
chrVII 481062 481062 G
chrVII 481065 481065 G
chrVII 481107 481107 C
chrVII 481140 481140 AT
chrVII 481152 481152 AT
chrVII 481154 481154 G
chrVII 481380 481380 T
chrVII 481389 481389 A
chrVII 481416 481416 T
chrVII 481428 481428 A
chrVII 481562 481562 G
chrVII 481578 481578 T
chrVII 481599 481599 C
chrVII 481617 481617 AT
chrVII 481626 481626 A
chrVII 481983 481983 C
chrVII 481995 481995 C
chrVII 482001 482001 A
chrVII 482250 482250 A
chrVII 482277 482277 A
chrVII 482280 482280 C
chrVII 482298 482298 A
chrVII 518014 518014 G
chrVII 518025 518025 T
chrVII 518049 518049 A
chrVII 518061 518061 T
chrVII 518071 518071 A
chrVII 518392 518392 A
chrVII 518403 518403 A
chrVII 518427 518427 G
chrVII 518439 518439 C
chrVII 518449 518449 T
chrVII 519039 519039 A
chrVII 519052 519052 C
chrVII 519054 519054 A
chrVII 519057 519057 T
chrVII 519078 519078 A
chrVII 519081 519081 C
chrVII 519102 519102 G
chrVII 519103 519103 T
chrVII 519105 519105 G
chrVII 519108 519108 G
chrVII 519129 519129 A
chrVII 519132 519132 C
chrVII 519141 519141 G
chrVII 519153 519153 G
chrVII 519154 519154 T
chrVII 519156 519156 A
chrVII 519159 519159 G
chrVII 519180 519180 A
chrVII 519183 519183 C
chrVII 519204 519204 G
chrVII 519205 519205 T
chrVII 519207 519207 G
chrVII 519210 519210 G
chrVII 519231 519231 G
chrVII 519234 519234 C
chrVII 519255 519255 G
chrVII 519256 519256 T
chrVII 519258 519258 A
chrVII 519261 519261 G
chrVII 519282 519282 A
chrVII 519285 519285 T
chrVII 519306 519306 A
chrVII 519307 519307 C
chrVII 519309 519309 G
chrVII 530010 530010 A
chrVII 530022 530022 A
chrVII 530028 530028 A
chrVII 530057 530057 T
chrVII 530058 530058 A
chrVII 530059 530059 A
chrVII 531600 531600 AG
chrVII 531601 531601 AT
chrVII 531602 531602 AT
chrVII 531603 531603 CT
chrVII 531604 531604 ACT
chrVII 531605 531605 ACG
chrVII 531606 531606 AC
chrVII 531607 531607 CGT
chrVII 531608 531608 AT
chrVII 531609 531609 AG
chrVII 531615 531615 T
chrVII 531616 531616 G
chrVII 531683 531683 A
chrVII 531684 531684 AT
chrVII 531688 531688 C
chrVII 531689 531689 ACT
chrVII 531690 531690 ACGT
chrVII 531691 531691 ACGT
chrVII 531692 531692 AG
chrVII 531693 531693 GT
chrVII 531694 531694 CG
chrVII 531876 531876 T
chrVII 534156 534156 A
chrVII 534174 534174 A
chrVII 534180 534180 C
chrVII 534216 534216 C
chrVII 534231 534231 G
chrVII 534234 534234 A
chrVII 534273 534273 A
chrVII 534279 534279 G
chrVII 534300 534300 C
chrVII 534321 534321 T
chrVII 534324 534324 T
chrVII 534333 534333 C
chrVII 534339 534339 A
chrVII 534360 534360 C
chrVII 534390 534390 G
chrVII 534411 534411 A
chrVII 534414 534414 G
chrVII 534438 534438 C
chrVII 534460 534460 T
chrVII 534462 534462 A
chrVII 535202 535202 ACG
chrVII 535203 535203 CGT
chrVII 535204 535204 AG
chrVII 535205 535205 AGT
chrVII 535206 535206 CGT
chrVII 535207 535207 CGT
chrVII 535208 535208 ACT
chrVII 535209 535209 ACT
chrVII 535210 535210 ACG
chrVII 535215 535215 A
chrVII 535221 535221 G
chrVII 535222 535222 G
chrVII 535226 535226 T
chrVII 535227 535227 A
chrVII 535232 535232 C
chrVII 535233 535233 T
chrVII 535234 535234 AT
chrVII 535235 535235 C
chrVII 535238 535238 G
chrVII 535241 535241 C
chrVII 535243 535243 A
chrVII 535244 535244 AC
chrVII 535245 535245 T
chrVII 535246 535246 CG
chrVII 535247 535247 A
chrVII 535248 535248 G
chrVII 535249 535249 AC
chrVII 535251 535251 C
chrVII 535252 535252 G
chrVII 535253 535253 C
chrVII 535254 535254 G
chrVII 535255 535255 CG
chrVII 535256 535256 G
chrVII 535257 535257 C
chrVII 535258 535258 CG
chrVII 535260 535260 C
chrVII 535261 535261 T
chrVII 535262 535262 ACG
chrVII 535263 535263 CT
chrVII 535264 535264 A
chrVII 535266 535266 C
chrVII 535274 535274 G
chrVII 535276 535276 T
chrVII 535278 535278 T
chrVII 535279 535279 G
chrVII 535280 535280 T
chrVII 535281 535281 CG
chrVII 535282 535282 AT
chrVII 535283 535283 GT
chrVII 535284 535284 C
chrVII 535285 535285 T
chrVII 535286 535286 A
chrVII 535287 535287 C
chrVII 535288 535288 T
chrVII 535289 535289 G
chrVII 535292 535292 G
chrVII 535293 535293 A
chrVII 535295 535295 CG
chrVII 535296 535296 G
chrVII 535297 535297 G
chrVII 535298 535298 C
chrVII 535299 535299 G
chrVII 535305 535305 A
chrVII 535306 535306 G
chrVII 535308 535308 A
chrVII 535309 535309 A
chrVII 535310 535310 G
chrVII 535311 535311 AC
chrVII 535312 535312 C
chrVII 535314 535314 T
chrVII 535315 535315 C
chrVII 535316 535316 AGT
chrVII 535319 535319 ACGT
chrVII 535320 535320 T
chrVII 535321 535321 A
chrVII 535322 535322 CG
chrVII 535323 535323 G
chrVII 535324 535324 A
chrVII 535325 535325 CGT
chrVII 535326 535326 AC
chrVII 535327 535327 A
chrVII 535329 535329 CT
chrVII 535330 535330 A
chrVII 535333 535333 A
chrVII 535334 535334 AT
chrVII 535336 535336 AT
chrVII 535337 535337 CG
chrVII 535338 535338 A
chrVII 535339 535339 AT
chrVII 535342 535342 A
chrVII 535343 535343 A
chrVII 535345 535345 CG
chrVII 535346 535346 C
chrVII 535347 535347 A
chrVII 535348 535348 GT
chrVII 535349 535349 AT
chrVII 535350 535350 G
chrVII 535351 535351 G
chrVII 535352 535352 C
chrVII 535353 535353 AC
chrVII 535354 535354 CG
chrVII 535355 535355 G
chrVII 535356 535356 CG
chrVII 535357 535357 CG
chrVII 535358 535358 G
chrVII 535359 535359 AT
chrVII 535360 535360 ACT
chrVII 535361 535361 GT
chrVII 535362 535362 ACG
chrVII 535363 535363 CG
chrVII 535364 535364 T
chrVII 535365 535365 AC
chrVII 535366 535366 CT
chrVII 535369 535369 T
chrVII 535370 535370 GT
chrVII 535371 535371 G
chrVII 535372 535372 A
chrVII 535373 535373 CGT
chrVII 535374 535374 A
chrVII 535375 535375 CGT
chrVII 535376 535376 T
chrVII 535378 535378 C
chrVII 535379 535379 AGT
chrVII 535380 535380 ACGT
chrVII 535381 535381 AT
chrVII 535382 535382 CG
chrVII 535383 535383 G
chrVII 535384 535384 ACG
chrVII 535385 535385 AT
chrVII 535386 535386 G
chrVII 535387 535387 AT
chrVII 535388 535388 A
chrVII 535389 535389 CG
chrVII 535390 535390 T
chrVII 535391 535391 C
chrVII 535392 535392 G
chrVII 535393 535393 T
chrVII 535394 535394 T
chrVII 535395 535395 AT
chrVII 535396 535396 ACGT
chrVII 535397 535397 C
chrVII 535398 535398 CGT
chrVII 535399 535399 G
chrVII 535400 535400 CG
chrVII 535401 535401 T
chrVII 535402 535402 A
chrVII 535403 535403 C
chrVII 535404 535404 CG
chrVII 535405 535405 ACT
chrVII 535406 535406 ACG
chrVII 535407 535407 GT
chrVII 535408 535408 ACT
chrVII 535409 535409 AT
chrVII 535410 535410 CG
chrVII 535412 535412 A
chrVII 535414 535414 G
chrVII 535415 535415 CG
chrVII 535417 535417 T
chrVII 535418 535418 AC
chrVII 535419 535419 ACGT
chrVII 535420 535420 AC
chrVII 535423 535423 CG
chrVII 535425 535425 T
chrVII 535426 535426 CT
chrVII 535427 535427 C
chrVII 535429 535429 AT
chrVII 535430 535430 ACG
chrVII 535431 535431 A
chrVII 535432 535432 CGT
chrVII 535434 535434 A
chrVII 535436 535436 C
chrVII 535438 535438 T
chrVII 535440 535440 A
chrVII 535441 535441 CG
chrVII 535442 535442 ACGT
chrVII 535443 535443 G
chrVII 535444 535444 CG
chrVII 535445 535445 T
chrVII 535446 535446 AGT
chrVII 535447 535447 ACG
chrVII 535448 535448 ACG
chrVII 535449 535449 T
chrVII 535450 535450 G
chrVII 535451 535451 AT
chrVII 535452 535452 A
chrVII 535453 535453 G
chrVII 535454 535454 AT
chrVII 535455 535455 C
chrVII 535456 535456 CT
chrVII 535457 535457 T
chrVII 535458 535458 AC
chrVII 535459 535459 C
chrVII 535460 535460 AT
chrVII 535461 535461 ACG
chrVII 535462 535462 T
chrVII 535463 535463 C
chrVII 535464 535464 C
chrVII 535465 535465 G
chrVII 535466 535466 AC
chrVII 535468 535468 C
chrVII 535469 535469 ACG
chrVII 535470 535470 AGT
chrVII 535471 535471 AG
chrVII 535472 535472 AC
chrVII 535473 535473 C
chrVII 535474 535474 CG
chrVII 535475 535475 C
chrVII 535477 535477 AT
chrVII 535478 535478 A
chrVII 535479 535479 AT
chrVII 535480 535480 G
chrVII 535481 535481 AT
chrVII 535482 535482 AT
chrVII 535483 535483 AGT
chrVII 535485 535485 ACG
chrVII 535487 535487 C
chrVII 535488 535488 AGT
chrVII 535489 535489 C
chrVII 535492 535492 CG
chrVII 535493 535493 CG
chrVII 535494 535494 AC
chrVII 535495 535495 AGT
chrVII 535496 535496 C
chrVII 535497 535497 T
chrVII 535498 535498 G
chrVII 535500 535500 AT
chrVII 535501 535501 CG
chrVII 535503 535503 AC
chrVII 535504 535504 AT
chrVII 535509 535509 AT
chrVII 535510 535510 T
chrVII 535511 535511 AT
chrVII 535512 535512 G
chrVII 535513 535513 G
chrVII 535517 535517 CG
chrVII 535519 535519 CG
chrVII 535520 535520 CG
chrVII 535521 535521 AGT
chrVII 535522 535522 AT
chrVII 535523 535523 AT
chrVII 535525 535525 AT
chrVII 535526 535526 AT
chrVII 535527 535527 C
chrVII 535528 535528 ACT
chrVII 535529 535529 C
chrVII 535530 535530 T
chrVII 535531 535531 ACGT
chrVII 535533 535533 AT
chrVII 535534 535534 AGT
chrVII 535536 535536 A
chrVII 535539 535539 CG
chrVII 535543 535543 ACGT
chrVII 535544 535544 ACG
chrVII 535545 535545 AGT
chrVII 535546 535546 ACT
chrVII 535547 535547 ACT
chrVII 535548 535548 AT
chrVII 535549 535549 T
chrVII 535750 535750 T
chrVII 535751 535751 AGT
chrVII 535752 535752 ACG
chrVII 535753 535753 ACG
chrVII 535754 535754 ACG
chrVII 535755 535755 ACG
chrVII 535756 535756 ACG
chrVII 535757 535757 AGT
chrVII 535758 535758 ACG
chrVII 535759 535759 AGT
chrVII 535764 535764 A
chrVII 535770 535770 G
chrVII 535771 535771 G
chrVII 535775 535775 T
chrVII 535776 535776 A
chrVII 535781 535781 C
chrVII 535782 535782 T
chrVII 535783 535783 AT
chrVII 535784 535784 C
chrVII 535787 535787 G
chrVII 535790 535790 C
chrVII 535792 535792 A
chrVII 535793 535793 AC
chrVII 535794 535794 T
chrVII 535795 535795 CG
chrVII 535796 535796 A
chrVII 535797 535797 G
chrVII 535798 535798 AC
chrVII 535800 535800 C
chrVII 535801 535801 G
chrVII 535802 535802 C
chrVII 535803 535803 G
chrVII 535804 535804 CGT
chrVII 535805 535805 G
chrVII 535806 535806 AC
chrVII 535807 535807 CG
chrVII 535809 535809 C
chrVII 535810 535810 T
chrVII 535811 535811 ACG
chrVII 535812 535812 CT
chrVII 535813 535813 A
chrVII 535815 535815 C
chrVII 535823 535823 G
chrVII 535825 535825 T
chrVII 535827 535827 T
chrVII 535828 535828 G
chrVII 535829 535829 T
chrVII 535830 535830 CG
chrVII 535831 535831 AT
chrVII 535832 535832 GT
chrVII 535833 535833 C
chrVII 535834 535834 T
chrVII 535835 535835 A
chrVII 535836 535836 C
chrVII 535837 535837 T
chrVII 535838 535838 G
chrVII 535841 535841 G
chrVII 535842 535842 A
chrVII 535844 535844 CG
chrVII 535845 535845 G
chrVII 535846 535846 G
chrVII 535847 535847 C
chrVII 535848 535848 G
chrVII 535854 535854 A
chrVII 535855 535855 G
chrVII 535857 535857 A
chrVII 535858 535858 A
chrVII 535859 535859 G
chrVII 535860 535860 A
chrVII 535861 535861 C
chrVII 535863 535863 T
chrVII 535864 535864 C
chrVII 535865 535865 AGT
chrVII 535866 535866 T
chrVII 535868 535868 ACGT
chrVII 535869 535869 A
chrVII 535871 535871 CG
chrVII 535872 535872 G
chrVII 535873 535873 A
chrVII 535874 535874 CGT
chrVII 535875 535875 AC
chrVII 535876 535876 A
chrVII 535878 535878 T
chrVII 535882 535882 A
chrVII 535883 535883 AT
chrVII 535885 535885 CG
chrVII 535886 535886 AT
chrVII 535887 535887 A
chrVII 535888 535888 AT
chrVII 535891 535891 A
chrVII 535892 535892 A
chrVII 535895 535895 C
chrVII 535896 535896 A
chrVII 535898 535898 AT
chrVII 535901 535901 CT
chrVII 535902 535902 AG
chrVII 535903 535903 CG
chrVII 535908 535908 A
chrVII 535909 535909 A
chrVII 535911 535911 C
chrVII 535912 535912 AT
chrVII 535914 535914 A
chrVII 535915 535915 A
chrVII 535916 535916 AT
chrVII 535917 535917 T
chrVII 535919 535919 A
chrVII 535920 535920 CGT
chrVII 535921 535921 CG
chrVII 535922 535922 ACT
chrVII 535925 535925 G
chrVII 535926 535926 G
chrVII 535927 535927 A
chrVII 535928 535928 T
chrVII 535929 535929 A
chrVII 535930 535930 T
chrVII 535931 535931 T
chrVII 535934 535934 AT
chrVII 535935 535935 AT
chrVII 535936 535936 AT
chrVII 535937 535937 AC
chrVII 535938 535938 C
chrVII 535939 535939 G
chrVII 535940 535940 T
chrVII 535941 535941 G
chrVII 535944 535944 G
chrVII 535946 535946 C
chrVII 535947 535947 G
chrVII 535948 535948 T
chrVII 535951 535951 CT
chrVII 535952 535952 C
chrVII 535953 535953 G
chrVII 535954 535954 G
chrVII 535955 535955 CG
chrVII 535956 535956 T
chrVII 535957 535957 A
chrVII 535958 535958 C
chrVII 535959 535959 G
chrVII 535960 535960 T
chrVII 535961 535961 CG
chrVII 535962 535962 GT
chrVII 535963 535963 AC
chrVII 535964 535964 A
chrVII 535965 535965 C
chrVII 535967 535967 A
chrVII 535969 535969 G
chrVII 535970 535970 CG
chrVII 535972 535972 T
chrVII 535973 535973 AC
chrVII 535974 535974 ACGT
chrVII 535975 535975 AC
chrVII 535976 535976 G
chrVII 535978 535978 CG
chrVII 535980 535980 T
chrVII 535981 535981 CGT
chrVII 535982 535982 AC
chrVII 535984 535984 AT
chrVII 535985 535985 ACG
chrVII 535986 535986 AT
chrVII 535987 535987 CGT
chrVII 535988 535988 A
chrVII 535989 535989 A
chrVII 535991 535991 C
chrVII 535993 535993 T
chrVII 535994 535994 GT
chrVII 535995 535995 AC
chrVII 535996 535996 CGT
chrVII 535997 535997 ACGT
chrVII 535998 535998 G
chrVII 535999 535999 CG
chrVII 536000 536000 G
chrVII 536001 536001 AGT
chrVII 536002 536002 AG
chrVII 536003 536003 AGT
chrVII 536004 536004 T
chrVII 536005 536005 T
chrVII 536006 536006 AT
chrVII 536007 536007 A
chrVII 536008 536008 G
chrVII 536009 536009 AT
chrVII 536010 536010 C
chrVII 536011 536011 CT
chrVII 536012 536012 AT
chrVII 536013 536013 AC
chrVII 536014 536014 A
chrVII 536015 536015 AT
chrVII 536016 536016 ACG
chrVII 536017 536017 T
chrVII 536018 536018 A
chrVII 536019 536019 C
chrVII 536020 536020 G
chrVII 536021 536021 ACT
chrVII 536023 536023 AC
chrVII 536024 536024 ACGT
chrVII 536025 536025 AGT
chrVII 536026 536026 ACG
chrVII 536027 536027 AC
chrVII 536028 536028 C
chrVII 536029 536029 CG
chrVII 536030 536030 C
chrVII 536032 536032 AT
chrVII 536033 536033 AT
chrVII 536034 536034 AGT
chrVII 536035 536035 G
chrVII 536036 536036 AT
chrVII 536037 536037 AT
chrVII 536038 536038 AGT
chrVII 536040 536040 ACGT
chrVII 536041 536041 AG
chrVII 536042 536042 CT
chrVII 536043 536043 AGT
chrVII 536044 536044 AC
chrVII 536047 536047 CG
chrVII 536048 536048 CG
chrVII 536049 536049 ACT
chrVII 536050 536050 AGT
chrVII 536051 536051 C
chrVII 536052 536052 AT
chrVII 536053 536053 G
chrVII 536055 536055 AT
chrVII 536056 536056 CG
chrVII 536058 536058 AC
chrVII 536059 536059 AT
chrVII 536064 536064 AT
chrVII 536065 536065 T
chrVII 536066 536066 AT
chrVII 536067 536067 G
chrVII 536068 536068 G
chrVII 536072 536072 G
chrVII 536074 536074 CG
chrVII 536075 536075 CG
chrVII 536076 536076 AGT
chrVII 536077 536077 AT
chrVII 536078 536078 AT
chrVII 536080 536080 AT
chrVII 536081 536081 AT
chrVII 536082 536082 C
chrVII 536083 536083 ACT
chrVII 536084 536084 C
chrVII 536085 536085 T
chrVII 536086 536086 CG
chrVII 536087 536087 A
chrVII 536088 536088 CG
chrVII 536089 536089 ACGT
chrVII 536092 536092 AT
chrVII 536094 536094 T
chrVII 536098 536098 ACGT
chrVII 536099 536099 AT
chrVII 536100 536100 ACT
chrVII 536101 536101 CG
chrVII 536103 536103 AC
chrVII 536104 536104 G
chrVII 536107 536107 A
chrVII 536108 536108 G
chrVII 536109 536109 AC
chrVII 536128 536128 A
chrVII 536136 536136 C
chrVII 536137 536137 AT
chrVII 536138 536138 GT
chrVII 536142 536142 CG
chrVII 536157 536157 C
chrVII 536159 536159 A
chrVII 536175 536175 AT
chrVII 536176 536176 AT
chrVII 536177 536177 CG
chrVII 536184 536184 AT
chrVII 536188 536188 T
chrVII 536193 536193 AT
chrVII 536196 536196 T
chrVII 536197 536197 AT
chrVII 536201 536201 CG
chrVII 536209 536209 AT
chrVII 536256 536256 AT
chrVII 536276 536276 CG
chrVII 536282 536282 A
chrVII 536283 536283 GT
chrVII 536284 536284 T
chrVII 536289 536289 C
chrVII 536290 536290 A
chrVII 536291 536291 C
chrVII 536293 536293 T
chrVII 536313 536313 AT
chrVII 536355 536355 A
chrVII 536373 536373 CG
chrVII 536437 536437 AT
chrVII 536530 536530 AT
chrVII 536563 536563 T
chrVII 536564 536564 G
chrVII 536566 536566 G
chrVII 536572 536572 G
chrVII 536578 536578 C
chrVII 536596 536596 AT
chrVII 536601 536601 AT
chrVII 536616 536616 T
chrVII 536623 536623 T
chrVII 536638 536638 AT
chrVII 536652 536652 AT
chrVII 536667 536667 CG
chrVII 536685 536685 CG
chrVII 536686 536686 AT
chrVII 536688 536688 CG
chrVII 536689 536689 AT
chrVII 536723 536723 G
chrVII 536743 536743 A
chrVII 536777 536777 T
chrVII 536782 536782 T
chrVII 536794 536794 A
chrVII 536821 536821 C
chrVII 536825 536825 A
chrVII 536827 536827 C
chrVII 536872 536872 A
chrVII 536884 536884 T
chrVII 536893 536893 A
chrVII 536918 536918 G
chrVII 536921 536921 G
chrVII 536939 536939 A
chrVII 536964 536964 C
chrVII 536980 536980 A
chrVII 536986 536986 T
chrVII 536992 536992 C
chrVII 537016 537016 CG
chrVII 537019 537019 C
chrVII 537035 537035 G
chrVII 537047 537047 T
chrVII 537124 537124 AT
chrVII 537147 537147 CG
chrVII 537163 537163 A
chrVII 537166 537166 C
chrVII 537174 537174 C
chrVII 537181 537181 A
chrVII 537276 537276 AT
chrVII 537311 537311 G
chrVII 537312 537312 G
chrVII 537340 537340 G
chrVII 537345 537345 C
chrVII 537346 537346 A
chrVII 537358 537358 AT
chrVII 537369 537369 AT
chrVII 537386 537386 AT
chrVII 537389 537389 G
chrVII 537395 537395 T
chrVII 537414 537414 AT
chrVII 537437 537437 AT
chrVII 537476 537476 CG
chrVII 537505 537505 CG
chrVII 537597 537597 T
chrVII 537701 537701 CG
chrVII 537722 537722 G
chrVII 537731 537731 CG
chrVII 537732 537732 AT
chrVII 537763 537763 AT
chrVII 537776 537776 T
chrVII 537808 537808 C
chrVII 537817 537817 A
chrVII 537833 537833 G
chrVII 537866 537866 AT
chrVII 537876 537876 A
chrVII 537880 537880 CGT
chrVII 537881 537881 C
chrVII 537886 537886 AT
chrVII 537888 537888 A
chrVII 537889 537889 G
chrVII 537890 537890 C
chrVII 537942 537942 A
chrVII 537954 537954 G
chrVII 538100 538100 AGT
chrVII 538148 538148 CG
chrVII 538166 538166 AT
chrVII 538199 538199 AT
chrVII 538205 538205 AT
chrVII 538220 538220 AT
chrVII 538226 538226 G
chrVII 538232 538232 G
chrVII 538250 538250 A
chrVII 538302 538302 C
chrVII 538305 538305 A
chrVII 538306 538306 AG
chrVII 538307 538307 AG
chrVII 538308 538308 A
chrVII 538316 538316 A
chrVII 538317 538317 A
chrVII 538318 538318 AC
chrVII 538319 538319 A
chrVII 538347 538347 A
chrVII 538376 538376 A
chrVII 538379 538379 CG
chrVII 538437 538437 T
chrVII 538512 538512 C
chrVII 538513 538513 A
chrVII 538517 538517 CG
chrVII 538631 538631 AT
chrVII 538649 538649 A
chrVII 538664 538664 C
chrVII 538670 538670 T
chrVII 538682 538682 CG
chrVII 538691 538691 A
chrVII 538736 538736 CG
chrVII 538811 538811 AT
chrVII 538839 538839 CG
chrVII 538845 538845 CG
chrVII 538865 538865 AT
chrVII 538872 538872 A
chrVII 538877 538877 AT
chrVII 538883 538883 AT
chrVII 538886 538886 T
chrVII 538889 538889 CG
chrVII 538896 538896 T
chrVII 538909 538909 AT
chrVII 538955 538955 CG
chrVII 538979 538979 AT
chrVII 538984 538984 CG
chrVII 538986 538986 AT
chrVII 538991 538991 CG
chrVII 538996 538996 T
chrVII 539001 539001 C
chrVII 539006 539006 T
chrVII 539024 539024 AT
chrVII 539037 539037 AT
chrVII 539043 539043 G
chrVII 539048 539048 CG
chrVII 539057 539057 AT
chrVII 539088 539088 CG
chrVII 539102 539102 AT
chrVII 539104 539104 AT
chrVII 539122 539122 CG
chrVII 539127 539127 CG
chrVII 539158 539158 AT
chrVII 539171 539171 A
chrVII 539178 539178 AT
chrVII 539181 539181 AT
chrVII 539223 539223 AT
chrVII 539225 539225 CG
chrVII 539276 539276 AT
chrVII 539279 539279 AT
chrVII 539296 539296 CG
chrVII 539300 539300 CG
chrVII 539306 539306 CG
chrVII 539342 539342 G
chrVII 539349 539349 A
chrVII 539354 539354 C
chrVII 539355 539355 T
chrVII 539438 539438 AT
chrVII 539456 539456 AT
chrVII 539459 539459 CG
chrVII 539496 539496 T
chrVII 539498 539498 CT
chrVII 539504 539504 G
chrVII 539510 539510 T
chrVII 539519 539519 AT
chrVII 539527 539527 AT
chrVII 539573 539573 G
chrVII 539581 539581 C
chrVII 539585 539585 A
chrVII 539625 539625 CG
chrVII 539633 539633 CG
chrVII 539650 539650 AT
chrVII 539696 539696 CG
chrVII 539713 539713 C
chrVII 539744 539744 AT
chrVII 539747 539747 AT
chrVII 539750 539750 AT
chrVII 539754 539754 AT
chrVII 539798 539798 CG
chrVII 539811 539811 CG
chrVII 539813 539813 AT
chrVII 539834 539834 CG
chrVII 539840 539840 AT
chrVII 539845 539845 AT
chrVII 539846 539846 AT
chrVII 539852 539852 T
chrVII 539868 539868 AT
chrVII 539869 539869 CG
chrVII 539897 539897 CG
chrVII 539912 539912 AT
chrVII 539927 539927 AT
chrVII 539932 539932 CG
chrVII 539941 539941 G
chrVII 539945 539945 AT
chrVII 539969 539969 CG
chrVII 539978 539978 CG
chrVII 539984 539984 AT
chrVII 539993 539993 AT
chrVII 539996 539996 CG
chrVII 540003 540003 CG
chrVII 540032 540032 T
chrVII 540038 540038 G
chrVII 540041 540041 G
chrVII 540064 540064 CG
chrVII 540078 540078 C
chrVII 540113 540113 A
chrVII 540119 540119 T
chrVII 540122 540122 T
chrVII 540135 540135 CG
chrVII 540164 540164 AT
chrVII 540165 540165 AT
chrVII 540176 540176 AT
chrVII 540179 540179 AT
chrVII 540180 540180 CG
chrVII 540197 540197 CG
chrVII 540199 540199 AT
chrVII 540206 540206 T
chrVII 540221 540221 AT
chrVII 540224 540224 A
chrVII 540257 540257 T
chrVII 540258 540258 AGT
chrVII 540263 540263 CG
chrVII 540268 540268 A
chrVII 540284 540284 C
chrVII 540303 540303 CG
chrVII 540305 540305 CG
chrVII 540308 540308 AT
chrVII 540317 540317 AT
chrVII 540326 540326 C
chrVII 540348 540348 CG
chrVII 540389 540389 CG
chrVII 540461 540461 ACT
chrVII 540470 540470 AT
chrVII 540482 540482 AT
chrVII 540506 540506 A
chrVII 540518 540518 A
chrVII 540527 540527 A
chrVII 540530 540530 CG
chrVII 540534 540534 T
chrVII 540543 540543 AT
chrVII 540557 540557 AT
chrVII 540560 540560 AT
chrVII 540571 540571 A
chrVII 540572 540572 A
chrVII 540581 540581 AT
chrVII 540590 540590 C
chrVII 540601 540601 AT
chrVII 540602 540602 ACT
chrVII 540609 540609 A
chrVII 540615 540615 CG
chrVII 540617 540617 T
chrVII 540672 540672 T
chrVII 540677 540677 T
chrVII 540686 540686 T
chrVII 540689 540689 T
chrVII 540717 540717 T
chrVII 540720 540720 C
chrVII 540743 540743 AT
chrVII 540766 540766 G
chrVII 540773 540773 T
chrVII 540779 540779 C
chrVII 540878 540878 A
chrVII 540884 540884 T
chrVII 540890 540890 AT
chrVII 540899 540899 AT
chrVII 540908 540908 A
chrVII 540914 540914 C
chrVII 540917 540917 G
chrVII 540953 540953 AT
chrVII 540956 540956 G
chrVII 540971 540971 G
chrVII 540974 540974 A
chrVII 541001 541001 C
chrVII 541022 541022 AT
chrVII 541052 541052 CG
chrVII 541055 541055 CG
chrVII 541059 541059 CG
chrVII 541067 541067 G
chrVII 541076 541076 CG
chrVII 541077 541077 AT
chrVII 541093 541093 AT
chrVII 541094 541094 AT
chrVII 541100 541100 CG
chrVII 541163 541163 AT
chrVII 541194 541194 CG
chrVII 541196 541196 AT
chrVII 541262 541262 T
chrVII 541265 541265 G
chrVII 541267 541267 A
chrVII 541268 541268 C
chrVII 541271 541271 A
chrVII 541295 541295 T
chrVII 541307 541307 T
chrVII 541335 541335 T
chrVII 541340 541340 C
chrVII 541341 541341 C
chrVII 541342 541342 ACT
chrVII 541343 541343 ACG
chrVII 541344 541344 ACT
chrVII 541345 541345 ACT
chrVII 541346 541346 ACG
chrVII 541347 541347 CGT
chrVII 541352 541352 A
chrVII 541358 541358 CG
chrVII 541359 541359 G
chrVII 541363 541363 T
chrVII 541364 541364 AT
chrVII 541369 541369 C
chrVII 541370 541370 T
chrVII 541371 541371 AT
chrVII 541372 541372 C
chrVII 541375 541375 G
chrVII 541376 541376 CG
chrVII 541377 541377 AT
chrVII 541378 541378 C
chrVII 541380 541380 A
chrVII 541381 541381 AC
chrVII 541382 541382 T
chrVII 541383 541383 CG
chrVII 541384 541384 A
chrVII 541385 541385 G
chrVII 541386 541386 AC
chrVII 541388 541388 C
chrVII 541389 541389 G
chrVII 541390 541390 C
chrVII 541391 541391 G
chrVII 541392 541392 CG
chrVII 541393 541393 G
chrVII 541394 541394 C
chrVII 541395 541395 CG
chrVII 541397 541397 C
chrVII 541398 541398 T
chrVII 541399 541399 ACG
chrVII 541400 541400 CT
chrVII 541401 541401 A
chrVII 541403 541403 C
chrVII 541411 541411 G
chrVII 541413 541413 T
chrVII 541415 541415 T
chrVII 541416 541416 G
chrVII 541417 541417 T
chrVII 541418 541418 CG
chrVII 541419 541419 AT
chrVII 541420 541420 GT
chrVII 541421 541421 C
chrVII 541422 541422 T
chrVII 541423 541423 A
chrVII 541424 541424 C
chrVII 541425 541425 T
chrVII 541426 541426 G
chrVII 541429 541429 G
chrVII 541430 541430 A
chrVII 541432 541432 CG
chrVII 541433 541433 G
chrVII 541434 541434 G
chrVII 541435 541435 C
chrVII 541436 541436 G
chrVII 541442 541442 A
chrVII 541443 541443 G
chrVII 541445 541445 A
chrVII 541446 541446 A
chrVII 541447 541447 G
chrVII 541448 541448 A
chrVII 541449 541449 C
chrVII 541451 541451 T
chrVII 541452 541452 C
chrVII 541453 541453 AGT
chrVII 541454 541454 T
chrVII 541456 541456 ACGT
chrVII 541457 541457 A
chrVII 541459 541459 CG
chrVII 541460 541460 G
chrVII 541461 541461 A
chrVII 541462 541462 CGT
chrVII 541463 541463 AC
chrVII 541464 541464 A
chrVII 541466 541466 T
chrVII 541470 541470 A
chrVII 541471 541471 AT
chrVII 541473 541473 CG
chrVII 541474 541474 AT
chrVII 541475 541475 A
chrVII 541476 541476 AT
chrVII 541479 541479 A
chrVII 541480 541480 A
chrVII 541483 541483 C
chrVII 541484 541484 A
chrVII 541486 541486 AT
chrVII 541489 541489 CT
chrVII 541490 541490 AG
chrVII 541491 541491 CG
chrVII 541496 541496 A
chrVII 541497 541497 A
chrVII 541499 541499 C
chrVII 541500 541500 AT
chrVII 541502 541502 A
chrVII 541503 541503 A
chrVII 541504 541504 AT
chrVII 541505 541505 T
chrVII 541507 541507 A
chrVII 541508 541508 CGT
chrVII 541509 541509 CG
chrVII 541510 541510 ACT
chrVII 541513 541513 G
chrVII 541514 541514 G
chrVII 541515 541515 A
chrVII 541516 541516 T
chrVII 541517 541517 A
chrVII 541518 541518 T
chrVII 541519 541519 T
chrVII 541522 541522 AT
chrVII 541523 541523 AT
chrVII 541524 541524 AT
chrVII 541525 541525 AC
chrVII 541526 541526 C
chrVII 541527 541527 G
chrVII 541528 541528 T
chrVII 541529 541529 G
chrVII 541532 541532 G
chrVII 541534 541534 C
chrVII 541535 541535 G
chrVII 541536 541536 T
chrVII 541539 541539 CT
chrVII 541540 541540 C
chrVII 541541 541541 G
chrVII 541542 541542 G
chrVII 541543 541543 CG
chrVII 541544 541544 T
chrVII 541545 541545 A
chrVII 541546 541546 C
chrVII 541547 541547 G
chrVII 541548 541548 T
chrVII 541549 541549 CG
chrVII 541550 541550 GT
chrVII 541551 541551 AC
chrVII 541552 541552 A
chrVII 541553 541553 C
chrVII 541555 541555 A
chrVII 541557 541557 G
chrVII 541558 541558 CG
chrVII 541560 541560 T
chrVII 541561 541561 AC
chrVII 541562 541562 ACGT
chrVII 541563 541563 AC
chrVII 541564 541564 G
chrVII 541566 541566 CG
chrVII 541568 541568 T
chrVII 541569 541569 CGT
chrVII 541570 541570 AC
chrVII 541572 541572 AT
chrVII 541573 541573 ACG
chrVII 541574 541574 AT
chrVII 541575 541575 CGT
chrVII 541576 541576 A
chrVII 541577 541577 A
chrVII 541579 541579 C
chrVII 541581 541581 T
chrVII 541582 541582 GT
chrVII 541583 541583 AC
chrVII 541584 541584 CGT
chrVII 541585 541585 ACGT
chrVII 541586 541586 G
chrVII 541587 541587 CG
chrVII 541588 541588 G
chrVII 541589 541589 AGT
chrVII 541590 541590 AG
chrVII 541591 541591 AGT
chrVII 541592 541592 T
chrVII 541593 541593 T
chrVII 541594 541594 AT
chrVII 541595 541595 A
chrVII 541596 541596 G
chrVII 541597 541597 AT
chrVII 541598 541598 C
chrVII 541599 541599 CT
chrVII 541600 541600 AT
chrVII 541601 541601 AC
chrVII 541602 541602 A
chrVII 541603 541603 AT
chrVII 541604 541604 ACG
chrVII 541605 541605 T
chrVII 541606 541606 A
chrVII 541607 541607 C
chrVII 541608 541608 G
chrVII 541609 541609 ACT
chrVII 541611 541611 AC
chrVII 541612 541612 ACGT
chrVII 541613 541613 AGT
chrVII 541614 541614 ACG
chrVII 541615 541615 AC
chrVII 541616 541616 C
chrVII 541617 541617 CG
chrVII 541618 541618 C
chrVII 541620 541620 AT
chrVII 541621 541621 AT
chrVII 541622 541622 AGT
chrVII 541623 541623 G
chrVII 541624 541624 AT
chrVII 541625 541625 AT
chrVII 541626 541626 AGT
chrVII 541628 541628 ACGT
chrVII 541629 541629 AG
chrVII 541630 541630 CT
chrVII 541631 541631 AGT
chrVII 541632 541632 AC
chrVII 541635 541635 CG
chrVII 541636 541636 CG
chrVII 541637 541637 ACT
chrVII 541638 541638 AGT
chrVII 541639 541639 C
chrVII 541640 541640 AT
chrVII 541641 541641 G
chrVII 541643 541643 AT
chrVII 541644 541644 CG
chrVII 541646 541646 AC
chrVII 541647 541647 AT
chrVII 541652 541652 AT
chrVII 541653 541653 T
chrVII 541654 541654 AT
chrVII 541655 541655 G
chrVII 541656 541656 G
chrVII 541660 541660 G
chrVII 541662 541662 CG
chrVII 541663 541663 CG
chrVII 541664 541664 AGT
chrVII 541665 541665 AT
chrVII 541666 541666 AT
chrVII 541668 541668 AT
chrVII 541669 541669 AT
chrVII 541670 541670 C
chrVII 541671 541671 ACT
chrVII 541672 541672 C
chrVII 541673 541673 T
chrVII 541674 541674 CG
chrVII 541676 541676 CG
chrVII 541677 541677 ACGT
chrVII 541680 541680 AT
chrVII 541682 541682 T
chrVII 541686 541686 ACGT
chrVII 541687 541687 ACGT
chrVII 541688 541688 ACGT
chrVII 541689 541689 G
chrVII 541690 541690 T
chrVII 541691 541691 T
chrVII 541840 541840 AT
chrVII 541841 541841 CG
chrVII 541842 541842 AT
chrVII 541843 541843 GT
chrVII 541844 541844 AC
chrVII 541846 541846 GT
chrVII 541847 541847 T
chrVII 541848 541848 AGT
chrVII 541849 541849 G
chrVII 541856 541856 G
chrVII 541881 541881 T
chrVII 541883 541883 C
chrVII 541914 541914 G
chrVII 541916 541916 G
chrVII 541922 541922 A
chrVII 541923 541923 AT
chrVII 541924 541924 AC
chrVII 541925 541925 G
chrVII 541926 541926 AT
chrVII 541927 541927 ACGT
chrVII 541928 541928 G
chrVII 541930 541930 AT
chrVII 541931 541931 CG
chrVII 541932 541932 ACGT
chrVII 541933 541933 CG
chrVII 541934 541934 C
chrVII 544559 544559 T
chrVII 544562 544562 AC
chrVII 544563 544563 GT
chrVII 544564 544564 CGT
chrVII 544565 544565 CGT
chrVII 544566 544566 CGT
chrVII 544567 544567 CGT
chrVII 544568 544568 ACT
chrVII 544569 544569 CT
chrVII 544570 544570 G
chrVII 544574 544574 T
chrVII 544575 544575 T
chrVII 544642 544642 C
chrVII 544643 544643 A
chrVII 544649 544649 ACGT
chrVII 544650 544650 AT
chrVII 544651 544651 ACGT
chrVII 544652 544652 ACGT
chrVII 544653 544653 AT
chrVII 544654 544654 ACGT
chrVII 544655 544655 ACT
chrVII 544656 544656 GT
chrVII 544657 544657 T
chrVII 544658 544658 C
chrVII 549826 549826 C
chrVII 549842 549842 A
chrVII 549846 549846 T
chrVII 550471 550471 A
chrVII 550486 550486 C
chrVII 550492 550492 A
chrVII 550699 550699 T
chrVII 550702 550702 C
chrVII 550714 550714 T
chrVII 550753 550753 G
chrVII 550762 550762 G
chrVII 550771 550771 T
chrVII 550891 550891 A
chrVII 550915 550915 C
chrVII 550924 550924 T
chrVII 550939 550939 A
chrVII 551239 551239 T
chrVII 551245 551245 T
chrVII 551257 551257 T
chrVII 551815 551815 G
chrVII 551824 551824 G
chrVII 551827 551827 C
chrVII 551863 551863 G
chrVII 551969 551969 T
chrVII 551971 551971 G
chrVII 551980 551980 C
chrVII 552037 552037 T
chrVII 552040 552040 G
chrVII 552049 552049 A
chrVII 552086 552086 C
chrVII 552088 552088 A
chrVII 552106 552106 T
chrVII 552145 552145 T
chrVII 552152 552152 C
chrVII 552160 552160 C
chrVII 553027 553027 A
chrVII 553033 553033 T
chrVII 553039 553039 T
chrVII 553072 553072 T
chrVII 553078 553078 C
chrVII 553099 553099 T
chrVII 556379 556379 C
chrVII 556396 556396 T
chrVII 556402 556402 G
chrVII 556417 556417 C
chrVII 556429 556429 C
chrVII 556447 556447 T
chrVII 556456 556456 T
chrVII 556519 556519 A
chrVII 556525 556525 C
chrVII 556543 556543 T
chrVII 556603 556603 C
chrVII 556606 556606 T
chrVII 556612 556612 A
chrVII 556618 556618 T
chrVII 556636 556636 A
chrVII 556657 556657 C
chrVII 556663 556663 G
chrVII 561643 561643 AG
chrVII 561644 561644 AG
chrVII 561645 561645 A
chrVII 561647 561647 G
chrVII 561648 561648 G
chrVII 561649 561649 CT
chrVII 561650 561650 C
chrVII 561651 561651 AGT
chrVII 561652 561652 ACG
chrVII 561653 561653 AGT
chrVII 561654 561654 G
chrVII 561655 561655 G
chrVII 561656 561656 T
chrVII 561657 561657 T
chrVII 561658 561658 T
chrVII 561659 561659 A
chrVII 561660 561660 G
chrVII 561661 561661 T
chrVII 561691 561691 C
chrVII 561744 561744 AT
chrVII 561745 561745 ACGT
chrVII 561746 561746 ACT
chrVII 561747 561747 ACT
chrVII 561748 561748 AG
chrVII 561749 561749 ACT
chrVII 561750 561750 ACT
chrVII 561751 561751 AGT
chrVII 561752 561752 ACG
chrVII 561830 561830 C
chrVII 561834 561834 C
chrVII 561835 561835 AT
chrVII 561836 561836 AT
chrVII 561837 561837 AG
chrVII 561838 561838 AT
chrVII 561840 561840 CGT
chrVII 561841 561841 ACT
chrVII 561842 561842 ACT
chrVII 561848 561848 A
chrVII 561851 561851 GT
chrVII 561852 561852 G
chrVII 561853 561853 T
chrVII 561855 561855 A
chrVII 561856 561856 A
chrVII 561857 561857 A
chrVII 561859 561859 GT
chrVII 561860 561860 GT
chrVII 561862 561862 AG
chrVII 561863 561863 T
chrVII 561864 561864 AC
chrVII 561865 561865 G
chrVII 561866 561866 G
chrVII 561868 561868 C
chrVII 561872 561872 C
chrVII 561873 561873 G
chrVII 561874 561874 T
chrVII 561875 561875 A
chrVII 561876 561876 AT
chrVII 561881 561881 AT
chrVII 561882 561882 GT
chrVII 561884 561884 CG
chrVII 561885 561885 AT
chrVII 561887 561887 C
chrVII 561888 561888 A
chrVII 561889 561889 CG
chrVII 561890 561890 AC
chrVII 561891 561891 GT
chrVII 561892 561892 G
chrVII 561893 561893 G
chrVII 561896 561896 G
chrVII 561897 561897 AC
chrVII 561898 561898 G
chrVII 561899 561899 C
chrVII 561900 561900 CGT
chrVII 561902 561902 AC
chrVII 561903 561903 T
chrVII 561904 561904 A
chrVII 561905 561905 CG
chrVII 561906 561906 GT
chrVII 561907 561907 AT
chrVII 561908 561908 AC
chrVII 561909 561909 C
chrVII 561910 561910 G
chrVII 561911 561911 C
chrVII 561912 561912 G
chrVII 561913 561913 T
chrVII 561914 561914 CGT
chrVII 561915 561915 ACGT
chrVII 561916 561916 GT
chrVII 561917 561917 CG
chrVII 561918 561918 A
chrVII 561919 561919 GT
chrVII 561923 561923 AT
chrVII 561924 561924 ACGT
chrVII 561925 561925 AT
chrVII 561927 561927 CT
chrVII 561928 561928 AT
chrVII 561929 561929 CGT
chrVII 561930 561930 G
chrVII 561931 561931 AT
chrVII 561932 561932 CG
chrVII 561933 561933 AT
chrVII 561934 561934 A
chrVII 561937 561937 ACGT
chrVII 561938 561938 C
chrVII 561939 561939 ACT
chrVII 561941 561941 CG
chrVII 561943 561943 ACGT
chrVII 561944 561944 ACT
chrVII 561945 561945 CG
chrVII 561946 561946 C
chrVII 561947 561947 A
chrVII 561949 561949 C
chrVII 561950 561950 A
chrVII 561953 561953 ACGT
chrVII 561954 561954 CG
chrVII 561955 561955 CG
chrVII 561959 561959 T
chrVII 561961 561961 AT
chrVII 561962 561962 G
chrVII 561963 561963 G
chrVII 561968 561968 AT
chrVII 561976 561976 AT
chrVII 561996 561996 C
chrVII 561999 561999 T
chrVII 562000 562000 CT
chrVII 562001 562001 C
chrVII 562003 562003 AT
chrVII 562015 562015 ACGT
chrVII 562017 562017 CG
chrVII 562025 562025 T
chrVII 562026 562026 CG
chrVII 562038 562038 CG
chrVII 562039 562039 G
chrVII 562040 562040 GT
chrVII 562041 562041 A
chrVII 562042 562042 C
chrVII 562050 562050 AT
chrVII 562051 562051 AT
chrVII 562058 562058 T
chrVII 562063 562063 ACGT
chrVII 562064 562064 AT
chrVII 562066 562066 CG
chrVII 562068 562068 CG
chrVII 562069 562069 AT
chrVII 562070 562070 A
chrVII 562071 562071 CG
chrVII 562083 562083 T
chrVII 562093 562093 AT
chrVII 562094 562094 AT
chrVII 562096 562096 CG
chrVII 562099 562099 CG
chrVII 562112 562112 A
chrVII 562117 562117 C
chrVII 562120 562120 T
chrVII 562126 562126 T
chrVII 562130 562130 CG
chrVII 562133 562133 CG
chrVII 562134 562134 AT
chrVII 562139 562139 CG
chrVII 562153 562153 C
chrVII 562155 562155 A
chrVII 562156 562156 C
chrVII 562157 562157 A
chrVII 562160 562160 G
chrVII 562162 562162 CG
chrVII 562164 562164 CG
chrVII 562166 562166 AT
chrVII 562169 562169 C
chrVII 562177 562177 ACGT
chrVII 562178 562178 ACGT
chrVII 562179 562179 ACGT
chrVII 562180 562180 AGT
chrVII 562181 562181 ACGT
chrVII 562182 562182 AGT
chrVII 562183 562183 GT
chrVII 562184 562184 T
chrVII 562185 562185 G
chrVII 562217 562217 AT
chrVII 562229 562229 CG
chrVII 562253 562253 CG
chrVII 562256 562256 G
chrVII 562257 562257 T
chrVII 562275 562275 AT
chrVII 562277 562277 A
chrVII 562303 562303 AT
chrVII 562340 562340 T
chrVII 562343 562343 ACG
chrVII 562346 562346 A
chrVII 562380 562380 A
chrVII 562383 562383 A
chrVII 562384 562384 G
chrVII 562385 562385 A
chrVII 562418 562418 T
chrVII 562422 562422 G
chrVII 562424 562424 T
chrVII 562431 562431 G
chrVII 562457 562457 AT
chrVII 562459 562459 AT
chrVII 562460 562460 CG
chrVII 562478 562478 AT
chrVII 562483 562483 AT
chrVII 562484 562484 AT
chrVII 562487 562487 ACGT
chrVII 562520 562520 C
chrVII 562532 562532 A
chrVII 562541 562541 T
chrVII 562577 562577 AT
chrVII 562580 562580 AT
chrVII 562585 562585 T
chrVII 562586 562586 T
chrVII 562587 562587 T
chrVII 562589 562589 T
chrVII 562595 562595 G
chrVII 562625 562625 G
chrVII 562631 562631 C
chrVII 562640 562640 AT
chrVII 562669 562669 AT
chrVII 562681 562681 G
chrVII 562694 562694 AT
chrVII 562696 562696 AT
chrVII 562724 562724 C
chrVII 562730 562730 CG
chrVII 562733 562733 T
chrVII 562757 562757 AT
chrVII 562781 562781 T
chrVII 562804 562804 A
chrVII 562807 562807 G
chrVII 562835 562835 AT
chrVII 562838 562838 AT
chrVII 562847 562847 T
chrVII 562852 562852 G
chrVII 562868 562868 CG
chrVII 562871 562871 AT
chrVII 562880 562880 A
chrVII 562886 562886 C
chrVII 562894 562894 T
chrVII 562907 562907 T
chrVII 562909 562909 G
chrVII 562922 562922 T
chrVII 562923 562923 AT
chrVII 562943 562943 AT
chrVII 562945 562945 C
chrVII 562952 562952 CG
chrVII 562953 562953 AT
chrVII 562958 562958 G
chrVII 562964 562964 CG
chrVII 562967 562967 AT
chrVII 562971 562971 AT
chrVII 562981 562981 CG
chrVII 562994 562994 T
chrVII 563000 563000 C
chrVII 563003 563003 G
chrVII 563006 563006 T
chrVII 563018 563018 CG
chrVII 563035 563035 T
chrVII 563042 563042 CG
chrVII 563051 563051 C
chrVII 563054 563054 CG
chrVII 563057 563057 T
chrVII 563063 563063 ACG
chrVII 563069 563069 AT
chrVII 563071 563071 CG
chrVII 563072 563072 AT
chrVII 563078 563078 G
chrVII 563081 563081 ACGT
chrVII 563087 563087 AT
chrVII 563089 563089 CG
chrVII 563149 563149 CG
chrVII 563153 563153 C
chrVII 563155 563155 A
chrVII 563165 563165 C
chrVII 563171 563171 AT
chrVII 563174 563174 AT
chrVII 563177 563177 AT
chrVII 563183 563183 CG
chrVII 563186 563186 G
chrVII 563192 563192 A
chrVII 563198 563198 A
chrVII 563201 563201 T
chrVII 563207 563207 C
chrVII 563216 563216 G
chrVII 563219 563219 T
chrVII 563221 563221 C
chrVII 563240 563240 CG
chrVII 563251 563251 CG
chrVII 563255 563255 CG
chrVII 563256 563256 AT
chrVII 563261 563261 AT
chrVII 563266 563266 CG
chrVII 563300 563300 T
chrVII 563303 563303 A
chrVII 563318 563318 A
chrVII 563325 563325 AT
chrVII 563327 563327 C
chrVII 563344 563344 G
chrVII 563345 563345 T
chrVII 563348 563348 T
chrVII 563359 563359 A
chrVII 563360 563360 A
chrVII 563389 563389 G
chrVII 563402 563402 AT
chrVII 563405 563405 AT
chrVII 563411 563411 AT
chrVII 563446 563446 CG
chrVII 563460 563460 G
chrVII 563483 563483 CG
chrVII 563486 563486 CG
chrVII 563492 563492 AT
chrVII 563521 563521 G
chrVII 563528 563528 C
chrVII 563531 563531 A
chrVII 563540 563540 T
chrVII 563546 563546 G
chrVII 563555 563555 C
chrVII 563579 563579 AT
chrVII 563583 563583 C
chrVII 563592 563592 AT
chrVII 563597 563597 A
chrVII 563612 563612 CG
chrVII 563627 563627 G
chrVII 563655 563655 C
chrVII 563656 563656 CG
chrVII 563672 563672 AT
chrVII 563678 563678 CG
chrVII 563684 563684 CG
chrVII 563690 563690 A
chrVII 563711 563711 C
chrVII 563713 563713 G
chrVII 563726 563726 T
chrVII 563770 563770 CG
chrVII 563774 563774 A
chrVII 563777 563777 A
chrVII 563780 563780 AT
chrVII 563811 563811 CG
chrVII 563828 563828 G
chrVII 563874 563874 T
chrVII 563891 563891 G
chrVII 563899 563899 C
chrVII 563939 563939 AT
chrVII 563943 563943 CG
chrVII 563951 563951 G
chrVII 563997 563997 CG
chrVII 564005 564005 CG
chrVII 564014 564014 AT
chrVII 564026 564026 G
chrVII 564028 564028 A
chrVII 564032 564032 T
chrVII 564065 564065 G
chrVII 564068 564068 A
chrVII 564086 564086 A
chrVII 564169 564169 A
chrVII 564170 564170 G
chrVII 564175 564175 T
chrVII 564182 564182 C
chrVII 564218 564218 CG
chrVII 564224 564224 CG
chrVII 564228 564228 G
chrVII 564245 564245 A
chrVII 564248 564248 A
chrVII 564299 564299 CG
chrVII 564301 564301 AT
chrVII 564343 564343 AT
chrVII 564346 564346 AT
chrVII 564353 564353 AT
chrVII 564366 564366 T
chrVII 564397 564397 CG
chrVII 564402 564402 CG
chrVII 564420 564420 AT
chrVII 564422 564422 AT
chrVII 564436 564436 C
chrVII 564467 564467 AT
chrVII 564476 564476 CG
chrVII 564481 564481 CG
chrVII 564487 564487 AT
chrVII 564500 564500 A
chrVII 564518 564518 AT
chrVII 564523 564523 CG
chrVII 564528 564528 AT
chrVII 564533 564533 G
chrVII 564538 564538 T
chrVII 564540 564540 G
chrVII 564545 564545 T
chrVII 564569 564569 CG
chrVII 564615 564615 A
chrVII 564628 564628 AT
chrVII 564635 564635 CG
chrVII 564638 564638 AT
chrVII 564641 564641 AT
chrVII 564647 564647 A
chrVII 564652 564652 AT
chrVII 564659 564659 T
chrVII 564679 564679 CG
chrVII 564685 564685 CG
chrVII 564713 564713 AT
chrVII 564788 564788 CG
chrVII 564833 564833 T
chrVII 564842 564842 CG
chrVII 564854 564854 A
chrVII 564860 564860 G
chrVII 564875 564875 T
chrVII 564893 564893 AT
chrVII 565007 565007 CG
chrVII 565011 565011 T
chrVII 565012 565012 G
chrVII 565087 565087 AT
chrVII 565145 565145 CG
chrVII 565148 565148 AT
chrVII 565177 565177 AT
chrVII 565205 565205 T
chrVII 565206 565206 GT
chrVII 565207 565207 T
chrVII 565208 565208 T
chrVII 565216 565216 A
chrVII 565217 565217 AC
chrVII 565218 565218 ACGT
chrVII 565219 565219 T
chrVII 565222 565222 C
chrVII 565274 565274 AT
chrVII 565292 565292 AT
chrVII 565298 565298 CG
chrVII 565304 565304 CG
chrVII 565319 565319 CG
chrVII 565325 565325 T
chrVII 565358 565358 CG
chrVII 565376 565376 C
chrVII 565424 565424 ACGT
chrVII 565570 565570 CG
chrVII 565582 565582 AT
chrVII 565634 565634 C
chrVII 565635 565635 G
chrVII 565636 565636 A
chrVII 565638 565638 T
chrVII 565643 565643 G
chrVII 565644 565644 AG
chrVII 565648 565648 T
chrVII 565658 565658 AT
chrVII 565691 565691 CG
chrVII 565707 565707 AT
chrVII 565716 565716 CG
chrVII 565748 565748 AT
chrVII 565761 565761 CG
chrVII 565792 565792 CG
chrVII 565793 565793 C
chrVII 565802 565802 CG
chrVII 565823 565823 CG
chrVII 565927 565927 AT
chrVII 566019 566019 AT
chrVII 566048 566048 AT
chrVII 566087 566087 AT
chrVII 566110 566110 T
chrVII 566129 566129 AT
chrVII 566135 566135 CG
chrVII 566138 566138 AT
chrVII 566155 566155 AT
chrVII 566166 566166 CG
chrVII 566178 566178 AT
chrVII 566179 566179 CG
chrVII 566184 566184 C
chrVII 566248 566248 A
chrVII 566343 566343 AT
chrVII 566350 566350 G
chrVII 566358 566358 G
chrVII 566361 566361 T
chrVII 566377 566377 ACT
chrVII 566400 566400 AT
chrVII 566477 566477 A
chrVII 566489 566489 C
chrVII 566505 566505 G
chrVII 566508 566508 C
chrVII 566532 566532 CG
chrVII 566538 566538 AT
chrVII 566544 566544 AT
chrVII 566560 566560 CG
chrVII 566585 566585 AT
chrVII 566603 566603 C
chrVII 566606 566606 C
chrVII 566631 566631 T
chrVII 566640 566640 A
chrVII 566652 566652 T
chrVII 566697 566697 G
chrVII 566699 566699 T
chrVII 566703 566703 G
chrVII 566730 566730 T
chrVII 566742 566742 A
chrVII 566747 566747 A
chrVII 566781 566781 AT
chrVII 566801 566801 CG
chrVII 566835 566835 T
chrVII 566836 566836 CG
chrVII 566838 566838 T
chrVII 566839 566839 G
chrVII 566857 566857 G
chrVII 566872 566872 T
chrVII 566886 566886 A
chrVII 566901 566901 A
chrVII 566908 566908 AT
chrVII 566923 566923 AT
chrVII 566928 566928 A
chrVII 566946 566946 CG
chrVII 566952 566952 C
chrVII 566958 566958 C
chrVII 566960 566960 C
chrVII 566961 566961 A
chrVII 566994 566994 T
chrVII 567087 567087 AT
chrVII 567151 567151 CG
chrVII 567169 567169 AT
chrVII 567211 567211 T
chrVII 567217 567217 T
chrVII 567219 567219 T
chrVII 567231 567231 AT
chrVII 567233 567233 AT
chrVII 567234 567234 AT
chrVII 567235 567235 AT
chrVII 567240 567240 C
chrVII 567241 567241 CT
chrVII 567242 567242 G
chrVII 567248 567248 T
chrVII 567259 567259 A
chrVII 567267 567267 AT
chrVII 567268 567268 AT
chrVII 567327 567327 A
chrVII 567336 567336 CG
chrVII 567340 567340 CG
chrVII 567347 567347 CG
chrVII 567348 567348 AT
chrVII 567349 567349 G
chrVII 567367 567367 G
chrVII 567382 567382 G
chrVII 567386 567386 AC
chrVII 567387 567387 T
chrVII 567388 567388 G
chrVII 567396 567396 T
chrVII 567415 567415 GT
chrVII 567416 567416 C
chrVII 567420 567420 C
chrVII 567421 567421 T
chrVII 567424 567424 G
chrVII 567425 567425 AT
chrVII 567426 567426 T
chrVII 567432 567432 AT
chrVII 567435 567435 ACGT
chrVII 567436 567436 CG
chrVII 567437 567437 AT
chrVII 567438 567438 CG
chrVII 567439 567439 A
chrVII 567440 567440 CG
chrVII 567441 567441 CGT
chrVII 567442 567442 G
chrVII 567443 567443 AT
chrVII 567444 567444 AT
chrVII 567446 567446 AT
chrVII 567447 567447 T
chrVII 567448 567448 AC
chrVII 567449 567449 G
chrVII 567450 567450 G
chrVII 567452 567452 C
chrVII 567456 567456 C
chrVII 567457 567457 G
chrVII 567458 567458 T
chrVII 567459 567459 A
chrVII 567460 567460 AT
chrVII 567465 567465 AT
chrVII 567466 567466 GT
chrVII 567468 567468 CG
chrVII 567469 567469 AT
chrVII 567471 567471 C
chrVII 567472 567472 A
chrVII 567473 567473 G
chrVII 567474 567474 AC
chrVII 567475 567475 GT
chrVII 567476 567476 G
chrVII 567477 567477 G
chrVII 567478 567478 AT
chrVII 567480 567480 G
chrVII 567481 567481 AC
chrVII 567482 567482 G
chrVII 567483 567483 C
chrVII 567484 567484 CGT
chrVII 567486 567486 AC
chrVII 567487 567487 T
chrVII 567488 567488 AT
chrVII 567489 567489 CG
chrVII 567490 567490 T
chrVII 567491 567491 AT
chrVII 567492 567492 AC
chrVII 567493 567493 C
chrVII 567494 567494 CG
chrVII 567495 567495 C
chrVII 567496 567496 G
chrVII 567497 567497 T
chrVII 567498 567498 CGT
chrVII 567499 567499 ACGT
chrVII 567500 567500 GT
chrVII 567501 567501 CG
chrVII 567502 567502 A
chrVII 567503 567503 GT
chrVII 567507 567507 AT
chrVII 567508 567508 ACGT
chrVII 567509 567509 AT
chrVII 567511 567511 CT
chrVII 567512 567512 AT
chrVII 567513 567513 CGT
chrVII 567514 567514 G
chrVII 567515 567515 AT
chrVII 567516 567516 CG
chrVII 567517 567517 AT
chrVII 567518 567518 A
chrVII 567521 567521 ACGT
chrVII 567522 567522 C
chrVII 567523 567523 ACT
chrVII 567525 567525 CG
chrVII 567527 567527 ACGT
chrVII 567528 567528 ACT
chrVII 567529 567529 CG
chrVII 567530 567530 C
chrVII 567531 567531 A
chrVII 567533 567533 C
chrVII 567534 567534 A
chrVII 567537 567537 ACGT
chrVII 567538 567538 CG
chrVII 567539 567539 CG
chrVII 567543 567543 T
chrVII 567545 567545 AT
chrVII 567546 567546 G
chrVII 567547 567547 G
chrVII 567552 567552 AT
chrVII 567560 567560 AT
chrVII 567580 567580 C
chrVII 567583 567583 T
chrVII 567584 567584 CT
chrVII 567585 567585 C
chrVII 567587 567587 AT
chrVII 567599 567599 ACGT
chrVII 567601 567601 CG
chrVII 567609 567609 T
chrVII 567610 567610 CG
chrVII 567622 567622 CG
chrVII 567623 567623 G
chrVII 567624 567624 GT
chrVII 567625 567625 A
chrVII 567626 567626 C
chrVII 567634 567634 AT
chrVII 567635 567635 AT
chrVII 567642 567642 T
chrVII 567647 567647 ACGT
chrVII 567648 567648 AT
chrVII 567650 567650 CG
chrVII 567652 567652 CG
chrVII 567653 567653 AT
chrVII 567654 567654 A
chrVII 567655 567655 CG
chrVII 567667 567667 T
chrVII 567677 567677 AT
chrVII 567678 567678 AT
chrVII 567680 567680 CG
chrVII 567683 567683 CG
chrVII 567696 567696 A
chrVII 567701 567701 C
chrVII 567704 567704 T
chrVII 567710 567710 T
chrVII 567714 567714 CG
chrVII 567717 567717 CG
chrVII 567718 567718 AT
chrVII 567723 567723 CG
chrVII 567739 567739 A
chrVII 567740 567740 C
chrVII 567741 567741 A
chrVII 567746 567746 CG
chrVII 567748 567748 CG
chrVII 567750 567750 AT
chrVII 567753 567753 C
chrVII 567761 567761 ACGT
chrVII 567762 567762 ACGT
chrVII 567763 567763 ACGT
chrVII 567764 567764 ACGT
chrVII 567765 567765 ACGT
chrVII 567766 567766 AC
chrVII 567767 567767 AT
chrVII 567769 567769 C
chrVII 567861 567861 C
chrVII 567863 567863 T
chrVII 567877 567877 T
chrVII 567916 567916 T
chrVII 567917 567917 A
chrVII 567918 567918 T
chrVII 568728 568728 A
chrVII 568733 568733 AG
chrVII 568734 568734 CG
chrVII 568735 568735 CG
chrVII 568736 568736 AT
chrVII 568737 568737 AC
chrVII 568738 568738 CGT
chrVII 568739 568739 ACG
chrVII 568740 568740 ACG
chrVII 568741 568741 AC
chrVII 568742 568742 AC
chrVII 568743 568743 T
chrVII 568744 568744 GT
chrVII 568746 568746 G
chrVII 568747 568747 C
chrVII 568748 568748 CT
chrVII 568749 568749 G
chrVII 568754 568754 A
chrVII 568755 568755 G
chrVII 568758 568758 C
chrVII 568762 568762 G
chrVII 568763 568763 A
chrVII 568783 568783 AT
chrVII 568785 568785 AT
chrVII 568786 568786 GT
chrVII 568787 568787 A
chrVII 568792 568792 A
chrVII 568793 568793 AT
chrVII 568794 568794 AG
chrVII 568803 568803 CG
chrVII 568804 568804 C
chrVII 568805 568805 A
chrVII 568806 568806 C
chrVII 568807 568807 G
chrVII 568808 568808 C
chrVII 568809 568809 AT
chrVII 568810 568810 A
chrVII 568811 568811 G
chrVII 568812 568812 A
chrVII 568813 568813 G
chrVII 568814 568814 AC
chrVII 568815 568815 G
chrVII 568817 568817 G
chrVII 568829 568829 T
chrVII 568833 568833 ACGT
chrVII 568839 568839 AT
chrVII 568845 568845 C
chrVII 568846 568846 A
chrVII 568849 568849 GT
chrVII 568850 568850 C
chrVII 568851 568851 CG
chrVII 568855 568855 T
chrVII 568857 568857 AT
chrVII 568858 568858 CG
chrVII 568859 568859 G
chrVII 568864 568864 AT
chrVII 568872 568872 AT
chrVII 568892 568892 C
chrVII 568897 568897 C
chrVII 568899 568899 CG
chrVII 568911 568911 ACGT
chrVII 568913 568913 CG
chrVII 568921 568921 T
chrVII 568922 568922 CG
chrVII 568934 568934 CG
chrVII 568936 568936 T
chrVII 568946 568946 AT
chrVII 568947 568947 AT
chrVII 568954 568954 T
chrVII 568959 568959 ACGT
chrVII 568960 568960 AT
chrVII 568962 568962 CG
chrVII 568964 568964 CG
chrVII 568965 568965 AT
chrVII 568966 568966 A
chrVII 568967 568967 CG
chrVII 568979 568979 T
chrVII 568988 568988 G
chrVII 568989 568989 ACT
chrVII 568990 568990 AT
chrVII 568992 568992 CG
chrVII 568995 568995 CG
chrVII 569008 569008 A
chrVII 569009 569009 T
chrVII 569010 569010 G
chrVII 569013 569013 C
chrVII 569016 569016 T
chrVII 569022 569022 T
chrVII 569026 569026 CG
chrVII 569029 569029 AT
chrVII 569030 569030 AT
chrVII 569035 569035 CG
chrVII 569043 569043 G
chrVII 569044 569044 A
chrVII 569049 569049 C
chrVII 569051 569051 A
chrVII 569052 569052 C
chrVII 569053 569053 AG
chrVII 569056 569056 G
chrVII 569058 569058 CG
chrVII 569060 569060 CG
chrVII 569062 569062 CG
chrVII 569065 569065 C
chrVII 569073 569073 ACGT
chrVII 569074 569074 ACGT
chrVII 569075 569075 ACGT
chrVII 569076 569076 AGT
chrVII 569077 569077 ACGT
chrVII 569078 569078 ACGT
chrVII 569079 569079 AGT
chrVII 569080 569080 T
chrVII 569081 569081 AT
chrVII 569082 569082 AT
chrVII 569113 569113 AT
chrVII 569125 569125 CG
chrVII 569149 569149 CG
chrVII 569152 569152 G
chrVII 569153 569153 T
chrVII 569171 569171 AT
chrVII 569173 569173 A
chrVII 569199 569199 CG
chrVII 569236 569236 T
chrVII 569239 569239 ACG
chrVII 569242 569242 A
chrVII 569276 569276 A
chrVII 569279 569279 A
chrVII 569280 569280 G
chrVII 569281 569281 A
chrVII 569314 569314 T
chrVII 569318 569318 G
chrVII 569320 569320 T
chrVII 569327 569327 G
chrVII 569353 569353 AT
chrVII 569355 569355 AT
chrVII 569356 569356 CG
chrVII 569374 569374 AT
chrVII 569379 569379 AT
chrVII 569380 569380 AT
chrVII 569383 569383 ACGT
chrVII 569416 569416 C
chrVII 569428 569428 A
chrVII 569437 569437 T
chrVII 569473 569473 AT
chrVII 569476 569476 AT
chrVII 569481 569481 T
chrVII 569482 569482 T
chrVII 569483 569483 T
chrVII 569485 569485 T
chrVII 569491 569491 G
chrVII 569521 569521 G
chrVII 569527 569527 C
chrVII 569536 569536 AT
chrVII 569565 569565 CG
chrVII 569569 569569 G
chrVII 569571 569571 T
chrVII 569577 569577 G
chrVII 569590 569590 CG
chrVII 569592 569592 CG
chrVII 569620 569620 C
chrVII 569626 569626 CG
chrVII 569629 569629 T
chrVII 569653 569653 AT
chrVII 569677 569677 T
chrVII 569700 569700 A
chrVII 569703 569703 G
chrVII 569731 569731 AT
chrVII 569734 569734 AT
chrVII 569743 569743 T
chrVII 569748 569748 G
chrVII 569764 569764 CG
chrVII 569767 569767 CG
chrVII 569776 569776 A
chrVII 569781 569781 T
chrVII 569782 569782 C
chrVII 569790 569790 T
chrVII 569818 569818 T
chrVII 569819 569819 AT
chrVII 569839 569839 ACG
chrVII 569848 569848 AT
chrVII 569849 569849 CG
chrVII 569860 569860 A
chrVII 569863 569863 T
chrVII 569867 569867 T
chrVII 569869 569869 A
chrVII 569886 569886 AT
chrVII 569893 569893 AT
chrVII 569899 569899 A
chrVII 569926 569926 T
chrVII 569929 569929 A
chrVII 569931 569931 C
chrVII 569947 569947 T
chrVII 569953 569953 G
chrVII 569974 569974 G
chrVII 569983 569983 AT
chrVII 569985 569985 CG
chrVII 570045 570045 CG
chrVII 570051 570051 A
chrVII 570061 570061 C
chrVII 570067 570067 AT
chrVII 570070 570070 CG
chrVII 570073 570073 AT
chrVII 570079 570079 CG
chrVII 570082 570082 CG
chrVII 570088 570088 A
chrVII 570094 570094 A
chrVII 570097 570097 T
chrVII 570115 570115 T
chrVII 570136 570136 AT
chrVII 570147 570147 CG
chrVII 570151 570151 AT
chrVII 570152 570152 CG
chrVII 570154 570154 AT
chrVII 570168 570168 G
chrVII 570178 570178 G
chrVII 570181 570181 C
chrVII 570220 570220 AT
chrVII 570229 570229 CG
chrVII 570230 570230 AT
chrVII 570240 570240 AT
chrVII 570241 570241 C
chrVII 570244 570244 CG
chrVII 570255 570255 T
chrVII 570256 570256 T
chrVII 570285 570285 G
chrVII 570298 570298 CG
chrVII 570301 570301 AT
chrVII 570307 570307 CG
chrVII 570349 570349 AT
chrVII 570369 570369 AT
chrVII 570447 570447 T
chrVII 570463 570463 CG
chrVII 570487 570487 AT
chrVII 570520 570520 CG
chrVII 570575 570575 CG
chrVII 570587 570587 AT
chrVII 570612 570612 AT
chrVII 570639 570639 CG
chrVII 570646 570646 AT
chrVII 570691 570691 AT
chrVII 570697 570697 AT
chrVII 570712 570712 A
chrVII 570720 570720 CG
chrVII 570727 570727 A
chrVII 570770 570770 G
chrVII 570787 570787 T
chrVII 570795 570795 T
chrVII 570835 570835 CG
chrVII 570839 570839 AT
chrVII 570847 570847 T
chrVII 570910 570910 CG
chrVII 570921 570921 CG
chrVII 570948 570948 CG
chrVII 570951 570951 AT
chrVII 570952 570952 AT
chrVII 571051 571051 CG
chrVII 571093 571093 CG
chrVII 571097 571097 CG
chrVII 571132 571132 AT
chrVII 571135 571135 CG
chrVII 571143 571143 C
chrVII 571146 571146 G
chrVII 571174 571174 CG
chrVII 571246 571246 CG
chrVII 571268 571268 AT
chrVII 571306 571306 AT
chrVII 571309 571309 CG
chrVII 571314 571314 CG
chrVII 571327 571327 CG
chrVII 571386 571386 AT
chrVII 571394 571394 A
chrVII 571443 571443 CG
chrVII 571446 571446 CG
chrVII 571493 571493 AT
chrVII 571504 571504 CG
chrVII 571519 571519 CG
chrVII 571521 571521 CG
chrVII 571534 571534 CG
chrVII 571540 571540 CG
chrVII 571542 571542 AT
chrVII 571558 571558 AT
chrVII 571619 571619 T
chrVII 571642 571642 CG
chrVII 571653 571653 T
chrVII 571705 571705 CG
chrVII 571717 571717 AT
chrVII 571720 571720 AT
chrVII 571738 571738 G
chrVII 571740 571740 A
chrVII 571744 571744 AGT
chrVII 571749 571749 C
chrVII 571792 571792 CG
chrVII 571828 571828 A
chrVII 571831 571831 AT
chrVII 571839 571839 G
chrVII 571840 571840 A
chrVII 571852 571852 G
chrVII 571879 571879 AT
chrVII 571963 571963 CG
chrVII 571966 571966 CG
chrVII 571970 571970 A
chrVII 571971 571971 A
chrVII 571974 571974 AT
chrVII 571975 571975 C
chrVII 571976 571976 G
chrVII 571982 571982 CG
chrVII 571983 571983 T
chrVII 571984 571984 A
chrVII 571985 571985 C
chrVII 571986 571986 CT
chrVII 571987 571987 T
chrVII 571988 571988 C
chrVII 572288 572288 AT
chrVII 572321 572321 CG
chrVII 572414 572414 AT
chrVII 572470 572470 AT
chrVII 572474 572474 CG
chrVII 572552 572552 AT
chrVII 572762 572762 CG
chrVII 572819 572819 CG
chrVII 572824 572824 AT
chrVII 572870 572870 CG
chrVII 573079 573079 C
chrVII 573084 573084 CG
chrVII 573131 573131 AT
chrVII 573181 573181 CG
chrVII 573204 573204 CG
chrVII 573258 573258 CG
chrVII 573271 573271 CG
chrVII 573282 573282 CG
chrVII 573390 573390 CG
chrVII 573462 573462 AT
chrVII 573537 573537 AT
chrVII 573549 573549 CG
chrVII 573555 573555 CG
chrVII 573590 573590 AT
chrVII 573621 573621 AT
chrVII 573672 573672 A
chrVII 573686 573686 AT
chrVII 573792 573792 AT
chrVII 573810 573810 AT
chrVII 573822 573822 AT
chrVII 573877 573877 AT
chrVII 573897 573897 C
chrVII 573898 573898 A
chrVII 573899 573899 C
chrVII 573918 573918 AT
chrVII 573926 573926 AT
chrVII 573938 573938 CG
chrVII 573950 573950 CG
chrVII 573965 573965 C
chrVII 573966 573966 CG
chrVII 573968 573968 G
chrVII 573970 573970 G
chrVII 573973 573973 C
chrVII 574002 574002 C
chrVII 574015 574015 C
chrVII 574022 574022 CG
chrVII 574089 574089 CG
chrVII 574116 574116 AT
chrVII 574134 574134 AT
chrVII 574153 574153 G
chrVII 574159 574159 G
chrVII 574161 574161 C
chrVII 574201 574201 G
chrVII 574209 574209 CG
chrVII 574210 574210 ACGT
chrVII 574227 574227 A
chrVII 574250 574250 CG
chrVII 574309 574309 T
chrVII 574327 574327 CG
chrVII 574328 574328 G
chrVII 574331 574331 AT
chrVII 574357 574357 CG
chrVII 574358 574358 CG
chrVII 574363 574363 AG
chrVII 574366 574366 GT
chrVII 574367 574367 AGT
chrVII 574368 574368 CT
chrVII 574370 574370 A
chrVII 574371 574371 AT
chrVII 574372 574372 ACGT
chrVII 574373 574373 A
chrVII 574374 574374 CG
chrVII 574375 574375 AC
chrVII 574376 574376 GT
chrVII 574377 574377 GT
chrVII 574378 574378 CG
chrVII 574386 574386 C
chrVII 574388 574388 T
chrVII 574390 574390 G
chrVII 574391 574391 A
chrVII 574396 574396 C
chrVII 574411 574411 CG
chrVII 574413 574413 CG
chrVII 574414 574414 ACGT
chrVII 574415 574415 GT
chrVII 574420 574420 A
chrVII 574421 574421 T
chrVII 574422 574422 AT
chrVII 574431 574431 CG
chrVII 574432 574432 C
chrVII 574433 574433 A
chrVII 574434 574434 C
chrVII 574435 574435 G
chrVII 574436 574436 C
chrVII 574437 574437 A
chrVII 574438 574438 A
chrVII 574439 574439 G
chrVII 574440 574440 A
chrVII 574441 574441 G
chrVII 574442 574442 ACT
chrVII 574443 574443 AG
chrVII 574457 574457 T
chrVII 574461 574461 ACGT
chrVII 574467 574467 AT
chrVII 574473 574473 C
chrVII 574474 574474 A
chrVII 574477 574477 GT
chrVII 574478 574478 C
chrVII 574479 574479 CG
chrVII 574483 574483 T
chrVII 574485 574485 AT
chrVII 574486 574486 CG
chrVII 574487 574487 G
chrVII 574492 574492 AT
chrVII 574500 574500 AT
chrVII 574520 574520 C
chrVII 574525 574525 C
chrVII 574527 574527 CG
chrVII 574539 574539 ACGT
chrVII 574541 574541 CG
chrVII 574549 574549 T
chrVII 574550 574550 CG
chrVII 574562 574562 CG
chrVII 574564 574564 T
chrVII 574574 574574 AT
chrVII 574575 574575 AT
chrVII 574582 574582 T
chrVII 574587 574587 ACGT
chrVII 574588 574588 AT
chrVII 574590 574590 CG
chrVII 574592 574592 CG
chrVII 574593 574593 AT
chrVII 574594 574594 A
chrVII 574595 574595 CG
chrVII 574607 574607 CG
chrVII 574616 574616 G
chrVII 574617 574617 ACT
chrVII 574618 574618 AT
chrVII 574620 574620 CG
chrVII 574623 574623 CG
chrVII 574636 574636 A
chrVII 574637 574637 T
chrVII 574638 574638 G
chrVII 574641 574641 C
chrVII 574644 574644 T
chrVII 574650 574650 T
chrVII 574654 574654 C
chrVII 574657 574657 AT
chrVII 574658 574658 AT
chrVII 574663 574663 CG
chrVII 574679 574679 A
chrVII 574680 574680 C
chrVII 574681 574681 AG
chrVII 574686 574686 CG
chrVII 574688 574688 CG
chrVII 574690 574690 CG
chrVII 574693 574693 C
chrVII 574701 574701 ACGT
chrVII 574702 574702 ACGT
chrVII 574703 574703 ACGT
chrVII 574704 574704 ACGT
chrVII 574705 574705 ACGT
chrVII 574706 574706 ACGT
chrVII 574707 574707 ACGT
chrVII 574708 574708 CGT
chrVII 574709 574709 ACGT
chrVII 574710 574710 ACGT
chrVII 627216 627216 C
chrVII 627217 627217 T
chrVII 627225 627225 C
chrVII 644787 644787 A
chrVII 644816 644816 A
chrVII 648394 648394 A
chrVII 648395 648395 A
chrVII 648404 648404 A
chrVII 648467 648467 G
chrVII 648794 648794 C
chrVII 648818 648818 C
chrVII 648842 648842 A
chrVII 648845 648845 A
chrVII 652613 652613 A
chrVII 652616 652616 G
chrVII 652619 652619 G
chrVII 652661 652661 T
chrVII 652666 652666 AT
chrVII 652667 652667 A
chrVII 661738 661738 CT
chrVII 661739 661739 CT
chrVII 661740 661740 C
chrVII 661741 661741 GT
chrVII 661742 661742 GT
chrVII 661743 661743 GT
chrVII 661744 661744 GT
chrVII 661745 661745 GT
chrVII 661746 661746 A
chrVII 661747 661747 A
chrVII 661748 661748 A
chrVII 661797 661797 C
chrVII 661811 661811 G
chrVII 661821 661821 AG
chrVII 661822 661822 T
chrVII 661823 661823 T
chrVII 661825 661825 C
chrVII 661826 661826 C
chrVII 661828 661828 T
chrVII 700933 700933 G
chrVII 700934 700934 G
chrVII 700935 700935 G
chrVII 700938 700938 G
chrVII 700939 700939 AG
chrVII 700940 700940 A
chrVII 700943 700943 T
chrVII 700945 700945 G
chrVII 700946 700946 CGT
chrVII 700947 700947 A
chrVII 701007 701007 CG
chrVII 701059 701059 CG
chrVII 701060 701060 ACGT
chrVII 701061 701061 ACGT
chrVII 701062 701062 AC
chrVII 701065 701065 CG
chrVII 701066 701066 AT
chrVII 701067 701067 G
chrVII 701068 701068 T
chrVII 701175 701175 A
chrVII 701178 701178 AC
chrVII 701184 701184 G
chrVII 701195 701195 T
chrVII 701196 701196 G
chrVII 701202 701202 C
chrVII 701203 701203 T
chrVII 701204 701204 A
chrVII 701205 701205 AT
chrVII 701206 701206 G
chrVII 701214 701214 C
chrVII 701215 701215 G
chrVII 701222 701222 T
chrVII 701223 701223 T
chrVII 701226 701226 T
chrVII 701227 701227 AC
chrVII 701231 701231 C
chrVII 701234 701234 C
chrVII 701238 701238 G
chrVII 701242 701242 G
chrVII 701249 701249 G
chrVII 701250 701250 AG
chrVII 701255 701255 A
chrVII 701256 701256 CT
chrVII 701260 701260 A
chrVII 701269 701269 C
chrVII 701272 701272 C
chrVII 701278 701278 CG
chrVII 701279 701279 G
chrVII 707099 707099 A
chrVII 707100 707100 A
chrVII 707103 707103 A
chrVII 707105 707105 G
chrVII 707106 707106 G
chrVII 707182 707182 AT
chrVII 707183 707183 CGT
chrVII 707184 707184 G
chrVII 707185 707185 A
chrVII 707186 707186 AC
chrVII 707187 707187 ACG
chrVII 707188 707188 AT
chrVII 707189 707189 CG
chrVII 707190 707190 ACT
chrVII 707191 707191 CGT
chrVII 707192 707192 CGT
chrVII 707193 707193 CGT
chrVII 707194 707194 ACT
chrVII 707202 707202 A
chrVII 707204 707204 A
chrVII 707212 707212 G
chrVII 707214 707214 G
chrVII 707217 707217 C
chrVII 707234 707234 AT
chrVII 707235 707235 A
chrVII 707236 707236 G
chrVII 707237 707237 G
chrVII 707238 707238 T
chrVII 707239 707239 T
chrVII 707242 707242 AT
chrVII 707244 707244 C
chrVII 707245 707245 A
chrVII 707248 707248 C
chrVII 707250 707250 G
chrVII 707253 707253 C
chrVII 707256 707256 T
chrVII 707260 707260 G
chrVII 707270 707270 T
chrVII 707271 707271 T
chrVII 707272 707272 C
chrVII 707275 707275 C
chrVII 707276 707276 T
chrVII 707277 707277 GT
chrVII 707278 707278 A
chrVII 707279 707279 A
chrVII 707282 707282 G
chrVII 707284 707284 A
chrVII 707286 707286 C
chrVII 707296 707296 G
chrVII 707297 707297 AT
chrVII 707303 707303 A
chrVII 707306 707306 ACGT
chrVII 707310 707310 C
chrVII 707313 707313 T
chrVII 707322 707322 GT
chrVII 707323 707323 AC
chrVII 707324 707324 C
chrVII 707327 707327 AT
chrVII 707330 707330 C
chrVII 707331 707331 GT
chrVII 707332 707332 C
chrVII 707333 707333 A
chrVII 707334 707334 C
chrVII 707335 707335 G
chrVII 707338 707338 C
chrVII 707341 707341 T
chrVII 707346 707346 A
chrVII 707350 707350 C
chrVII 707351 707351 G
chrVII 707352 707352 A
chrVII 707356 707356 G
chrVII 707362 707362 A
chrVII 707365 707365 GT
chrVII 707373 707373 T
chrVII 707376 707376 T
chrVII 707379 707379 T
chrVII 707382 707382 T
chrVII 707383 707383 C
chrVII 707384 707384 A
chrVII 707386 707386 AT
chrVII 707387 707387 C
chrVII 707390 707390 A
chrVII 707393 707393 C
chrVII 707395 707395 C
chrVII 707396 707396 A
chrVII 707397 707397 T
chrVII 707398 707398 C
chrVII 707399 707399 A
chrVII 707400 707400 AC
chrVII 707405 707405 AC
chrVII 707406 707406 GT
chrVII 707407 707407 G
chrVII 707408 707408 G
chrVII 707410 707410 AC
chrVII 707414 707414 G
chrVII 707422 707422 CG
chrVII 707425 707425 A
chrVII 707426 707426 C
chrVII 707427 707427 CT
chrVII 707428 707428 T
chrVII 707432 707432 A
chrVII 707434 707434 G
chrVII 707435 707435 C
chrVII 707436 707436 C
chrVII 707439 707439 G
chrVII 707449 707449 ACG
chrVII 707455 707455 A
chrVII 707456 707456 G
chrVII 707462 707462 C
chrVII 707465 707465 A
chrVII 707470 707470 A
chrVII 707471 707471 T
chrVII 707473 707473 AG
chrVII 707474 707474 T
chrVII 707476 707476 T
chrVII 707478 707478 G
chrVII 707479 707479 ACG
chrVII 707480 707480 T
chrVII 707481 707481 G
chrVII 707483 707483 CG
chrVII 707484 707484 CG
chrVII 707485 707485 CG
chrVII 707487 707487 A
chrVII 707488 707488 C
chrVII 707490 707490 A
chrVII 707498 707498 CG
chrVII 707500 707500 AT
chrVII 707502 707502 A
chrVII 707503 707503 C
chrVII 707505 707505 C
chrVII 707506 707506 CG
chrVII 707507 707507 A
chrVII 707509 707509 A
chrVII 707517 707517 AT
chrVII 707527 707527 CG
chrVII 707529 707529 T
chrVII 707530 707530 A
chrVII 707535 707535 ACGT
chrVII 707536 707536 ACGT
chrVII 707537 707537 ACGT
chrVII 707538 707538 ACGT
chrVII 707539 707539 ACGT
chrVII 707540 707540 ACGT
chrVII 707541 707541 CG
chrVII 707542 707542 AT
chrVII 707757 707757 C
chrVII 707852 707852 T
chrVII 707915 707915 A
chrVII 708167 708167 C
chrVII 708297 708297 A
chrVII 708308 708308 C
chrVII 708375 708375 G
chrVII 708380 708380 C
chrVII 708509 708509 T
chrVII 708777 708777 G
chrVII 708951 708951 A
chrVII 708983 708983 C
chrVII 708994 708994 C
chrVII 709048 709048 A
chrVII 709051 709051 C
chrVII 709058 709058 A
chrVII 709350 709350 C
chrVII 709434 709434 T
chrVII 709503 709503 C
chrVII 709734 709734 C
chrVII 709866 709866 C
chrVII 710127 710127 G
chrVII 710211 710211 G
chrVII 710222 710222 C
chrVII 710593 710593 T
chrVII 710638 710638 A
chrVII 710916 710916 G
chrVII 710949 710949 C
chrVII 710997 710997 G
chrVII 711001 711001 C
chrVII 711021 711021 G
chrVII 711066 711066 T
chrVII 711087 711087 G
chrVII 711099 711099 C
chrVII 711156 711156 A
chrVII 711201 711201 C
chrVII 711237 711237 T
chrVII 711262 711262 T
chrVII 711348 711348 C
chrVII 711467 711467 T
chrVII 711525 711525 C
chrVII 711852 711852 T
chrVII 711930 711930 T
chrVII 711932 711932 C
chrVII 711933 711933 T
chrVII 711934 711934 G
chrVII 711938 711938 G
chrVII 711939 711939 T
chrVII 711944 711944 C
chrVII 711945 711945 G
chrVII 711946 711946 C
chrVII 711993 711993 G
chrVII 712074 712074 C
chrVII 712197 712197 CG
chrVII 712198 712198 AT
chrVII 712199 712199 CT
chrVII 712200 712200 ACT
chrVII 712201 712201 ACT
chrVII 712202 712202 T
chrVII 712203 712203 CGT
chrVII 712204 712204 ACT
chrVII 712205 712205 CGT
chrVII 712213 712213 A
chrVII 712215 712215 A
chrVII 712225 712225 G
chrVII 712228 712228 C
chrVII 712245 712245 AT
chrVII 712246 712246 A
chrVII 712247 712247 G
chrVII 712248 712248 G
chrVII 712249 712249 AT
chrVII 712250 712250 T
chrVII 712253 712253 AT
chrVII 712255 712255 C
chrVII 712256 712256 A
chrVII 712259 712259 C
chrVII 712261 712261 G
chrVII 712264 712264 C
chrVII 712267 712267 T
chrVII 712271 712271 G
chrVII 712281 712281 T
chrVII 712282 712282 T
chrVII 712283 712283 C
chrVII 712286 712286 C
chrVII 712287 712287 T
chrVII 712288 712288 GT
chrVII 712289 712289 A
chrVII 712290 712290 A
chrVII 712293 712293 G
chrVII 712295 712295 A
chrVII 712297 712297 C
chrVII 712307 712307 G
chrVII 712308 712308 AT
chrVII 712314 712314 A
chrVII 712317 712317 ACGT
chrVII 712321 712321 C
chrVII 712324 712324 T
chrVII 712333 712333 GT
chrVII 712334 712334 AC
chrVII 712335 712335 C
chrVII 712338 712338 AT
chrVII 712341 712341 C
chrVII 712342 712342 GT
chrVII 712343 712343 C
chrVII 712344 712344 A
chrVII 712345 712345 C
chrVII 712346 712346 G
chrVII 712349 712349 C
chrVII 712352 712352 T
chrVII 712357 712357 A
chrVII 712361 712361 C
chrVII 712362 712362 G
chrVII 712363 712363 A
chrVII 712367 712367 G
chrVII 712373 712373 A
chrVII 712376 712376 GT
chrVII 712384 712384 T
chrVII 712387 712387 T
chrVII 712390 712390 T
chrVII 712393 712393 T
chrVII 712394 712394 C
chrVII 712395 712395 A
chrVII 712397 712397 AT
chrVII 712398 712398 C
chrVII 712401 712401 A
chrVII 712404 712404 C
chrVII 712406 712406 C
chrVII 712407 712407 A
chrVII 712408 712408 T
chrVII 712409 712409 C
chrVII 712410 712410 A
chrVII 712411 712411 AC
chrVII 712416 712416 AC
chrVII 712417 712417 GT
chrVII 712418 712418 G
chrVII 712419 712419 G
chrVII 712421 712421 AC
chrVII 712425 712425 G
chrVII 712433 712433 CG
chrVII 712436 712436 A
chrVII 712437 712437 C
chrVII 712438 712438 CT
chrVII 712439 712439 T
chrVII 712443 712443 A
chrVII 712445 712445 G
chrVII 712446 712446 C
chrVII 712447 712447 C
chrVII 712450 712450 G
chrVII 712460 712460 ACG
chrVII 712466 712466 A
chrVII 712467 712467 G
chrVII 712473 712473 C
chrVII 712476 712476 A
chrVII 712481 712481 A
chrVII 712482 712482 T
chrVII 712484 712484 AG
chrVII 712485 712485 T
chrVII 712487 712487 T
chrVII 712489 712489 G
chrVII 712490 712490 ACG
chrVII 712491 712491 T
chrVII 712492 712492 G
chrVII 712494 712494 CG
chrVII 712495 712495 CG
chrVII 712496 712496 CG
chrVII 712498 712498 A
chrVII 712499 712499 C
chrVII 712501 712501 A
chrVII 712509 712509 CG
chrVII 712511 712511 AT
chrVII 712513 712513 A
chrVII 712514 712514 C
chrVII 712516 712516 C
chrVII 712517 712517 CG
chrVII 712518 712518 A
chrVII 712520 712520 A
chrVII 712528 712528 AT
chrVII 712538 712538 CG
chrVII 712540 712540 T
chrVII 712541 712541 A
chrVII 712546 712546 ACGT
chrVII 712547 712547 ACGT
chrVII 712548 712548 ACGT
chrVII 712549 712549 ACGT
chrVII 712550 712550 ACGT
chrVII 712551 712551 ACT
chrVII 712552 712552 ACG
chrVII 712553 712553 AGT
chrVII 712554 712554 AT
chrVII 712557 712557 G
chrVII 712558 712558 C
chrVII 712559 712559 C
chrVII 726968 726968 G
chrVII 726969 726969 A
chrVII 727006 727006 C
chrVII 727016 727016 T
chrVII 727018 727018 G
chrVII 727355 727355 C
chrVII 727379 727379 T
chrVII 727391 727391 A
chrVII 727436 727436 C
chrVII 727448 727448 T
chrVII 727460 727460 G
chrVII 727541 727541 T
chrVII 727583 727583 T
chrVII 727592 727592 C
chrVII 727607 727607 C
chrVII 727628 727628 G
chrVII 727703 727703 G
chrVII 727727 727727 T
chrVII 731126 731126 T
chrVII 731127 731127 A
chrVII 731128 731128 T
chrVII 731129 731129 AC
chrVII 731130 731130 AG
chrVII 731131 731131 AT
chrVII 731132 731132 CT
chrVII 731133 731133 G
chrVII 731134 731134 T
chrVII 731135 731135 CGT
chrVII 731136 731136 CT
chrVII 731211 731211 C
chrVII 731212 731212 A
chrVII 731213 731213 A
chrVII 731214 731214 AT
chrVII 731217 731217 AT
chrVII 731218 731218 AGT
chrVII 731219 731219 CG
chrVII 731221 731221 CGT
chrVII 735497 735497 C
chrVII 735511 735511 A
chrVII 735534 735534 C
chrVII 735547 735547 C
chrVII 735551 735551 C
chrVII 735552 735552 T
chrVII 735556 735556 A
chrVII 735559 735559 C
chrVII 735566 735566 T
chrVII 735568 735568 T
chrVII 735572 735572 A
chrVII 735578 735578 A
chrVII 735582 735582 C
chrVII 735583 735583 T
chrVII 735585 735585 C
chrVII 735590 735590 GT
chrVII 735591 735591 T
chrVII 735593 735593 AC
chrVII 735602 735602 CG
chrVII 735604 735604 CG
chrVII 735608 735608 T
chrVII 735609 735609 AT
chrVII 735613 735613 C
chrVII 735614 735614 AT
chrVII 735616 735616 A
chrVII 735618 735618 AC
chrVII 735619 735619 AT
chrVII 735620 735620 AT
chrVII 735623 735623 G
chrVII 735624 735624 A
chrVII 735625 735625 G
chrVII 735626 735626 C
chrVII 735627 735627 G
chrVII 735628 735628 A
chrVII 735630 735630 G
chrVII 735636 735636 A
chrVII 735637 735637 G
chrVII 735639 735639 A
chrVII 735640 735640 A
chrVII 735641 735641 G
chrVII 735642 735642 AC
chrVII 735643 735643 C
chrVII 735645 735645 T
chrVII 735646 735646 C
chrVII 735647 735647 GT
chrVII 735650 735650 CGT
chrVII 735651 735651 T
chrVII 735652 735652 A
chrVII 735654 735654 G
chrVII 735655 735655 A
chrVII 735656 735656 GT
chrVII 735657 735657 AC
chrVII 735658 735658 A
chrVII 735660 735660 CT
chrVII 735661 735661 A
chrVII 735664 735664 A
chrVII 735665 735665 AT
chrVII 735667 735667 AT
chrVII 735668 735668 C
chrVII 735669 735669 A
chrVII 735670 735670 AT
chrVII 735674 735674 A
chrVII 735676 735676 CG
chrVII 735677 735677 C
chrVII 735679 735679 GT
chrVII 735680 735680 AT
chrVII 735682 735682 G
chrVII 735683 735683 C
chrVII 735684 735684 A
chrVII 735685 735685 CG
chrVII 735687 735687 CG
chrVII 735689 735689 G
chrVII 735690 735690 AT
chrVII 735691 735691 A
chrVII 735693 735693 CG
chrVII 735694 735694 CG
chrVII 735697 735697 C
chrVII 735700 735700 T
chrVII 735701 735701 T
chrVII 735704 735704 CG
chrVII 735706 735706 CG
chrVII 735710 735710 AT
chrVII 735711 735711 ACGT
chrVII 735712 735712 AT
chrVII 735713 735713 CGT
chrVII 735714 735714 G
chrVII 735715 735715 CGT
chrVII 735716 735716 AT
chrVII 735718 735718 AT
chrVII 735719 735719 CG
chrVII 735720 735720 CG
chrVII 735723 735723 G
chrVII 735724 735724 T
chrVII 735727 735727 AT
chrVII 735728 735728 C
chrVII 735729 735729 CG
chrVII 735732 735732 T
chrVII 735749 735749 AT
chrVII 735750 735750 AG
chrVII 735751 735751 CG
chrVII 735754 735754 C
chrVII 735757 735757 C
chrVII 735758 735758 C
chrVII 735761 735761 G
chrVII 735766 735766 G
chrVII 735772 735772 G
chrVII 735773 735773 AG
chrVII 735774 735774 G
chrVII 735779 735779 T
chrVII 735781 735781 T
chrVII 735791 735791 C
chrVII 735792 735792 C
chrVII 735801 735801 ACG
chrVII 735802 735802 ACG
chrVII 735803 735803 CG
chrVII 735805 735805 A
chrVII 735811 735811 AT
chrVII 735822 735822 CG
chrVII 735969 735969 A
chrVII 735970 735970 G
chrVII 735972 735972 T
chrVII 735974 735974 C
chrVII 735975 735975 ACT
chrVII 735976 735976 ACG
chrVII 735977 735977 ACG
chrVII 735978 735978 G
chrVII 735979 735979 CGT
chrVII 735980 735980 ACT
chrVII 735981 735981 ACG
chrVII 735983 735983 T
chrVII 735985 735985 C
chrVII 735988 735988 T
chrVII 735990 735990 A
chrVII 735991 735991 A
chrVII 735994 735994 G
chrVII 735996 735996 G
chrVII 735998 735998 A
chrVII 735999 735999 CG
chrVII 736001 736001 G
chrVII 736004 736004 T
chrVII 736005 736005 C
chrVII 736009 736009 A
chrVII 736019 736019 T
chrVII 736020 736020 T
chrVII 736021 736021 AT
chrVII 736022 736022 A
chrVII 736023 736023 G
chrVII 736024 736024 G
chrVII 736025 736025 C
chrVII 736026 736026 T
chrVII 736028 736028 CG
chrVII 736029 736029 G
chrVII 736031 736031 C
chrVII 736032 736032 A
chrVII 736035 736035 C
chrVII 736037 736037 G
chrVII 736040 736040 C
chrVII 736043 736043 T
chrVII 736047 736047 CG
chrVII 736050 736050 AT
chrVII 736053 736053 C
chrVII 736057 736057 T
chrVII 736058 736058 T
chrVII 736059 736059 C
chrVII 736060 736060 C
chrVII 736062 736062 C
chrVII 736063 736063 T
chrVII 736064 736064 GT
chrVII 736065 736065 AG
chrVII 736066 736066 A
chrVII 736067 736067 C
chrVII 736068 736068 A
chrVII 736069 736069 G
chrVII 736071 736071 A
chrVII 736072 736072 C
chrVII 736073 736073 AC
chrVII 736074 736074 AT
chrVII 736083 736083 G
chrVII 736084 736084 AT
chrVII 736090 736090 A
chrVII 736093 736093 ACGT
chrVII 736097 736097 C
chrVII 736100 736100 T
chrVII 736105 736105 C
chrVII 736106 736106 A
chrVII 736110 736110 AC
chrVII 736111 736111 GT
chrVII 736112 736112 A
chrVII 736113 736113 T
chrVII 736114 736114 AT
chrVII 736115 736115 C
chrVII 736118 736118 CG
chrVII 736119 736119 A
chrVII 736120 736120 T
chrVII 736122 736122 C
chrVII 736123 736123 G
chrVII 736126 736126 C
chrVII 736129 736129 T
chrVII 736134 736134 A
chrVII 736138 736138 C
chrVII 736139 736139 G
chrVII 736140 736140 A
chrVII 736144 736144 G
chrVII 736150 736150 A
chrVII 736153 736153 GT
chrVII 736161 736161 T
chrVII 736164 736164 T
chrVII 736167 736167 T
chrVII 736170 736170 T
chrVII 736171 736171 C
chrVII 736172 736172 A
chrVII 736174 736174 AT
chrVII 736175 736175 C
chrVII 736178 736178 A
chrVII 736181 736181 C
chrVII 736183 736183 C
chrVII 736184 736184 A
chrVII 736185 736185 T
chrVII 736186 736186 C
chrVII 736187 736187 A
chrVII 736188 736188 AC
chrVII 736193 736193 AC
chrVII 736194 736194 GT
chrVII 736195 736195 G
chrVII 736196 736196 G
chrVII 736198 736198 AC
chrVII 736202 736202 G
chrVII 736210 736210 CG
chrVII 736213 736213 A
chrVII 736214 736214 C
chrVII 736215 736215 CT
chrVII 736216 736216 T
chrVII 736220 736220 A
chrVII 736222 736222 G
chrVII 736223 736223 C
chrVII 736224 736224 C
chrVII 736227 736227 G
chrVII 736237 736237 ACG
chrVII 736243 736243 A
chrVII 736244 736244 G
chrVII 736250 736250 C
chrVII 736253 736253 A
chrVII 736258 736258 A
chrVII 736259 736259 T
chrVII 736261 736261 AG
chrVII 736262 736262 T
chrVII 736264 736264 T
chrVII 736266 736266 G
chrVII 736267 736267 ACG
chrVII 736268 736268 T
chrVII 736269 736269 G
chrVII 736271 736271 CG
chrVII 736272 736272 CG
chrVII 736273 736273 CG
chrVII 736275 736275 A
chrVII 736276 736276 C
chrVII 736278 736278 A
chrVII 736286 736286 CG
chrVII 736288 736288 AT
chrVII 736290 736290 A
chrVII 736291 736291 C
chrVII 736294 736294 CG
chrVII 736295 736295 A
chrVII 736297 736297 A
chrVII 736305 736305 AT
chrVII 736315 736315 CG
chrVII 736317 736317 AT
chrVII 736318 736318 A
chrVII 736323 736323 ACGT
chrVII 736324 736324 ACGT
chrVII 736325 736325 ACGT
chrVII 736326 736326 AT
chrVII 736327 736327 CG
chrVII 736328 736328 G
chrVII 736330 736330 T
chrVII 736331 736331 G
chrVII 736332 736332 A
chrVII 736333 736333 A
chrVII 736334 736334 A
chrVII 736335 736335 AGT
chrVII 736336 736336 GT
chrVII 736337 736337 CGT
chrVII 736338 736338 A
chrVII 736339 736339 T
chrVII 736412 736412 CG
chrVII 736414 736414 AT
chrVII 736416 736416 CG
chrVII 736418 736418 AT
chrVII 736419 736419 CG
chrVII 736420 736420 ACT
chrVII 739112 739112 A
chrVII 739113 739113 G
chrVII 739114 739114 GT
chrVII 739115 739115 CGT
chrVII 739116 739116 CT
chrVII 739117 739117 T
chrVII 739118 739118 CGT
chrVII 739119 739119 CGT
chrVII 739120 739120 ACG
chrVII 739121 739121 T
chrVII 739196 739196 ACGT
chrVII 739197 739197 AT
chrVII 739198 739198 ACGT
chrVII 739199 739199 ACGT
chrVII 739200 739200 AT
chrVII 739201 739201 AT
chrVII 739204 739204 CG
chrVII 739205 739205 AGT
chrVII 739206 739206 AT
chrVII 739207 739207 CT
chrVII 740879 740879 T
chrVII 740882 740882 T
chrVII 740894 740894 C
chrVII 740978 740978 C
chrVII 740981 740981 T
chrVII 740999 740999 C
chrVII 741020 741020 G
chrVII 741026 741026 G
chrVII 741068 741068 T
chrVII 741089 741089 T
chrVII 741098 741098 G
chrVII 741113 741113 T
chrVII 741119 741119 C
chrVII 741167 741167 C
chrVII 741173 741173 T
chrVII 741206 741206 A
chrVII 741217 741217 G
chrVII 741221 741221 A
chrVII 741245 741245 C
chrVII 741266 741266 T
chrVII 741269 741269 A
chrVII 741572 741572 T
chrVII 741596 741596 C
chrVII 741608 741608 T
chrVII 741620 741620 T
chrVII 763816 763816 A
chrVII 763819 763819 T
chrVII 763822 763822 G
chrVII 763899 763899 G
chrVII 764130 764130 A
chrVII 764218 764218 C
chrVII 764284 764284 C
chrVII 764299 764299 G
chrVII 764392 764392 A
chrVII 764418 764418 A
chrVII 764460 764460 C
chrVII 764826 764826 T
chrVII 764972 764972 A
chrVII 764973 764973 C
chrVII 764974 764974 C
chrVII 765049 765049 C
chrVII 765058 765058 G
chrVII 765061 765061 A
chrVII 774037 774037 T
chrVII 774039 774039 A
chrVII 774043 774043 C
chrVII 774045 774045 C
chrVII 774046 774046 C
chrVII 774050 774050 CG
chrVII 774052 774052 GT
chrVII 774053 774053 A
chrVII 774054 774054 A
chrVII 774058 774058 T
chrVII 774061 774061 CG
chrVII 774062 774062 AG
chrVII 774063 774063 G
chrVII 774064 774064 T
chrVII 774068 774068 T
chrVII 774069 774069 T
chrVII 774072 774072 T
chrVII 774077 774077 AT
chrVII 774080 774080 T
chrVII 774081 774081 C
chrVII 774084 774084 C
chrVII 774088 774088 C
chrVII 774089 774089 C
chrVII 774090 774090 A
chrVII 774091 774091 AG
chrVII 774092 774092 CG
chrVII 774093 774093 C
chrVII 774097 774097 AT
chrVII 774098 774098 A
chrVII 774100 774100 G
chrVII 774107 774107 AT
chrVII 774109 774109 CG
chrVII 774112 774112 T
chrVII 774114 774114 A
chrVII 774117 774117 C
chrVII 774118 774118 G
chrVII 774120 774120 A
chrVII 774140 774140 C
chrVII 774151 774151 G
chrVII 774154 774154 CT
chrVII 774156 774156 A
chrVII 774157 774157 CT
chrVII 774159 774159 T
chrVII 774164 774164 A
chrVII 774165 774165 C
chrVII 774166 774166 T
chrVII 774167 774167 G
chrVII 774336 774336 C
chrVII 774339 774339 C
chrVII 774340 774340 A
chrVII 774341 774341 C
chrVII 774342 774342 CG
chrVII 774343 774343 AC
chrVII 774344 774344 AG
chrVII 774345 774345 CGT
chrVII 774346 774346 T
chrVII 774347 774347 ACG
chrVII 774348 774348 AC
chrVII 774422 774422 AT
chrVII 774423 774423 ACGT
chrVII 774424 774424 CG
chrVII 774425 774425 AT
chrVII 774426 774426 ACGT
chrVII 774427 774427 AT
chrVII 774428 774428 AT
chrVII 774429 774429 AT
chrVII 774430 774430 AC
chrVII 774431 774431 ACGT
chrVII 774432 774432 ACGT
chrVII 774433 774433 G
chrVII 776722 776722 T
chrVII 776728 776728 C
chrVII 776743 776743 G
chrVII 776776 776776 A
chrVII 776780 776780 A
chrVII 776795 776795 G
chrVII 776796 776796 G
chrVII 778915 778915 T
chrVII 778916 778916 G
chrVII 778917 778917 AG
chrVII 778918 778918 C
chrVII 778919 778919 A
chrVII 778931 778931 C
chrVII 778940 778940 G
chrVII 778942 778942 AC
chrVII 778954 778954 T
chrVII 778961 778961 G
chrVII 778981 778981 AT
chrVII 778989 778989 CG
chrVII 778994 778994 CG
chrVII 778995 778995 C
chrVII 778996 778996 AT
chrVII 779002 779002 CG
chrVII 779004 779004 CG
chrVII 779007 779007 T
chrVII 779008 779008 G
chrVII 779014 779014 T
chrVII 779020 779020 ACG
chrVII 779024 779024 A
chrVII 779036 779036 C
chrVII 779038 779038 CG
chrVII 779039 779039 AT
chrVII 779041 779041 A
chrVII 779042 779042 G
chrVII 779043 779043 A
chrVII 779044 779044 T
chrVII 779045 779045 G
chrVII 779048 779048 T
chrVII 779049 779049 G
chrVII 779050 779050 G
chrVII 779059 779059 ACGT
chrVII 779060 779060 A
chrVII 779061 779061 A
chrVII 779066 779066 AT
chrVII 779067 779067 AT
chrVII 779068 779068 A
chrVII 779090 779090 AT
chrVII 779091 779091 CG
chrVII 779095 779095 AT
chrVII 779098 779098 AT
chrVII 779104 779104 AT
chrVII 779113 779113 T
chrVII 779129 779129 A
chrVII 779164 779164 G
chrVII 779169 779169 C
chrVII 779181 779181 T
chrVII 779610 779610 T
chrVII 779611 779611 C
chrVII 779612 779612 A
chrVII 779614 779614 A
chrVII 779615 779615 T
chrVII 779688 779688 AT
chrVII 779689 779689 AT
chrVII 779690 779690 AT
chrVII 779693 779693 AT
chrVII 779694 779694 AT
chrVII 787318 787318 A
chrVII 787324 787324 A
chrVII 787327 787327 A
chrVII 787377 787377 T
chrVII 787381 787381 A
chrVII 787382 787382 G
chrVII 787383 787383 T
chrVII 787390 787390 A
chrVII 787429 787429 C
chrVII 787430 787430 T
chrVII 787441 787441 T
chrVII 787450 787450 C
chrVII 787474 787474 C
chrVII 787531 787531 G
chrVII 787534 787534 A
chrVII 787546 787546 G
chrVII 787558 787558 T
chrVII 787618 787618 T
chrVII 787624 787624 A
chrVII 787657 787657 C
chrVII 787669 787669 G
chrVII 787696 787696 G
chrVII 787720 787720 C
chrVII 787723 787723 G
chrVII 794411 794411 A
chrVII 794412 794412 T
chrVII 794413 794413 CG
chrVII 794414 794414 AG
chrVII 794415 794415 CT
chrVII 794416 794416 AT
chrVII 794490 794490 AT
chrVII 794491 794491 AT
chrVII 794492 794492 C
chrVII 794493 794493 AT
chrVII 794496 794496 AT
chrVII 794497 794497 AG
chrVII 794498 794498 ACG
chrVII 794501 794501 A
chrVII 807490 807490 T
chrVII 807491 807491 C
chrVII 807496 807496 G
chrVII 807497 807497 A
chrVII 807501 807501 C
chrVII 807507 807507 T
chrVII 807513 807513 T
chrVII 807519 807519 C
chrVII 811434 811434 T
chrVII 811435 811435 T
chrVII 811436 811436 ACG
chrVII 811437 811437 ACG
chrVII 811438 811438 ACG
chrVII 811439 811439 CGT
chrVII 811440 811440 ACG
chrVII 811441 811441 CGT
chrVII 811442 811442 ACG
chrVII 811443 811443 CGT
chrVII 811444 811444 ACG
chrVII 811445 811445 CGT
chrVII 811446 811446 ACG
chrVII 811454 811454 G
chrVII 811457 811457 G
chrVII 811459 811459 G
chrVII 811461 811461 C
chrVII 811466 811466 AC
chrVII 811467 811467 C
chrVII 811468 811468 A
chrVII 811484 811484 G
chrVII 811489 811489 T
chrVII 811490 811490 AT
chrVII 811493 811493 CG
chrVII 811497 811497 A
chrVII 811503 811503 A
chrVII 811506 811506 CG
chrVII 811509 811509 C
chrVII 811510 811510 A
chrVII 811511 811511 AT
chrVII 811524 811524 C
chrVII 811527 811527 G
chrVII 811529 811529 A
chrVII 811530 811530 GT
chrVII 811531 811531 C
chrVII 811540 811540 AT
chrVII 811552 811552 CG
chrVII 811553 811553 A
chrVII 811554 811554 AT
chrVII 811555 811555 G
chrVII 811557 811557 CG
chrVII 811559 811559 A
chrVII 811560 811560 AC
chrVII 811565 811565 A
chrVII 811572 811572 T
chrVII 811573 811573 A
chrVII 811583 811583 T
chrVII 811585 811585 G
chrVII 811597 811597 C
chrVII 811598 811598 A
chrVII 811606 811606 G
chrVII 811608 811608 ACT
chrVII 811620 811620 CG
chrVII 811622 811622 C
chrVII 811627 811627 CG
chrVII 811647 811647 AT
chrVII 811655 811655 A
chrVII 811660 811660 CG
chrVII 811661 811661 C
chrVII 811662 811662 AT
chrVII 811664 811664 A
chrVII 811668 811668 CG
chrVII 811669 811669 G
chrVII 811670 811670 ACG
chrVII 811673 811673 T
chrVII 811674 811674 G
chrVII 811680 811680 T
chrVII 811686 811686 ACGT
chrVII 811690 811690 A
chrVII 811700 811700 C
chrVII 811701 811701 A
chrVII 811703 811703 CG
chrVII 811704 811704 ACG
chrVII 811705 811705 AGT
chrVII 811706 811706 C
chrVII 811707 811707 A
chrVII 811708 811708 G
chrVII 811709 811709 A
chrVII 811710 811710 T
chrVII 811711 811711 G
chrVII 811712 811712 C
chrVII 811713 811713 G
chrVII 811714 811714 T
chrVII 811715 811715 G
chrVII 811716 811716 G
chrVII 811725 811725 ACGT
chrVII 811726 811726 A
chrVII 811727 811727 AT
chrVII 811728 811728 CG
chrVII 811732 811732 ACT
chrVII 811733 811733 AT
chrVII 811734 811734 CG
chrVII 811736 811736 C
chrVII 811751 811751 G
chrVII 811756 811756 AT
chrVII 811757 811757 CG
chrVII 811759 811759 A
chrVII 811761 811761 G
chrVII 811767 811767 G
chrVII 811769 811769 G
chrVII 811770 811770 A
chrVII 811771 811771 C
chrVII 811772 811772 AGT
chrVII 811773 811773 C
chrVII 811774 811774 AT
chrVII 811775 811775 ACG
chrVII 811776 811776 AT
chrVII 811779 811779 ACG
chrVII 811780 811780 ACT
chrVII 811781 811781 ACT
chrVII 811782 811782 C
chrVII 811783 811783 CGT
chrVII 811789 811789 G
chrVII 811790 811790 CG
chrVII 811816 811816 T
chrVII 811817 811817 A
chrVII 811818 811818 C
chrVII 811819 811819 A
chrVII 811820 811820 AT
chrVII 811838 811838 A
chrVII 811897 811897 CG
chrVII 811920 811920 T
chrVII 811937 811937 CT
chrVII 811938 811938 C
chrVII 811946 811946 C
chrVII 811986 811986 CG
chrVII 811988 811988 CG
chrVII 811994 811994 C
chrVII 812013 812013 T
chrVII 812031 812031 AT
chrVII 812058 812058 AT
chrVII 812125 812125 CG
chrVII 812132 812132 CG
chrVII 812145 812145 CG
chrVII 812174 812174 CG
chrVII 812177 812177 AT
chrVII 812179 812179 AT
chrVII 812181 812181 AT
chrVII 812182 812182 CG
chrVII 812197 812197 A
chrVII 812209 812209 AT
chrVII 812221 812221 G
chrVII 812229 812229 AT
chrVII 812245 812245 C
chrVII 812248 812248 CG
chrVII 812249 812249 A
chrVII 812250 812250 C
chrVII 812270 812270 A
chrVII 812325 812325 AT
chrVII 812337 812337 T
chrVII 812355 812355 AT
chrVII 812461 812461 AT
chrVII 812475 812475 AT
chrVII 812526 812526 AT
chrVII 812557 812557 AT
chrVII 812592 812592 G
chrVII 812598 812598 CG
chrVII 812610 812610 AT
chrVII 812685 812685 AT
chrVII 812757 812757 AT
chrVII 812865 812865 CG
chrVII 812876 812876 G
chrVII 812889 812889 CG
chrVII 812943 812943 CG
chrVII 812966 812966 G
chrVII 813016 813016 CG
chrVII 813063 813063 CG
chrVII 813068 813068 CG
chrVII 813277 813277 G
chrVII 813323 813323 A
chrVII 813328 813328 CG
chrVII 813385 813385 C
chrVII 813595 813595 AT
chrVII 813673 813673 CG
chrVII 813677 813677 A
chrVII 813733 813733 AT
chrVII 813826 813826 C
chrVII 813859 813859 A
chrVII 814158 814158 A
chrVII 814159 814159 G
chrVII 814160 814160 A
chrVII 814164 814164 A
chrVII 814171 814171 T
chrVII 814172 814172 G
chrVII 814173 814173 C
chrVII 814180 814180 CG
chrVII 814183 814183 C
chrVII 814267 814267 T
chrVII 814294 814294 C
chrVII 814306 814306 T
chrVII 814307 814307 C
chrVII 814315 814315 AT
chrVII 814318 814318 T
chrVII 814354 814354 CG
chrVII 814397 814397 AT
chrVII 814402 814402 CT
chrVII 814406 814406 AT
chrVII 814408 814408 CG
chrVII 814426 814426 C
chrVII 814429 814429 C
chrVII 814441 814441 T
chrVII 814493 814493 AT
chrVII 814504 814504 AT
chrVII 814527 814527 AT
chrVII 814588 814588 AT
chrVII 814604 814604 AT
chrVII 814606 814606 CG
chrVII 814612 814612 C
chrVII 814625 814625 C
chrVII 814627 814627 C
chrVII 814642 814642 CG
chrVII 814653 814653 T
chrVII 814700 814700 C
chrVII 814703 814703 G
chrVII 814752 814752 AT
chrVII 814760 814760 AT
chrVII 814819 814819 CG
chrVII 814832 814832 CG
chrVII 814837 814837 CG
chrVII 814840 814840 AT
chrVII 814878 814878 A
chrVII 814900 814900 C
chrVII 814972 814972 C
chrVII 815000 815000 C
chrVII 815003 815003 G
chrVII 815011 815011 C
chrVII 815014 815014 T
chrVII 815049 815049 CG
chrVII 815053 815053 CG
chrVII 815095 815095 C
chrVII 815194 815194 AT
chrVII 815195 815195 AT
chrVII 815198 815198 CG
chrVII 815225 815225 G
chrVII 815236 815236 C
chrVII 815299 815299 T
chrVII 815307 815307 T
chrVII 815311 815311 C
chrVII 815351 815351 AT
chrVII 815359 815359 AT
chrVII 815376 815376 CG
chrVII 815419 815419 AT
chrVII 815426 815426 CG
chrVII 815434 815434 AT
chrVII 815449 815449 A
chrVII 815455 815455 A
chrVII 815500 815500 AT
chrVII 815507 815507 CG
chrVII 815534 815534 AT
chrVII 815559 815559 AT
chrVII 815571 815571 CG
chrVII 815626 815626 CG
chrVII 815659 815659 AT
chrVII 815683 815683 C
chrVII 815699 815699 AT
chrVII 815777 815777 AT
chrVII 815797 815797 AT
chrVII 815839 815839 G
chrVII 815845 815845 A
chrVII 815848 815848 C
chrVII 815861 815861 C
chrVII 815890 815890 AT
chrVII 815891 815891 AT
chrVII 815902 815902 CG
chrVII 815905 815905 C
chrVII 815906 815906 AT
chrVII 815916 815916 A
chrVII 815917 815917 G
chrVII 815926 815926 T
chrVII 815965 815965 G
chrVII 815968 815968 C
chrVII 815978 815978 C
chrVII 815992 815992 T
chrVII 815994 815994 G
chrVII 815995 815995 T
chrVII 815999 815999 G
chrVII 816010 816010 T
chrVII 816031 816031 AT
chrVII 816049 816049 AT
chrVII 816052 816052 AT
chrVII 816058 816058 T
chrVII 816064 816064 CG
chrVII 816067 816067 CG
chrVII 816073 816073 AT
chrVII 816076 816076 CG
chrVII 816079 816079 T
chrVII 816085 816085 CG
chrVII 816095 816095 AT
chrVII 816101 816101 G
chrVII 816161 816161 CG
chrVII 816163 816163 A
chrVII 816172 816172 CG
chrVII 816193 816193 CG
chrVII 816199 816199 AT
chrVII 816215 816215 CG
chrVII 816217 816217 T
chrVII 816220 816220 A
chrVII 816247 816247 T
chrVII 816253 816253 T
chrVII 816260 816260 A
chrVII 816277 816277 T
chrVII 816279 816279 A
chrVII 816283 816283 A
chrVII 816286 816286 T
chrVII 816297 816297 G
chrVII 816298 816298 A
chrVII 816307 816307 CGT
chrVII 816327 816327 AT
chrVII 816328 816328 AT
chrVII 816356 816356 AT
chrVII 816364 816364 CG
chrVII 816365 816365 AT
chrVII 816370 816370 AT
chrVII 816379 816379 CG
chrVII 816382 816382 CG
chrVII 816398 816398 C
chrVII 816403 816403 A
chrVII 816412 816412 A
chrVII 816415 816415 T
chrVII 816443 816443 C
chrVII 816446 816446 T
chrVII 816469 816469 AT
chrVII 816493 816493 A
chrVII 816517 816517 A
chrVII 816520 816520 CG
chrVII 816526 816526 G
chrVII 816554 816554 CG
chrVII 816556 816556 CG
chrVII 816569 816569 CG
chrVII 816575 816575 AT
chrVII 816577 816577 G
chrVII 816581 816581 CG
chrVII 816610 816610 AT
chrVII 816619 816619 CG
chrVII 816625 816625 C
chrVII 816655 816655 CG
chrVII 816661 816661 AT
chrVII 816663 816663 T
chrVII 816664 816664 T
chrVII 816665 816665 T
chrVII 816670 816670 T
chrVII 816673 816673 T
chrVII 816709 816709 A
chrVII 816718 816718 T
chrVII 816730 816730 G
chrVII 816763 816763 ACT
chrVII 816766 816766 A
chrVII 816767 816767 T
chrVII 816772 816772 A
chrVII 816790 816790 G
chrVII 816791 816791 A
chrVII 816793 816793 A
chrVII 816819 816819 CG
chrVII 816826 816826 AT
chrVII 816828 816828 CG
chrVII 816832 816832 AT
chrVII 816865 816865 T
chrVII 816866 816866 C
chrVII 816867 816867 T
chrVII 816870 816870 T
chrVII 816904 816904 T
chrVII 816907 816907 CGT
chrVII 816910 816910 A
chrVII 816947 816947 CG
chrVII 816973 816973 AT
chrVII 816975 816975 T
chrVII 816993 816993 A
chrVII 816994 816994 C
chrVII 816997 816997 C
chrVII 817021 817021 C
chrVII 817033 817033 AT
chrVII 817064 817064 T
chrVII 817065 817065 A
chrVII 817066 817066 T
chrVII 817067 817067 ACT
chrVII 817068 817068 ACT
chrVII 817069 817069 ACG
chrVII 817070 817070 ACT
chrVII 817071 817071 ACT
chrVII 817072 817072 ACG
chrVII 817073 817073 CGT
chrVII 817081 817081 G
chrVII 817084 817084 CG
chrVII 817086 817086 G
chrVII 817088 817088 C
chrVII 817090 817090 CG
chrVII 817093 817093 AC
chrVII 817094 817094 C
chrVII 817095 817095 A
chrVII 817097 817097 CG
chrVII 817102 817102 AT
chrVII 817103 817103 CG
chrVII 817111 817111 G
chrVII 817116 817116 T
chrVII 817117 817117 AT
chrVII 817120 817120 CG
chrVII 817124 817124 A
chrVII 817130 817130 A
chrVII 817133 817133 CG
chrVII 817136 817136 C
chrVII 817137 817137 A
chrVII 817138 817138 AT
chrVII 817151 817151 C
chrVII 817154 817154 G
chrVII 817156 817156 A
chrVII 817157 817157 GT
chrVII 817158 817158 C
chrVII 817167 817167 AT
chrVII 817179 817179 CG
chrVII 817180 817180 A
chrVII 817181 817181 AT
chrVII 817182 817182 G
chrVII 817184 817184 CG
chrVII 817186 817186 A
chrVII 817187 817187 AC
chrVII 817192 817192 A
chrVII 817199 817199 T
chrVII 817200 817200 A
chrVII 817210 817210 T
chrVII 817212 817212 G
chrVII 817224 817224 C
chrVII 817225 817225 A
chrVII 817233 817233 G
chrVII 817235 817235 ACT
chrVII 817247 817247 CG
chrVII 817249 817249 C
chrVII 817254 817254 CG
chrVII 817274 817274 AT
chrVII 817282 817282 A
chrVII 817287 817287 CG
chrVII 817288 817288 C
chrVII 817289 817289 AT
chrVII 817291 817291 A
chrVII 817295 817295 CG
chrVII 817296 817296 G
chrVII 817297 817297 ACG
chrVII 817300 817300 T
chrVII 817301 817301 G
chrVII 817307 817307 T
chrVII 817313 817313 ACGT
chrVII 817317 817317 A
chrVII 817327 817327 C
chrVII 817328 817328 A
chrVII 817329 817329 C
chrVII 817330 817330 CG
chrVII 817331 817331 ACG
chrVII 817332 817332 AGT
chrVII 817333 817333 C
chrVII 817334 817334 A
chrVII 817335 817335 G
chrVII 817336 817336 A
chrVII 817337 817337 T
chrVII 817338 817338 G
chrVII 817339 817339 C
chrVII 817340 817340 G
chrVII 817341 817341 T
chrVII 817342 817342 G
chrVII 817343 817343 G
chrVII 817352 817352 ACGT
chrVII 817353 817353 A
chrVII 817354 817354 AT
chrVII 817355 817355 CG
chrVII 817359 817359 ACT
chrVII 817360 817360 ACT
chrVII 817361 817361 CG
chrVII 817378 817378 CG
chrVII 817383 817383 AGT
chrVII 817384 817384 CGT
chrVII 817385 817385 AG
chrVII 817386 817386 CGT
chrVII 817387 817387 GT
chrVII 817388 817388 CGT
chrVII 817389 817389 CGT
chrVII 817390 817390 CGT
chrVII 817391 817391 ACG
chrVII 817392 817392 AGT
chrVII 817393 817393 CG
chrVII 817394 817394 T
chrVII 817395 817395 GT
chrVII 817398 817398 A
chrVII 817401 817401 GT
chrVII 817402 817402 G
chrVII 817403 817403 T
chrVII 817405 817405 A
chrVII 817406 817406 A
chrVII 817407 817407 A
chrVII 817409 817409 GT
chrVII 817410 817410 GT
chrVII 817412 817412 AG
chrVII 817413 817413 T
chrVII 817414 817414 AC
chrVII 817415 817415 G
chrVII 817416 817416 G
chrVII 817418 817418 C
chrVII 817422 817422 C
chrVII 817423 817423 G
chrVII 817424 817424 T
chrVII 817425 817425 A
chrVII 817426 817426 AT
chrVII 817431 817431 AT
chrVII 817432 817432 GT
chrVII 817434 817434 CG
chrVII 817435 817435 AT
chrVII 817437 817437 C
chrVII 817438 817438 A
chrVII 817439 817439 CG
chrVII 817440 817440 AC
chrVII 817441 817441 GT
chrVII 817442 817442 G
chrVII 817443 817443 G
chrVII 817446 817446 GT
chrVII 817447 817447 AC
chrVII 817448 817448 GT
chrVII 817449 817449 AC
chrVII 817450 817450 CGT
chrVII 817452 817452 AC
chrVII 817453 817453 T
chrVII 817454 817454 A
chrVII 817455 817455 CG
chrVII 817456 817456 CGT
chrVII 817457 817457 AT
chrVII 817458 817458 AT
chrVII 817460 817460 G
chrVII 817461 817461 C
chrVII 817462 817462 G
chrVII 817463 817463 GT
chrVII 817464 817464 CGT
chrVII 817465 817465 ACGT
chrVII 817466 817466 CGT
chrVII 817467 817467 CGT
chrVII 817469 817469 GT
chrVII 817470 817470 C
chrVII 817471 817471 G
chrVII 817472 817472 T
chrVII 817473 817473 AT
chrVII 817474 817474 ACGT
chrVII 817475 817475 AT
chrVII 817476 817476 T
chrVII 817477 817477 CGT
chrVII 817478 817478 AT
chrVII 817479 817479 CGT
chrVII 817480 817480 G
chrVII 817481 817481 AT
chrVII 817482 817482 CG
chrVII 817483 817483 AT
chrVII 817484 817484 AT
chrVII 817485 817485 A
chrVII 817486 817486 A
chrVII 817487 817487 ACGT
chrVII 817488 817488 CT
chrVII 817489 817489 ACT
chrVII 817490 817490 C
chrVII 817491 817491 CG
chrVII 817492 817492 C
chrVII 817493 817493 ACGT
chrVII 817494 817494 ACGT
chrVII 817495 817495 ACGT
chrVII 817496 817496 ACT
chrVII 817497 817497 A
chrVII 817499 817499 G
chrVII 817501 817501 T
chrVII 817502 817502 T
chrVII 817503 817503 ACGT
chrVII 817504 817504 AT
chrVII 817505 817505 CGT
chrVII 817506 817506 T
chrVII 817508 817508 ACGT
chrVII 817509 817509 ACG
chrVII 817510 817510 AT
chrVII 817512 817512 G
chrVII 817514 817514 C
chrVII 817515 817515 AGT
chrVII 817516 817516 ACGT
chrVII 817517 817517 ACGT
chrVII 817518 817518 A
chrVII 817520 817520 CG
chrVII 817521 817521 CG
chrVII 817523 817523 T
chrVII 817525 817525 G
chrVII 817526 817526 AT
chrVII 817527 817527 GT
chrVII 817528 817528 ACT
chrVII 817529 817529 CGT
chrVII 817530 817530 AGT
chrVII 817531 817531 C
chrVII 817532 817532 CG
chrVII 817533 817533 T
chrVII 817534 817534 A
chrVII 817535 817535 CG
chrVII 817536 817536 C
chrVII 817537 817537 ACG
chrVII 817538 817538 CG
chrVII 817539 817539 AG
chrVII 817540 817540 T
chrVII 817541 817541 T
chrVII 817542 817542 AT
chrVII 817543 817543 C
chrVII 817544 817544 G
chrVII 817545 817545 A
chrVII 817546 817546 CG
chrVII 817547 817547 T
chrVII 817548 817548 T
chrVII 817549 817549 C
chrVII 817550 817550 AT
chrVII 817551 817551 CT
chrVII 817552 817552 C
chrVII 817553 817553 C
chrVII 817554 817554 T
chrVII 817555 817555 AGT
chrVII 817556 817556 ACT
chrVII 817557 817557 G
chrVII 817559 817559 AT
chrVII 817560 817560 CT
chrVII 817561 817561 A
chrVII 817562 817562 ACT
chrVII 817563 817563 T
chrVII 817564 817564 C
chrVII 817565 817565 AC
chrVII 817566 817566 A
chrVII 817569 817569 ACGT
chrVII 817570 817570 ACGT
chrVII 817571 817571 AT
chrVII 817572 817572 G
chrVII 817573 817573 ACG
chrVII 817574 817574 AGT
chrVII 817575 817575 ACGT
chrVII 817576 817576 AT
chrVII 817577 817577 CG
chrVII 817578 817578 CG
chrVII 817579 817579 CG
chrVII 817580 817580 C
chrVII 817581 817581 CG
chrVII 817582 817582 AGT
chrVII 817583 817583 G
chrVII 817584 817584 C
chrVII 817585 817585 CG
chrVII 817586 817586 T
chrVII 817587 817587 ACG
chrVII 817588 817588 T
chrVII 817589 817589 G
chrVII 817590 817590 CG
chrVII 817592 817592 AT
chrVII 817593 817593 AT
chrVII 817596 817596 AT
chrVII 817597 817597 AT
chrVII 817598 817598 CG
chrVII 817599 817599 AT
chrVII 817601 817601 A
chrVII 817602 817602 AT
chrVII 817605 817605 AT
chrVII 817606 817606 ACG
chrVII 817608 817608 T
chrVII 817609 817609 ACGT
chrVII 817610 817610 ACGT
chrVII 817611 817611 AT
chrVII 817612 817612 C
chrVII 817613 817613 G
chrVII 817614 817614 A
chrVII 817615 817615 T
chrVII 817616 817616 ACGT
chrVII 817619 817619 ACT
chrVII 817620 817620 G
chrVII 817621 817621 A
chrVII 817623 817623 C
chrVII 817624 817624 CT
chrVII 817625 817625 CG
chrVII 817626 817626 T
chrVII 817627 817627 AT
chrVII 817629 817629 CG
chrVII 817630 817630 AT
chrVII 817636 817636 CG
chrVII 817637 817637 G
chrVII 817638 817638 CG
chrVII 817639 817639 C
chrVII 817640 817640 G
chrVII 817642 817642 AT
chrVII 817643 817643 C
chrVII 817646 817646 CG
chrVII 817647 817647 AT
chrVII 817648 817648 CG
chrVII 817649 817649 A
chrVII 817650 817650 T
chrVII 817651 817651 C
chrVII 817652 817652 ACT
chrVII 817653 817653 T
chrVII 817654 817654 CG
chrVII 817655 817655 AT
chrVII 817656 817656 CG
chrVII 817657 817657 AT
chrVII 817659 817659 A
chrVII 817661 817661 C
chrVII 817669 817669 G
chrVII 817671 817671 AT
chrVII 817672 817672 ACG
chrVII 817673 817673 ACGT
chrVII 817674 817674 A
chrVII 817675 817675 CG
chrVII 817677 817677 CG
chrVII 817678 817678 G
chrVII 817679 817679 C
chrVII 817680 817680 CG
chrVII 817681 817681 C
chrVII 817682 817682 G
chrVII 817683 817683 CG
chrVII 817684 817684 G
chrVII 817686 817686 GT
chrVII 817687 817687 C
chrVII 817688 817688 AT
chrVII 817689 817689 CG
chrVII 817690 817690 AT
chrVII 817691 817691 ACGT
chrVII 817692 817692 AT
chrVII 817694 817694 C
chrVII 817695 817695 A
chrVII 817696 817696 G
chrVII 817697 817697 C
chrVII 817700 817700 G
chrVII 817701 817701 AT
chrVII 817702 817702 A
chrVII 817703 817703 CG
chrVII 817708 817708 T
chrVII 817709 817709 A
chrVII 817713 817713 CG
chrVII 817714 817714 C
chrVII 817720 817720 T
chrVII 817725 817725 ACGT
chrVII 817726 817726 ACGT
chrVII 817727 817727 ACGT
chrVII 817728 817728 ACGT
chrVII 817729 817729 ACGT
chrVII 817730 817730 ACGT
chrVII 817731 817731 G
chrVII 817732 817732 G
chrVII 817737 817737 T
chrVII 817765 817765 AT
chrVII 817777 817777 AT
chrVII 817801 817801 AT
chrVII 817804 817804 G
chrVII 817805 817805 T
chrVII 817807 817807 CG
chrVII 817810 817810 AT
chrVII 817876 817876 AT
chrVII 817878 817878 AT
chrVII 817888 817888 C
chrVII 817891 817891 CT
chrVII 817894 817894 G
chrVII 817909 817909 CG
chrVII 817972 817972 G
chrVII 817978 817978 AT
chrVII 817979 817979 A
chrVII 817995 817995 AT
chrVII 817996 817996 AT
chrVII 818005 818005 CG
chrVII 818017 818017 G
chrVII 818020 818020 G
chrVII 818050 818050 CG
chrVII 818071 818071 CG
chrVII 818098 818098 AT
chrVII 818101 818101 CG
chrVII 818116 818116 CG
chrVII 818119 818119 CG
chrVII 818155 818155 CG
chrVII 818158 818158 CG
chrVII 818164 818164 T
chrVII 818173 818173 CG
chrVII 818182 818182 AT
chrVII 818188 818188 AT
chrVII 818293 818293 CG
chrVII 818299 818299 AT
chrVII 818306 818306 CG
chrVII 818329 818329 A
chrVII 818352 818352 G
chrVII 818355 818355 A
chrVII 818383 818383 AT
chrVII 818386 818386 AT
chrVII 818395 818395 A
chrVII 818400 818400 A
chrVII 818463 818463 CG
chrVII 818470 818470 AT
chrVII 818482 818482 AT
chrVII 818491 818491 G
chrVII 818493 818493 T
chrVII 818506 818506 T
chrVII 818512 818512 G
chrVII 818515 818515 T
chrVII 818529 818529 G
chrVII 818542 818542 T
chrVII 818548 818548 C
chrVII 818551 818551 G
chrVII 818554 818554 T
chrVII 818566 818566 CG
chrVII 818590 818590 CG
chrVII 818602 818602 CG
chrVII 818611 818611 AT
chrVII 818617 818617 AT
chrVII 818619 818619 CG
chrVII 818620 818620 CG
chrVII 818629 818629 CG
chrVII 818701 818701 T
chrVII 818703 818703 C
chrVII 818713 818713 T
chrVII 818722 818722 T
chrVII 818725 818725 A
chrVII 818731 818731 G
chrVII 818734 818734 G
chrVII 818740 818740 A
chrVII 818746 818746 A
chrVII 818749 818749 T
chrVII 818755 818755 C
chrVII 818764 818764 G
chrVII 818767 818767 T
chrVII 818769 818769 C
chrVII 818788 818788 CG
chrVII 818799 818799 CG
chrVII 818803 818803 CG
chrVII 818804 818804 AT
chrVII 818809 818809 AT
chrVII 818814 818814 CG
chrVII 818848 818848 T
chrVII 818851 818851 A
chrVII 818866 818866 A
chrVII 818873 818873 AT
chrVII 818875 818875 C
chrVII 818892 818892 G
chrVII 818893 818893 T
chrVII 818896 818896 T
chrVII 818907 818907 A
chrVII 818908 818908 A
chrVII 818937 818937 G
chrVII 818950 818950 AT
chrVII 818953 818953 AT
chrVII 818959 818959 AT
chrVII 818994 818994 CG
chrVII 819008 819008 G
chrVII 819031 819031 CG
chrVII 819034 819034 CG
chrVII 819040 819040 AT
chrVII 819069 819069 G
chrVII 819076 819076 C
chrVII 819079 819079 A
chrVII 819088 819088 T
chrVII 819094 819094 G
chrVII 819103 819103 C
chrVII 819127 819127 AT
chrVII 819131 819131 C
chrVII 819140 819140 AT
chrVII 819145 819145 A
chrVII 819160 819160 CG
chrVII 819175 819175 G
chrVII 819203 819203 C
chrVII 819204 819204 CG
chrVII 819220 819220 AT
chrVII 819226 819226 CG
chrVII 819232 819232 CG
chrVII 819238 819238 A
chrVII 819259 819259 C
chrVII 819261 819261 G
chrVII 819274 819274 T
chrVII 819318 819318 CG
chrVII 819322 819322 A
chrVII 819325 819325 A
chrVII 819328 819328 AT
chrVII 819359 819359 CG
chrVII 819376 819376 G
chrVII 819422 819422 T
chrVII 819439 819439 G
chrVII 819447 819447 C
chrVII 819487 819487 AT
chrVII 819491 819491 CG
chrVII 819499 819499 G
chrVII 819545 819545 AT
chrVII 819553 819553 AT
chrVII 819562 819562 CG
chrVII 819568 819568 CG
chrVII 819574 819574 AT
chrVII 819576 819576 CG
chrVII 819588 819588 AT
chrVII 819608 819608 CG
chrVII 819616 819616 CG
chrVII 819622 819622 CG
chrVII 819631 819631 CG
chrVII 819634 819634 AT
chrVII 819652 819652 T
chrVII 819659 819659 A
chrVII 819660 819660 A
chrVII 819664 819664 A
chrVII 819691 819691 A
chrVII 819717 819717 G
chrVII 819718 819718 ACG
chrVII 819720 819720 CG
chrVII 819723 819723 C
chrVII 819730 819730 T
chrVII 819735 819735 T
chrVII 819736 819736 G
chrVII 819737 819737 A
chrVII 819739 819739 G
chrVII 819748 819748 G
chrVII 819766 819766 T
chrVII 819769 819769 CG
chrVII 819776 819776 AT
chrVII 819793 819793 CG
chrVII 819796 819796 G
chrVII 819847 819847 AT
chrVII 819849 819849 AT
chrVII 819891 819891 AT
chrVII 819894 819894 CG
chrVII 819901 819901 AT
chrVII 819914 819914 T
chrVII 819945 819945 CG
chrVII 819950 819950 CG
chrVII 819968 819968 AT
chrVII 819970 819970 AT
chrVII 819984 819984 C
chrVII 820015 820015 AT
chrVII 820024 820024 CG
chrVII 820029 820029 CG
chrVII 820035 820035 AT
chrVII 820048 820048 A
chrVII 820066 820066 AT
chrVII 820071 820071 CG
chrVII 820076 820076 AT
chrVII 820081 820081 G
chrVII 820086 820086 T
chrVII 820088 820088 G
chrVII 820093 820093 T
chrVII 820117 820117 CG
chrVII 820163 820163 A
chrVII 820176 820176 AT
chrVII 820183 820183 CG
chrVII 820186 820186 AT
chrVII 820189 820189 AT
chrVII 820195 820195 A
chrVII 820200 820200 AT
chrVII 820207 820207 T
chrVII 820227 820227 CG
chrVII 820233 820233 CG
chrVII 820261 820261 AT
chrVII 820336 820336 CG
chrVII 820381 820381 T
chrVII 820390 820390 CG
chrVII 820402 820402 A
chrVII 820408 820408 G
chrVII 820423 820423 T
chrVII 820441 820441 AT
chrVII 820555 820555 CG
chrVII 820559 820559 T
chrVII 820560 820560 G
chrVII 820635 820635 AT
chrVII 820693 820693 ACGT
chrVII 820696 820696 AT
chrVII 820725 820725 AT
chrVII 820753 820753 T
chrVII 820754 820754 GT
chrVII 820755 820755 T
chrVII 820756 820756 T
chrVII 820764 820764 A
chrVII 820765 820765 AC
chrVII 820766 820766 ACGT
chrVII 820767 820767 T
chrVII 820770 820770 C
chrVII 820822 820822 CG
chrVII 820840 820840 AT
chrVII 820846 820846 CG
chrVII 820852 820852 CG
chrVII 820867 820867 G
chrVII 820873 820873 T
chrVII 820906 820906 CG
chrVII 820924 820924 C
chrVII 820972 820972 ACGT
chrVII 821118 821118 CG
chrVII 821130 821130 AT
chrVII 821182 821182 C
chrVII 821183 821183 G
chrVII 821184 821184 A
chrVII 821186 821186 T
chrVII 821191 821191 G
chrVII 821192 821192 AG
chrVII 821196 821196 T
chrVII 821206 821206 AT
chrVII 821239 821239 CG
chrVII 821255 821255 AT
chrVII 821264 821264 CG
chrVII 821296 821296 AT
chrVII 821309 821309 CG
chrVII 821340 821340 CG
chrVII 821341 821341 AT
chrVII 821350 821350 CG
chrVII 821371 821371 AT
chrVII 821475 821475 AT
chrVII 821567 821567 C
chrVII 821596 821596 CG
chrVII 821635 821635 AT
chrVII 821658 821658 T
chrVII 821677 821677 CG
chrVII 821683 821683 CG
chrVII 821686 821686 CG
chrVII 821703 821703 CG
chrVII 821714 821714 G
chrVII 821726 821726 T
chrVII 821732 821732 C
chrVII 821796 821796 A
chrVII 821891 821891 AT
chrVII 821898 821898 G
chrVII 821906 821906 G
chrVII 821909 821909 T
chrVII 821925 821925 ACT
chrVII 821948 821948 AT
chrVII 822025 822025 A
chrVII 822037 822037 C
chrVII 822053 822053 G
chrVII 822056 822056 C
chrVII 822080 822080 CG
chrVII 822086 822086 AT
chrVII 822092 822092 AT
chrVII 822108 822108 CG
chrVII 822133 822133 AT
chrVII 822151 822151 C
chrVII 822154 822154 C
chrVII 822179 822179 T
chrVII 822188 822188 A
chrVII 822200 822200 T
chrVII 822245 822245 G
chrVII 822247 822247 T
chrVII 822251 822251 G
chrVII 822278 822278 T
chrVII 822290 822290 A
chrVII 822295 822295 A
chrVII 822329 822329 AT
chrVII 822349 822349 CG
chrVII 822383 822383 T
chrVII 822384 822384 CG
chrVII 822386 822386 T
chrVII 822387 822387 G
chrVII 822405 822405 G
chrVII 822420 822420 T
chrVII 822434 822434 A
chrVII 822449 822449 A
chrVII 822456 822456 AT
chrVII 822471 822471 AT
chrVII 822476 822476 A
chrVII 822494 822494 CG
chrVII 822500 822500 C
chrVII 822506 822506 C
chrVII 822508 822508 C
chrVII 822509 822509 A
chrVII 822542 822542 T
chrVII 822635 822635 AT
chrVII 822699 822699 CG
chrVII 822717 822717 AT
chrVII 822759 822759 T
chrVII 822765 822765 T
chrVII 822767 822767 T
chrVII 822779 822779 AT
chrVII 822781 822781 AT
chrVII 822782 822782 AT
chrVII 822783 822783 AT
chrVII 822788 822788 C
chrVII 822789 822789 CT
chrVII 822790 822790 G
chrVII 822796 822796 T
chrVII 822807 822807 A
chrVII 822815 822815 AT
chrVII 822816 822816 AT
chrVII 822875 822875 A
chrVII 822884 822884 CG
chrVII 822888 822888 CG
chrVII 822895 822895 CG
chrVII 822896 822896 AT
chrVII 822897 822897 G
chrVII 822915 822915 G
chrVII 822930 822930 G
chrVII 822934 822934 AC
chrVII 822935 822935 T
chrVII 822936 822936 G
chrVII 822944 822944 T
chrVII 822963 822963 GT
chrVII 822964 822964 C
chrVII 822969 822969 AG
chrVII 822970 822970 ACG
chrVII 822971 822971 CG
chrVII 822972 822972 AGT
chrVII 822973 822973 AGT
chrVII 822974 822974 CGT
chrVII 822980 822980 AT
chrVII 822983 822983 ACGT
chrVII 822984 822984 CG
chrVII 822985 822985 AT
chrVII 822987 822987 A
chrVII 822988 822988 AT
chrVII 822989 822989 AT
chrVII 822991 822991 CGT
chrVII 822992 822992 GT
chrVII 822994 822994 AG
chrVII 822995 822995 T
chrVII 822996 822996 AC
chrVII 822997 822997 G
chrVII 822998 822998 G
chrVII 823000 823000 C
chrVII 823004 823004 C
chrVII 823005 823005 G
chrVII 823006 823006 T
chrVII 823007 823007 A
chrVII 823008 823008 AT
chrVII 823013 823013 AT
chrVII 823014 823014 GT
chrVII 823016 823016 CG
chrVII 823017 823017 AT
chrVII 823019 823019 C
chrVII 823020 823020 A
chrVII 823021 823021 CG
chrVII 823022 823022 AC
chrVII 823023 823023 GT
chrVII 823024 823024 G
chrVII 823025 823025 G
chrVII 823028 823028 GT
chrVII 823029 823029 AC
chrVII 823030 823030 GT
chrVII 823031 823031 AC
chrVII 823032 823032 CGT
chrVII 823034 823034 AC
chrVII 823035 823035 T
chrVII 823036 823036 A
chrVII 823037 823037 CG
chrVII 823038 823038 CGT
chrVII 823039 823039 AT
chrVII 823040 823040 AT
chrVII 823042 823042 G
chrVII 823043 823043 C
chrVII 823044 823044 G
chrVII 823045 823045 GT
chrVII 823046 823046 CGT
chrVII 823047 823047 ACGT
chrVII 823048 823048 CGT
chrVII 823049 823049 CGT
chrVII 823051 823051 GT
chrVII 823052 823052 C
chrVII 823053 823053 G
chrVII 823054 823054 T
chrVII 823055 823055 AT
chrVII 823056 823056 ACGT
chrVII 823057 823057 AT
chrVII 823058 823058 T
chrVII 823059 823059 CGT
chrVII 823060 823060 AT
chrVII 823061 823061 CGT
chrVII 823062 823062 G
chrVII 823063 823063 AT
chrVII 823064 823064 CG
chrVII 823065 823065 AT
chrVII 823066 823066 AT
chrVII 823067 823067 A
chrVII 823068 823068 A
chrVII 823069 823069 ACGT
chrVII 823070 823070 CT
chrVII 823071 823071 ACT
chrVII 823072 823072 C
chrVII 823073 823073 CG
chrVII 823074 823074 C
chrVII 823075 823075 ACGT
chrVII 823076 823076 ACGT
chrVII 823077 823077 ACGT
chrVII 823078 823078 ACT
chrVII 823079 823079 A
chrVII 823081 823081 G
chrVII 823083 823083 T
chrVII 823084 823084 T
chrVII 823085 823085 ACGT
chrVII 823086 823086 AT
chrVII 823087 823087 CGT
chrVII 823088 823088 T
chrVII 823090 823090 ACGT
chrVII 823091 823091 ACG
chrVII 823092 823092 AT
chrVII 823094 823094 G
chrVII 823096 823096 C
chrVII 823097 823097 AGT
chrVII 823098 823098 ACGT
chrVII 823099 823099 ACGT
chrVII 823100 823100 A
chrVII 823102 823102 CG
chrVII 823103 823103 CG
chrVII 823105 823105 T
chrVII 823107 823107 G
chrVII 823108 823108 AT
chrVII 823109 823109 GT
chrVII 823110 823110 ACT
chrVII 823111 823111 CGT
chrVII 823112 823112 AGT
chrVII 823113 823113 C
chrVII 823114 823114 CG
chrVII 823115 823115 T
chrVII 823116 823116 A
chrVII 823117 823117 CG
chrVII 823118 823118 C
chrVII 823119 823119 ACG
chrVII 823120 823120 CG
chrVII 823121 823121 AG
chrVII 823122 823122 T
chrVII 823123 823123 T
chrVII 823124 823124 AT
chrVII 823125 823125 C
chrVII 823126 823126 G
chrVII 823127 823127 A
chrVII 823128 823128 CG
chrVII 823129 823129 T
chrVII 823130 823130 T
chrVII 823131 823131 C
chrVII 823132 823132 AT
chrVII 823133 823133 CT
chrVII 823134 823134 C
chrVII 823135 823135 C
chrVII 823136 823136 T
chrVII 823137 823137 AGT
chrVII 823138 823138 ACT
chrVII 823139 823139 G
chrVII 823141 823141 AT
chrVII 823142 823142 CT
chrVII 823143 823143 A
chrVII 823144 823144 ACT
chrVII 823145 823145 T
chrVII 823146 823146 C
chrVII 823147 823147 AC
chrVII 823148 823148 A
chrVII 823151 823151 ACGT
chrVII 823152 823152 ACGT
chrVII 823153 823153 AT
chrVII 823154 823154 G
chrVII 823155 823155 ACG
chrVII 823156 823156 AGT
chrVII 823157 823157 ACGT
chrVII 823158 823158 AT
chrVII 823159 823159 CG
chrVII 823160 823160 CG
chrVII 823161 823161 CG
chrVII 823162 823162 C
chrVII 823163 823163 CG
chrVII 823164 823164 AGT
chrVII 823165 823165 G
chrVII 823166 823166 C
chrVII 823167 823167 CG
chrVII 823168 823168 T
chrVII 823169 823169 ACG
chrVII 823170 823170 T
chrVII 823171 823171 G
chrVII 823172 823172 CG
chrVII 823174 823174 AT
chrVII 823175 823175 AT
chrVII 823178 823178 AT
chrVII 823179 823179 AT
chrVII 823180 823180 CG
chrVII 823181 823181 AT
chrVII 823183 823183 A
chrVII 823184 823184 AT
chrVII 823187 823187 AT
chrVII 823188 823188 ACG
chrVII 823190 823190 T
chrVII 823191 823191 ACGT
chrVII 823192 823192 ACGT
chrVII 823193 823193 AT
chrVII 823194 823194 C
chrVII 823195 823195 G
chrVII 823196 823196 A
chrVII 823197 823197 T
chrVII 823198 823198 ACGT
chrVII 823201 823201 ACT
chrVII 823202 823202 G
chrVII 823203 823203 A
chrVII 823205 823205 C
chrVII 823206 823206 CT
chrVII 823207 823207 CG
chrVII 823208 823208 T
chrVII 823209 823209 AT
chrVII 823211 823211 CG
chrVII 823212 823212 AT
chrVII 823218 823218 CG
chrVII 823219 823219 G
chrVII 823220 823220 CG
chrVII 823221 823221 C
chrVII 823222 823222 G
chrVII 823224 823224 AT
chrVII 823225 823225 C
chrVII 823228 823228 CG
chrVII 823229 823229 AT
chrVII 823230 823230 CG
chrVII 823231 823231 A
chrVII 823232 823232 T
chrVII 823233 823233 C
chrVII 823234 823234 ACT
chrVII 823235 823235 T
chrVII 823236 823236 CG
chrVII 823237 823237 AT
chrVII 823238 823238 CG
chrVII 823239 823239 AT
chrVII 823241 823241 A
chrVII 823243 823243 C
chrVII 823251 823251 G
chrVII 823253 823253 AT
chrVII 823254 823254 ACG
chrVII 823255 823255 ACGT
chrVII 823256 823256 A
chrVII 823257 823257 CG
chrVII 823259 823259 CG
chrVII 823260 823260 G
chrVII 823261 823261 CG
chrVII 823262 823262 CGT
chrVII 823263 823263 C
chrVII 823264 823264 G
chrVII 823265 823265 CG
chrVII 823266 823266 G
chrVII 823268 823268 GT
chrVII 823269 823269 C
chrVII 823270 823270 AT
chrVII 823271 823271 CG
chrVII 823272 823272 AT
chrVII 823273 823273 ACGT
chrVII 823274 823274 AT
chrVII 823276 823276 C
chrVII 823279 823279 C
chrVII 823282 823282 G
chrVII 823283 823283 AT
chrVII 823284 823284 A
chrVII 823285 823285 CG
chrVII 823290 823290 T
chrVII 823291 823291 A
chrVII 823295 823295 CG
chrVII 823296 823296 C
chrVII 823302 823302 T
chrVII 823307 823307 ACGT
chrVII 823308 823308 ACGT
chrVII 823309 823309 ACGT
chrVII 823310 823310 ACGT
chrVII 823311 823311 ACGT
chrVII 823312 823312 ACGT
chrVII 823313 823313 ACGT
chrVII 823314 823314 AGT
chrVII 823315 823315 CG
chrVII 823471 823471 T
chrVII 823472 823472 T
chrVII 823473 823473 C
chrVII 823474 823474 CT
chrVII 823475 823475 A
chrVII 823476 823476 T
chrVII 823477 823477 T
chrVII 823478 823478 ACT
chrVII 823479 823479 CT
chrVII 823480 823480 ACT
chrVII 823481 823481 A
chrVII 823555 823555 CG
chrVII 823556 823556 AT
chrVII 823557 823557 CG
chrVII 823558 823558 AT
chrVII 823559 823559 A
chrVII 823560 823560 A
chrVII 823561 823561 AT
chrVII 823562 823562 AT
chrVII 823563 823563 ACGT
chrVII 823564 823564 ACGT
chrVII 823565 823565 CGT
chrVII 823566 823566 CG
chrVII 823567 823567 CT
chrVII 823568 823568 G
chrVII 823569 823569 C
chrVII 828710 828710 T
chrVII 828711 828711 A
chrVII 828712 828712 A
chrVII 828713 828713 AT
chrVII 828714 828714 AGT
chrVII 828715 828715 CG
chrVII 828716 828716 T
chrVII 828718 828718 C
chrVII 828720 828720 C
chrVII 828722 828722 A
chrVII 828795 828795 T
chrVII 828796 828796 A
chrVII 828797 828797 AGT
chrVII 828798 828798 AC
chrVII 828799 828799 ACT
chrVII 828800 828800 AT
chrVII 828801 828801 T
chrVII 828802 828802 T
chrVII 828805 828805 CG
chrVII 828806 828806 T
chrVII 828807 828807 AT
chrVII 828809 828809 CG
chrVII 828810 828810 T
chrVII 828811 828811 AT
chrVII 828812 828812 CG
chrVII 828814 828814 CG
chrVII 828815 828815 CG
chrVII 828816 828816 CG
chrVII 828819 828819 G
chrVII 845284 845284 C
chrVII 845293 845293 A
chrVII 845298 845298 A
chrVII 845302 845302 C
chrVII 845303 845303 T
chrVII 845304 845304 G
chrVII 845316 845316 T
chrVII 845319 845319 A
chrVII 845320 845320 CGT
chrVII 845321 845321 A
chrVII 845322 845322 G
chrVII 845324 845324 C
chrVII 845325 845325 T
chrVII 845328 845328 G
chrVII 845331 845331 A
chrVII 845334 845334 C
chrVII 845336 845336 G
chrVII 845339 845339 C
chrVII 845341 845341 T
chrVII 845342 845342 T
chrVII 845346 845346 CG
chrVII 845357 845357 T
chrVII 845361 845361 AT
chrVII 845363 845363 AT
chrVII 845370 845370 A
chrVII 845375 845375 T
chrVII 845390 845390 G
chrVII 845436 845436 G
chrVII 845437 845437 C
chrVII 845446 845446 A
chrVII 845447 845447 C
chrVII 845448 845448 A
chrVII 845459 845459 G
chrVII 845462 845462 GT
chrVII 845466 845466 G
chrVII 845473 845473 T
chrVII 845476 845476 T
chrVII 845479 845479 AC
chrVII 845480 845480 C
chrVII 845481 845481 A
chrVII 845483 845483 A
chrVII 845484 845484 C
chrVII 845487 845487 A
chrVII 845490 845490 T
chrVII 845497 845497 C
chrVII 845507 845507 C
chrVII 845511 845511 AT
chrVII 845521 845521 CG
chrVII 845523 845523 G
chrVII 845524 845524 AT
chrVII 845527 845527 A
chrVII 845528 845528 C
chrVII 845533 845533 AT
chrVII 845536 845536 T
chrVII 845544 845544 T
chrVII 845546 845546 AT
chrVII 845552 845552 A
chrVII 845553 845553 G
chrVII 845559 845559 C
chrVII 845562 845562 A
chrVII 845568 845568 T
chrVII 845570 845570 AG
chrVII 845576 845576 C
chrVII 845580 845580 CG
chrVII 845581 845581 G
chrVII 845582 845582 G
chrVII 845584 845584 A
chrVII 845585 845585 C
chrVII 845595 845595 CG
chrVII 845597 845597 AT
chrVII 845599 845599 CG
chrVII 845600 845600 AT
chrVII 845603 845603 CG
chrVII 845604 845604 GT
chrVII 845605 845605 C
chrVII 845631 845631 C
chrVII 845632 845632 A
chrVII 845638 845638 G
chrVII 845639 845639 AC
chrVII 845640 845640 C
chrVII 845641 845641 G
chrVII 845642 845642 GT
chrVII 845643 845643 ACG
chrVII 845644 845644 T
chrVII 845645 845645 CGT
chrVII 845646 845646 AGT
chrVII 845647 845647 CGT
chrVII 845648 845648 C
chrVII 845720 845720 ACGT
chrVII 845721 845721 ACGT
chrVII 845722 845722 ACGT
chrVII 845723 845723 CG
chrVII 845724 845724 C
chrVII 845725 845725 AT
chrVII 845726 845726 AC
chrVII 845727 845727 CG
chrVII 845728 845728 ACT
chrVII 845729 845729 ACT
chrVII 845730 845730 AT
chrVII 857366 857366 G
chrVII 857367 857367 CG
chrVII 857368 857368 GT
chrVII 857370 857370 T
chrVII 857372 857372 T
chrVII 857373 857373 T
chrVII 857374 857374 A
chrVII 857377 857377 A
chrVII 857428 857428 AT
chrVII 857435 857435 CG
chrVII 857441 857441 AT
chrVII 857444 857444 G
chrVII 857445 857445 G
chrVII 857446 857446 G
chrVII 857447 857447 A
chrVII 857448 857448 T
chrVII 857450 857450 T
chrVII 857453 857453 CG
chrVII 857454 857454 AT
chrVII 857455 857455 CG
chrVII 857493 857493 AT
chrVII 857497 857497 CG
chrVII 857498 857498 CG
chrVII 857502 857502 CGT
chrVII 857503 857503 AT
chrVII 857504 857504 ACT
chrVII 857505 857505 CG
chrVII 857506 857506 ACG
chrVII 857507 857507 AT
chrVII 857508 857508 ACGT
chrVII 857509 857509 A
chrVII 857510 857510 G
chrVII 857511 857511 T
chrVII 875996 875996 A
chrVII 875997 875997 C
chrVII 875998 875998 A
chrVII 876000 876000 T
chrVII 876001 876001 C
chrVII 876012 876012 G
chrVII 876019 876019 A
chrVII 876024 876024 A
chrVII 876033 876033 A
chrVII 876034 876034 A
chrVII 876037 876037 G
chrVII 876038 876038 G
chrVII 876040 876040 G
chrVII 876051 876051 AT
chrVII 876053 876053 C
chrVII 876057 876057 CG
chrVII 876064 876064 G
chrVII 876077 876077 CG
chrVII 876081 876081 A
chrVII 876087 876087 A
chrVII 876088 876088 T
chrVII 876089 876089 G
chrVII 876090 876090 A
chrVII 876091 876091 T
chrVII 876094 876094 A
chrVII 876095 876095 AG
chrVII 876096 876096 CGT
chrVII 876097 876097 CGT
chrVII 876098 876098 AG
chrVII 876100 876100 T
chrVII 876101 876101 AC
chrVII 876102 876102 CT
chrVII 876106 876106 G
chrVII 876107 876107 CG
chrVII 876108 876108 A
chrVII 876109 876109 T
chrVII 876110 876110 A
chrVII 876111 876111 T
chrVII 876112 876112 T
chrVII 876115 876115 T
chrVII 876116 876116 AT
chrVII 876117 876117 A
chrVII 876120 876120 AG
chrVII 876121 876121 T
chrVII 876122 876122 G
chrVII 876125 876125 G
chrVII 876127 876127 C
chrVII 876128 876128 G
chrVII 876129 876129 T
chrVII 876132 876132 CT
chrVII 876133 876133 C
chrVII 876134 876134 G
chrVII 876135 876135 G
chrVII 876136 876136 CG
chrVII 876137 876137 T
chrVII 876138 876138 A
chrVII 876139 876139 C
chrVII 876140 876140 CG
chrVII 876141 876141 T
chrVII 876142 876142 CG
chrVII 876143 876143 GT
chrVII 876144 876144 ACT
chrVII 876145 876145 AT
chrVII 876146 876146 CG
chrVII 876148 876148 A
chrVII 876150 876150 G
chrVII 876151 876151 CG
chrVII 876153 876153 T
chrVII 876154 876154 AC
chrVII 876155 876155 ACGT
chrVII 876156 876156 AC
chrVII 876157 876157 G
chrVII 876159 876159 CG
chrVII 876161 876161 T
chrVII 876162 876162 CT
chrVII 876163 876163 AC
chrVII 876165 876165 AT
chrVII 876166 876166 ACG
chrVII 876167 876167 A
chrVII 876168 876168 CGT
chrVII 876170 876170 A
chrVII 876172 876172 C
chrVII 876174 876174 T
chrVII 876175 876175 G
chrVII 876176 876176 AC
chrVII 876177 876177 CGT
chrVII 876178 876178 AT
chrVII 876179 876179 G
chrVII 876180 876180 CG
chrVII 876182 876182 ACGT
chrVII 876183 876183 AG
chrVII 876184 876184 AGT
chrVII 876185 876185 T
chrVII 876187 876187 AT
chrVII 876189 876189 G
chrVII 876190 876190 AT
chrVII 876193 876193 T
chrVII 876194 876194 A
chrVII 876196 876196 T
chrVII 876197 876197 CG
chrVII 876200 876200 C
chrVII 876201 876201 G
chrVII 876202 876202 ACT
chrVII 876204 876204 C
chrVII 876205 876205 ACT
chrVII 876206 876206 AGT
chrVII 876207 876207 ACG
chrVII 876208 876208 AC
chrVII 876209 876209 C
chrVII 876210 876210 CG
chrVII 876211 876211 C
chrVII 876213 876213 AT
chrVII 876214 876214 AT
chrVII 876215 876215 AT
chrVII 876216 876216 G
chrVII 876217 876217 AT
chrVII 876218 876218 AT
chrVII 876219 876219 AT
chrVII 876221 876221 A
chrVII 876222 876222 G
chrVII 876223 876223 C
chrVII 876224 876224 AGT
chrVII 876225 876225 ACT
chrVII 876226 876226 T
chrVII 876228 876228 CG
chrVII 876229 876229 CG
chrVII 876230 876230 ACT
chrVII 876231 876231 AT
chrVII 876232 876232 C
chrVII 876233 876233 AT
chrVII 876234 876234 G
chrVII 876236 876236 ACGT
chrVII 876237 876237 ACGT
chrVII 876239 876239 AT
chrVII 876240 876240 CG
chrVII 876261 876261 A
chrVII 876274 876274 T
chrVII 876382 876382 C
chrVII 876383 876383 CT
chrVII 876384 876384 C
chrVII 876387 876387 ACG
chrVII 876388 876388 GT
chrVII 876389 876389 AT
chrVII 876391 876391 GT
chrVII 876392 876392 AG
chrVII 876393 876393 T
chrVII 876467 876467 AT
chrVII 876468 876468 ACGT
chrVII 876469 876469 AT
chrVII 876470 876470 CG
chrVII 876472 876472 CG
chrVII 876475 876475 ACGT
chrVII 876476 876476 ACGT
chrVII 876477 876477 ACT
chrVII 876478 876478 CGT
chrVII 876479 876479 CGT
chrVII 876480 876480 ACGT
chrVII 876481 876481 A
chrVII 876482 876482 A
chrVII 876483 876483 C
chrVII 878695 878695 G
chrVII 878696 878696 G
chrVII 878697 878697 C
chrVII 878698 878698 A
chrVII 878701 878701 T
chrVII 878702 878702 A
chrVII 878703 878703 T
chrVII 878704 878704 T
chrVII 878705 878705 AG
chrVII 878706 878706 T
chrVII 878709 878709 T
chrVII 878817 878817 A
chrVII 878821 878821 AT
chrVII 878822 878822 CGT
chrVII 878823 878823 C
chrVII 878828 878828 AT
chrVII 878829 878829 CG
chrVII 878834 878834 A
chrVII 878835 878835 T
chrVII 882808 882808 A
chrVII 882809 882809 A
chrVII 882811 882811 T
chrVII 882872 882872 A
chrVII 882884 882884 A
chrVII 882886 882886 T
chrVII 882925 882925 C
chrVII 882926 882926 CG
chrVII 882943 882943 CG
chrVII 882946 882946 T
chrVII 882949 882949 AT
chrVII 882962 882962 A
chrVII 882977 882977 G
chrVII 882980 882980 A
chrVII 882986 882986 A
chrVII 882998 882998 G
chrVII 883031 883031 G
chrVII 883035 883035 CG
chrVII 883067 883067 T
chrVII 883069 883069 C
chrVII 883097 883097 A
chrVII 883187 883187 AT
chrVII 883199 883199 AT
chrVII 883250 883250 AT
chrVII 883265 883265 G
chrVII 883268 883268 CG
chrVII 883271 883271 CG
chrVII 883276 883276 T
chrVII 883277 883277 G
chrVII 883283 883283 A
chrVII 883376 883376 CG
chrVII 883386 883386 AT
chrVII 883387 883387 AT
chrVII 883391 883391 AT
chrVII 883438 883438 A
chrVII 883439 883439 A
chrVII 883457 883457 G
chrVII 883496 883496 CG
chrVII 883502 883502 CG
chrVII 883531 883531 CG
chrVII 883532 883532 AT
chrVII 883543 883543 T
chrVII 883547 883547 T
chrVII 883548 883548 A
chrVII 883549 883549 G
chrVII 883589 883589 G
chrVII 883595 883595 G
chrVII 883601 883601 C
chrVII 883602 883602 T
chrVII 883603 883603 G
chrVII 883610 883610 A
chrVII 883613 883613 G
chrVII 883664 883664 A
chrVII 883688 883688 G
chrVII 883690 883690 A
chrVII 883745 883745 T
chrVII 883746 883746 T
chrVII 883747 883747 G
chrVII 883754 883754 C
chrVII 883756 883756 A
chrVII 883762 883762 A
chrVII 883763 883763 A
chrVII 883801 883801 T
chrVII 883805 883805 G
chrVII 883807 883807 T
chrVII 883818 883818 T
chrVII 883819 883819 G
chrVII 883822 883822 T
chrVII 883823 883823 G
chrVII 883824 883824 T
chrVII 920580 920580 T
chrVII 920598 920598 T
chrVII 920610 920610 G
chrVII 920631 920631 C
chrVII 920640 920640 C
chrVII 920643 920643 T
chrVII 921149 921149 T
chrVII 921164 921164 T
chrVII 921176 921176 T
chrVII 921197 921197 G
chrVII 921212 921212 T
chrVII 921218 921218 T
chrVII 921221 921221 T
chrVII 921245 921245 T
chrVII 921269 921269 C
chrVII 921271 921271 A
chrVII 921302 921302 T
chrVII 921308 921308 T
chrVII 921317 921317 T
chrVII 921353 921353 T
chrVII 921359 921359 C
chrVII 921389 921389 G
chrVII 921398 921398 T
chrVII 921412 921412 T
chrVII 921494 921494 T
chrVII 921497 921497 T
chrVII 921506 921506 C
chrVII 921539 921539 C
chrVII 921557 921557 G
chrVII 921593 921593 G
chrVII 921596 921596 C
chrVII 921645 921645 A
chrVII 921650 921650 A
chrVII 921662 921662 G
chrVII 921733 921733 G
chrVII 921734 921734 T
chrVII 921770 921770 A
chrVII 921779 921779 T
chrVII 921782 921782 A
chrVII 930941 930941 T
chrVII 930942 930942 CGT
chrVII 930943 930943 G
chrVII 930944 930944 CGT
chrVII 930945 930945 A
chrVII 930946 930946 GT
chrVII 930947 930947 T
chrVII 930948 930948 G
chrVII 930949 930949 G
chrVII 930950 930950 CG
chrVII 930951 930951 CGT
chrVII 930952 930952 CGT
chrVII 931024 931024 CG
chrVII 931025 931025 ACGT
chrVII 931026 931026 ACGT
chrVII 931027 931027 ACGT
chrVII 931028 931028 AT
chrVII 931029 931029 AT
chrVII 931030 931030 ACT
chrVII 931031 931031 ACGT
chrVII 931032 931032 G
chrVII 931033 931033 CG
chrVII 931161 931161 C
chrVII 931166 931166 G
chrVII 931167 931167 A
chrVII 931168 931168 AG
chrVII 931169 931169 A
chrVII 931170 931170 C
chrVII 931179 931179 G
chrVII 931186 931186 T
chrVII 931187 931187 A
chrVII 931193 931193 T
chrVII 931210 931210 G
chrVII 931212 931212 G
chrVII 931214 931214 T
chrVII 931217 931217 C
chrVII 931243 931243 T
chrVII 931246 931246 T
chrVII 931248 931248 C
chrVII 931249 931249 A
chrVII 931255 931255 A
chrVII 931256 931256 C
chrVII 931257 931257 A
chrVII 931261 931261 T
chrVII 931278 931278 AT
chrVII 931297 931297 CG
chrVII 931313 931313 A
chrVII 931319 931319 T
chrVII 931359 931359 AT
chrVII 931368 931368 CG
chrVII 931369 931369 AT
chrVII 931376 931376 CG
chrVII 931378 931378 CG
chrVII 931380 931380 C
chrVII 931381 931381 AT
chrVII 931383 931383 AT
chrVII 931387 931387 C
chrVII 931398 931398 G
chrVII 931403 931403 G
chrVII 931436 931436 CG
chrVII 931437 931437 AT
chrVII 931461 931461 AT
chrVII 931462 931462 AT
chrVII 931479 931479 CG
chrVII 931490 931490 G
chrVII 931491 931491 ACG
chrVII 931509 931509 AT
chrVII 931515 931515 AT
chrVII 931521 931521 CG
chrVII 931541 931541 ACGT
chrVII 931542 931542 ACGT
chrVII 931543 931543 ACGT
chrVII 931544 931544 AG
chrVII 931545 931545 ACGT
chrVII 931546 931546 ACGT
chrVII 931547 931547 ACGT
chrVII 931549 931549 A
chrVII 931679 931679 G
chrVII 931680 931680 GT
chrVII 931681 931681 CGT
chrVII 931682 931682 ACG
chrVII 931683 931683 ACG
chrVII 931684 931684 ACT
chrVII 931685 931685 ACG
chrVII 931686 931686 ACG
chrVII 931687 931687 ACT
chrVII 931692 931692 A
chrVII 931698 931698 G
chrVII 931699 931699 G
chrVII 931703 931703 T
chrVII 931704 931704 A
chrVII 931709 931709 C
chrVII 931710 931710 T
chrVII 931711 931711 AT
chrVII 931712 931712 C
chrVII 931715 931715 G
chrVII 931718 931718 C
chrVII 931720 931720 A
chrVII 931721 931721 AC
chrVII 931722 931722 T
chrVII 931723 931723 CG
chrVII 931724 931724 A
chrVII 931725 931725 G
chrVII 931726 931726 AC
chrVII 931728 931728 C
chrVII 931729 931729 G
chrVII 931730 931730 C
chrVII 931731 931731 G
chrVII 931732 931732 CG
chrVII 931733 931733 G
chrVII 931734 931734 C
chrVII 931735 931735 CG
chrVII 931737 931737 C
chrVII 931738 931738 T
chrVII 931739 931739 ACG
chrVII 931740 931740 CT
chrVII 931741 931741 A
chrVII 931743 931743 C
chrVII 931751 931751 G
chrVII 931753 931753 T
chrVII 931755 931755 T
chrVII 931756 931756 G
chrVII 931757 931757 T
chrVII 931758 931758 CG
chrVII 931759 931759 AT
chrVII 931760 931760 GT
chrVII 931761 931761 C
chrVII 931762 931762 T
chrVII 931763 931763 A
chrVII 931765 931765 T
chrVII 931766 931766 G
chrVII 931769 931769 G
chrVII 931770 931770 A
chrVII 931772 931772 CG
chrVII 931773 931773 G
chrVII 931774 931774 G
chrVII 931775 931775 C
chrVII 931776 931776 G
chrVII 931782 931782 A
chrVII 931785 931785 A
chrVII 931786 931786 A
chrVII 931788 931788 A
chrVII 931796 931796 ACGT
chrVII 931799 931799 CG
chrVII 931800 931800 G
chrVII 931801 931801 A
chrVII 931802 931802 CGT
chrVII 931803 931803 A
chrVII 931804 931804 A
chrVII 931806 931806 CT
chrVII 931807 931807 A
chrVII 931810 931810 A
chrVII 931811 931811 AT
chrVII 931813 931813 AT
chrVII 931814 931814 CG
chrVII 931815 931815 A
chrVII 931816 931816 AT
chrVII 931819 931819 AC
chrVII 931820 931820 A
chrVII 931822 931822 G
chrVII 931823 931823 C
chrVII 931825 931825 G
chrVII 931826 931826 AT
chrVII 931828 931828 G
chrVII 931829 931829 GT
chrVII 931830 931830 CG
chrVII 931831 931831 CG
chrVII 931832 931832 G
chrVII 931833 931833 CG
chrVII 931834 931834 CG
chrVII 931835 931835 G
chrVII 931836 931836 AT
chrVII 931837 931837 ACT
chrVII 931838 931838 GT
chrVII 931839 931839 AG
chrVII 931840 931840 CG
chrVII 931841 931841 T
chrVII 931842 931842 AC
chrVII 931843 931843 CT
chrVII 931847 931847 G
chrVII 931848 931848 G
chrVII 931849 931849 A
chrVII 931850 931850 GT
chrVII 931851 931851 A
chrVII 931852 931852 GT
chrVII 931853 931853 T
chrVII 931855 931855 C
chrVII 931856 931856 AGT
chrVII 931857 931857 ACGT
chrVII 931858 931858 AT
chrVII 931861 931861 ACG
chrVII 931862 931862 ACGT
chrVII 931863 931863 G
chrVII 931864 931864 AT
chrVII 931865 931865 A
chrVII 931866 931866 CG
chrVII 931868 931868 C
chrVII 931869 931869 G
chrVII 931870 931870 T
chrVII 931871 931871 T
chrVII 931872 931872 AT
chrVII 931873 931873 ACT
chrVII 931874 931874 C
chrVII 931875 931875 CGT
chrVII 931876 931876 G
chrVII 931877 931877 CG
chrVII 931878 931878 T
chrVII 931879 931879 A
chrVII 931880 931880 C
chrVII 931881 931881 CG
chrVII 931882 931882 ACT
chrVII 931883 931883 ACG
chrVII 931884 931884 GT
chrVII 931885 931885 ACT
chrVII 931886 931886 AT
chrVII 931887 931887 CG
chrVII 931889 931889 A
chrVII 931891 931891 G
chrVII 931892 931892 CG
chrVII 931894 931894 T
chrVII 931895 931895 AC
chrVII 931896 931896 ACGT
chrVII 931897 931897 AC
chrVII 931898 931898 G
chrVII 931900 931900 CG
chrVII 931902 931902 T
chrVII 931903 931903 CGT
chrVII 931904 931904 AC
chrVII 931906 931906 AT
chrVII 931907 931907 ACG
chrVII 931908 931908 AT
chrVII 931909 931909 CGT
chrVII 931910 931910 A
chrVII 931911 931911 A
chrVII 931913 931913 C
chrVII 931915 931915 T
chrVII 931916 931916 GT
chrVII 931917 931917 AC
chrVII 931918 931918 CGT
chrVII 931919 931919 ACGT
chrVII 931920 931920 G
chrVII 931921 931921 CG
chrVII 931922 931922 G
chrVII 931923 931923 AGT
chrVII 931924 931924 AG
chrVII 931925 931925 AGT
chrVII 931926 931926 T
chrVII 931927 931927 T
chrVII 931928 931928 AT
chrVII 931929 931929 A
chrVII 931930 931930 G
chrVII 931931 931931 AT
chrVII 931932 931932 C
chrVII 931933 931933 CT
chrVII 931934 931934 AT
chrVII 931935 931935 AC
chrVII 931936 931936 A
chrVII 931937 931937 AT
chrVII 931938 931938 ACG
chrVII 931939 931939 T
chrVII 931940 931940 A
chrVII 931941 931941 C
chrVII 931942 931942 G
chrVII 931943 931943 ACT
chrVII 931945 931945 AC
chrVII 931946 931946 ACGT
chrVII 931947 931947 AGT
chrVII 931948 931948 ACG
chrVII 931949 931949 AC
chrVII 931950 931950 C
chrVII 931951 931951 CG
chrVII 931952 931952 C
chrVII 931954 931954 AT
chrVII 931955 931955 AT
chrVII 931956 931956 AGT
chrVII 931957 931957 G
chrVII 931958 931958 AT
chrVII 931959 931959 AT
chrVII 931960 931960 AGT
chrVII 931962 931962 ACGT
chrVII 931963 931963 AG
chrVII 931964 931964 CT
chrVII 931965 931965 AGT
chrVII 931966 931966 AC
chrVII 931969 931969 CG
chrVII 931970 931970 CG
chrVII 931971 931971 ACT
chrVII 931972 931972 AGT
chrVII 931973 931973 C
chrVII 931974 931974 AT
chrVII 931975 931975 G
chrVII 931977 931977 AT
chrVII 931978 931978 CG
chrVII 931980 931980 AC
chrVII 931981 931981 AT
chrVII 931986 931986 AT
chrVII 931987 931987 T
chrVII 931988 931988 T
chrVII 931989 931989 G
chrVII 931990 931990 G
chrVII 931994 931994 G
chrVII 931996 931996 CG
chrVII 931997 931997 CG
chrVII 931998 931998 AGT
chrVII 931999 931999 AT
chrVII 932000 932000 AT
chrVII 932002 932002 AT
chrVII 932003 932003 AT
chrVII 932005 932005 CG
chrVII 932006 932006 CG
chrVII 932007 932007 CG
chrVII 932008 932008 CG
chrVII 932010 932010 AT
chrVII 932020 932020 ACGT
chrVII 932021 932021 AT
chrVII 932022 932022 CG
chrVII 957458 957458 A
chrVII 957467 957467 A
chrVII 957476 957476 G
chrVII 957491 957491 A
chrVII 957513 957513 G
chrVII 957514 957514 T
chrVII 957515 957515 G
chrVII 957523 957523 T
chrVII 957524 957524 A
chrVII 1000919 1000919 C
chrVII 1000923 1000923 A
chrVII 1000925 1000925 T
chrVII 1001031 1001031 T
chrVII 1001043 1001043 C
chrVII 1001046 1001046 C
chrVII 1001081 1001081 A
chrVII 1001082 1001082 A
chrVII 1001113 1001113 A
chrVII 1001209 1001209 T
chrVII 1001211 1001211 G
chrVII 1001220 1001220 T
chrVII 1001226 1001226 C
chrVII 1001235 1001235 G
chrVII 1001268 1001268 C
chrVII 1001320 1001320 C
chrVII 1001322 1001322 A
chrVII 1001325 1001325 T
chrVII 1001436 1001436 C
chrVII 1001475 1001475 C
chrVII 1001476 1001476 A
chrVII 1001589 1001589 C
chrVII 1001650 1001650 G
chrVII 1001721 1001721 C
chrVII 1001725 1001725 G
chrVII 1001727 1001727 A
chrVII 1001758 1001758 G
chrVII 1001763 1001763 A
chrVII 1001770 1001770 A
chrVII 1001874 1001874 C
chrVII 1001911 1001911 G
chrVII 1001912 1001912 C
chrVII 1001913 1001913 T
chrVII 1001928 1001928 C
chrVII 1001946 1001946 T
chrVII 1001967 1001967 T
chrVII 1002025 1002025 A
chrVII 1002026 1002026 A
chrVII 1002027 1002027 C
chrVII 1002090 1002090 T
chrVII 1002153 1002153 G
chrVII 1002186 1002186 G
chrVII 1002195 1002195 G
chrVII 1004205 1004205 AG
chrVII 1004206 1004206 AG
chrVII 1004207 1004207 GT
chrVII 1004208 1004208 GT
chrVII 1004209 1004209 GT
chrVII 1004210 1004210 AT
chrVII 1004211 1004211 AT
chrVII 1004212 1004212 AT
chrVII 1004213 1004213 A
chrVII 1004214 1004214 A
chrVII 1004215 1004215 A
chrVII 1004264 1004264 C
chrVII 1004278 1004278 G
chrVII 1004288 1004288 AT
chrVII 1004289 1004289 A
chrVII 1004290 1004290 A
chrVII 1004292 1004292 T
chrVII 1004293 1004293 T
chrVII 1005388 1005388 C
chrVII 1005400 1005400 T
chrVII 1005421 1005421 G
chrVII 1005430 1005430 C
chrVII 1005448 1005448 G
chrVII 1043759 1043759 A
chrVII 1043760 1043760 T
chrVII 1043761 1043761 A
chrVII 1043765 1043765 A
chrVII 1043766 1043766 T
chrVII 1043767 1043767 G
chrVII 1043801 1043801 T
chrVII 1067477 1067477 G
chrVII 1067480 1067480 T
chrVII 1067492 1067492 T
chrVII 1067493 1067493 C
chrVII 1067531 1067531 G
chrVII 1067538 1067538 G
chrVII 1067539 1067539 A
chrVII 1067543 1067543 G
chrVII 1067558 1067558 T
chrVII 1067564 1067564 C
chrVII 1067573 1067573 C
chrVII 1067601 1067601 T
chrVII 1067666 1067666 T
chrVII 1067672 1067672 A
chrVII 1067684 1067684 T
chrVII 1067867 1067867 C
chrVII 1067869 1067869 A
chrVII 1067870 1067870 C
chrVII 1067894 1067894 T
chrVII 1067897 1067897 A
chrVII 1067918 1067918 G
chrVII 1067954 1067954 A
chrVII 1067972 1067972 A
chrVII 1067975 1067975 T
chrVII 1068059 1068059 C
chrVII 1068068 1068068 G
chrVII 1068089 1068089 G
chrVII 1068116 1068116 CT
chrVII 1068122 1068122 T
chrVII 1068149 1068149 A
chrVII 1068156 1068156 C
chrVII 1068179 1068179 T
chrVII 1068182 1068182 T
chrVII 1068212 1068212 C
chrVII 1068326 1068326 C
chrVII 1068338 1068338 G
chrVII 1068344 1068344 C
chrVII 1068416 1068416 G
chrVII 1068422 1068422 C
chrVII 1068425 1068425 G
chrVII 1068434 1068434 G
chrVII 1068449 1068449 G
chrVII 1068473 1068473 A
chrVII 1068476 1068476 C
chrVII 1068497 1068497 C
chrVII 1068518 1068518 G
chrVII 1068519 1068519 A
chrVII 1068521 1068521 A
chrVII 1068524 1068524 C
chrVII 1068525 1068525 C
chrVII 1068569 1068569 CG
chrVII 1068599 1068599 T
chrVII 1068602 1068602 CG
chrVII 1068608 1068608 CG
chrVII 1068611 1068611 T
chrVII 1068614 1068614 T
chrVII 1068641 1068641 CG
chrVII 1068653 1068653 G
chrVII 1068656 1068656 A
chrVII 1068659 1068659 G
chrVII 1068668 1068668 T
chrVII 1068728 1068728 C
chrVII 1068731 1068731 G
chrVII 1068740 1068740 G
chrVII 1068743 1068743 G
chrVII 1068806 1068806 A
chrVII 1068812 1068812 C
chrVII 1068832 1068832 T
chrVII 1068848 1068848 A
chrVII 1068856 1068856 A
chrVII 1068869 1068869 A
chrVII 1068895 1068895 T
chrVII 1068899 1068899 G
chrVII 1068908 1068908 A
chrVII 1068934 1068934 T
chrVII 1068935 1068935 T
chrVII 1068956 1068956 G
chrVII 1068965 1068965 AT
chrVII 1068992 1068992 T
chrVII 1076121 1076121 T
chrVII 1076122 1076122 G
chrVII 1076123 1076123 G
chrVII 1076127 1076127 C
chrVII 1076128 1076128 C
chrVII 1076183 1076183 A
chrVII 1076185 1076185 C
chrVII 1076189 1076189 T
chrVII 1076190 1076190 A
chrVII 1076193 1076193 T
chrVII 1076208 1076208 T
chrVII 1076269 1076269 T
chrVII 1076293 1076293 G
chrVII 1076363 1076363 C
chrVII 1076432 1076432 G
chrVII 1076456 1076456 T
chrVII 1076528 1076528 C
chrVII 1076533 1076533 T
chrVII 1076591 1076591 A
chrVII 1076612 1076612 C
chrVII 1076613 1076613 A
chrVII 1076622 1076622 G
chrVII 1076631 1076631 C
chrVII 1076652 1076652 G
chrVII 1076653 1076653 T
chrVII 1076655 1076655 T
chrVII 1076667 1076667 AT
chrVII 1076670 1076670 CG
chrVII 1076679 1076679 CG
chrVII 1076688 1076688 T
chrVII 1076692 1076692 G
chrVII 1076820 1076820 T
chrVII 1076847 1076847 C
chrVII 1076856 1076856 C
chrVII 1076946 1076946 T
chrVII 1076976 1076976 A
chrVII 1076979 1076979 T
chrVII 1076985 1076985 A
chrVII 1076988 1076988 A
chrVII 1077018 1077018 AT
chrVII 1077062 1077062 CG
chrVII 1077063 1077063 CG
chrVII 1077066 1077066 CG
chrVII 1077068 1077068 AT
chrVII 1077069 1077069 AT
chrVII 1077072 1077072 CG
chrVII 1077511 1077511 C
chrVII 1077997 1077997 T
chrVII 1078014 1078014 T
chrVII 1078212 1078212 G
chrVII 1078365 1078365 A
chrVII 1078399 1078399 G
chrVII 1078454 1078454 A
chrVII 1078515 1078515 T
chrVII 1078573 1078573 A
chrVII 1078645 1078645 G
chrVII 1078750 1078750 C
chrVII 1078753 1078753 A
chrVII 1078838 1078838 G
chrVII 1078862 1078862 T
chrVII 1079005 1079005 C
chrVII 1079007 1079007 A
chrVII 1079009 1079009 A
chrVII 1079025 1079025 G
chrVII 1079055 1079055 A
chrVII 1079068 1079068 G
chrVII 1079076 1079076 T
chrVII 1079104 1079104 A
chrVII 1079115 1079115 C
chrVII 1079143 1079143 C
chrVII 1079160 1079160 A
chrVII 1079170 1079170 G
chrVII 1079183 1079183 C
chrVII 1079189 1079189 G
chrVII 1079218 1079218 T
chrVII 1079233 1079233 T
chrVII 1079290 1079290 A
chrVII 1079303 1079303 G
chrVII 1079344 1079344 G
chrVII 1079375 1079375 C
chrVII 1079466 1079466 G
chrVII 1079489 1079489 C
chrVII 1079490 1079490 T
chrVII 1079509 1079509 G
chrVII 1079541 1079541 A
chrVII 1079556 1079556 G
chrVII 1079596 1079596 T
chrVII 1079615 1079615 G
chrVII 1079617 1079617 T
chrVII 1079643 1079643 G
chrVII 1079656 1079656 G
chrVII 1079657 1079657 A
chrVII 1079689 1079689 G
chrVII 1079758 1079758 G
chrVII 1079825 1079825 G
chrVII 1079852 1079852 A
chrVII 1079866 1079866 G
chrVII 1079875 1079875 T
chrVII 1079904 1079904 G
chrVII 1080008 1080008 T
chrVII 1080009 1080009 G
chrVII 1080010 1080010 C
chrVII 1080012 1080012 A
chrVII 1080013 1080013 T
chrVII 1080017 1080017 G
chrVII 1080123 1080123 A
chrVII 1080224 1080224 A
chrVII 1080230 1080230 T
chrVII 1080231 1080231 G
chrVII 1080232 1080232 C
chrVII 1080265 1080265 C
chrVII 1080270 1080270 G
chrVII 1080271 1080271 G
chrVII 1080273 1080273 AT
chrVII 1080277 1080277 T
chrVII 1080279 1080279 C
chrVII 1080289 1080289 CG
chrVII 1080295 1080295 T
chrVII 1080304 1080304 T
chrVII 1080315 1080315 AT
chrVII 1080326 1080326 T
chrVII 1080329 1080329 CG
chrVII 1080332 1080332 C
chrVII 1080338 1080338 CG
chrVII 1080341 1080341 AT
chrVII 1080344 1080344 AT
chrVII 1080353 1080353 CG
chrVII 1080354 1080354 CG
chrVII 1080355 1080355 G
chrVII 1080356 1080356 A
chrVII 1080357 1080357 T
chrVII 1080362 1080362 T
chrVII 1080375 1080375 A
chrVII 1080378 1080378 T
chrVII 1080382 1080382 C
chrVII 1080383 1080383 CG
chrVII 1080398 1080398 T
chrVII 1080401 1080401 AT
chrVII 1080402 1080402 C
chrVII 1080407 1080407 CG
chrVII 1080413 1080413 AT
chrVII 1080419 1080419 T
chrVII 1080425 1080425 A
chrVII 1080428 1080428 C
chrVII 1080443 1080443 T
chrVII 1080446 1080446 AT
chrVII 1080449 1080449 AT
chrVII 1080459 1080459 AT
chrVII 1080460 1080460 AT
chrVII 1080461 1080461 CG
chrVII 1080469 1080469 T
chrVII 1080470 1080470 T
chrVII 1080473 1080473 ACGT
chrVII 1080476 1080476 C
chrVII 1080482 1080482 G
chrVII 1080488 1080488 T
chrVII 1080494 1080494 G
chrVII 1080495 1080495 A
chrVII 1080497 1080497 C
chrVII 1080501 1080501 G
chrVII 1080503 1080503 T
chrVII 1080506 1080506 A
chrVII 1080509 1080509 G
chrVII 1080512 1080512 T
chrVII 1080524 1080524 T
chrVII 1080530 1080530 T
chrVII 1080539 1080539 T
chrVII 1080548 1080548 CG
chrVII 1080555 1080555 ACGT
chrVII 1080557 1080557 AT
chrVII 1080569 1080569 CG
chrVII 1080576 1080576 G
chrVII 1080578 1080578 T
chrVII 1080581 1080581 AT
chrVII 1080584 1080584 T
chrVII 1080590 1080590 CG
chrVII 1080604 1080604 CG
chrVII 1080611 1080611 G
chrVII 1080613 1080613 G
chrVII 1080614 1080614 A
chrVII 1080620 1080620 AT
chrVII 1080623 1080623 T
chrVII 1080626 1080626 T
chrVII 1080628 1080628 A
chrVII 1080629 1080629 G
chrVII 1080638 1080638 T
chrVII 1080639 1080639 CG
chrVII 1080640 1080640 T
chrVII 1080641 1080641 A
chrVII 1080643 1080643 T
chrVII 1080660 1080660 AT
chrVII 1080663 1080663 G
chrVII 1080664 1080664 G
chrVII 1080665 1080665 AT
chrVII 1080669 1080669 CG
chrVII 1080672 1080672 CG
chrVII 1080673 1080673 AT
chrVII 1080674 1080674 CG
chrVII 1080676 1080676 T
chrVII 1080680 1080680 AT
chrVII 1080681 1080681 AT
chrVII 1080683 1080683 AT
chrVII 1080684 1080684 AT
chrVII 1080685 1080685 AT
chrVII 1080688 1080688 AT
chrVII 1080696 1080696 AT
chrVII 1080700 1080700 CG
chrVII 1080702 1080702 AT
chrVII 1080703 1080703 AT
chrVII 1080708 1080708 A
chrVII 1080717 1080717 G
chrVII 1080721 1080721 A
chrVII 1080728 1080728 CT
chrVII 1080729 1080729 CT
chrVII 1080730 1080730 T
chrVII 1080758 1080758 G
chrVII 1080912 1080912 AT
chrVII 1080919 1080919 G
chrVII 1080920 1080920 T
chrVII 1080930 1080930 A
chrVII 1080931 1080931 C
chrVII 1081034 1081034 T
chrVII 1081035 1081035 T
chrVII 1081036 1081036 A
chrVII 1081037 1081037 A
chrVII 1081038 1081038 A
chrVII 1081039 1081039 T
chrVII 1081057 1081057 C
chrVII 1081058 1081058 AC
chrVII 1081059 1081059 T
chrVII 1081165 1081165 A
chrVII 1081166 1081166 A
chrVII 1081180 1081180 G
chrVII 1081194 1081194 T
chrVII 1081221 1081221 C
chrVII 1081252 1081252 G
chrVII 1081257 1081257 T
chrVII 1081262 1081262 A
chrVII 1081320 1081320 AT
chrVII 1081363 1081363 AT
chrVII 1081364 1081364 A
chrVII 1081365 1081365 C
chrVII 1081366 1081366 A
chrVII 1081367 1081367 A
chrVII 1081368 1081368 C
chrVII 1081369 1081369 C
chrVII 1081370 1081370 A
chrVII 1081397 1081397 CG
chrVII 1081404 1081404 AT
chrVII 1081407 1081407 A
chrVII 1081430 1081430 A
chrVII 1081448 1081448 AT
chrVII 1081450 1081450 A
chrVII 1081456 1081456 T
chrVII 1081457 1081457 C
chrVII 1081460 1081460 G
chrVII 1081465 1081465 C
chrVII 1081493 1081493 CG
chrVII 1081499 1081499 G
chrVII 1081500 1081500 G
chrVII 1081506 1081506 CGT
chrVII 1081530 1081530 A
chrVII 1081584 1081584 CG
chrVII 1081588 1081588 AT
chrVII 1081594 1081594 AT
chrVII 1081595 1081595 CG
chrVII 1081597 1081597 A
chrVII 1081603 1081603 T
chrVII 1081607 1081607 G
chrVII 1081611 1081611 C
chrVII 1081629 1081629 G
chrVII 1081655 1081655 CG
chrVII 1081658 1081658 AT
chrVII 1081664 1081664 A
chrVII 1081677 1081677 CG
chrVII 1081683 1081683 AT
chrVII 1081688 1081688 G
chrVII 1081695 1081695 A
chrVII 1081705 1081705 T
chrVII 1081731 1081731 AC
chrVII 1081734 1081734 CG
chrVII 1081735 1081735 T
chrVII 1081750 1081750 CG
chrVII 1081752 1081752 A
chrVII 1081753 1081753 G
chrVII 1081759 1081759 CG
chrVII 1081776 1081776 A
chrVII 1081782 1081782 CG
chrVII 1081791 1081791 AT
chrVII 1081792 1081792 CG
chrVII 1081815 1081815 CG
chrVII 1081821 1081821 G
chrVII 1081842 1081842 CG
chrVII 1081845 1081845 AT
chrVII 1081846 1081846 AT
chrVII 1081848 1081848 CG
chrVII 1081851 1081851 CG
chrVII 1081872 1081872 C
chrVII 1081887 1081887 A
chrVII 1081899 1081899 CG
chrVII 1081902 1081902 AT
chrVII 1081903 1081903 AT
chrVII 1081909 1081909 CG
chrVII 1081999 1081999 T
chrVII 1082023 1082023 A
chrVII 1082040 1082040 A
chrVII 1082042 1082042 A
chrVII 1082045 1082045 AT
chrVII 1082049 1082049 A
chrVII 1082073 1082073 AT
chrVII 1082088 1082088 G
chrVII 1082094 1082094 T
chrVII 1082118 1082118 AT
chrVII 1082123 1082123 AT
chrVII 1082125 1082125 A
chrVII 1082133 1082133 AT
chrVII 1082155 1082155 CG
chrVII 1082167 1082167 CG
chrVII 1082184 1082184 A
chrVII 1082189 1082189 A
chrVII 1082190 1082190 A
chrVII 1082193 1082193 A
chrVII 1082217 1082217 T
chrVII 1082222 1082222 A
chrVII 1082225 1082225 AT
chrVII 1082226 1082226 AT
chrVII 1082235 1082235 T
chrVII 1082241 1082241 AT
chrVII 1082244 1082244 AT
chrVII 1082268 1082268 CG
chrVII 1082273 1082273 T
chrVII 1082282 1082282 CG
chrVII 1082290 1082290 AT
chrVII 1082295 1082295 G
chrVII 1082303 1082303 T
chrVII 1082305 1082305 C
chrVII 1082306 1082306 C
chrVII 1082307 1082307 A
chrVII 1082308 1082308 A
chrVII 1082317 1082317 A
chrVII 1082318 1082318 AT
chrVII 1082319 1082319 GT
chrVII 1082331 1082331 T
chrVII 1082337 1082337 A
chrVII 1082352 1082352 C
chrVII 1082353 1082353 AT
chrVII 1082358 1082358 AT
chrVII 1082360 1082360 T
chrVII 1082369 1082369 T
chrVII 1082379 1082379 AT
chrVII 1082380 1082380 A
chrVII 1082390 1082390 C
chrVII 1082392 1082392 CG
chrVII 1082393 1082393 CG
chrVII 1082396 1082396 CG
chrVII 1082402 1082402 C
chrVII 1082403 1082403 A
chrVII 1082419 1082419 AT
chrVII 1082439 1082439 G
chrVII 1082442 1082442 CG
chrVII 1082452 1082452 G
chrVII 1082456 1082456 CG
chrVII 1082508 1082508 T
chrVII 1082514 1082514 T
chrVII 1082519 1082519 G
chrVII 1082522 1082522 C
chrVII 1082523 1082523 A
chrVII 1082530 1082530 C
chrVII 1082538 1082538 CG
chrVII 1082544 1082544 T
chrVII 1082549 1082549 T
chrVII 1082568 1082568 CG
chrVII 1082580 1082580 C
chrVII 1082581 1082581 G
chrVII 1082587 1082587 CG
chrVII 1082592 1082592 AT
chrVII 1082622 1082622 CG
chrVII 1082651 1082651 A
chrVII 1082656 1082656 AT
chrVII 1082664 1082664 AT
chrVII 1082681 1082681 AT
chrVII 1082682 1082682 A
chrVII 1082688 1082688 CG
chrVII 1082700 1082700 T
chrVII 1082708 1082708 C
chrVII 1082712 1082712 G
chrVII 1082714 1082714 C
chrVII 1082721 1082721 T
chrVII 1082738 1082738 AT
chrVII 1082769 1082769 CG
chrVII 1082771 1082771 CG
chrVII 1082775 1082775 CG
chrVII 1082785 1082785 AT
chrVII 1082800 1082800 G
chrVII 1082801 1082801 G
chrVII 1082803 1082803 T
chrVII 1082804 1082804 AGT
chrVII 1082805 1082805 G
chrVII 1082806 1082806 A
chrVII 1082819 1082819 C
chrVII 1082823 1082823 A
chrVII 1082858 1082858 AT
chrVII 1082872 1082872 AT
chrVII 1082879 1082879 AT
chrVII 1082883 1082883 CG
chrVII 1082897 1082897 AT
chrVII 1082905 1082905 CG
chrVII 1082906 1082906 A
chrVII 1082907 1082907 G
chrVII 1082922 1082922 AT
chrVII 1082923 1082923 G
chrVII 1082939 1082939 G
chrVII 1082953 1082953 C
chrVII 1082954 1082954 A
chrVII 1083004 1083004 C
chrVII 1083006 1083006 C
chrVII 1083007 1083007 G
chrVII 1083020 1083020 G
chrVII 1083057 1083057 CG
chrVII 1083058 1083058 AT
chrVII 1083060 1083060 CG
chrVII 1083061 1083061 CG
chrVII 1083062 1083062 CG
chrVII 1083121 1083121 A
chrVII 1083136 1083136 G
chrVII 1083143 1083143 A
chrVII 1083148 1083148 C
chrVII 1083172 1083172 G
chrVII 1083181 1083181 AT
chrVII 1083185 1083185 G
chrVII 1083226 1083226 AT
chrVII 1083229 1083229 CG
chrVII 1083231 1083231 CG
chrVII 1083232 1083232 AT
chrVII 1083284 1083284 C
chrVII 1083299 1083299 A
chrVII 1083303 1083303 C
chrVII 1083310 1083310 T
chrVII 1083311 1083311 CT
chrVII 1083312 1083312 G
chrVII 1083316 1083316 CT
chrVII 1083332 1083332 A
chrVII 1083335 1083335 C
chrVII 1083340 1083340 T
chrVII 1083350 1083350 A
chrVII 1083363 1083363 G
chrVII 1083364 1083364 CG
chrVII 1083379 1083379 CG
chrVII 1083401 1083401 CG
chrVII 1083404 1083404 CG
chrVII 1083423 1083423 AT
chrVII 1083425 1083425 A
chrVII 1083426 1083426 A
chrVII 1083430 1083430 A
chrVII 1083431 1083431 CG
chrVII 1083434 1083434 CG
chrVII 1083440 1083440 CG
chrVII 1083448 1083448 A
chrVII 1083467 1083467 C
chrVII 1083474 1083474 G
chrVII 1083477 1083477 C
chrVII 1083492 1083492 G
chrVII 1083497 1083497 A
chrVII 1083498 1083498 C
chrVII 1083505 1083505 CG
chrVII 1083509 1083509 C
chrVII 1083515 1083515 G
chrVII 1083519 1083519 A
chrVII 1083520 1083520 CG
chrVII 1083521 1083521 CG
chrVII 1083523 1083523 T
chrVII 1083540 1083540 AT
chrVII 1083543 1083543 AT
chrVII 1083560 1083560 CG
chrVII 1083561 1083561 A
chrVII 1083568 1083568 CG
chrVII 1083569 1083569 T
chrVII 1083573 1083573 G
chrVII 1083574 1083574 A
chrVII 1083581 1083581 G
chrVII 1083582 1083582 GT
chrVII 1083583 1083583 AT
chrVII 1083584 1083584 G
chrVII 1083596 1083596 T
chrVII 1083601 1083601 C
chrVII 1083611 1083611 C
chrVII 1083624 1083624 AT
chrVII 1083631 1083631 T
chrVII 1083634 1083634 A
chrVII 1083635 1083635 A
chrVII 1083636 1083636 A
chrVII 1083638 1083638 A
chrVII 1083640 1083640 A
chrVII 1083646 1083646 T
chrVII 1083648 1083648 AT
chrVII 1083650 1083650 CG
chrVII 1083651 1083651 CG
chrVII 1083654 1083654 AT
chrVII 1083655 1083655 ACGT
chrVII 1083658 1083658 C
chrVII 1083662 1083662 CG
chrVII 1083663 1083663 CG
chrVII 1083664 1083664 AT
chrVII 1083666 1083666 G
chrVII 1083687 1083687 AT
chrVII 1083693 1083693 AT
chrVII 1083694 1083694 CG
chrVII 1083697 1083697 CG
chrVII 1083698 1083698 C
chrVII 1083705 1083705 CT
chrVII 1083706 1083706 G
chrVII 1083709 1083709 T
chrVII 1083711 1083711 C
chrVII 1083715 1083715 A
chrVII 1083716 1083716 G
chrVII 1083717 1083717 A
chrVII 1083725 1083725 T
chrVII 1083726 1083726 G
chrVII 1083728 1083728 T
chrVII 1083732 1083732 T
chrVII 1083734 1083734 G
chrVII 1083735 1083735 A
chrVII 1083742 1083742 A
chrVII 1083754 1083754 AT
chrVII 1083757 1083757 C
chrVII 1083758 1083758 C
chrVII 1083760 1083760 A
chrVII 1083761 1083761 A
chrVII 1083762 1083762 A
chrVII 1083765 1083765 AT
chrVII 1083769 1083769 CG
chrVII 1083781 1083781 A
chrVII 1083783 1083783 A
chrVII 1083784 1083784 T
chrVII 1083785 1083785 CG
chrVII 1083788 1083788 T
chrVII 1083792 1083792 G
chrVII 1083793 1083793 G
chrVII 1083796 1083796 C
chrVII 1083799 1083799 T
chrVII 1083800 1083800 A
chrVII 1083801 1083801 AT
chrVII 1083802 1083802 AC
chrVII 1083803 1083803 T
chrVII 1083805 1083805 A
chrVII 1083807 1083807 GT
chrVII 1083808 1083808 A
chrVII 1083812 1083812 A
chrVII 1083817 1083817 G
chrVII 1083820 1083820 AT
chrVII 1083821 1083821 CG
chrVII 1083824 1083824 A
chrVII 1083825 1083825 CG
chrVII 1083833 1083833 A
chrVII 1083840 1083840 CG
chrVII 1083841 1083841 CG
chrVII 1083844 1083844 A
chrVII 1083845 1083845 AT
chrVII 1083846 1083846 CGT
chrVII 1083847 1083847 ACG
chrVII 1083853 1083853 CG
chrVII 1083856 1083856 G
chrVII 1083860 1083860 AT
chrVII 1083862 1083862 A
chrVII 1083863 1083863 AT
chrVII 1083864 1083864 AT
chrVII 1083867 1083867 A
chrVII 1083873 1083873 A
chrVII 1083875 1083875 CG
chrVII 1083877 1083877 A
chrVII 1083888 1083888 T
chrVII 1083889 1083889 A
chrVII 1083894 1083894 T
chrVII 1083895 1083895 AT
chrVII 1083897 1083897 C
chrVII 1083904 1083904 A
chrVII 1083905 1083905 CG
chrVII 1083907 1083907 CG
chrVII 1083914 1083914 AT
chrVII 1083916 1083916 CG
chrVII 1083928 1083928 AC
chrVII 1083929 1083929 A
chrVII 1083931 1083931 G
chrVII 1083932 1083932 A
chrVII 1083933 1083933 G
chrVII 1083934 1083934 CG
chrVII 1083935 1083935 A
chrVII 1083936 1083936 T
chrVII 1083939 1083939 G
chrVII 1083941 1083941 C
chrVII 1083942 1083942 AC
chrVII 1083943 1083943 T
chrVII 1083946 1083946 T
chrVII 1083951 1083951 A
chrVII 1083953 1083953 A
chrVII 1083967 1083967 G
chrVII 1083968 1083968 CGT
chrVII 1083969 1083969 C
chrVII 1083970 1083970 A
chrVII 1083972 1083972 G
chrVII 1083973 1083973 A
chrVII 1083974 1083974 G
chrVII 1083975 1083975 G
chrVII 1083976 1083976 T
chrVII 1083977 1083977 AT
chrVII 1083978 1083978 C
chrVII 1083979 1083979 G
chrVII 1083980 1083980 C
chrVII 1083983 1083983 G
chrVII 1083984 1083984 T
chrVII 1083985 1083985 A
chrVII 1083990 1083990 T
chrVII 1083993 1083993 T
chrVII 1084001 1084001 AC
chrVII 1084006 1084006 ACG
chrVII 1084008 1084008 ACT
chrVII 1084011 1084011 C
chrVII 1084017 1084017 G
chrVII 1084022 1084022 T
chrVII 1084024 1084024 A
chrVII 1084025 1084025 CG
chrVII 1084026 1084026 AT
chrVII 1084027 1084027 AT
chrVII 1084031 1084031 CG
chrVII 1084032 1084032 AT
chrVII 1084034 1084034 AT
chrVII 1084035 1084035 CG
chrVII 1084037 1084037 AT
chrVII 1084046 1084046 A
chrVII 1084052 1084052 T
chrVII 1084053 1084053 A
chrVII 1084055 1084055 G
chrVII 1084056 1084056 A
chrVII 1084062 1084062 AT
chrVII 1084065 1084065 A
chrVII 1084066 1084066 A
chrVII 1084071 1084071 C
chrVII 1084073 1084073 C
chrVII 1084074 1084074 A
chrVII 1084076 1084076 A
chrVII 1084079 1084079 C
chrVII 1084083 1084083 G
chrVII 1084092 1084092 T
chrVII 1084101 1084101 G
chrVII 1084103 1084103 CG
chrVII 1084110 1084110 C
chrVII 1084114 1084114 CG
chrVII 1084115 1084115 A
chrVII 1084116 1084116 A
chrVII 1084133 1084133 G
chrVII 1084141 1084141 G
chrVII 1084144 1084144 C
chrVII 1084145 1084145 T
chrVII 1084146 1084146 A
chrVII 1084151 1084151 G
chrVII 1084152 1084152 G
chrVII 1084166 1084166 A
chrVII 1084168 1084168 T
chrVII 1084185 1084185 A
chrVII 1084186 1084186 G
chrVII 1084191 1084191 G
chrVII 1084198 1084198 C
chrVII 1084199 1084199 T
chrVII 1084276 1084276 G
chrVII 1084285 1084285 G
chrVII 1084286 1084286 A
chrVII 1084287 1084287 GT
chrVII 1084297 1084297 AG
chrVII 1084298 1084298 A
chrVII 1084303 1084303 A
chrVII 1084308 1084308 AC
chrVII 1084325 1084325 CG
chrVII 1084326 1084326 T
chrVII 1084330 1084330 T
chrVII 1084337 1084337 CG
chrVII 1084339 1084339 ACG
chrVII 1084341 1084341 GT
chrVII 1084342 1084342 CT
chrVII 1084343 1084343 CGT
chrVII 1084344 1084344 AG
chrVII 1084345 1084345 T
chrVII 1084350 1084350 C
chrVII 1084359 1084359 C
chrVII 1084360 1084360 T
chrVII 1084388 1084388 T
chrVII 1084389 1084389 A
chrVII 1084391 1084391 A
chrVII 1084392 1084392 T
chrVII 1084452 1084452 C
chrVII 1084453 1084453 T
chrVII 1084454 1084454 G
chrVII 1084457 1084457 T
chrVII 1084458 1084458 C
chrVII 1084459 1084459 T
chrVII 1084460 1084460 T
chrVII 1084461 1084461 CG
chrVII 1084476 1084476 C
chrVII 1084481 1084481 A
chrVII 1084492 1084492 T
chrVII 1084518 1084518 AC
chrVII 1084519 1084519 AC
chrVII 1084520 1084520 A
chrVII 1084522 1084522 T
chrVII 1084531 1084531 G
chrVII 1084547 1084547 T
chrVII 1084562 1084562 C
chrVII 1084576 1084576 AT
chrVII 1084587 1084587 A
chrVII 1084591 1084591 CG
chrVII 1084592 1084592 AT
chrVII 1084593 1084593 A
chrVII 1084595 1084595 A
chrVII 1084596 1084596 AT
chrVII 1084600 1084600 G
chrVII 1084607 1084607 T
chrVII 1084639 1084639 A
chrVII 1084647 1084647 AT
chrVII 1084660 1084660 T
chrVII 1084701 1084701 AT
chrVII 1084722 1084722 AT
chrVII 1084730 1084730 G
chrVII 1084731 1084731 C
chrVII 1084732 1084732 A
chrVII 1084754 1084754 G
chrVII 1084756 1084756 A
chrVII 1084768 1084768 CG
chrVII 1084772 1084772 CG
chrVII 1084783 1084783 AC
chrVII 1084785 1084785 A
chrVII 1084786 1084786 T
chrVII 1084787 1084787 T
chrVII 1084798 1084798 AT
chrVII 1084808 1084808 C
chrVII 1084809 1084809 G
chrVII 1084844 1084844 CG
chrVII 1084845 1084845 CG
chrVII 1084882 1084882 AT
chrVII 1084884 1084884 CG
chrVII 1084885 1084885 CG
chrVII 1084896 1084896 CG
chrVII 1084924 1084924 C
chrVII 1084925 1084925 T
chrVII 1084926 1084926 AC
chrVII 1084927 1084927 A
chrVII 1084946 1084946 AT
chrVII 1084958 1084958 CG
chrVII 1084960 1084960 T
chrVII 1084964 1084964 GT
chrVII 1084965 1084965 GT
chrVII 1084966 1084966 T
chrVII 1084998 1084998 G
chrVII 1084999 1084999 AT
chrVII 1085000 1085000 CG
chrVII 1085002 1085002 A
chrVII 1085003 1085003 AT
chrVII 1085015 1085015 AT
chrVII 1085029 1085029 CG
chrVII 1085031 1085031 G
chrVII 1085032 1085032 A
chrVII 1085033 1085033 GT
chrVII 1085034 1085034 G
chrVII 1085035 1085035 C
chrVII 1085061 1085061 AT
chrVII 1085066 1085066 AT
chrVII 1085067 1085067 A
chrVII 1085068 1085068 G
chrVII 1085070 1085070 G
chrVII 1085074 1085074 AT
chrVII 1085075 1085075 CG
chrVII 1085078 1085078 CG
chrVII 1085079 1085079 CG
chrVII 1085091 1085091 C
chrVII 1085108 1085108 A
chrVII 1085117 1085117 G
chrVII 1085160 1085160 CG
chrVII 1085161 1085161 A
chrVII 1085217 1085217 C
chrVII 1085218 1085218 AG
chrVII 1085219 1085219 CT
chrVII 1085220 1085220 A
chrVII 1085223 1085223 A
chrVII 1085362 1085362 CG
chrVII 1085399 1085399 AT
chrVII 1085423 1085423 CG
chrVII 1085429 1085429 AT
chrVII 1085456 1085456 AT
chrVII 1085470 1085470 AT
chrVII 1085518 1085518 CG
chrVII 1085519 1085519 AT
chrVII 1085521 1085521 AT
chrVII 1085523 1085523 G
chrVII 1085525 1085525 G
chrVII 1085538 1085538 A
chrVII 1085540 1085540 C
chrVII 1085543 1085543 G
chrVII 1085647 1085647 AC
chrVII 1085648 1085648 GT
chrVII 1085649 1085649 T
chrVII 1085653 1085653 AT
chrVII 1085655 1085655 G
chrVII 1085656 1085656 C
chrVII 1085657 1085657 A
chrVII 1085672 1085672 CG
chrVII 1085679 1085679 A
chrVII 1085689 1085689 AT
chrVII 1085737 1085737 CG
chrVII 1085741 1085741 CG
chrVII 1085756 1085756 AT
chrVII 1085770 1085770 T
chrVII 1085781 1085781 CG
chrVII 1085788 1085788 CG
chrVII 1085801 1085801 CG
chrVII 1085804 1085804 CG
chrVII 1085808 1085808 CG
chrVII 1085812 1085812 CG
chrVII 1085845 1085845 A
chrVII 1085846 1085846 A
chrVII 1085847 1085847 G
chrVII 1085848 1085848 A
chrVII 1085849 1085849 C
chrVII 1085850 1085850 G
chrVII 1085852 1085852 A
chrVII 1085853 1085853 T
chrVII 1085854 1085854 G
chrVII 1085928 1085928 AT
chrVII 1085977 1085977 A
chrVII 1085993 1085993 CG
chrVII 1086000 1086000 CG
chrVII 1086002 1086002 CG
chrVII 1086004 1086004 C
chrVII 1086022 1086022 AT
chrVII 1086076 1086076 AT
chrVII 1086122 1086122 CG
chrVII 1086142 1086142 T
chrVII 1086220 1086220 T
chrVII 1086249 1086249 C
chrVII 1086262 1086262 AT
chrVII 1086311 1086311 AT
chrVII 1086359 1086359 AT
chrVII 1086376 1086376 C
chrVII 1086377 1086377 T
chrVII 1086379 1086379 AT
chrVII 1086381 1086381 C
chrVII 1086382 1086382 C
chrVII 1086383 1086383 AT
chrVII 1086430 1086430 C
chrVII 1086444 1086444 CG
chrVII 1086448 1086448 CG
chrVII 1086455 1086455 AT
chrVII 1086479 1086479 C
chrVII 1086480 1086480 A
chrVII 1086481 1086481 A
chrVII 1086483 1086483 G
chrVII 1086484 1086484 A
chrVII 1086485 1086485 T
chrVII 1086486 1086486 A
chrVII 1086492 1086492 A
chrVII 1086529 1086529 AT
chrVII 1086532 1086532 CG
chrVII 1086559 1086559 AT
chrVII 1086571 1086571 T
chrVII 1086572 1086572 T
chrVII 1086598 1086598 G
chrVII 1086599 1086599 T
chrVII 1086600 1086600 C
chrVII 1086601 1086601 T
chrVII 1086602 1086602 GT
chrVII 1086603 1086603 G
chrVII 1086652 1086652 CG
chrVII 1086661 1086661 A
chrVII 1086662 1086662 A
chrVII 1086663 1086663 C
chrVII 1086665 1086665 CG
chrVII 1086707 1086707 G
chrVII 1086824 1086824 C
chrVII 1086825 1086825 CG
chrVII 1086826 1086826 A
chrVII 1086839 1086839 A
chrVII 1086859 1086859 AT
chrVII 1086880 1086880 CG
chrVII 1086883 1086883 CG
chrVII 1086886 1086886 C
chrVII 1086926 1086926 G
chrVII 1086957 1086957 CG
chrVII 1086958 1086958 CG
chrVII 1086959 1086959 AT
chrVII 1086961 1086961 AT
chrVII 1087001 1087001 AT
chrVII 1087338 1087338 G
chrVII 1087341 1087341 T
chrVII 1087342 1087342 C
chrVII 1087343 1087343 A
chrVII 1087363 1087363 CG
chrVII 1087402 1087402 CG
chrVII 1087451 1087451 AT
chrVII 1087457 1087457 CG
chrVII 1087459 1087459 CG
chrVII 1087468 1087468 CG
chrVII 1087525 1087525 AT
chrVII 1087533 1087533 CG
chrVII 1087589 1087589 AT
chrVII 1087687 1087687 AT
chrVII 1087703 1087703 CG
chrVII 1087766 1087766 CG
chrVII 1087772 1087772 CG
chrVII 1087821 1087821 AT
chrVII 1087969 1087969 CG
chrVII 1088071 1088071 CG
chrVII 1088083 1088083 AT
chrVII 1088131 1088131 AT
chrVII 1088228 1088228 AT
chrVII 1088258 1088258 CG
chrVII 1088319 1088319 CG
chrVII 1088422 1088422 A
chrVII 1088424 1088424 G
chrVII 1088425 1088425 CT
chrVII 1088426 1088426 T
chrVII 1088428 1088428 AT
chrVII 1088429 1088429 T
chrVII 1088430 1088430 AT
chrVII 1088431 1088431 C
chrVII 1088432 1088432 A
chrVII 1088433 1088433 CT
chrVII 1088434 1088434 A
chrVII 1088470 1088470 CG
chrVII 1088478 1088478 AT
chrVII 1088484 1088484 AT
chrVII 1088500 1088500 AT
chrVII 1088590 1088590 AT
chrVII 1088614 1088614 CG
chrVII 1088615 1088615 C
chrVII 1088616 1088616 C
chrVII 1088617 1088617 T
chrVII 1088650 1088650 C
chrVII 1088674 1088674 CG
chrVII 1088680 1088680 AT
chrVII 1088736 1088736 G
chrVII 1088737 1088737 A
chrVII 1088740 1088740 G
chrVII 1088742 1088742 A
chrVII 1088749 1088749 AT
chrVII 1088752 1088752 CG
chrVII 1088754 1088754 G
chrVII 1088772 1088772 AT
chrVII 1088775 1088775 CG
chrVII 1088777 1088777 AT
chrVII 1088784 1088784 C
chrVII 1088785 1088785 T
chrVII 1088786 1088786 G
chrVII 1088839 1088839 AT
chrVII 1088864 1088864 A
chrVII 1088880 1088880 AT
chrVII 1088910 1088910 AT
chrVII 1088942 1088942 AT
chrVII 1088957 1088957 C
chrVII 1088958 1088958 T
chrVII 1088961 1088961 AC
chrVII 1088962 1088962 C
chrVII 1088963 1088963 A
chrVII 1088965 1088965 C
chrVII 1088967 1088967 G
chrVII 1088968 1088968 C
chrVII 1088971 1088971 T
chrVII 1088973 1088973 C
chrVII 1088977 1088977 AT
chrVII 1088980 1088980 CG
chrVII 1088982 1088982 A
chrVII 1088983 1088983 ACG
chrVII 1088985 1088985 G
chrVII 1088990 1088990 G
chrVII 1088997 1088997 A
chrVII 1088998 1088998 G
chrVII 1089003 1089003 G
chrVII 1089007 1089007 G
chrVII 1089013 1089013 T
chrVII 1089019 1089019 T
chrVII 1089024 1089024 AT
chrVII 1089029 1089029 T
chrVII 1089030 1089030 C
chrVII 1089033 1089033 A
chrVII 1089034 1089034 C
chrVII 1089039 1089039 A
chrVII 1089043 1089043 CG
chrVII 1089045 1089045 T
chrVII 1089049 1089049 AT
chrVII 1089051 1089051 AT
chrVII 1089053 1089053 AT
chrVII 1089054 1089054 AT
chrVII 1089055 1089055 ACGT
chrVII 1089057 1089057 G
chrVII 1089058 1089058 AT
chrVII 1089060 1089060 CG
chrVII 1089069 1089069 A
chrVII 1089070 1089070 C
chrVII 1089075 1089075 AT
chrVII 1089079 1089079 AT
chrVII 1089081 1089081 T
chrVII 1089084 1089084 T
chrVII 1089085 1089085 T
chrVII 1089087 1089087 A
chrVII 1089088 1089088 C
chrVII 1089089 1089089 AT
chrVII 1089090 1089090 CG
chrVII 1089091 1089091 CG
chrVII 1089093 1089093 C
chrVII 1089094 1089094 CG
chrVII 1089096 1089096 AT
chrVII 1089098 1089098 G
chrVII 1089103 1089103 AT
chrVII 1089105 1089105 AT
chrVII 1089106 1089106 G
chrVII 1089111 1089111 CG
chrVII 1089115 1089115 CG
chrVII 1089117 1089117 CG
chrVII 1089121 1089121 T
chrVII 1089124 1089124 CG
chrVII 1089126 1089126 AT
chrVII 1089127 1089127 AT
chrVII 1089128 1089128 CG
chrVII 1089130 1089130 AT
chrVII 1089132 1089132 AT
chrVII 1089137 1089137 AT
chrVII 1089138 1089138 CG
chrVII 1089141 1089141 A
chrVII 1089142 1089142 C
chrVII 1089147 1089147 A
chrVII 1089151 1089151 CG
chrVII 1089153 1089153 T
chrVII 1089157 1089157 AT
chrVII 1089159 1089159 AT
chrVII 1089161 1089161 AT
chrVII 1089162 1089162 AT
chrVII 1089163 1089163 ACGT
chrVII 1089165 1089165 G
chrVII 1089166 1089166 AT
chrVII 1089168 1089168 CG
chrVII 1089178 1089178 C
chrVII 1089183 1089183 AT
chrVII 1089187 1089187 AT
chrVII 1089188 1089188 G
chrVII 1089189 1089189 T
chrVII 1089192 1089192 T
chrVII 1089193 1089193 T
chrVII 1089195 1089195 A
chrVII 1089196 1089196 C
chrVII 1089197 1089197 AT
chrVII 1089198 1089198 CG
chrVII 1089199 1089199 CGT
chrVII 1089200 1089200 G
chrVII 1089202 1089202 CG
chrVII 1089204 1089204 AT
chrVII 1089206 1089206 G
chrVII 1089211 1089211 AT
chrVII 1089213 1089213 CG
chrVII 1089214 1089214 A
chrVII 1089219 1089219 AT
chrVII 1089223 1089223 CG
chrVII 1089224 1089224 G
chrVII 1089225 1089225 CG
chrVII 1089232 1089232 AT
chrVII 1089234 1089234 C
chrVII 1089235 1089235 C
chrVII 1089238 1089238 C
chrVII 1089242 1089242 AT
chrVII 1089245 1089245 G
chrVII 1089249 1089249 CG
chrVII 1089250 1089250 AT
chrVII 1089255 1089255 AT
chrVII 1089259 1089259 G
chrVII 1089260 1089260 G
chrVII 1089268 1089268 AT
chrVII 1089270 1089270 CG
chrVII 1089271 1089271 ACGT
chrVII 1089272 1089272 G
chrVII 1089278 1089278 AT
chrVII 1089285 1089285 CG
chrVII 1089286 1089286 A
chrVII 1089291 1089291 AT
chrVII 1089295 1089295 C
chrVII 1089304 1089304 CG
chrVII 1089306 1089306 AT
chrVII 1089307 1089307 ACGT
chrVII 1089310 1089310 AT
chrVII 1089312 1089312 AT
chrVII 1089317 1089317 C
chrVII 1089321 1089321 AT
chrVII 1089327 1089327 G
chrVII 1089331 1089331 AT
chrVII 1089342 1089342 AT
chrVII 1089343 1089343 AT
chrVII 1089346 1089346 AT
chrVII 1089357 1089357 A
chrVII 1089363 1089363 G
chrVII 1089367 1089367 AT
chrVII 1089378 1089378 CG
chrVII 1089379 1089379 ACT
chrVII 1089382 1089382 CG
chrVII 1089470 1089470 CG
chrVII 1089502 1089502 CG
chrVII 1089620 1089620 AT
chrVII 1089640 1089640 CG
chrVII 1089643 1089643 CG
chrVII 1089687 1089687 CG
chrVII 1089725 1089725 AT
chrVII 1089733 1089733 AT
chrVII 1089775 1089775 AT
chrVII 1089832 1089832 CG
chrVII 1089843 1089843 AT
chrVII 1089860 1089860 AT
chrVII 1090011 1090011 AT
chrVII 1090078 1090078 CG
chrVII 1090089 1090089 AT
chrVII 1090120 1090120 AT
chrVII 1090121 1090121 CG
chrVII 1090143 1090143 CG
chrVII 1090258 1090258 CG
chrVII 1090283 1090283 AT
chrVII 1090333 1090333 CG
chrVII 1090356 1090356 AT
chrVII 1090384 1090384 CG
chrVII 1090409 1090409 AT
chrVII 1090430 1090430 CG
chrVII 1090466 1090466 CG
chrVII 1090473 1090473 AT
chrVII 1090480 1090480 AT
chrVII 1090481 1090481 A
chrVII 1090482 1090482 C
chrVII 1090485 1090485 C
chrVII 1090547 1090547 A
chrVII 1090548 1090548 T
chrVII 1090549 1090549 A
chrVII 1090553 1090553 AT
chrVII 1090556 1090556 C
chrVII 1090559 1090559 G
chrVII 1090560 1090560 A
chrVII 1090561 1090561 T
chrVII 1090564 1090564 CG
chrVII 1090616 1090616 CG
chrVII 1090654 1090654 AT
chrVII 1090662 1090662 G
chrVII 1090663 1090663 A
chrVII 1090664 1090664 G
chrVII 1090671 1090671 AT
chrVII 1090681 1090681 AT
chrVII 1090685 1090685 A
chrVII 1090686 1090686 T
chrVII 1090696 1090696 T
chrVII 1090698 1090698 AT
chrVII 1090745 1090745 CG
chrVII 1090749 1090749 CG
chrVII 1090750 1090750 AT
chrVII 1090754 1090754 CG
chrVII 1090759 1090759 CG
chrVII 1090768 1090768 G
chrVII 1090769 1090769 CG
chrVII 1090806 1090806 A
chrVII 1090807 1090807 T
chrVII 1090808 1090808 C
chrVII 1090833 1090833 T
chrVII 1090837 1090837 T
chrVII 1090857 1090857 A
chrVII 1090868 1090868 CG
chrVII 1090879 1090879 CG
chrVII 1090882 1090882 T
chrVII 1090883 1090883 T
chrVII 1090884 1090884 T
chrVII 1090892 1090892 AT
chrVII 1090898 1090898 AT
chrVII 1090914 1090914 G
chrVII 1090918 1090918 AT
