# Supplementary material for: Sequence Profiling of the Saccharomyces cerevisiae Genome Permits Deconvolution of Unique and Multialigned Reads for Variant Detection
Source: G3 (Bethesda). 2014 Feb 20;4(4):707–15. doi: 10.1534/g3.113.009464 (PMC4059241; doi:10.1534/g3.113.009464)
Supplement: Supporting Information [file supp_g3.113.009464_FileS1.zip › resources/50nt/chrVIII_50_intrasnv.bed]

track name=intraSNV_50 description="intra SNV from HTS profile"
chrVIII 2 2 A
chrVIII 21 21 C
chrVIII 22 22 A
chrVIII 23 23 C
chrVIII 30 30 A
chrVIII 38 38 C
chrVIII 40 40 T
chrVIII 48 48 T
chrVIII 51 51 AT
chrVIII 57 57 G
chrVIII 66 66 T
chrVIII 67 67 A
chrVIII 92 92 A
chrVIII 93 93 AG
chrVIII 94 94 T
chrVIII 95 95 T
chrVIII 96 96 T
chrVIII 97 97 T
chrVIII 98 98 T
chrVIII 102 102 T
chrVIII 103 103 G
chrVIII 104 104 T
chrVIII 105 105 G
chrVIII 106 106 AT
chrVIII 107 107 CG
chrVIII 108 108 AT
chrVIII 112 112 A
chrVIII 118 118 T
chrVIII 122 122 C
chrVIII 138 138 G
chrVIII 144 144 T
chrVIII 152 152 T
chrVIII 153 153 T
chrVIII 154 154 T
chrVIII 157 157 C
chrVIII 158 158 G
chrVIII 168 168 G
chrVIII 179 179 T
chrVIII 199 199 A
chrVIII 203 203 A
chrVIII 228 228 C
chrVIII 229 229 T
chrVIII 230 230 A
chrVIII 267 267 AT
chrVIII 268 268 C
chrVIII 277 277 C
chrVIII 282 282 C
chrVIII 286 286 T
chrVIII 287 287 C
chrVIII 291 291 G
chrVIII 338 338 A
chrVIII 340 340 A
chrVIII 350 350 A
chrVIII 351 351 T
chrVIII 354 354 A
chrVIII 355 355 ACG
chrVIII 365 365 T
chrVIII 372 372 C
chrVIII 373 373 A
chrVIII 374 374 G
chrVIII 382 382 T
chrVIII 420 420 G
chrVIII 472 472 C
chrVIII 478 478 A
chrVIII 479 479 C
chrVIII 480 480 AT
chrVIII 486 486 A
chrVIII 487 487 AT
chrVIII 488 488 AT
chrVIII 489 489 CG
chrVIII 517 517 T
chrVIII 518 518 A
chrVIII 520 520 C
chrVIII 521 521 G
chrVIII 554 554 C
chrVIII 557 557 C
chrVIII 558 558 A
chrVIII 559 559 T
chrVIII 566 566 T
chrVIII 573 573 C
chrVIII 609 609 CG
chrVIII 630 630 T
chrVIII 655 655 C
chrVIII 683 683 CG
chrVIII 706 706 G
chrVIII 756 756 T
chrVIII 781 781 G
chrVIII 896 896 C
chrVIII 918 918 C
chrVIII 919 919 A
chrVIII 950 950 CG
chrVIII 961 961 AT
chrVIII 1028 1028 A
chrVIII 1179 1179 CG
chrVIII 1196 1196 AT
chrVIII 1207 1207 AT
chrVIII 1264 1264 A
chrVIII 1306 1306 T
chrVIII 1314 1314 T
chrVIII 1352 1352 C
chrVIII 1396 1396 C
chrVIII 1399 1399 AT
chrVIII 1419 1419 CG
chrVIII 1537 1537 G
chrVIII 1569 1569 AT
chrVIII 1644 1644 T
chrVIII 1645 1645 G
chrVIII 1646 1646 T
chrVIII 1648 1648 G
chrVIII 1650 1650 A
chrVIII 1657 1657 G
chrVIII 1660 1660 AG
chrVIII 1661 1661 G
chrVIII 1663 1663 G
chrVIII 1672 1672 CG
chrVIII 1676 1676 C
chrVIII 1681 1681 C
chrVIII 1682 1682 T
chrVIII 1685 1685 A
chrVIII 1686 1686 C
chrVIII 1691 1691 A
chrVIII 1693 1693 A
chrVIII 1695 1695 C
chrVIII 1696 1696 GT
chrVIII 1697 1697 T
chrVIII 1699 1699 G
chrVIII 1703 1703 A
chrVIII 1707 1707 C
chrVIII 1708 1708 CG
chrVIII 1712 1712 CG
chrVIII 1717 1717 T
chrVIII 1718 1718 AT
chrVIII 1720 1720 A
chrVIII 1722 1722 C
chrVIII 1725 1725 CG
chrVIII 1727 1727 A
chrVIII 1729 1729 CG
chrVIII 1731 1731 CG
chrVIII 1732 1732 AGT
chrVIII 1733 1733 G
chrVIII 1734 1734 T
chrVIII 1735 1735 G
chrVIII 1736 1736 T
chrVIII 1739 1739 A
chrVIII 1742 1742 ACT
chrVIII 1743 1743 C
chrVIII 1744 1744 CG
chrVIII 1748 1748 CG
chrVIII 1753 1753 GT
chrVIII 1754 1754 C
chrVIII 1756 1756 A
chrVIII 1761 1761 CG
chrVIII 1763 1763 A
chrVIII 1765 1765 G
chrVIII 1767 1767 C
chrVIII 1768 1768 G
chrVIII 1769 1769 G
chrVIII 1770 1770 T
chrVIII 1771 1771 CG
chrVIII 1775 1775 A
chrVIII 1778 1778 A
chrVIII 1780 1780 AT
chrVIII 1784 1784 AT
chrVIII 1789 1789 CG
chrVIII 1799 1799 G
chrVIII 1801 1801 A
chrVIII 1804 1804 AT
chrVIII 1805 1805 T
chrVIII 1810 1810 A
chrVIII 1814 1814 A
chrVIII 1816 1816 AT
chrVIII 1820 1820 AT
chrVIII 1825 1825 CG
chrVIII 1829 1829 G
chrVIII 1830 1830 A
chrVIII 1835 1835 CG
chrVIII 1840 1840 ACT
chrVIII 1841 1841 T
chrVIII 1844 1844 T
chrVIII 1846 1846 CG
chrVIII 1852 1852 CG
chrVIII 1856 1856 AT
chrVIII 1861 1861 CG
chrVIII 1871 1871 AT
chrVIII 1876 1876 A
chrVIII 1888 1888 C
chrVIII 1892 1892 C
chrVIII 1897 1897 C
chrVIII 1898 1898 T
chrVIII 1904 1904 G
chrVIII 1905 1905 C
chrVIII 1910 1910 ACG
chrVIII 1912 1912 AT
chrVIII 1913 1913 AT
chrVIII 1918 1918 A
chrVIII 1922 1922 G
chrVIII 1924 1924 AC
chrVIII 1927 1927 AT
chrVIII 1928 1928 C
chrVIII 1930 1930 G
chrVIII 1932 1932 CG
chrVIII 1933 1933 G
chrVIII 1934 1934 GT
chrVIII 1936 1936 T
chrVIII 1965 1965 T
chrVIII 1997 1997 CG
chrVIII 2027 2027 T
chrVIII 2043 2043 AT
chrVIII 2068 2068 AT
chrVIII 2121 2121 C
chrVIII 2122 2122 A
chrVIII 2123 2123 G
chrVIII 2130 2130 A
chrVIII 2132 2132 C
chrVIII 2135 2135 A
chrVIII 2153 2153 G
chrVIII 2155 2155 C
chrVIII 2158 2158 T
chrVIII 2165 2165 AT
chrVIII 2167 2167 CG
chrVIII 2170 2170 AT
chrVIII 2171 2171 CG
chrVIII 2227 2227 CG
chrVIII 2233 2233 AT
chrVIII 2257 2257 CG
chrVIII 2293 2293 CG
chrVIII 2295 2295 T
chrVIII 2296 2296 AT
chrVIII 2297 2297 G
chrVIII 2298 2298 G
chrVIII 2299 2299 T
chrVIII 2322 2322 A
chrVIII 2412 2412 CG
chrVIII 2428 2428 AT
chrVIII 2434 2434 T
chrVIII 2442 2442 C
chrVIII 2478 2478 T
chrVIII 2479 2479 AC
chrVIII 2480 2480 A
chrVIII 2481 2481 C
chrVIII 2482 2482 AT
chrVIII 2483 2483 A
chrVIII 2484 2484 A
chrVIII 2486 2486 AT
chrVIII 2487 2487 ACG
chrVIII 2488 2488 CG
chrVIII 2490 2490 AT
chrVIII 2593 2593 AT
chrVIII 2654 2654 AT
chrVIII 2684 2684 CG
chrVIII 2781 2781 T
chrVIII 2829 2829 AT
chrVIII 2841 2841 AT
chrVIII 2943 2943 AT
chrVIII 3091 3091 T
chrVIII 3140 3140 CG
chrVIII 3146 3146 AT
chrVIII 3209 3209 AT
chrVIII 3225 3225 AT
chrVIII 3323 3323 A
chrVIII 3379 3379 CG
chrVIII 3387 3387 A
chrVIII 3444 3444 G
chrVIII 3453 3453 G
chrVIII 3455 3455 CG
chrVIII 3461 3461 T
chrVIII 3510 3510 G
chrVIII 3549 3549 C
chrVIII 3559 3559 T
chrVIII 3560 3560 A
chrVIII 3561 3561 A
chrVIII 3564 3564 T
chrVIII 3567 3567 G
chrVIII 3569 3569 CG
chrVIII 3570 3570 AT
chrVIII 3571 3571 CG
chrVIII 3574 3574 AT
chrVIII 3588 3588 A
chrVIII 3608 3608 T
chrVIII 3621 3621 T
chrVIII 3622 3622 A
chrVIII 3623 3623 G
chrVIII 3682 3682 C
chrVIII 3683 3683 AT
chrVIII 3684 3684 CG
chrVIII 3685 3685 T
chrVIII 3694 3694 A
chrVIII 3741 3741 A
chrVIII 3743 3743 AT
chrVIII 3744 3744 AT
chrVIII 3745 3745 C
chrVIII 3746 3746 AT
chrVIII 3752 3752 T
chrVIII 3768 3768 T
chrVIII 3817 3817 AT
chrVIII 3891 3891 G
chrVIII 3892 3892 T
chrVIII 3893 3893 A
chrVIII 3895 3895 C
chrVIII 3896 3896 G
chrVIII 3897 3897 AT
chrVIII 3898 3898 CG
chrVIII 3899 3899 T
chrVIII 3900 3900 A
chrVIII 3933 3933 CG
chrVIII 3937 3937 G
chrVIII 3941 3941 AT
chrVIII 3944 3944 C
chrVIII 3957 3957 AT
chrVIII 3964 3964 C
chrVIII 3975 3975 AT
chrVIII 3989 3989 CG
chrVIII 4004 4004 AT
chrVIII 4008 4008 CG
chrVIII 4056 4056 AT
chrVIII 4066 4066 AT
chrVIII 4073 4073 AT
chrVIII 4088 4088 A
chrVIII 4089 4089 C
chrVIII 4090 4090 G
chrVIII 4092 4092 A
chrVIII 4096 4096 T
chrVIII 4097 4097 AG
chrVIII 4098 4098 AG
chrVIII 4100 4100 C
chrVIII 4101 4101 T
chrVIII 4202 4202 CG
chrVIII 4205 4205 CG
chrVIII 4207 4207 AT
chrVIII 4220 4220 CG
chrVIII 4222 4222 G
chrVIII 4224 4224 T
chrVIII 4226 4226 T
chrVIII 4227 4227 G
chrVIII 4275 4275 AT
chrVIII 4289 4289 AT
chrVIII 4316 4316 AT
chrVIII 4322 4322 CG
chrVIII 4346 4346 T
chrVIII 4383 4383 AT
chrVIII 4522 4522 T
chrVIII 4525 4525 A
chrVIII 4526 4526 GT
chrVIII 4527 4527 AC
chrVIII 4528 4528 G
chrVIII 4584 4584 AT
chrVIII 4585 4585 CG
chrVIII 4628 4628 CG
chrVIII 4637 4637 AT
chrVIII 4654 4654 CG
chrVIII 4671 4671 A
chrVIII 4672 4672 T
chrVIII 4675 4675 AT
chrVIII 4676 4676 G
chrVIII 4677 4677 C
chrVIII 4678 4678 T
chrVIII 4679 4679 C
chrVIII 4689 4689 T
chrVIII 4721 4721 T
chrVIII 4735 4735 AT
chrVIII 4747 4747 CG
chrVIII 4752 4752 C
chrVIII 4778 4778 A
chrVIII 4779 4779 A
chrVIII 4780 4780 G
chrVIII 4782 4782 A
chrVIII 4784 4784 G
chrVIII 4785 4785 AG
chrVIII 4786 4786 AG
chrVIII 4787 4787 G
chrVIII 4794 4794 G
chrVIII 4816 4816 C
chrVIII 4817 4817 T
chrVIII 4844 4844 AT
chrVIII 4855 4855 C
chrVIII 4856 4856 AT
chrVIII 4858 4858 CG
chrVIII 4895 4895 AT
chrVIII 4896 4896 AT
chrVIII 4931 4931 C
chrVIII 4932 4932 G
chrVIII 4953 4953 AT
chrVIII 4954 4954 AT
chrVIII 4955 4955 CG
chrVIII 4957 4957 CG
chrVIII 5022 5022 T
chrVIII 5024 5024 T
chrVIII 5034 5034 A
chrVIII 5045 5045 A
chrVIII 5070 5070 T
chrVIII 5071 5071 A
chrVIII 5073 5073 G
chrVIII 5081 5081 A
chrVIII 5105 5105 C
chrVIII 5106 5106 C
chrVIII 5107 5107 T
chrVIII 5110 5110 A
chrVIII 5120 5120 C
chrVIII 5121 5121 AC
chrVIII 5123 5123 G
chrVIII 5124 5124 GT
chrVIII 5126 5126 CT
chrVIII 5128 5128 G
chrVIII 5131 5131 T
chrVIII 5146 5146 T
chrVIII 5155 5155 T
chrVIII 5156 5156 T
chrVIII 5157 5157 G
chrVIII 5158 5158 A
chrVIII 5159 5159 G
chrVIII 5160 5160 AT
chrVIII 5161 5161 C
chrVIII 5162 5162 A
chrVIII 5165 5165 GT
chrVIII 5176 5176 CG
chrVIII 5180 5180 AT
chrVIII 5182 5182 CG
chrVIII 5184 5184 G
chrVIII 5185 5185 C
chrVIII 5199 5199 G
chrVIII 5201 5201 A
chrVIII 5202 5202 T
chrVIII 5203 5203 C
chrVIII 5204 5204 A
chrVIII 5205 5205 T
chrVIII 5211 5211 T
chrVIII 5213 5213 G
chrVIII 5214 5214 C
chrVIII 5220 5220 AG
chrVIII 5221 5221 CGT
chrVIII 5222 5222 AG
chrVIII 5223 5223 AC
chrVIII 5225 5225 GT
chrVIII 5232 5232 T
chrVIII 5234 5234 G
chrVIII 5235 5235 T
chrVIII 5240 5240 C
chrVIII 5241 5241 C
chrVIII 5242 5242 G
chrVIII 5244 5244 AT
chrVIII 5245 5245 A
chrVIII 5250 5250 T
chrVIII 5251 5251 G
chrVIII 5262 5262 T
chrVIII 5264 5264 T
chrVIII 5266 5266 T
chrVIII 5272 5272 AT
chrVIII 5275 5275 T
chrVIII 5276 5276 AT
chrVIII 5277 5277 CT
chrVIII 5279 5279 A
chrVIII 5283 5283 CG
chrVIII 5286 5286 CG
chrVIII 5287 5287 T
chrVIII 5292 5292 AT
chrVIII 5293 5293 AT
chrVIII 5294 5294 T
chrVIII 5295 5295 AT
chrVIII 5298 5298 AT
chrVIII 5299 5299 CGT
chrVIII 5306 5306 T
chrVIII 5314 5314 G
chrVIII 5315 5315 T
chrVIII 5318 5318 C
chrVIII 5319 5319 T
chrVIII 5327 5327 T
chrVIII 5331 5331 T
chrVIII 5332 5332 ACT
chrVIII 5336 5336 A
chrVIII 5337 5337 CGT
chrVIII 5338 5338 AT
chrVIII 5340 5340 A
chrVIII 5343 5343 CG
chrVIII 5346 5346 CG
chrVIII 5347 5347 CG
chrVIII 5351 5351 AT
chrVIII 5354 5354 AT
chrVIII 5355 5355 AT
chrVIII 5356 5356 T
chrVIII 5358 5358 CG
chrVIII 5365 5365 CG
chrVIII 5369 5369 CG
chrVIII 5370 5370 AT
chrVIII 5375 5375 C
chrVIII 5379 5379 ACGT
chrVIII 5380 5380 A
chrVIII 5385 5385 ACGT
chrVIII 5390 5390 AT
chrVIII 5392 5392 C
chrVIII 5398 5398 T
chrVIII 5404 5404 AT
chrVIII 5407 5407 A
chrVIII 5411 5411 A
chrVIII 5414 5414 G
chrVIII 5422 5422 AT
chrVIII 5423 5423 AT
chrVIII 5424 5424 T
chrVIII 5428 5428 G
chrVIII 5429 5429 C
chrVIII 5430 5430 A
chrVIII 5433 5433 C
chrVIII 5434 5434 CGT
chrVIII 5435 5435 C
chrVIII 5441 5441 T
chrVIII 5442 5442 C
chrVIII 5446 5446 T
chrVIII 5447 5447 ACG
chrVIII 5453 5453 T
chrVIII 5473 5473 AT
chrVIII 5474 5474 C
chrVIII 5476 5476 C
chrVIII 5477 5477 AT
chrVIII 5478 5478 T
chrVIII 5482 5482 G
chrVIII 5485 5485 ACGT
chrVIII 5489 5489 AT
chrVIII 5492 5492 A
chrVIII 5500 5500 AT
chrVIII 5501 5501 A
chrVIII 5504 5504 AT
chrVIII 5509 5509 AT
chrVIII 5513 5513 CG
chrVIII 5516 5516 T
chrVIII 5529 5529 G
chrVIII 5539 5539 CG
chrVIII 5541 5541 T
chrVIII 5542 5542 AT
chrVIII 5544 5544 A
chrVIII 5552 5552 T
chrVIII 5554 5554 A
chrVIII 5555 5555 T
chrVIII 5556 5556 AT
chrVIII 5558 5558 A
chrVIII 5559 5559 AG
chrVIII 5560 5560 T
chrVIII 5567 5567 AT
chrVIII 5572 5572 AT
chrVIII 5579 5579 T
chrVIII 5580 5580 A
chrVIII 5600 5600 C
chrVIII 5619 5619 T
chrVIII 5620 5620 A
chrVIII 5621 5621 T
chrVIII 5625 5625 C
chrVIII 5631 5631 G
chrVIII 5635 5635 CG
chrVIII 5637 5637 C
chrVIII 5639 5639 A
chrVIII 5641 5641 AT
chrVIII 5642 5642 CG
chrVIII 5643 5643 AT
chrVIII 5644 5644 CG
chrVIII 5648 5648 C
chrVIII 5657 5657 G
chrVIII 5663 5663 G
chrVIII 5666 5666 AT
chrVIII 5673 5673 AT
chrVIII 5684 5684 G
chrVIII 5689 5689 A
chrVIII 5690 5690 T
chrVIII 5692 5692 ACG
chrVIII 5697 5697 G
chrVIII 5698 5698 A
chrVIII 5700 5700 CG
chrVIII 5706 5706 CG
chrVIII 5709 5709 CG
chrVIII 5717 5717 C
chrVIII 5724 5724 T
chrVIII 5736 5736 A
chrVIII 5739 5739 C
chrVIII 5747 5747 T
chrVIII 5749 5749 C
chrVIII 5759 5759 A
chrVIII 5774 5774 A
chrVIII 5777 5777 A
chrVIII 5788 5788 G
chrVIII 5798 5798 A
chrVIII 5803 5803 T
chrVIII 5806 5806 T
chrVIII 5822 5822 AT
chrVIII 5829 5829 AT
chrVIII 5830 5830 AT
chrVIII 5878 5878 C
chrVIII 5896 5896 G
chrVIII 5898 5898 G
chrVIII 5932 5932 C
chrVIII 5933 5933 T
chrVIII 5940 5940 C
chrVIII 5942 5942 AT
chrVIII 5943 5943 C
chrVIII 5944 5944 T
chrVIII 5945 5945 G
chrVIII 5946 5946 C
chrVIII 5947 5947 T
chrVIII 5948 5948 C
chrVIII 5950 5950 C
chrVIII 5953 5953 C
chrVIII 5977 5977 A
chrVIII 5982 5982 A
chrVIII 5989 5989 T
chrVIII 5992 5992 AT
chrVIII 5995 5995 A
chrVIII 6004 6004 T
chrVIII 6009 6009 CG
chrVIII 6017 6017 CG
chrVIII 6036 6036 A
chrVIII 6037 6037 C
chrVIII 6038 6038 G
chrVIII 6057 6057 T
chrVIII 6063 6063 G
chrVIII 6064 6064 A
chrVIII 6065 6065 A
chrVIII 6067 6067 A
chrVIII 6068 6068 T
chrVIII 6090 6090 CG
chrVIII 6098 6098 CG
chrVIII 6105 6105 CG
chrVIII 6118 6118 AT
chrVIII 6119 6119 CG
chrVIII 6121 6121 CG
chrVIII 6125 6125 AT
chrVIII 6130 6130 T
chrVIII 6165 6165 T
chrVIII 6168 6168 A
chrVIII 6170 6170 G
chrVIII 6171 6171 AT
chrVIII 6172 6172 T
chrVIII 6185 6185 T
chrVIII 6186 6186 A
chrVIII 6194 6194 AT
chrVIII 6201 6201 C
chrVIII 6202 6202 AT
chrVIII 6217 6217 T
chrVIII 6218 6218 A
chrVIII 6219 6219 A
chrVIII 6227 6227 G
chrVIII 6230 6230 AT
chrVIII 6245 6245 CG
chrVIII 6252 6252 CG
chrVIII 6266 6266 C
chrVIII 6305 6305 AT
chrVIII 6318 6318 CG
chrVIII 6319 6319 A
chrVIII 6320 6320 CG
chrVIII 6321 6321 T
chrVIII 6324 6324 C
chrVIII 6325 6325 C
chrVIII 6328 6328 G
chrVIII 6329 6329 C
chrVIII 6345 6345 CG
chrVIII 6355 6355 T
chrVIII 6359 6359 CG
chrVIII 6361 6361 T
chrVIII 6392 6392 T
chrVIII 6395 6395 G
chrVIII 6397 6397 A
chrVIII 6409 6409 A
chrVIII 6416 6416 CG
chrVIII 6418 6418 AT
chrVIII 6422 6422 AT
chrVIII 6442 6442 A
chrVIII 6465 6465 CG
chrVIII 6474 6474 T
chrVIII 6475 6475 AT
chrVIII 6479 6479 AT
chrVIII 6484 6484 C
chrVIII 6487 6487 G
chrVIII 6491 6491 C
chrVIII 6505 6505 C
chrVIII 6508 6508 T
chrVIII 6538 6538 C
chrVIII 6543 6543 T
chrVIII 6549 6549 C
chrVIII 6550 6550 G
chrVIII 6562 6562 AT
chrVIII 6581 6581 AT
chrVIII 6586 6586 AT
chrVIII 6592 6592 G
chrVIII 6600 6600 AT
chrVIII 6607 6607 AT
chrVIII 6611 6611 AT
chrVIII 6616 6616 CG
chrVIII 6643 6643 T
chrVIII 6653 6653 A
chrVIII 6655 6655 A
chrVIII 6674 6674 A
chrVIII 6678 6678 C
chrVIII 6688 6688 A
chrVIII 6691 6691 C
chrVIII 6711 6711 C
chrVIII 6727 6727 T
chrVIII 6728 6728 CG
chrVIII 6734 6734 AT
chrVIII 6737 6737 AT
chrVIII 6738 6738 G
chrVIII 6751 6751 AT
chrVIII 6761 6761 A
chrVIII 6770 6770 A
chrVIII 6772 6772 AT
chrVIII 6777 6777 T
chrVIII 6778 6778 G
chrVIII 6793 6793 T
chrVIII 6799 6799 AT
chrVIII 6811 6811 ACG
chrVIII 6812 6812 CG
chrVIII 6813 6813 T
chrVIII 6822 6822 T
chrVIII 6823 6823 AT
chrVIII 6824 6824 G
chrVIII 6832 6832 C
chrVIII 6840 6840 CG
chrVIII 6857 6857 CG
chrVIII 6862 6862 AT
chrVIII 6865 6865 C
chrVIII 6867 6867 G
chrVIII 6895 6895 G
chrVIII 6908 6908 G
chrVIII 6913 6913 C
chrVIII 6937 6937 T
chrVIII 6940 6940 C
chrVIII 6941 6941 T
chrVIII 6958 6958 T
chrVIII 6974 6974 A
chrVIII 6989 6989 C
chrVIII 7046 7046 A
chrVIII 7048 7048 A
chrVIII 7051 7051 T
chrVIII 7057 7057 G
chrVIII 7085 7085 G
chrVIII 7090 7090 C
chrVIII 7105 7105 CG
chrVIII 7107 7107 CG
chrVIII 7119 7119 AT
chrVIII 7121 7121 CG
chrVIII 7131 7131 T
chrVIII 7164 7164 AT
chrVIII 7221 7221 G
chrVIII 7227 7227 G
chrVIII 7228 7228 G
chrVIII 7231 7231 C
chrVIII 7235 7235 CG
chrVIII 7237 7237 AT
chrVIII 7243 7243 C
chrVIII 7250 7250 C
chrVIII 7251 7251 T
chrVIII 7255 7255 AT
chrVIII 7257 7257 G
chrVIII 7258 7258 C
chrVIII 7265 7265 G
chrVIII 7270 7270 A
chrVIII 7276 7276 A
chrVIII 7279 7279 AT
chrVIII 7282 7282 AT
chrVIII 7284 7284 T
chrVIII 7285 7285 G
chrVIII 7288 7288 G
chrVIII 7309 7309 CG
chrVIII 7315 7315 A
chrVIII 7338 7338 CG
chrVIII 7339 7339 A
chrVIII 7348 7348 C
chrVIII 7354 7354 CG
chrVIII 7371 7371 CG
chrVIII 7377 7377 C
chrVIII 7378 7378 CG
chrVIII 7395 7395 A
chrVIII 7411 7411 AT
chrVIII 7426 7426 CG
chrVIII 7427 7427 AT
chrVIII 7441 7441 C
chrVIII 7444 7444 T
chrVIII 7460 7460 A
chrVIII 7502 7502 CG
chrVIII 7513 7513 AT
chrVIII 7519 7519 CG
chrVIII 8006 8006 G
chrVIII 8016 8016 C
chrVIII 8020 8020 T
chrVIII 8037 8037 G
chrVIII 11883 11883 C
chrVIII 11889 11889 G
chrVIII 11895 11895 A
chrVIII 11903 11903 G
chrVIII 11908 11908 A
chrVIII 11910 11910 T
chrVIII 11911 11911 T
chrVIII 11917 11917 C
chrVIII 11918 11918 A
chrVIII 11919 11919 C
chrVIII 11922 11922 C
chrVIII 11926 11926 A
chrVIII 11931 11931 C
chrVIII 11948 11948 A
chrVIII 11952 11952 C
chrVIII 11953 11953 A
chrVIII 11962 11962 C
chrVIII 11963 11963 T
chrVIII 11965 11965 A
chrVIII 11968 11968 AT
chrVIII 11971 11971 A
chrVIII 11977 11977 T
chrVIII 11978 11978 C
chrVIII 11980 11980 C
chrVIII 11987 11987 G
chrVIII 12001 12001 CG
chrVIII 12007 12007 A
chrVIII 12010 12010 T
chrVIII 12013 12013 A
chrVIII 12015 12015 C
chrVIII 12022 12022 G
chrVIII 12034 12034 A
chrVIII 12036 12036 AG
chrVIII 12043 12043 CG
chrVIII 12052 12052 A
chrVIII 12061 12061 A
chrVIII 12067 12067 A
chrVIII 12079 12079 A
chrVIII 12082 12082 CG
chrVIII 12085 12085 T
chrVIII 12088 12088 CG
chrVIII 12090 12090 AT
chrVIII 12091 12091 CG
chrVIII 12094 12094 CG
chrVIII 12096 12096 AT
chrVIII 12097 12097 AT
chrVIII 12109 12109 CG
chrVIII 12118 12118 AT
chrVIII 12122 12122 A
chrVIII 12130 12130 A
chrVIII 12131 12131 G
chrVIII 12132 12132 A
chrVIII 12142 12142 A
chrVIII 12145 12145 T
chrVIII 12148 12148 A
chrVIII 12163 12163 G
chrVIII 12166 12166 T
chrVIII 12172 12172 A
chrVIII 12178 12178 T
chrVIII 12184 12184 CG
chrVIII 12189 12189 G
chrVIII 12190 12190 A
chrVIII 12193 12193 A
chrVIII 12208 12208 C
chrVIII 12209 12209 G
chrVIII 12213 12213 A
chrVIII 12216 12216 AT
chrVIII 12229 12229 A
chrVIII 12230 12230 A
chrVIII 12234 12234 A
chrVIII 12235 12235 T
chrVIII 12236 12236 C
chrVIII 12237 12237 C
chrVIII 12244 12244 A
chrVIII 12250 12250 CG
chrVIII 12253 12253 AT
chrVIII 12262 12262 AT
chrVIII 12265 12265 AT
chrVIII 12276 12276 AT
chrVIII 12296 12296 AGT
chrVIII 12298 12298 AT
chrVIII 12302 12302 AT
chrVIII 12305 12305 T
chrVIII 12306 12306 C
chrVIII 12307 12307 A
chrVIII 12308 12308 C
chrVIII 12339 12339 A
chrVIII 12341 12341 A
chrVIII 12344 12344 AT
chrVIII 12352 12352 A
chrVIII 12354 12354 AT
chrVIII 12363 12363 G
chrVIII 12366 12366 A
chrVIII 12367 12367 A
chrVIII 12372 12372 CG
chrVIII 12378 12378 G
chrVIII 12381 12381 AT
chrVIII 12383 12383 AT
chrVIII 12397 12397 AT
chrVIII 12398 12398 G
chrVIII 12400 12400 T
chrVIII 12403 12403 C
chrVIII 12404 12404 C
chrVIII 12405 12405 T
chrVIII 12409 12409 T
chrVIII 12417 12417 T
chrVIII 12420 12420 AT
chrVIII 12431 12431 T
chrVIII 12439 12439 A
chrVIII 12440 12440 CG
chrVIII 12441 12441 AT
chrVIII 12452 12452 CG
chrVIII 12458 12458 AT
chrVIII 12464 12464 CG
chrVIII 12486 12486 C
chrVIII 12490 12490 C
chrVIII 12492 12492 C
chrVIII 12495 12495 G
chrVIII 12513 12513 CT
chrVIII 12549 12549 AT
chrVIII 12577 12577 T
chrVIII 12578 12578 C
chrVIII 12579 12579 A
chrVIII 12583 12583 G
chrVIII 12597 12597 CG
chrVIII 12605 12605 AT
chrVIII 12613 12613 AT
chrVIII 12614 12614 G
chrVIII 12623 12623 A
chrVIII 12628 12628 G
chrVIII 12629 12629 A
chrVIII 12630 12630 G
chrVIII 12632 12632 G
chrVIII 12652 12652 T
chrVIII 12654 12654 C
chrVIII 12659 12659 G
chrVIII 12660 12660 C
chrVIII 12661 12661 T
chrVIII 12662 12662 T
chrVIII 12663 12663 CG
chrVIII 12664 12664 A
chrVIII 12670 12670 AT
chrVIII 12671 12671 C
chrVIII 12676 12676 A
chrVIII 12692 12692 T
chrVIII 12716 12716 AT
chrVIII 12721 12721 AT
chrVIII 12722 12722 CG
chrVIII 12723 12723 A
chrVIII 12724 12724 C
chrVIII 12728 12728 AT
chrVIII 12729 12729 CG
chrVIII 35270 35270 A
chrVIII 35271 35271 G
chrVIII 35294 35294 A
chrVIII 35324 35324 G
chrVIII 35378 35378 G
chrVIII 35423 35423 G
chrVIII 35438 35438 A
chrVIII 35444 35444 A
chrVIII 35462 35462 A
chrVIII 35488 35488 T
chrVIII 35528 35528 T
chrVIII 35530 35530 G
chrVIII 35531 35531 G
chrVIII 35534 35534 A
chrVIII 35558 35558 G
chrVIII 35582 35582 G
chrVIII 35597 35597 A
chrVIII 35612 35612 A
chrVIII 35630 35630 A
chrVIII 35654 35654 G
chrVIII 35663 35663 A
chrVIII 35678 35678 G
chrVIII 35680 35680 T
chrVIII 35693 35693 C
chrVIII 35723 35723 G
chrVIII 35762 35762 A
chrVIII 35854 35854 A
chrVIII 35861 35861 A
chrVIII 35915 35915 G
chrVIII 35957 35957 C
chrVIII 35958 35958 T
chrVIII 35962 35962 C
chrVIII 35978 35978 G
chrVIII 36005 36005 A
chrVIII 36020 36020 A
chrVIII 62748 62748 G
chrVIII 62749 62749 A
chrVIII 62750 62750 AT
chrVIII 62751 62751 G
chrVIII 62752 62752 CG
chrVIII 62753 62753 CT
chrVIII 62754 62754 AC
chrVIII 62827 62827 AT
chrVIII 62828 62828 A
chrVIII 62830 62830 AT
chrVIII 62831 62831 ACGT
chrVIII 62832 62832 A
chrVIII 62835 62835 AT
chrVIII 62836 62836 G
chrVIII 62837 62837 G
chrVIII 62838 62838 AT
chrVIII 62839 62839 G
chrVIII 62840 62840 G
chrVIII 81212 81212 T
chrVIII 81221 81221 G
chrVIII 81223 81223 G
chrVIII 85281 85281 C
chrVIII 85282 85282 T
chrVIII 85283 85283 G
chrVIII 85286 85286 ACG
chrVIII 85287 85287 ACG
chrVIII 85288 85288 AGT
chrVIII 85289 85289 CT
chrVIII 85290 85290 CGT
chrVIII 85291 85291 CT
chrVIII 85292 85292 T
chrVIII 85293 85293 T
chrVIII 85294 85294 T
chrVIII 85295 85295 T
chrVIII 85296 85296 C
chrVIII 85297 85297 A
chrVIII 85298 85298 C
chrVIII 85372 85372 AT
chrVIII 85373 85373 CGT
chrVIII 85374 85374 AGT
chrVIII 85375 85375 ACG
chrVIII 85376 85376 AT
chrVIII 85377 85377 AT
chrVIII 85378 85378 CG
chrVIII 85379 85379 A
chrVIII 85380 85380 CGT
chrVIII 85381 85381 AG
chrVIII 85382 85382 ACG
chrVIII 85383 85383 ACT
chrVIII 85384 85384 CGT
chrVIII 85385 85385 ACG
chrVIII 85386 85386 AC
chrVIII 85387 85387 CGT
chrVIII 85392 85392 T
chrVIII 85393 85393 A
chrVIII 85405 85405 A
chrVIII 85413 85413 T
chrVIII 85416 85416 C
chrVIII 85417 85417 G
chrVIII 85419 85419 G
chrVIII 85420 85420 T
chrVIII 85422 85422 T
chrVIII 85424 85424 C
chrVIII 85432 85432 T
chrVIII 85434 85434 CG
chrVIII 85435 85435 T
chrVIII 85437 85437 C
chrVIII 85438 85438 AT
chrVIII 85439 85439 CG
chrVIII 85441 85441 G
chrVIII 85442 85442 T
chrVIII 85443 85443 CGT
chrVIII 85446 85446 A
chrVIII 85448 85448 A
chrVIII 85449 85449 CT
chrVIII 85451 85451 A
chrVIII 85452 85452 T
chrVIII 85457 85457 AT
chrVIII 85467 85467 AT
chrVIII 85473 85473 ACGT
chrVIII 85483 85483 CG
chrVIII 85486 85486 G
chrVIII 85488 85488 CG
chrVIII 85500 85500 C
chrVIII 85508 85508 C
chrVIII 85512 85512 CG
chrVIII 85515 85515 CG
chrVIII 85516 85516 AT
chrVIII 85517 85517 AT
chrVIII 85522 85522 AT
chrVIII 85523 85523 A
chrVIII 85524 85524 C
chrVIII 85525 85525 AT
chrVIII 85534 85534 GT
chrVIII 85536 85536 AG
chrVIII 85537 85537 CGT
chrVIII 85538 85538 AT
chrVIII 85558 85558 A
chrVIII 85564 85564 A
chrVIII 85570 85570 T
chrVIII 85588 85588 AT
chrVIII 85589 85589 CG
chrVIII 85600 85600 C
chrVIII 85617 85617 CG
chrVIII 85618 85618 A
chrVIII 85642 85642 T
chrVIII 85643 85643 AT
chrVIII 85676 85676 CG
chrVIII 85681 85681 C
chrVIII 85692 85692 AT
chrVIII 85696 85696 CG
chrVIII 85698 85698 T
chrVIII 85699 85699 G
chrVIII 85701 85701 ACG
chrVIII 85703 85703 T
chrVIII 85710 85710 A
chrVIII 85711 85711 C
chrVIII 85720 85720 AT
chrVIII 85760 85760 AT
chrVIII 85766 85766 AT
chrVIII 85782 85782 CG
chrVIII 85801 85801 CG
chrVIII 85818 85818 AT
chrVIII 85830 85830 T
chrVIII 85831 85831 G
chrVIII 85836 85836 AT
chrVIII 85862 85862 AT
chrVIII 85865 85865 AT
chrVIII 85867 85867 AT
chrVIII 85869 85869 AT
chrVIII 85892 85892 AT
chrVIII 85910 85910 CGT
chrVIII 85911 85911 ACT
chrVIII 85912 85912 AT
chrVIII 85913 85913 AT
chrVIII 85914 85914 AT
chrVIII 85915 85915 G
chrVIII 85916 85916 T
chrVIII 85917 85917 A
chrVIII 85918 85918 T
chrVIII 85928 85928 G
chrVIII 86054 86054 G
chrVIII 86131 86131 G
chrVIII 86570 86570 T
chrVIII 86573 86573 A
chrVIII 86580 86580 A
chrVIII 86581 86581 C
chrVIII 86590 86590 G
chrVIII 86595 86595 G
chrVIII 86833 86833 G
chrVIII 86845 86845 G
chrVIII 87056 87056 C
chrVIII 87071 87071 T
chrVIII 87076 87076 ACG
chrVIII 87077 87077 AT
chrVIII 87079 87079 CG
chrVIII 87080 87080 AT
chrVIII 87108 87108 G
chrVIII 87112 87112 G
chrVIII 87163 87163 A
chrVIII 87320 87320 C
chrVIII 87325 87325 A
chrVIII 87781 87781 C
chrVIII 87929 87929 G
chrVIII 87931 87931 T
chrVIII 88090 88090 C
chrVIII 88111 88111 A
chrVIII 88121 88121 A
chrVIII 88212 88212 A
chrVIII 88270 88270 G
chrVIII 88465 88465 A
chrVIII 88499 88499 A
chrVIII 88523 88523 G
chrVIII 88532 88532 G
chrVIII 88776 88776 A
chrVIII 88860 88860 G
chrVIII 88998 88998 A
chrVIII 89026 89026 C
chrVIII 89038 89038 T
chrVIII 89143 89143 A
chrVIII 89146 89146 A
chrVIII 89188 89188 G
chrVIII 89190 89190 A
chrVIII 89192 89192 C
chrVIII 89193 89193 A
chrVIII 89197 89197 T
chrVIII 89198 89198 A
chrVIII 89199 89199 C
chrVIII 89204 89204 AT
chrVIII 89216 89216 A
chrVIII 89655 89655 A
chrVIII 89703 89703 C
chrVIII 89711 89711 C
chrVIII 90394 90394 C
chrVIII 90680 90680 G
chrVIII 90682 90682 A
chrVIII 90820 90820 A
chrVIII 91379 91379 A
chrVIII 91380 91380 A
chrVIII 91383 91383 T
chrVIII 91384 91384 ACT
chrVIII 91385 91385 ACT
chrVIII 91386 91386 ACT
chrVIII 91387 91387 CGT
chrVIII 91388 91388 ACT
chrVIII 91389 91389 AGT
chrVIII 91390 91390 CT
chrVIII 91410 91410 G
chrVIII 91416 91416 A
chrVIII 91422 91422 T
chrVIII 91440 91440 AT
chrVIII 91441 91441 CG
chrVIII 91452 91452 C
chrVIII 91469 91469 CG
chrVIII 91470 91470 A
chrVIII 91494 91494 T
chrVIII 91495 91495 AT
chrVIII 91528 91528 CG
chrVIII 91533 91533 C
chrVIII 91544 91544 G
chrVIII 91548 91548 CG
chrVIII 91550 91550 AT
chrVIII 91551 91551 G
chrVIII 91553 91553 ACG
chrVIII 91555 91555 AT
chrVIII 91556 91556 A
chrVIII 91562 91562 A
chrVIII 91563 91563 C
chrVIII 91572 91572 AT
chrVIII 91612 91612 AT
chrVIII 91618 91618 AT
chrVIII 91634 91634 AT
chrVIII 91653 91653 AT
chrVIII 91670 91670 AT
chrVIII 91682 91682 T
chrVIII 91683 91683 G
chrVIII 91685 91685 A
chrVIII 91688 91688 AT
chrVIII 91714 91714 AT
chrVIII 91717 91717 AT
chrVIII 91719 91719 AT
chrVIII 91721 91721 AT
chrVIII 91744 91744 AT
chrVIII 91762 91762 ACGT
chrVIII 91763 91763 ACT
chrVIII 91764 91764 ACG
chrVIII 91765 91765 GT
chrVIII 91766 91766 AT
chrVIII 91767 91767 C
chrVIII 91768 91768 A
chrVIII 91769 91769 AG
chrVIII 91770 91770 G
chrVIII 91771 91771 A
chrVIII 91773 91773 AT
chrVIII 91775 91775 T
chrVIII 91776 91776 T
chrVIII 91778 91778 G
chrVIII 91780 91780 G
chrVIII 91788 91788 T
chrVIII 91789 91789 G
chrVIII 91794 91794 C
chrVIII 91812 91812 GT
chrVIII 91813 91813 AT
chrVIII 91814 91814 AG
chrVIII 91815 91815 G
chrVIII 91817 91817 A
chrVIII 91819 91819 GT
chrVIII 91820 91820 GT
chrVIII 91821 91821 G
chrVIII 91823 91823 T
chrVIII 91828 91828 C
chrVIII 91830 91830 T
chrVIII 91831 91831 A
chrVIII 91833 91833 G
chrVIII 91834 91834 CG
chrVIII 91835 91835 A
chrVIII 91836 91836 C
chrVIII 91837 91837 GT
chrVIII 91838 91838 AC
chrVIII 91839 91839 G
chrVIII 91840 91840 A
chrVIII 91841 91841 AT
chrVIII 91842 91842 ACG
chrVIII 91844 91844 G
chrVIII 91845 91845 A
chrVIII 91847 91847 G
chrVIII 91851 91851 A
chrVIII 91856 91856 T
chrVIII 91860 91860 ACT
chrVIII 91864 91864 CG
chrVIII 91866 91866 ACGT
chrVIII 91867 91867 C
chrVIII 91870 91870 A
chrVIII 91872 91872 C
chrVIII 91873 91873 A
chrVIII 91876 91876 ACGT
chrVIII 91877 91877 C
chrVIII 91878 91878 G
chrVIII 91882 91882 T
chrVIII 91884 91884 AT
chrVIII 91885 91885 G
chrVIII 91886 91886 G
chrVIII 91891 91891 AT
chrVIII 91899 91899 AT
chrVIII 91919 91919 C
chrVIII 91922 91922 T
chrVIII 91923 91923 CT
chrVIII 91924 91924 C
chrVIII 91926 91926 AT
chrVIII 91938 91938 ACGT
chrVIII 91940 91940 CG
chrVIII 91948 91948 T
chrVIII 91949 91949 CG
chrVIII 91961 91961 CG
chrVIII 91962 91962 G
chrVIII 91963 91963 GT
chrVIII 91964 91964 A
chrVIII 91965 91965 C
chrVIII 91973 91973 AT
chrVIII 91974 91974 AT
chrVIII 91981 91981 T
chrVIII 91986 91986 ACGT
chrVIII 91987 91987 AT
chrVIII 91989 91989 CG
chrVIII 91991 91991 CG
chrVIII 91992 91992 AT
chrVIII 91993 91993 A
chrVIII 91994 91994 CG
chrVIII 92006 92006 T
chrVIII 92015 92015 G
chrVIII 92016 92016 ACT
chrVIII 92017 92017 AT
chrVIII 92019 92019 CG
chrVIII 92022 92022 CG
chrVIII 92035 92035 A
chrVIII 92036 92036 T
chrVIII 92037 92037 G
chrVIII 92040 92040 C
chrVIII 92043 92043 T
chrVIII 92049 92049 T
chrVIII 92053 92053 CG
chrVIII 92056 92056 AT
chrVIII 92057 92057 AT
chrVIII 92062 92062 CG
chrVIII 92078 92078 A
chrVIII 92079 92079 C
chrVIII 92080 92080 AG
chrVIII 92085 92085 CG
chrVIII 92087 92087 CG
chrVIII 92089 92089 CG
chrVIII 92092 92092 C
chrVIII 92100 92100 ACGT
chrVIII 92101 92101 ACGT
chrVIII 92102 92102 ACGT
chrVIII 92103 92103 ACGT
chrVIII 92104 92104 ACGT
chrVIII 92105 92105 ACGT
chrVIII 92106 92106 ACGT
chrVIII 92107 92107 ACGT
chrVIII 92108 92108 ACGT
chrVIII 92109 92109 ACGT
chrVIII 92110 92110 AGT
chrVIII 104327 104327 T
chrVIII 104336 104336 G
chrVIII 104348 104348 G
chrVIII 104375 104375 C
chrVIII 104384 104384 C
chrVIII 104393 104393 T
chrVIII 104787 104787 T
chrVIII 104798 104798 T
chrVIII 104815 104815 C
chrVIII 104833 104833 T
chrVIII 104940 104940 C
chrVIII 104944 104944 C
chrVIII 105094 105094 T
chrVIII 105096 105096 T
chrVIII 105098 105098 T
chrVIII 116093 116093 T
chrVIII 116094 116094 G
chrVIII 116097 116097 CT
chrVIII 116098 116098 ACG
chrVIII 116099 116099 ACT
chrVIII 116100 116100 A
chrVIII 116102 116102 T
chrVIII 116103 116103 T
chrVIII 116104 116104 T
chrVIII 116105 116105 T
chrVIII 116106 116106 T
chrVIII 116180 116180 ACT
chrVIII 116181 116181 ACGT
chrVIII 116182 116182 ACGT
chrVIII 116183 116183 ACGT
chrVIII 116184 116184 AT
chrVIII 116185 116185 AGT
chrVIII 116186 116186 ACGT
chrVIII 116187 116187 AT
chrVIII 116409 116409 C
chrVIII 116412 116412 G
chrVIII 116413 116413 T
chrVIII 116414 116414 ACG
chrVIII 116415 116415 CT
chrVIII 116416 116416 AGT
chrVIII 116417 116417 ACG
chrVIII 116418 116418 CGT
chrVIII 116419 116419 ACG
chrVIII 116420 116420 ACG
chrVIII 116421 116421 A
chrVIII 116424 116424 A
chrVIII 116427 116427 T
chrVIII 116429 116429 ACT
chrVIII 116430 116430 T
chrVIII 116432 116432 G
chrVIII 116433 116433 A
chrVIII 116434 116434 G
chrVIII 116435 116435 G
chrVIII 116437 116437 T
chrVIII 116438 116438 A
chrVIII 116440 116440 AT
chrVIII 116442 116442 A
chrVIII 116444 116444 G
chrVIII 116446 116446 CG
chrVIII 116452 116452 T
chrVIII 116453 116453 A
chrVIII 116454 116454 AT
chrVIII 116459 116459 A
chrVIII 116460 116460 T
chrVIII 116462 116462 CG
chrVIII 116463 116463 ACG
chrVIII 116465 116465 C
chrVIII 116466 116466 A
chrVIII 116467 116467 G
chrVIII 116468 116468 AC
chrVIII 116469 116469 CGT
chrVIII 116470 116470 G
chrVIII 116471 116471 G
chrVIII 116474 116474 GT
chrVIII 116475 116475 AC
chrVIII 116476 116476 GT
chrVIII 116477 116477 AC
chrVIII 116478 116478 AGT
chrVIII 116480 116480 AC
chrVIII 116481 116481 T
chrVIII 116482 116482 A
chrVIII 116483 116483 C
chrVIII 116484 116484 CT
chrVIII 116485 116485 AT
chrVIII 116486 116486 AT
chrVIII 116488 116488 G
chrVIII 116489 116489 C
chrVIII 116490 116490 G
chrVIII 116491 116491 GT
chrVIII 116492 116492 CGT
chrVIII 116493 116493 ACGT
chrVIII 116494 116494 CGT
chrVIII 116495 116495 GT
chrVIII 116497 116497 GT
chrVIII 116498 116498 C
chrVIII 116499 116499 G
chrVIII 116500 116500 T
chrVIII 116501 116501 AT
chrVIII 116502 116502 ACGT
chrVIII 116503 116503 AT
chrVIII 116504 116504 T
chrVIII 116505 116505 GT
chrVIII 116506 116506 AT
chrVIII 116507 116507 CG
chrVIII 116509 116509 T
chrVIII 116510 116510 C
chrVIII 116511 116511 T
chrVIII 116512 116512 AT
chrVIII 116513 116513 A
chrVIII 116514 116514 A
chrVIII 116515 116515 ACGT
chrVIII 116516 116516 CT
chrVIII 116517 116517 ACT
chrVIII 116518 116518 C
chrVIII 116519 116519 CG
chrVIII 116520 116520 C
chrVIII 116521 116521 ACGT
chrVIII 116522 116522 ACGT
chrVIII 116523 116523 ACGT
chrVIII 116524 116524 ACT
chrVIII 116525 116525 A
chrVIII 116527 116527 G
chrVIII 116529 116529 T
chrVIII 116530 116530 T
chrVIII 116531 116531 ACGT
chrVIII 116532 116532 AT
chrVIII 116533 116533 CGT
chrVIII 116534 116534 T
chrVIII 116536 116536 ACGT
chrVIII 116537 116537 ACG
chrVIII 116538 116538 AT
chrVIII 116540 116540 G
chrVIII 116542 116542 C
chrVIII 116543 116543 AT
chrVIII 116544 116544 CGT
chrVIII 116545 116545 ACGT
chrVIII 116549 116549 CG
chrVIII 116553 116553 G
chrVIII 116554 116554 CG
chrVIII 116555 116555 AT
chrVIII 116556 116556 CT
chrVIII 116558 116558 A
chrVIII 116559 116559 C
chrVIII 116560 116560 CG
chrVIII 116561 116561 T
chrVIII 116563 116563 CG
chrVIII 116564 116564 C
chrVIII 116565 116565 AT
chrVIII 116566 116566 CG
chrVIII 116567 116567 AG
chrVIII 116568 116568 T
chrVIII 116569 116569 T
chrVIII 116570 116570 A
chrVIII 116571 116571 C
chrVIII 116572 116572 G
chrVIII 116573 116573 A
chrVIII 116574 116574 C
chrVIII 116575 116575 T
chrVIII 116576 116576 T
chrVIII 116577 116577 C
chrVIII 116578 116578 AT
chrVIII 116579 116579 CT
chrVIII 116580 116580 C
chrVIII 116581 116581 C
chrVIII 116582 116582 T
chrVIII 116583 116583 AGT
chrVIII 116584 116584 ACT
chrVIII 116585 116585 G
chrVIII 116588 116588 C
chrVIII 116590 116590 AC
chrVIII 116593 116593 A
chrVIII 116594 116594 A
chrVIII 116597 116597 G
chrVIII 116598 116598 GT
chrVIII 116600 116600 G
chrVIII 116601 116601 CG
chrVIII 116602 116602 A
chrVIII 116603 116603 AGT
chrVIII 116604 116604 AT
chrVIII 116605 116605 CG
chrVIII 116606 116606 G
chrVIII 116607 116607 C
chrVIII 116609 116609 CG
chrVIII 116610 116610 AGT
chrVIII 116611 116611 T
chrVIII 116612 116612 C
chrVIII 116614 116614 T
chrVIII 116615 116615 CG
chrVIII 116616 116616 T
chrVIII 116617 116617 G
chrVIII 116618 116618 CG
chrVIII 116620 116620 AT
chrVIII 116621 116621 AT
chrVIII 116624 116624 AT
chrVIII 116625 116625 AT
chrVIII 116626 116626 CG
chrVIII 116627 116627 AT
chrVIII 116629 116629 A
chrVIII 116630 116630 AT
chrVIII 116633 116633 AT
chrVIII 116634 116634 ACG
chrVIII 116636 116636 T
chrVIII 116637 116637 ACT
chrVIII 116638 116638 ACGT
chrVIII 116639 116639 AT
chrVIII 116640 116640 C
chrVIII 116641 116641 G
chrVIII 116642 116642 AT
chrVIII 116643 116643 AT
chrVIII 116644 116644 ACGT
chrVIII 116649 116649 A
chrVIII 116651 116651 C
chrVIII 116652 116652 T
chrVIII 116654 116654 T
chrVIII 116655 116655 AT
chrVIII 116658 116658 T
chrVIII 116664 116664 CG
chrVIII 116665 116665 G
chrVIII 116666 116666 CG
chrVIII 116667 116667 C
chrVIII 116668 116668 G
chrVIII 116670 116670 AT
chrVIII 116671 116671 C
chrVIII 116674 116674 CG
chrVIII 116675 116675 AT
chrVIII 116677 116677 A
chrVIII 116678 116678 T
chrVIII 116679 116679 C
chrVIII 116680 116680 ACT
chrVIII 116681 116681 T
chrVIII 116682 116682 CG
chrVIII 116683 116683 A
chrVIII 116684 116684 C
chrVIII 116685 116685 AT
chrVIII 116687 116687 A
chrVIII 116689 116689 C
chrVIII 116697 116697 G
chrVIII 116699 116699 AT
chrVIII 116700 116700 ACG
chrVIII 116701 116701 ACGT
chrVIII 116702 116702 A
chrVIII 116703 116703 CG
chrVIII 116705 116705 CG
chrVIII 116706 116706 AG
chrVIII 116707 116707 CG
chrVIII 116708 116708 CGT
chrVIII 116709 116709 C
chrVIII 116710 116710 G
chrVIII 116711 116711 CG
chrVIII 116712 116712 G
chrVIII 116714 116714 GT
chrVIII 116715 116715 C
chrVIII 116716 116716 AT
chrVIII 116717 116717 CG
chrVIII 116718 116718 AT
chrVIII 116719 116719 ACGT
chrVIII 116720 116720 AT
chrVIII 116722 116722 C
chrVIII 116725 116725 C
chrVIII 116728 116728 G
chrVIII 116729 116729 AT
chrVIII 116730 116730 A
chrVIII 116731 116731 CG
chrVIII 116736 116736 T
chrVIII 116737 116737 A
chrVIII 116741 116741 CG
chrVIII 116742 116742 C
chrVIII 116748 116748 T
chrVIII 116753 116753 ACGT
chrVIII 116754 116754 ACGT
chrVIII 116755 116755 ACGT
chrVIII 116756 116756 ACGT
chrVIII 116757 116757 ACGT
chrVIII 116758 116758 ACGT
chrVIII 116759 116759 ACGT
chrVIII 116760 116760 AGT
chrVIII 116761 116761 CGT
chrVIII 116762 116762 AC
chrVIII 116763 116763 G
chrVIII 127123 127123 T
chrVIII 127138 127138 T
chrVIII 127153 127153 G
chrVIII 127195 127195 C
chrVIII 127225 127225 G
chrVIII 127233 127233 C
chrVIII 127234 127234 A
chrVIII 127267 127267 C
chrVIII 127279 127279 T
chrVIII 127282 127282 A
chrVIII 127291 127291 A
chrVIII 127300 127300 A
chrVIII 127318 127318 C
chrVIII 127339 127339 C
chrVIII 127342 127342 G
chrVIII 127447 127447 T
chrVIII 127459 127459 A
chrVIII 127477 127477 C
chrVIII 133014 133014 A
chrVIII 133015 133015 C
chrVIII 133016 133016 CGT
chrVIII 133017 133017 CG
chrVIII 133020 133020 T
chrVIII 133022 133022 A
chrVIII 133023 133023 A
chrVIII 133024 133024 G
chrVIII 133025 133025 A
chrVIII 133055 133055 C
chrVIII 133108 133108 AT
chrVIII 133109 133109 AT
chrVIII 133110 133110 ACGT
chrVIII 133111 133111 AGT
chrVIII 133112 133112 AT
chrVIII 133113 133113 AG
chrVIII 133114 133114 CG
chrVIII 133115 133115 CG
chrVIII 133116 133116 C
chrVIII 133686 133686 A
chrVIII 133695 133695 A
chrVIII 133701 133701 T
chrVIII 133712 133712 T
chrVIII 133716 133716 G
chrVIII 133717 133717 CG
chrVIII 133718 133718 C
chrVIII 133719 133719 C
chrVIII 133720 133720 CG
chrVIII 133722 133722 G
chrVIII 133723 133723 GT
chrVIII 133724 133724 A
chrVIII 133725 133725 T
chrVIII 133726 133726 C
chrVIII 133727 133727 T
chrVIII 133729 133729 C
chrVIII 133734 133734 C
chrVIII 133742 133742 G
chrVIII 133745 133745 A
chrVIII 133746 133746 T
chrVIII 133747 133747 G
chrVIII 133748 133748 AT
chrVIII 133750 133750 A
chrVIII 133752 133752 T
chrVIII 133753 133753 C
chrVIII 133754 133754 A
chrVIII 133755 133755 AT
chrVIII 133756 133756 G
chrVIII 133758 133758 AT
chrVIII 133759 133759 CG
chrVIII 133760 133760 CT
chrVIII 133761 133761 G
chrVIII 133762 133762 CG
chrVIII 133763 133763 G
chrVIII 133764 133764 G
chrVIII 133765 133765 AC
chrVIII 133766 133766 G
chrVIII 133770 133770 AT
chrVIII 133772 133772 A
chrVIII 133773 133773 G
chrVIII 133775 133775 A
chrVIII 133776 133776 A
chrVIII 133777 133777 G
chrVIII 133778 133778 A
chrVIII 133779 133779 C
chrVIII 133781 133781 T
chrVIII 133782 133782 C
chrVIII 133783 133783 GT
chrVIII 133784 133784 A
chrVIII 133786 133786 CGT
chrVIII 133789 133789 C
chrVIII 133790 133790 G
chrVIII 133791 133791 A
chrVIII 133792 133792 GT
chrVIII 133793 133793 AC
chrVIII 133796 133796 CT
chrVIII 133797 133797 A
chrVIII 133800 133800 A
chrVIII 133801 133801 T
chrVIII 133803 133803 AT
chrVIII 133804 133804 CG
chrVIII 133805 133805 A
chrVIII 133806 133806 AGT
chrVIII 133809 133809 A
chrVIII 133810 133810 A
chrVIII 133812 133812 G
chrVIII 133813 133813 C
chrVIII 133815 133815 T
chrVIII 133816 133816 AT
chrVIII 133818 133818 G
chrVIII 133819 133819 C
chrVIII 133820 133820 A
chrVIII 133821 133821 CG
chrVIII 133823 133823 CG
chrVIII 133824 133824 G
chrVIII 133825 133825 G
chrVIII 133826 133826 CGT
chrVIII 133827 133827 ACT
chrVIII 133828 133828 T
chrVIII 133829 133829 AGT
chrVIII 133830 133830 ACT
chrVIII 133831 133831 GT
chrVIII 133832 133832 AC
chrVIII 133833 133833 CT
chrVIII 133835 133835 C
chrVIII 133837 133837 A
chrVIII 133840 133840 GT
chrVIII 133842 133842 G
chrVIII 133845 133845 C
chrVIII 133846 133846 AGT
chrVIII 133847 133847 ACGT
chrVIII 133848 133848 AT
chrVIII 133851 133851 CG
chrVIII 133852 133852 AT
chrVIII 133853 133853 G
chrVIII 133854 133854 AT
chrVIII 133855 133855 A
chrVIII 133856 133856 CG
chrVIII 133858 133858 C
chrVIII 133859 133859 G
chrVIII 133860 133860 T
chrVIII 133861 133861 T
chrVIII 133863 133863 ACT
chrVIII 133864 133864 C
chrVIII 133865 133865 CG
chrVIII 133867 133867 CG
chrVIII 133868 133868 T
chrVIII 133869 133869 A
chrVIII 133871 133871 CG
chrVIII 133872 133872 AT
chrVIII 133873 133873 ACT
chrVIII 133874 133874 AGT
chrVIII 133875 133875 T
chrVIII 133876 133876 A
chrVIII 133877 133877 CG
chrVIII 133879 133879 A
chrVIII 133881 133881 G
chrVIII 133885 133885 AC
chrVIII 133886 133886 CG
chrVIII 133887 133887 A
chrVIII 133888 133888 G
chrVIII 133890 133890 CG
chrVIII 133892 133892 T
chrVIII 133893 133893 CT
chrVIII 133896 133896 A
chrVIII 133897 133897 ACG
chrVIII 133898 133898 A
chrVIII 133899 133899 CGT
chrVIII 133901 133901 A
chrVIII 133903 133903 C
chrVIII 133908 133908 G
chrVIII 133909 133909 AGT
chrVIII 133911 133911 C
chrVIII 133913 133913 A
chrVIII 133914 133914 A
chrVIII 133915 133915 GT
chrVIII 133916 133916 T
chrVIII 133918 133918 AT
chrVIII 133921 133921 A
chrVIII 133924 133924 T
chrVIII 133927 133927 T
chrVIII 133928 133928 CG
chrVIII 133931 133931 C
chrVIII 133932 133932 G
chrVIII 133933 133933 ACT
chrVIII 133935 133935 G
chrVIII 133936 133936 GT
chrVIII 133937 133937 ACGT
chrVIII 133938 133938 AGT
chrVIII 133939 133939 AC
chrVIII 133940 133940 C
chrVIII 133941 133941 G
chrVIII 133942 133942 C
chrVIII 133944 133944 AT
chrVIII 133945 133945 A
chrVIII 133947 133947 G
chrVIII 133952 133952 ACT
chrVIII 133953 133953 T
chrVIII 133954 133954 C
chrVIII 133955 133955 G
chrVIII 133956 133956 C
chrVIII 133958 133958 T
chrVIII 133960 133960 CG
chrVIII 133961 133961 AC
chrVIII 133962 133962 AGT
chrVIII 133964 133964 T
chrVIII 133965 133965 G
chrVIII 133967 133967 CGT
chrVIII 133968 133968 CG
chrVIII 133969 133969 T
chrVIII 133978 133978 A
chrVIII 133984 133984 C
chrVIII 133986 133986 C
chrVIII 133990 133990 AT
chrVIII 133993 133993 CG
chrVIII 133995 133995 A
chrVIII 133998 133998 C
chrVIII 134000 134000 A
chrVIII 134001 134001 ACGT
chrVIII 134003 134003 AT
chrVIII 134004 134004 A
chrVIII 134005 134005 C
chrVIII 134006 134006 T
chrVIII 134010 134010 A
chrVIII 134309 134309 T
chrVIII 134312 134312 AC
chrVIII 134313 134313 G
chrVIII 134314 134314 T
chrVIII 134315 134315 T
chrVIII 134316 134316 T
chrVIII 134318 134318 ACG
chrVIII 134319 134319 AT
chrVIII 134320 134320 GT
chrVIII 134324 134324 T
chrVIII 134325 134325 T
chrVIII 134354 134354 C
chrVIII 134362 134362 A
chrVIII 134371 134371 AT
chrVIII 134387 134387 AT
chrVIII 134393 134393 ACGT
chrVIII 134394 134394 ACG
chrVIII 134396 134396 C
chrVIII 134398 134398 AT
chrVIII 134399 134399 AT
chrVIII 134400 134400 AGT
chrVIII 134401 134401 ACT
chrVIII 134402 134402 ACT
chrVIII 134403 134403 AT
chrVIII 134404 134404 ACGT
chrVIII 134405 134405 T
chrVIII 146230 146230 C
chrVIII 146231 146231 CG
chrVIII 146232 146232 AGT
chrVIII 146233 146233 C
chrVIII 146234 146234 T
chrVIII 146235 146235 T
chrVIII 146236 146236 T
chrVIII 146237 146237 GT
chrVIII 146238 146238 T
chrVIII 146239 146239 AT
chrVIII 146240 146240 CT
chrVIII 146241 146241 A
chrVIII 146315 146315 ACGT
chrVIII 146316 146316 AT
chrVIII 146317 146317 AT
chrVIII 146318 146318 C
chrVIII 146319 146319 ACGT
chrVIII 146320 146320 AT
chrVIII 146321 146321 ACG
chrVIII 146322 146322 ACG
chrVIII 146323 146323 AT
chrVIII 146324 146324 AC
chrVIII 146325 146325 ACG
chrVIII 146326 146326 ACT
chrVIII 146327 146327 CGT
chrVIII 146328 146328 GT
chrVIII 146329 146329 ACG
chrVIII 146330 146330 ACT
chrVIII 146335 146335 T
chrVIII 146336 146336 A
chrVIII 146356 146356 T
chrVIII 146359 146359 C
chrVIII 146362 146362 G
chrVIII 146363 146363 T
chrVIII 146365 146365 T
chrVIII 146367 146367 C
chrVIII 146377 146377 CG
chrVIII 146380 146380 AT
chrVIII 146381 146381 C
chrVIII 146382 146382 AT
chrVIII 146384 146384 G
chrVIII 146385 146385 T
chrVIII 146386 146386 G
chrVIII 146391 146391 A
chrVIII 146392 146392 T
chrVIII 146395 146395 T
chrVIII 146400 146400 AT
chrVIII 146410 146410 AT
chrVIII 146416 146416 AT
chrVIII 146418 146418 A
chrVIII 146426 146426 CG
chrVIII 146429 146429 G
chrVIII 146430 146430 G
chrVIII 146431 146431 CG
chrVIII 146433 146433 T
chrVIII 146437 146437 A
chrVIII 146438 146438 CGT
chrVIII 146439 146439 ACG
chrVIII 146440 146440 A
chrVIII 146443 146443 C
chrVIII 146451 146451 C
chrVIII 146455 146455 CGT
chrVIII 146457 146457 C
chrVIII 146458 146458 CG
chrVIII 146459 146459 AC
chrVIII 146460 146460 GT
chrVIII 146465 146465 GT
chrVIII 146466 146466 AT
chrVIII 146467 146467 CG
chrVIII 146468 146468 A
chrVIII 146469 146469 AT
chrVIII 146470 146470 CG
chrVIII 146472 146472 G
chrVIII 146475 146475 T
chrVIII 146478 146478 CG
chrVIII 146479 146479 T
chrVIII 146481 146481 AT
chrVIII 146482 146482 CG
chrVIII 146483 146483 AT
chrVIII 146486 146486 A
chrVIII 146489 146489 A
chrVIII 146492 146492 AT
chrVIII 146500 146500 ACT
chrVIII 146503 146503 AT
chrVIII 146509 146509 C
chrVIII 146513 146513 T
chrVIII 146514 146514 C
chrVIII 146515 146515 CG
chrVIII 146519 146519 T
chrVIII 146524 146524 AT
chrVIII 146527 146527 G
chrVIII 146530 146530 CG
chrVIII 146531 146531 CG
chrVIII 146533 146533 T
chrVIII 146534 146534 AT
chrVIII 146535 146535 CG
chrVIII 146538 146538 CG
chrVIII 146539 146539 T
chrVIII 146540 146540 AT
chrVIII 146541 146541 AT
chrVIII 146542 146542 CT
chrVIII 146543 146543 CT
chrVIII 146547 146547 T
chrVIII 146548 146548 G
chrVIII 146553 146553 AT
chrVIII 146556 146556 CG
chrVIII 146560 146560 CGT
chrVIII 146563 146563 T
chrVIII 146569 146569 AT
chrVIII 146570 146570 C
chrVIII 146579 146579 A
chrVIII 146580 146580 AG
chrVIII 146581 146581 C
chrVIII 146582 146582 A
chrVIII 146584 146584 CG
chrVIII 146585 146585 A
chrVIII 146586 146586 CG
chrVIII 146587 146587 A
chrVIII 146588 146588 CT
chrVIII 146589 146589 ACT
chrVIII 146590 146590 A
chrVIII 146591 146591 G
chrVIII 146593 146593 G
chrVIII 146594 146594 G
chrVIII 146595 146595 A
chrVIII 146596 146596 A
chrVIII 146600 146600 G
chrVIII 146603 146603 T
chrVIII 146606 146606 CG
chrVIII 146610 146610 A
chrVIII 146613 146613 CG
chrVIII 146616 146616 CG
chrVIII 146618 146618 CG
chrVIII 146621 146621 T
chrVIII 146622 146622 G
chrVIII 146624 146624 CG
chrVIII 146625 146625 G
chrVIII 146627 146627 A
chrVIII 146628 146628 CG
chrVIII 146629 146629 C
chrVIII 146630 146630 CG
chrVIII 146631 146631 AT
chrVIII 146632 146632 AT
chrVIII 146633 146633 AT
chrVIII 146634 146634 AT
chrVIII 146644 146644 AT
chrVIII 146648 146648 CG
chrVIII 146649 146649 AT
chrVIII 146652 146652 CG
chrVIII 146654 146654 CG
chrVIII 146655 146655 T
chrVIII 146657 146657 CG
chrVIII 146659 146659 CG
chrVIII 146662 146662 AT
chrVIII 146663 146663 AT
chrVIII 146665 146665 A
chrVIII 146668 146668 G
chrVIII 146670 146670 AT
chrVIII 146672 146672 ACGT
chrVIII 146673 146673 ACGT
chrVIII 146674 146674 ACGT
chrVIII 146675 146675 ACG
chrVIII 146676 146676 ACGT
chrVIII 146677 146677 CGT
chrVIII 146678 146678 AT
chrVIII 146679 146679 C
chrVIII 148072 148072 T
chrVIII 148084 148084 T
chrVIII 148099 148099 T
chrVIII 192838 192838 G
chrVIII 192841 192841 A
chrVIII 192850 192850 T
chrVIII 192892 192892 T
chrVIII 192904 192904 T
chrVIII 192928 192928 G
chrVIII 192958 192958 G
chrVIII 193003 193003 G
chrVIII 193075 193075 A
chrVIII 193114 193114 C
chrVIII 193263 193263 G
chrVIII 193267 193267 G
chrVIII 193282 193282 A
chrVIII 194101 194101 A
chrVIII 194104 194104 G
chrVIII 194113 194113 C
chrVIII 194155 194155 C
chrVIII 194167 194167 A
chrVIII 194191 194191 A
chrVIII 194221 194221 T
chrVIII 194266 194266 A
chrVIII 194338 194338 G
chrVIII 194377 194377 T
chrVIII 194526 194526 A
chrVIII 194530 194530 A
chrVIII 194545 194545 G
chrVIII 197273 197273 T
chrVIII 197288 197288 T
chrVIII 200048 200048 C
chrVIII 200063 200063 A
chrVIII 200084 200084 T
chrVIII 200102 200102 AT
chrVIII 200111 200111 T
chrVIII 212262 212262 T
chrVIII 212264 212264 T
chrVIII 212265 212265 T
chrVIII 214256 214256 G
chrVIII 214257 214257 A
chrVIII 214258 214258 G
chrVIII 214260 214260 A
chrVIII 214262 214262 G
chrVIII 214263 214263 C
chrVIII 216254 216254 T
chrVIII 216255 216255 C
chrVIII 216256 216256 C
chrVIII 229502 229502 C
chrVIII 229503 229503 G
chrVIII 229509 229509 C
chrVIII 229511 229511 A
chrVIII 229544 229544 T
chrVIII 229583 229583 C
chrVIII 229619 229619 G
chrVIII 229640 229640 A
chrVIII 229679 229679 A
chrVIII 229724 229724 A
chrVIII 229761 229761 T
chrVIII 229766 229766 T
chrVIII 229781 229781 G
chrVIII 229792 229792 A
chrVIII 229802 229802 T
chrVIII 229826 229826 T
chrVIII 229835 229835 C
chrVIII 229841 229841 C
chrVIII 229871 229871 A
chrVIII 229880 229880 G
chrVIII 229899 229899 A
chrVIII 229922 229922 A
chrVIII 229928 229928 G
chrVIII 229988 229988 T
chrVIII 230081 230081 T
chrVIII 230129 230129 T
chrVIII 230138 230138 G
chrVIII 230165 230165 A
chrVIII 230233 230233 G
chrVIII 230236 230236 T
chrVIII 230237 230237 T
chrVIII 230282 230282 T
chrVIII 230284 230284 C
chrVIII 230294 230294 T
chrVIII 230306 230306 G
chrVIII 230318 230318 G
chrVIII 230343 230343 C
chrVIII 230357 230357 A
chrVIII 230366 230366 T
chrVIII 230387 230387 A
chrVIII 230432 230432 C
chrVIII 230479 230479 G
chrVIII 230480 230480 A
chrVIII 230510 230510 A
chrVIII 230525 230525 T
chrVIII 230569 230569 A
chrVIII 230574 230574 C
chrVIII 230575 230575 A
chrVIII 230576 230576 G
chrVIII 236987 236987 A
chrVIII 236988 236988 G
chrVIII 236989 236989 T
chrVIII 236994 236994 G
chrVIII 237838 237838 A
chrVIII 237839 237839 A
chrVIII 237840 237840 A
chrVIII 237841 237841 C
chrVIII 237842 237842 AT
chrVIII 237843 237843 T
chrVIII 237844 237844 GT
chrVIII 237845 237845 GT
chrVIII 237846 237846 T
chrVIII 237847 237847 T
chrVIII 237854 237854 C
chrVIII 237884 237884 G
chrVIII 237885 237885 T
chrVIII 237893 237893 AC
chrVIII 237894 237894 G
chrVIII 237896 237896 A
chrVIII 237897 237897 G
chrVIII 237898 237898 AT
chrVIII 237899 237899 A
chrVIII 237902 237902 CG
chrVIII 237903 237903 AT
chrVIII 237905 237905 G
chrVIII 237934 237934 G
chrVIII 237940 237940 A
chrVIII 237941 237941 AC
chrVIII 237943 237943 AT
chrVIII 237944 237944 ACT
chrVIII 237945 237945 T
chrVIII 237946 237946 ACG
chrVIII 237947 237947 A
chrVIII 237948 237948 T
chrVIII 237952 237952 A
chrVIII 237953 237953 T
chrVIII 237954 237954 C
chrVIII 237956 237956 G
chrVIII 238022 238022 T
chrVIII 238024 238024 T
chrVIII 238046 238046 A
chrVIII 238071 238071 A
chrVIII 238072 238072 C
chrVIII 252872 252872 G
chrVIII 252875 252875 G
chrVIII 252890 252890 G
chrVIII 287100 287100 C
chrVIII 287117 287117 G
chrVIII 287132 287132 G
chrVIII 287152 287152 C
chrVIII 287153 287153 G
chrVIII 287306 287306 G
chrVIII 287321 287321 G
chrVIII 287323 287323 T
chrVIII 287656 287656 C
chrVIII 287658 287658 T
chrVIII 287687 287687 A
chrVIII 287708 287708 G
chrVIII 287714 287714 G
chrVIII 287746 287746 T
chrVIII 287747 287747 A
chrVIII 287756 287756 A
chrVIII 287759 287759 G
chrVIII 287780 287780 A
chrVIII 287792 287792 T
chrVIII 287794 287794 G
chrVIII 287795 287795 A
chrVIII 288005 288005 C
chrVIII 288017 288017 G
chrVIII 288020 288020 C
chrVIII 288029 288029 A
chrVIII 288032 288032 A
chrVIII 288044 288044 G
chrVIII 288062 288062 G
chrVIII 288128 288128 G
chrVIII 288155 288155 G
chrVIII 288164 288164 C
chrVIII 288176 288176 G
chrVIII 288196 288196 A
chrVIII 288199 288199 C
chrVIII 288203 288203 A
chrVIII 288206 288206 G
chrVIII 288208 288208 C
chrVIII 288209 288209 T
chrVIII 288227 288227 G
chrVIII 288239 288239 AT
chrVIII 288241 288241 T
chrVIII 288242 288242 G
chrVIII 288251 288251 A
chrVIII 288257 288257 C
chrVIII 288259 288259 T
chrVIII 288263 288263 G
chrVIII 288266 288266 T
chrVIII 288269 288269 G
chrVIII 288296 288296 AT
chrVIII 288305 288305 AC
chrVIII 288311 288311 T
chrVIII 288317 288317 AT
chrVIII 288320 288320 CG
chrVIII 288323 288323 A
chrVIII 288332 288332 G
chrVIII 288341 288341 A
chrVIII 288364 288364 C
chrVIII 288365 288365 C
chrVIII 288374 288374 G
chrVIII 288386 288386 C
chrVIII 288392 288392 A
chrVIII 288394 288394 A
chrVIII 288395 288395 AC
chrVIII 288397 288397 G
chrVIII 288400 288400 C
chrVIII 288401 288401 G
chrVIII 288428 288428 A
chrVIII 288434 288434 A
chrVIII 288443 288443 C
chrVIII 288455 288455 C
chrVIII 288472 288472 T
chrVIII 288474 288474 C
chrVIII 288479 288479 G
chrVIII 288482 288482 T
chrVIII 288506 288506 T
chrVIII 288508 288508 G
chrVIII 288521 288521 G
chrVIII 288524 288524 G
chrVIII 288526 288526 T
chrVIII 288527 288527 G
chrVIII 288554 288554 T
chrVIII 288557 288557 A
chrVIII 288560 288560 T
chrVIII 288563 288563 G
chrVIII 288572 288572 A
chrVIII 288575 288575 G
chrVIII 288584 288584 A
chrVIII 290932 290932 T
chrVIII 290949 290949 A
chrVIII 290964 290964 A
chrVIII 290984 290984 T
chrVIII 290985 290985 A
chrVIII 291099 291099 A
chrVIII 291105 291105 G
chrVIII 291111 291111 G
chrVIII 291122 291122 A
chrVIII 291156 291156 A
chrVIII 291159 291159 A
chrVIII 291177 291177 A
chrVIII 291288 291288 G
chrVIII 291297 291297 A
chrVIII 291300 291300 G
chrVIII 291333 291333 G
chrVIII 291360 291360 G
chrVIII 291372 291372 G
chrVIII 291381 291381 A
chrVIII 291420 291420 G
chrVIII 291426 291426 G
chrVIII 291429 291429 A
chrVIII 291507 291507 A
chrVIII 291528 291528 G
chrVIII 291531 291531 A
chrVIII 291582 291582 A
chrVIII 291588 291588 A
chrVIII 291612 291612 T
chrVIII 291615 291615 C
chrVIII 291633 291633 G
chrVIII 291639 291639 A
chrVIII 291640 291640 G
chrVIII 291641 291641 C
chrVIII 291657 291657 C
chrVIII 291659 291659 T
chrVIII 291885 291885 C
chrVIII 291888 291888 A
chrVIII 291897 291897 A
chrVIII 291906 291906 G
chrVIII 291915 291915 T
chrVIII 291918 291918 C
chrVIII 291927 291927 C
chrVIII 291936 291936 G
chrVIII 291942 291942 G
chrVIII 291960 291960 A
chrVIII 291966 291966 A
chrVIII 291969 291969 T
chrVIII 292059 292059 A
chrVIII 292071 292071 G
chrVIII 292073 292073 C
chrVIII 292074 292074 A
chrVIII 292089 292089 C
chrVIII 292091 292091 T
chrVIII 292098 292098 T
chrVIII 292101 292101 G
chrVIII 292128 292128 AT
chrVIII 292137 292137 AT
chrVIII 292143 292143 A
chrVIII 292149 292149 G
chrVIII 292152 292152 CG
chrVIII 292232 292232 T
chrVIII 292233 292233 A
chrVIII 292260 292260 G
chrVIII 292266 292266 G
chrVIII 292275 292275 C
chrVIII 292287 292287 A
chrVIII 292311 292311 A
chrVIII 292338 292338 G
chrVIII 292340 292340 T
chrVIII 292386 292386 A
chrVIII 292389 292389 G
chrVIII 292392 292392 A
chrVIII 295047 295047 T
chrVIII 295056 295056 G
chrVIII 295059 295059 A
chrVIII 295092 295092 G
chrVIII 295119 295119 G
chrVIII 295131 295131 G
chrVIII 295140 295140 A
chrVIII 295179 295179 A
chrVIII 295185 295185 A
chrVIII 295188 295188 G
chrVIII 295665 295665 A
chrVIII 295674 295674 A
chrVIII 295677 295677 T
chrVIII 295719 295719 G
chrVIII 295725 295725 G
chrVIII 295728 295728 A
chrVIII 326122 326122 C
chrVIII 326143 326143 C
chrVIII 326164 326164 A
chrVIII 326170 326170 A
chrVIII 340091 340091 T
chrVIII 340092 340092 A
chrVIII 340096 340096 T
chrVIII 358467 358467 A
chrVIII 358468 358468 A
chrVIII 358469 358469 T
chrVIII 358470 358470 T
chrVIII 358471 358471 C
chrVIII 358472 358472 CT
chrVIII 358473 358473 T
chrVIII 358474 358474 GT
chrVIII 358475 358475 GT
chrVIII 358476 358476 A
chrVIII 358477 358477 T
chrVIII 358484 358484 C
chrVIII 358514 358514 G
chrVIII 358515 358515 T
chrVIII 358523 358523 AC
chrVIII 358524 358524 G
chrVIII 358526 358526 A
chrVIII 358527 358527 G
chrVIII 358528 358528 AT
chrVIII 358529 358529 A
chrVIII 358532 358532 CG
chrVIII 358533 358533 AT
chrVIII 358535 358535 G
chrVIII 358564 358564 G
chrVIII 358570 358570 A
chrVIII 358571 358571 AC
chrVIII 358573 358573 AT
chrVIII 358574 358574 ACT
chrVIII 358575 358575 T
chrVIII 358576 358576 ACG
chrVIII 358577 358577 A
chrVIII 358578 358578 T
chrVIII 358582 358582 G
chrVIII 358583 358583 A
chrVIII 358584 358584 A
chrVIII 358586 358586 T
chrVIII 365370 365370 G
chrVIII 365388 365388 G
chrVIII 365391 365391 C
chrVIII 365406 365406 A
chrVIII 365408 365408 T
chrVIII 365412 365412 G
chrVIII 365433 365433 G
chrVIII 365436 365436 G
chrVIII 365464 365464 T
chrVIII 378118 378118 T
chrVIII 378120 378120 T
chrVIII 378122 378122 A
chrVIII 378124 378124 A
chrVIII 378126 378126 G
chrVIII 378128 378128 A
chrVIII 378164 378164 A
chrVIII 378166 378166 G
chrVIII 378169 378169 AT
chrVIII 378170 378170 AGT
chrVIII 378172 378172 G
chrVIII 378173 378173 A
chrVIII 378175 378175 T
chrVIII 378176 378176 A
chrVIII 378179 378179 T
chrVIII 381984 381984 A
chrVIII 381985 381985 G
chrVIII 381987 381987 G
chrVIII 381988 381988 A
chrVIII 381989 381989 T
chrVIII 382047 382047 CG
chrVIII 382062 382062 CG
chrVIII 382074 382074 CG
chrVIII 382200 382200 CG
chrVIII 382203 382203 AT
chrVIII 382299 382299 AT
chrVIII 382309 382309 AT
chrVIII 382310 382310 AT
chrVIII 382311 382311 AT
chrVIII 388884 388884 G
chrVIII 388886 388886 A
chrVIII 388887 388887 AG
chrVIII 388889 388889 A
chrVIII 388892 388892 ACG
chrVIII 388937 388937 A
chrVIII 388938 388938 CG
chrVIII 388939 388939 CG
chrVIII 388942 388942 CG
chrVIII 388943 388943 AT
chrVIII 388944 388944 CG
chrVIII 388946 388946 AT
chrVIII 388947 388947 C
chrVIII 388948 388948 AT
chrVIII 388949 388949 AT
chrVIII 388996 388996 ACGT
chrVIII 388997 388997 ACGT
chrVIII 388998 388998 ACT
chrVIII 388999 388999 AG
chrVIII 389000 389000 A
chrVIII 389001 389001 GT
chrVIII 389002 389002 AGT
chrVIII 389167 389167 C
chrVIII 389168 389168 G
chrVIII 389169 389169 C
chrVIII 389172 389172 AG
chrVIII 389173 389173 C
chrVIII 389174 389174 ACG
chrVIII 389175 389175 ACG
chrVIII 389176 389176 ACG
chrVIII 389179 389179 T
chrVIII 389180 389180 G
chrVIII 389181 389181 A
chrVIII 389183 389183 AT
chrVIII 389184 389184 A
chrVIII 389185 389185 AT
chrVIII 389186 389186 T
chrVIII 389188 389188 G
chrVIII 389190 389190 G
chrVIII 389194 389194 C
chrVIII 389196 389196 T
chrVIII 389198 389198 T
chrVIII 389199 389199 G
chrVIII 389204 389204 C
chrVIII 389222 389222 GT
chrVIII 389223 389223 GT
chrVIII 389224 389224 A
chrVIII 389229 389229 G
chrVIII 389230 389230 GT
chrVIII 389240 389240 T
chrVIII 389244 389244 CG
chrVIII 389245 389245 A
chrVIII 389246 389246 C
chrVIII 389247 389247 T
chrVIII 389248 389248 AC
chrVIII 389249 389249 G
chrVIII 389250 389250 AG
chrVIII 389251 389251 ACT
chrVIII 389252 389252 A
chrVIII 389253 389253 C
chrVIII 389254 389254 G
chrVIII 389255 389255 A
chrVIII 389266 389266 T
chrVIII 389270 389270 ACT
chrVIII 389272 389272 T
chrVIII 389276 389276 AC
chrVIII 389282 389282 C
chrVIII 389283 389283 A
chrVIII 389286 389286 CG
chrVIII 389287 389287 C
chrVIII 389288 389288 G
chrVIII 389294 389294 AT
chrVIII 389295 389295 G
chrVIII 389296 389296 G
chrVIII 389301 389301 AT
chrVIII 389309 389309 AT
chrVIII 389329 389329 C
chrVIII 389334 389334 C
chrVIII 389336 389336 CG
chrVIII 389348 389348 ACGT
chrVIII 389350 389350 CG
chrVIII 389358 389358 T
chrVIII 389359 389359 CG
chrVIII 389371 389371 CG
chrVIII 389373 389373 T
chrVIII 389383 389383 AT
chrVIII 389384 389384 AT
chrVIII 389391 389391 T
chrVIII 389396 389396 ACGT
chrVIII 389397 389397 AT
chrVIII 389399 389399 CG
chrVIII 389401 389401 CG
chrVIII 389402 389402 AT
chrVIII 389403 389403 A
chrVIII 389404 389404 CG
chrVIII 389416 389416 T
chrVIII 389425 389425 G
chrVIII 389426 389426 ACT
chrVIII 389427 389427 AT
chrVIII 389429 389429 CG
chrVIII 389432 389432 CG
chrVIII 389445 389445 A
chrVIII 389446 389446 T
chrVIII 389447 389447 G
chrVIII 389450 389450 C
chrVIII 389453 389453 T
chrVIII 389459 389459 T
chrVIII 389463 389463 CG
chrVIII 389466 389466 AT
chrVIII 389467 389467 AT
chrVIII 389472 389472 CG
chrVIII 389488 389488 A
chrVIII 389489 389489 C
chrVIII 389490 389490 AG
chrVIII 389495 389495 CG
chrVIII 389497 389497 CG
chrVIII 389499 389499 CG
chrVIII 389502 389502 C
chrVIII 389510 389510 ACGT
chrVIII 389511 389511 ACGT
chrVIII 389512 389512 ACGT
chrVIII 389513 389513 ACGT
chrVIII 389514 389514 ACGT
chrVIII 389515 389515 ACGT
chrVIII 389516 389516 ACGT
chrVIII 389517 389517 ACGT
chrVIII 389518 389518 CG
chrVIII 389519 389519 CG
chrVIII 389520 389520 CG
chrVIII 389524 389524 C
chrVIII 420565 420565 C
chrVIII 420583 420583 C
chrVIII 420601 420601 T
chrVIII 451319 451319 A
chrVIII 451323 451323 C
chrVIII 451325 451325 A
chrVIII 451431 451431 C
chrVIII 451443 451443 T
chrVIII 451446 451446 T
chrVIII 451481 451481 G
chrVIII 451482 451482 T
chrVIII 451513 451513 T
chrVIII 451609 451609 A
chrVIII 451611 451611 T
chrVIII 451620 451620 C
chrVIII 451626 451626 T
chrVIII 451635 451635 A
chrVIII 451668 451668 T
chrVIII 451720 451720 A
chrVIII 451722 451722 G
chrVIII 451725 451725 C
chrVIII 451836 451836 T
chrVIII 451875 451875 T
chrVIII 451876 451876 T
chrVIII 451989 451989 T
chrVIII 452050 452050 A
chrVIII 452121 452121 T
chrVIII 452125 452125 A
chrVIII 452127 452127 C
chrVIII 452158 452158 C
chrVIII 452163 452163 G
chrVIII 452170 452170 T
chrVIII 452274 452274 T
chrVIII 452311 452311 A
chrVIII 452312 452312 A
chrVIII 452313 452313 G
chrVIII 452328 452328 T
chrVIII 452346 452346 C
chrVIII 452367 452367 C
chrVIII 452425 452425 G
chrVIII 452426 452426 G
chrVIII 452427 452427 T
chrVIII 452490 452490 C
chrVIII 452553 452553 A
chrVIII 452586 452586 A
chrVIII 452595 452595 C
chrVIII 463972 463972 C
chrVIII 463983 463983 G
chrVIII 463984 463984 C
chrVIII 463986 463986 T
chrVIII 463990 463990 A
chrVIII 463997 463997 T
chrVIII 464018 464018 C
chrVIII 464031 464031 G
chrVIII 464040 464040 G
chrVIII 464046 464046 T
chrVIII 464084 464084 AT
chrVIII 464097 464097 AT
chrVIII 464104 464104 AT
chrVIII 465474 465474 G
chrVIII 465501 465501 A
chrVIII 465515 465515 G
chrVIII 465532 465532 AT
chrVIII 465839 465839 T
chrVIII 465845 465845 C
chrVIII 465846 465846 G
chrVIII 465847 465847 T
chrVIII 465848 465848 T
chrVIII 466577 466577 G
chrVIII 466584 466584 C
chrVIII 466597 466597 C
chrVIII 466635 466635 CG
chrVIII 466641 466641 AT
chrVIII 466642 466642 A
chrVIII 466646 466646 AG
chrVIII 466650 466650 AT
chrVIII 466651 466651 A
chrVIII 466654 466654 A
chrVIII 466655 466655 T
chrVIII 466657 466657 A
chrVIII 466658 466658 C
chrVIII 466659 466659 A
chrVIII 466660 466660 AT
chrVIII 466663 466663 A
chrVIII 466664 466664 A
chrVIII 466666 466666 CG
chrVIII 466672 466672 G
chrVIII 466674 466674 A
chrVIII 466675 466675 C
chrVIII 466677 466677 G
chrVIII 466678 466678 C
chrVIII 466679 466679 A
chrVIII 466680 466680 AT
chrVIII 466681 466681 AC
chrVIII 466683 466683 G
chrVIII 466686 466686 C
chrVIII 466687 466687 C
chrVIII 466691 466691 T
chrVIII 466694 466694 GT
chrVIII 466699 466699 C
chrVIII 466700 466700 AGT
chrVIII 466701 466701 ACGT
chrVIII 466702 466702 AT
chrVIII 466705 466705 CG
chrVIII 466706 466706 AT
chrVIII 466707 466707 G
chrVIII 466708 466708 AT
chrVIII 466709 466709 A
chrVIII 466710 466710 CG
chrVIII 466712 466712 C
chrVIII 466713 466713 G
chrVIII 466714 466714 T
chrVIII 466715 466715 T
chrVIII 466716 466716 A
chrVIII 466717 466717 ACGT
chrVIII 466718 466718 C
chrVIII 466719 466719 CG
chrVIII 466720 466720 G
chrVIII 466723 466723 A
chrVIII 466725 466725 CG
chrVIII 466726 466726 CG
chrVIII 466727 466727 GT
chrVIII 466728 466728 GT
chrVIII 466736 466736 G
chrVIII 466739 466739 AC
chrVIII 466740 466740 AGT
chrVIII 466744 466744 C
chrVIII 466747 466747 C
chrVIII 466751 466751 G
chrVIII 466755 466755 A
chrVIII 466759 466759 T
chrVIII 466762 466762 G
chrVIII 466763 466763 AG
chrVIII 466765 466765 C
chrVIII 466766 466766 G
chrVIII 466768 466768 A
chrVIII 466769 466769 T
chrVIII 466770 466770 G
chrVIII 466779 466779 C
chrVIII 466782 466782 CG
chrVIII 466785 466785 AT
chrVIII 466786 466786 G
chrVIII 466793 466793 CG
chrVIII 466810 466810 A
chrVIII 466811 466811 CG
chrVIII 466812 466812 T
chrVIII 466907 466907 C
chrVIII 466910 466910 AC
chrVIII 466925 466925 T
chrVIII 466928 466928 C
chrVIII 466929 466929 A
chrVIII 466931 466931 A
chrVIII 466936 466936 AT
chrVIII 466953 466953 A
chrVIII 466958 466958 C
chrVIII 466959 466959 CG
chrVIII 466976 466976 ACGT
chrVIII 466977 466977 ACGT
chrVIII 466978 466978 ACT
chrVIII 466980 466980 G
chrVIII 466981 466981 C
chrVIII 466982 466982 AG
chrVIII 466983 466983 T
chrVIII 466984 466984 AG
chrVIII 466985 466985 AG
chrVIII 466986 466986 AG
chrVIII 466987 466987 A
chrVIII 466988 466988 A
chrVIII 466989 466989 T
chrVIII 467038 467038 T
chrVIII 467052 467052 A
chrVIII 467062 467062 AG
chrVIII 467063 467063 A
chrVIII 471715 471715 T
chrVIII 471727 471727 C
chrVIII 471748 471748 A
chrVIII 471757 471757 A
chrVIII 471775 471775 A
chrVIII 475699 475699 T
chrVIII 475700 475700 A
chrVIII 475701 475701 A
chrVIII 475702 475702 C
chrVIII 475780 475780 A
chrVIII 475781 475781 T
chrVIII 475782 475782 A
chrVIII 504473 504473 A
chrVIII 504474 504474 A
chrVIII 504479 504479 T
chrVIII 504578 504578 G
chrVIII 504641 504641 T
chrVIII 504773 504773 G
chrVIII 504776 504776 G
chrVIII 504875 504875 A
chrVIII 504896 504896 C
chrVIII 504905 504905 A
chrVIII 504998 504998 A
chrVIII 505022 505022 A
chrVIII 505028 505028 G
chrVIII 505046 505046 C
chrVIII 505052 505052 A
chrVIII 505211 505211 G
chrVIII 505232 505232 T
chrVIII 505250 505250 G
chrVIII 525434 525434 C
chrVIII 525447 525447 C
chrVIII 525450 525450 G
chrVIII 525512 525512 G
chrVIII 525517 525517 C
chrVIII 525537 525537 G
chrVIII 525595 525595 AT
chrVIII 525601 525601 CG
chrVIII 525628 525628 CG
chrVIII 525649 525649 AT
chrVIII 525693 525693 AT
chrVIII 525694 525694 AT
chrVIII 525700 525700 AT
chrVIII 525741 525741 C
chrVIII 525743 525743 A
chrVIII 525744 525744 T
chrVIII 525820 525820 C
chrVIII 525835 525835 A
chrVIII 525838 525838 A
chrVIII 525839 525839 A
chrVIII 525850 525850 AT
chrVIII 525851 525851 C
chrVIII 525852 525852 C
chrVIII 525853 525853 G
chrVIII 525854 525854 T
chrVIII 525855 525855 T
chrVIII 525871 525871 C
chrVIII 525874 525874 C
chrVIII 525884 525884 C
chrVIII 525900 525900 A
chrVIII 525902 525902 G
chrVIII 525937 525937 A
chrVIII 525958 525958 CG
chrVIII 525980 525980 AT
chrVIII 525990 525990 CG
chrVIII 526000 526000 C
chrVIII 526004 526004 G
chrVIII 526005 526005 G
chrVIII 526127 526127 G
chrVIII 526162 526162 T
chrVIII 526163 526163 T
chrVIII 526200 526200 A
chrVIII 526207 526207 A
chrVIII 526208 526208 G
chrVIII 526215 526215 T
chrVIII 526216 526216 C
chrVIII 526217 526217 G
chrVIII 526220 526220 G
chrVIII 526228 526228 AT
chrVIII 526234 526234 A
chrVIII 526243 526243 T
chrVIII 526255 526255 C
chrVIII 526264 526264 T
chrVIII 526270 526270 A
chrVIII 526271 526271 G
chrVIII 526273 526273 T
chrVIII 526276 526276 T
chrVIII 526279 526279 T
chrVIII 526280 526280 G
chrVIII 526285 526285 AT
chrVIII 526287 526287 G
chrVIII 526301 526301 C
chrVIII 526302 526302 C
chrVIII 526309 526309 C
chrVIII 526315 526315 C
chrVIII 526342 526342 T
chrVIII 526343 526343 A
chrVIII 526351 526351 T
chrVIII 526354 526354 T
chrVIII 526356 526356 T
chrVIII 526360 526360 A
chrVIII 526363 526363 AT
chrVIII 526366 526366 T
chrVIII 526369 526369 A
chrVIII 526378 526378 T
chrVIII 526381 526381 A
chrVIII 526390 526390 T
chrVIII 526399 526399 T
chrVIII 526408 526408 T
chrVIII 526411 526411 CG
chrVIII 526414 526414 CG
chrVIII 526415 526415 AT
chrVIII 526417 526417 G
chrVIII 526420 526420 T
chrVIII 526426 526426 T
chrVIII 526450 526450 C
chrVIII 526453 526453 G
chrVIII 526459 526459 T
chrVIII 526462 526462 C
chrVIII 526474 526474 C
chrVIII 526476 526476 C
chrVIII 526494 526494 G
chrVIII 526495 526495 T
chrVIII 526498 526498 AC
chrVIII 526501 526501 T
chrVIII 526504 526504 G
chrVIII 526513 526513 T
chrVIII 526516 526516 A
chrVIII 526525 526525 T
chrVIII 526534 526534 T
chrVIII 526541 526541 G
chrVIII 526543 526543 T
chrVIII 526546 526546 C
chrVIII 526549 526549 C
chrVIII 526550 526550 A
chrVIII 526552 526552 C
chrVIII 526555 526555 T
chrVIII 526585 526585 C
chrVIII 526588 526588 G
chrVIII 526594 526594 T
chrVIII 526597 526597 C
chrVIII 526609 526609 C
chrVIII 526611 526611 C
chrVIII 526629 526629 G
chrVIII 526636 526636 T
chrVIII 526648 526648 T
chrVIII 526651 526651 A
chrVIII 526660 526660 T
chrVIII 526663 526663 G
chrVIII 526666 526666 T
chrVIII 526669 526669 T
chrVIII 526676 526676 A
chrVIII 526678 526678 G
chrVIII 526681 526681 T
chrVIII 526685 526685 G
chrVIII 526690 526690 C
chrVIII 526693 526693 A
chrVIII 526696 526696 T
chrVIII 526720 526720 T
chrVIII 526723 526723 T
chrVIII 526729 526729 T
chrVIII 526732 526732 C
chrVIII 526744 526744 C
chrVIII 526764 526764 G
chrVIII 526765 526765 T
chrVIII 526768 526768 AC
chrVIII 526774 526774 G
chrVIII 526783 526783 T
chrVIII 526786 526786 A
chrVIII 526795 526795 T
chrVIII 526804 526804 C
chrVIII 526811 526811 G
chrVIII 526813 526813 T
chrVIII 526816 526816 CG
chrVIII 526819 526819 CG
chrVIII 526820 526820 AT
chrVIII 526822 526822 G
chrVIII 526825 526825 AT
chrVIII 526828 526828 A
chrVIII 526831 526831 T
chrVIII 526834 526834 T
chrVIII 526855 526855 C
chrVIII 526858 526858 CG
chrVIII 526864 526864 C
chrVIII 526867 526867 T
chrVIII 526879 526879 T
chrVIII 526881 526881 C
chrVIII 526889 526889 AT
chrVIII 526900 526900 T
chrVIII 526903 526903 AT
chrVIII 526906 526906 C
chrVIII 526918 526918 C
chrVIII 526921 526921 C
chrVIII 526927 526927 T
chrVIII 526930 526930 T
chrVIII 526933 526933 G
chrVIII 526936 526936 T
chrVIII 526939 526939 CG
chrVIII 526945 526945 A
chrVIII 526946 526946 AT
chrVIII 526948 526948 CG
chrVIII 526955 526955 G
chrVIII 526960 526960 C
chrVIII 526963 526963 A
chrVIII 526966 526966 T
chrVIII 526990 526990 T
chrVIII 526993 526993 T
chrVIII 526999 526999 T
chrVIII 527002 527002 C
chrVIII 527014 527014 C
chrVIII 527034 527034 G
chrVIII 527038 527038 C
chrVIII 527044 527044 G
chrVIII 527053 527053 T
chrVIII 527056 527056 T
chrVIII 527074 527074 T
chrVIII 527081 527081 G
chrVIII 527083 527083 T
chrVIII 527086 527086 C
chrVIII 527089 527089 C
chrVIII 527090 527090 A
chrVIII 527092 527092 C
chrVIII 527095 527095 T
chrVIII 527125 527125 C
chrVIII 527128 527128 G
chrVIII 527134 527134 T
chrVIII 527137 527137 C
chrVIII 527149 527149 C
chrVIII 527151 527151 C
chrVIII 527169 527169 C
chrVIII 527173 527173 C
chrVIII 527176 527176 T
chrVIII 527188 527188 C
chrVIII 527191 527191 A
chrVIII 527197 527197 T
chrVIII 527200 527200 C
chrVIII 527209 527209 C
chrVIII 527215 527215 A
chrVIII 527216 527216 A
chrVIII 527218 527218 G
chrVIII 527221 527221 T
chrVIII 527224 527224 T
chrVIII 527225 527225 G
chrVIII 527227 527227 G
chrVIII 527230 527230 T
chrVIII 527233 527233 A
chrVIII 527239 527239 T
chrVIII 527260 527260 C
chrVIII 527263 527263 CG
chrVIII 527267 527267 A
chrVIII 527269 527269 T
chrVIII 527270 527270 G
chrVIII 527272 527272 T
chrVIII 527274 527274 A
chrVIII 527284 527284 C
chrVIII 527286 527286 G
chrVIII 527301 527301 T
chrVIII 527302 527302 G
chrVIII 527304 527304 C
chrVIII 527305 527305 A
chrVIII 527311 527311 A
chrVIII 527319 527319 A
chrVIII 527326 527326 A
chrVIII 527334 527334 AT
chrVIII 527345 527345 CG
chrVIII 527346 527346 A
chrVIII 527349 527349 A
chrVIII 527362 527362 T
chrVIII 527398 527398 T
chrVIII 527416 527416 CG
chrVIII 527417 527417 C
chrVIII 527418 527418 T
chrVIII 527421 527421 AT
chrVIII 527433 527433 C
chrVIII 527435 527435 T
chrVIII 527439 527439 AT
chrVIII 527440 527440 AT
chrVIII 527447 527447 C
chrVIII 527450 527450 G
chrVIII 527462 527462 C
chrVIII 527464 527464 AG
chrVIII 527480 527480 G
chrVIII 527485 527485 G
chrVIII 527492 527492 G
chrVIII 527499 527499 C
chrVIII 527501 527501 C
chrVIII 527503 527503 T
chrVIII 527514 527514 T
chrVIII 527517 527517 A
chrVIII 527532 527532 A
chrVIII 527567 527567 CG
chrVIII 527572 527572 AT
chrVIII 527573 527573 CG
chrVIII 527578 527578 AT
chrVIII 527582 527582 G
chrVIII 527588 527588 G
chrVIII 527589 527589 T
chrVIII 527621 527621 T
chrVIII 527626 527626 A
chrVIII 527630 527630 AT
chrVIII 527632 527632 T
chrVIII 527633 527633 A
chrVIII 527636 527636 T
chrVIII 527658 527658 T
chrVIII 527669 527669 A
chrVIII 527671 527671 A
chrVIII 527678 527678 A
chrVIII 527688 527688 T
chrVIII 527690 527690 A
chrVIII 527709 527709 T
chrVIII 527764 527764 G
chrVIII 527776 527776 CG
chrVIII 527785 527785 AT
chrVIII 527792 527792 C
chrVIII 527797 527797 ACGT
chrVIII 527809 527809 A
chrVIII 527812 527812 T
chrVIII 527815 527815 T
chrVIII 527830 527830 AT
chrVIII 527832 527832 CG
chrVIII 527851 527851 AT
chrVIII 527869 527869 T
chrVIII 527877 527877 T
chrVIII 527890 527890 AT
chrVIII 527892 527892 C
chrVIII 527893 527893 A
chrVIII 527895 527895 A
chrVIII 527903 527903 A
chrVIII 527913 527913 C
chrVIII 527914 527914 A
chrVIII 527916 527916 A
chrVIII 527917 527917 A
chrVIII 527937 527937 G
chrVIII 527938 527938 G
chrVIII 527945 527945 G
chrVIII 527947 527947 G
chrVIII 527956 527956 G
chrVIII 527987 527987 CG
chrVIII 528019 528019 AT
chrVIII 528024 528024 AT
chrVIII 528043 528043 AT
chrVIII 528052 528052 T
chrVIII 528064 528064 CG
chrVIII 528096 528096 CG
chrVIII 528106 528106 A
chrVIII 528132 528132 CG
chrVIII 528155 528155 CG
chrVIII 528215 528215 AT
chrVIII 528217 528217 AT
chrVIII 528226 528226 CG
chrVIII 528236 528236 G
chrVIII 528245 528245 CG
chrVIII 528278 528278 G
chrVIII 528289 528289 AT
chrVIII 528301 528301 AT
chrVIII 528313 528313 G
chrVIII 528315 528315 G
chrVIII 528321 528321 T
chrVIII 528334 528334 G
chrVIII 528335 528335 A
chrVIII 528345 528345 C
chrVIII 528346 528346 T
chrVIII 528352 528352 T
chrVIII 528367 528367 G
chrVIII 528435 528435 AT
chrVIII 528444 528444 AT
chrVIII 528447 528447 CG
chrVIII 528457 528457 A
chrVIII 528460 528460 AT
chrVIII 528482 528482 G
chrVIII 528496 528496 C
chrVIII 528499 528499 T
chrVIII 528502 528502 AT
chrVIII 528503 528503 AT
chrVIII 528510 528510 A
chrVIII 528517 528517 AT
chrVIII 528520 528520 CG
chrVIII 528667 528667 T
chrVIII 528703 528703 CG
chrVIII 528709 528709 AT
chrVIII 528729 528729 T
chrVIII 528730 528730 G
chrVIII 528731 528731 C
chrVIII 528732 528732 T
chrVIII 528733 528733 A
chrVIII 528755 528755 T
chrVIII 528757 528757 AT
chrVIII 528776 528776 AT
chrVIII 528798 528798 AT
chrVIII 528806 528806 T
chrVIII 528811 528811 G
chrVIII 528839 528839 C
chrVIII 528853 528853 T
chrVIII 528877 528877 T
chrVIII 528878 528878 A
chrVIII 528880 528880 C
chrVIII 528881 528881 CT
chrVIII 528882 528882 T
chrVIII 528883 528883 A
chrVIII 528896 528896 G
chrVIII 528897 528897 AT
chrVIII 528898 528898 AT
chrVIII 528902 528902 AT
chrVIII 528904 528904 AT
chrVIII 528928 528928 AT
chrVIII 528931 528931 A
chrVIII 528970 528970 AT
chrVIII 528973 528973 A
chrVIII 528988 528988 CG
chrVIII 529006 529006 C
chrVIII 529015 529015 C
chrVIII 529042 529042 C
chrVIII 529073 529073 CG
chrVIII 529116 529116 C
chrVIII 529130 529130 T
chrVIII 529131 529131 G
chrVIII 529132 529132 C
chrVIII 529133 529133 AG
chrVIII 529134 529134 CT
chrVIII 529135 529135 G
chrVIII 529136 529136 C
chrVIII 529141 529141 T
chrVIII 529170 529170 T
chrVIII 529191 529191 T
chrVIII 529192 529192 CG
chrVIII 529193 529193 AT
chrVIII 529194 529194 A
chrVIII 529195 529195 ACT
chrVIII 529196 529196 AT
chrVIII 529197 529197 AT
chrVIII 529239 529239 A
chrVIII 529255 529255 AT
chrVIII 529256 529256 T
chrVIII 529315 529315 CG
chrVIII 529321 529321 A
chrVIII 529322 529322 G
chrVIII 529323 529323 T
chrVIII 529348 529348 T
chrVIII 529349 529349 G
chrVIII 529352 529352 T
chrVIII 529353 529353 C
chrVIII 529361 529361 G
chrVIII 529362 529362 T
chrVIII 529363 529363 T
chrVIII 529367 529367 T
chrVIII 529368 529368 A
chrVIII 529369 529369 G
chrVIII 529371 529371 A
chrVIII 529395 529395 T
chrVIII 529396 529396 C
chrVIII 529397 529397 G
chrVIII 529399 529399 T
chrVIII 529402 529402 A
chrVIII 529403 529403 CG
chrVIII 529404 529404 A
chrVIII 529405 529405 AT
chrVIII 529435 529435 C
chrVIII 529465 529465 AT
chrVIII 529471 529471 T
chrVIII 529534 529534 AT
chrVIII 529535 529535 CG
chrVIII 529566 529566 AT
chrVIII 529576 529576 T
chrVIII 529650 529650 A
chrVIII 529669 529669 AT
chrVIII 529671 529671 CG
chrVIII 529799 529799 CG
chrVIII 529805 529805 CG
chrVIII 529899 529899 CG
chrVIII 529901 529901 CG
chrVIII 529932 529932 AT
chrVIII 529946 529946 A
chrVIII 529963 529963 AT
chrVIII 529966 529966 C
chrVIII 529983 529983 A
chrVIII 529991 529991 T
chrVIII 529996 529996 T
chrVIII 530012 530012 G
chrVIII 530058 530058 CG
chrVIII 530069 530069 C
chrVIII 530070 530070 AG
chrVIII 530071 530071 AG
chrVIII 530081 530081 A
chrVIII 530109 530109 A
chrVIII 530137 530137 AT
chrVIII 530158 530158 CG
chrVIII 530163 530163 AT
chrVIII 530166 530166 G
chrVIII 530179 530179 C
chrVIII 530185 530185 A
chrVIII 530206 530206 T
chrVIII 530209 530209 A
chrVIII 530218 530218 AG
chrVIII 530236 530236 CG
chrVIII 530272 530272 CG
chrVIII 530288 530288 CG
chrVIII 530306 530306 G
chrVIII 530331 530331 AT
chrVIII 530335 530335 AT
chrVIII 530355 530355 CG
chrVIII 530373 530373 C
chrVIII 530388 530388 CG
chrVIII 530395 530395 AT
chrVIII 530414 530414 AT
chrVIII 530427 530427 T
chrVIII 530539 530539 CG
chrVIII 530544 530544 AT
chrVIII 530552 530552 C
chrVIII 530647 530647 G
chrVIII 530649 530649 AT
chrVIII 530768 530768 CG
chrVIII 530779 530779 AT
chrVIII 530780 530780 AT
chrVIII 530812 530812 A
chrVIII 530816 530816 C
chrVIII 530824 530824 C
chrVIII 530828 530828 CG
chrVIII 530838 530838 G
chrVIII 530860 530860 CG
chrVIII 530863 530863 T
chrVIII 530864 530864 T
chrVIII 530895 530895 A
chrVIII 530921 530921 C
chrVIII 530927 530927 A
chrVIII 530951 530951 T
chrVIII 530987 530987 T
chrVIII 531000 531000 G
chrVIII 531009 531009 G
chrVIII 531015 531015 CG
chrVIII 531017 531017 T
chrVIII 531053 531053 AT
chrVIII 531062 531062 CG
chrVIII 531065 531065 AT
chrVIII 531082 531082 G
chrVIII 531101 531101 T
chrVIII 531141 531141 CG
chrVIII 531146 531146 AT
chrVIII 531167 531167 T
chrVIII 531177 531177 AT
chrVIII 531186 531186 T
chrVIII 531209 531209 C
chrVIII 531264 531264 A
chrVIII 531265 531265 G
chrVIII 531266 531266 CG
chrVIII 531267 531267 T
chrVIII 531272 531272 C
chrVIII 531275 531275 A
chrVIII 531276 531276 T
chrVIII 531277 531277 A
chrVIII 531283 531283 T
chrVIII 531290 531290 T
chrVIII 531308 531308 T
chrVIII 531324 531324 T
chrVIII 531327 531327 G
chrVIII 531343 531343 C
chrVIII 531352 531352 G
chrVIII 531356 531356 A
chrVIII 531363 531363 G
chrVIII 531364 531364 T
chrVIII 531421 531421 AT
chrVIII 531424 531424 AT
chrVIII 531453 531453 CG
chrVIII 531481 531481 AT
chrVIII 531521 531521 AT
chrVIII 531557 531557 CG
chrVIII 531574 531574 C
chrVIII 531584 531584 AT
chrVIII 531585 531585 T
chrVIII 531622 531622 CG
chrVIII 531644 531644 CG
chrVIII 531680 531680 C
chrVIII 531685 531685 AT
chrVIII 531782 531782 CG
chrVIII 531786 531786 CG
chrVIII 531795 531795 CG
chrVIII 531935 531935 CG
chrVIII 531971 531971 AT
chrVIII 531973 531973 CG
chrVIII 531991 531991 AT
chrVIII 532018 532018 C
chrVIII 532130 532130 CG
chrVIII 532264 532264 AT
chrVIII 532276 532276 AT
chrVIII 532287 532287 CG
chrVIII 532288 532288 G
chrVIII 532296 532296 T
chrVIII 532335 532335 G
chrVIII 532340 532340 C
chrVIII 532341 532341 A
chrVIII 532342 532342 T
chrVIII 532353 532353 A
chrVIII 532354 532354 AC
chrVIII 532355 532355 AC
chrVIII 532359 532359 AT
chrVIII 532397 532397 CG
chrVIII 532422 532422 T
chrVIII 532423 532423 G
chrVIII 532424 532424 A
chrVIII 532431 532431 AT
chrVIII 532433 532433 G
chrVIII 532465 532465 G
chrVIII 532510 532510 CG
chrVIII 532551 532551 CG
chrVIII 532553 532553 CG
chrVIII 532567 532567 CG
chrVIII 532586 532586 G
chrVIII 532601 532601 G
chrVIII 532683 532683 T
chrVIII 532684 532684 G
chrVIII 532685 532685 T
chrVIII 532686 532686 G
chrVIII 532688 532688 T
chrVIII 532689 532689 C
chrVIII 532690 532690 T
chrVIII 532692 532692 AT
chrVIII 532695 532695 C
chrVIII 532696 532696 G
chrVIII 532697 532697 A
chrVIII 532733 532733 CG
chrVIII 532734 532734 A
chrVIII 532737 532737 T
chrVIII 532772 532772 T
chrVIII 532813 532813 CG
chrVIII 532827 532827 CG
chrVIII 532837 532837 AT
chrVIII 532841 532841 G
chrVIII 532915 532915 AT
chrVIII 532916 532916 A
chrVIII 532917 532917 T
chrVIII 532920 532920 CG
chrVIII 532921 532921 AT
chrVIII 532982 532982 CG
chrVIII 533021 533021 AT
chrVIII 533088 533088 CG
chrVIII 533104 533104 AT
chrVIII 533123 533123 AT
chrVIII 533129 533129 G
chrVIII 533181 533181 CG
chrVIII 533239 533239 AT
chrVIII 533262 533262 C
chrVIII 533263 533263 CG
chrVIII 533265 533265 T
chrVIII 533278 533278 A
chrVIII 533389 533389 AT
chrVIII 533430 533430 AT
chrVIII 533476 533476 CG
chrVIII 533499 533499 CG
chrVIII 533500 533500 CG
chrVIII 533518 533518 T
chrVIII 533564 533564 AT
chrVIII 533588 533588 CG
chrVIII 533609 533609 A
chrVIII 533610 533610 A
chrVIII 533617 533617 T
chrVIII 533640 533640 G
chrVIII 533650 533650 T
chrVIII 533676 533676 CG
chrVIII 533681 533681 G
chrVIII 533806 533806 CG
chrVIII 533811 533811 CG
chrVIII 533839 533839 AT
chrVIII 533840 533840 G
chrVIII 533964 533964 CG
chrVIII 533980 533980 CG
chrVIII 533992 533992 AT
chrVIII 534065 534065 CG
chrVIII 534115 534115 CG
chrVIII 534142 534142 AT
chrVIII 534147 534147 AT
chrVIII 534154 534154 T
chrVIII 534163 534163 G
chrVIII 534239 534239 A
chrVIII 534318 534318 C
chrVIII 534325 534325 A
chrVIII 534326 534326 G
chrVIII 534424 534424 CG
chrVIII 534439 534439 AT
chrVIII 534486 534486 A
chrVIII 534488 534488 G
chrVIII 534489 534489 G
chrVIII 534493 534493 CG
chrVIII 534495 534495 CG
chrVIII 534497 534497 C
chrVIII 534528 534528 T
chrVIII 534576 534576 AT
chrVIII 534595 534595 CG
chrVIII 534603 534603 CG
chrVIII 534650 534650 CG
chrVIII 534659 534659 C
chrVIII 534663 534663 C
chrVIII 534667 534667 AT
chrVIII 534762 534762 CG
chrVIII 534771 534771 CG
chrVIII 534786 534786 CG
chrVIII 534790 534790 A
chrVIII 534834 534834 CG
chrVIII 534890 534890 AT
chrVIII 534892 534892 CG
chrVIII 534914 534914 T
chrVIII 534915 534915 AT
chrVIII 534916 534916 C
chrVIII 534932 534932 A
chrVIII 535029 535029 CG
chrVIII 535048 535048 AT
chrVIII 535051 535051 AT
chrVIII 535053 535053 C
chrVIII 535075 535075 T
chrVIII 535132 535132 CG
chrVIII 535147 535147 CG
chrVIII 535162 535162 CG
chrVIII 535185 535185 AT
chrVIII 535188 535188 T
chrVIII 535219 535219 AT
chrVIII 535233 535233 A
chrVIII 535291 535291 CG
chrVIII 535345 535345 AT
chrVIII 535354 535354 AT
chrVIII 535357 535357 AT
chrVIII 535372 535372 G
chrVIII 535410 535410 C
chrVIII 535411 535411 A
chrVIII 535412 535412 C
chrVIII 535417 535417 G
chrVIII 535421 535421 T
chrVIII 535433 535433 A
chrVIII 535480 535480 AT
chrVIII 535482 535482 AT
chrVIII 535483 535483 CG
chrVIII 535724 535724 A
chrVIII 535734 535734 A
chrVIII 535749 535749 C
chrVIII 535759 535759 A
chrVIII 535815 535815 CG
chrVIII 535862 535862 CG
chrVIII 535864 535864 AT
chrVIII 535880 535880 AT
chrVIII 535889 535889 G
chrVIII 535897 535897 A
chrVIII 535930 535930 AT
chrVIII 535941 535941 CG
chrVIII 535995 535995 CG
chrVIII 536045 536045 CT
chrVIII 536046 536046 T
chrVIII 536047 536047 T
chrVIII 536048 536048 C
chrVIII 536049 536049 A
chrVIII 536050 536050 T
chrVIII 536060 536060 A
chrVIII 536082 536082 A
chrVIII 536101 536101 AT
chrVIII 536115 536115 CG
chrVIII 536119 536119 T
chrVIII 536125 536125 A
chrVIII 536203 536203 CG
chrVIII 536209 536209 AT
chrVIII 536249 536249 CG
chrVIII 536281 536281 CG
chrVIII 536303 536303 CG
chrVIII 536328 536328 AT
chrVIII 536400 536400 CG
chrVIII 536419 536419 AT
chrVIII 536425 536425 CG
chrVIII 536460 536460 AT
chrVIII 536513 536513 CG
chrVIII 536535 536535 CG
chrVIII 536544 536544 CG
chrVIII 536551 536551 T
chrVIII 536621 536621 A
chrVIII 536624 536624 CG
chrVIII 536642 536642 CG
chrVIII 536644 536644 AT
chrVIII 536703 536703 AT
chrVIII 536726 536726 AT
chrVIII 536729 536729 G
chrVIII 536730 536730 A
chrVIII 536731 536731 G
chrVIII 536736 536736 A
chrVIII 536756 536756 T
chrVIII 536785 536785 AT
chrVIII 536796 536796 CG
chrVIII 536803 536803 G
chrVIII 536813 536813 A
chrVIII 536837 536837 A
chrVIII 536848 536848 C
chrVIII 536860 536860 G
chrVIII 536904 536904 CG
chrVIII 536959 536959 CG
chrVIII 536962 536962 CG
chrVIII 536987 536987 C
chrVIII 536988 536988 G
chrVIII 536990 536990 ACG
chrVIII 536991 536991 CG
chrVIII 537063 537063 AT
chrVIII 537071 537071 AT
chrVIII 537072 537072 AT
chrVIII 537116 537116 CG
chrVIII 537158 537158 CG
chrVIII 537269 537269 AT
chrVIII 537271 537271 AT
chrVIII 537296 537296 CG
chrVIII 537315 537315 T
chrVIII 537348 537348 CG
chrVIII 537386 537386 AT
chrVIII 537411 537411 CG
chrVIII 537413 537413 AT
chrVIII 537434 537434 A
chrVIII 537462 537462 CG
chrVIII 537464 537464 G
chrVIII 537465 537465 G
chrVIII 537468 537468 CG
chrVIII 537469 537469 CG
chrVIII 537485 537485 C
chrVIII 537560 537560 CG
chrVIII 537580 537580 AT
chrVIII 537624 537624 AT
chrVIII 537654 537654 AT
chrVIII 537729 537729 CG
chrVIII 537739 537739 CG
chrVIII 537778 537778 CG
chrVIII 537792 537792 AT
chrVIII 537845 537845 AT
chrVIII 537895 537895 CG
chrVIII 537897 537897 AT
chrVIII 537984 537984 G
chrVIII 537987 537987 C
chrVIII 537988 537988 GT
chrVIII 537989 537989 AC
chrVIII 538004 538004 G
chrVIII 538061 538061 AT
chrVIII 538084 538084 AT
chrVIII 538097 538097 AT
chrVIII 538132 538132 AT
chrVIII 538158 538158 CG
chrVIII 538169 538169 AT
chrVIII 538205 538205 AT
chrVIII 538218 538218 CG
chrVIII 538225 538225 T
chrVIII 538226 538226 A
chrVIII 538227 538227 T
chrVIII 538236 538236 A
chrVIII 538257 538257 G
chrVIII 538278 538278 AT
chrVIII 538296 538296 AT
chrVIII 538321 538321 CG
chrVIII 538347 538347 CG
chrVIII 538358 538358 CG
chrVIII 538382 538382 AT
chrVIII 538407 538407 CG
chrVIII 538471 538471 CG
chrVIII 538486 538486 CG
chrVIII 538496 538496 AT
chrVIII 538506 538506 A
chrVIII 538568 538568 CG
chrVIII 538572 538572 AT
chrVIII 538573 538573 AT
chrVIII 538577 538577 G
chrVIII 538605 538605 T
chrVIII 538670 538670 CG
chrVIII 538696 538696 AT
chrVIII 538748 538748 CG
chrVIII 538823 538823 AT
chrVIII 538829 538829 AT
chrVIII 538830 538830 CG
chrVIII 538833 538833 AT
chrVIII 538868 538868 T
chrVIII 538869 538869 T
chrVIII 538870 538870 G
chrVIII 538883 538883 A
chrVIII 539086 539086 CG
chrVIII 539117 539117 T
chrVIII 539120 539120 C
chrVIII 539121 539121 T
chrVIII 539122 539122 A
chrVIII 539123 539123 T
chrVIII 539124 539124 A
chrVIII 539125 539125 T
chrVIII 539162 539162 T
chrVIII 539177 539177 G
chrVIII 539180 539180 G
chrVIII 539181 539181 G
chrVIII 539213 539213 C
chrVIII 539226 539226 T
chrVIII 539240 539240 CG
chrVIII 539241 539241 CG
chrVIII 539242 539242 G
chrVIII 539244 539244 A
chrVIII 539249 539249 AT
chrVIII 539254 539254 CG
chrVIII 539279 539279 CG
chrVIII 539342 539342 T
chrVIII 539346 539346 A
chrVIII 539347 539347 C
chrVIII 539469 539469 A
chrVIII 539504 539504 C
chrVIII 539505 539505 C
chrVIII 539542 539542 T
chrVIII 539557 539557 C
chrVIII 539558 539558 T
chrVIII 539559 539559 A
chrVIII 539562 539562 G
chrVIII 539570 539570 C
chrVIII 539573 539573 T
chrVIII 539578 539578 C
chrVIII 539579 539579 A
chrVIII 539585 539585 C
chrVIII 539594 539594 C
chrVIII 539606 539606 C
chrVIII 539612 539612 G
chrVIII 539621 539621 T
chrVIII 539622 539622 A
chrVIII 539624 539624 T
chrVIII 539627 539627 T
chrVIII 539630 539630 C
chrVIII 539633 539633 CG
chrVIII 539636 539636 CG
chrVIII 539660 539660 CG
chrVIII 539667 539667 AT
chrVIII 539668 539668 AT
chrVIII 539669 539669 T
chrVIII 539673 539673 A
chrVIII 539674 539674 G
chrVIII 539689 539689 T
chrVIII 539711 539711 A
chrVIII 539719 539719 G
chrVIII 539726 539726 AT
chrVIII 539746 539746 C
chrVIII 539749 539749 G
chrVIII 539762 539762 CG
chrVIII 539773 539773 CG
chrVIII 539774 539774 T
chrVIII 539835 539835 A
chrVIII 539840 539840 A
chrVIII 539854 539854 T
chrVIII 539856 539856 C
chrVIII 539858 539858 T
chrVIII 539869 539869 T
chrVIII 539872 539872 C
chrVIII 539887 539887 C
chrVIII 539922 539922 A
chrVIII 539927 539927 ACGT
chrVIII 539928 539928 C
chrVIII 539929 539929 AC
chrVIII 540197 540197 A
chrVIII 540894 540894 G
chrVIII 540984 540984 C
chrVIII 541101 541101 T
chrVIII 541236 541236 G
chrVIII 541407 541407 C
chrVIII 541665 541665 A
chrVIII 541684 541684 T
chrVIII 541686 541686 A
chrVIII 542025 542025 G
chrVIII 542226 542226 C
chrVIII 542257 542257 C
chrVIII 542259 542259 A
chrVIII 542260 542260 C
chrVIII 542286 542286 A
chrVIII 542292 542292 C
chrVIII 542304 542304 T
chrVIII 542334 542334 T
chrVIII 542337 542337 C
chrVIII 542355 542355 AT
chrVIII 542376 542376 C
chrVIII 542385 542385 T
chrVIII 542391 542391 A
chrVIII 542397 542397 T
chrVIII 542400 542400 A
chrVIII 542406 542406 A
chrVIII 542445 542445 CG
chrVIII 542451 542451 AT
chrVIII 542472 542472 AT
chrVIII 542473 542473 AT
chrVIII 542475 542475 AT
chrVIII 542484 542484 CG
chrVIII 542502 542502 AT
chrVIII 542529 542529 C
chrVIII 542550 542550 AT
chrVIII 542562 542562 CG
chrVIII 542568 542568 AT
chrVIII 542569 542569 CG
chrVIII 542606 542606 CG
chrVIII 542607 542607 T
chrVIII 542616 542616 C
chrVIII 542856 542856 T
chrVIII 543189 543189 G
chrVIII 543207 543207 C
chrVIII 543210 543210 AC
chrVIII 543213 543213 C
chrVIII 543223 543223 G
chrVIII 543225 543225 T
chrVIII 543228 543228 C
chrVIII 543255 543255 C
chrVIII 543262 543262 CG
chrVIII 543264 543264 CG
chrVIII 543265 543265 CG
chrVIII 543273 543273 AT
chrVIII 543274 543274 AT
chrVIII 543282 543282 T
chrVIII 543285 543285 T
chrVIII 543287 543287 C
chrVIII 543315 543315 T
chrVIII 543331 543331 A
chrVIII 543336 543336 T
chrVIII 543348 543348 AT
chrVIII 543360 543360 CG
chrVIII 543363 543363 AT
chrVIII 543601 543601 T
chrVIII 543602 543602 AG
chrVIII 543603 543603 CT
chrVIII 543604 543604 AG
chrVIII 543605 543605 CGT
chrVIII 543607 543607 CGT
chrVIII 543608 543608 AGT
chrVIII 543609 543609 ACT
chrVIII 543611 543611 C
chrVIII 543615 543615 AC
chrVIII 543618 543618 GT
chrVIII 543619 543619 G
chrVIII 543620 543620 T
chrVIII 543622 543622 A
chrVIII 543623 543623 A
chrVIII 543624 543624 A
chrVIII 543626 543626 GT
chrVIII 543627 543627 GT
chrVIII 543629 543629 AG
chrVIII 543630 543630 T
chrVIII 543631 543631 AC
chrVIII 543632 543632 G
chrVIII 543633 543633 G
chrVIII 543635 543635 C
chrVIII 543639 543639 C
chrVIII 543640 543640 G
chrVIII 543641 543641 T
chrVIII 543642 543642 A
chrVIII 543643 543643 AT
chrVIII 543648 543648 AT
chrVIII 543649 543649 GT
chrVIII 543651 543651 CG
chrVIII 543652 543652 AT
chrVIII 543654 543654 C
chrVIII 543655 543655 A
chrVIII 543656 543656 CG
chrVIII 543657 543657 AC
chrVIII 543658 543658 GT
chrVIII 543659 543659 G
chrVIII 543660 543660 G
chrVIII 543663 543663 GT
chrVIII 543664 543664 AC
chrVIII 543665 543665 GT
chrVIII 543666 543666 AC
chrVIII 543667 543667 CGT
chrVIII 543669 543669 AC
chrVIII 543670 543670 T
chrVIII 543671 543671 A
chrVIII 543672 543672 CG
chrVIII 543673 543673 CGT
chrVIII 543674 543674 AT
chrVIII 543675 543675 AT
chrVIII 543677 543677 G
chrVIII 543678 543678 C
chrVIII 543679 543679 G
chrVIII 543680 543680 GT
chrVIII 543681 543681 CGT
chrVIII 543682 543682 ACGT
chrVIII 543683 543683 CGT
chrVIII 543684 543684 CGT
chrVIII 543686 543686 GT
chrVIII 543687 543687 C
chrVIII 543688 543688 G
chrVIII 543689 543689 T
chrVIII 543690 543690 AT
chrVIII 543691 543691 ACGT
chrVIII 543692 543692 AT
chrVIII 543693 543693 T
chrVIII 543694 543694 CGT
chrVIII 543695 543695 AT
chrVIII 543696 543696 CGT
chrVIII 543697 543697 G
chrVIII 543698 543698 AT
chrVIII 543699 543699 CG
chrVIII 543700 543700 AT
chrVIII 543701 543701 AT
chrVIII 543702 543702 A
chrVIII 543703 543703 A
chrVIII 543704 543704 ACGT
chrVIII 543705 543705 CT
chrVIII 543706 543706 ACT
chrVIII 543707 543707 C
chrVIII 543708 543708 CG
chrVIII 543709 543709 C
chrVIII 543710 543710 ACGT
chrVIII 543711 543711 ACGT
chrVIII 543712 543712 ACGT
chrVIII 543713 543713 ACT
chrVIII 543714 543714 A
chrVIII 543716 543716 G
chrVIII 543718 543718 T
chrVIII 543719 543719 T
chrVIII 543720 543720 ACGT
chrVIII 543721 543721 AT
chrVIII 543722 543722 CGT
chrVIII 543723 543723 T
chrVIII 543725 543725 ACGT
chrVIII 543726 543726 ACG
chrVIII 543727 543727 AT
chrVIII 543729 543729 G
chrVIII 543731 543731 C
chrVIII 543732 543732 AGT
chrVIII 543733 543733 ACGT
chrVIII 543734 543734 ACGT
chrVIII 543735 543735 A
chrVIII 543737 543737 CG
chrVIII 543738 543738 CG
chrVIII 543740 543740 T
chrVIII 543742 543742 G
chrVIII 543743 543743 AT
chrVIII 543744 543744 GT
chrVIII 543745 543745 ACT
chrVIII 543746 543746 CGT
chrVIII 543747 543747 AGT
chrVIII 543748 543748 C
chrVIII 543749 543749 CG
chrVIII 543750 543750 T
chrVIII 543751 543751 A
chrVIII 543752 543752 CG
chrVIII 543753 543753 C
chrVIII 543754 543754 ACG
chrVIII 543755 543755 CG
chrVIII 543756 543756 AG
chrVIII 543757 543757 T
chrVIII 543758 543758 T
chrVIII 543759 543759 AT
chrVIII 543760 543760 C
chrVIII 543761 543761 G
chrVIII 543762 543762 A
chrVIII 543763 543763 CG
chrVIII 543764 543764 T
chrVIII 543765 543765 T
chrVIII 543766 543766 C
chrVIII 543767 543767 AT
chrVIII 543768 543768 CT
chrVIII 543769 543769 C
chrVIII 543770 543770 C
chrVIII 543771 543771 T
chrVIII 543772 543772 AGT
chrVIII 543773 543773 ACT
chrVIII 543774 543774 G
chrVIII 543776 543776 AT
chrVIII 543777 543777 CT
chrVIII 543778 543778 A
chrVIII 543779 543779 ACT
chrVIII 543780 543780 T
chrVIII 543781 543781 C
chrVIII 543782 543782 AC
chrVIII 543783 543783 A
chrVIII 543786 543786 ACGT
chrVIII 543787 543787 ACGT
chrVIII 543788 543788 AT
chrVIII 543789 543789 AG
chrVIII 543790 543790 ACGT
chrVIII 543791 543791 AGT
chrVIII 543792 543792 ACGT
chrVIII 543793 543793 AT
chrVIII 543794 543794 CG
chrVIII 543795 543795 CG
chrVIII 543796 543796 CG
chrVIII 543797 543797 C
chrVIII 543798 543798 CG
chrVIII 543799 543799 AGT
chrVIII 543801 543801 C
chrVIII 543802 543802 CG
chrVIII 543803 543803 T
chrVIII 543804 543804 CG
chrVIII 543805 543805 T
chrVIII 543806 543806 G
chrVIII 543807 543807 CG
chrVIII 543809 543809 AT
chrVIII 543810 543810 AT
chrVIII 543813 543813 AT
chrVIII 543814 543814 AT
chrVIII 543815 543815 CG
chrVIII 543816 543816 AT
chrVIII 543818 543818 A
chrVIII 543819 543819 AT
chrVIII 543822 543822 AT
chrVIII 543823 543823 ACG
chrVIII 543825 543825 T
chrVIII 543826 543826 ACT
chrVIII 543827 543827 ACGT
chrVIII 543828 543828 AT
chrVIII 543829 543829 C
chrVIII 543830 543830 G
chrVIII 543831 543831 AT
chrVIII 543832 543832 AT
chrVIII 543833 543833 AT
chrVIII 543838 543838 A
chrVIII 543840 543840 C
chrVIII 543841 543841 T
chrVIII 543843 543843 T
chrVIII 543844 543844 AT
chrVIII 543847 543847 T
chrVIII 543853 543853 CG
chrVIII 543854 543854 G
chrVIII 543855 543855 CG
chrVIII 543856 543856 C
chrVIII 543857 543857 G
chrVIII 543859 543859 AT
chrVIII 543860 543860 C
chrVIII 543863 543863 CG
chrVIII 543864 543864 AT
chrVIII 543866 543866 A
chrVIII 543867 543867 T
chrVIII 543868 543868 C
chrVIII 543869 543869 ACT
chrVIII 543870 543870 T
chrVIII 543871 543871 CG
chrVIII 543872 543872 A
chrVIII 543873 543873 C
chrVIII 543874 543874 AT
chrVIII 543876 543876 A
chrVIII 543878 543878 C
chrVIII 543886 543886 G
chrVIII 543888 543888 AT
chrVIII 543889 543889 ACG
chrVIII 543890 543890 ACGT
chrVIII 543891 543891 A
chrVIII 543892 543892 CG
chrVIII 543894 543894 CG
chrVIII 543895 543895 G
chrVIII 543896 543896 C
chrVIII 543897 543897 CG
chrVIII 543898 543898 C
chrVIII 543899 543899 G
chrVIII 543900 543900 CG
chrVIII 543901 543901 G
chrVIII 543903 543903 GT
chrVIII 543904 543904 C
chrVIII 543905 543905 AT
chrVIII 543906 543906 CG
chrVIII 543907 543907 AT
chrVIII 543908 543908 ACGT
chrVIII 543909 543909 AT
chrVIII 543911 543911 C
chrVIII 543912 543912 A
chrVIII 543913 543913 G
chrVIII 543914 543914 C
chrVIII 543917 543917 G
chrVIII 543918 543918 AT
chrVIII 543919 543919 A
chrVIII 543920 543920 CG
chrVIII 543925 543925 T
chrVIII 543926 543926 A
chrVIII 543930 543930 CG
chrVIII 543931 543931 C
chrVIII 543937 543937 T
chrVIII 543942 543942 ACGT
chrVIII 543943 543943 ACGT
chrVIII 543944 543944 ACGT
chrVIII 543945 543945 ACGT
chrVIII 543946 543946 ACGT
chrVIII 543947 543947 ACGT
chrVIII 543948 543948 G
chrVIII 543949 543949 G
chrVIII 543954 543954 T
chrVIII 543982 543982 AT
chrVIII 543994 543994 AT
chrVIII 544018 544018 AT
chrVIII 544021 544021 G
chrVIII 544022 544022 T
chrVIII 544024 544024 CG
chrVIII 544027 544027 AT
chrVIII 544093 544093 CG
chrVIII 544095 544095 AT
chrVIII 544105 544105 C
chrVIII 544108 544108 CT
chrVIII 544111 544111 G
chrVIII 544126 544126 CG
chrVIII 544183 544183 A
chrVIII 544187 544187 G
chrVIII 544189 544189 G
chrVIII 544195 544195 CG
chrVIII 544196 544196 A
chrVIII 544212 544212 CG
chrVIII 544213 544213 CG
chrVIII 544222 544222 AT
chrVIII 544230 544230 A
chrVIII 544234 544234 T
chrVIII 544237 544237 A
chrVIII 544243 544243 CG
chrVIII 544248 544248 CG
chrVIII 544249 544249 CG
chrVIII 544252 544252 AT
chrVIII 544267 544267 T
chrVIII 544288 544288 CG
chrVIII 544315 544315 AT
chrVIII 544318 544318 CG
chrVIII 544333 544333 CG
chrVIII 544336 544336 AT
chrVIII 544352 544352 A
chrVIII 544354 544354 A
chrVIII 544360 544360 A
chrVIII 544372 544372 AT
chrVIII 544375 544375 AT
chrVIII 544381 544381 CG
chrVIII 544390 544390 G
chrVIII 544396 544396 C
chrVIII 544405 544405 CG
chrVIII 544434 544434 AT
chrVIII 544446 544446 G
chrVIII 544459 544459 AT
chrVIII 544461 544461 AT
chrVIII 544489 544489 C
chrVIII 544495 544495 CG
chrVIII 544498 544498 T
chrVIII 544522 544522 AT
chrVIII 544546 544546 T
chrVIII 544569 544569 A
chrVIII 544572 544572 G
chrVIII 544600 544600 AT
chrVIII 544603 544603 AT
chrVIII 544612 544612 T
chrVIII 544617 544617 G
chrVIII 544633 544633 CG
chrVIII 544636 544636 AT
chrVIII 544645 544645 A
chrVIII 544651 544651 C
chrVIII 544659 544659 T
chrVIII 544672 544672 T
chrVIII 544674 544674 G
chrVIII 544687 544687 T
chrVIII 544688 544688 AT
chrVIII 544708 544708 AT
chrVIII 544710 544710 C
chrVIII 544717 544717 CG
chrVIII 544718 544718 AT
chrVIII 544723 544723 G
chrVIII 544729 544729 CG
chrVIII 544732 544732 AT
chrVIII 544736 544736 AT
chrVIII 544746 544746 CG
chrVIII 544759 544759 T
chrVIII 544765 544765 C
chrVIII 544768 544768 G
chrVIII 544771 544771 T
chrVIII 544783 544783 CG
chrVIII 544800 544800 T
chrVIII 544807 544807 CG
chrVIII 544816 544816 C
chrVIII 544819 544819 CG
chrVIII 544822 544822 T
chrVIII 544828 544828 ACG
chrVIII 544834 544834 AT
chrVIII 544836 544836 CG
chrVIII 544837 544837 AT
chrVIII 544843 544843 G
chrVIII 544846 544846 ACGT
chrVIII 544852 544852 AT
chrVIII 544854 544854 CG
chrVIII 544914 544914 CG
chrVIII 544918 544918 C
chrVIII 544920 544920 A
chrVIII 544930 544930 C
chrVIII 544936 544936 AT
chrVIII 544939 544939 AT
chrVIII 544942 544942 AT
chrVIII 544948 544948 CG
chrVIII 544951 544951 G
chrVIII 544957 544957 A
chrVIII 544963 544963 A
chrVIII 544966 544966 T
chrVIII 544972 544972 C
chrVIII 544981 544981 G
chrVIII 544984 544984 T
chrVIII 544986 544986 C
chrVIII 545005 545005 CG
chrVIII 545016 545016 CG
chrVIII 545020 545020 CG
chrVIII 545021 545021 AT
chrVIII 545026 545026 AT
chrVIII 545031 545031 CG
chrVIII 545065 545065 T
chrVIII 545068 545068 A
chrVIII 545083 545083 A
chrVIII 545090 545090 AT
chrVIII 545092 545092 C
chrVIII 545109 545109 G
chrVIII 545110 545110 T
chrVIII 545113 545113 T
chrVIII 545124 545124 A
chrVIII 545125 545125 A
chrVIII 545154 545154 AT
chrVIII 545167 545167 AT
chrVIII 545170 545170 A
chrVIII 545211 545211 CG
chrVIII 545225 545225 G
chrVIII 545248 545248 CG
chrVIII 545251 545251 CG
chrVIII 545257 545257 AT
chrVIII 545286 545286 AT
chrVIII 545296 545296 A
chrVIII 545305 545305 CG
chrVIII 545311 545311 G
chrVIII 545320 545320 C
chrVIII 545344 545344 T
chrVIII 545348 545348 C
chrVIII 545357 545357 AT
chrVIII 545362 545362 CG
chrVIII 545377 545377 CG
chrVIII 545392 545392 AT
chrVIII 545420 545420 AT
chrVIII 545421 545421 CG
chrVIII 545437 545437 AT
chrVIII 545443 545443 A
chrVIII 545444 545444 AT
chrVIII 545449 545449 T
chrVIII 545455 545455 G
chrVIII 545476 545476 T
chrVIII 545478 545478 CG
chrVIII 545491 545491 C
chrVIII 545535 545535 AT
chrVIII 545539 545539 A
chrVIII 545542 545542 A
chrVIII 545545 545545 CG
chrVIII 545576 545576 CG
chrVIII 545593 545593 G
chrVIII 545639 545639 T
chrVIII 545656 545656 G
chrVIII 545664 545664 C
chrVIII 545704 545704 AT
chrVIII 545708 545708 CG
chrVIII 545716 545716 G
chrVIII 545762 545762 CG
chrVIII 545770 545770 CG
chrVIII 545779 545779 AT
chrVIII 545785 545785 C
chrVIII 545791 545791 AT
chrVIII 545793 545793 CG
chrVIII 545797 545797 AT
chrVIII 545805 545805 T
chrVIII 545825 545825 CG
chrVIII 545833 545833 AT
chrVIII 545839 545839 CG
chrVIII 545848 545848 AT
chrVIII 545851 545851 AT
chrVIII 545869 545869 AT
chrVIII 545876 545876 AT
chrVIII 545877 545877 AT
chrVIII 545881 545881 AT
chrVIII 545908 545908 A
chrVIII 545935 545935 CG
chrVIII 545937 545937 CG
chrVIII 545940 545940 C
chrVIII 545947 545947 T
chrVIII 545956 545956 G
chrVIII 545965 545965 AT
chrVIII 545986 545986 G
chrVIII 545993 545993 A
chrVIII 546010 546010 G
chrVIII 546013 546013 G
chrVIII 546064 546064 AT
chrVIII 546066 546066 AT
chrVIII 546108 546108 AT
chrVIII 546111 546111 AT
chrVIII 546118 546118 AT
chrVIII 546131 546131 T
chrVIII 546162 546162 AT
chrVIII 546167 546167 AT
chrVIII 546185 546185 AT
chrVIII 546187 546187 AT
chrVIII 546201 546201 AT
chrVIII 546232 546232 AT
chrVIII 546241 546241 CG
chrVIII 546246 546246 CG
chrVIII 546252 546252 T
chrVIII 546265 546265 A
chrVIII 546283 546283 AT
chrVIII 546288 546288 CG
chrVIII 546293 546293 AT
chrVIII 546298 546298 AT
chrVIII 546303 546303 T
chrVIII 546305 546305 G
chrVIII 546310 546310 T
chrVIII 546334 546334 CG
chrVIII 546380 546380 CG
chrVIII 546393 546393 AT
chrVIII 546400 546400 CG
chrVIII 546403 546403 AT
chrVIII 546406 546406 CG
chrVIII 546412 546412 A
chrVIII 546417 546417 AT
chrVIII 546424 546424 T
chrVIII 546432 546432 A
chrVIII 546444 546444 CG
chrVIII 546450 546450 CG
chrVIII 546478 546478 AT
chrVIII 546553 546553 CG
chrVIII 546607 546607 AT
chrVIII 546658 546658 AT
chrVIII 546772 546772 CG
chrVIII 546776 546776 T
chrVIII 546777 546777 G
chrVIII 546852 546852 AT
chrVIII 546910 546910 ACGT
chrVIII 546913 546913 AT
chrVIII 546942 546942 AT
chrVIII 546970 546970 T
chrVIII 546971 546971 GT
chrVIII 546972 546972 T
chrVIII 546973 546973 T
chrVIII 546981 546981 A
chrVIII 546982 546982 AC
chrVIII 546983 546983 ACGT
chrVIII 546984 546984 T
chrVIII 546987 546987 C
chrVIII 547039 547039 AT
chrVIII 547057 547057 AT
chrVIII 547063 547063 CG
chrVIII 547069 547069 CG
chrVIII 547084 547084 CG
chrVIII 547090 547090 T
chrVIII 547123 547123 CG
chrVIII 547141 547141 C
chrVIII 547189 547189 ACGT
chrVIII 547335 547335 CG
chrVIII 547347 547347 AT
chrVIII 547399 547399 C
chrVIII 547400 547400 G
chrVIII 547401 547401 A
chrVIII 547403 547403 T
chrVIII 547408 547408 G
chrVIII 547409 547409 AG
chrVIII 547413 547413 T
chrVIII 547423 547423 AT
chrVIII 547456 547456 CG
chrVIII 547472 547472 AT
chrVIII 547481 547481 CG
chrVIII 547513 547513 AT
chrVIII 547526 547526 CG
chrVIII 547557 547557 CG
chrVIII 547558 547558 C
chrVIII 547567 547567 CG
chrVIII 547588 547588 AT
chrVIII 547692 547692 AT
chrVIII 547784 547784 C
chrVIII 547813 547813 CG
chrVIII 547852 547852 AT
chrVIII 547875 547875 T
chrVIII 547894 547894 CG
chrVIII 547900 547900 CG
chrVIII 547903 547903 CG
chrVIII 547920 547920 CG
chrVIII 547931 547931 G
chrVIII 547943 547943 T
chrVIII 547949 547949 C
chrVIII 548013 548013 A
chrVIII 548108 548108 AT
chrVIII 548115 548115 G
chrVIII 548123 548123 G
chrVIII 548126 548126 T
chrVIII 548142 548142 ACT
chrVIII 548165 548165 AT
chrVIII 548242 548242 A
chrVIII 548254 548254 C
chrVIII 548270 548270 G
chrVIII 548273 548273 C
chrVIII 548297 548297 CG
chrVIII 548303 548303 AT
chrVIII 548309 548309 AT
chrVIII 548325 548325 CG
chrVIII 548350 548350 AT
chrVIII 548368 548368 C
chrVIII 548371 548371 C
chrVIII 548396 548396 T
chrVIII 548405 548405 A
chrVIII 548417 548417 T
chrVIII 548462 548462 G
chrVIII 548464 548464 T
chrVIII 548468 548468 G
chrVIII 548495 548495 T
chrVIII 548507 548507 A
chrVIII 548512 548512 A
chrVIII 548546 548546 AT
chrVIII 548566 548566 CG
chrVIII 548600 548600 T
chrVIII 548601 548601 CG
chrVIII 548603 548603 T
chrVIII 548604 548604 G
chrVIII 548622 548622 G
chrVIII 548637 548637 T
chrVIII 548651 548651 A
chrVIII 548666 548666 A
chrVIII 548673 548673 AT
chrVIII 548688 548688 AT
chrVIII 548693 548693 A
chrVIII 548711 548711 CG
chrVIII 548714 548714 C
chrVIII 548715 548715 T
chrVIII 548717 548717 A
chrVIII 548718 548718 C
chrVIII 548721 548721 C
chrVIII 548722 548722 C
chrVIII 548723 548723 A
chrVIII 548724 548724 A
chrVIII 548725 548725 A
chrVIII 548726 548726 C
chrVIII 548736 548736 G
chrVIII 548751 548751 T
chrVIII 548765 548765 A
chrVIII 548780 548780 A
chrVIII 548787 548787 AT
chrVIII 548802 548802 AT
chrVIII 548807 548807 A
chrVIII 548825 548825 CG
chrVIII 548831 548831 C
chrVIII 548837 548837 C
chrVIII 548839 548839 C
chrVIII 548840 548840 A
chrVIII 548873 548873 T
chrVIII 548966 548966 AT
chrVIII 549030 549030 CG
chrVIII 549048 549048 AT
chrVIII 549090 549090 T
chrVIII 549096 549096 T
chrVIII 549098 549098 T
chrVIII 549110 549110 AT
chrVIII 549112 549112 AT
chrVIII 549113 549113 AT
chrVIII 549114 549114 AT
chrVIII 549121 549121 G
chrVIII 549127 549127 T
chrVIII 549138 549138 A
chrVIII 549146 549146 AT
chrVIII 549147 549147 ACGT
chrVIII 549206 549206 A
chrVIII 549215 549215 CG
chrVIII 549219 549219 CG
chrVIII 549226 549226 CG
chrVIII 549227 549227 AT
chrVIII 549228 549228 G
chrVIII 549246 549246 G
chrVIII 549261 549261 G
chrVIII 549265 549265 AC
chrVIII 549266 549266 T
chrVIII 549267 549267 G
chrVIII 549275 549275 T
chrVIII 549294 549294 GT
chrVIII 549295 549295 C
chrVIII 549300 549300 AG
chrVIII 549301 549301 ACG
chrVIII 549302 549302 CG
chrVIII 549303 549303 AGT
chrVIII 549304 549304 AGT
chrVIII 549305 549305 CGT
chrVIII 549311 549311 AT
chrVIII 549314 549314 ACGT
chrVIII 549315 549315 CG
chrVIII 549316 549316 AT
chrVIII 549318 549318 A
chrVIII 549319 549319 AT
chrVIII 549320 549320 AT
chrVIII 549322 549322 CGT
chrVIII 549323 549323 GT
chrVIII 549325 549325 AG
chrVIII 549327 549327 A
chrVIII 549329 549329 G
chrVIII 549331 549331 C
chrVIII 549337 549337 T
chrVIII 549338 549338 A
chrVIII 549339 549339 AT
chrVIII 549347 549347 CG
chrVIII 549348 549348 AT
chrVIII 549350 549350 C
chrVIII 549351 549351 A
chrVIII 549352 549352 CG
chrVIII 549353 549353 A
chrVIII 549354 549354 G
chrVIII 549355 549355 G
chrVIII 549356 549356 G
chrVIII 549359 549359 G
chrVIII 549360 549360 AC
chrVIII 549361 549361 G
chrVIII 549363 549363 T
chrVIII 549365 549365 AC
chrVIII 549366 549366 T
chrVIII 549367 549367 A
chrVIII 549368 549368 CG
chrVIII 549369 549369 CGT
chrVIII 549370 549370 AT
chrVIII 549371 549371 CGT
chrVIII 549373 549373 G
chrVIII 549374 549374 C
chrVIII 549375 549375 G
chrVIII 549376 549376 GT
chrVIII 549377 549377 CGT
chrVIII 549378 549378 ACT
chrVIII 549379 549379 CGT
chrVIII 549380 549380 G
chrVIII 549382 549382 GT
chrVIII 549383 549383 C
chrVIII 549384 549384 G
chrVIII 549385 549385 T
chrVIII 549386 549386 AT
chrVIII 549387 549387 ACGT
chrVIII 549388 549388 AT
chrVIII 549389 549389 T
chrVIII 549390 549390 GT
chrVIII 549391 549391 AT
chrVIII 549392 549392 CG
chrVIII 549394 549394 T
chrVIII 549396 549396 T
chrVIII 549397 549397 A
chrVIII 549398 549398 A
chrVIII 549399 549399 A
chrVIII 549400 549400 ACGT
chrVIII 549401 549401 CT
chrVIII 549402 549402 ACT
chrVIII 549403 549403 C
chrVIII 549404 549404 CG
chrVIII 549405 549405 C
chrVIII 549406 549406 ACGT
chrVIII 549407 549407 CG
chrVIII 549408 549408 T
chrVIII 549409 549409 A
chrVIII 549410 549410 A
chrVIII 549412 549412 G
chrVIII 549414 549414 T
chrVIII 549416 549416 ACGT
chrVIII 549417 549417 AT
chrVIII 549418 549418 CGT
chrVIII 549419 549419 T
chrVIII 549421 549421 ACGT
chrVIII 549422 549422 ACG
chrVIII 549423 549423 AT
chrVIII 549425 549425 G
chrVIII 549427 549427 C
chrVIII 549428 549428 AGT
chrVIII 549429 549429 ACGT
chrVIII 549430 549430 ACGT
chrVIII 549431 549431 A
chrVIII 549433 549433 CG
chrVIII 549434 549434 CG
chrVIII 549436 549436 T
chrVIII 549438 549438 G
chrVIII 549439 549439 AT
chrVIII 549440 549440 GT
chrVIII 549441 549441 ACT
chrVIII 549442 549442 CGT
chrVIII 549443 549443 AGT
chrVIII 549444 549444 C
chrVIII 549445 549445 CG
chrVIII 549446 549446 T
chrVIII 549447 549447 A
chrVIII 549448 549448 CG
chrVIII 549449 549449 C
chrVIII 549450 549450 ACG
chrVIII 549451 549451 CG
chrVIII 549452 549452 AG
chrVIII 549453 549453 T
chrVIII 549454 549454 T
chrVIII 549455 549455 AT
chrVIII 549456 549456 C
chrVIII 549457 549457 G
chrVIII 549458 549458 A
chrVIII 549459 549459 CG
chrVIII 549460 549460 T
chrVIII 549461 549461 T
chrVIII 549462 549462 C
chrVIII 549463 549463 AT
chrVIII 549464 549464 CT
chrVIII 549465 549465 C
chrVIII 549466 549466 C
chrVIII 549467 549467 T
chrVIII 549468 549468 AGT
chrVIII 549469 549469 ACT
chrVIII 549470 549470 G
chrVIII 549472 549472 AT
chrVIII 549473 549473 CT
chrVIII 549474 549474 A
chrVIII 549475 549475 ACT
chrVIII 549476 549476 T
chrVIII 549477 549477 C
chrVIII 549478 549478 AC
chrVIII 549479 549479 A
chrVIII 549482 549482 ACGT
chrVIII 549483 549483 ACGT
chrVIII 549484 549484 AT
chrVIII 549485 549485 AG
chrVIII 549486 549486 ACGT
chrVIII 549487 549487 AGT
chrVIII 549488 549488 ACGT
chrVIII 549489 549489 AT
chrVIII 549490 549490 CG
chrVIII 549491 549491 CG
chrVIII 549492 549492 CG
chrVIII 549493 549493 C
chrVIII 549494 549494 CG
chrVIII 549495 549495 AGT
chrVIII 549497 549497 C
chrVIII 549498 549498 CG
chrVIII 549499 549499 T
chrVIII 549500 549500 CG
chrVIII 549501 549501 T
chrVIII 549502 549502 G
chrVIII 549503 549503 CG
chrVIII 549505 549505 AT
chrVIII 549506 549506 AT
chrVIII 549509 549509 AT
chrVIII 549510 549510 AT
chrVIII 549511 549511 CG
chrVIII 549512 549512 AT
chrVIII 549514 549514 A
chrVIII 549515 549515 AT
chrVIII 549518 549518 AT
chrVIII 549519 549519 ACG
chrVIII 549521 549521 T
chrVIII 549522 549522 ACT
chrVIII 549523 549523 ACGT
chrVIII 549524 549524 AT
chrVIII 549525 549525 C
chrVIII 549526 549526 G
chrVIII 549527 549527 AT
chrVIII 549528 549528 AT
chrVIII 549529 549529 AT
chrVIII 549534 549534 A
chrVIII 549536 549536 C
chrVIII 549537 549537 T
chrVIII 549539 549539 T
chrVIII 549540 549540 AT
chrVIII 549543 549543 T
chrVIII 549549 549549 CG
chrVIII 549550 549550 G
chrVIII 549551 549551 CG
chrVIII 549552 549552 C
chrVIII 549553 549553 G
chrVIII 549555 549555 AT
chrVIII 549556 549556 C
chrVIII 549559 549559 CG
chrVIII 549560 549560 AT
chrVIII 549562 549562 A
chrVIII 549563 549563 T
chrVIII 549564 549564 C
chrVIII 549565 549565 ACT
chrVIII 549566 549566 T
chrVIII 549567 549567 CG
chrVIII 549568 549568 A
chrVIII 549569 549569 C
chrVIII 549570 549570 AT
chrVIII 549572 549572 A
chrVIII 549574 549574 C
chrVIII 549582 549582 G
chrVIII 549584 549584 AT
chrVIII 549585 549585 ACG
chrVIII 549586 549586 ACGT
chrVIII 549587 549587 A
chrVIII 549588 549588 CG
chrVIII 549590 549590 CG
chrVIII 549591 549591 G
chrVIII 549592 549592 C
chrVIII 549593 549593 CGT
chrVIII 549594 549594 C
chrVIII 549595 549595 G
chrVIII 549596 549596 CG
chrVIII 549597 549597 G
chrVIII 549599 549599 GT
chrVIII 549600 549600 C
chrVIII 549601 549601 AT
chrVIII 549602 549602 CG
chrVIII 549603 549603 AT
chrVIII 549604 549604 ACGT
chrVIII 549605 549605 AT
chrVIII 549607 549607 C
chrVIII 549610 549610 C
chrVIII 549613 549613 G
chrVIII 549614 549614 AT
chrVIII 549615 549615 A
chrVIII 549616 549616 CG
chrVIII 549621 549621 T
chrVIII 549622 549622 A
chrVIII 549626 549626 CG
chrVIII 549627 549627 C
chrVIII 549633 549633 T
chrVIII 549635 549635 T
chrVIII 549636 549636 A
chrVIII 549637 549637 T
chrVIII 549638 549638 ACGT
chrVIII 549639 549639 ACGT
chrVIII 549640 549640 ACGT
chrVIII 549641 549641 ACGT
chrVIII 549642 549642 ACGT
chrVIII 549643 549643 ACGT
chrVIII 549644 549644 ACGT
chrVIII 549645 549645 AT
chrVIII 549757 549757 A
chrVIII 549759 549759 T
chrVIII 549760 549760 C
chrVIII 549762 549762 T
chrVIII 549763 549763 C
chrVIII 549799 549799 C
chrVIII 549800 549800 AT
chrVIII 549801 549801 T
chrVIII 549806 549806 T
chrVIII 549816 549816 G
chrVIII 550342 550342 T
chrVIII 550343 550343 A
chrVIII 550344 550344 C
chrVIII 550348 550348 A
chrVIII 550349 550349 T
chrVIII 550358 550358 G
chrVIII 550359 550359 A
chrVIII 550361 550361 G
chrVIII 550362 550362 A
chrVIII 550365 550365 G
chrVIII 550366 550366 A
chrVIII 551421 551421 A
chrVIII 551423 551423 C
chrVIII 551439 551439 T
chrVIII 551468 551468 T
chrVIII 551717 551717 A
chrVIII 551718 551718 C
chrVIII 551719 551719 T
chrVIII 551736 551736 G
chrVIII 551737 551737 A
chrVIII 551738 551738 A
chrVIII 551740 551740 T
chrVIII 552110 552110 T
chrVIII 552112 552112 T
chrVIII 552113 552113 T
chrVIII 552142 552142 C
chrVIII 552143 552143 C
chrVIII 552158 552158 T
chrVIII 552162 552162 T
chrVIII 552233 552233 A
chrVIII 552254 552254 C
chrVIII 552257 552257 C
chrVIII 552281 552281 T
chrVIII 552285 552285 G
chrVIII 552303 552303 C
chrVIII 552323 552323 T
chrVIII 552338 552338 AT
chrVIII 552371 552371 A
chrVIII 553158 553158 A
chrVIII 553195 553195 G
chrVIII 553196 553196 C
chrVIII 553226 553226 T
chrVIII 553241 553241 C
chrVIII 553247 553247 CG
chrVIII 553277 553277 C
chrVIII 553280 553280 C
chrVIII 553292 553292 T
chrVIII 553304 553304 T
chrVIII 553325 553325 C
chrVIII 553328 553328 C
chrVIII 553331 553331 C
chrVIII 553343 553343 C
chrVIII 553352 553352 CG
chrVIII 553358 553358 T
chrVIII 553366 553366 AT
chrVIII 553388 553388 T
chrVIII 553424 553424 AT
chrVIII 553434 553434 CG
chrVIII 553435 553435 T
chrVIII 553436 553436 C
chrVIII 553451 553451 CG
chrVIII 553453 553453 AT
chrVIII 553466 553466 CG
chrVIII 553512 553512 T
chrVIII 553513 553513 A
chrVIII 553514 553514 C
chrVIII 554019 554019 T
chrVIII 554022 554022 C
chrVIII 554036 554036 C
chrVIII 554169 554169 C
chrVIII 554170 554170 C
chrVIII 554176 554176 C
chrVIII 554201 554201 A
chrVIII 554202 554202 G
chrVIII 554223 554223 T
chrVIII 554226 554226 G
chrVIII 554228 554228 A
chrVIII 554229 554229 T
chrVIII 554274 554274 C
chrVIII 554280 554280 T
chrVIII 554298 554298 A
chrVIII 554319 554319 G
chrVIII 554351 554351 C
chrVIII 554361 554361 A
chrVIII 554362 554362 T
chrVIII 554389 554389 G
chrVIII 554431 554431 T
chrVIII 554432 554432 C
chrVIII 554470 554470 C
chrVIII 554476 554476 G
chrVIII 554477 554477 C
chrVIII 554493 554493 C
chrVIII 554507 554507 G
chrVIII 554518 554518 C
chrVIII 554524 554524 G
chrVIII 554525 554525 G
chrVIII 554602 554602 C
chrVIII 554614 554614 A
chrVIII 554632 554632 T
chrVIII 554641 554641 A
chrVIII 554644 554644 T
chrVIII 554666 554666 T
chrVIII 554673 554673 A
chrVIII 554686 554686 T
chrVIII 554695 554695 C
chrVIII 554704 554704 T
chrVIII 554782 554782 C
chrVIII 554791 554791 T
chrVIII 554794 554794 T
chrVIII 554852 554852 G
chrVIII 554886 554886 C
chrVIII 555032 555032 C
chrVIII 555046 555046 C
chrVIII 555049 555049 T
chrVIII 555074 555074 A
chrVIII 555100 555100 G
chrVIII 555103 555103 T
chrVIII 555109 555109 G
chrVIII 555145 555145 G
chrVIII 555208 555208 C
chrVIII 555232 555232 C
chrVIII 555235 555235 T
chrVIII 555302 555302 A
chrVIII 555307 555307 T
chrVIII 555327 555327 A
chrVIII 555403 555403 C
chrVIII 555406 555406 T
chrVIII 555410 555410 A
chrVIII 555421 555421 C
chrVIII 555430 555430 A
chrVIII 555445 555445 T
chrVIII 555454 555454 C
chrVIII 555461 555461 C
chrVIII 555478 555478 T
chrVIII 555481 555481 C
chrVIII 555482 555482 A
chrVIII 555508 555508 C
chrVIII 555514 555514 A
chrVIII 555515 555515 C
chrVIII 555516 555516 A
chrVIII 555518 555518 CT
chrVIII 555519 555519 A
chrVIII 555521 555521 A
chrVIII 555522 555522 T
chrVIII 555577 555577 A
chrVIII 555580 555580 T
chrVIII 555589 555589 T
chrVIII 555595 555595 T
chrVIII 555598 555598 T
chrVIII 555608 555608 C
chrVIII 555625 555625 G
chrVIII 555637 555637 AT
chrVIII 555652 555652 GT
chrVIII 555676 555676 CG
chrVIII 555682 555682 T
chrVIII 555751 555751 T
chrVIII 555754 555754 C
chrVIII 555772 555772 T
chrVIII 555775 555775 T
chrVIII 555778 555778 C
chrVIII 555784 555784 G
chrVIII 555793 555793 G
chrVIII 555796 555796 C
chrVIII 555805 555805 C
chrVIII 555808 555808 A
chrVIII 555820 555820 T
chrVIII 555832 555832 T
chrVIII 555845 555845 T
chrVIII 555854 555854 C
chrVIII 555862 555862 A
chrVIII 555868 555868 C
chrVIII 555873 555873 A
chrVIII 555874 555874 CT
chrVIII 555878 555878 G
chrVIII 555895 555895 T
chrVIII 555914 555914 T
chrVIII 555925 555925 AT
chrVIII 555928 555928 CG
chrVIII 555929 555929 A
chrVIII 555934 555934 C
chrVIII 555966 555966 A
chrVIII 556063 556063 G
chrVIII 556064 556064 A
chrVIII 556067 556067 A
chrVIII 556136 556136 G
chrVIII 556138 556138 A
chrVIII 556139 556139 A
chrVIII 556140 556140 T
chrVIII 556148 556148 T
chrVIII 556163 556163 A
chrVIII 556178 556178 G
chrVIII 556180 556180 T
chrVIII 556182 556182 C
chrVIII 556186 556186 A
chrVIII 556187 556187 G
chrVIII 556188 556188 C
chrVIII 556196 556196 C
chrVIII 556197 556197 G
chrVIII 556199 556199 T
chrVIII 556202 556202 C
chrVIII 556203 556203 T
chrVIII 556205 556205 G
chrVIII 556206 556206 A
chrVIII 556212 556212 A
chrVIII 556213 556213 A
chrVIII 556218 556218 G
chrVIII 556220 556220 C
chrVIII 556225 556225 CT
chrVIII 556231 556231 AC
chrVIII 556232 556232 A
chrVIII 556233 556233 A
chrVIII 556235 556235 G
chrVIII 556236 556236 C
chrVIII 556240 556240 A
chrVIII 556241 556241 C
chrVIII 556252 556252 CG
chrVIII 556254 556254 A
chrVIII 556255 556255 A
chrVIII 556256 556256 CG
chrVIII 556259 556259 T
chrVIII 556263 556263 AT
chrVIII 556264 556264 AT
chrVIII 556267 556267 C
chrVIII 556272 556272 T
chrVIII 556273 556273 AG
chrVIII 556274 556274 T
chrVIII 556278 556278 T
chrVIII 556283 556283 A
chrVIII 556288 556288 G
chrVIII 556291 556291 A
chrVIII 556296 556296 C
chrVIII 556311 556311 ACG
chrVIII 556312 556312 CG
chrVIII 556315 556315 A
chrVIII 556316 556316 AT
chrVIII 556317 556317 AT
chrVIII 556318 556318 ACG
chrVIII 556324 556324 CG
chrVIII 556327 556327 G
chrVIII 556331 556331 T
chrVIII 556333 556333 AG
chrVIII 556334 556334 T
chrVIII 556335 556335 A
chrVIII 556338 556338 A
chrVIII 556344 556344 AT
chrVIII 556346 556346 A
chrVIII 556348 556348 A
chrVIII 556359 556359 C
chrVIII 556360 556360 A
chrVIII 556365 556365 CG
chrVIII 556366 556366 CGT
chrVIII 556368 556368 C
chrVIII 556369 556369 AT
chrVIII 556370 556370 AT
chrVIII 556376 556376 CG
chrVIII 556378 556378 CG
chrVIII 556384 556384 AT
chrVIII 556385 556385 C
chrVIII 556396 556396 C
chrVIII 556399 556399 T
chrVIII 556403 556403 C
chrVIII 556405 556405 A
chrVIII 556406 556406 G
chrVIII 556407 556407 A
chrVIII 556420 556420 G
chrVIII 556425 556425 A
chrVIII 556431 556431 A
chrVIII 556442 556442 CG
chrVIII 556445 556445 A
chrVIII 556446 556446 C
chrVIII 556447 556447 T
chrVIII 556449 556449 T
chrVIII 556450 556450 G
chrVIII 556483 556483 CG
chrVIII 556484 556484 C
chrVIII 556486 556486 CGT
chrVIII 556487 556487 CG
chrVIII 556534 556534 G
chrVIII 556535 556535 A
chrVIII 556536 556536 T
chrVIII 556555 556555 A
chrVIII 556557 556557 G
chrVIII 556559 556559 A
chrVIII 556562 556562 T
chrVIII 556566 556566 G
chrVIII 556575 556575 C
chrVIII 556584 556584 G
chrVIII 556593 556593 C
chrVIII 556598 556598 GT
chrVIII 556599 556599 T
chrVIII 556602 556602 G
chrVIII 556603 556603 T
chrVIII 556615 556615 AT
chrVIII 556616 556616 CG
chrVIII 556625 556625 CGT
chrVIII 556627 556627 CG
chrVIII 556648 556648 CG
chrVIII 556650 556650 AT
chrVIII 556654 556654 T
chrVIII 556655 556655 A
chrVIII 556657 556657 CGT
chrVIII 556658 556658 ACG
chrVIII 556659 556659 AT
chrVIII 556660 556660 A
chrVIII 556661 556661 C
chrVIII 556662 556662 G
chrVIII 556664 556664 C
chrVIII 556665 556665 A
chrVIII 556667 556667 G
chrVIII 556671 556671 T
chrVIII 556675 556675 T
chrVIII 556679 556679 AT
chrVIII 556680 556680 AT
chrVIII 556702 556702 G
chrVIII 556705 556705 C
chrVIII 556706 556706 AT
chrVIII 556707 556707 T
chrVIII 556711 556711 C
chrVIII 556713 556713 AGT
chrVIII 556715 556715 A
chrVIII 556717 556717 G
chrVIII 556718 556718 G
chrVIII 556721 556721 G
chrVIII 556723 556723 A
chrVIII 556724 556724 C
chrVIII 556732 556732 AGT
chrVIII 556745 556745 G
chrVIII 556747 556747 C
chrVIII 556749 556749 AT
chrVIII 556750 556750 CG
chrVIII 556751 556751 AT
chrVIII 556754 556754 A
chrVIII 556755 556755 GT
chrVIII 556757 556757 C
chrVIII 556758 556758 A
chrVIII 556759 556759 A
chrVIII 556761 556761 G
chrVIII 556762 556762 A
chrVIII 556764 556764 AT
chrVIII 556767 556767 AT
chrVIII 556769 556769 AT
chrVIII 556779 556779 A
chrVIII 556785 556785 AT
chrVIII 556800 556800 CG
chrVIII 556801 556801 AT
chrVIII 556802 556802 CG
chrVIII 556805 556805 AT
chrVIII 556806 556806 AT
chrVIII 556812 556812 AT
chrVIII 556813 556813 CG
chrVIII 556823 556823 AT
chrVIII 556834 556834 T
chrVIII 556837 556837 G
chrVIII 556838 556838 T
chrVIII 556839 556839 G
chrVIII 556840 556840 T
chrVIII 556841 556841 T
chrVIII 556842 556842 G
chrVIII 556844 556844 G
chrVIII 556845 556845 T
chrVIII 556846 556846 G
chrVIII 556847 556847 T
chrVIII 556848 556848 T
chrVIII 556849 556849 T
chrVIII 556850 556850 G
chrVIII 556851 556851 T
chrVIII 556852 556852 G
chrVIII 556853 556853 T
chrVIII 556854 556854 T
chrVIII 556855 556855 G
chrVIII 556857 556857 G
chrVIII 556858 556858 T
chrVIII 556859 556859 T
chrVIII 556860 556860 A
chrVIII 556861 556861 T
chrVIII 556862 556862 G
chrVIII 556863 556863 T
chrVIII 556864 556864 T
chrVIII 556870 556870 T
chrVIII 556871 556871 T
chrVIII 556874 556874 G
chrVIII 556875 556875 T
chrVIII 556876 556876 T
chrVIII 556877 556877 G
chrVIII 556881 556881 G
chrVIII 556883 556883 T
chrVIII 556884 556884 T
chrVIII 556885 556885 G
chrVIII 556888 556888 T
chrVIII 556889 556889 T
chrVIII 556890 556890 CG
chrVIII 556891 556891 AT
chrVIII 556892 556892 CG
chrVIII 556893 556893 T
chrVIII 556894 556894 G
chrVIII 556895 556895 T
chrVIII 556896 556896 G
chrVIII 556897 556897 T
chrVIII 556898 556898 T
chrVIII 556899 556899 AT
chrVIII 556900 556900 C
chrVIII 556901 556901 A
chrVIII 556902 556902 C
chrVIII 556903 556903 T
chrVIII 556904 556904 AT
chrVIII 556905 556905 A
chrVIII 556906 556906 C
chrVIII 556907 556907 A
chrVIII 556908 556908 G
chrVIII 556909 556909 T
chrVIII 556910 556910 AT
chrVIII 556911 556911 CG
chrVIII 556912 556912 T
chrVIII 556913 556913 CG
chrVIII 556914 556914 AT
chrVIII 556915 556915 AT
chrVIII 556916 556916 A
chrVIII 556917 556917 C
chrVIII 556918 556918 A
chrVIII 556921 556921 AT
chrVIII 556925 556925 CG
chrVIII 556926 556926 T
chrVIII 556927 556927 G
chrVIII 556929 556929 AG
chrVIII 556930 556930 T
chrVIII 556931 556931 T
chrVIII 556932 556932 AT
chrVIII 556933 556933 CG
chrVIII 556935 556935 G
chrVIII 556936 556936 T
chrVIII 556937 556937 CG
chrVIII 556938 556938 AT
chrVIII 556939 556939 CG
chrVIII 556941 556941 G
chrVIII 556942 556942 T
chrVIII 556943 556943 G
chrVIII 556944 556944 T
chrVIII 556945 556945 AT
chrVIII 556946 556946 AT
chrVIII 556947 556947 C
chrVIII 556948 556948 A
chrVIII 556950 556950 T
chrVIII 556952 556952 T
chrVIII 556953 556953 G
chrVIII 556954 556954 T
chrVIII 556955 556955 T
chrVIII 556956 556956 T
chrVIII 556960 556960 T
chrVIII 556961 556961 T
chrVIII 556966 556966 T
chrVIII 556971 556971 G
chrVIII 556972 556972 T
chrVIII 556973 556973 T
chrVIII 556974 556974 T
chrVIII 556975 556975 G
chrVIII 556976 556976 ACT
chrVIII 556977 556977 G
chrVIII 556978 556978 T
chrVIII 556979 556979 T
chrVIII 556980 556980 G
chrVIII 556981 556981 T
chrVIII 556982 556982 G
chrVIII 556983 556983 AT
chrVIII 556984 556984 ACG
chrVIII 556985 556985 ACT
chrVIII 556986 556986 C
chrVIII 556991 556991 C
chrVIII 557000 557000 C
chrVIII 557001 557001 T
chrVIII 557029 557029 T
chrVIII 557030 557030 A
chrVIII 557032 557032 A
chrVIII 557033 557033 T
chrVIII 557093 557093 C
chrVIII 557094 557094 T
chrVIII 557095 557095 G
chrVIII 557098 557098 T
chrVIII 557099 557099 C
chrVIII 557100 557100 T
chrVIII 557101 557101 T
chrVIII 557102 557102 CG
chrVIII 557117 557117 C
chrVIII 557122 557122 A
chrVIII 557133 557133 T
chrVIII 557159 557159 AC
chrVIII 557160 557160 AC
chrVIII 557161 557161 A
chrVIII 557163 557163 T
chrVIII 557172 557172 G
chrVIII 557188 557188 T
chrVIII 557203 557203 C
chrVIII 557217 557217 AT
chrVIII 557228 557228 A
chrVIII 557232 557232 CG
chrVIII 557233 557233 AT
chrVIII 557234 557234 A
chrVIII 557236 557236 A
chrVIII 557237 557237 AT
chrVIII 557241 557241 G
chrVIII 557248 557248 T
chrVIII 557280 557280 A
chrVIII 557288 557288 AT
chrVIII 557301 557301 T
chrVIII 557342 557342 CG
chrVIII 557363 557363 AT
chrVIII 557367 557367 T
chrVIII 557368 557368 A
chrVIII 557370 557370 G
chrVIII 557371 557371 C
chrVIII 557372 557372 T
chrVIII 557373 557373 T
chrVIII 557375 557375 C
chrVIII 557376 557376 C
chrVIII 557377 557377 A
chrVIII 557382 557382 A
chrVIII 557397 557397 ACG
chrVIII 557399 557399 A
chrVIII 557400 557400 T
chrVIII 557401 557401 T
chrVIII 557422 557422 C
chrVIII 557423 557423 G
chrVIII 557458 557458 CG
chrVIII 557459 557459 CG
chrVIII 557496 557496 CG
chrVIII 557498 557498 CG
chrVIII 557499 557499 CG
chrVIII 557510 557510 CG
chrVIII 557538 557538 C
chrVIII 557539 557539 T
chrVIII 557540 557540 A
chrVIII 557560 557560 CG
chrVIII 557572 557572 CG
chrVIII 557574 557574 AT
chrVIII 557575 557575 CG
chrVIII 557576 557576 AT
chrVIII 557577 557577 A
chrVIII 557578 557578 CGT
chrVIII 557579 557579 GT
chrVIII 557580 557580 T
chrVIII 557612 557612 G
chrVIII 557613 557613 AT
chrVIII 557614 557614 CG
chrVIII 557616 557616 AT
chrVIII 557617 557617 CG
chrVIII 557629 557629 AT
chrVIII 557643 557643 AT
chrVIII 557675 557675 AT
chrVIII 557685 557685 CG
chrVIII 557686 557686 T
chrVIII 557687 557687 C
chrVIII 557688 557688 CG
chrVIII 557689 557689 AT
chrVIII 557692 557692 AT
chrVIII 557693 557693 AT
chrVIII 557710 557710 C
chrVIII 557727 557727 A
chrVIII 557736 557736 G
chrVIII 557779 557779 AT
chrVIII 557780 557780 A
chrVIII 557833 557833 T
chrVIII 557834 557834 A
chrVIII 557835 557835 T
chrVIII 557836 557836 CT
chrVIII 557837 557837 AG
chrVIII 557838 557838 G
chrVIII 557840 557840 C
chrVIII 557841 557841 G
chrVIII 557842 557842 C
chrVIII 557845 557845 T
chrVIII 557980 557980 CG
chrVIII 558017 558017 AT
chrVIII 558041 558041 CG
chrVIII 558047 558047 AT
chrVIII 558074 558074 AT
chrVIII 558088 558088 AT
chrVIII 558136 558136 CG
chrVIII 558137 558137 AT
chrVIII 558139 558139 AT
chrVIII 558141 558141 G
chrVIII 558143 558143 G
chrVIII 558156 558156 A
chrVIII 558158 558158 C
chrVIII 558161 558161 G
chrVIII 558265 558265 AC
chrVIII 558266 558266 GT
chrVIII 558267 558267 T
chrVIII 558271 558271 AT
chrVIII 558273 558273 G
chrVIII 558274 558274 C
chrVIII 558275 558275 A
chrVIII 558290 558290 CG
chrVIII 558297 558297 A
chrVIII 558307 558307 AT
chrVIII 558355 558355 CG
chrVIII 558359 558359 CG
chrVIII 558374 558374 CG
chrVIII 558388 558388 T
chrVIII 558399 558399 CG
chrVIII 558406 558406 CG
chrVIII 558419 558419 CG
chrVIII 558422 558422 CG
chrVIII 558426 558426 CG
chrVIII 558430 558430 AT
chrVIII 558463 558463 A
chrVIII 558464 558464 A
chrVIII 558465 558465 G
chrVIII 558466 558466 A
chrVIII 558467 558467 C
chrVIII 558468 558468 G
chrVIII 558470 558470 A
chrVIII 558471 558471 T
chrVIII 558472 558472 G
chrVIII 558546 558546 AT
chrVIII 558595 558595 A
chrVIII 558611 558611 AT
chrVIII 558617 558617 A
chrVIII 558618 558618 CG
chrVIII 558619 558619 A
chrVIII 558620 558620 AT
chrVIII 558622 558622 A
chrVIII 558669 558669 AT
chrVIII 558678 558678 T
chrVIII 558679 558679 C
chrVIII 558680 558680 A
chrVIII 558681 558681 G
chrVIII 558740 558740 G
chrVIII 558741 558741 AT
chrVIII 558742 558742 T
chrVIII 558755 558755 AT
chrVIII 558775 558775 T
chrVIII 558789 558789 A
chrVIII 558792 558792 G
chrVIII 558793 558793 A
chrVIII 558794 558794 G
chrVIII 558796 558796 CG
chrVIII 558799 558799 AT
chrVIII 558802 558802 AT
chrVIII 558803 558803 AT
chrVIII 558804 558804 AT
chrVIII 558814 558814 G
chrVIII 558853 558853 CG
chrVIII 558902 558902 AT
chrVIII 558908 558908 CG
chrVIII 558910 558910 CG
chrVIII 558919 558919 CG
chrVIII 558976 558976 AT
chrVIII 558984 558984 AT
chrVIII 559040 559040 AT
chrVIII 559138 559138 CG
chrVIII 559154 559154 CG
chrVIII 559217 559217 AT
chrVIII 559223 559223 AT
chrVIII 559272 559272 AT
chrVIII 559420 559420 CG
chrVIII 559522 559522 AT
chrVIII 559534 559534 AT
chrVIII 559582 559582 AT
chrVIII 559679 559679 AT
chrVIII 559709 559709 CG
chrVIII 559770 559770 CG
chrVIII 559874 559874 G
chrVIII 559876 559876 A
chrVIII 559877 559877 AG
chrVIII 559878 559878 C
chrVIII 559879 559879 CG
chrVIII 559880 559880 T
chrVIII 559881 559881 CT
chrVIII 559882 559882 A
chrVIII 559883 559883 C
chrVIII 559884 559884 AG
chrVIII 559885 559885 G
chrVIII 559922 559922 G
chrVIII 559930 559930 AT
chrVIII 559936 559936 CG
chrVIII 559952 559952 AT
chrVIII 560042 560042 AT
chrVIII 560066 560066 CG
chrVIII 560067 560067 C
chrVIII 560068 560068 C
chrVIII 560069 560069 T
chrVIII 560102 560102 C
chrVIII 560126 560126 CG
chrVIII 560132 560132 AT
chrVIII 560189 560189 A
chrVIII 560190 560190 G
chrVIII 560193 560193 A
chrVIII 560195 560195 G
chrVIII 560201 560201 CG
chrVIII 560204 560204 CG
chrVIII 560206 560206 T
chrVIII 560237 560237 C
chrVIII 560238 560238 T
chrVIII 560239 560239 G
chrVIII 560292 560292 AT
chrVIII 560317 560317 A
chrVIII 560333 560333 AT
chrVIII 560363 560363 AT
chrVIII 560395 560395 AT
chrVIII 560410 560410 C
chrVIII 560411 560411 T
chrVIII 560414 560414 AC
chrVIII 560415 560415 C
chrVIII 560416 560416 A
chrVIII 560418 560418 C
chrVIII 560420 560420 G
chrVIII 560421 560421 C
chrVIII 560424 560424 T
chrVIII 560426 560426 C
chrVIII 560430 560430 AT
chrVIII 560433 560433 CG
chrVIII 560435 560435 A
chrVIII 560436 560436 ACG
chrVIII 560438 560438 G
chrVIII 560443 560443 G
chrVIII 560447 560447 T
chrVIII 560450 560450 A
chrVIII 560451 560451 G
chrVIII 560456 560456 G
chrVIII 560460 560460 G
chrVIII 560466 560466 T
chrVIII 560472 560472 T
chrVIII 560477 560477 CG
chrVIII 560482 560482 T
chrVIII 560483 560483 C
chrVIII 560487 560487 C
chrVIII 560492 560492 A
chrVIII 560496 560496 AT
chrVIII 560498 560498 T
chrVIII 560502 560502 AT
chrVIII 560504 560504 AT
chrVIII 560506 560506 AT
chrVIII 560507 560507 AT
chrVIII 560508 560508 AT
chrVIII 560511 560511 AT
chrVIII 560513 560513 CG
chrVIII 560523 560523 C
chrVIII 560528 560528 AT
chrVIII 560532 560532 AT
chrVIII 560534 560534 T
chrVIII 560537 560537 T
chrVIII 560541 560541 C
chrVIII 560542 560542 AT
chrVIII 560543 560543 CG
chrVIII 560544 560544 CG
chrVIII 560545 560545 G
chrVIII 560547 560547 CG
chrVIII 560549 560549 AT
chrVIII 560551 560551 G
chrVIII 560556 560556 AT
chrVIII 560558 560558 CG
chrVIII 560559 560559 AG
chrVIII 560564 560564 CG
chrVIII 560568 560568 CG
chrVIII 560569 560569 G
chrVIII 560570 560570 CGT
chrVIII 560573 560573 T
chrVIII 560576 560576 AT
chrVIII 560577 560577 CG
chrVIII 560578 560578 A
chrVIII 560579 560579 CG
chrVIII 560580 560580 CGT
chrVIII 560581 560581 CG
chrVIII 560582 560582 C
chrVIII 560583 560583 CG
chrVIII 560585 560585 T
chrVIII 560587 560587 CG
chrVIII 560590 560590 CG
chrVIII 560591 560591 T
chrVIII 560592 560592 AT
chrVIII 560594 560594 AT
chrVIII 560595 560595 AGT
chrVIII 560600 560600 CG
chrVIII 560604 560604 G
chrVIII 560605 560605 G
chrVIII 560609 560609 T
chrVIII 560610 560610 T
chrVIII 560613 560613 CG
chrVIII 560615 560615 AT
chrVIII 560616 560616 AT
chrVIII 560617 560617 CG
chrVIII 560619 560619 AT
chrVIII 560621 560621 CG
chrVIII 560626 560626 A
chrVIII 560631 560631 C
chrVIII 560636 560636 A
chrVIII 560640 560640 AT
chrVIII 560641 560641 G
chrVIII 560642 560642 T
chrVIII 560645 560645 T
chrVIII 560646 560646 AT
chrVIII 560648 560648 AT
chrVIII 560649 560649 C
chrVIII 560650 560650 AT
chrVIII 560651 560651 CG
chrVIII 560652 560652 CGT
chrVIII 560653 560653 G
chrVIII 560655 560655 CG
chrVIII 560657 560657 AT
chrVIII 560659 560659 G
chrVIII 560664 560664 AT
chrVIII 560666 560666 CG
chrVIII 560667 560667 A
chrVIII 560672 560672 AT
chrVIII 560676 560676 CG
chrVIII 560677 560677 G
chrVIII 560678 560678 CG
chrVIII 560685 560685 AT
chrVIII 560687 560687 C
chrVIII 560688 560688 C
chrVIII 560691 560691 C
chrVIII 560695 560695 AT
chrVIII 560698 560698 G
chrVIII 560702 560702 CG
chrVIII 560703 560703 AT
chrVIII 560708 560708 AT
chrVIII 560712 560712 G
chrVIII 560713 560713 G
chrVIII 560721 560721 AT
chrVIII 560723 560723 CG
chrVIII 560724 560724 ACGT
chrVIII 560725 560725 G
chrVIII 560731 560731 AT
chrVIII 560738 560738 CG
chrVIII 560739 560739 A
chrVIII 560744 560744 AT
chrVIII 560748 560748 C
chrVIII 560757 560757 CG
chrVIII 560759 560759 AT
chrVIII 560760 560760 ACGT
chrVIII 560763 560763 AT
chrVIII 560765 560765 AT
chrVIII 560770 560770 C
chrVIII 560774 560774 AT
chrVIII 560780 560780 G
chrVIII 560784 560784 AT
chrVIII 560795 560795 AT
chrVIII 560796 560796 AT
chrVIII 560799 560799 AT
chrVIII 560810 560810 A
chrVIII 560816 560816 G
chrVIII 560820 560820 AT
chrVIII 560831 560831 CG
chrVIII 560832 560832 ACT
chrVIII 560835 560835 CG
chrVIII 560923 560923 CG
chrVIII 560955 560955 CG
chrVIII 561073 561073 CG
chrVIII 561093 561093 CG
chrVIII 561096 561096 CG
chrVIII 561140 561140 CG
chrVIII 561178 561178 AT
chrVIII 561186 561186 AT
chrVIII 561228 561228 AT
chrVIII 561285 561285 AT
chrVIII 561296 561296 AT
chrVIII 561313 561313 AT
chrVIII 561464 561464 AT
chrVIII 561531 561531 CG
chrVIII 561542 561542 AT
chrVIII 561573 561573 AT
chrVIII 561574 561574 CG
chrVIII 561596 561596 CG
chrVIII 561711 561711 CG
chrVIII 561736 561736 AT
chrVIII 561786 561786 CG
chrVIII 561809 561809 CG
chrVIII 561837 561837 CG
chrVIII 561862 561862 AT
chrVIII 561883 561883 CG
chrVIII 561919 561919 CG
chrVIII 561926 561926 AT
chrVIII 561933 561933 AT
chrVIII 561934 561934 A
chrVIII 561935 561935 C
chrVIII 561938 561938 C
chrVIII 561971 561971 C
chrVIII 561972 561972 G
chrVIII 561974 561974 T
chrVIII 561975 561975 A
chrVIII 562003 562003 G
chrVIII 562004 562004 A
chrVIII 562005 562005 T
chrVIII 562006 562006 AT
chrVIII 562012 562012 AT
chrVIII 562013 562013 C
chrVIII 562014 562014 A
chrVIII 562020 562020 G
chrVIII 562072 562072 CG
chrVIII 562110 562110 AT
chrVIII 562118 562118 G
chrVIII 562119 562119 A
chrVIII 562120 562120 G
chrVIII 562127 562127 AT
chrVIII 562137 562137 AT
chrVIII 562141 562141 A
chrVIII 562142 562142 T
chrVIII 562152 562152 T
chrVIII 562154 562154 AT
chrVIII 562201 562201 CG
chrVIII 562205 562205 CG
chrVIII 562206 562206 AT
chrVIII 562210 562210 CG
chrVIII 562215 562215 CG
chrVIII 562224 562224 G
chrVIII 562225 562225 CG
chrVIII 562262 562262 A
chrVIII 562263 562263 T
chrVIII 562264 562264 C
chrVIII 562289 562289 T
chrVIII 562293 562293 T
chrVIII 562313 562313 A
chrVIII 562324 562324 CG
chrVIII 562335 562335 CG
chrVIII 562338 562338 T
chrVIII 562339 562339 T
chrVIII 562340 562340 T
chrVIII 562348 562348 AT
chrVIII 562354 562354 AT
chrVIII 562370 562370 G
chrVIII 562374 562374 AT
chrVIII 562383 562383 C
chrVIII 562384 562384 A
chrVIII 562385 562385 T
chrVIII 562386 562386 G
chrVIII 562388 562388 C
chrVIII 562389 562389 A
chrVIII 562396 562396 T
chrVIII 562397 562397 T
chrVIII 562398 562398 AT
chrVIII 562400 562400 AT
chrVIII 562401 562401 G
chrVIII 562402 562402 C
chrVIII 562403 562403 C
chrVIII 562424 562424 T
chrVIII 562425 562425 A
chrVIII 562434 562434 C
chrVIII 562440 562440 CG
chrVIII 562443 562443 CG
chrVIII 562451 562451 AT
chrVIII 562453 562453 T
chrVIII 562454 562454 G
chrVIII 562455 562455 GT
chrVIII 562464 562464 T
chrVIII 562465 562465 G
chrVIII 562466 562466 T
chrVIII 562467 562467 T
chrVIII 562468 562468 CG
chrVIII 562469 562469 AT
chrVIII 562470 562470 C
chrVIII 562473 562473 T
chrVIII 562474 562474 T
chrVIII 562475 562475 AT
chrVIII 562476 562476 C
chrVIII 562477 562477 A
chrVIII 562479 562479 T
chrVIII 562480 562480 T
chrVIII 562481 562481 AT
chrVIII 562482 562482 C
chrVIII 562483 562483 A
chrVIII 562484 562484 AG
chrVIII 562485 562485 A
chrVIII 562486 562486 AG
chrVIII 562487 562487 T
chrVIII 562489 562489 T
chrVIII 562490 562490 CG
chrVIII 562491 562491 T
chrVIII 562492 562492 T
chrVIII 562493 562493 T
chrVIII 562494 562494 G
chrVIII 562495 562495 T
chrVIII 562496 562496 G
chrVIII 562497 562497 T
chrVIII 562498 562498 T
chrVIII 562499 562499 G
chrVIII 562503 562503 G
chrVIII 562504 562504 T
chrVIII 562505 562505 T
chrVIII 562506 562506 T
chrVIII 562507 562507 G
chrVIII 562508 562508 T
chrVIII 562509 562509 G
chrVIII 562510 562510 T
chrVIII 562511 562511 T
chrVIII 562512 562512 T
chrVIII 562513 562513 G
chrVIII 562514 562514 T
chrVIII 562515 562515 G
chrVIII 562516 562516 T
chrVIII 562517 562517 AT
chrVIII 562518 562518 AT
chrVIII 562519 562519 CG
chrVIII 562520 562520 AT
chrVIII 562521 562521 G
chrVIII 562522 562522 T
chrVIII 562523 562523 T
chrVIII 562524 562524 AT
chrVIII 562525 562525 CG
chrVIII 562526 562526 AT
chrVIII 562527 562527 G
chrVIII 562528 562528 T
chrVIII 562529 562529 AT
chrVIII 562530 562530 AC
chrVIII 562531 562531 AT
chrVIII 562532 562532 G
chrVIII 562533 562533 T
chrVIII 562534 562534 AT
chrVIII 562535 562535 AT
chrVIII 562536 562536 CG
chrVIII 562537 562537 A
chrVIII 562539 562539 T
chrVIII 562540 562540 T
chrVIII 562541 562541 G
chrVIII 562543 562543 G
chrVIII 562544 562544 T
chrVIII 562545 562545 AG
chrVIII 562546 562546 T
chrVIII 562547 562547 AT
chrVIII 562548 562548 T
chrVIII 562549 562549 G
chrVIII 562550 562550 T
chrVIII 562551 562551 CGT
chrVIII 562552 562552 T
chrVIII 562553 562553 T
chrVIII 562554 562554 CG
chrVIII 562555 562555 A
chrVIII 562556 562556 C
chrVIII 562557 562557 AT
chrVIII 562558 562558 G
chrVIII 562559 562559 AT
chrVIII 562560 562560 AT
chrVIII 562561 562561 AT
chrVIII 562562 562562 CG
chrVIII 562564 562564 G
chrVIII 562565 562565 T
chrVIII 562566 562566 T
chrVIII 562567 562567 CG
chrVIII 562568 562568 AT
chrVIII 562569 562569 CG
chrVIII 562570 562570 T
chrVIII 562571 562571 T
chrVIII 562572 562572 T
chrVIII 562573 562573 G
chrVIII 562574 562574 T
chrVIII 562575 562575 G
chrVIII 562576 562576 T
chrVIII 562577 562577 AT
chrVIII 562578 562578 CG
chrVIII 562579 562579 A
chrVIII 562580 562580 CG
chrVIII 562581 562581 T
chrVIII 562582 562582 AT
chrVIII 562583 562583 CG
chrVIII 562584 562584 AT
chrVIII 562585 562585 CG
chrVIII 562586 562586 AT
chrVIII 562587 562587 CG
chrVIII 562588 562588 AT
chrVIII 562589 562589 AT
chrVIII 562590 562590 AT
chrVIII 562591 562591 CG
chrVIII 562592 562592 A
chrVIII 562593 562593 C
chrVIII 562595 562595 G
chrVIII 562596 562596 T
chrVIII 562597 562597 AT
chrVIII 562599 562599 G
chrVIII 562601 562601 G
chrVIII 562603 562603 T
chrVIII 562604 562604 G
chrVIII 562608 562608 T
chrVIII 562609 562609 G
chrVIII 562610 562610 T
chrVIII 562614 562614 T
chrVIII 562615 562615 T
chrVIII 562616 562616 T
chrVIII 562620 562620 T
chrVIII 562621 562621 T
chrVIII 562622 562622 G
chrVIII 562625 562625 T
chrVIII 562626 562626 T
chrVIII 562627 562627 T
chrVIII 562631 562631 T
chrVIII 562632 562632 T
chrVIII 562634 562634 T
chrVIII 562636 562636 T
chrVIII 562638 562638 T
chrVIII 562639 562639 CG
chrVIII 562641 562641 G
