# Supplementary material for: Sequence Profiling of the Saccharomyces cerevisiae Genome Permits Deconvolution of Unique and Multialigned Reads for Variant Detection
Source: G3 (Bethesda). 2014 Feb 20;4(4):707–15. doi: 10.1534/g3.113.009464 (PMC4059241; doi:10.1534/g3.113.009464)
Supplement: Supporting Information [file supp_g3.113.009464_FileS1.zip › resources/50nt/chrX_50_intrasnv.bed]

track name=intraSNV_50 description="intra SNV from HTS profile"
chrX 2 2 A
chrX 4 4 C
chrX 6 6 C
chrX 7 7 A
chrX 8 8 C
chrX 9 9 A
chrX 10 10 C
chrX 11 11 A
chrX 12 12 C
chrX 13 13 A
chrX 19 19 A
chrX 24 24 A
chrX 25 25 A
chrX 29 29 C
chrX 30 30 A
chrX 40 40 A
chrX 48 48 A
chrX 49 49 C
chrX 53 53 AT
chrX 59 59 AT
chrX 60 60 CG
chrX 61 61 CG
chrX 62 62 T
chrX 63 63 AT
chrX 65 65 G
chrX 68 68 T
chrX 69 69 A
chrX 76 76 T
chrX 79 79 C
chrX 85 85 T
chrX 94 94 T
chrX 95 95 T
chrX 116 116 T
chrX 120 120 A
chrX 121 121 A
chrX 130 130 AT
chrX 131 131 A
chrX 141 141 C
chrX 145 145 C
chrX 161 161 G
chrX 167 167 CG
chrX 181 181 G
chrX 202 202 CG
chrX 222 222 CG
chrX 226 226 AT
chrX 250 250 C
chrX 251 251 C
chrX 252 252 C
chrX 253 253 A
chrX 254 254 G
chrX 255 255 C
chrX 292 292 G
chrX 293 293 T
chrX 302 302 AT
chrX 307 307 C
chrX 311 311 T
chrX 312 312 AT
chrX 316 316 C
chrX 363 363 A
chrX 365 365 CG
chrX 375 375 AT
chrX 376 376 AT
chrX 379 379 AT
chrX 380 380 T
chrX 389 389 C
chrX 393 393 AG
chrX 394 394 G
chrX 395 395 A
chrX 403 403 A
chrX 441 441 C
chrX 493 493 AT
chrX 496 496 T
chrX 497 497 A
chrX 498 498 G
chrX 501 501 CG
chrX 504 504 T
chrX 508 508 A
chrX 509 509 T
chrX 574 574 G
chrX 575 575 C
chrX 576 576 A
chrX 577 577 CG
chrX 584 584 T
chrX 591 591 AT
chrX 627 627 CG
chrX 648 648 T
chrX 673 673 AT
chrX 701 701 CG
chrX 724 724 CG
chrX 774 774 CG
chrX 799 799 G
chrX 914 914 AT
chrX 936 936 AT
chrX 937 937 CG
chrX 968 968 CG
chrX 979 979 C
chrX 1046 1046 AT
chrX 1197 1197 CG
chrX 1214 1214 AT
chrX 1225 1225 CG
chrX 1282 1282 A
chrX 1324 1324 CG
chrX 1332 1332 T
chrX 1370 1370 C
chrX 1414 1414 AT
chrX 1417 1417 G
chrX 1437 1437 CG
chrX 1555 1555 G
chrX 1587 1587 G
chrX 1666 1666 G
chrX 1668 1668 A
chrX 1671 1671 C
chrX 1673 1673 A
chrX 1675 1675 G
chrX 1678 1678 AG
chrX 1679 1679 G
chrX 1681 1681 G
chrX 1689 1689 C
chrX 1690 1690 CG
chrX 1694 1694 AT
chrX 1699 1699 T
chrX 1700 1700 CG
chrX 1704 1704 C
chrX 1707 1707 C
chrX 1711 1711 CG
chrX 1713 1713 C
chrX 1717 1717 AT
chrX 1721 1721 A
chrX 1725 1725 AT
chrX 1726 1726 C
chrX 1730 1730 T
chrX 1734 1734 C
chrX 1735 1735 AT
chrX 1736 1736 C
chrX 1738 1738 A
chrX 1740 1740 C
chrX 1743 1743 CG
chrX 1745 1745 A
chrX 1747 1747 G
chrX 1749 1749 C
chrX 1750 1750 AG
chrX 1751 1751 G
chrX 1753 1753 G
chrX 1757 1757 A
chrX 1761 1761 C
chrX 1762 1762 CG
chrX 1766 1766 CG
chrX 1770 1770 C
chrX 1771 1771 AT
chrX 1772 1772 T
chrX 1774 1774 A
chrX 1776 1776 C
chrX 1779 1779 C
chrX 1781 1781 A
chrX 1783 1783 G
chrX 1785 1785 C
chrX 1786 1786 AG
chrX 1787 1787 G
chrX 1788 1788 T
chrX 1789 1789 G
chrX 1793 1793 A
chrX 1796 1796 AT
chrX 1797 1797 C
chrX 1798 1798 CG
chrX 1802 1802 CG
chrX 1807 1807 CGT
chrX 1808 1808 AT
chrX 1810 1810 A
chrX 1812 1812 C
chrX 1815 1815 CG
chrX 1817 1817 A
chrX 1819 1819 G
chrX 1821 1821 C
chrX 1822 1822 AG
chrX 1823 1823 G
chrX 1824 1824 T
chrX 1825 1825 G
chrX 1829 1829 A
chrX 1832 1832 AT
chrX 1833 1833 C
chrX 1834 1834 CG
chrX 1838 1838 CG
chrX 1843 1843 GT
chrX 1844 1844 C
chrX 1846 1846 A
chrX 1851 1851 CG
chrX 1853 1853 A
chrX 1857 1857 C
chrX 1861 1861 CG
chrX 1865 1865 A
chrX 1868 1868 A
chrX 1869 1869 C
chrX 1870 1870 CG
chrX 1874 1874 CG
chrX 1879 1879 CG
chrX 1880 1880 AT
chrX 1882 1882 CG
chrX 1889 1889 CG
chrX 1894 1894 G
chrX 1895 1895 G
chrX 1896 1896 C
chrX 1904 1904 A
chrX 1906 1906 C
chrX 1910 1910 T
chrX 1925 1925 G
chrX 1927 1927 A
chrX 1930 1930 AT
chrX 1931 1931 T
chrX 1933 1933 G
chrX 1936 1936 A
chrX 1942 1942 AT
chrX 1946 1946 AT
chrX 1951 1951 CGT
chrX 1952 1952 T
chrX 1954 1954 A
chrX 1955 1955 AT
chrX 1956 1956 CG
chrX 1959 1959 C
chrX 1961 1961 A
chrX 1963 1963 G
chrX 1964 1964 CG
chrX 1965 1965 C
chrX 1966 1966 G
chrX 1967 1967 G
chrX 1968 1968 T
chrX 1969 1969 G
chrX 1970 1970 T
chrX 1972 1972 A
chrX 1976 1976 AT
chrX 1978 1978 CG
chrX 1982 1982 AT
chrX 1987 1987 C
chrX 1992 1992 A
chrX 1997 1997 G
chrX 1999 1999 A
chrX 2002 2002 AT
chrX 2003 2003 T
chrX 2005 2005 G
chrX 2008 2008 A
chrX 2013 2013 C
chrX 2014 2014 CG
chrX 2018 2018 AT
chrX 2023 2023 CGT
chrX 2024 2024 CG
chrX 2027 2027 AT
chrX 2028 2028 CG
chrX 2031 2031 C
chrX 2035 2035 G
chrX 2036 2036 CG
chrX 2037 2037 C
chrX 2038 2038 AG
chrX 2039 2039 G
chrX 2041 2041 AT
chrX 2045 2045 A
chrX 2049 2049 C
chrX 2050 2050 C
chrX 2054 2054 CG
chrX 2060 2060 AT
chrX 2062 2062 A
chrX 2067 2067 C
chrX 2069 2069 A
chrX 2071 2071 G
chrX 2073 2073 C
chrX 2074 2074 AG
chrX 2075 2075 G
chrX 2077 2077 G
chrX 2081 2081 A
chrX 2084 2084 A
chrX 2086 2086 AGT
chrX 2090 2090 CG
chrX 2095 2095 CG
chrX 2096 2096 AT
chrX 2098 2098 A
chrX 2099 2099 T
chrX 2103 2103 C
chrX 2105 2105 A
chrX 2107 2107 G
chrX 2110 2110 G
chrX 2111 2111 G
chrX 2112 2112 T
chrX 2114 2114 T
chrX 2116 2116 A
chrX 2117 2117 A
chrX 2120 2120 A
chrX 2122 2122 CG
chrX 2126 2126 AT
chrX 2131 2131 CG
chrX 2132 2132 AT
chrX 2135 2135 CG
chrX 2136 2136 AT
chrX 2141 2141 G
chrX 2143 2143 A
chrX 2144 2144 G
chrX 2146 2146 ACT
chrX 2147 2147 T
chrX 2148 2148 T
chrX 2150 2150 T
chrX 2152 2152 A
chrX 2156 2156 A
chrX 2158 2158 CG
chrX 2162 2162 AT
chrX 2167 2167 CG
chrX 2168 2168 T
chrX 2171 2171 G
chrX 2172 2172 A
chrX 2177 2177 AT
chrX 2182 2182 A
chrX 2188 2188 A
chrX 2194 2194 C
chrX 2198 2198 CG
chrX 2203 2203 C
chrX 2204 2204 T
chrX 2211 2211 C
chrX 2216 2216 CG
chrX 2218 2218 AT
chrX 2219 2219 AT
chrX 2228 2228 G
chrX 2230 2230 A
chrX 2233 2233 G
chrX 2234 2234 C
chrX 2236 2236 AT
chrX 2238 2238 CG
chrX 2239 2239 AT
chrX 2240 2240 CGT
chrX 2242 2242 G
chrX 2248 2248 G
chrX 2252 2252 G
chrX 2254 2254 AC
chrX 2264 2264 G
chrX 2330 2330 T
chrX 2336 2336 G
chrX 2344 2344 G
chrX 2350 2350 C
chrX 2353 2353 A
chrX 2356 2356 G
chrX 2391 2391 C
chrX 2423 2423 CG
chrX 2453 2453 T
chrX 2469 2469 AT
chrX 2494 2494 AT
chrX 2547 2547 C
chrX 2548 2548 A
chrX 2549 2549 G
chrX 2556 2556 A
chrX 2558 2558 C
chrX 2561 2561 A
chrX 2579 2579 G
chrX 2581 2581 C
chrX 2584 2584 T
chrX 2591 2591 AT
chrX 2593 2593 CG
chrX 2596 2596 AT
chrX 2597 2597 CG
chrX 2653 2653 CG
chrX 2659 2659 C
chrX 2683 2683 G
chrX 2717 2717 CG
chrX 2718 2718 C
chrX 2719 2719 C
chrX 2743 2743 CG
chrX 2833 2833 T
chrX 2849 2849 CG
chrX 2855 2855 T
chrX 2863 2863 C
chrX 2899 2899 T
chrX 2900 2900 AC
chrX 2901 2901 A
chrX 2902 2902 C
chrX 2903 2903 AT
chrX 2904 2904 A
chrX 2905 2905 A
chrX 2907 2907 AT
chrX 2908 2908 ACG
chrX 2909 2909 CG
chrX 2911 2911 AT
chrX 3014 3014 AT
chrX 3075 3075 AT
chrX 3105 3105 T
chrX 3202 3202 CG
chrX 3250 3250 AT
chrX 3262 3262 AT
chrX 3364 3364 C
chrX 3512 3512 CG
chrX 3561 3561 AT
chrX 3567 3567 AT
chrX 3630 3630 AT
chrX 3646 3646 CG
chrX 3744 3744 CG
chrX 3800 3800 CG
chrX 3808 3808 A
chrX 3865 3865 G
chrX 3874 3874 G
chrX 3876 3876 CG
chrX 3882 3882 CG
chrX 3931 3931 AT
chrX 3970 3970 AT
chrX 3990 3990 AT
chrX 3991 3991 CG
chrX 3992 3992 AT
chrX 4332 4332 CG
chrX 4372 4372 T
chrX 4374 4374 A
chrX 4375 4375 C
chrX 4376 4376 C
chrX 4407 4407 C
chrX 4447 4447 C
chrX 4450 4450 G
chrX 4453 4453 AT
chrX 4474 4474 AT
chrX 4494 4494 T
chrX 4507 4507 A
chrX 4508 4508 G
chrX 4509 4509 C
chrX 4626 4626 CG
chrX 4668 4668 AT
chrX 4669 4669 A
chrX 4670 4670 CG
chrX 4671 4671 AT
chrX 4672 4672 A
chrX 4681 4681 G
chrX 4730 4730 CG
chrX 4731 4731 ACT
chrX 4732 4732 A
chrX 4733 4733 CG
chrX 4734 4734 A
chrX 4735 4735 C
chrX 4761 4761 AT
chrX 4762 4762 CG
chrX 4774 4774 CG
chrX 4801 4801 AT
chrX 4804 4804 CG
chrX 4841 4841 CG
chrX 4847 4847 A
chrX 4848 4848 T
chrX 4849 4849 A
chrX 4850 4850 C
chrX 4878 4878 CG
chrX 4885 4885 AT
chrX 4889 4889 T
chrX 4903 4903 CG
chrX 4947 4947 T
chrX 4948 4948 C
chrX 4949 4949 G
chrX 4950 4950 A
chrX 4951 4951 CT
chrX 4952 4952 C
chrX 4953 4953 C
chrX 4954 4954 CG
chrX 4955 4955 C
chrX 4956 4956 CG
chrX 4957 4957 AT
chrX 4961 4961 CG
chrX 4975 4975 C
chrX 5023 5023 CG
chrX 5072 5072 CG
chrX 5085 5085 CG
chrX 5114 5114 AT
chrX 5192 5192 AT
chrX 5212 5212 AT
chrX 5258 5258 CG
chrX 5312 5312 CG
chrX 5330 5330 C
chrX 5332 5332 C
chrX 5334 5334 C
chrX 5341 5341 C
chrX 5357 5357 AT
chrX 5406 5406 CG
chrX 5480 5480 G
chrX 5481 5481 T
chrX 5482 5482 A
chrX 5484 5484 C
chrX 5485 5485 G
chrX 5486 5486 AT
chrX 5487 5487 CG
chrX 5488 5488 T
chrX 5489 5489 A
chrX 5522 5522 CG
chrX 5523 5523 T
chrX 5526 5526 G
chrX 5530 5530 CG
chrX 5533 5533 C
chrX 5546 5546 AT
chrX 5553 5553 C
chrX 5564 5564 AT
chrX 5578 5578 CG
chrX 5593 5593 AT
chrX 5597 5597 AT
chrX 5645 5645 CG
chrX 5655 5655 AT
chrX 5662 5662 AT
chrX 5677 5677 A
chrX 5678 5678 C
chrX 5679 5679 G
chrX 5681 5681 A
chrX 5685 5685 T
chrX 5686 5686 AG
chrX 5687 5687 AG
chrX 5791 5791 CG
chrX 5794 5794 CG
chrX 5796 5796 AT
chrX 5809 5809 CG
chrX 5811 5811 G
chrX 5813 5813 T
chrX 5815 5815 T
chrX 5816 5816 G
chrX 5864 5864 AT
chrX 5878 5878 CG
chrX 5905 5905 CG
chrX 5911 5911 AT
chrX 5935 5935 T
chrX 5972 5972 AT
chrX 6111 6111 T
chrX 6114 6114 A
chrX 6115 6115 GT
chrX 6116 6116 AC
chrX 6117 6117 G
chrX 6173 6173 AT
chrX 6174 6174 CG
chrX 6217 6217 CG
chrX 6226 6226 AT
chrX 6243 6243 CG
chrX 6255 6255 G
chrX 6256 6256 C
chrX 6259 6259 C
chrX 6260 6260 T
chrX 6264 6264 CG
chrX 6266 6266 G
chrX 6267 6267 A
chrX 6268 6268 T
chrX 6273 6273 A
chrX 6299 6299 C
chrX 6300 6300 G
chrX 6301 6301 CT
chrX 6302 6302 T
chrX 6303 6303 C
chrX 6305 6305 C
chrX 6319 6319 AT
chrX 6331 6331 CG
chrX 6332 6332 A
chrX 6334 6334 C
chrX 6335 6335 A
chrX 6336 6336 CG
chrX 6368 6368 T
chrX 6369 6369 CT
chrX 6370 6370 AG
chrX 6371 6371 T
chrX 6372 6372 T
chrX 6373 6373 G
chrX 6374 6374 T
chrX 6376 6376 C
chrX 6388 6388 CG
chrX 6407 6407 T
chrX 6408 6408 AG
chrX 6409 6409 AT
chrX 6410 6410 C
chrX 6438 6438 C
chrX 6449 6449 C
chrX 6450 6450 G
chrX 6452 6452 AT
chrX 6489 6489 C
chrX 6490 6490 G
chrX 6525 6525 C
chrX 6526 6526 G
chrX 6534 6534 G
chrX 6536 6536 A
chrX 6547 6547 A
chrX 6548 6548 A
chrX 6549 6549 T
chrX 6551 6551 GT
chrX 6562 6562 C
chrX 6566 6566 AT
chrX 6578 6578 AT
chrX 6580 6580 CG
chrX 6581 6581 CG
chrX 6602 6602 A
chrX 6603 6603 CG
chrX 6604 6604 G
chrX 6612 6612 CG
chrX 6633 6633 CG
chrX 6674 6674 AT
chrX 6687 6687 CG
chrX 6695 6695 A
chrX 6696 6696 GT
chrX 6697 6697 G
chrX 6727 6727 A
chrX 6734 6734 AT
chrX 6737 6737 C
chrX 6739 6739 T
chrX 6741 6741 CG
chrX 6742 6742 A
chrX 6747 6747 T
chrX 6757 6757 T
chrX 6771 6771 G
chrX 6786 6786 CG
chrX 6811 6811 CG
chrX 6813 6813 C
chrX 6843 6843 CG
chrX 6854 6854 G
chrX 6859 6859 A
chrX 6866 6866 A
chrX 6867 6867 AT
chrX 6868 6868 A
chrX 6871 6871 C
chrX 6872 6872 C
chrX 6873 6873 T
chrX 6932 6932 T
chrX 6933 6933 G
chrX 6934 6934 C
chrX 6935 6935 A
chrX 6936 6936 GT
chrX 6937 6937 G
chrX 6993 6993 C
chrX 6995 6995 C
chrX 6997 6997 A
chrX 7224 7224 T
chrX 7228 7228 A
chrX 7229 7229 GT
chrX 7230 7230 T
chrX 7231 7231 T
chrX 7246 7246 C
chrX 7247 7247 AG
chrX 7248 7248 AG
chrX 7256 7256 C
chrX 7264 7264 C
chrX 7277 7277 T
chrX 7281 7281 T
chrX 7282 7282 T
chrX 7283 7283 C
chrX 7287 7287 G
chrX 7294 7294 C
chrX 7296 7296 C
chrX 7298 7298 T
chrX 7305 7305 A
chrX 7314 7314 CG
chrX 7318 7318 G
chrX 7321 7321 T
chrX 7323 7323 T
chrX 7324 7324 G
chrX 7325 7325 C
chrX 7326 7326 G
chrX 7331 7331 T
chrX 7332 7332 T
chrX 7335 7335 CG
chrX 7340 7340 G
chrX 7341 7341 AT
chrX 7342 7342 C
chrX 7344 7344 AT
chrX 7345 7345 AT
chrX 7348 7348 AT
chrX 7349 7349 CG
chrX 7351 7351 AT
chrX 7353 7353 T
chrX 7357 7357 T
chrX 7362 7362 G
chrX 7363 7363 AT
chrX 7365 7365 T
chrX 7366 7366 C
chrX 7370 7370 AT
chrX 7371 7371 AT
chrX 7372 7372 CG
chrX 7373 7373 AT
chrX 7378 7378 AT
chrX 7380 7380 C
chrX 7382 7382 T
chrX 7383 7383 T
chrX 7386 7386 G
chrX 7388 7388 CT
chrX 7389 7389 CG
chrX 7390 7390 T
chrX 7391 7391 ACGT
chrX 7393 7393 G
chrX 7396 7396 GT
chrX 7398 7398 T
chrX 7399 7399 C
chrX 7404 7404 A
chrX 7407 7407 AT
chrX 7411 7411 T
chrX 7412 7412 AT
chrX 7413 7413 AT
chrX 7414 7414 CG
chrX 7420 7420 AT
chrX 7423 7423 G
chrX 7424 7424 A
chrX 7425 7425 G
chrX 7428 7428 C
chrX 7429 7429 ACGT
chrX 7430 7430 CG
chrX 7444 7444 CG
chrX 7446 7446 CG
chrX 7448 7448 CG
chrX 7461 7461 AT
chrX 7463 7463 AT
chrX 7466 7466 A
chrX 7467 7467 T
chrX 7468 7468 C
chrX 7469 7469 G
chrX 7470 7470 A
chrX 7471 7471 G
chrX 7473 7473 T
chrX 7474 7474 G
chrX 7480 7480 G
chrX 7482 7482 CT
chrX 7483 7483 ACG
chrX 7484 7484 CT
chrX 7485 7485 C
chrX 7487 7487 GT
chrX 7488 7488 G
chrX 7494 7494 C
chrX 7496 7496 G
chrX 7497 7497 T
chrX 7502 7502 C
chrX 7503 7503 C
chrX 7504 7504 G
chrX 7506 7506 AT
chrX 7507 7507 A
chrX 7512 7512 T
chrX 7513 7513 G
chrX 7524 7524 T
chrX 7526 7526 T
chrX 7528 7528 AT
chrX 7534 7534 AT
chrX 7537 7537 T
chrX 7538 7538 AT
chrX 7539 7539 ACT
chrX 7541 7541 A
chrX 7545 7545 CG
chrX 7548 7548 CG
chrX 7549 7549 T
chrX 7554 7554 ACGT
chrX 7555 7555 AT
chrX 7556 7556 T
chrX 7557 7557 AT
chrX 7560 7560 AT
chrX 7561 7561 CGT
chrX 7568 7568 T
chrX 7576 7576 G
chrX 7577 7577 T
chrX 7580 7580 C
chrX 7581 7581 T
chrX 7584 7584 CG
chrX 7589 7589 T
chrX 7593 7593 T
chrX 7594 7594 ACT
chrX 7598 7598 A
chrX 7599 7599 CGT
chrX 7600 7600 AT
chrX 7602 7602 A
chrX 7605 7605 CG
chrX 7608 7608 CG
chrX 7609 7609 CG
chrX 7613 7613 AT
chrX 7616 7616 AT
chrX 7617 7617 AT
chrX 7618 7618 T
chrX 7620 7620 AT
chrX 7627 7627 G
chrX 7631 7631 CG
chrX 7632 7632 AT
chrX 7636 7636 CG
chrX 7637 7637 C
chrX 7639 7639 T
chrX 7640 7640 T
chrX 7641 7641 CGT
chrX 7642 7642 T
chrX 7647 7647 ACGT
chrX 7649 7649 G
chrX 7652 7652 CG
chrX 7654 7654 CG
chrX 7659 7659 T
chrX 7660 7660 AT
chrX 7666 7666 CG
chrX 7669 7669 A
chrX 7673 7673 A
chrX 7675 7675 CG
chrX 7676 7676 G
chrX 7684 7684 AT
chrX 7685 7685 AT
chrX 7686 7686 AT
chrX 7690 7690 G
chrX 7691 7691 C
chrX 7692 7692 A
chrX 7695 7695 C
chrX 7696 7696 ACG
chrX 7697 7697 C
chrX 7704 7704 C
chrX 7708 7708 T
chrX 7709 7709 AT
chrX 7715 7715 T
chrX 7735 7735 T
chrX 7736 7736 C
chrX 7738 7738 C
chrX 7739 7739 CG
chrX 7740 7740 T
chrX 7744 7744 CG
chrX 7747 7747 CG
chrX 7751 7751 G
chrX 7756 7756 AT
chrX 7762 7762 AT
chrX 7763 7763 AT
chrX 7764 7764 CG
chrX 7766 7766 AC
chrX 7767 7767 AT
chrX 7768 7768 A
chrX 7780 7780 A
chrX 7802 7802 G
chrX 7809 7809 T
chrX 7814 7814 C
chrX 7817 7817 A
chrX 7818 7818 T
chrX 7819 7819 A
chrX 7821 7821 AC
chrX 7823 7823 C
chrX 7824 7824 G
chrX 7825 7825 A
chrX 7842 7842 T
chrX 7844 7844 C
chrX 7849 7849 A
chrX 7850 7850 CG
chrX 7856 7856 A
chrX 7858 7858 AT
chrX 7865 7865 AT
chrX 7866 7866 CG
chrX 7869 7869 CG
chrX 7870 7870 G
chrX 7872 7872 T
chrX 7873 7873 AT
chrX 7874 7874 AT
chrX 7881 7881 G
chrX 7886 7886 C
chrX 7892 7892 T
chrX 7895 7895 A
chrX 7914 7914 AC
chrX 7915 7915 C
chrX 7922 7922 C
chrX 7924 7924 T
chrX 7927 7927 A
chrX 7942 7942 AT
chrX 7943 7943 CG
chrX 7956 7956 C
chrX 7959 7959 CT
chrX 7969 7969 A
chrX 7973 7973 G
chrX 7974 7974 A
chrX 7975 7975 C
chrX 7979 7979 T
chrX 7986 7986 T
chrX 7991 7991 T
chrX 8001 8001 AT
chrX 8008 8008 AT
chrX 8019 8019 CG
chrX 8026 8026 AT
chrX 8030 8030 T
chrX 8067 8067 G
chrX 8078 8078 AT
chrX 8079 8079 G
chrX 8080 8080 T
chrX 8081 8081 CG
chrX 8092 8092 ACG
chrX 8107 8107 CG
chrX 8111 8111 A
chrX 8112 8112 A
chrX 8142 8142 C
chrX 8150 8150 T
chrX 8166 8166 C
chrX 8175 8175 ACG
chrX 8183 8183 T
chrX 8184 8184 A
chrX 8201 8201 AT
chrX 8202 8202 CG
chrX 8206 8206 CG
chrX 8207 8207 AT
chrX 8226 8226 G
chrX 8228 8228 T
chrX 8229 8229 C
chrX 8232 8232 G
chrX 8235 8235 AT
chrX 8247 8247 AT
chrX 8262 8262 CG
chrX 8266 8266 T
chrX 8268 8268 CG
chrX 8272 8272 C
chrX 8275 8275 A
chrX 8276 8276 C
chrX 8280 8280 CG
chrX 8281 8281 AGT
chrX 8282 8282 AGT
chrX 8283 8283 CGT
chrX 8284 8284 AC
chrX 8286 8286 C
chrX 8287 8287 G
chrX 8295 8295 G
chrX 8300 8300 C
chrX 8311 8311 C
chrX 8312 8312 A
chrX 8317 8317 G
chrX 8318 8318 CG
chrX 8345 8345 AT
chrX 8348 8348 G
chrX 8359 8359 G
chrX 8360 8360 G
chrX 8361 8361 C
chrX 8363 8363 A
chrX 8385 8385 G
chrX 8388 8388 AT
chrX 8403 8403 AT
chrX 8410 8410 C
chrX 8417 8417 T
chrX 8449 8449 C
chrX 8461 8461 AT
chrX 8471 8471 T
chrX 8472 8472 T
chrX 8475 8475 AT
chrX 8488 8488 AT
chrX 8493 8493 C
chrX 8495 8495 G
chrX 8496 8496 C
chrX 8497 8497 CG
chrX 8499 8499 A
chrX 8500 8500 AT
chrX 8514 8514 AT
chrX 8526 8526 CG
chrX 8527 8527 AT
chrX 8532 8532 AT
chrX 8535 8535 A
chrX 8547 8547 AT
chrX 8557 8557 T
chrX 8571 8571 CG
chrX 8573 8573 T
chrX 8574 8574 G
chrX 8575 8575 T
chrX 8576 8576 G
chrX 8579 8579 AT
chrX 8582 8582 C
chrX 8583 8583 T
chrX 8586 8586 C
chrX 8587 8587 T
chrX 8589 8589 A
chrX 8590 8590 T
chrX 8591 8591 A
chrX 8593 8593 G
chrX 8594 8594 CG
chrX 8598 8598 G
chrX 8606 8606 G
chrX 8611 8611 A
chrX 8624 8624 AT
chrX 8640 8640 T
chrX 8643 8643 AT
chrX 8672 8672 AGT
chrX 8673 8673 G
chrX 8697 8697 C
chrX 8698 8698 AC
chrX 8699 8699 AGT
chrX 8700 8700 C
chrX 8703 8703 A
chrX 8704 8704 G
chrX 8707 8707 AT
chrX 8708 8708 AT
chrX 8709 8709 A
chrX 8712 8712 T
chrX 8714 8714 A
chrX 8717 8717 AT
chrX 8718 8718 CG
chrX 8719 8719 AT
chrX 8729 8729 CG
chrX 8739 8739 T
chrX 8749 8749 AT
chrX 8753 8753 C
chrX 8757 8757 A
chrX 8759 8759 CT
chrX 8760 8760 G
chrX 8761 8761 T
chrX 8763 8763 A
chrX 8764 8764 A
chrX 8768 8768 A
chrX 8770 8770 C
chrX 8771 8771 A
chrX 8772 8772 C
chrX 8775 8775 C
chrX 8779 8779 A
chrX 8780 8780 C
chrX 8781 8781 C
chrX 8784 8784 T
chrX 8801 8801 AT
chrX 8803 8803 T
chrX 8804 8804 A
chrX 8805 8805 C
chrX 8806 8806 A
chrX 8815 8815 C
chrX 8816 8816 T
chrX 8818 8818 AT
chrX 8821 8821 AT
chrX 8824 8824 AT
chrX 8830 8830 AT
chrX 8831 8831 CG
chrX 8833 8833 C
chrX 8840 8840 G
chrX 8854 8854 AT
chrX 8863 8863 T
chrX 8875 8875 G
chrX 8880 8880 C
chrX 8881 8881 A
chrX 8887 8887 CG
chrX 8889 8889 CG
chrX 8896 8896 CG
chrX 8905 8905 A
chrX 8914 8914 A
chrX 8920 8920 A
chrX 8932 8932 A
chrX 8935 8935 CG
chrX 8938 8938 T
chrX 8941 8941 CG
chrX 8943 8943 AT
chrX 8944 8944 CG
chrX 8947 8947 AT
chrX 8949 8949 AT
chrX 8950 8950 C
chrX 8962 8962 CG
chrX 8971 8971 ACG
chrX 8975 8975 A
chrX 8983 8983 A
chrX 8984 8984 G
chrX 8985 8985 A
chrX 8995 8995 A
chrX 8998 8998 T
chrX 9001 9001 A
chrX 9016 9016 G
chrX 9019 9019 T
chrX 9025 9025 A
chrX 9031 9031 T
chrX 9037 9037 CG
chrX 9042 9042 G
chrX 9043 9043 A
chrX 9046 9046 A
chrX 9061 9061 C
chrX 9062 9062 G
chrX 9066 9066 A
chrX 9069 9069 AT
chrX 9079 9079 G
chrX 9080 9080 C
chrX 9081 9081 A
chrX 9082 9082 A
chrX 9083 9083 A
chrX 9087 9087 A
chrX 9088 9088 T
chrX 9089 9089 C
chrX 9090 9090 C
chrX 9097 9097 A
chrX 9100 9100 A
chrX 9103 9103 CG
chrX 9106 9106 AT
chrX 9112 9112 G
chrX 9115 9115 CG
chrX 9118 9118 A
chrX 9129 9129 CG
chrX 9140 9140 AT
chrX 9149 9149 AG
chrX 9151 9151 T
chrX 9155 9155 ACT
chrX 9165 9165 G
chrX 9167 9167 CG
chrX 9169 9169 G
chrX 9171 9171 AT
chrX 9173 9173 CG
chrX 9174 9174 CG
chrX 9175 9175 AT
chrX 9179 9179 AT
chrX 9183 9183 CG
chrX 9185 9185 CG
chrX 9188 9188 ACGT
chrX 9189 9189 A
chrX 9196 9196 AT
chrX 9198 9198 T
chrX 9199 9199 G
chrX 9201 9201 T
chrX 9202 9202 A
chrX 9203 9203 C
chrX 9207 9207 CG
chrX 9210 9210 A
chrX 9211 9211 AT
chrX 9216 9216 CG
chrX 9222 9222 AT
chrX 9225 9225 T
chrX 9227 9227 T
chrX 9242 9242 AT
chrX 9244 9244 G
chrX 9247 9247 C
chrX 9248 9248 T
chrX 9249 9249 T
chrX 9253 9253 A
chrX 9256 9256 AT
chrX 9261 9261 CG
chrX 9262 9262 C
chrX 9283 9283 AT
chrX 9284 9284 G
chrX 9285 9285 CG
chrX 9286 9286 C
chrX 9290 9290 C
chrX 9296 9296 CG
chrX 9299 9299 T
chrX 9302 9302 G
chrX 9308 9308 C
chrX 9311 9311 A
chrX 9312 9312 T
chrX 9327 9327 C
chrX 9330 9330 G
chrX 9333 9333 C
chrX 9334 9334 T
chrX 9336 9336 G
chrX 9339 9339 G
chrX 9343 9343 AT
chrX 9344 9344 CG
chrX 9349 9349 CG
chrX 9355 9355 C
chrX 9364 9364 C
chrX 9366 9366 AT
chrX 9375 9375 G
chrX 9385 9385 C
chrX 9390 9390 G
chrX 9391 9391 T
chrX 9407 9407 CG
chrX 9411 9411 A
chrX 9419 9419 G
chrX 9422 9422 T
chrX 9427 9427 C
chrX 9440 9440 T
chrX 9441 9441 C
chrX 9449 9449 CG
chrX 9457 9457 AT
chrX 9458 9458 G
chrX 9467 9467 AT
chrX 9468 9468 CG
chrX 9469 9469 CG
chrX 9472 9472 A
chrX 9473 9473 CG
chrX 9474 9474 A
chrX 9482 9482 AT
chrX 9483 9483 T
chrX 9487 9487 CG
chrX 9495 9495 AT
chrX 9501 9501 C
chrX 9502 9502 G
chrX 9503 9503 T
chrX 9504 9504 T
chrX 9505 9505 T
chrX 9507 9507 C
chrX 9508 9508 A
chrX 9514 9514 CGT
chrX 9515 9515 CG
chrX 9520 9520 A
chrX 9532 9532 AT
chrX 9536 9536 T
chrX 9543 9543 T
chrX 9560 9560 AT
chrX 9565 9565 T
chrX 9566 9566 T
chrX 9567 9567 AT
chrX 9568 9568 AT
chrX 9571 9571 C
chrX 9575 9575 T
chrX 9576 9576 A
chrX 9582 9582 CG
chrX 9583 9583 G
chrX 9584 9584 AT
chrX 9585 9585 AT
chrX 9586 9586 C
chrX 9592 9592 C
chrX 9595 9595 T
chrX 9597 9597 AT
chrX 9610 9610 CG
chrX 9611 9611 CG
chrX 9613 9613 G
chrX 9615 9615 G
chrX 9617 9617 T
chrX 9619 9619 G
chrX 9620 9620 C
chrX 9626 9626 C
chrX 9637 9637 AT
chrX 9678 9678 G
chrX 9680 9680 C
chrX 9686 9686 T
chrX 9689 9689 AT
chrX 9690 9690 AC
chrX 9691 9691 AT
chrX 9692 9692 C
chrX 9693 9693 A
chrX 9695 9695 G
chrX 9698 9698 T
chrX 9703 9703 C
chrX 9706 9706 A
chrX 9708 9708 T
chrX 9709 9709 CG
chrX 9710 9710 A
chrX 9711 9711 T
chrX 9732 9732 T
chrX 9743 9743 CG
chrX 9744 9744 AT
chrX 9746 9746 CG
chrX 9747 9747 CG
chrX 9754 9754 AT
chrX 9759 9759 C
chrX 9770 9770 CG
chrX 9778 9778 AT
chrX 9782 9782 CG
chrX 9783 9783 C
chrX 9798 9798 G
chrX 9801 9801 C
chrX 9810 9810 T
chrX 9837 9837 T
chrX 9838 9838 A
chrX 9839 9839 A
chrX 9842 9842 AT
chrX 9866 9866 C
chrX 9868 9868 ACT
chrX 9869 9869 C
chrX 9873 9873 AT
chrX 9883 9883 C
chrX 9897 9897 G
chrX 9930 9930 AT
chrX 9933 9933 CG
chrX 9934 9934 AT
chrX 9976 9976 A
chrX 9980 9980 G
chrX 9987 9987 A
chrX 9992 9992 G
chrX 9993 9993 C
chrX 9999 9999 C
chrX 10026 10026 G
chrX 10034 10034 T
chrX 10038 10038 C
chrX 10042 10042 C
chrX 10058 10058 AT
chrX 10080 10080 CG
chrX 10098 10098 G
chrX 10397 10397 A
chrX 10402 10402 T
chrX 10406 10406 T
chrX 10412 10412 T
chrX 10434 10434 G
chrX 10452 10452 AT
chrX 10463 10463 CG
chrX 10479 10479 T
chrX 10484 10484 T
chrX 10485 10485 T
chrX 10486 10486 A
chrX 10495 10495 A
chrX 10513 10513 C
chrX 10529 10529 AT
chrX 10530 10530 T
chrX 10571 10571 G
chrX 10573 10573 A
chrX 10574 10574 T
chrX 10591 10591 C
chrX 10629 10629 CG
chrX 10651 10651 AT
chrX 10662 10662 CG
chrX 10733 10733 CG
chrX 10734 10734 CG
chrX 10784 10784 CG
chrX 10810 10810 AT
chrX 10811 10811 CG
chrX 13232 13232 G
chrX 13238 13238 G
chrX 13268 13268 T
chrX 13283 13283 AT
chrX 13291 13291 G
chrX 13292 13292 T
chrX 13306 13306 G
chrX 13307 13307 G
chrX 13308 13308 A
chrX 13346 13346 AT
chrX 13353 13353 CG
chrX 13354 13354 CG
chrX 13397 13397 A
chrX 13422 13422 G
chrX 13426 13426 A
chrX 13434 13434 T
chrX 13440 13440 A
chrX 13442 13442 C
chrX 13455 13455 CG
chrX 13462 13462 A
chrX 13479 13479 G
chrX 13485 13485 T
chrX 13506 13506 G
chrX 13520 13520 C
chrX 13533 13533 C
chrX 13541 13541 T
chrX 13563 13563 G
chrX 13582 13582 G
chrX 13595 13595 CG
chrX 13610 13610 T
chrX 13616 13616 C
chrX 13718 13718 AT
chrX 13737 13737 AT
chrX 13754 13754 AT
chrX 13758 13758 G
chrX 13760 13760 T
chrX 13775 13775 T
chrX 13822 13822 CG
chrX 13839 13839 CG
chrX 13847 13847 AT
chrX 13883 13883 AT
chrX 13937 13937 CG
chrX 13955 13955 CG
chrX 13979 13979 AT
chrX 14000 14000 AT
chrX 14003 14003 C
chrX 14009 14009 G
chrX 14015 14015 G
chrX 14051 14051 G
chrX 14054 14054 CG
chrX 14060 14060 CG
chrX 14063 14063 AT
chrX 14064 14064 CG
chrX 14081 14081 G
chrX 14096 14096 T
chrX 14102 14102 G
chrX 14170 14170 T
chrX 14172 14172 A
chrX 14201 14201 C
chrX 14216 14216 T
chrX 14246 14246 CG
chrX 14255 14255 AT
chrX 14266 14266 AT
chrX 14274 14274 A
chrX 14283 14283 G
chrX 14313 14313 G
chrX 14318 14318 G
chrX 14327 14327 G
chrX 14352 14352 A
chrX 14360 14360 G
chrX 14387 14387 AT
chrX 14405 14405 AT
chrX 14429 14429 A
chrX 14450 14450 AGT
chrX 14453 14453 G
chrX 14483 14483 CG
chrX 14489 14489 CGT
chrX 14502 14502 A
chrX 14528 14528 AT
chrX 14549 14549 CG
chrX 14561 14561 AT
chrX 14594 14594 G
chrX 14603 14603 AT
chrX 14609 14609 A
chrX 14681 14681 AT
chrX 14753 14753 CG
chrX 14756 14756 AT
chrX 14800 14800 AT
chrX 14832 14832 AT
chrX 14954 14954 C
chrX 14957 14957 T
chrX 14960 14960 T
chrX 15161 15161 CG
chrX 15166 15166 AT
chrX 15216 15216 CG
chrX 15218 15218 AT
chrX 15224 15224 AT
chrX 15228 15228 C
chrX 15233 15233 C
chrX 15236 15236 G
chrX 15260 15260 T
chrX 15296 15296 AT
chrX 15299 15299 AT
chrX 15302 15302 T
chrX 15303 15303 A
chrX 15315 15315 AT
chrX 15323 15323 CG
chrX 15326 15326 CG
chrX 15461 15461 AT
chrX 15470 15470 AT
chrX 15569 15569 AT
chrX 15631 15631 CG
chrX 15695 15695 AT
chrX 15785 15785 AT
chrX 15797 15797 AT
chrX 15807 15807 AT
chrX 15862 15862 G
chrX 15870 15870 C
chrX 15872 15872 T
chrX 16021 16021 T
chrX 16668 16668 C
chrX 16674 16674 G
chrX 16677 16677 A
chrX 16720 16720 A
chrX 16764 16764 C
chrX 16830 16830 G
chrX 16866 16866 C
chrX 16893 16893 A
chrX 17007 17007 T
chrX 17022 17022 A
chrX 17025 17025 C
chrX 17037 17037 C
chrX 17038 17038 T
chrX 17076 17076 A
chrX 17083 17083 A
chrX 17084 17084 T
chrX 17103 17103 G
chrX 17109 17109 T
chrX 17118 17118 G
chrX 17146 17146 C
chrX 17211 17211 C
chrX 17217 17217 G
chrX 17229 17229 G
chrX 17412 17412 G
chrX 17414 17414 G
chrX 17415 17415 T
chrX 17439 17439 C
chrX 17442 17442 A
chrX 17463 17463 C
chrX 17499 17499 G
chrX 17517 17517 T
chrX 17520 17520 A
chrX 17580 17580 G
chrX 17604 17604 T
chrX 17613 17613 C
chrX 17634 17634 A
chrX 17661 17661 AT
chrX 17667 17667 C
chrX 17685 17685 T
chrX 17701 17701 T
chrX 17724 17724 C
chrX 17727 17727 C
chrX 17757 17757 T
chrX 17818 17818 G
chrX 17871 17871 T
chrX 17883 17883 A
chrX 17889 17889 G
chrX 17961 17961 A
chrX 17967 17967 C
chrX 17970 17970 A
chrX 17979 17979 A
chrX 17982 17982 C
chrX 17984 17984 A
chrX 17994 17994 A
chrX 18018 18018 G
chrX 18021 18021 T
chrX 18042 18042 G
chrX 18060 18060 A
chrX 18063 18063 A
chrX 18064 18064 A
chrX 18066 18066 G
chrX 18069 18069 T
chrX 18070 18070 T
chrX 18114 18114 AT
chrX 18144 18144 CG
chrX 18147 18147 CG
chrX 18153 18153 A
chrX 18156 18156 CG
chrX 18159 18159 C
chrX 18195 18195 C
chrX 18198 18198 A
chrX 18201 18201 G
chrX 18204 18204 A
chrX 18213 18213 C
chrX 18273 18273 T
chrX 18276 18276 A
chrX 18285 18285 A
chrX 18288 18288 T
chrX 18351 18351 G
chrX 18357 18357 T
chrX 18377 18377 C
chrX 18393 18393 A
chrX 18401 18401 G
chrX 18414 18414 C
chrX 18432 18432 C
chrX 18465 18465 G
chrX 18477 18477 G
chrX 18480 18480 C
chrX 18501 18501 T
chrX 18510 18510 C
chrX 18519 18519 T
chrX 18537 18537 C
chrX 18553 18553 T
chrX 18557 18557 T
chrX 18594 18594 C
chrX 18649 18649 T
chrX 18660 18660 C
chrX 18661 18661 G
chrX 18664 18664 C
chrX 18667 18667 AT
chrX 18791 18791 C
chrX 18808 18808 G
chrX 18819 18819 G
chrX 18821 18821 C
chrX 18838 18838 G
chrX 18839 18839 A
chrX 18840 18840 T
chrX 18842 18842 C
chrX 18843 18843 T
chrX 18844 18844 A
chrX 18845 18845 C
chrX 18849 18849 C
chrX 18850 18850 G
chrX 18851 18851 A
chrX 18853 18853 T
chrX 18874 18874 C
chrX 18885 18885 A
chrX 18886 18886 T
chrX 18898 18898 G
chrX 18937 18937 T
chrX 18943 18943 A
chrX 18947 18947 A
chrX 18993 18993 C
chrX 19047 19047 C
chrX 19048 19048 C
chrX 19050 19050 T
chrX 19051 19051 T
chrX 19052 19052 G
chrX 19075 19075 C
chrX 19077 19077 T
chrX 19107 19107 A
chrX 19111 19111 C
chrX 19112 19112 T
chrX 19113 19113 A
chrX 19119 19119 A
chrX 19120 19120 G
chrX 19123 19123 A
chrX 19124 19124 G
chrX 19127 19127 A
chrX 19205 19205 A
chrX 19221 19221 A
chrX 19223 19223 T
chrX 19226 19226 C
chrX 19227 19227 G
chrX 19228 19228 A
chrX 19241 19241 A
chrX 19297 19297 G
chrX 19356 19356 T
chrX 19378 19378 T
chrX 19388 19388 G
chrX 19389 19389 G
chrX 19393 19393 G
chrX 19397 19397 A
chrX 19398 19398 C
chrX 19440 19440 A
chrX 19463 19463 T
chrX 19467 19467 T
chrX 19489 19489 T
chrX 19502 19502 A
chrX 19529 19529 G
chrX 19535 19535 T
chrX 19561 19561 C
chrX 19564 19564 T
chrX 19566 19566 G
chrX 19567 19567 G
chrX 19568 19568 C
chrX 19619 19619 AT
chrX 19625 19625 T
chrX 19627 19627 A
chrX 19631 19631 G
chrX 19632 19632 G
chrX 19667 19667 G
chrX 19688 19688 A
chrX 19712 19712 T
chrX 19766 19766 C
chrX 19769 19769 T
chrX 19781 19781 T
chrX 19793 19793 C
chrX 19802 19802 G
chrX 19805 19805 T
chrX 19838 19838 T
chrX 19970 19970 C
chrX 20019 20019 A
chrX 20033 20033 A
chrX 20081 20081 T
chrX 20087 20087 G
chrX 20093 20093 T
chrX 20118 20118 G
chrX 20141 20141 T
chrX 20220 20220 G
chrX 20240 20240 G
chrX 20276 20276 C
chrX 20279 20279 A
chrX 20305 20305 A
chrX 20312 20312 A
chrX 20336 20336 T
chrX 20352 20352 C
chrX 20357 20357 T
chrX 20378 20378 A
chrX 20384 20384 T
chrX 20388 20388 A
chrX 20397 20397 T
chrX 20462 20462 T
chrX 20474 20474 A
chrX 20504 20504 C
chrX 20525 20525 T
chrX 20567 20567 A
chrX 20579 20579 C
chrX 20582 20582 T
chrX 20591 20591 C
chrX 20678 20678 G
chrX 20693 20693 C
chrX 20705 20705 T
chrX 20718 20718 C
chrX 20762 20762 T
chrX 20801 20801 C
chrX 20810 20810 T
chrX 20819 20819 C
chrX 20846 20846 G
chrX 20867 20867 A
chrX 20869 20869 C
chrX 20978 20978 C
chrX 21045 21045 T
chrX 21050 21050 A
chrX 21056 21056 A
chrX 21062 21062 A
chrX 21101 21101 G
chrX 21119 21119 G
chrX 21122 21122 G
chrX 21149 21149 T
chrX 59090 59090 CT
chrX 59091 59091 AG
chrX 59092 59092 AT
chrX 59093 59093 C
chrX 59095 59095 T
chrX 59096 59096 A
chrX 59097 59097 T
chrX 59098 59098 A
chrX 59099 59099 T
chrX 59173 59173 ACT
chrX 59174 59174 CGT
chrX 59175 59175 ACGT
chrX 59176 59176 ACGT
chrX 59177 59177 AGT
chrX 59178 59178 ACGT
chrX 59179 59179 ACG
chrX 59180 59180 G
chrX 59182 59182 G
chrX 59183 59183 CG
chrX 59184 59184 CG
chrX 59185 59185 CG
chrX 59525 59525 A
chrX 59526 59526 C
chrX 59534 59534 G
chrX 59557 59557 A
chrX 59558 59558 T
chrX 59570 59570 AC
chrX 59676 59676 G
chrX 59681 59681 C
chrX 59682 59682 A
chrX 59686 59686 C
chrX 59690 59690 T
chrX 59694 59694 A
chrX 59695 59695 A
chrX 59702 59702 T
chrX 59715 59715 C
chrX 59720 59720 C
chrX 59728 59728 A
chrX 59729 59729 C
chrX 59730 59730 T
chrX 59731 59731 C
chrX 59735 59735 T
chrX 59736 59736 G
chrX 59745 59745 AT
chrX 61863 61863 C
chrX 61887 61887 C
chrX 61893 61893 A
chrX 61911 61911 C
chrX 74278 74278 C
chrX 74281 74281 T
chrX 74311 74311 C
chrX 74338 74338 CG
chrX 74341 74341 AT
chrX 74347 74347 T
chrX 74356 74356 T
chrX 74362 74362 T
chrX 74455 74455 CG
chrX 74464 74464 AT
chrX 74476 74476 AT
chrX 74482 74482 T
chrX 74497 74497 T
chrX 74530 74530 AT
chrX 74548 74548 AT
chrX 74554 74554 CG
chrX 74560 74560 T
chrX 74566 74566 T
chrX 74612 74612 CG
chrX 74615 74615 AT
chrX 74997 74997 A
chrX 75024 75024 T
chrX 75033 75033 G
chrX 75066 75066 AT
chrX 75090 75090 AT
chrX 75110 75110 CG
chrX 75114 75114 G
chrX 75117 75117 G
chrX 75237 75237 T
chrX 75252 75252 G
chrX 75258 75258 A
chrX 75294 75294 CG
chrX 90845 90845 C
chrX 90848 90848 C
chrX 90875 90875 A
chrX 90890 90890 T
chrX 90896 90896 C
chrX 90911 90911 C
chrX 90932 90932 A
chrX 90956 90956 T
chrX 90959 90959 T
chrX 90983 90983 C
chrX 90986 90986 C
chrX 90998 90998 T
chrX 91043 91043 G
chrX 91088 91088 C
chrX 91101 91101 C
chrX 91102 91102 A
chrX 91435 91435 A
chrX 91450 91450 T
chrX 91468 91468 T
chrX 91498 91498 T
chrX 91534 91534 C
chrX 91546 91546 A
chrX 91552 91552 C
chrX 91555 91555 T
chrX 91597 91597 C
chrX 91600 91600 T
chrX 91630 91630 C
chrX 115927 115927 C
chrX 115928 115928 AGT
chrX 115929 115929 CG
chrX 115930 115930 A
chrX 115931 115931 T
chrX 115932 115932 C
chrX 115933 115933 CT
chrX 115934 115934 GT
chrX 115935 115935 C
chrX 115936 115936 GT
chrX 115937 115937 AC
chrX 115938 115938 T
chrX 115944 115944 C
chrX 115946 115946 G
chrX 115977 115977 G
chrX 115979 115979 A
chrX 116004 116004 CG
chrX 116011 116011 CG
chrX 116012 116012 ACGT
chrX 116013 116013 CG
chrX 116014 116014 ACGT
chrX 116015 116015 T
chrX 116016 116016 ACT
chrX 116017 116017 AGT
chrX 116018 116018 AGT
chrX 116019 116019 AGT
chrX 116020 116020 AT
chrX 120754 120754 A
chrX 120770 120770 G
chrX 120772 120772 T
chrX 120784 120784 C
chrX 120814 120814 C
chrX 120827 120827 G
chrX 120835 120835 A
chrX 120850 120850 T
chrX 120851 120851 G
chrX 120887 120887 G
chrX 120899 120899 G
chrX 120901 120901 T
chrX 120937 120937 T
chrX 120943 120943 C
chrX 120946 120946 T
chrX 120949 120949 C
chrX 120958 120958 T
chrX 120959 120959 A
chrX 120971 120971 A
chrX 120973 120973 C
chrX 120982 120982 T
chrX 120985 120985 T
chrX 120987 120987 A
chrX 120988 120988 G
chrX 121006 121006 T
chrX 121009 121009 T
chrX 121015 121015 C
chrX 121018 121018 T
chrX 121021 121021 C
chrX 121027 121027 G
chrX 121043 121043 A
chrX 121045 121045 C
chrX 121051 121051 A
chrX 121054 121054 C
chrX 121057 121057 C
chrX 121059 121059 C
chrX 121060 121060 T
chrX 121075 121075 C
chrX 121078 121078 T
chrX 121087 121087 C
chrX 121100 121100 A
chrX 121108 121108 A
chrX 121111 121111 T
chrX 121120 121120 C
chrX 121123 121123 C
chrX 121124 121124 T
chrX 121129 121129 T
chrX 121144 121144 T
chrX 121157 121157 A
chrX 121159 121159 C
chrX 121168 121168 C
chrX 121171 121171 T
chrX 121173 121173 C
chrX 121174 121174 T
chrX 121180 121180 T
chrX 121189 121189 C
chrX 121192 121192 T
chrX 121201 121201 T
chrX 121214 121214 A
chrX 121222 121222 T
chrX 121225 121225 C
chrX 121447 121447 T
chrX 121449 121449 C
chrX 121450 121450 C
chrX 121453 121453 A
chrX 121471 121471 C
chrX 121477 121477 C
chrX 121516 121516 CG
chrX 121519 121519 CG
chrX 121534 121534 CG
chrX 122421 122421 A
chrX 122436 122436 A
chrX 122439 122439 A
chrX 122505 122505 AT
chrX 122506 122506 CG
chrX 122508 122508 CG
chrX 153516 153516 A
chrX 153522 153522 G
chrX 153819 153819 CG
chrX 154464 154464 AT
chrX 154467 154467 CG
chrX 154632 154632 AT
chrX 154692 154692 CG
chrX 154696 154696 AT
chrX 154698 154698 AT
chrX 154699 154699 AT
chrX 156556 156556 T
chrX 156568 156568 G
chrX 156577 156577 T
chrX 156613 156613 AT
chrX 156619 156619 AT
chrX 156658 156658 CG
chrX 156703 156703 A
chrX 156706 156706 G
chrX 156724 156724 T
chrX 156736 156736 A
chrX 156739 156739 C
chrX 156766 156766 T
chrX 197302 197302 AG
chrX 197303 197303 CT
chrX 197304 197304 CT
chrX 197306 197306 T
chrX 197307 197307 T
chrX 197308 197308 AT
chrX 197309 197309 T
chrX 197310 197310 G
chrX 197311 197311 CT
chrX 197312 197312 A
chrX 197386 197386 ACGT
chrX 197387 197387 AGT
chrX 197388 197388 AT
chrX 197389 197389 ACT
chrX 197390 197390 ACGT
chrX 197391 197391 ACT
chrX 197392 197392 G
chrX 197393 197393 CGT
chrX 197394 197394 G
chrX 197397 197397 T
chrX 197398 197398 A
chrX 197407 197407 A
chrX 197409 197409 C
chrX 197413 197413 G
chrX 197415 197415 A
chrX 197417 197417 A
chrX 197418 197418 G
chrX 197420 197420 G
chrX 197423 197423 T
chrX 197424 197424 C
chrX 197440 197440 AT
chrX 197444 197444 C
chrX 197445 197445 T
chrX 197447 197447 C
chrX 197448 197448 G
chrX 197451 197451 C
chrX 197459 197459 C
chrX 197466 197466 CG
chrX 197477 197477 CG
chrX 197479 197479 AT
chrX 197484 197484 T
chrX 197486 197486 AT
chrX 197487 197487 CT
chrX 197488 197488 GT
chrX 197489 197489 AGT
chrX 197490 197490 ACT
chrX 197491 197491 CGT
chrX 197492 197492 CGT
chrX 197493 197493 AGT
chrX 197494 197494 CGT
chrX 197499 197499 A
chrX 197505 197505 G
chrX 197506 197506 G
chrX 197510 197510 T
chrX 197516 197516 C
chrX 197517 197517 T
chrX 197518 197518 T
chrX 197522 197522 G
chrX 197530 197530 G
chrX 197533 197533 C
chrX 197535 197535 ACG
chrX 197536 197536 CG
chrX 197537 197537 ACG
chrX 197538 197538 CG
chrX 197539 197539 ACG
chrX 197540 197540 ACG
chrX 197541 197541 CG
chrX 197542 197542 ACG
chrX 197543 197543 AGT
chrX 197544 197544 CT
chrX 197545 197545 AT
chrX 197546 197546 AT
chrX 197547 197547 AT
chrX 197549 197549 T
chrX 197564 197564 G
chrX 197570 197570 A
chrX 197576 197576 T
chrX 197594 197594 AT
chrX 197595 197595 CG
chrX 197606 197606 C
chrX 197623 197623 CG
chrX 197624 197624 A
chrX 197648 197648 T
chrX 197649 197649 AT
chrX 197682 197682 CG
chrX 197687 197687 C
chrX 197698 197698 G
chrX 197702 197702 CG
chrX 197704 197704 AT
chrX 197705 197705 G
chrX 197707 197707 ACG
chrX 197709 197709 AT
chrX 197710 197710 A
chrX 197716 197716 A
chrX 197717 197717 C
chrX 197726 197726 AT
chrX 197766 197766 AT
chrX 197772 197772 AT
chrX 197788 197788 CG
chrX 197807 197807 CG
chrX 197824 197824 AT
chrX 197836 197836 T
chrX 197837 197837 G
chrX 197842 197842 AT
chrX 197868 197868 AT
chrX 197871 197871 AT
chrX 197873 197873 AT
chrX 197875 197875 AT
chrX 197898 197898 AT
chrX 197916 197916 CGT
chrX 197917 197917 ACT
chrX 197918 197918 AT
chrX 197919 197919 AT
chrX 197920 197920 ACGT
chrX 197921 197921 CG
chrX 197922 197922 A
chrX 197923 197923 G
chrX 197934 197934 AT
chrX 198060 198060 AT
chrX 198137 198137 AT
chrX 198577 198577 G
chrX 198580 198580 T
chrX 198586 198586 CG
chrX 198587 198587 AT
chrX 198590 198590 A
chrX 198591 198591 T
chrX 198592 198592 A
chrX 198596 198596 G
chrX 198602 198602 A
chrX 198840 198840 AT
chrX 198852 198852 AT
chrX 199063 199063 AT
chrX 199083 199083 ACG
chrX 199084 199084 AT
chrX 199115 199115 A
chrX 199119 199119 A
chrX 199170 199170 CG
chrX 199327 199327 AT
chrX 199332 199332 CG
chrX 199788 199788 AT
chrX 199936 199936 AT
chrX 199938 199938 CG
chrX 200097 200097 AT
chrX 200118 200118 CG
chrX 200128 200128 CG
chrX 200219 200219 CG
chrX 200277 200277 AT
chrX 200472 200472 CG
chrX 200506 200506 AT
chrX 200530 200530 CG
chrX 200539 200539 AT
chrX 200783 200783 CG
chrX 200867 200867 AT
chrX 201005 201005 CG
chrX 201033 201033 AT
chrX 201045 201045 CG
chrX 201150 201150 CG
chrX 201153 201153 AT
chrX 201197 201197 A
chrX 201199 201199 C
chrX 201200 201200 A
chrX 201204 201204 T
chrX 201205 201205 A
chrX 201206 201206 C
chrX 201211 201211 AT
chrX 201223 201223 G
chrX 201662 201662 CG
chrX 201710 201710 AT
chrX 201718 201718 AT
chrX 202401 202401 AT
chrX 202687 202687 AT
chrX 202689 202689 AT
chrX 202827 202827 CG
chrX 203386 203386 A
chrX 203387 203387 A
chrX 203390 203390 T
chrX 203391 203391 ACT
chrX 203392 203392 ACT
chrX 203393 203393 ACT
chrX 203394 203394 CGT
chrX 203395 203395 ACT
chrX 203396 203396 AGT
chrX 203397 203397 CT
chrX 203417 203417 G
chrX 203423 203423 A
chrX 203429 203429 T
chrX 203447 203447 AT
chrX 203448 203448 CG
chrX 203459 203459 C
chrX 203476 203476 CG
chrX 203477 203477 A
chrX 203501 203501 T
chrX 203502 203502 AT
chrX 203535 203535 CG
chrX 203540 203540 C
chrX 203551 203551 G
chrX 203555 203555 CG
chrX 203557 203557 AT
chrX 203558 203558 G
chrX 203560 203560 ACG
chrX 203562 203562 AT
chrX 203563 203563 A
chrX 203569 203569 A
chrX 203570 203570 C
chrX 203579 203579 AT
chrX 203619 203619 AT
chrX 203625 203625 AT
chrX 203641 203641 CG
chrX 203660 203660 CG
chrX 203677 203677 AT
chrX 203689 203689 T
chrX 203690 203690 G
chrX 203695 203695 AT
chrX 203721 203721 AT
chrX 203724 203724 AT
chrX 203726 203726 AT
chrX 203728 203728 AT
chrX 203751 203751 AT
chrX 203769 203769 ACGT
chrX 203770 203770 ACGT
chrX 203771 203771 ACG
chrX 203772 203772 AGT
chrX 203773 203773 CG
chrX 203775 203775 ACG
chrX 203776 203776 GT
chrX 203778 203778 C
chrX 203779 203779 ACGT
chrX 203780 203780 ACG
chrX 203781 203781 CGT
chrX 203782 203782 AG
chrX 203785 203785 T
chrX 203786 203786 G
chrX 203787 203787 A
chrX 203789 203789 AG
chrX 203790 203790 A
chrX 203791 203791 AT
chrX 203792 203792 T
chrX 203794 203794 G
chrX 203796 203796 G
chrX 203800 203800 C
chrX 203802 203802 T
chrX 203804 203804 T
chrX 203805 203805 G
chrX 203810 203810 C
chrX 203825 203825 G
chrX 203827 203827 CG
chrX 203828 203828 GT
chrX 203829 203829 GT
chrX 203830 203830 C
chrX 203833 203833 C
chrX 203834 203834 A
chrX 203835 203835 T
chrX 203836 203836 GT
chrX 203850 203850 CG
chrX 203851 203851 A
chrX 203853 203853 G
chrX 203854 203854 A
chrX 203856 203856 AT
chrX 203857 203857 AG
chrX 203858 203858 C
chrX 203859 203859 G
chrX 203860 203860 T
chrX 203861 203861 G
chrX 203871 203871 AT
chrX 203875 203875 ACGT
chrX 203881 203881 AT
chrX 203887 203887 C
chrX 203888 203888 A
chrX 203891 203891 CG
chrX 203892 203892 CG
chrX 203893 203893 CG
chrX 203899 203899 CG
chrX 203900 203900 CG
chrX 203901 203901 G
chrX 203906 203906 AT
chrX 203914 203914 AT
chrX 203934 203934 C
chrX 203939 203939 C
chrX 203941 203941 CG
chrX 203953 203953 ACGT
chrX 203955 203955 CG
chrX 203963 203963 T
chrX 203964 203964 CG
chrX 203976 203976 CG
chrX 203978 203978 T
chrX 203988 203988 AT
chrX 203989 203989 AT
chrX 203996 203996 T
chrX 204001 204001 ACGT
chrX 204002 204002 AT
chrX 204004 204004 CG
chrX 204006 204006 CG
chrX 204007 204007 AT
chrX 204008 204008 A
chrX 204009 204009 CG
chrX 204021 204021 T
chrX 204030 204030 G
chrX 204031 204031 ACT
chrX 204032 204032 AT
chrX 204034 204034 CG
chrX 204037 204037 CG
chrX 204050 204050 A
chrX 204051 204051 T
chrX 204052 204052 G
chrX 204055 204055 C
chrX 204058 204058 T
chrX 204064 204064 T
chrX 204068 204068 CG
chrX 204071 204071 AT
chrX 204072 204072 AT
chrX 204077 204077 CG
chrX 204093 204093 A
chrX 204094 204094 C
chrX 204095 204095 AG
chrX 204100 204100 CG
chrX 204102 204102 CG
chrX 204104 204104 CG
chrX 204107 204107 C
chrX 204110 204110 A
chrX 204112 204112 T
chrX 204113 204113 AT
chrX 204114 204114 T
chrX 204115 204115 ACGT
chrX 204116 204116 ACGT
chrX 204117 204117 ACGT
chrX 204118 204118 ACGT
chrX 204119 204119 ACGT
chrX 204120 204120 ACGT
chrX 204121 204121 ACGT
chrX 204122 204122 CGT
chrX 204123 204123 ACG
chrX 204124 204124 AGT
chrX 204125 204125 T
chrX 204126 204126 GT
chrX 204128 204128 T
chrX 204129 204129 G
chrX 204130 204130 T
chrX 204131 204131 CG
chrX 204132 204132 A
chrX 204133 204133 T
chrX 204137 204137 C
chrX 204138 204138 T
chrX 204139 204139 G
chrX 204142 204142 G
chrX 204143 204143 A
chrX 204145 204145 C
chrX 204146 204146 G
chrX 204147 204147 G
chrX 204148 204148 C
chrX 204149 204149 G
chrX 204155 204155 A
chrX 204156 204156 G
chrX 204158 204158 A
chrX 204159 204159 A
chrX 204160 204160 G
chrX 204161 204161 AC
chrX 204162 204162 C
chrX 204164 204164 T
chrX 204165 204165 C
chrX 204166 204166 AGT
chrX 204169 204169 ACGT
chrX 204170 204170 T
chrX 204171 204171 A
chrX 204172 204172 CG
chrX 204173 204173 G
chrX 204174 204174 A
chrX 204175 204175 CGT
chrX 204176 204176 AC
chrX 204177 204177 A
chrX 204179 204179 CT
chrX 204180 204180 A
chrX 204183 204183 A
chrX 204184 204184 AT
chrX 204186 204186 AT
chrX 204187 204187 CG
chrX 204188 204188 A
chrX 204189 204189 AT
chrX 204192 204192 A
chrX 204193 204193 A
chrX 204195 204195 CG
chrX 204196 204196 C
chrX 204197 204197 A
chrX 204198 204198 GT
chrX 204199 204199 AT
chrX 204200 204200 G
chrX 204201 204201 G
chrX 204202 204202 C
chrX 204203 204203 AC
chrX 204204 204204 CG
chrX 204205 204205 G
chrX 204206 204206 CG
chrX 204207 204207 CG
chrX 204208 204208 G
chrX 204209 204209 AT
chrX 204210 204210 ACT
chrX 204211 204211 GT
chrX 204212 204212 ACG
chrX 204213 204213 CG
chrX 204214 204214 T
chrX 204215 204215 AC
chrX 204216 204216 CT
chrX 204219 204219 T
chrX 204220 204220 GT
chrX 204221 204221 G
chrX 204222 204222 A
chrX 204223 204223 CGT
chrX 204224 204224 A
chrX 204225 204225 CGT
chrX 204226 204226 T
chrX 204228 204228 C
chrX 204229 204229 AGT
chrX 204230 204230 ACGT
chrX 204231 204231 AT
chrX 204232 204232 CG
chrX 204233 204233 G
chrX 204234 204234 ACG
chrX 204235 204235 AT
chrX 204236 204236 G
chrX 204237 204237 AT
chrX 204238 204238 A
chrX 204239 204239 CG
chrX 204240 204240 T
chrX 204241 204241 C
chrX 204242 204242 G
chrX 204243 204243 T
chrX 204244 204244 T
chrX 204245 204245 AT
chrX 204246 204246 ACGT
chrX 204247 204247 C
chrX 204248 204248 CGT
chrX 204249 204249 G
chrX 204250 204250 CG
chrX 204251 204251 T
chrX 204252 204252 A
chrX 204253 204253 C
chrX 204254 204254 CG
chrX 204255 204255 ACT
chrX 204256 204256 ACG
chrX 204257 204257 GT
chrX 204258 204258 ACT
chrX 204259 204259 AT
chrX 204260 204260 CG
chrX 204262 204262 A
chrX 204264 204264 G
chrX 204265 204265 CG
chrX 204267 204267 T
chrX 204268 204268 AC
chrX 204269 204269 ACGT
chrX 204270 204270 AC
chrX 204271 204271 G
chrX 204273 204273 CG
chrX 204275 204275 T
chrX 204276 204276 CGT
chrX 204277 204277 AC
chrX 204279 204279 AT
chrX 204280 204280 ACG
chrX 204281 204281 AT
chrX 204282 204282 CGT
chrX 204283 204283 A
chrX 204284 204284 A
chrX 204286 204286 C
chrX 204288 204288 T
chrX 204289 204289 GT
chrX 204290 204290 AC
chrX 204291 204291 CGT
chrX 204292 204292 ACGT
chrX 204293 204293 G
chrX 204294 204294 CG
chrX 204295 204295 G
chrX 204296 204296 AT
chrX 204297 204297 A
chrX 204298 204298 AGT
chrX 204299 204299 T
chrX 204300 204300 T
chrX 204301 204301 AT
chrX 204302 204302 A
chrX 204303 204303 G
chrX 204304 204304 AT
chrX 204307 204307 AT
chrX 204308 204308 AC
chrX 204309 204309 A
chrX 204310 204310 T
chrX 204311 204311 CG
chrX 204314 204314 C
chrX 204315 204315 G
chrX 204316 204316 ACT
chrX 204318 204318 A
chrX 204319 204319 CGT
chrX 204320 204320 AGT
chrX 204321 204321 ACG
chrX 204322 204322 AC
chrX 204323 204323 C
chrX 204324 204324 CG
chrX 204325 204325 C
chrX 204327 204327 AT
chrX 204328 204328 A
chrX 204329 204329 AGT
chrX 204330 204330 G
chrX 204331 204331 AT
chrX 204332 204332 AT
chrX 204333 204333 AT
chrX 204335 204335 AT
chrX 204336 204336 AG
chrX 204337 204337 CT
chrX 204338 204338 AT
chrX 204339 204339 ACG
chrX 204342 204342 CG
chrX 204343 204343 AT
chrX 204344 204344 C
chrX 204345 204345 AT
chrX 204350 204350 AT
chrX 204351 204351 C
chrX 204353 204353 AT
chrX 204354 204354 CG
chrX 204356 204356 AT
chrX 204722 204722 C
chrX 204723 204723 C
chrX 204724 204724 A
chrX 204725 204725 C
chrX 204726 204726 CGT
chrX 204727 204727 AGT
chrX 204728 204728 T
chrX 204729 204729 ACG
chrX 204730 204730 GT
chrX 204731 204731 CGT
chrX 204732 204732 CGT
chrX 204733 204733 CGT
chrX 204734 204734 GT
chrX 204740 204740 T
chrX 204741 204741 G
chrX 204808 204808 A
chrX 204809 204809 A
chrX 204813 204813 C
chrX 204814 204814 ACGT
chrX 204815 204815 ACGT
chrX 204816 204816 ACG
chrX 204817 204817 ACGT
chrX 204818 204818 AGT
chrX 204819 204819 AGT
chrX 204820 204820 T
chrX 204824 204824 CG
chrX 233924 233924 T
chrX 233925 233925 CG
chrX 233926 233926 AT
chrX 233927 233927 A
chrX 233929 233929 A
chrX 233930 233930 CT
chrX 233931 233931 A
chrX 233932 233932 T
chrX 233933 233933 AC
chrX 233936 233936 C
chrX 233938 233938 A
chrX 233981 233981 AT
chrX 233995 233995 AT
chrX 234012 234012 CG
chrX 234013 234013 AT
chrX 234015 234015 T
chrX 338274 338274 G
chrX 338276 338276 T
chrX 338280 338280 G
chrX 338319 338319 A
chrX 338325 338325 A
chrX 338327 338327 T
chrX 338486 338486 T
chrX 338492 338492 T
chrX 338532 338532 AT
chrX 338533 338533 CG
chrX 338534 338534 C
chrX 338543 338543 C
chrX 338544 338544 A
chrX 338549 338549 C
chrX 338550 338550 A
chrX 338579 338579 A
chrX 338585 338585 T
chrX 338624 338624 AT
chrX 338642 338642 CG
chrX 338643 338643 AT
chrX 338645 338645 CG
chrX 338690 338690 T
chrX 338694 338694 T
chrX 338695 338695 T
chrX 338705 338705 T
chrX 338798 338798 CG
chrX 338804 338804 AT
chrX 338805 338805 AT
chrX 338810 338810 T
chrX 338813 338813 T
chrX 338816 338816 CG
chrX 338831 338831 CG
chrX 338882 338882 CG
chrX 338894 338894 CG
chrX 338984 338984 CG
chrX 339012 339012 AT
chrX 339014 339014 CG
chrX 339021 339021 AT
chrX 339046 339046 T
chrX 339101 339101 CG
chrX 339104 339104 T
chrX 339119 339119 C
chrX 339132 339132 T
chrX 339138 339138 T
chrX 339155 339155 T
chrX 339156 339156 G
chrX 339195 339195 CG
chrX 339197 339197 CG
chrX 339209 339209 CG
chrX 339227 339227 AT
chrX 339228 339228 AT
chrX 339239 339239 C
chrX 354234 354234 A
chrX 354235 354235 G
chrX 354236 354236 T
chrX 354237 354237 A
chrX 354238 354238 A
chrX 354239 354239 A
chrX 354240 354240 CGT
chrX 354241 354241 ACG
chrX 354242 354242 AGT
chrX 354243 354243 T
chrX 354287 354287 T
chrX 354334 354334 AT
chrX 354340 354340 ACGT
chrX 354341 354341 AT
chrX 354342 354342 G
chrX 354343 354343 AT
chrX 354344 354344 A
chrX 354345 354345 C
chrX 354532 354532 G
chrX 354533 354533 A
chrX 354534 354534 G
chrX 354535 354535 G
chrX 354536 354536 A
chrX 354537 354537 G
chrX 354538 354538 T
chrX 354539 354539 GT
chrX 354540 354540 GT
chrX 354542 354542 ACG
chrX 354543 354543 T
chrX 354545 354545 CG
chrX 354546 354546 A
chrX 354547 354547 GT
chrX 354548 354548 GT
chrX 354549 354549 AG
chrX 354550 354550 AG
chrX 354551 354551 A
chrX 354553 354553 AT
chrX 354554 354554 T
chrX 354555 354555 AC
chrX 354556 354556 G
chrX 354557 354557 G
chrX 354559 354559 CG
chrX 354563 354563 CG
chrX 354564 354564 G
chrX 354565 354565 CT
chrX 354566 354566 A
chrX 354567 354567 AT
chrX 354572 354572 AT
chrX 354573 354573 GT
chrX 354574 354574 A
chrX 354575 354575 CG
chrX 354576 354576 AT
chrX 354578 354578 C
chrX 354579 354579 A
chrX 354580 354580 G
chrX 354581 354581 AC
chrX 354582 354582 GT
chrX 354583 354583 G
chrX 354584 354584 G
chrX 354585 354585 A
chrX 354587 354587 AGT
chrX 354588 354588 AC
chrX 354589 354589 CGT
chrX 354590 354590 AC
chrX 354591 354591 ACGT
chrX 354593 354593 AC
chrX 354594 354594 T
chrX 354595 354595 AT
chrX 354596 354596 CG
chrX 354597 354597 T
chrX 354598 354598 AT
chrX 354599 354599 A
chrX 354601 354601 CG
chrX 354602 354602 C
chrX 354603 354603 G
chrX 354604 354604 GT
chrX 354605 354605 CGT
chrX 354606 354606 ACGT
chrX 354607 354607 GT
chrX 354608 354608 CG
chrX 354610 354610 GT
chrX 354614 354614 AT
chrX 354615 354615 ACGT
chrX 354616 354616 AT
chrX 354618 354618 CT
chrX 354619 354619 AT
chrX 354620 354620 CGT
chrX 354621 354621 G
chrX 354622 354622 AT
chrX 354623 354623 CG
chrX 354624 354624 AT
chrX 354625 354625 A
chrX 354628 354628 ACGT
chrX 354629 354629 C
chrX 354630 354630 ACT
chrX 354632 354632 CG
chrX 354634 354634 AT
chrX 354635 354635 ACT
chrX 354636 354636 CGT
chrX 354637 354637 C
chrX 354638 354638 A
chrX 354644 354644 ACGT
chrX 354645 354645 AT
chrX 354646 354646 CG
chrX 354647 354647 AT
chrX 354649 354649 T
chrX 354650 354650 G
chrX 354653 354653 G
chrX 354654 354654 G
chrX 354655 354655 AT
chrX 354657 354657 A
chrX 354667 354667 CG
chrX 354671 354671 A
chrX 354672 354672 G
chrX 354673 354673 CGT
chrX 354674 354674 CT
chrX 354675 354675 C
chrX 354679 354679 A
chrX 354681 354681 AC
chrX 354682 354682 ACG
chrX 354683 354683 A
chrX 354685 354685 C
chrX 354686 354686 G
chrX 354687 354687 A
chrX 354688 354688 C
chrX 354689 354689 T
chrX 354690 354690 T
chrX 354691 354691 C
chrX 354692 354692 CG
chrX 354693 354693 C
chrX 354695 354695 C
chrX 354696 354696 T
chrX 354697 354697 AGT
chrX 354698 354698 ACT
chrX 354699 354699 G
chrX 354702 354702 C
chrX 354704 354704 AC
chrX 354707 354707 A
chrX 354708 354708 A
chrX 354711 354711 G
chrX 354712 354712 G
chrX 354714 354714 G
chrX 354715 354715 CG
chrX 354717 354717 GT
chrX 354718 354718 AT
chrX 354719 354719 C
chrX 354721 354721 C
chrX 354723 354723 G
chrX 354724 354724 T
chrX 354725 354725 G
chrX 354726 354726 C
chrX 354728 354728 T
chrX 354729 354729 AC
chrX 354731 354731 G
chrX 354732 354732 CG
chrX 354734 354734 T
chrX 354735 354735 AT
chrX 354738 354738 AT
chrX 354739 354739 T
chrX 354740 354740 CG
chrX 354741 354741 AT
chrX 354743 354743 A
chrX 354744 354744 AT
chrX 354747 354747 AT
chrX 354748 354748 ACG
chrX 354750 354750 T
chrX 354751 354751 ACGT
chrX 354752 354752 ACGT
chrX 354753 354753 AT
chrX 354754 354754 C
chrX 354755 354755 G
chrX 354756 354756 A
chrX 354757 354757 T
chrX 354758 354758 ACGT
chrX 354761 354761 AC
chrX 354762 354762 G
chrX 354763 354763 A
chrX 354765 354765 C
chrX 354766 354766 CT
chrX 354767 354767 CG
chrX 354768 354768 T
chrX 354769 354769 AT
chrX 354771 354771 CG
chrX 354772 354772 AT
chrX 354778 354778 CG
chrX 354779 354779 G
chrX 354780 354780 CG
chrX 354781 354781 C
chrX 354782 354782 G
chrX 354784 354784 AT
chrX 354785 354785 AT
chrX 354788 354788 CG
chrX 354789 354789 AT
chrX 354794 354794 AGT
chrX 354795 354795 T
chrX 354796 354796 AT
chrX 354801 354801 CG
chrX 354816 354816 C
chrX 354819 354819 A
chrX 354824 354824 G
chrX 354838 354838 C
chrX 354839 354839 AG
chrX 354840 354840 T
chrX 354841 354841 CT
chrX 354842 354842 CT
chrX 354843 354843 AGT
chrX 354846 354846 T
chrX 354847 354847 GT
chrX 354848 354848 A
chrX 354850 354850 AT
chrX 354851 354851 T
chrX 354852 354852 G
chrX 354853 354853 C
chrX 354854 354854 C
chrX 354855 354855 C
chrX 354857 354857 A
chrX 354861 354861 C
chrX 354863 354863 T
chrX 354865 354865 G
chrX 354866 354866 A
chrX 354871 354871 C
chrX 354886 354886 G
chrX 354888 354888 G
chrX 354889 354889 CGT
chrX 354890 354890 GT
chrX 354894 354894 C
chrX 354895 354895 A
chrX 354896 354896 T
chrX 354897 354897 GT
chrX 354901 354901 T
chrX 354902 354902 CG
chrX 354903 354903 T
chrX 354906 354906 CG
chrX 354907 354907 C
chrX 354908 354908 A
chrX 354909 354909 C
chrX 354910 354910 G
chrX 354911 354911 CG
chrX 354912 354912 A
chrX 354913 354913 A
chrX 354914 354914 G
chrX 354915 354915 A
chrX 354916 354916 G
chrX 354917 354917 ACT
chrX 354918 354918 AG
chrX 354919 354919 C
chrX 354920 354920 G
chrX 354921 354921 T
chrX 354922 354922 G
chrX 354932 354932 AT
chrX 354936 354936 ACGT
chrX 354942 354942 AT
chrX 354948 354948 C
chrX 354949 354949 A
chrX 354952 354952 GT
chrX 354953 354953 C
chrX 354954 354954 CG
chrX 354958 354958 T
chrX 354960 354960 AT
chrX 354961 354961 CG
chrX 354962 354962 G
chrX 354967 354967 AT
chrX 354975 354975 CG
chrX 354995 354995 C
chrX 355000 355000 C
chrX 355002 355002 CG
chrX 355014 355014 ACGT
chrX 355016 355016 C
chrX 355024 355024 T
chrX 355025 355025 CG
chrX 355037 355037 CG
chrX 355039 355039 T
chrX 355049 355049 AT
chrX 355050 355050 AT
chrX 355057 355057 T
chrX 355062 355062 ACGT
chrX 355063 355063 AT
chrX 355065 355065 CG
chrX 355067 355067 CG
chrX 355068 355068 AT
chrX 355069 355069 A
chrX 355070 355070 CG
chrX 355082 355082 T
chrX 355092 355092 AT
chrX 355093 355093 AT
chrX 355095 355095 CG
chrX 355098 355098 CG
chrX 355111 355111 A
chrX 355116 355116 C
chrX 355119 355119 T
chrX 355125 355125 T
chrX 355129 355129 AT
chrX 355132 355132 AT
chrX 355133 355133 AT
chrX 355138 355138 CG
chrX 355154 355154 A
chrX 355155 355155 C
chrX 355156 355156 A
chrX 355161 355161 CG
chrX 355163 355163 CG
chrX 355165 355165 CG
chrX 355168 355168 C
chrX 355176 355176 ACGT
chrX 355177 355177 ACGT
chrX 355178 355178 ACGT
chrX 355179 355179 ACGT
chrX 355180 355180 ACGT
chrX 355181 355181 ACGT
chrX 355182 355182 ACGT
chrX 355183 355183 AT
chrX 355185 355185 A
chrX 355186 355186 C
chrX 355352 355352 T
chrX 355353 355353 G
chrX 355354 355354 A
chrX 355356 355356 C
chrX 355357 355357 A
chrX 355358 355358 T
chrX 355359 355359 C
chrX 355361 355361 T
chrX 355362 355362 A
chrX 355363 355363 G
chrX 355366 355366 T
chrX 355367 355367 T
chrX 355368 355368 T
chrX 355369 355369 AGT
chrX 355370 355370 GT
chrX 355371 355371 ACT
chrX 355372 355372 A
chrX 355373 355373 T
chrX 355446 355446 AT
chrX 355447 355447 C
chrX 355448 355448 G
chrX 355449 355449 A
chrX 355450 355450 ACT
chrX 355451 355451 AC
chrX 355452 355452 ACGT
chrX 355453 355453 ACG
chrX 355454 355454 ACT
chrX 355455 355455 AG
chrX 355456 355456 T
chrX 355458 355458 AGT
chrX 355459 355459 AT
chrX 355461 355461 AT
chrX 355462 355462 AGT
chrX 355529 355529 A
chrX 355530 355530 A
chrX 355534 355534 C
chrX 355535 355535 ACT
chrX 355536 355536 ACGT
chrX 355537 355537 ACGT
chrX 355538 355538 ACGT
chrX 355539 355539 ACGT
chrX 355540 355540 ACT
chrX 355541 355541 T
chrX 355542 355542 T
chrX 366762 366762 C
chrX 366769 366769 C
chrX 366787 366787 A
chrX 366819 366819 C
chrX 366948 366948 A
chrX 366966 366966 T
chrX 366999 366999 C
chrX 367017 367017 C
chrX 367041 367041 A
chrX 367047 367047 T
chrX 367054 367054 T
chrX 367072 367072 G
chrX 367104 367104 T
chrX 367233 367233 G
chrX 367251 367251 C
chrX 367284 367284 T
chrX 367302 367302 T
chrX 367326 367326 T
chrX 367332 367332 C
chrX 367333 367333 A
chrX 367342 367342 A
chrX 367361 367361 G
chrX 367386 367386 C
chrX 367390 367390 G
chrX 367399 367399 G
chrX 367418 367418 A
chrX 367443 367443 T
chrX 367447 367447 A
chrX 374390 374390 T
chrX 374403 374403 C
chrX 374404 374404 G
chrX 374407 374407 A
chrX 374408 374408 C
chrX 374409 374409 C
chrX 374410 374410 ACT
chrX 374411 374411 ACG
chrX 374412 374412 CGT
chrX 374413 374413 ACT
chrX 374414 374414 AG
chrX 374415 374415 AGT
chrX 374416 374416 CT
chrX 374421 374421 T
chrX 374422 374422 T
chrX 374489 374489 AC
chrX 374490 374490 A
chrX 374492 374492 A
chrX 374493 374493 AC
chrX 374495 374495 T
chrX 374496 374496 ACGT
chrX 374497 374497 ACT
chrX 374498 374498 ACGT
chrX 374499 374499 ACGT
chrX 374500 374500 AGT
chrX 374501 374501 AGT
chrX 374502 374502 A
chrX 374503 374503 CG
chrX 374504 374504 CG
chrX 374505 374505 A
chrX 374578 374578 T
chrX 374579 374579 A
chrX 374580 374580 AGT
chrX 374581 374581 AC
chrX 374582 374582 CGT
chrX 374583 374583 AT
chrX 374584 374584 T
chrX 374585 374585 CT
chrX 374586 374586 T
chrX 374588 374588 CG
chrX 374589 374589 T
chrX 374590 374590 CG
chrX 374592 374592 AT
chrX 374593 374593 T
chrX 374599 374599 AT
chrX 374600 374600 CG
chrX 374602 374602 AT
chrX 374603 374603 AT
chrX 374876 374876 G
chrX 374877 374877 G
chrX 374889 374889 G
chrX 374890 374890 A
chrX 378348 378348 T
chrX 378349 378349 G
chrX 378350 378350 AC
chrX 378351 378351 CG
chrX 378352 378352 G
chrX 378353 378353 C
chrX 378354 378354 A
chrX 378355 378355 A
chrX 378356 378356 CGT
chrX 378357 378357 CT
chrX 378358 378358 CG
chrX 378359 378359 T
chrX 378433 378433 CG
chrX 378434 378434 AT
chrX 378435 378435 CG
chrX 378436 378436 AT
chrX 378437 378437 A
chrX 378438 378438 A
chrX 378439 378439 AT
chrX 378440 378440 AT
chrX 378441 378441 ACGT
chrX 378442 378442 ACT
chrX 378443 378443 CGT
chrX 378444 378444 ACGT
chrX 378445 378445 ACGT
chrX 378446 378446 CG
chrX 391031 391031 G
chrX 391032 391032 C
chrX 391033 391033 A
chrX 391035 391035 A
chrX 391036 391036 GT
chrX 391040 391040 T
chrX 391041 391041 A
chrX 391042 391042 GT
chrX 391116 391116 ACGT
chrX 391117 391117 AGT
chrX 391118 391118 T
chrX 391119 391119 CG
chrX 391120 391120 T
chrX 391121 391121 G
chrX 396711 396711 C
chrX 396713 396713 A
chrX 396714 396714 T
chrX 396715 396715 AC
chrX 396716 396716 C
chrX 396717 396717 CT
chrX 396718 396718 G
chrX 396721 396721 G
chrX 396722 396722 A
chrX 396723 396723 CG
chrX 396724 396724 CGT
chrX 396725 396725 CGT
chrX 396797 396797 CG
chrX 396798 396798 ACGT
chrX 396799 396799 ACGT
chrX 396800 396800 ACGT
chrX 396801 396801 AT
chrX 396802 396802 ACGT
chrX 396803 396803 ACT
chrX 396804 396804 G
chrX 396805 396805 AT
chrX 396806 396806 AGT
chrX 401999 401999 C
chrX 402002 402002 AG
chrX 402003 402003 C
chrX 402004 402004 A
chrX 402020 402020 A
chrX 402023 402023 CT
chrX 402024 402024 T
chrX 402025 402025 G
chrX 402050 402050 G
chrX 402051 402051 C
chrX 402052 402052 C
chrX 402056 402056 A
chrX 402057 402057 C
chrX 402058 402058 A
chrX 402071 402071 T
chrX 402072 402072 A
chrX 402073 402073 G
chrX 402077 402077 C
chrX 402078 402078 T
chrX 402079 402079 G
chrX 414948 414948 A
chrX 414949 414949 ACT
chrX 414950 414950 GT
chrX 414955 414955 AC
chrX 414956 414956 T
chrX 414959 414959 AGT
chrX 414960 414960 AT
chrX 414961 414961 GT
chrX 414962 414962 T
chrX 414963 414963 AG
chrX 414964 414964 AG
chrX 414965 414965 T
chrX 415039 415039 AT
chrX 415040 415040 ACGT
chrX 415041 415041 CG
chrX 415042 415042 ACGT
chrX 415044 415044 CG
chrX 415046 415046 G
chrX 415047 415047 CGT
chrX 415048 415048 ACGT
chrX 415049 415049 C
chrX 415050 415050 GT
chrX 415913 415913 C
chrX 415916 415916 G
chrX 415917 415917 G
chrX 415918 415918 CG
chrX 415919 415919 T
chrX 415923 415923 T
chrX 415924 415924 T
chrX 415926 415926 AG
chrX 415927 415927 T
chrX 415930 415930 A
chrX 416038 416038 AT
chrX 416041 416041 A
chrX 416042 416042 C
chrX 416043 416043 C
chrX 416044 416044 AT
chrX 416048 416048 T
chrX 416049 416049 T
chrX 416050 416050 T
chrX 416051 416051 G
chrX 416053 416053 AG
chrX 416463 416463 A
chrX 416487 416487 T
chrX 416495 416495 A
chrX 416522 416522 AT
chrX 416792 416792 T
chrX 416817 416817 C
chrX 416825 416825 AT
chrX 422928 422928 AT
chrX 422929 422929 T
chrX 422932 422932 A
chrX 422933 422933 AC
chrX 422934 422934 A
chrX 422935 422935 CGT
chrX 422936 422936 AC
chrX 423010 423010 AT
chrX 423011 423011 T
chrX 423012 423012 A
chrX 423015 423015 G
chrX 423016 423016 AT
chrX 423017 423017 ACT
chrX 423018 423018 C
chrX 423019 423019 C
chrX 423020 423020 G
chrX 423021 423021 GT
chrX 423022 423022 GT
chrX 423023 423023 G
chrX 424418 424418 T
chrX 424419 424419 AT
chrX 424420 424420 AC
chrX 424422 424422 A
chrX 424426 424426 T
chrX 424427 424427 G
chrX 424428 424428 T
chrX 424431 424431 T
chrX 424516 424516 CG
chrX 424517 424517 G
chrX 424518 424518 ACT
chrX 424519 424519 ACGT
chrX 424520 424520 AT
chrX 424522 424522 AT
chrX 424523 424523 A
chrX 424525 424525 CG
chrX 424526 424526 AT
chrX 453679 453679 T
chrX 453680 453680 C
chrX 453682 453682 C
chrX 453713 453713 A
chrX 453724 453724 C
chrX 453725 453725 G
chrX 453743 453743 A
chrX 453755 453755 G
chrX 453757 453757 T
chrX 453796 453796 AT
chrX 453797 453797 CG
chrX 453814 453814 CG
chrX 453817 453817 G
chrX 453857 453857 G
chrX 453869 453869 A
chrX 453902 453902 A
chrX 453931 453931 C
chrX 453938 453938 T
chrX 453940 453940 C
chrX 453968 453968 G
chrX 454058 454058 G
chrX 454070 454070 AT
chrX 454121 454121 AT
chrX 454136 454136 AT
chrX 454139 454139 A
chrX 454142 454142 A
chrX 454147 454147 A
chrX 454148 454148 A
chrX 454154 454154 G
chrX 454247 454247 CG
chrX 454257 454257 AT
chrX 454258 454258 AT
chrX 454262 454262 AT
chrX 454307 454307 A
chrX 454309 454309 A
chrX 454310 454310 A
chrX 454328 454328 A
chrX 454367 454367 CG
chrX 454373 454373 T
chrX 454402 454402 CG
chrX 454403 454403 AT
chrX 454408 454408 CG
chrX 454409 454409 AT
chrX 454414 454414 C
chrX 454418 454418 G
chrX 454419 454419 G
chrX 454420 454420 A
chrX 454474 454474 T
chrX 454481 454481 G
chrX 454484 454484 A
chrX 454535 454535 G
chrX 454559 454559 A
chrX 454561 454561 C
chrX 454616 454616 A
chrX 454617 454617 G
chrX 454618 454618 A
chrX 454634 454634 G
chrX 454672 454672 T
chrX 454676 454676 G
chrX 454678 454678 T
chrX 454689 454689 G
chrX 454690 454690 T
chrX 454693 454693 A
chrX 454694 454694 T
chrX 454695 454695 G
chrX 456057 456057 C
chrX 456058 456058 G
chrX 456059 456059 T
chrX 456065 456065 A
chrX 456066 456066 CT
chrX 456105 456105 A
chrX 456106 456106 A
chrX 470117 470117 G
chrX 470118 470118 AT
chrX 470119 470119 ACG
chrX 470120 470120 ACG
chrX 470121 470121 AC
chrX 470122 470122 AT
chrX 470123 470123 CGT
chrX 470124 470124 GT
chrX 470125 470125 AC
chrX 470126 470126 CGT
chrX 470127 470127 GT
chrX 470128 470128 AC
chrX 470129 470129 CGT
chrX 470130 470130 ACT
chrX 470131 470131 ACG
chrX 470132 470132 CGT
chrX 470133 470133 GT
chrX 470134 470134 AC
chrX 470135 470135 CGT
chrX 470136 470136 GT
chrX 470137 470137 AC
chrX 470138 470138 CGT
chrX 470139 470139 GT
chrX 470140 470140 AC
chrX 470141 470141 CGT
chrX 470142 470142 GT
chrX 470143 470143 AC
chrX 470144 470144 CG
chrX 470145 470145 CGT
chrX 470146 470146 C
chrX 470147 470147 G
chrX 470148 470148 CGT
chrX 470149 470149 C
chrX 470150 470150 G
chrX 470151 470151 CGT
chrX 470152 470152 AC
chrX 470153 470153 CGT
chrX 470154 470154 CGT
chrX 470155 470155 AC
chrX 470156 470156 GT
chrX 470157 470157 CGT
chrX 470158 470158 C
chrX 470159 470159 CGT
chrX 470160 470160 CG
chrX 470161 470161 AC
chrX 470162 470162 CGT
chrX 470163 470163 CG
chrX 470164 470164 AC
chrX 470165 470165 GT
chrX 470166 470166 CGT
chrX 470167 470167 AC
chrX 470168 470168 CGT
chrX 470169 470169 CGT
chrX 470170 470170 ACG
chrX 470171 470171 ACGT
chrX 470172 470172 ACGT
chrX 470173 470173 ACGT
chrX 470174 470174 ACGT
chrX 470175 470175 ACGT
chrX 470176 470176 ACG
chrX 470177 470177 ACGT
chrX 470178 470178 ACGT
chrX 470179 470179 ACGT
chrX 470180 470180 ACG
chrX 470181 470181 ACGT
chrX 470182 470182 AGT
chrX 470183 470183 ACGT
chrX 470184 470184 ACGT
chrX 470185 470185 ACGT
chrX 470186 470186 AGT
chrX 470187 470187 A
chrX 470188 470188 A
chrX 470189 470189 C
chrX 470190 470190 AT
chrX 472450 472450 A
chrX 472451 472451 A
chrX 472452 472452 A
chrX 472453 472453 T
chrX 472454 472454 T
chrX 472455 472455 G
chrX 472456 472456 CGT
chrX 472457 472457 ACG
chrX 472458 472458 ACT
chrX 472459 472459 ACG
chrX 472460 472460 ACG
chrX 472461 472461 ACT
chrX 472462 472462 AGT
chrX 472467 472467 A
chrX 472473 472473 G
chrX 472474 472474 G
chrX 472478 472478 T
chrX 472479 472479 A
chrX 472484 472484 C
chrX 472485 472485 T
chrX 472486 472486 AT
chrX 472487 472487 C
chrX 472490 472490 G
chrX 472493 472493 C
chrX 472495 472495 A
chrX 472496 472496 AC
chrX 472497 472497 T
chrX 472498 472498 CG
chrX 472499 472499 A
chrX 472500 472500 G
chrX 472501 472501 AC
chrX 472503 472503 C
chrX 472504 472504 G
chrX 472505 472505 C
chrX 472506 472506 G
chrX 472507 472507 CGT
chrX 472508 472508 G
chrX 472509 472509 AC
chrX 472510 472510 CG
chrX 472512 472512 C
chrX 472513 472513 T
chrX 472514 472514 ACG
chrX 472515 472515 CT
chrX 472516 472516 A
chrX 472518 472518 C
chrX 472526 472526 G
chrX 472528 472528 T
chrX 472530 472530 T
chrX 472531 472531 G
chrX 472532 472532 T
chrX 472533 472533 CG
chrX 472534 472534 AT
chrX 472535 472535 GT
chrX 472536 472536 C
chrX 472537 472537 T
chrX 472538 472538 A
chrX 472539 472539 C
chrX 472540 472540 T
chrX 472541 472541 G
chrX 472544 472544 G
chrX 472545 472545 A
chrX 472547 472547 CG
chrX 472548 472548 G
chrX 472549 472549 G
chrX 472550 472550 C
chrX 472551 472551 G
chrX 472557 472557 A
chrX 472558 472558 G
chrX 472560 472560 A
chrX 472561 472561 A
chrX 472562 472562 G
chrX 472563 472563 A
chrX 472564 472564 C
chrX 472566 472566 T
chrX 472567 472567 C
chrX 472568 472568 AGT
chrX 472569 472569 T
chrX 472571 472571 ACGT
chrX 472572 472572 A
chrX 472574 472574 CG
chrX 472575 472575 G
chrX 472576 472576 A
chrX 472577 472577 CGT
chrX 472578 472578 AC
chrX 472579 472579 A
chrX 472581 472581 T
chrX 472585 472585 A
chrX 472586 472586 AT
chrX 472588 472588 CG
chrX 472589 472589 AT
chrX 472590 472590 A
chrX 472591 472591 AT
chrX 472594 472594 A
chrX 472595 472595 A
chrX 472598 472598 C
chrX 472599 472599 A
chrX 472601 472601 AT
chrX 472604 472604 CT
chrX 472605 472605 AG
chrX 472606 472606 CG
chrX 472611 472611 A
chrX 472612 472612 A
chrX 472614 472614 C
chrX 472615 472615 AT
chrX 472617 472617 A
chrX 472618 472618 A
chrX 472619 472619 AT
chrX 472620 472620 T
chrX 472622 472622 A
chrX 472623 472623 CGT
chrX 472624 472624 CG
chrX 472625 472625 ACT
chrX 472628 472628 G
chrX 472629 472629 G
chrX 472630 472630 A
chrX 472631 472631 T
chrX 472632 472632 A
chrX 472633 472633 T
chrX 472634 472634 T
chrX 472637 472637 AT
chrX 472638 472638 AT
chrX 472639 472639 AT
chrX 472640 472640 AC
chrX 472641 472641 C
chrX 472642 472642 G
chrX 472643 472643 T
chrX 472644 472644 G
chrX 472647 472647 G
chrX 472649 472649 C
chrX 472650 472650 G
chrX 472651 472651 T
chrX 472654 472654 CT
chrX 472655 472655 C
chrX 472656 472656 G
chrX 472657 472657 G
chrX 472658 472658 CG
chrX 472659 472659 T
chrX 472660 472660 A
chrX 472661 472661 C
chrX 472662 472662 G
chrX 472663 472663 T
chrX 472664 472664 CG
chrX 472665 472665 GT
chrX 472666 472666 AC
chrX 472667 472667 A
chrX 472668 472668 C
chrX 472670 472670 A
chrX 472672 472672 G
chrX 472673 472673 CG
chrX 472675 472675 T
chrX 472676 472676 AC
chrX 472677 472677 ACGT
chrX 472678 472678 AC
chrX 472679 472679 G
chrX 472681 472681 CG
chrX 472683 472683 T
chrX 472684 472684 CGT
chrX 472685 472685 AC
chrX 472687 472687 AT
chrX 472688 472688 ACG
chrX 472689 472689 AT
chrX 472690 472690 CGT
chrX 472691 472691 A
chrX 472692 472692 A
chrX 472694 472694 C
chrX 472696 472696 T
chrX 472697 472697 GT
chrX 472698 472698 AC
chrX 472699 472699 CGT
chrX 472700 472700 ACGT
chrX 472701 472701 G
chrX 472702 472702 CG
chrX 472703 472703 G
chrX 472704 472704 AGT
chrX 472705 472705 AG
chrX 472706 472706 AGT
chrX 472707 472707 T
chrX 472708 472708 T
chrX 472709 472709 AT
chrX 472710 472710 A
chrX 472711 472711 G
chrX 472712 472712 AT
chrX 472713 472713 C
chrX 472714 472714 CT
chrX 472715 472715 AT
chrX 472716 472716 AC
chrX 472717 472717 A
chrX 472718 472718 AT
chrX 472719 472719 ACG
chrX 472720 472720 T
chrX 472721 472721 A
chrX 472722 472722 C
chrX 472723 472723 G
chrX 472724 472724 ACT
chrX 472726 472726 AC
chrX 472727 472727 ACGT
chrX 472728 472728 AGT
chrX 472729 472729 ACG
chrX 472730 472730 AC
chrX 472731 472731 C
chrX 472732 472732 CG
chrX 472733 472733 C
chrX 472735 472735 AT
chrX 472736 472736 AT
chrX 472737 472737 AGT
chrX 472738 472738 G
chrX 472739 472739 AT
chrX 472740 472740 AT
chrX 472741 472741 AGT
chrX 472743 472743 ACGT
chrX 472744 472744 AG
chrX 472745 472745 CT
chrX 472746 472746 AGT
chrX 472747 472747 AC
chrX 472750 472750 CG
chrX 472751 472751 CG
chrX 472752 472752 ACT
chrX 472753 472753 AGT
chrX 472754 472754 C
chrX 472755 472755 AT
chrX 472756 472756 G
chrX 472758 472758 AT
chrX 472759 472759 CG
chrX 472761 472761 AC
chrX 472762 472762 AT
chrX 472767 472767 AT
chrX 472768 472768 T
chrX 472769 472769 AT
chrX 472770 472770 G
chrX 472771 472771 G
chrX 472775 472775 G
chrX 472777 472777 CG
chrX 472778 472778 CG
chrX 472779 472779 AGT
chrX 472780 472780 AT
chrX 472781 472781 AT
chrX 472783 472783 AT
chrX 472784 472784 AT
chrX 472785 472785 C
chrX 472786 472786 ACT
chrX 472787 472787 C
chrX 472788 472788 T
chrX 472789 472789 CG
chrX 472790 472790 A
chrX 472791 472791 CG
chrX 472792 472792 ACGT
chrX 472795 472795 AT
chrX 472797 472797 T
chrX 472801 472801 ACGT
chrX 472802 472802 AT
chrX 472803 472803 ACT
chrX 472804 472804 CG
chrX 472806 472806 AC
chrX 472807 472807 G
chrX 472810 472810 A
chrX 472811 472811 G
chrX 472812 472812 AC
chrX 472831 472831 A
chrX 472839 472839 C
chrX 472840 472840 AT
chrX 472841 472841 GT
chrX 472845 472845 CG
chrX 472860 472860 C
chrX 472862 472862 A
chrX 472878 472878 AT
chrX 472879 472879 AT
chrX 472880 472880 CG
chrX 472887 472887 AT
chrX 472891 472891 T
chrX 472896 472896 AT
chrX 472899 472899 T
chrX 472900 472900 AT
chrX 472904 472904 CG
chrX 472912 472912 AT
chrX 472959 472959 AT
chrX 472960 472960 T
chrX 472968 472968 T
chrX 472979 472979 AT
chrX 472985 472985 G
chrX 472986 472986 GT
chrX 472987 472987 C
chrX 472992 472992 A
chrX 472993 472993 T
chrX 472994 472994 T
chrX 472996 472996 A
chrX 473008 473008 AT
chrX 473010 473010 AT
chrX 473016 473016 A
chrX 473058 473058 A
chrX 473076 473076 CG
chrX 473140 473140 AT
chrX 473233 473233 AT
chrX 473266 473266 T
chrX 473267 473267 G
chrX 473269 473269 G
chrX 473275 473275 G
chrX 473281 473281 C
chrX 473299 473299 AT
chrX 473304 473304 AT
chrX 473319 473319 T
chrX 473326 473326 T
chrX 473341 473341 AT
chrX 473355 473355 AT
chrX 473370 473370 CG
chrX 473388 473388 CG
chrX 473389 473389 AT
chrX 473391 473391 CG
chrX 473392 473392 AT
chrX 473426 473426 G
chrX 473446 473446 A
chrX 473480 473480 T
chrX 473485 473485 T
chrX 473497 473497 A
chrX 473524 473524 C
chrX 473528 473528 A
chrX 473530 473530 C
chrX 473575 473575 A
chrX 473587 473587 T
chrX 473596 473596 A
chrX 473621 473621 G
chrX 473624 473624 G
chrX 473642 473642 A
chrX 473667 473667 C
chrX 473683 473683 A
chrX 473689 473689 T
chrX 473695 473695 C
chrX 473719 473719 CG
chrX 473722 473722 C
chrX 473738 473738 G
chrX 473750 473750 T
chrX 473827 473827 AT
chrX 473850 473850 CG
chrX 473866 473866 A
chrX 473869 473869 C
chrX 473877 473877 C
chrX 473884 473884 A
chrX 473979 473979 AT
chrX 474014 474014 G
chrX 474015 474015 G
chrX 474043 474043 G
chrX 474048 474048 C
chrX 474049 474049 A
chrX 474061 474061 AT
chrX 474072 474072 AT
chrX 474089 474089 AT
chrX 474092 474092 G
chrX 474098 474098 T
chrX 474117 474117 AT
chrX 474140 474140 AT
chrX 474179 474179 CG
chrX 474208 474208 CG
chrX 474300 474300 T
chrX 474404 474404 CG
chrX 474425 474425 G
chrX 474434 474434 CG
chrX 474435 474435 AT
chrX 474466 474466 AT
chrX 474479 474479 T
chrX 474511 474511 C
chrX 474520 474520 A
chrX 474536 474536 G
chrX 474569 474569 AT
chrX 474579 474579 A
chrX 474583 474583 CGT
chrX 474584 474584 C
chrX 474589 474589 AT
chrX 474591 474591 A
chrX 474592 474592 G
chrX 474593 474593 C
chrX 474645 474645 A
chrX 474657 474657 G
chrX 474803 474803 AGT
chrX 474851 474851 CG
chrX 474869 474869 CG
chrX 474902 474902 AT
chrX 474908 474908 CG
chrX 474923 474923 CG
chrX 474929 474929 AT
chrX 474935 474935 A
chrX 474953 474953 AT
chrX 475005 475005 C
chrX 475008 475008 A
chrX 475009 475009 AG
chrX 475010 475010 AG
chrX 475011 475011 A
chrX 475019 475019 A
chrX 475020 475020 A
chrX 475021 475021 AC
chrX 475022 475022 A
chrX 475050 475050 A
chrX 475079 475079 A
chrX 475082 475082 ACGT
chrX 475140 475140 T
chrX 475215 475215 C
chrX 475216 475216 A
chrX 475220 475220 CG
chrX 475328 475328 T
chrX 475334 475334 CG
chrX 475340 475340 C
chrX 475341 475341 T
chrX 475352 475352 A
chrX 475367 475367 C
chrX 475373 475373 T
chrX 475385 475385 CG
chrX 475394 475394 A
chrX 475439 475439 CG
chrX 475514 475514 AT
chrX 475542 475542 CG
chrX 475548 475548 CG
chrX 475560 475560 T
chrX 475568 475568 AT
chrX 475573 475573 T
chrX 475575 475575 A
chrX 475580 475580 AT
chrX 475586 475586 CG
chrX 475589 475589 T
chrX 475592 475592 CG
chrX 475599 475599 T
chrX 475612 475612 AT
chrX 475658 475658 CG
chrX 475682 475682 AT
chrX 475687 475687 CG
chrX 475689 475689 AT
chrX 475694 475694 CG
chrX 475699 475699 T
chrX 475704 475704 C
chrX 475709 475709 T
chrX 475727 475727 AT
chrX 475740 475740 AT
chrX 475746 475746 G
chrX 475751 475751 CG
chrX 475760 475760 AT
chrX 475791 475791 CG
chrX 475805 475805 AT
chrX 475807 475807 AT
chrX 475825 475825 CG
chrX 475830 475830 CG
chrX 475861 475861 AT
chrX 475874 475874 A
chrX 475881 475881 AT
chrX 475884 475884 AT
chrX 475926 475926 AT
chrX 475928 475928 CG
chrX 475979 475979 AT
chrX 475982 475982 AT
chrX 475999 475999 CG
chrX 476003 476003 CG
chrX 476009 476009 CG
chrX 476045 476045 G
chrX 476052 476052 A
chrX 476057 476057 C
chrX 476058 476058 T
chrX 476141 476141 AT
chrX 476159 476159 AT
chrX 476162 476162 CG
chrX 476195 476195 A
chrX 476199 476199 T
chrX 476201 476201 C
chrX 476213 476213 T
chrX 476222 476222 CG
chrX 476230 476230 CG
chrX 476276 476276 G
chrX 476284 476284 C
chrX 476288 476288 A
chrX 476328 476328 CG
chrX 476336 476336 CG
chrX 476353 476353 AT
chrX 476399 476399 CG
chrX 476416 476416 C
chrX 476447 476447 AT
chrX 476450 476450 AT
chrX 476453 476453 AT
chrX 476457 476457 AT
chrX 476501 476501 CG
chrX 476514 476514 CG
chrX 476516 476516 AT
chrX 476537 476537 CG
chrX 476543 476543 AT
chrX 476548 476548 AT
chrX 476549 476549 AT
chrX 476555 476555 T
chrX 476571 476571 AT
chrX 476572 476572 CG
chrX 476600 476600 CG
chrX 476615 476615 AT
chrX 476630 476630 AT
chrX 476635 476635 CG
chrX 476644 476644 G
chrX 476648 476648 AT
chrX 476672 476672 CG
chrX 476681 476681 AT
chrX 476687 476687 AT
chrX 476696 476696 CG
chrX 476699 476699 AT
chrX 476726 476726 C
chrX 476735 476735 C
chrX 476741 476741 A
chrX 476744 476744 A
chrX 476767 476767 C
chrX 476781 476781 C
chrX 476816 476816 A
chrX 476822 476822 T
chrX 476825 476825 T
chrX 476838 476838 CG
chrX 476867 476867 AT
chrX 476868 476868 AT
chrX 476879 476879 AT
chrX 476882 476882 AT
chrX 476883 476883 CG
chrX 476900 476900 CG
chrX 476902 476902 AT
chrX 476909 476909 T
chrX 476924 476924 T
chrX 476961 476961 CG
chrX 476966 476966 AT
chrX 476971 476971 A
chrX 476972 476972 C
chrX 476976 476976 C
chrX 476987 476987 C
chrX 477006 477006 CG
chrX 477008 477008 AT
chrX 477011 477011 CG
chrX 477020 477020 CG
chrX 477026 477026 AT
chrX 477029 477029 AT
chrX 477035 477035 AT
chrX 477041 477041 CG
chrX 477044 477044 CG
chrX 477050 477050 AT
chrX 477053 477053 AT
chrX 477056 477056 T
chrX 477062 477062 CG
chrX 477072 477072 AT
chrX 477074 477074 CG
chrX 477078 477078 G
chrX 477138 477138 CG
chrX 477140 477140 A
chrX 477146 477146 GT
chrX 477149 477149 CG
chrX 477155 477155 A
chrX 477156 477156 C
chrX 477158 477158 T
chrX 477164 477164 CT
chrX 477170 477170 AT
chrX 477173 477173 G
chrX 477176 477176 CG
chrX 477185 477185 C
chrX 477192 477192 AT
chrX 477209 477209 G
chrX 477221 477221 AT
chrX 477224 477224 CG
chrX 477227 477227 CG
chrX 477233 477233 AT
chrX 477246 477246 CG
chrX 477256 477256 A
chrX 477260 477260 AT
chrX 477263 477263 CG
chrX 477269 477269 CG
chrX 477274 477274 A
chrX 477275 477275 G
chrX 477282 477282 CG
chrX 477284 477284 AT
chrX 477304 477304 A
chrX 477305 477305 AT
chrX 477318 477318 CG
chrX 477320 477320 A
chrX 477333 477333 AT
chrX 477341 477341 C
chrX 477347 477347 AT
chrX 477356 477356 AT
chrX 477359 477359 CG
chrX 477375 477375 C
chrX 477380 477380 A
chrX 477389 477389 A
chrX 477392 477392 T
chrX 477420 477420 C
chrX 477423 477423 T
chrX 477446 477446 AT
chrX 477470 477470 A
chrX 477494 477494 A
chrX 477497 477497 CG
chrX 477503 477503 G
chrX 477531 477531 AT
chrX 477533 477533 AT
chrX 477546 477546 CG
chrX 477558 477558 AT
chrX 477587 477587 AT
chrX 477596 477596 CG
chrX 477602 477602 CG
chrX 477632 477632 CG
chrX 477638 477638 AT
chrX 477640 477640 T
chrX 477647 477647 T
chrX 477650 477650 T
chrX 477659 477659 A
chrX 477674 477674 C
chrX 477677 477677 C
chrX 477686 477686 CG
chrX 477695 477695 CG
chrX 477704 477704 C
chrX 477707 477707 AT
chrX 477725 477725 AT
chrX 477755 477755 CG
chrX 477758 477758 CG
chrX 477762 477762 CG
chrX 477767 477767 T
chrX 477768 477768 G
chrX 477770 477770 G
chrX 477779 477779 CG
chrX 477780 477780 CG
chrX 477796 477796 CG
chrX 477797 477797 CG
chrX 477803 477803 AT
chrX 477805 477805 C
chrX 477842 477842 T
chrX 477843 477843 C
chrX 477844 477844 T
chrX 477847 477847 T
chrX 477881 477881 T
chrX 477884 477884 CGT
chrX 477887 477887 A
chrX 477924 477924 CG
chrX 477950 477950 AT
chrX 477952 477952 T
chrX 477970 477970 A
chrX 477971 477971 C
chrX 477974 477974 C
chrX 477998 477998 C
chrX 478010 478010 AT
chrX 478042 478042 G
chrX 478043 478043 T
chrX 478044 478044 ACT
chrX 478045 478045 ACT
chrX 478046 478046 ACG
chrX 478047 478047 AC
chrX 478048 478048 ACT
chrX 478049 478049 ACG
chrX 478050 478050 CGT
chrX 478058 478058 G
chrX 478061 478061 AT
chrX 478063 478063 G
chrX 478065 478065 C
chrX 478067 478067 CG
chrX 478070 478070 A
chrX 478071 478071 C
chrX 478072 478072 A
chrX 478074 478074 CG
chrX 478088 478088 G
chrX 478093 478093 T
chrX 478094 478094 CG
chrX 478097 478097 G
chrX 478101 478101 A
chrX 478107 478107 A
chrX 478110 478110 CG
chrX 478115 478115 AT
chrX 478128 478128 C
chrX 478131 478131 G
chrX 478133 478133 A
chrX 478134 478134 T
chrX 478144 478144 AT
chrX 478156 478156 CG
chrX 478157 478157 A
chrX 478158 478158 AT
chrX 478159 478159 G
chrX 478161 478161 CG
chrX 478163 478163 A
chrX 478164 478164 AC
chrX 478169 478169 A
chrX 478176 478176 T
chrX 478177 478177 A
chrX 478189 478189 G
chrX 478201 478201 C
chrX 478202 478202 A
chrX 478210 478210 G
chrX 478212 478212 ACT
chrX 478224 478224 CG
chrX 478226 478226 C
chrX 478227 478227 GT
chrX 478228 478228 T
chrX 478231 478231 CG
chrX 478251 478251 AT
chrX 478259 478259 A
chrX 478264 478264 CG
chrX 478265 478265 C
chrX 478266 478266 AT
chrX 478272 478272 CG
chrX 478273 478273 G
chrX 478274 478274 AC
chrX 478277 478277 T
chrX 478278 478278 G
chrX 478284 478284 GT
chrX 478286 478286 C
chrX 478288 478288 AG
chrX 478289 478289 CG
chrX 478290 478290 ACG
chrX 478294 478294 A
chrX 478295 478295 G
chrX 478296 478296 A
chrX 478297 478297 C
chrX 478298 478298 CT
chrX 478299 478299 T
chrX 478300 478300 AC
chrX 478302 478302 A
chrX 478303 478303 ACG
chrX 478304 478304 T
chrX 478308 478308 ACG
chrX 478309 478309 AT
chrX 478310 478310 C
chrX 478311 478311 ACG
chrX 478312 478312 AG
chrX 478313 478313 GT
chrX 478314 478314 AT
chrX 478315 478315 CG
chrX 478316 478316 G
chrX 478317 478317 C
chrX 478318 478318 G
chrX 478319 478319 GT
chrX 478320 478320 A
chrX 478322 478322 G
chrX 478323 478323 T
chrX 478325 478325 G
chrX 478327 478327 ACG
chrX 478329 478329 C
chrX 478330 478330 AGT
chrX 478331 478331 C
chrX 478334 478334 CG
chrX 478335 478335 CG
chrX 478336 478336 AC
chrX 478337 478337 AGT
chrX 478338 478338 C
chrX 478339 478339 T
chrX 478340 478340 G
chrX 478342 478342 AT
chrX 478343 478343 CG
chrX 478345 478345 AC
chrX 478346 478346 AT
chrX 478351 478351 AT
chrX 478352 478352 T
chrX 478353 478353 AT
chrX 478354 478354 G
chrX 478355 478355 G
chrX 478359 478359 G
chrX 478361 478361 CG
chrX 478362 478362 CG
chrX 478363 478363 AGT
chrX 478364 478364 AT
chrX 478365 478365 AT
chrX 478367 478367 AT
chrX 478368 478368 AT
chrX 478369 478369 C
chrX 478370 478370 ACT
chrX 478371 478371 C
chrX 478372 478372 T
chrX 478373 478373 CG
chrX 478374 478374 A
chrX 478375 478375 CG
chrX 478376 478376 ACGT
chrX 478379 478379 AT
chrX 478381 478381 T
chrX 478385 478385 ACGT
chrX 478386 478386 AT
chrX 478387 478387 ACT
chrX 478388 478388 CG
chrX 478390 478390 AC
chrX 478391 478391 G
chrX 478394 478394 A
chrX 478395 478395 G
chrX 478396 478396 AC
chrX 478415 478415 A
chrX 478423 478423 C
chrX 478424 478424 AT
chrX 478425 478425 GT
chrX 478429 478429 CG
chrX 478444 478444 C
chrX 478446 478446 A
chrX 478462 478462 AT
chrX 478463 478463 AT
chrX 478464 478464 CG
chrX 478471 478471 AT
chrX 478475 478475 T
chrX 478480 478480 AT
chrX 478483 478483 T
chrX 478484 478484 AT
chrX 478488 478488 CG
chrX 478496 478496 AT
chrX 478543 478543 AT
chrX 478563 478563 CG
chrX 478569 478569 A
chrX 478570 478570 GT
chrX 478571 478571 T
chrX 478576 478576 C
chrX 478577 478577 A
chrX 478578 478578 C
chrX 478580 478580 T
chrX 478600 478600 AT
chrX 478642 478642 A
chrX 478660 478660 CG
chrX 478724 478724 AT
chrX 478817 478817 AT
chrX 478850 478850 T
chrX 478851 478851 G
chrX 478853 478853 G
chrX 478859 478859 G
chrX 478865 478865 C
chrX 478883 478883 AT
chrX 478888 478888 AT
chrX 478903 478903 T
chrX 478910 478910 T
chrX 478925 478925 AT
chrX 478939 478939 AT
chrX 478954 478954 CG
chrX 478972 478972 CG
chrX 478973 478973 AT
chrX 478975 478975 CG
chrX 478976 478976 AT
chrX 479010 479010 G
chrX 479030 479030 A
chrX 479064 479064 T
chrX 479069 479069 T
chrX 479081 479081 A
chrX 479108 479108 C
chrX 479112 479112 A
chrX 479114 479114 C
chrX 479159 479159 A
chrX 479171 479171 T
chrX 479180 479180 A
chrX 479205 479205 G
chrX 479208 479208 G
chrX 479226 479226 A
chrX 479251 479251 C
chrX 479267 479267 A
chrX 479273 479273 T
chrX 479279 479279 C
chrX 479303 479303 CG
chrX 479306 479306 C
chrX 479322 479322 G
chrX 479334 479334 T
chrX 479411 479411 CG
chrX 479434 479434 ACGT
chrX 479450 479450 A
chrX 479453 479453 C
chrX 479461 479461 C
chrX 479468 479468 A
chrX 479563 479563 AT
chrX 479627 479627 G
chrX 479633 479633 A
chrX 479645 479645 CG
chrX 479656 479656 CG
chrX 479673 479673 CG
chrX 479676 479676 G
chrX 479682 479682 CG
chrX 479701 479701 A
chrX 479724 479724 AT
chrX 479763 479763 CG
chrX 479792 479792 CG
chrX 479884 479884 T
chrX 479988 479988 AT
chrX 480009 480009 G
chrX 480018 480018 CG
chrX 480019 480019 CG
chrX 480050 480050 CG
chrX 480063 480063 T
chrX 480095 480095 C
chrX 480104 480104 A
chrX 480120 480120 G
chrX 480153 480153 AT
chrX 480163 480163 A
chrX 480167 480167 CGT
chrX 480168 480168 C
chrX 480173 480173 AT
chrX 480175 480175 A
chrX 480176 480176 G
chrX 480177 480177 C
chrX 480229 480229 A
chrX 480241 480241 G
chrX 480387 480387 AGT
chrX 480435 480435 CG
chrX 480453 480453 CG
chrX 480486 480486 AT
chrX 480492 480492 CG
chrX 480507 480507 CG
chrX 480513 480513 AT
chrX 480519 480519 A
chrX 480537 480537 AT
chrX 480589 480589 C
chrX 480592 480592 A
chrX 480593 480593 AG
chrX 480594 480594 AG
chrX 480595 480595 A
chrX 480603 480603 A
chrX 480604 480604 A
chrX 480605 480605 AC
chrX 480606 480606 A
chrX 480634 480634 A
chrX 480663 480663 A
chrX 480666 480666 ACGT
chrX 480724 480724 T
chrX 480799 480799 C
chrX 480800 480800 A
chrX 480804 480804 CG
chrX 480918 480918 AT
chrX 480936 480936 A
chrX 480951 480951 C
chrX 480957 480957 T
chrX 480969 480969 CG
chrX 480978 480978 A
chrX 481023 481023 CG
chrX 481098 481098 AT
chrX 481126 481126 CG
chrX 481132 481132 AT
chrX 481144 481144 T
chrX 481146 481146 C
chrX 481147 481147 C
chrX 481152 481152 AT
chrX 481155 481155 T
chrX 481157 481157 T
chrX 481159 481159 A
chrX 481164 481164 AT
chrX 481170 481170 CG
chrX 481173 481173 T
chrX 481176 481176 AT
chrX 481183 481183 T
chrX 481196 481196 AT
chrX 481242 481242 CG
chrX 481266 481266 AT
chrX 481271 481271 CG
chrX 481273 481273 AT
chrX 481278 481278 CG
chrX 481283 481283 T
chrX 481288 481288 C
chrX 481293 481293 T
chrX 481311 481311 AT
chrX 481324 481324 AT
chrX 481330 481330 G
chrX 481335 481335 CG
chrX 481344 481344 AT
chrX 481375 481375 CG
chrX 481389 481389 AT
chrX 481391 481391 AT
chrX 481409 481409 CG
chrX 481414 481414 CG
chrX 481445 481445 AT
chrX 481458 481458 A
chrX 481465 481465 AT
chrX 481468 481468 AT
chrX 481510 481510 AT
chrX 481512 481512 CG
chrX 481563 481563 AT
chrX 481566 481566 AT
chrX 481583 481583 CG
chrX 481587 481587 CG
chrX 481593 481593 CG
chrX 481629 481629 G
chrX 481636 481636 A
chrX 481641 481641 C
chrX 481642 481642 T
chrX 481725 481725 AT
chrX 481743 481743 AT
chrX 481746 481746 CG
chrX 481783 481783 T
chrX 481785 481785 CT
chrX 481791 481791 G
chrX 481797 481797 T
chrX 481806 481806 AT
chrX 481814 481814 AT
chrX 481860 481860 G
chrX 481868 481868 C
chrX 481872 481872 A
chrX 481912 481912 CG
chrX 481920 481920 CG
chrX 481937 481937 AT
chrX 481983 481983 CG
chrX 482000 482000 C
chrX 482031 482031 AT
chrX 482034 482034 AT
chrX 482037 482037 AT
chrX 482041 482041 AT
chrX 482085 482085 CG
chrX 482098 482098 CG
chrX 482100 482100 AT
chrX 482121 482121 CG
chrX 482127 482127 AT
chrX 482132 482132 AT
chrX 482133 482133 AT
chrX 482139 482139 T
chrX 482155 482155 AT
chrX 482156 482156 CG
chrX 482184 482184 CG
chrX 482199 482199 AT
chrX 482214 482214 AT
chrX 482219 482219 CG
chrX 482228 482228 G
chrX 482232 482232 AT
chrX 482256 482256 CG
chrX 482265 482265 CG
chrX 482271 482271 AT
chrX 482280 482280 AT
chrX 482283 482283 CG
chrX 482290 482290 CG
chrX 482319 482319 T
chrX 482325 482325 G
chrX 482328 482328 G
chrX 482351 482351 CG
chrX 482365 482365 C
chrX 482400 482400 A
chrX 482406 482406 T
chrX 482409 482409 T
chrX 482422 482422 CG
chrX 482451 482451 AT
chrX 482452 482452 AT
chrX 482463 482463 AT
chrX 482466 482466 AT
chrX 482467 482467 CG
chrX 482484 482484 CG
chrX 482486 482486 AT
chrX 482493 482493 T
chrX 482508 482508 AT
chrX 482511 482511 A
chrX 482544 482544 T
chrX 482545 482545 AGT
chrX 482550 482550 CG
chrX 482555 482555 A
chrX 482571 482571 C
chrX 482590 482590 CG
chrX 482592 482592 CG
chrX 482595 482595 AT
chrX 482604 482604 AT
chrX 482613 482613 C
chrX 482635 482635 CG
chrX 482676 482676 CG
chrX 482748 482748 ACT
chrX 482757 482757 AT
chrX 482769 482769 AT
chrX 482793 482793 A
chrX 482805 482805 A
chrX 482817 482817 CG
chrX 482821 482821 T
chrX 482830 482830 AT
chrX 482844 482844 CG
chrX 482858 482858 A
chrX 482859 482859 A
chrX 482868 482868 ACG
chrX 482877 482877 C
chrX 482888 482888 A
chrX 482889 482889 CT
chrX 482896 482896 A
chrX 482959 482959 T
chrX 482964 482964 T
chrX 482973 482973 T
chrX 482976 482976 T
chrX 483004 483004 T
chrX 483007 483007 C
chrX 483030 483030 AT
chrX 483053 483053 G
chrX 483060 483060 T
chrX 483066 483066 C
chrX 483165 483165 A
chrX 483171 483171 T
chrX 483177 483177 AT
chrX 483186 483186 AT
chrX 483195 483195 A
chrX 483201 483201 C
chrX 483204 483204 G
chrX 483240 483240 AT
chrX 483243 483243 G
chrX 483258 483258 G
chrX 483261 483261 A
chrX 483288 483288 C
chrX 483309 483309 AT
chrX 483339 483339 CG
chrX 483342 483342 CG
chrX 483346 483346 CG
chrX 483354 483354 G
chrX 483363 483363 CG
chrX 483364 483364 AT
chrX 483380 483380 AT
chrX 483381 483381 AT
chrX 483387 483387 CG
chrX 483450 483450 AT
chrX 483481 483481 CG
chrX 483483 483483 AT
chrX 483549 483549 T
chrX 483552 483552 G
chrX 483554 483554 A
chrX 483555 483555 C
chrX 483558 483558 A
chrX 483582 483582 T
chrX 483594 483594 T
chrX 483622 483622 T
chrX 483627 483627 C
chrX 483628 483628 C
chrX 483629 483629 ACT
chrX 483630 483630 ACG
chrX 483631 483631 ACT
chrX 483632 483632 ACT
chrX 483633 483633 ACG
chrX 483634 483634 CGT
chrX 483639 483639 A
chrX 483645 483645 CG
chrX 483646 483646 G
chrX 483650 483650 T
chrX 483651 483651 AT
chrX 483656 483656 C
chrX 483657 483657 T
chrX 483658 483658 AT
chrX 483659 483659 C
chrX 483662 483662 G
chrX 483663 483663 CG
chrX 483664 483664 AT
chrX 483665 483665 C
chrX 483667 483667 A
chrX 483668 483668 AC
chrX 483669 483669 T
chrX 483670 483670 CG
chrX 483671 483671 A
chrX 483672 483672 G
chrX 483673 483673 AC
chrX 483675 483675 C
chrX 483676 483676 G
chrX 483677 483677 C
chrX 483678 483678 G
chrX 483679 483679 CG
chrX 483680 483680 G
chrX 483681 483681 C
chrX 483682 483682 CG
chrX 483684 483684 C
chrX 483685 483685 T
chrX 483686 483686 ACG
chrX 483687 483687 CT
chrX 483688 483688 A
chrX 483690 483690 C
chrX 483698 483698 G
chrX 483700 483700 T
chrX 483702 483702 T
chrX 483703 483703 G
chrX 483704 483704 T
chrX 483705 483705 CG
chrX 483706 483706 AT
chrX 483707 483707 GT
chrX 483708 483708 C
chrX 483709 483709 T
chrX 483710 483710 A
chrX 483711 483711 C
chrX 483712 483712 T
chrX 483713 483713 G
chrX 483716 483716 G
chrX 483717 483717 A
chrX 483719 483719 CG
chrX 483720 483720 G
chrX 483721 483721 G
chrX 483722 483722 C
chrX 483723 483723 G
chrX 483729 483729 A
chrX 483730 483730 G
chrX 483732 483732 A
chrX 483733 483733 A
chrX 483734 483734 G
chrX 483735 483735 A
chrX 483736 483736 C
chrX 483738 483738 T
chrX 483739 483739 C
chrX 483740 483740 AGT
chrX 483741 483741 T
chrX 483743 483743 ACGT
chrX 483744 483744 A
chrX 483746 483746 CG
chrX 483747 483747 G
chrX 483748 483748 A
chrX 483749 483749 CGT
chrX 483750 483750 AC
chrX 483751 483751 A
chrX 483753 483753 T
chrX 483757 483757 A
chrX 483758 483758 AT
chrX 483760 483760 CG
chrX 483761 483761 AT
chrX 483762 483762 A
chrX 483763 483763 AT
chrX 483766 483766 A
chrX 483767 483767 A
chrX 483770 483770 C
chrX 483771 483771 A
chrX 483773 483773 AT
chrX 483776 483776 CT
chrX 483777 483777 AG
chrX 483778 483778 CG
chrX 483783 483783 A
chrX 483784 483784 A
chrX 483786 483786 C
chrX 483787 483787 AT
chrX 483789 483789 A
chrX 483790 483790 A
chrX 483791 483791 AT
chrX 483792 483792 T
chrX 483794 483794 A
chrX 483795 483795 CGT
chrX 483796 483796 CG
chrX 483797 483797 ACT
chrX 483800 483800 G
chrX 483801 483801 G
chrX 483802 483802 A
chrX 483803 483803 T
chrX 483804 483804 A
chrX 483805 483805 T
chrX 483806 483806 T
chrX 483809 483809 AT
chrX 483810 483810 AT
chrX 483811 483811 AT
chrX 483812 483812 AC
chrX 483813 483813 C
chrX 483814 483814 G
chrX 483815 483815 T
chrX 483816 483816 G
chrX 483819 483819 G
chrX 483821 483821 C
chrX 483822 483822 G
chrX 483823 483823 T
chrX 483826 483826 CT
chrX 483827 483827 C
chrX 483828 483828 G
chrX 483829 483829 G
chrX 483830 483830 CG
chrX 483831 483831 T
chrX 483832 483832 A
chrX 483833 483833 C
chrX 483834 483834 G
chrX 483835 483835 T
chrX 483836 483836 CG
chrX 483837 483837 GT
chrX 483838 483838 AC
chrX 483839 483839 A
chrX 483840 483840 C
chrX 483842 483842 A
chrX 483844 483844 G
chrX 483845 483845 CG
chrX 483847 483847 T
chrX 483848 483848 AC
chrX 483849 483849 ACGT
chrX 483850 483850 AC
chrX 483851 483851 G
chrX 483853 483853 CG
chrX 483855 483855 T
chrX 483856 483856 CGT
chrX 483857 483857 AC
chrX 483859 483859 AT
chrX 483860 483860 ACG
chrX 483861 483861 AT
chrX 483862 483862 CGT
chrX 483863 483863 A
chrX 483864 483864 A
chrX 483866 483866 C
chrX 483868 483868 T
chrX 483869 483869 GT
chrX 483870 483870 AC
chrX 483871 483871 CGT
chrX 483872 483872 ACGT
chrX 483873 483873 G
chrX 483874 483874 CG
chrX 483875 483875 G
chrX 483876 483876 AGT
chrX 483877 483877 AG
chrX 483878 483878 AGT
chrX 483879 483879 T
chrX 483880 483880 T
chrX 483881 483881 AT
chrX 483882 483882 A
chrX 483883 483883 G
chrX 483884 483884 AT
chrX 483885 483885 C
chrX 483886 483886 CT
chrX 483887 483887 AT
chrX 483888 483888 AC
chrX 483889 483889 A
chrX 483890 483890 AT
chrX 483891 483891 ACG
chrX 483892 483892 T
chrX 483893 483893 A
chrX 483894 483894 C
chrX 483895 483895 G
chrX 483896 483896 ACT
chrX 483898 483898 AC
chrX 483899 483899 ACGT
chrX 483900 483900 AGT
chrX 483901 483901 ACG
chrX 483902 483902 AC
chrX 483903 483903 C
chrX 483904 483904 CG
chrX 483905 483905 C
chrX 483907 483907 AT
chrX 483908 483908 AT
chrX 483909 483909 AGT
chrX 483910 483910 G
chrX 483911 483911 AT
chrX 483912 483912 AT
chrX 483913 483913 AGT
chrX 483915 483915 ACGT
chrX 483916 483916 AG
chrX 483917 483917 CT
chrX 483918 483918 AGT
chrX 483919 483919 AC
chrX 483922 483922 CG
chrX 483923 483923 CG
chrX 483924 483924 ACT
chrX 483925 483925 AGT
chrX 483926 483926 C
chrX 483927 483927 AT
chrX 483928 483928 G
chrX 483930 483930 AT
chrX 483931 483931 CG
chrX 483933 483933 AC
chrX 483934 483934 AT
chrX 483939 483939 AT
chrX 483940 483940 T
chrX 483941 483941 AT
chrX 483942 483942 G
chrX 483943 483943 G
chrX 483947 483947 G
chrX 483949 483949 CG
chrX 483950 483950 CG
chrX 483951 483951 AGT
chrX 483952 483952 AT
chrX 483953 483953 AT
chrX 483955 483955 AT
chrX 483956 483956 AT
chrX 483957 483957 C
chrX 483958 483958 ACT
chrX 483959 483959 C
chrX 483960 483960 T
chrX 483961 483961 CG
chrX 483963 483963 CG
chrX 483964 483964 ACGT
chrX 483967 483967 AT
chrX 483969 483969 T
chrX 483973 483973 ACGT
chrX 483974 483974 ACGT
chrX 483975 483975 ACGT
chrX 483976 483976 ACGT
chrX 483977 483977 T
chrX 483978 483978 GT
chrX 483979 483979 A
chrX 483982 483982 A
chrX 483983 483983 G
chrX 517800 517800 A
chrX 517801 517801 C
chrX 517806 517806 AC
chrX 517807 517807 A
chrX 517810 517810 A
chrX 517811 517811 AT
chrX 517885 517885 CG
chrX 517886 517886 G
chrX 517887 517887 ACG
chrX 517888 517888 T
chrX 517889 517889 AGT
chrX 517890 517890 GT
chrX 517891 517891 GT
chrX 519248 519248 CG
chrX 519249 519249 CG
chrX 519250 519250 CG
chrX 519251 519251 AC
chrX 519252 519252 GT
chrX 519253 519253 ACT
chrX 519254 519254 CG
chrX 519255 519255 T
chrX 519256 519256 A
chrX 519296 519296 GT
chrX 519297 519297 ACT
chrX 519298 519298 AGT
chrX 519301 519301 AT
chrX 519302 519302 A
chrX 519303 519303 A
chrX 519306 519306 C
chrX 520739 520739 G
chrX 520748 520748 T
chrX 520759 520759 C
chrX 521075 521075 A
chrX 521084 521084 G
chrX 521102 521102 G
chrX 523992 523992 A
chrX 523994 523994 T
chrX 523995 523995 CT
chrX 523996 523996 A
chrX 523997 523997 A
chrX 523998 523998 A
chrX 523999 523999 GT
chrX 524000 524000 CG
chrX 524001 524001 CGT
chrX 524002 524002 ACG
chrX 524003 524003 CGT
chrX 524004 524004 CG
chrX 524005 524005 CG
chrX 524006 524006 T
chrX 524007 524007 T
chrX 524008 524008 T
chrX 524009 524009 A
chrX 524010 524010 G
chrX 524011 524011 T
chrX 524041 524041 C
chrX 524094 524094 AT
chrX 524095 524095 ACG
chrX 524096 524096 ACT
chrX 524097 524097 AGT
chrX 524098 524098 ACGT
chrX 524099 524099 CG
chrX 524100 524100 AG
chrX 525100 525100 G
chrX 525119 525119 T
chrX 525132 525132 C
chrX 525144 525144 T
chrX 525154 525154 A
chrX 525198 525198 AT
chrX 525201 525201 CG
chrX 525214 525214 AT
chrX 525217 525217 A
chrX 525235 525235 A
chrX 525241 525241 A
chrX 525276 525276 AT
chrX 525277 525277 CG
chrX 525295 525295 CG
chrX 525339 525339 AT
chrX 525353 525353 CG
chrX 525364 525364 AT
chrX 526540 526540 G
chrX 526541 526541 T
chrX 526547 526547 C
chrX 526559 526559 G
chrX 526595 526595 CG
chrX 526600 526600 CG
chrX 526601 526601 C
chrX 531817 531817 G
chrX 531818 531818 AT
chrX 531819 531819 C
chrX 531820 531820 GT
chrX 531821 531821 AG
chrX 531822 531822 AC
chrX 531823 531823 CT
chrX 531824 531824 ACT
chrX 531825 531825 AC
chrX 531826 531826 ACT
chrX 531827 531827 C
chrX 531899 531899 ACT
chrX 531900 531900 ACGT
chrX 531901 531901 CG
chrX 531902 531902 CG
chrX 531903 531903 AT
chrX 531904 531904 AT
chrX 531905 531905 AC
chrX 531906 531906 CG
chrX 531907 531907 C
chrX 531908 531908 ACGT
chrX 531909 531909 AT
chrX 531910 531910 T
chrX 531911 531911 T
chrX 531912 531912 C
chrX 537760 537760 G
chrX 537764 537764 A
chrX 537771 537771 G
chrX 537879 537879 AT
chrX 537880 537880 CG
chrX 537906 537906 CG
chrX 538094 538094 ACT
chrX 538095 538095 AGT
chrX 538096 538096 ACT
chrX 538097 538097 ACT
chrX 538098 538098 CGT
chrX 538099 538099 ACG
chrX 538100 538100 CGT
chrX 538101 538101 ACG
chrX 538102 538102 ACG
chrX 538110 538110 G
chrX 538113 538113 G
chrX 538115 538115 G
chrX 538117 538117 C
chrX 538122 538122 AC
chrX 538123 538123 C
chrX 538124 538124 A
chrX 538140 538140 G
chrX 538145 538145 T
chrX 538146 538146 AT
chrX 538149 538149 CG
chrX 538153 538153 A
chrX 538159 538159 A
chrX 538162 538162 CG
chrX 538165 538165 C
chrX 538166 538166 A
chrX 538167 538167 AT
chrX 538180 538180 C
chrX 538183 538183 G
chrX 538185 538185 A
chrX 538186 538186 GT
chrX 538187 538187 C
chrX 538196 538196 AT
chrX 538208 538208 CG
chrX 538209 538209 A
chrX 538210 538210 AT
chrX 538211 538211 G
chrX 538213 538213 CG
chrX 538215 538215 A
chrX 538216 538216 AC
chrX 538221 538221 A
chrX 538228 538228 T
chrX 538229 538229 A
chrX 538239 538239 T
chrX 538241 538241 G
chrX 538253 538253 C
chrX 538254 538254 A
chrX 538262 538262 G
chrX 538264 538264 ACT
chrX 538276 538276 CG
chrX 538278 538278 C
chrX 538283 538283 CG
chrX 538303 538303 AT
chrX 538311 538311 A
chrX 538316 538316 CG
chrX 538317 538317 C
chrX 538318 538318 AT
chrX 538320 538320 A
chrX 538324 538324 CG
chrX 538325 538325 G
chrX 538326 538326 ACG
chrX 538329 538329 T
chrX 538330 538330 G
chrX 538336 538336 T
chrX 538342 538342 ACGT
chrX 538346 538346 A
chrX 538356 538356 C
chrX 538357 538357 A
chrX 538358 538358 C
chrX 538359 538359 CG
chrX 538360 538360 ACG
chrX 538361 538361 AGT
chrX 538362 538362 C
chrX 538363 538363 A
chrX 538364 538364 G
chrX 538365 538365 A
chrX 538366 538366 T
chrX 538367 538367 G
chrX 538368 538368 C
chrX 538369 538369 G
chrX 538370 538370 T
chrX 538371 538371 G
chrX 538372 538372 G
chrX 538375 538375 A
chrX 538376 538376 CG
chrX 538377 538377 A
chrX 538381 538381 ACGT
chrX 538382 538382 A
chrX 538383 538383 AT
chrX 538384 538384 CG
chrX 538388 538388 ACT
chrX 538389 538389 ACT
chrX 538390 538390 CG
chrX 538392 538392 C
chrX 538407 538407 CG
chrX 538412 538412 AT
chrX 538413 538413 CG
chrX 538415 538415 A
chrX 538417 538417 G
chrX 538421 538421 AT
chrX 538423 538423 G
chrX 538424 538424 G
chrX 538425 538425 G
chrX 538426 538426 CG
chrX 538427 538427 AGT
chrX 538428 538428 AT
chrX 538430 538430 AT
chrX 538431 538431 AGT
chrX 538432 538432 AT
chrX 538433 538433 G
chrX 538434 538434 T
chrX 538435 538435 ACGT
chrX 538436 538436 AG
chrX 538437 538437 CG
chrX 538438 538438 AC
chrX 538439 538439 ACG
chrX 538440 538440 ACT
chrX 538441 538441 CG
chrX 538442 538442 A
chrX 538443 538443 A
chrX 540805 540805 T
chrX 540806 540806 C
chrX 540816 540816 G
chrX 540829 540829 C
chrX 540841 540841 A
chrX 540853 540853 G
chrX 540856 540856 T
chrX 540860 540860 A
chrX 540862 540862 G
chrX 540864 540864 CG
chrX 540865 540865 C
chrX 540866 540866 C
chrX 540868 540868 T
chrX 540869 540869 C
chrX 540870 540870 GT
chrX 540873 540873 GT
chrX 540874 540874 CT
chrX 540875 540875 C
chrX 540876 540876 C
chrX 540877 540877 G
chrX 540878 540878 A
chrX 540879 540879 GT
chrX 540880 540880 AC
chrX 540881 540881 A
chrX 540883 540883 CT
chrX 540884 540884 A
chrX 540887 540887 A
chrX 540890 540890 G
chrX 540891 540891 C
chrX 540892 540892 A
chrX 540893 540893 AGT
chrX 540894 540894 G
chrX 540896 540896 A
chrX 540897 540897 AT
chrX 540899 540899 CG
chrX 540900 540900 AC
chrX 540901 540901 A
chrX 540902 540902 G
chrX 540904 540904 G
chrX 540905 540905 G
chrX 540906 540906 C
chrX 540907 540907 AC
chrX 540908 540908 C
chrX 540909 540909 G
chrX 540910 540910 CG
chrX 540911 540911 CG
chrX 540912 540912 G
chrX 540913 540913 AT
chrX 540914 540914 ACT
chrX 540915 540915 T
chrX 540916 540916 CG
chrX 540917 540917 CG
chrX 540918 540918 T
chrX 540919 540919 ACG
chrX 540920 540920 ACT
chrX 540922 540922 C
chrX 540923 540923 AGT
chrX 540924 540924 ACGT
chrX 540925 540925 G
chrX 540926 540926 C
chrX 540927 540927 CGT
chrX 540928 540928 A
chrX 540929 540929 CGT
chrX 540930 540930 G
chrX 540932 540932 C
chrX 540933 540933 AGT
chrX 540934 540934 ACGT
chrX 540935 540935 AT
chrX 540937 540937 CG
chrX 540938 540938 ACG
chrX 540939 540939 AT
chrX 540940 540940 G
chrX 540941 540941 AT
chrX 540942 540942 A
chrX 540943 540943 CG
chrX 540944 540944 T
chrX 540945 540945 C
chrX 540946 540946 G
chrX 540947 540947 T
chrX 540948 540948 T
chrX 540949 540949 AT
chrX 540950 540950 ACGT
chrX 540951 540951 C
chrX 540952 540952 CGT
chrX 540953 540953 G
chrX 540954 540954 CG
chrX 540956 540956 A
chrX 540958 540958 CG
chrX 540959 540959 ACT
chrX 540960 540960 ACG
chrX 540961 540961 GT
chrX 540962 540962 AT
chrX 540963 540963 CG
chrX 540964 540964 CG
chrX 540966 540966 A
chrX 540968 540968 AT
chrX 540972 540972 ACT
chrX 540973 540973 ACGT
chrX 540974 540974 A
chrX 540975 540975 G
chrX 540977 540977 C
chrX 540979 540979 T
chrX 540980 540980 CG
chrX 540981 540981 AC
chrX 540983 540983 AT
chrX 540984 540984 ACG
chrX 540985 540985 AT
chrX 540986 540986 GT
chrX 540987 540987 A
chrX 540988 540988 A
chrX 540992 540992 T
chrX 540993 540993 GT
chrX 540994 540994 A
chrX 540995 540995 CG
chrX 540996 540996 AG
chrX 540997 540997 G
chrX 540998 540998 C
chrX 540999 540999 G
chrX 541000 541000 AG
chrX 541001 541001 AG
chrX 541002 541002 AGT
chrX 541003 541003 T
chrX 541004 541004 T
chrX 541005 541005 T
chrX 541006 541006 A
chrX 541007 541007 G
chrX 541008 541008 A
chrX 541011 541011 T
chrX 541012 541012 AC
chrX 541014 541014 T
chrX 541015 541015 CG
chrX 541018 541018 C
chrX 541019 541019 G
chrX 541020 541020 C
chrX 541022 541022 C
chrX 541023 541023 CGT
chrX 541024 541024 AGT
chrX 541025 541025 ACG
chrX 541026 541026 AC
chrX 541027 541027 C
chrX 541028 541028 CG
chrX 541029 541029 C
chrX 541031 541031 AT
chrX 541032 541032 A
chrX 541033 541033 GT
chrX 541034 541034 AT
chrX 541035 541035 A
chrX 541039 541039 AT
chrX 541040 541040 A
chrX 541041 541041 T
chrX 541042 541042 AT
chrX 541043 541043 C
chrX 541046 541046 CG
chrX 541047 541047 CG
chrX 541048 541048 C
chrX 541049 541049 AT
chrX 541050 541050 AT
chrX 541054 541054 AT
chrX 541055 541055 C
chrX 541058 541058 CG
chrX 541067 541067 A
chrX 541091 541091 CT
chrX 541092 541092 AG
chrX 541093 541093 AGT
chrX 541094 541094 ACG
chrX 541095 541095 C
chrX 541096 541096 G
chrX 541097 541097 CT
chrX 541098 541098 GT
chrX 541100 541100 G
chrX 541101 541101 C
chrX 541102 541102 CT
chrX 541103 541103 G
chrX 541108 541108 A
chrX 541109 541109 G
chrX 541112 541112 C
chrX 541116 541116 G
chrX 541117 541117 A
chrX 541137 541137 T
chrX 541139 541139 T
chrX 541140 541140 GT
chrX 541141 541141 A
chrX 541142 541142 A
chrX 541147 541147 AT
chrX 541148 541148 A
chrX 541163 541163 AT
chrX 541164 541164 C
chrX 541165 541165 T
chrX 541166 541166 A
chrX 541167 541167 G
chrX 541168 541168 AT
chrX 541169 541169 T
chrX 541170 541170 A
chrX 541171 541171 CT
chrX 541172 541172 G
chrX 541184 541184 T
chrX 541188 541188 AGT
chrX 541200 541200 C
chrX 541201 541201 A
chrX 541204 541204 CG
chrX 541206 541206 G
chrX 541212 541212 A
chrX 541213 541213 G
chrX 541214 541214 G
chrX 541219 541219 AT
chrX 541227 541227 AT
chrX 541247 541247 C
chrX 541252 541252 C
chrX 541254 541254 CG
chrX 541266 541266 ACGT
chrX 541268 541268 CG
chrX 541276 541276 T
chrX 541277 541277 CG
chrX 541289 541289 CG
chrX 541291 541291 T
chrX 541301 541301 AT
chrX 541302 541302 AT
chrX 541309 541309 T
chrX 541314 541314 ACGT
chrX 541315 541315 AT
chrX 541317 541317 CG
chrX 541319 541319 CG
chrX 541320 541320 AT
chrX 541321 541321 A
chrX 541322 541322 CG
chrX 541334 541334 T
chrX 541343 541343 G
chrX 541344 541344 ACT
chrX 541345 541345 AT
chrX 541347 541347 CG
chrX 541350 541350 CG
chrX 541363 541363 A
chrX 541364 541364 T
chrX 541365 541365 G
chrX 541368 541368 C
chrX 541371 541371 T
chrX 541377 541377 T
chrX 541381 541381 CG
chrX 541384 541384 AT
chrX 541385 541385 AT
chrX 541390 541390 CG
chrX 541406 541406 A
chrX 541407 541407 C
chrX 541408 541408 AG
chrX 541413 541413 CG
chrX 541415 541415 CG
chrX 541417 541417 CG
chrX 541420 541420 C
chrX 541428 541428 ACGT
chrX 541429 541429 ACGT
chrX 541430 541430 ACGT
chrX 541431 541431 ACGT
chrX 541432 541432 ACGT
chrX 541433 541433 AGT
chrX 541434 541434 ACGT
chrX 541435 541435 G
chrX 541436 541436 AT
chrX 541438 541438 AT
chrX 541439 541439 AT
chrX 541499 541499 AC
chrX 541500 541500 CGT
chrX 541501 541501 G
chrX 541502 541502 CGT
chrX 541503 541503 AT
chrX 541504 541504 CGT
chrX 541505 541505 CGT
chrX 541506 541506 CGT
chrX 541507 541507 GT
chrX 541513 541513 T
chrX 541514 541514 G
chrX 541581 541581 A
chrX 541582 541582 A
chrX 541587 541587 CGT
chrX 541588 541588 ACGT
chrX 541589 541589 ACGT
chrX 541590 541590 AGT
chrX 541591 541591 ACGT
chrX 541592 541592 ACGT
chrX 541593 541593 AGT
chrX 541594 541594 CG
chrX 541595 541595 ACGT
chrX 541596 541596 CG
chrX 541599 541599 AT
chrX 541600 541600 AT
chrX 542943 542943 G
chrX 542944 542944 GT
chrX 542945 542945 CGT
chrX 542946 542946 CGT
chrX 542947 542947 T
chrX 542948 542948 AT
chrX 542954 542954 T
chrX 543001 543001 CG
chrX 543045 543045 AT
chrX 543046 543046 CG
chrX 543047 543047 ACGT
chrX 543048 543048 ACGT
chrX 543049 543049 A
chrX 543050 543050 AT
chrX 543051 543051 AT
chrX 543052 543052 CG
chrX 543053 543053 CG
chrX 543054 543054 AT
chrX 543612 543612 A
chrX 543638 543638 T
chrX 543639 543639 G
chrX 543747 543747 AT
chrX 543754 543754 CG
chrX 543758 543758 AT
chrX 608717 608717 C
chrX 608720 608720 C
chrX 608732 608732 T
chrX 608771 608771 C
chrX 608774 608774 T
chrX 608786 608786 C
chrX 608810 608810 C
chrX 608813 608813 C
chrX 608837 608837 G
chrX 617904 617904 A
chrX 617905 617905 T
chrX 617907 617907 C
chrX 617913 617913 T
chrX 617960 617960 CG
chrX 618030 618030 C
chrX 618031 618031 AT
chrX 618036 618036 C
chrX 618037 618037 G
chrX 618038 618038 G
chrX 639985 639985 G
chrX 639987 639987 T
chrX 639988 639988 ACG
chrX 639989 639989 ACT
chrX 639990 639990 CGT
chrX 639991 639991 GT
chrX 639992 639992 AG
chrX 639994 639994 A
chrX 639995 639995 T
chrX 640014 640014 T
chrX 640020 640020 T
chrX 640022 640022 T
chrX 640027 640027 G
chrX 640028 640028 T
chrX 640030 640030 C
chrX 640031 640031 G
chrX 640032 640032 CG
chrX 640033 640033 G
chrX 640034 640034 CG
chrX 640039 640039 G
chrX 640040 640040 C
chrX 640041 640041 T
chrX 640042 640042 GT
chrX 640043 640043 T
chrX 640044 640044 A
chrX 640045 640045 A
chrX 701745 701745 C
chrX 701746 701746 A
chrX 701783 701783 T
chrX 701784 701784 A
chrX 701785 701785 T
chrX 701792 701792 A
chrX 701793 701793 C
chrX 701794 701794 A
chrX 702024 702024 T
chrX 702025 702025 G
chrX 702030 702030 C
chrX 702129 702129 A
chrX 702192 702192 C
chrX 702324 702324 A
chrX 702327 702327 A
chrX 702426 702426 G
chrX 702447 702447 T
chrX 702456 702456 G
chrX 702549 702549 G
chrX 702573 702573 G
chrX 702579 702579 A
chrX 702597 702597 A
chrX 702603 702603 G
chrX 702762 702762 A
chrX 702783 702783 C
chrX 702801 702801 A
chrX 709443 709443 G
chrX 709444 709444 G
chrX 712637 712637 G
chrX 712640 712640 G
chrX 712663 712663 A
chrX 712687 712687 T
chrX 712699 712699 A
chrX 712701 712701 A
chrX 712719 712719 C
chrX 712726 712726 A
chrX 712728 712728 T
chrX 712731 712731 T
chrX 712774 712774 G
chrX 712830 712830 G
chrX 712901 712901 C
chrX 712904 712904 C
chrX 712927 712927 G
chrX 712951 712951 A
chrX 712963 712963 A
chrX 712965 712965 CT
chrX 712966 712966 G
chrX 712983 712983 T
chrX 712990 712990 G
chrX 712992 712992 C
chrX 712995 712995 C
chrX 713038 713038 T
chrX 713094 713094 A
chrX 713165 713165 C
chrX 713168 713168 C
chrX 713191 713191 G
chrX 713215 713215 A
chrX 713227 713227 C
chrX 713229 713229 A
chrX 713230 713230 A
chrX 714130 714130 G
chrX 714146 714146 G
chrX 714168 714168 A
chrX 714175 714175 G
chrX 714187 714187 C
chrX 714202 714202 C
chrX 714208 714208 G
chrX 714218 714218 G
chrX 714240 714240 C
chrX 714247 714247 T
chrX 714259 714259 C
chrX 714280 714280 G
chrX 714290 714290 A
chrX 714312 714312 C
chrX 714319 714319 T
chrX 714331 714331 C
chrX 714352 714352 G
chrX 714362 714362 A
chrX 714384 714384 C
chrX 714391 714391 T
chrX 714403 714403 C
chrX 714424 714424 G
chrX 714434 714434 A
chrX 714456 714456 C
chrX 714463 714463 T
chrX 714475 714475 C
chrX 714496 714496 G
chrX 714506 714506 A
chrX 714528 714528 C
chrX 714535 714535 T
chrX 714547 714547 C
chrX 714562 714562 C
chrX 714568 714568 G
chrX 714578 714578 A
chrX 714600 714600 A
chrX 714607 714607 T
chrX 714619 714619 T
chrX 714640 714640 A
chrX 714910 714910 G
chrX 714924 714924 A
chrX 714927 714927 T
chrX 714931 714931 G
chrX 714934 714934 A
chrX 714964 714964 A
chrX 714973 714973 G
chrX 714976 714976 A
chrX 714979 714979 A
chrX 715023 715023 G
chrX 715026 715026 C
chrX 715030 715030 A
chrX 715054 715054 T
chrX 715071 715071 C
chrX 715072 715072 A
chrX 715075 715075 C
chrX 715078 715078 GT
chrX 715081 715081 AG
chrX 715087 715087 G
chrX 715099 715099 A
chrX 715108 715108 T
chrX 715129 715129 A
chrX 715132 715132 A
chrX 715135 715135 T
chrX 715144 715144 A
chrX 715149 715149 A
chrX 715154 715154 A
chrX 715162 715162 T
chrX 715168 715168 A
chrX 715180 715180 G
chrX 715183 715183 A
chrX 715186 715186 A
chrX 715189 715189 T
chrX 715198 715198 A
chrX 715203 715203 A
chrX 715208 715208 A
chrX 715216 715216 T
chrX 715222 715222 A
chrX 715234 715234 G
chrX 715237 715237 A
chrX 715240 715240 A
chrX 715243 715243 T
chrX 715252 715252 A
chrX 715257 715257 A
chrX 715262 715262 A
chrX 715270 715270 T
chrX 715276 715276 A
chrX 715288 715288 G
chrX 715306 715306 T
chrX 715311 715311 G
chrX 715316 715316 G
chrX 727388 727388 T
chrX 727395 727395 A
chrX 727446 727446 CG
chrX 727449 727449 CG
chrX 727554 727554 C
chrX 727557 727557 A
chrX 727581 727581 A
chrX 727588 727588 A
chrX 727611 727611 AT
chrX 727614 727614 AT
chrX 727674 727674 G
chrX 727689 727689 G
chrX 727695 727695 T
chrX 727710 727710 G
chrX 727716 727716 C
chrX 727725 727725 AT
chrX 727727 727727 A
chrX 727732 727732 T
chrX 727737 727737 G
chrX 727746 727746 AT
chrX 727752 727752 C
chrX 727753 727753 G
chrX 727758 727758 C
chrX 727773 727773 C
chrX 727776 727776 CG
chrX 727785 727785 A
chrX 727791 727791 C
chrX 727794 727794 CG
chrX 727797 727797 CG
chrX 727803 727803 AT
chrX 727824 727824 C
chrX 727833 727833 C
chrX 727836 727836 AT
chrX 727839 727839 C
chrX 727851 727851 C
chrX 728082 728082 A
chrX 728085 728085 T
chrX 728091 728091 C
chrX 728097 728097 G
chrX 728118 728118 T
chrX 728133 728133 G
chrX 728161 728161 AT
chrX 728175 728175 AT
chrX 728178 728178 AT
chrX 728412 728412 A
chrX 728436 728436 C
chrX 728438 728438 A
chrX 728473 728473 CG
chrX 728557 728557 G
chrX 728569 728569 T
chrX 728570 728570 G
chrX 728649 728649 CG
chrX 728693 728693 CG
chrX 728732 728732 AT
chrX 728733 728733 CG
chrX 728823 728823 AT
chrX 728835 728835 ACGT
chrX 728854 728854 CG
chrX 728961 728961 CG
chrX 729006 729006 CG
chrX 729048 729048 CG
chrX 729069 729069 AT
chrX 729078 729078 AT
chrX 729087 729087 AT
chrX 729099 729099 A
chrX 729123 729123 G
chrX 729129 729129 CG
chrX 729135 729135 G
chrX 729142 729142 CG
chrX 729147 729147 A
chrX 729183 729183 ACGT
chrX 729186 729186 CG
chrX 729246 729246 AT
chrX 729273 729273 CG
chrX 729333 729333 AT
chrX 729402 729402 AT
chrX 729459 729459 CG
chrX 729486 729486 CG
chrX 729608 729608 CG
chrX 729612 729612 AT
chrX 729637 729637 AT
chrX 729658 729658 AT
chrX 729730 729730 CG
chrX 729774 729774 GT
chrX 729775 729775 T
chrX 729776 729776 A
chrX 729779 729779 AT
chrX 729780 729780 T
chrX 729784 729784 A
chrX 729842 729842 CG
chrX 729847 729847 CG
chrX 729849 729849 AT
chrX 730773 730773 AT
chrX 730835 730835 AT
chrX 731773 731773 AT
chrX 732736 732736 T
chrX 732739 732739 C
chrX 732748 732748 A
chrX 732781 732781 T
chrX 732787 732787 T
chrX 732797 732797 A
chrX 732832 732832 T
chrX 732859 732859 G
chrX 732868 732868 G
chrX 732877 732877 G
chrX 732916 732916 AT
chrX 732934 732934 CG
chrX 732940 732940 C
chrX 732943 732943 T
chrX 732952 732952 T
chrX 732958 732958 T
chrX 733003 733003 CG
chrX 733015 733015 T
chrX 733018 733018 T
chrX 733039 733039 CG
chrX 733057 733057 CG
chrX 733066 733066 CG
chrX 733102 733102 AT
chrX 733105 733105 G
chrX 733108 733108 A
chrX 733178 733178 A
chrX 733183 733183 T
chrX 733192 733192 G
chrX 733216 733216 T
chrX 733234 733234 CG
chrX 733244 733244 CG
chrX 733248 733248 CG
chrX 733249 733249 AT
chrX 733255 733255 T
chrX 733261 733261 A
chrX 733265 733265 AT
chrX 733339 733339 CG
chrX 733348 733348 AT
chrX 733354 733354 AT
chrX 733375 733375 T
chrX 733378 733378 A
chrX 733384 733384 T
chrX 733456 733456 T
chrX 733480 733480 AT
chrX 733489 733489 CG
chrX 733492 733492 AT
chrX 733513 733513 G
chrX 733522 733522 T
chrX 733537 733537 C
chrX 733543 733543 T
chrX 733579 733579 AT
chrX 733597 733597 T
chrX 733603 733603 AT
chrX 733606 733606 AT
chrX 733613 733613 G
chrX 733614 733614 G
chrX 733615 733615 G
chrX 733654 733654 G
chrX 733681 733681 CG
chrX 733687 733687 AT
chrX 733690 733690 T
chrX 733693 733693 A
chrX 733726 733726 T
chrX 733729 733729 T
chrX 733741 733741 T
chrX 733762 733762 AT
chrX 733792 733792 CG
chrX 733810 733810 CG
chrX 733815 733815 CG
chrX 733816 733816 G
chrX 733819 733819 C
chrX 733839 733839 G
chrX 733858 733858 T
chrX 733864 733864 C
chrX 733867 733867 G
chrX 733939 733939 A
chrX 733946 733946 C
chrX 733975 733975 CG
chrX 733998 733998 AT
chrX 734002 734002 AT
chrX 734011 734011 C
chrX 734050 734050 CG
chrX 734056 734056 AT
chrX 734059 734059 T
chrX 734783 734783 AT
chrX 736367 736367 CG
chrX 737991 737991 CG
chrX 738068 738068 T
chrX 738069 738069 A
chrX 738075 738075 AT
chrX 738076 738076 G
chrX 738077 738077 G
chrX 738078 738078 G
chrX 738079 738079 C
chrX 738080 738080 CT
chrX 738081 738081 G
chrX 740157 740157 AT
chrX 740238 740238 CG
chrX 740393 740393 AT
chrX 740403 740403 CG
chrX 740493 740493 AT
chrX 741049 741049 CG
chrX 741569 741569 CG
chrX 741659 741659 AT
chrX 741671 741671 AT
chrX 741921 741921 CG
chrX 741949 741949 G
chrX 741950 741950 T
chrX 741984 741984 G
chrX 742007 742007 CG
chrX 742013 742013 CG
chrX 742026 742026 C
chrX 742037 742037 T
chrX 742041 742041 C
chrX 742063 742063 C
chrX 742104 742104 CG
chrX 742159 742159 AT
chrX 742160 742160 AT
chrX 742171 742171 CG
chrX 742172 742172 CG
chrX 742235 742235 CG
chrX 742274 742274 T
chrX 742275 742275 A
chrX 742323 742323 G
chrX 742333 742333 CG
chrX 742335 742335 AT
chrX 742382 742382 A
chrX 742383 742383 AT
chrX 742384 742384 G
chrX 742385 742385 A
chrX 742386 742386 C
chrX 742387 742387 G
chrX 742405 742405 G
chrX 742416 742416 G
chrX 742431 742431 T
chrX 742451 742451 A
chrX 742484 742484 C
chrX 742487 742487 A
chrX 742513 742513 C
chrX 742531 742531 C
chrX 742532 742532 G
chrX 742613 742613 CG
chrX 742614 742614 CG
chrX 742615 742615 AT
chrX 742617 742617 A
chrX 742618 742618 AT
chrX 742619 742619 AT
chrX 742662 742662 AT
chrX 742665 742665 CG
chrX 742666 742666 AT
chrX 742668 742668 CG
chrX 742873 742873 C
chrX 742877 742877 A
chrX 742881 742881 T
chrX 742899 742899 G
chrX 742925 742925 AT
chrX 742928 742928 CG
chrX 742930 742930 CG
chrX 742934 742934 G
chrX 742947 742947 CG
chrX 742949 742949 T
chrX 742953 742953 G
chrX 742958 742958 CG
chrX 742965 742965 A
chrX 742975 742975 T
chrX 743001 743001 ACGT
chrX 743004 743004 AT
chrX 743022 743022 A
chrX 743029 743029 AT
chrX 743046 743046 A
chrX 743052 743052 G
chrX 743061 743061 AT
chrX 743062 743062 AT
chrX 743085 743085 T
chrX 743091 743091 G
chrX 743112 743112 CG
chrX 743115 743115 AT
chrX 743116 743116 CG
chrX 743118 743118 T
chrX 743124 743124 CG
chrX 743142 743142 C
chrX 743145 743145 A
chrX 743149 743149 CG
chrX 743150 743150 AT
chrX 743217 743217 CG
chrX 743354 743354 T
chrX 743356 743356 G
chrX 743358 743358 A
chrX 743364 743364 T
chrX 743388 743388 C
chrX 743393 743393 A
chrX 743395 743395 AT
chrX 743403 743403 T
chrX 743409 743409 CG
chrX 743415 743415 CG
chrX 743425 743425 CG
chrX 743437 743437 T
chrX 743454 743454 A
chrX 743459 743459 A
chrX 743460 743460 A
chrX 743463 743463 A
chrX 743487 743487 T
chrX 743492 743492 A
chrX 743495 743495 AT
chrX 743496 743496 AT
chrX 743505 743505 T
chrX 743511 743511 AT
chrX 743514 743514 AT
chrX 743533 743533 T
chrX 743535 743535 A
chrX 743538 743538 T
chrX 743547 743547 AT
chrX 743551 743551 A
chrX 743552 743552 T
chrX 743560 743560 C
chrX 743565 743565 AT
chrX 743571 743571 A
chrX 743573 743573 T
chrX 743575 743575 AT
chrX 743577 743577 G
chrX 743578 743578 AT
chrX 743587 743587 A
chrX 743588 743588 T
chrX 743589 743589 G
chrX 743601 743601 G
chrX 743623 743623 AT
chrX 743628 743628 CG
chrX 743630 743630 T
chrX 743639 743639 T
chrX 743649 743649 CG
chrX 743662 743662 CG
chrX 743663 743663 CG
chrX 743666 743666 AT
chrX 743672 743672 AT
chrX 743689 743689 G
chrX 743709 743709 G
chrX 743712 743712 T
chrX 743722 743722 G
chrX 743726 743726 AT
chrX 743745 743745 AT
chrX 743747 743747 AT
chrX 743757 743757 CG
chrX 743778 743778 C
chrX 743784 743784 C
chrX 743789 743789 G
chrX 743793 743793 C
chrX 743800 743800 C
chrX 743808 743808 C
chrX 743814 743814 T
chrX 743819 743819 T
chrX 743838 743838 C
chrX 743850 743850 CG
chrX 743851 743851 CG
chrX 743857 743857 A
chrX 743862 743862 AT
chrX 743892 743892 CG
chrX 743909 743909 C
chrX 743921 743921 A
chrX 743925 743925 G
chrX 743926 743926 G
chrX 743934 743934 AT
chrX 743935 743935 A
chrX 743951 743951 C
chrX 743952 743952 AT
chrX 743958 743958 CG
chrX 743967 743967 CG
chrX 743970 743970 AT
chrX 743978 743978 C
chrX 743982 743982 G
chrX 743984 743984 C
chrX 743991 743991 AT
chrX 744008 744008 AT
chrX 744039 744039 A
chrX 744041 744041 AT
chrX 744045 744045 A
chrX 744055 744055 CG
chrX 744071 744071 CG
chrX 744072 744072 C
chrX 744074 744074 AT
chrX 744075 744075 G
chrX 744076 744076 C
chrX 744077 744077 C
chrX 744078 744078 T
chrX 744079 744079 A
chrX 744080 744080 C
chrX 744081 744081 A
chrX 744082 744082 G
chrX 744095 744095 T
chrX 744133 744133 A
chrX 744134 744134 G
chrX 744148 744148 AT
chrX 744155 744155 CG
chrX 744159 744159 A
chrX 744170 744170 A
chrX 744173 744173 CG
chrX 744181 744181 T
chrX 744182 744182 AT
chrX 744183 744183 A
chrX 744198 744198 AT
chrX 744199 744199 G
chrX 744206 744206 AT
chrX 744214 744214 AT
chrX 744215 744215 A
chrX 744228 744228 A
chrX 744229 744229 AT
chrX 744230 744230 C
chrX 744232 744232 AT
chrX 744235 744235 A
chrX 744265 744265 G
chrX 744266 744266 T
chrX 744270 744270 A
chrX 744275 744275 CG
chrX 744279 744279 G
chrX 744281 744281 G
chrX 744282 744282 A
chrX 744295 744295 CG
chrX 744302 744302 CG
chrX 744310 744310 CG
chrX 744332 744332 A
chrX 744333 744333 AT
chrX 744335 744335 T
chrX 744336 744336 T
chrX 744337 744337 CG
chrX 744343 744343 AT
chrX 744362 744362 C
chrX 744363 744363 G
chrX 744364 744364 T
chrX 744383 744383 G
chrX 744391 744391 G
chrX 744396 744396 A
chrX 744405 744405 T
chrX 744408 744408 A
chrX 744411 744411 A
chrX 744418 744418 T
chrX 744423 744423 T
chrX 744447 744447 G
chrX 744450 744450 G
chrX 744452 744452 C
chrX 744453 744453 T
chrX 744454 744454 C
chrX 744455 744455 C
chrX 744456 744456 AC
chrX 744457 744457 G
chrX 744458 744458 ACG
chrX 744459 744459 C
chrX 744460 744460 G
chrX 744467 744467 AT
chrX 744468 744468 CG
chrX 744470 744470 AT
chrX 744502 744502 AT
chrX 744504 744504 AT
chrX 744522 744522 AT
chrX 744576 744576 G
chrX 744577 744577 CG
chrX 744578 744578 A
chrX 744584 744584 AT
chrX 744593 744593 T
chrX 744600 744600 G
chrX 744603 744603 A
chrX 744608 744608 AT
chrX 744618 744618 A
chrX 744629 744629 CG
chrX 744631 744631 C
chrX 744632 744632 T
chrX 744647 744647 C
chrX 744669 744669 G
chrX 744672 744672 T
chrX 744691 744691 AT
chrX 744693 744693 A
chrX 744694 744694 A
chrX 744698 744698 A
chrX 744699 744699 CG
chrX 744702 744702 ACG
chrX 744708 744708 T
chrX 744710 744710 T
chrX 744711 744711 C
chrX 744716 744716 G
chrX 744735 744735 T
chrX 744742 744742 A
chrX 744745 744745 C
chrX 744751 744751 C
chrX 744760 744760 CG
chrX 744761 744761 A
chrX 744764 744764 G
chrX 744765 744765 AT
chrX 744766 744766 CG
chrX 744767 744767 T
chrX 744769 744769 AT
chrX 744771 744771 C
chrX 744773 744773 AT
chrX 744783 744783 G
chrX 744787 744787 A
chrX 744788 744788 T
chrX 744789 744789 A
chrX 744808 744808 G
chrX 744828 744828 T
chrX 744829 744829 A
chrX 744836 744836 T
chrX 744837 744837 T
chrX 744841 744841 A
chrX 744842 744842 A
chrX 744847 744847 C
chrX 744852 744852 ACGT
chrX 744853 744853 AT
chrX 744854 744854 AT
chrX 744856 744856 AT
chrX 744858 744858 CG
chrX 744864 744864 AT
chrX 744867 744867 AT
chrX 744892 744892 G
chrX 744894 744894 T
chrX 744898 744898 T
chrX 744903 744903 CG
chrX 744905 744905 A
chrX 744906 744906 A
chrX 744907 744907 A
chrX 744913 744913 T
chrX 744918 744918 C
chrX 744922 744922 CT
chrX 744925 744925 C
chrX 744929 744929 A
chrX 744930 744930 CG
chrX 744931 744931 G
chrX 744933 744933 G
chrX 744934 744934 A
chrX 744954 744954 AT
chrX 744960 744960 CGT
chrX 744961 744961 AT
chrX 744965 744965 G
chrX 744966 744966 A
chrX 744972 744972 CG
chrX 744973 744973 ACGT
chrX 744974 744974 CG
chrX 744977 744977 T
chrX 744978 744978 G
chrX 744979 744979 CG
chrX 744983 744983 A
chrX 744984 744984 AT
chrX 744985 744985 A
chrX 744993 744993 C
chrX 744994 744994 G
chrX 744996 744996 T
chrX 744999 744999 C
chrX 745000 745000 T
chrX 745003 745003 AT
chrX 745009 745009 A
chrX 745015 745015 G
chrX 745017 745017 AT
chrX 745020 745020 AC
chrX 745022 745022 ACT
chrX 745027 745027 AT
chrX 745028 745028 ACT
chrX 745029 745029 AC
chrX 745030 745030 A
chrX 745032 745032 CG
chrX 745036 745036 T
chrX 745037 745037 A
chrX 745038 745038 C
chrX 745042 745042 C
chrX 745049 745049 CG
chrX 745052 745052 AT
chrX 745053 745053 T
chrX 745056 745056 T
chrX 745060 745060 G
chrX 745061 745061 G
chrX 745064 745064 CG
chrX 745067 745067 T
chrX 745069 745069 AT
chrX 745070 745070 ACGT
chrX 745071 745071 AT
chrX 745075 745075 GT
chrX 745076 745076 A
chrX 745080 745080 AT
chrX 745088 745088 AT
chrX 745089 745089 CG
chrX 745092 745092 AT
chrX 745093 745093 CG
chrX 745101 745101 AT
chrX 745108 745108 ACG
chrX 745109 745109 AT
chrX 745112 745112 A
chrX 745113 745113 A
chrX 745114 745114 ACGT
chrX 745115 745115 AT
chrX 745120 745120 A
chrX 745121 745121 CG
chrX 745124 745124 G
chrX 745128 745128 AT
chrX 745130 745130 AG
chrX 745131 745131 AT
chrX 745132 745132 A
chrX 745135 745135 A
chrX 745141 745141 A
chrX 745143 745143 A
chrX 745145 745145 A
chrX 745156 745156 C
chrX 745157 745157 A
chrX 745162 745162 AT
chrX 745163 745163 AT
chrX 745165 745165 C
chrX 745166 745166 G
chrX 745167 745167 G
chrX 745172 745172 A
chrX 745173 745173 AT
chrX 745175 745175 CG
chrX 745182 745182 C
chrX 745184 745184 AT
chrX 745185 745185 A
chrX 745186 745186 CT
chrX 745193 745193 AT
chrX 745194 745194 ACG
chrX 745195 745195 AT
chrX 745202 745202 C
chrX 745203 745203 A
chrX 745204 745204 T
chrX 745206 745206 CG
chrX 745207 745207 AC
chrX 745208 745208 G
chrX 745213 745213 T
chrX 745215 745215 A
chrX 745218 745218 G
chrX 745220 745220 AT
chrX 745224 745224 AT
chrX 745241 745241 A
chrX 745242 745242 G
chrX 745243 745243 AT
chrX 745244 745244 CG
chrX 745245 745245 A
chrX 745246 745246 A
chrX 745251 745251 C
chrX 745252 745252 T
chrX 745253 745253 G
chrX 745259 745259 T
chrX 745270 745270 CG
chrX 745275 745275 ACGT
chrX 745277 745277 CG
chrX 745278 745278 CG
chrX 745280 745280 C
chrX 745288 745288 T
chrX 745291 745291 T
chrX 745293 745293 A
chrX 745294 745294 AT
chrX 745295 745295 CG
chrX 745296 745296 CG
chrX 745303 745303 G
chrX 745309 745309 A
chrX 745315 745315 AT
chrX 745321 745321 T
chrX 745322 745322 A
chrX 745324 745324 G
chrX 745325 745325 ACT
chrX 745326 745326 G
chrX 745330 745330 A
chrX 745331 745331 C
chrX 745334 745334 A
chrX 745335 745335 A
chrX 745340 745340 C
chrX 745341 745341 G
chrX 745342 745342 C
chrX 745343 745343 CG
chrX 745345 745345 A
chrX 745348 745348 C
chrX 745352 745352 G
chrX 745361 745361 CG
chrX 745368 745368 T
chrX 745370 745370 CG
chrX 745372 745372 AT
chrX 745379 745379 CG
chrX 745384 745384 AGT
chrX 745385 745385 AT
chrX 745388 745388 G
chrX 745389 745389 GT
chrX 745390 745390 A
chrX 745401 745401 AT
chrX 745402 745402 CG
chrX 745411 745411 CGT
chrX 745412 745412 T
chrX 745413 745413 CG
chrX 745434 745434 CG
chrX 745436 745436 CG
chrX 745440 745440 T
chrX 745441 745441 A
chrX 745443 745443 G
chrX 745444 745444 CG
chrX 745445 745445 AT
chrX 745447 745447 CG
chrX 745448 745448 AGT
chrX 745449 745449 CT
chrX 745450 745450 C
chrX 745451 745451 A
chrX 745452 745452 A
chrX 745453 745453 G
chrX 745456 745456 A
chrX 745458 745458 A
chrX 745461 745461 T
chrX 745462 745462 C
chrX 745465 745465 ACT
chrX 745466 745466 AT
chrX 745468 745468 AGT
chrX 745488 745488 AT
chrX 745491 745491 C
chrX 745492 745492 G
chrX 745493 745493 T
chrX 745495 745495 A
chrX 745497 745497 C
chrX 745499 745499 ACGT
chrX 745501 745501 AT
chrX 745504 745504 CG
chrX 745518 745518 AT
chrX 745535 745535 AT
chrX 745536 745536 CG
chrX 745537 745537 AT
chrX 745543 745543 CG
chrX 745544 745544 CG
chrX 745545 745545 CG
chrX 745547 745547 AT
chrX 745548 745548 CG
chrX 745551 745551 G
chrX 745553 745553 A
chrX 745554 745554 A
chrX 745555 745555 GT
chrX 745571 745571 A
chrX 745576 745576 C
chrX 745579 745579 C
chrX 745593 745593 AGT
chrX 745594 745594 T
chrX 745597 745597 GT
chrX 745598 745598 G
chrX 745605 745605 CGT
chrX 745664 745664 G
chrX 745665 745665 T
chrX 745666 745666 G
chrX 745667 745667 A
chrX 745668 745668 T
chrX 745669 745669 G
chrX 745671 745671 G
chrX 745672 745672 T
chrX 745673 745673 T
chrX 745674 745674 G
chrX 745676 745676 G
chrX 745677 745677 T
chrX 745678 745678 G
chrX 745679 745679 T
chrX 745680 745680 T
chrX 745681 745681 T
chrX 745683 745683 T
chrX 745684 745684 G
chrX 745685 745685 T
chrX 745686 745686 T
chrX 745687 745687 T
chrX 745689 745689 T
chrX 745690 745690 G
chrX 745691 745691 T
chrX 745692 745692 T
chrX 745693 745693 T
chrX 745694 745694 AG
chrX 745696 745696 G
chrX 745697 745697 CT
chrX 745698 745698 G
chrX 745699 745699 T
chrX 745702 745702 G
chrX 745703 745703 T
chrX 745704 745704 T
chrX 745705 745705 T
chrX 745707 745707 T
chrX 745708 745708 G
chrX 745709 745709 T
chrX 745710 745710 T
chrX 745711 745711 G
chrX 745715 745715 G
chrX 745716 745716 T
chrX 745717 745717 T
chrX 745721 745721 G
chrX 745722 745722 T
chrX 745723 745723 T
chrX 745724 745724 CG
chrX 745725 745725 A
chrX 745726 745726 C
chrX 745728 745728 G
chrX 745729 745729 T
chrX 745730 745730 T
chrX 745731 745731 T
chrX 745732 745732 G
chrX 745733 745733 T
chrX 745735 745735 T
chrX 745736 745736 T
chrX 745737 745737 CG
chrX 745738 745738 A
chrX 745739 745739 C
chrX 745740 745740 T
chrX 745741 745741 G
chrX 745743 745743 CG
chrX 745745 745745 G
chrX 745746 745746 T
chrX 745747 745747 AT
