# Supplementary material for: Sequence Profiling of the Saccharomyces cerevisiae Genome Permits Deconvolution of Unique and Multialigned Reads for Variant Detection
Source: G3 (Bethesda). 2014 Feb 20;4(4):707–15. doi: 10.1534/g3.113.009464 (PMC4059241; doi:10.1534/g3.113.009464)
Supplement: Supporting Information [file supp_g3.113.009464_FileS1.zip › resources/50nt/chrXI_50_intrasnv.bed]

track name=intraSNV_50 description="intra SNV from HTS profile"
chrXI 1 1 A
chrXI 2 2 C
chrXI 3 3 A
chrXI 6 6 A
chrXI 7 7 C
chrXI 8 8 A
chrXI 9 9 A
chrXI 10 10 A
chrXI 11 11 C
chrXI 15 15 C
chrXI 16 16 A
chrXI 17 17 A
chrXI 21 21 A
chrXI 22 22 A
chrXI 23 23 A
chrXI 24 24 C
chrXI 25 25 A
chrXI 26 26 C
chrXI 28 28 C
chrXI 29 29 A
chrXI 32 32 C
chrXI 33 33 A
chrXI 34 34 A
chrXI 36 36 A
chrXI 37 37 C
chrXI 38 38 A
chrXI 39 39 A
chrXI 40 40 A
chrXI 45 45 C
chrXI 46 46 A
chrXI 47 47 A
chrXI 48 48 C
chrXI 52 52 AGT
chrXI 53 53 A
chrXI 54 54 C
chrXI 58 58 CG
chrXI 65 65 A
chrXI 69 69 AT
chrXI 70 70 CG
chrXI 71 71 T
chrXI 72 72 A
chrXI 73 73 G
chrXI 100 100 T
chrXI 101 101 T
chrXI 111 111 T
chrXI 112 112 T
chrXI 122 122 C
chrXI 123 123 T
chrXI 124 124 C
chrXI 139 139 C
chrXI 145 145 T
chrXI 155 155 T
chrXI 157 157 T
chrXI 160 160 T
chrXI 169 169 C
chrXI 179 179 AT
chrXI 192 192 A
chrXI 200 200 AT
chrXI 201 201 AT
chrXI 237 237 A
chrXI 243 243 C
chrXI 249 249 C
chrXI 250 250 C
chrXI 254 254 T
chrXI 255 255 T
chrXI 259 259 C
chrXI 260 260 G
chrXI 263 263 C
chrXI 264 264 A
chrXI 272 272 A
chrXI 274 274 T
chrXI 280 280 T
chrXI 290 290 CG
chrXI 295 295 CG
chrXI 296 296 A
chrXI 297 297 AG
chrXI 306 306 C
chrXI 307 307 AT
chrXI 315 315 C
chrXI 318 318 T
chrXI 319 319 ACT
chrXI 320 320 C
chrXI 323 323 AT
chrXI 324 324 ACG
chrXI 329 329 G
chrXI 336 336 T
chrXI 338 338 C
chrXI 340 340 T
chrXI 347 347 CG
chrXI 356 356 C
chrXI 360 360 CG
chrXI 363 363 AT
chrXI 365 365 CG
chrXI 366 366 G
chrXI 367 367 CG
chrXI 368 368 G
chrXI 373 373 T
chrXI 374 374 T
chrXI 377 377 G
chrXI 378 378 AT
chrXI 382 382 CG
chrXI 383 383 AGT
chrXI 384 384 CG
chrXI 385 385 T
chrXI 386 386 AT
chrXI 387 387 AT
chrXI 388 388 A
chrXI 393 393 T
chrXI 396 396 G
chrXI 397 397 T
chrXI 398 398 G
chrXI 399 399 C
chrXI 403 403 GT
chrXI 409 409 C
chrXI 417 417 AC
chrXI 435 435 C
chrXI 437 437 CT
chrXI 438 438 C
chrXI 442 442 T
chrXI 453 453 C
chrXI 454 454 G
chrXI 457 457 A
chrXI 458 458 AT
chrXI 459 459 ACT
chrXI 460 460 CG
chrXI 475 475 G
chrXI 486 486 T
chrXI 492 492 C
chrXI 497 497 A
chrXI 502 502 CG
chrXI 509 509 AT
chrXI 510 510 G
chrXI 511 511 A
chrXI 519 519 G
chrXI 524 524 C
chrXI 525 525 CT
chrXI 526 526 AG
chrXI 527 527 AT
chrXI 534 534 C
chrXI 536 536 G
chrXI 542 542 C
chrXI 543 543 C
chrXI 546 546 AG
chrXI 547 547 A
chrXI 568 568 C
chrXI 574 574 T
chrXI 581 581 CG
chrXI 588 588 CG
chrXI 594 594 CT
chrXI 595 595 CGT
chrXI 596 596 T
chrXI 597 597 T
chrXI 600 600 T
chrXI 601 601 C
chrXI 616 616 G
chrXI 629 629 T
chrXI 633 633 T
chrXI 634 634 CG
chrXI 636 636 AT
chrXI 638 638 A
chrXI 639 639 CGT
chrXI 640 640 ACG
chrXI 641 641 T
chrXI 642 642 A
chrXI 643 643 G
chrXI 645 645 CG
chrXI 653 653 AT
chrXI 656 656 AT
chrXI 660 660 CG
chrXI 667 667 AT
chrXI 671 671 CG
chrXI 673 673 G
chrXI 687 687 G
chrXI 689 689 ACG
chrXI 699 699 T
chrXI 704 704 CG
chrXI 712 712 AT
chrXI 715 715 T
chrXI 724 724 G
chrXI 733 733 A
chrXI 737 737 A
chrXI 748 748 T
chrXI 749 749 ACG
chrXI 755 755 CG
chrXI 772 772 AT
chrXI 773 773 AT
chrXI 776 776 C
chrXI 778 778 T
chrXI 779 779 C
chrXI 780 780 T
chrXI 784 784 G
chrXI 787 787 CGT
chrXI 788 788 T
chrXI 791 791 CG
chrXI 792 792 G
chrXI 794 794 A
chrXI 796 796 AT
chrXI 802 802 AT
chrXI 804 804 T
chrXI 806 806 AT
chrXI 807 807 AT
chrXI 808 808 AT
chrXI 811 811 AT
chrXI 818 818 A
chrXI 831 831 G
chrXI 841 841 AT
chrXI 844 844 AT
chrXI 846 846 AT
chrXI 859 859 CG
chrXI 860 860 CG
chrXI 861 861 AT
chrXI 862 862 A
chrXI 864 864 A
chrXI 866 866 T
chrXI 867 867 G
chrXI 868 868 C
chrXI 880 880 T
chrXI 887 887 CG
chrXI 888 888 G
chrXI 894 894 A
chrXI 896 896 T
chrXI 903 903 T
chrXI 904 904 G
chrXI 908 908 G
chrXI 911 911 T
chrXI 930 930 ACG
chrXI 931 931 AT
chrXI 933 933 T
chrXI 938 938 G
chrXI 940 940 C
chrXI 947 947 T
chrXI 972 972 G
chrXI 974 974 C
chrXI 975 975 T
chrXI 980 980 T
chrXI 983 983 G
chrXI 986 986 AT
chrXI 993 993 A
chrXI 996 996 G
chrXI 998 998 AT
chrXI 999 999 AT
chrXI 1006 1006 A
chrXI 1010 1010 T
chrXI 1011 1011 A
chrXI 1012 1012 T
chrXI 1016 1016 T
chrXI 1023 1023 AT
chrXI 1028 1028 T
chrXI 1038 1038 T
chrXI 1045 1045 C
chrXI 1056 1056 CG
chrXI 1063 1063 AT
chrXI 1067 1067 CG
chrXI 1104 1104 G
chrXI 1115 1115 AT
chrXI 1116 1116 G
chrXI 1117 1117 T
chrXI 1118 1118 CG
chrXI 1129 1129 ACG
chrXI 1144 1144 CG
chrXI 1148 1148 A
chrXI 1149 1149 A
chrXI 1179 1179 C
chrXI 1187 1187 T
chrXI 1203 1203 C
chrXI 1212 1212 AT
chrXI 1220 1220 T
chrXI 1221 1221 A
chrXI 1238 1238 AT
chrXI 1239 1239 CG
chrXI 1263 1263 G
chrXI 1265 1265 T
chrXI 1266 1266 C
chrXI 1269 1269 G
chrXI 1272 1272 AT
chrXI 1284 1284 CG
chrXI 1299 1299 AT
chrXI 1305 1305 A
chrXI 1322 1322 G
chrXI 1323 1323 C
chrXI 1331 1331 A
chrXI 1336 1336 C
chrXI 1347 1347 AT
chrXI 1348 1348 C
chrXI 1354 1354 G
chrXI 1359 1359 A
chrXI 1360 1360 C
chrXI 1361 1361 T
chrXI 1381 1381 C
chrXI 1384 1384 G
chrXI 1390 1390 C
chrXI 1392 1392 T
chrXI 1393 1393 G
chrXI 1394 1394 C
chrXI 1395 1395 T
chrXI 1396 1396 T
chrXI 1397 1397 A
chrXI 1400 1400 G
chrXI 1404 1404 C
chrXI 1409 1409 A
chrXI 1422 1422 G
chrXI 1425 1425 A
chrXI 1440 1440 G
chrXI 1447 1447 C
chrXI 1454 1454 T
chrXI 1486 1486 C
chrXI 1498 1498 AT
chrXI 1508 1508 T
chrXI 1509 1509 T
chrXI 1512 1512 AT
chrXI 1525 1525 AT
chrXI 1532 1532 G
chrXI 1533 1533 C
chrXI 1534 1534 CG
chrXI 1536 1536 A
chrXI 1537 1537 AT
chrXI 1551 1551 AT
chrXI 1563 1563 CG
chrXI 1564 1564 AT
chrXI 1569 1569 A
chrXI 1572 1572 A
chrXI 1584 1584 AT
chrXI 1587 1587 AT
chrXI 1593 1593 C
chrXI 1594 1594 T
chrXI 1608 1608 A
chrXI 1609 1609 G
chrXI 1610 1610 T
chrXI 1611 1611 A
chrXI 1613 1613 G
chrXI 1615 1615 G
chrXI 1616 1616 CG
chrXI 1619 1619 AT
chrXI 1620 1620 CG
chrXI 1622 1622 C
chrXI 1623 1623 AT
chrXI 1624 1624 G
chrXI 1630 1630 C
chrXI 1634 1634 G
chrXI 1642 1642 G
chrXI 1647 1647 A
chrXI 1660 1660 T
chrXI 1676 1676 T
chrXI 1679 1679 C
chrXI 1708 1708 AGT
chrXI 1709 1709 G
chrXI 1723 1723 T
chrXI 1724 1724 ACG
chrXI 1725 1725 GT
chrXI 1726 1726 C
chrXI 1733 1733 C
chrXI 1734 1734 AC
chrXI 1735 1735 ACT
chrXI 1736 1736 CGT
chrXI 1737 1737 T
chrXI 1738 1738 T
chrXI 1742 1742 A
chrXI 1763 1763 C
chrXI 1773 1773 T
chrXI 1783 1783 G
chrXI 1791 1791 A
chrXI 1793 1793 T
chrXI 1795 1795 T
chrXI 1797 1797 A
chrXI 1798 1798 A
chrXI 1804 1804 C
chrXI 1805 1805 A
chrXI 1806 1806 C
chrXI 1809 1809 C
chrXI 1813 1813 CG
chrXI 1817 1817 A
chrXI 1818 1818 T
chrXI 1819 1819 A
chrXI 1820 1820 G
chrXI 1821 1821 C
chrXI 1828 1828 A
chrXI 1835 1835 AT
chrXI 1837 1837 T
chrXI 1838 1838 A
chrXI 1839 1839 C
chrXI 1840 1840 A
chrXI 1849 1849 CG
chrXI 1850 1850 T
chrXI 1852 1852 A
chrXI 1855 1855 AT
chrXI 1858 1858 CG
chrXI 1861 1861 C
chrXI 1864 1864 CG
chrXI 1865 1865 AT
chrXI 1867 1867 AT
chrXI 1873 1873 AT
chrXI 1876 1876 G
chrXI 1888 1888 AT
chrXI 1900 1900 CG
chrXI 1906 1906 AT
chrXI 1915 1915 CG
chrXI 1921 1921 G
chrXI 1923 1923 AC
chrXI 1930 1930 G
chrXI 1939 1939 AT
chrXI 1948 1948 A
chrXI 1954 1954 G
chrXI 1966 1966 G
chrXI 1969 1969 C
chrXI 1972 1972 T
chrXI 1975 1975 CG
chrXI 1977 1977 CG
chrXI 1978 1978 CG
chrXI 1990 1990 AT
chrXI 1993 1993 T
chrXI 1996 1996 AT
chrXI 1997 1997 CG
chrXI 2029 2029 AT
chrXI 2035 2035 G
chrXI 2050 2050 A
chrXI 2059 2059 G
chrXI 2080 2080 CG
chrXI 2083 2083 CG
chrXI 2119 2119 AT
chrXI 2122 2122 T
chrXI 2127 2127 A
chrXI 2128 2128 G
chrXI 2129 2129 G
chrXI 2130 2130 AT
chrXI 2132 2132 G
chrXI 2133 2133 T
chrXI 2134 2134 CG
chrXI 2137 2137 G
chrXI 2140 2140 A
chrXI 2143 2143 AT
chrXI 2146 2146 A
chrXI 2149 2149 AT
chrXI 2155 2155 G
chrXI 2158 2158 G
chrXI 2161 2161 A
chrXI 2172 2172 G
chrXI 2183 2183 CG
chrXI 2192 2192 G
chrXI 2198 2198 ACGT
chrXI 2208 2208 G
chrXI 2210 2210 CG
chrXI 2212 2212 G
chrXI 2216 2216 G
chrXI 2217 2217 G
chrXI 2226 2226 CG
chrXI 2228 2228 G
chrXI 2231 2231 AT
chrXI 2232 2232 A
chrXI 2239 2239 CG
chrXI 2241 2241 AT
chrXI 2250 2250 CG
chrXI 2253 2253 A
chrXI 2254 2254 CG
chrXI 2259 2259 T
chrXI 2285 2285 G
chrXI 2287 2287 T
chrXI 2291 2291 C
chrXI 2292 2292 T
chrXI 2296 2296 T
chrXI 2299 2299 T
chrXI 2304 2304 T
chrXI 2307 2307 AT
chrXI 2318 2318 T
chrXI 2326 2326 CG
chrXI 2327 2327 AT
chrXI 2328 2328 CG
chrXI 2338 2338 T
chrXI 2339 2339 T
chrXI 2345 2345 G
chrXI 2346 2346 A
chrXI 2351 2351 AT
chrXI 2355 2355 CG
chrXI 2386 2386 AT
chrXI 2387 2387 CG
chrXI 2392 2392 AT
chrXI 2394 2394 AT
chrXI 2398 2398 AT
chrXI 2399 2399 C
chrXI 2407 2407 AT
chrXI 2418 2418 G
chrXI 2421 2421 A
chrXI 2428 2428 G
chrXI 2433 2433 CG
chrXI 2434 2434 AT
chrXI 2450 2450 AT
chrXI 2454 2454 A
chrXI 2462 2462 G
chrXI 2465 2465 T
chrXI 2483 2483 CG
chrXI 2492 2492 CG
chrXI 2500 2500 AT
chrXI 2501 2501 T
chrXI 2504 2504 T
chrXI 2505 2505 A
chrXI 2506 2506 G
chrXI 2510 2510 CG
chrXI 2511 2511 AT
chrXI 2512 2512 CG
chrXI 2536 2536 C
chrXI 2537 2537 G
chrXI 2538 2538 C
chrXI 2540 2540 C
chrXI 2548 2548 T
chrXI 2549 2549 AGT
chrXI 2550 2550 G
chrXI 2551 2551 C
chrXI 2556 2556 AG
chrXI 2557 2557 C
chrXI 2562 2562 A
chrXI 2578 2578 T
chrXI 2591 2591 A
chrXI 2592 2592 A
chrXI 2602 2602 AT
chrXI 2607 2607 T
chrXI 2608 2608 T
chrXI 2609 2609 AT
chrXI 2610 2610 CG
chrXI 2613 2613 C
chrXI 2614 2614 G
chrXI 2615 2615 T
chrXI 2617 2617 T
chrXI 2618 2618 A
chrXI 2624 2624 AT
chrXI 2625 2625 G
chrXI 2626 2626 AT
chrXI 2627 2627 T
chrXI 2628 2628 C
chrXI 2637 2637 T
chrXI 2639 2639 T
chrXI 2652 2652 G
chrXI 2653 2653 C
chrXI 2655 2655 CG
chrXI 2657 2657 G
chrXI 2659 2659 AT
chrXI 2661 2661 G
chrXI 2662 2662 C
chrXI 2668 2668 C
chrXI 2679 2679 AT
chrXI 2688 2688 T
chrXI 2693 2693 G
chrXI 2720 2720 G
chrXI 2722 2722 CG
chrXI 2728 2728 T
chrXI 2731 2731 AT
chrXI 2732 2732 C
chrXI 2733 2733 AT
chrXI 2734 2734 ACT
chrXI 2737 2737 A
chrXI 2740 2740 C
chrXI 2745 2745 G
chrXI 2750 2750 T
chrXI 2752 2752 A
chrXI 2753 2753 T
chrXI 2796 2796 AT
chrXI 2801 2801 C
chrXI 2812 2812 A
chrXI 2820 2820 AT
chrXI 2824 2824 T
chrXI 2838 2838 AT
chrXI 2839 2839 CG
chrXI 2840 2840 CG
chrXI 2843 2843 AC
chrXI 2844 2844 A
chrXI 2845 2845 T
chrXI 2850 2850 CG
chrXI 2851 2851 AT
chrXI 2852 2852 CG
chrXI 9469 9469 G
chrXI 9486 9486 T
chrXI 9487 9487 A
chrXI 9490 9490 C
chrXI 9516 9516 T
chrXI 9517 9517 G
chrXI 9518 9518 A
chrXI 9531 9531 T
chrXI 9532 9532 T
chrXI 9615 9615 C
chrXI 9616 9616 A
chrXI 9628 9628 T
chrXI 9640 9640 G
chrXI 9675 9675 CG
chrXI 9690 9690 AT
chrXI 9713 9713 AT
chrXI 9733 9733 CG
chrXI 9746 9746 CG
chrXI 9747 9747 AT
chrXI 14946 14946 A
chrXI 14961 14961 G
chrXI 14979 14979 G
chrXI 14980 14980 A
chrXI 14991 14991 C
chrXI 14992 14992 A
chrXI 15000 15000 T
chrXI 15427 15427 C
chrXI 15432 15432 G
chrXI 15438 15438 A
chrXI 15446 15446 T
chrXI 15447 15447 G
chrXI 15450 15450 T
chrXI 15471 15471 C
chrXI 15477 15477 A
chrXI 15500 15500 CG
chrXI 15501 15501 A
chrXI 15510 15510 AT
chrXI 15516 15516 AT
chrXI 15533 15533 CG
chrXI 15539 15539 AT
chrXI 15540 15540 CG
chrXI 15542 15542 AT
chrXI 15558 15558 C
chrXI 15561 15561 CG
chrXI 15587 15587 G
chrXI 15597 15597 CG
chrXI 15604 15604 G
chrXI 15613 15613 CG
chrXI 15961 15961 G
chrXI 15963 15963 T
chrXI 16008 16008 T
chrXI 16187 16187 G
chrXI 16191 16191 A
chrXI 16239 16239 AT
chrXI 16248 16248 AT
chrXI 16257 16257 AT
chrXI 63942 63942 T
chrXI 63943 63943 T
chrXI 63944 63944 T
chrXI 63945 63945 T
chrXI 63946 63946 C
chrXI 63947 63947 T
chrXI 63948 63948 T
chrXI 63993 63993 A
chrXI 63999 63999 A
chrXI 64001 64001 T
chrXI 64035 64035 C
chrXI 64036 64036 C
chrXI 64037 64037 C
chrXI 64038 64038 T
chrXI 64039 64039 C
chrXI 64040 64040 T
chrXI 64041 64041 C
chrXI 64086 64086 C
chrXI 64092 64092 C
chrXI 64094 64094 G
chrXI 64194 64194 T
chrXI 64200 64200 C
chrXI 64218 64218 C
chrXI 64224 64224 T
chrXI 64230 64230 C
chrXI 64248 64248 T
chrXI 64254 64254 T
chrXI 64266 64266 C
chrXI 64272 64272 C
chrXI 64275 64275 C
chrXI 64278 64278 C
chrXI 64290 64290 T
chrXI 64296 64296 C
chrXI 64299 64299 T
chrXI 64305 64305 C
chrXI 64320 64320 T
chrXI 64329 64329 T
chrXI 74613 74613 A
chrXI 74614 74614 T
chrXI 74615 74615 A
chrXI 74616 74616 CG
chrXI 74617 74617 AT
chrXI 74618 74618 AT
chrXI 74619 74619 GT
chrXI 74620 74620 CGT
chrXI 74621 74621 AG
chrXI 74622 74622 AG
chrXI 74623 74623 CT
chrXI 74698 74698 AT
chrXI 74699 74699 A
chrXI 74700 74700 A
chrXI 74701 74701 AT
chrXI 74705 74705 AT
chrXI 74706 74706 G
chrXI 74707 74707 AT
chrXI 74708 74708 A
chrXI 74709 74709 A
chrXI 84199 84199 C
chrXI 84201 84201 A
chrXI 84202 84202 A
chrXI 84203 84203 A
chrXI 84204 84204 ACT
chrXI 84205 84205 CG
chrXI 84206 84206 GT
chrXI 84207 84207 C
chrXI 84292 84292 A
chrXI 84295 84295 AT
chrXI 84296 84296 C
chrXI 84297 84297 A
chrXI 84299 84299 A
chrXI 84301 84301 CG
chrXI 84303 84303 CG
chrXI 84304 84304 ACGT
chrXI 84305 84305 AT
chrXI 84306 84306 A
chrXI 84307 84307 AT
chrXI 84308 84308 AT
chrXI 109328 109328 T
chrXI 109331 109331 T
chrXI 109358 109358 G
chrXI 109373 109373 C
chrXI 109379 109379 T
chrXI 109394 109394 T
chrXI 109415 109415 C
chrXI 109439 109439 C
chrXI 109442 109442 C
chrXI 109466 109466 T
chrXI 109469 109469 T
chrXI 109481 109481 C
chrXI 109526 109526 A
chrXI 109571 109571 T
chrXI 109584 109584 T
chrXI 109585 109585 T
chrXI 109907 109907 G
chrXI 109922 109922 C
chrXI 109940 109940 A
chrXI 109970 109970 C
chrXI 110006 110006 T
chrXI 110018 110018 G
chrXI 110024 110024 T
chrXI 110027 110027 C
chrXI 110069 110069 T
chrXI 110072 110072 C
chrXI 110102 110102 T
chrXI 141006 141006 AG
chrXI 141007 141007 CT
chrXI 141008 141008 C
chrXI 141009 141009 AG
chrXI 141011 141011 C
chrXI 141012 141012 AC
chrXI 141013 141013 A
chrXI 141014 141014 C
chrXI 141015 141015 GT
chrXI 141016 141016 CT
chrXI 141017 141017 T
chrXI 141023 141023 C
chrXI 141025 141025 G
chrXI 141056 141056 G
chrXI 141058 141058 A
chrXI 141083 141083 CG
chrXI 141090 141090 CG
chrXI 141091 141091 ACGT
chrXI 141092 141092 CG
chrXI 141093 141093 AT
chrXI 141094 141094 C
chrXI 141095 141095 AC
chrXI 141096 141096 ACGT
chrXI 141097 141097 ACGT
chrXI 141098 141098 ACGT
chrXI 141099 141099 G
chrXI 141100 141100 G
chrXI 141101 141101 C
chrXI 141916 141916 G
chrXI 141917 141917 A
chrXI 141920 141920 T
chrXI 141963 141963 A
chrXI 141969 141969 A
chrXI 141983 141983 G
chrXI 141984 141984 T
chrXI 141998 141998 CG
chrXI 142007 142007 A
chrXI 142013 142013 A
chrXI 142014 142014 G
chrXI 142019 142019 CG
chrXI 142031 142031 CG
chrXI 142223 142223 CT
chrXI 142226 142226 A
chrXI 142229 142229 A
chrXI 142244 142244 G
chrXI 142262 142262 G
chrXI 142268 142268 T
chrXI 142274 142274 T
chrXI 142275 142275 T
chrXI 142277 142277 T
chrXI 142283 142283 G
chrXI 142286 142286 G
chrXI 142295 142295 A
chrXI 142316 142316 G
chrXI 142319 142319 A
chrXI 142321 142321 T
chrXI 142322 142322 G
chrXI 142325 142325 A
chrXI 142331 142331 T
chrXI 142332 142332 T
chrXI 142334 142334 G
chrXI 142337 142337 AC
chrXI 142340 142340 A
chrXI 142343 142343 G
chrXI 142358 142358 G
chrXI 142376 142376 A
chrXI 142378 142378 T
chrXI 142382 142382 T
chrXI 142385 142385 G
chrXI 142388 142388 A
chrXI 142389 142389 CG
chrXI 142409 142409 G
chrXI 142430 142430 A
chrXI 142433 142433 A
chrXI 142436 142436 A
chrXI 142466 142466 AT
chrXI 142472 142472 A
chrXI 142487 142487 A
chrXI 142505 142505 A
chrXI 142517 142517 A
chrXI 142518 142518 G
chrXI 142520 142520 T
chrXI 142523 142523 A
chrXI 142526 142526 G
chrXI 142529 142529 G
chrXI 142538 142538 A
chrXI 142559 142559 G
chrXI 142562 142562 G
chrXI 142564 142564 T
chrXI 142568 142568 T
chrXI 142574 142574 T
chrXI 142575 142575 T
chrXI 142577 142577 T
chrXI 142583 142583 A
chrXI 142619 142619 A
chrXI 142621 142621 C
chrXI 142625 142625 T
chrXI 142628 142628 A
chrXI 142632 142632 T
chrXI 142686 142686 C
chrXI 142688 142688 C
chrXI 142700 142700 T
chrXI 142782 142782 CG
chrXI 142787 142787 AT
chrXI 142794 142794 AT
chrXI 144426 144426 C
chrXI 144433 144433 C
chrXI 144438 144438 T
chrXI 144520 144520 AT
chrXI 144532 144532 AT
chrXI 144534 144534 CG
chrXI 144673 144673 T
chrXI 144676 144676 C
chrXI 144682 144682 C
chrXI 144688 144688 C
chrXI 144700 144700 T
chrXI 144718 144718 C
chrXI 144727 144727 C
chrXI 144730 144730 T
chrXI 144736 144736 C
chrXI 144742 144742 T
chrXI 144754 144754 T
chrXI 144781 144781 C
chrXI 144784 144784 T
chrXI 144790 144790 T
chrXI 144796 144796 C
chrXI 144808 144808 T
chrXI 144826 144826 C
chrXI 144838 144838 T
chrXI 144844 144844 T
chrXI 144850 144850 C
chrXI 144862 144862 C
chrXI 144880 144880 T
chrXI 144892 144892 C
chrXI 145141 145141 A
chrXI 145153 145153 T
chrXI 145174 145174 A
chrXI 145252 145252 CG
chrXI 145255 145255 CG
chrXI 145256 145256 AT
chrXI 146050 146050 G
chrXI 146056 146056 G
chrXI 146070 146070 A
chrXI 146071 146071 C
chrXI 146100 146100 G
chrXI 146101 146101 A
chrXI 156861 156861 G
chrXI 156870 156870 G
chrXI 156888 156888 G
chrXI 156909 156909 C
chrXI 156924 156924 AT
chrXI 158984 158984 G
chrXI 158999 158999 T
chrXI 159011 159011 C
chrXI 162475 162475 C
chrXI 162476 162476 CT
chrXI 162477 162477 AT
chrXI 162478 162478 AC
chrXI 162479 162479 ACT
chrXI 162480 162480 A
chrXI 162482 162482 C
chrXI 162484 162484 C
chrXI 162486 162486 G
chrXI 162559 162559 T
chrXI 162560 162560 A
chrXI 162561 162561 ACGT
chrXI 162562 162562 A
chrXI 162563 162563 CGT
chrXI 162564 162564 AT
chrXI 162565 162565 T
chrXI 162566 162566 ACT
chrXI 162567 162567 AT
chrXI 162569 162569 CG
chrXI 162570 162570 CG
chrXI 162571 162571 AT
chrXI 162911 162911 G
chrXI 162913 162913 C
chrXI 162925 162925 AT
chrXI 162934 162934 G
chrXI 162942 162942 AG
chrXI 162952 162952 AC
chrXI 162953 162953 G
chrXI 162960 162960 T
chrXI 162962 162962 G
chrXI 162963 162963 C
chrXI 162964 162964 G
chrXI 162972 162972 T
chrXI 162973 162973 G
chrXI 162991 162991 C
chrXI 163001 163001 A
chrXI 163005 163005 C
chrXI 163006 163006 A
chrXI 163017 163017 AT
chrXI 163024 163024 AT
chrXI 163112 163112 T
chrXI 163114 163114 T
chrXI 163115 163115 G
chrXI 163121 163121 A
chrXI 163127 163127 A
chrXI 163129 163129 A
chrXI 163158 163158 G
chrXI 163161 163161 C
chrXI 163163 163163 AT
chrXI 163164 163164 AT
chrXI 163166 163166 A
chrXI 163167 163167 G
chrXI 198854 198854 A
chrXI 198860 198860 G
chrXI 198863 198863 T
chrXI 198896 198896 A
chrXI 198899 198899 C
chrXI 198914 198914 AT
chrXI 202634 202634 G
chrXI 202635 202635 C
chrXI 202636 202636 CG
chrXI 202637 202637 T
chrXI 202638 202638 ACG
chrXI 202639 202639 AGT
chrXI 202640 202640 CGT
chrXI 202641 202641 CGT
chrXI 202642 202642 ACG
chrXI 202643 202643 AGT
chrXI 202648 202648 T
chrXI 202649 202649 A
chrXI 202651 202651 C
chrXI 202661 202661 A
chrXI 202669 202669 T
chrXI 202671 202671 T
chrXI 202672 202672 C
chrXI 202673 202673 G
chrXI 202675 202675 G
chrXI 202676 202676 T
chrXI 202678 202678 T
chrXI 202680 202680 C
chrXI 202688 202688 T
chrXI 202690 202690 CG
chrXI 202691 202691 T
chrXI 202693 202693 C
chrXI 202694 202694 C
chrXI 202695 202695 CG
chrXI 202697 202697 G
chrXI 202698 202698 T
chrXI 202699 202699 CGT
chrXI 202700 202700 C
chrXI 202702 202702 A
chrXI 202704 202704 A
chrXI 202705 202705 CT
chrXI 202707 202707 A
chrXI 202708 202708 T
chrXI 202713 202713 AT
chrXI 202716 202716 G
chrXI 202722 202722 C
chrXI 202723 202723 AT
chrXI 202729 202729 ACGT
chrXI 202739 202739 CG
chrXI 202742 202742 CG
chrXI 202743 202743 G
chrXI 202744 202744 CG
chrXI 202746 202746 T
chrXI 202750 202750 A
chrXI 202751 202751 GT
chrXI 202752 202752 CG
chrXI 202753 202753 A
chrXI 202756 202756 C
chrXI 202764 202764 C
chrXI 202768 202768 CGT
chrXI 202770 202770 C
chrXI 202771 202771 CG
chrXI 202772 202772 AC
chrXI 202773 202773 GT
chrXI 202778 202778 GT
chrXI 202779 202779 AT
chrXI 202780 202780 CG
chrXI 202781 202781 A
chrXI 202782 202782 AT
chrXI 202783 202783 CG
chrXI 202785 202785 G
chrXI 202788 202788 T
chrXI 202791 202791 CG
chrXI 202792 202792 T
chrXI 202794 202794 AT
chrXI 202795 202795 CG
chrXI 202796 202796 AT
chrXI 202799 202799 A
chrXI 202802 202802 A
chrXI 202805 202805 AT
chrXI 202813 202813 ACT
chrXI 202816 202816 AT
chrXI 202822 202822 C
chrXI 202826 202826 T
chrXI 202827 202827 C
chrXI 202828 202828 CG
chrXI 202832 202832 T
chrXI 202837 202837 AT
chrXI 202840 202840 G
chrXI 202843 202843 CG
chrXI 202844 202844 CG
chrXI 202845 202845 A
chrXI 202846 202846 C
chrXI 202847 202847 GT
chrXI 202848 202848 CG
chrXI 202851 202851 AT
chrXI 202854 202854 C
chrXI 202855 202855 AG
chrXI 202856 202856 CT
chrXI 202865 202865 A
chrXI 202868 202868 G
chrXI 202872 202872 AC
chrXI 202875 202875 T
chrXI 202881 202881 A
chrXI 202882 202882 C
chrXI 202892 202892 G
chrXI 202894 202894 A
chrXI 202896 202896 C
chrXI 202899 202899 A
chrXI 202900 202900 T
chrXI 202901 202901 ACT
chrXI 202902 202902 A
chrXI 202903 202903 G
chrXI 202906 202906 G
chrXI 202907 202907 A
chrXI 202908 202908 A
chrXI 202918 202918 C
chrXI 202922 202922 A
chrXI 202925 202925 CG
chrXI 202928 202928 CG
chrXI 202930 202930 CG
chrXI 202933 202933 T
chrXI 202934 202934 G
chrXI 202936 202936 AT
chrXI 202939 202939 A
chrXI 202940 202940 AT
chrXI 202941 202941 C
chrXI 202942 202942 CG
chrXI 202943 202943 AT
chrXI 202944 202944 AT
chrXI 202961 202961 CG
chrXI 202964 202964 CG
chrXI 202974 202974 AT
chrXI 202976 202976 AT
chrXI 202984 202984 ACGT
chrXI 202985 202985 ACGT
chrXI 202986 202986 ACGT
chrXI 202987 202987 ACGT
chrXI 202988 202988 AGT
chrXI 202989 202989 CGT
chrXI 202990 202990 CGT
chrXI 202991 202991 ACGT
chrXI 202992 202992 ACT
chrXI 202993 202993 AG
chrXI 202994 202994 AG
chrXI 202995 202995 T
chrXI 202996 202996 GT
chrXI 202997 202997 GT
chrXI 202998 202998 T
chrXI 203072 203072 AT
chrXI 203073 203073 ACGT
chrXI 203074 203074 AT
chrXI 203075 203075 CG
chrXI 203077 203077 CG
chrXI 203080 203080 AGT
chrXI 203081 203081 ACGT
chrXI 203082 203082 ACGT
chrXI 203083 203083 ACG
chrXI 203084 203084 AGT
chrXI 203085 203085 G
chrXI 203086 203086 C
chrXI 219885 219885 C
chrXI 219886 219886 A
chrXI 219887 219887 T
chrXI 219888 219888 ACT
chrXI 219889 219889 AG
chrXI 219890 219890 GT
chrXI 219891 219891 CT
chrXI 219892 219892 T
chrXI 219893 219893 AC
chrXI 219894 219894 CT
chrXI 219968 219968 AT
chrXI 219969 219969 ACT
chrXI 219970 219970 AT
chrXI 219971 219971 T
chrXI 219972 219972 ACGT
chrXI 219973 219973 A
chrXI 219974 219974 AT
chrXI 219975 219975 AT
chrXI 219976 219976 ACT
chrXI 219977 219977 CG
chrXI 219978 219978 A
chrXI 219979 219979 A
chrXI 284008 284008 T
chrXI 284038 284038 T
chrXI 284041 284041 A
chrXI 284062 284062 A
chrXI 284137 284137 G
chrXI 284140 284140 T
chrXI 284176 284176 C
chrXI 284194 284194 C
chrXI 284200 284200 C
chrXI 302331 302331 G
chrXI 302332 302332 T
chrXI 302333 302333 G
chrXI 302344 302344 T
chrXI 302346 302346 C
chrXI 302349 302349 A
chrXI 302350 302350 A
chrXI 302351 302351 G
chrXI 302361 302361 T
chrXI 302367 302367 A
chrXI 302369 302369 G
chrXI 302370 302370 C
chrXI 302373 302373 C
chrXI 302374 302374 T
chrXI 302383 302383 AT
chrXI 302389 302389 AT
chrXI 302391 302391 AT
chrXI 302392 302392 CG
chrXI 302470 302470 T
chrXI 302490 302490 A
chrXI 302496 302496 C
chrXI 302499 302499 G
chrXI 302500 302500 C
chrXI 302510 302510 T
chrXI 302511 302511 T
chrXI 302513 302513 C
chrXI 302514 302514 A
chrXI 302517 302517 AC
chrXI 302520 302520 A
chrXI 302525 302525 T
chrXI 302528 302528 T
chrXI 302537 302537 C
chrXI 302538 302538 G
chrXI 302540 302540 C
chrXI 302541 302541 G
chrXI 302543 302543 T
chrXI 302544 302544 C
chrXI 302548 302548 AT
chrXI 302550 302550 A
chrXI 302551 302551 T
chrXI 302552 302552 C
chrXI 302553 302553 AT
chrXI 302554 302554 T
chrXI 302555 302555 G
chrXI 302558 302558 A
chrXI 302560 302560 A
chrXI 302566 302566 T
chrXI 302572 302572 AT
chrXI 302573 302573 CG
chrXI 302574 302574 AT
chrXI 302575 302575 C
chrXI 302576 302576 CG
chrXI 302577 302577 A
chrXI 302578 302578 CG
chrXI 302581 302581 ACT
chrXI 302583 302583 G
chrXI 302584 302584 CG
chrXI 302585 302585 AT
chrXI 302586 302586 G
chrXI 302587 302587 GT
chrXI 302589 302589 A
chrXI 302590 302590 C
chrXI 302591 302591 T
chrXI 302592 302592 G
chrXI 302602 302602 AT
chrXI 302603 302603 CG
chrXI 302609 302609 T
chrXI 302614 302614 CG
chrXI 302621 302621 T
chrXI 302626 302626 ACT
chrXI 302628 302628 G
chrXI 302630 302630 T
chrXI 302631 302631 G
chrXI 302635 302635 G
chrXI 302902 302902 T
chrXI 302904 302904 C
chrXI 302905 302905 G
chrXI 302909 302909 A
chrXI 302910 302910 G
chrXI 302911 302911 AT
chrXI 302912 302912 AT
chrXI 302916 302916 T
chrXI 303024 303024 AT
chrXI 303027 303027 AT
chrXI 303028 303028 AT
chrXI 303030 303030 AT
chrXI 303031 303031 AT
chrXI 303032 303032 T
chrXI 303035 303035 AT
chrXI 303036 303036 T
chrXI 303037 303037 A
chrXI 304882 304882 A
chrXI 304884 304884 C
chrXI 304894 304894 T
chrXI 304896 304896 C
chrXI 304908 304908 T
chrXI 304920 304920 C
chrXI 304925 304925 T
chrXI 304932 304932 C
chrXI 304937 304937 T
chrXI 304949 304949 A
chrXI 308127 308127 A
chrXI 308128 308128 A
chrXI 308129 308129 AT
chrXI 308130 308130 CT
chrXI 308131 308131 A
chrXI 308132 308132 AT
chrXI 308133 308133 ACT
chrXI 308134 308134 CGT
chrXI 308135 308135 CGT
chrXI 308136 308136 CGT
chrXI 308137 308137 T
chrXI 308138 308138 T
chrXI 308139 308139 T
chrXI 308140 308140 T
chrXI 308141 308141 T
chrXI 308142 308142 C
chrXI 308143 308143 A
chrXI 308144 308144 C
chrXI 308218 308218 AT
chrXI 308219 308219 AGT
chrXI 308220 308220 AGT
chrXI 308221 308221 ACG
chrXI 308222 308222 AT
chrXI 308223 308223 ACT
chrXI 308225 308225 CG
chrXI 308226 308226 ACGT
chrXI 308227 308227 ACGT
chrXI 308228 308228 C
chrXI 308229 308229 T
chrXI 313385 313385 C
chrXI 313389 313389 T
chrXI 313392 313392 T
chrXI 313395 313395 T
chrXI 313396 313396 AG
chrXI 313397 313397 T
chrXI 313399 313399 T
chrXI 313400 313400 T
chrXI 313473 313473 ACGT
chrXI 313474 313474 AGT
chrXI 313475 313475 G
chrXI 313476 313476 AT
chrXI 313477 313477 ACGT
chrXI 313478 313478 ACT
chrXI 313479 313479 ACT
chrXI 313481 313481 A
chrXI 313595 313595 T
chrXI 313600 313600 T
chrXI 313601 313601 T
chrXI 313602 313602 T
chrXI 313645 313645 T
chrXI 313656 313656 A
chrXI 313657 313657 T
chrXI 313658 313658 A
chrXI 313659 313659 T
chrXI 313660 313660 T
chrXI 313661 313661 A
chrXI 313662 313662 T
chrXI 313663 313663 G
chrXI 313664 313664 A
chrXI 313665 313665 AT
chrXI 313666 313666 A
chrXI 313669 313669 C
chrXI 313670 313670 G
chrXI 313671 313671 GT
chrXI 313672 313672 CT
chrXI 313673 313673 ACT
chrXI 313674 313674 GT
chrXI 313675 313675 T
chrXI 313677 313677 G
chrXI 313682 313682 G
chrXI 313683 313683 A
chrXI 313686 313686 A
chrXI 313691 313691 T
chrXI 313692 313692 T
chrXI 313695 313695 A
chrXI 313699 313699 G
chrXI 313700 313700 C
chrXI 313701 313701 CT
chrXI 313702 313702 C
chrXI 313703 313703 T
chrXI 313711 313711 ACGT
chrXI 313712 313712 AT
chrXI 313713 313713 CG
chrXI 313714 313714 T
chrXI 313716 313716 AT
chrXI 313717 313717 AT
chrXI 313719 313719 AT
chrXI 313720 313720 G
chrXI 313721 313721 G
chrXI 313723 313723 A
chrXI 313724 313724 AT
chrXI 313728 313728 AT
chrXI 313731 313731 A
chrXI 313757 313757 T
chrXI 313768 313768 G
chrXI 313769 313769 C
chrXI 313771 313771 AC
chrXI 313773 313773 A
chrXI 313775 313775 AG
chrXI 313776 313776 T
chrXI 313779 313779 A
chrXI 313780 313780 C
chrXI 313781 313781 G
chrXI 313782 313782 C
chrXI 313783 313783 G
chrXI 313788 313788 G
chrXI 313791 313791 C
chrXI 313792 313792 T
chrXI 313797 313797 C
chrXI 313798 313798 T
chrXI 313800 313800 G
chrXI 313801 313801 A
chrXI 313802 313802 AT
chrXI 313803 313803 GT
chrXI 313809 313809 C
chrXI 313811 313811 C
chrXI 313816 313816 C
chrXI 313818 313818 T
chrXI 313819 313819 T
chrXI 313820 313820 T
chrXI 313821 313821 C
chrXI 313822 313822 C
chrXI 313824 313824 AT
chrXI 313825 313825 CG
chrXI 313826 313826 G
chrXI 313827 313827 AT
chrXI 313828 313828 ACT
chrXI 313836 313836 A
chrXI 313838 313838 A
chrXI 313846 313846 T
chrXI 313851 313851 C
chrXI 313853 313853 C
chrXI 313855 313855 G
chrXI 313858 313858 C
chrXI 313860 313860 T
chrXI 313862 313862 T
chrXI 313868 313868 T
chrXI 313871 313871 C
chrXI 313883 313883 CG
chrXI 313922 313922 A
chrXI 313923 313923 A
chrXI 313925 313925 T
chrXI 314184 314184 C
chrXI 314185 314185 AC
chrXI 314186 314186 CGT
chrXI 314187 314187 AGT
chrXI 314188 314188 ACG
chrXI 314189 314189 ACG
chrXI 314190 314190 ACG
chrXI 314191 314191 ACG
chrXI 314192 314192 ACG
chrXI 314200 314200 G
chrXI 314203 314203 G
chrXI 314205 314205 G
chrXI 314207 314207 C
chrXI 314212 314212 A
chrXI 314213 314213 C
chrXI 314214 314214 A
chrXI 314230 314230 G
chrXI 314235 314235 T
chrXI 314236 314236 A
chrXI 314239 314239 AT
chrXI 314243 314243 A
chrXI 314249 314249 A
chrXI 314252 314252 CG
chrXI 314257 314257 AT
chrXI 314270 314270 AT
chrXI 314273 314273 AT
chrXI 314275 314275 A
chrXI 314276 314276 T
chrXI 314286 314286 A
chrXI 314298 314298 CG
chrXI 314300 314300 T
chrXI 314301 314301 G
chrXI 314303 314303 C
chrXI 314305 314305 A
chrXI 314306 314306 AC
chrXI 314311 314311 A
chrXI 314318 314318 T
chrXI 314319 314319 A
chrXI 314329 314329 T
chrXI 314331 314331 G
chrXI 314343 314343 C
chrXI 314344 314344 A
chrXI 314352 314352 AT
chrXI 314354 314354 ACT
chrXI 314366 314366 AT
chrXI 314368 314368 C
chrXI 314373 314373 CG
chrXI 314393 314393 AT
chrXI 314401 314401 CG
chrXI 314406 314406 CG
chrXI 314407 314407 C
chrXI 314408 314408 AT
chrXI 314414 314414 CG
chrXI 314416 314416 CG
chrXI 314419 314419 T
chrXI 314420 314420 G
chrXI 314426 314426 T
chrXI 314432 314432 ACG
chrXI 314436 314436 A
chrXI 314448 314448 C
chrXI 314450 314450 CG
chrXI 314451 314451 AT
chrXI 314453 314453 A
chrXI 314454 314454 G
chrXI 314455 314455 A
chrXI 314456 314456 T
chrXI 314457 314457 G
chrXI 314460 314460 T
chrXI 314461 314461 G
chrXI 314462 314462 G
chrXI 314471 314471 ACGT
chrXI 314472 314472 A
chrXI 314473 314473 A
chrXI 314478 314478 AT
chrXI 314479 314479 AT
chrXI 314480 314480 A
chrXI 314502 314502 AT
chrXI 314503 314503 CG
chrXI 314507 314507 AT
chrXI 314510 314510 C
chrXI 314515 314515 AT
chrXI 314516 314516 AT
chrXI 314517 314517 ACT
chrXI 314525 314525 A
chrXI 337467 337467 C
chrXI 337492 337492 T
chrXI 337504 337504 T
chrXI 337509 337509 C
chrXI 337513 337513 T
chrXI 337522 337522 T
chrXI 337527 337527 C
chrXI 337531 337531 G
chrXI 337536 337536 T
chrXI 337540 337540 T
chrXI 337545 337545 T
chrXI 337549 337549 T
chrXI 337554 337554 T
chrXI 337558 337558 T
chrXI 337563 337563 T
chrXI 337567 337567 T
chrXI 337572 337572 T
chrXI 337581 337581 T
chrXI 337584 337584 G
chrXI 337586 337586 A
chrXI 337590 337590 C
chrXI 337593 337593 T
chrXI 337595 337595 G
chrXI 379668 379668 C
chrXI 379669 379669 G
chrXI 379670 379670 AT
chrXI 379671 379671 CGT
chrXI 379672 379672 A
chrXI 379673 379673 C
chrXI 379674 379674 A
chrXI 379675 379675 A
chrXI 379676 379676 CGT
chrXI 379677 379677 CT
chrXI 379678 379678 CG
chrXI 379679 379679 T
chrXI 379753 379753 CG
chrXI 379754 379754 AT
chrXI 379755 379755 ACG
chrXI 379756 379756 AT
chrXI 379757 379757 AT
chrXI 379758 379758 AT
chrXI 379759 379759 AT
chrXI 379760 379760 AT
chrXI 379761 379761 ACGT
chrXI 379762 379762 A
chrXI 379763 379763 C
chrXI 379764 379764 CGT
chrXI 379765 379765 CGT
chrXI 379767 379767 AT
chrXI 382547 382547 G
chrXI 382549 382549 A
chrXI 382559 382559 A
chrXI 382560 382560 T
chrXI 382562 382562 T
chrXI 382563 382563 A
chrXI 382594 382594 A
chrXI 382596 382596 T
chrXI 382597 382597 CT
chrXI 382598 382598 A
chrXI 400187 400187 A
chrXI 400188 400188 T
chrXI 400202 400202 A
chrXI 400215 400215 C
chrXI 400242 400242 CG
chrXI 431956 431956 C
chrXI 431965 431965 C
chrXI 431977 431977 A
chrXI 432004 432004 T
chrXI 432013 432013 T
chrXI 432022 432022 C
chrXI 432416 432416 C
chrXI 432427 432427 C
chrXI 432444 432444 T
chrXI 432462 432462 C
chrXI 432569 432569 G
chrXI 432573 432573 T
chrXI 432723 432723 A
chrXI 432725 432725 A
chrXI 432727 432727 A
chrXI 458130 458130 C
chrXI 458132 458132 AG
chrXI 458133 458133 ACT
chrXI 458134 458134 ACG
chrXI 458135 458135 AGT
chrXI 458136 458136 CGT
chrXI 458137 458137 ACG
chrXI 458138 458138 CGT
chrXI 458139 458139 ACG
chrXI 458140 458140 A
chrXI 458142 458142 G
chrXI 458143 458143 A
chrXI 458145 458145 T
chrXI 458146 458146 T
chrXI 458148 458148 ACT
chrXI 458149 458149 T
chrXI 458150 458150 A
chrXI 458151 458151 CG
chrXI 458152 458152 A
chrXI 458153 458153 G
chrXI 458154 458154 GT
chrXI 458155 458155 AG
chrXI 458156 458156 AT
chrXI 458157 458157 AG
chrXI 458159 458159 AT
chrXI 458160 458160 T
chrXI 458161 458161 AC
chrXI 458162 458162 G
chrXI 458163 458163 G
chrXI 458165 458165 CG
chrXI 458169 458169 C
chrXI 458170 458170 G
chrXI 458171 458171 T
chrXI 458172 458172 A
chrXI 458173 458173 AT
chrXI 458174 458174 G
chrXI 458178 458178 AT
chrXI 458179 458179 GT
chrXI 458181 458181 CG
chrXI 458182 458182 AT
chrXI 458184 458184 C
chrXI 458185 458185 A
chrXI 458186 458186 G
chrXI 458187 458187 AC
chrXI 458188 458188 CGT
chrXI 458189 458189 G
chrXI 458190 458190 G
chrXI 458193 458193 G
chrXI 458194 458194 AC
chrXI 458195 458195 G
chrXI 458196 458196 A
chrXI 458197 458197 CGT
chrXI 458199 458199 C
chrXI 458201 458201 AT
chrXI 458202 458202 CG
chrXI 458204 458204 T
chrXI 458205 458205 A
chrXI 458207 458207 CG
chrXI 458208 458208 C
chrXI 458209 458209 G
chrXI 458210 458210 T
chrXI 458211 458211 CG
chrXI 458212 458212 ACGT
chrXI 458213 458213 GT
chrXI 458214 458214 CG
chrXI 458216 458216 GT
chrXI 458220 458220 AT
chrXI 458221 458221 ACGT
chrXI 458222 458222 AT
chrXI 458224 458224 CT
chrXI 458225 458225 AT
chrXI 458226 458226 CGT
chrXI 458227 458227 G
chrXI 458228 458228 AT
chrXI 458229 458229 CG
chrXI 458230 458230 AT
chrXI 458234 458234 ACGT
chrXI 458235 458235 AT
chrXI 458236 458236 ACGT
chrXI 458238 458238 AT
chrXI 458240 458240 A
chrXI 458241 458241 AGT
chrXI 458242 458242 CGT
chrXI 458250 458250 T
chrXI 458252 458252 CGT
chrXI 458253 458253 T
chrXI 458256 458256 AG
chrXI 458259 458259 G
chrXI 458262 458262 GT
chrXI 458263 458263 ACG
chrXI 458264 458264 GT
chrXI 458265 458265 A
chrXI 458267 458267 CG
chrXI 458268 458268 C
chrXI 458270 458270 T
chrXI 458272 458272 G
chrXI 458273 458273 T
chrXI 458274 458274 GT
chrXI 458275 458275 AC
chrXI 458276 458276 CGT
chrXI 458277 458277 AG
chrXI 458278 458278 C
chrXI 458279 458279 G
chrXI 458280 458280 T
chrXI 458281 458281 A
chrXI 458282 458282 CG
chrXI 458283 458283 C
chrXI 458284 458284 AC
chrXI 458285 458285 G
chrXI 458286 458286 AG
chrXI 458287 458287 T
chrXI 458288 458288 T
chrXI 458289 458289 AT
chrXI 458290 458290 CG
chrXI 458291 458291 G
chrXI 458292 458292 A
chrXI 458293 458293 C
chrXI 458294 458294 T
chrXI 458295 458295 T
chrXI 458296 458296 C
chrXI 458297 458297 AT
chrXI 458298 458298 CT
chrXI 458299 458299 C
chrXI 458300 458300 C
chrXI 458301 458301 T
chrXI 458302 458302 AGT
chrXI 458303 458303 ACT
chrXI 458304 458304 G
chrXI 458306 458306 AT
chrXI 458307 458307 CT
chrXI 458308 458308 A
chrXI 458309 458309 ACT
chrXI 458310 458310 T
chrXI 458311 458311 C
chrXI 458312 458312 AC
chrXI 458313 458313 A
chrXI 458316 458316 ACGT
chrXI 458317 458317 ACGT
chrXI 458318 458318 AT
chrXI 458319 458319 G
chrXI 458320 458320 ACG
chrXI 458321 458321 AGT
chrXI 458322 458322 ACGT
chrXI 458323 458323 AT
chrXI 458324 458324 CG
chrXI 458325 458325 CG
chrXI 458326 458326 CG
chrXI 458327 458327 C
chrXI 458328 458328 CG
chrXI 458329 458329 AGT
chrXI 458330 458330 G
chrXI 458331 458331 C
chrXI 458332 458332 CG
chrXI 458333 458333 T
chrXI 458334 458334 ACG
chrXI 458335 458335 T
chrXI 458336 458336 G
chrXI 458337 458337 CG
chrXI 458339 458339 AT
chrXI 458340 458340 AT
chrXI 458343 458343 AT
chrXI 458344 458344 AT
chrXI 458345 458345 CG
chrXI 458346 458346 AT
chrXI 458348 458348 A
chrXI 458349 458349 AT
chrXI 458352 458352 AT
chrXI 458353 458353 ACG
chrXI 458355 458355 T
chrXI 458356 458356 ACGT
chrXI 458357 458357 ACGT
chrXI 458358 458358 AT
chrXI 458359 458359 C
chrXI 458360 458360 G
chrXI 458361 458361 A
chrXI 458362 458362 T
chrXI 458363 458363 ACGT
chrXI 458366 458366 ACT
chrXI 458367 458367 G
chrXI 458368 458368 A
chrXI 458370 458370 C
chrXI 458371 458371 CT
chrXI 458372 458372 CG
chrXI 458373 458373 T
chrXI 458374 458374 AT
chrXI 458376 458376 CG
chrXI 458377 458377 AT
chrXI 458383 458383 CG
chrXI 458384 458384 G
chrXI 458385 458385 CG
chrXI 458386 458386 C
chrXI 458387 458387 G
chrXI 458389 458389 AT
chrXI 458390 458390 C
chrXI 458393 458393 CG
chrXI 458394 458394 AT
chrXI 458395 458395 CG
chrXI 458396 458396 A
chrXI 458397 458397 T
chrXI 458398 458398 C
chrXI 458399 458399 ACT
chrXI 458400 458400 T
chrXI 458401 458401 CG
chrXI 458402 458402 AT
chrXI 458403 458403 CG
chrXI 458404 458404 AT
chrXI 458406 458406 A
chrXI 458408 458408 C
chrXI 458416 458416 G
chrXI 458418 458418 AT
chrXI 458419 458419 ACG
chrXI 458420 458420 ACGT
chrXI 458421 458421 A
chrXI 458422 458422 CG
chrXI 458424 458424 CG
chrXI 458425 458425 AG
chrXI 458426 458426 CG
chrXI 458427 458427 CGT
chrXI 458428 458428 C
chrXI 458429 458429 G
chrXI 458430 458430 CG
chrXI 458431 458431 G
chrXI 458433 458433 GT
chrXI 458434 458434 C
chrXI 458435 458435 AT
chrXI 458436 458436 CG
chrXI 458437 458437 AT
chrXI 458438 458438 ACGT
chrXI 458439 458439 AT
chrXI 458441 458441 C
chrXI 458444 458444 C
chrXI 458447 458447 G
chrXI 458448 458448 AT
chrXI 458449 458449 A
chrXI 458450 458450 CG
chrXI 458455 458455 T
chrXI 458456 458456 A
chrXI 458460 458460 CG
chrXI 458461 458461 C
chrXI 458467 458467 T
chrXI 458472 458472 ACGT
chrXI 458473 458473 ACGT
chrXI 458474 458474 ACGT
chrXI 458475 458475 ACGT
chrXI 458476 458476 ACGT
chrXI 458477 458477 ACGT
chrXI 458478 458478 ACGT
chrXI 458479 458479 AGT
chrXI 458480 458480 ACGT
chrXI 458481 458481 AT
chrXI 458482 458482 A
chrXI 458483 458483 A
chrXI 458484 458484 T
chrXI 458485 458485 G
chrXI 458486 458486 G
chrXI 458487 458487 A
chrXI 458535 458535 A
chrXI 458536 458536 CG
chrXI 458537 458537 C
chrXI 458538 458538 GT
chrXI 458539 458539 CT
chrXI 458540 458540 CT
chrXI 458541 458541 AG
chrXI 458542 458542 ACG
chrXI 458543 458543 CG
chrXI 458544 458544 ACG
chrXI 458545 458545 AT
chrXI 458546 458546 CT
chrXI 458550 458550 G
chrXI 458551 458551 G
chrXI 458555 458555 T
chrXI 458593 458593 G
chrXI 458594 458594 A
chrXI 458595 458595 C
chrXI 458598 458598 AT
chrXI 458600 458600 AT
chrXI 458601 458601 AT
chrXI 458602 458602 CG
chrXI 458603 458603 C
chrXI 458604 458604 C
chrXI 458607 458607 T
chrXI 458613 458613 G
chrXI 458620 458620 A
chrXI 458671 458671 AT
chrXI 458672 458672 AT
chrXI 458673 458673 AT
chrXI 458677 458677 AT
chrXI 458679 458679 AGT
chrXI 458680 458680 ACT
chrXI 458681 458681 C
chrXI 490953 490953 A
chrXI 490954 490954 AT
chrXI 490955 490955 ACG
chrXI 490956 490956 AC
chrXI 490958 490958 T
chrXI 490959 490959 AG
chrXI 490960 490960 T
chrXI 490962 490962 A
chrXI 490965 490965 C
chrXI 490967 490967 A
chrXI 491010 491010 G
chrXI 491024 491024 G
chrXI 491041 491041 CG
chrXI 491042 491042 AT
chrXI 491044 491044 A
chrXI 491045 491045 AT
chrXI 491048 491048 AT
chrXI 491050 491050 AT
chrXI 491051 491051 AGT
chrXI 491052 491052 ACGT
chrXI 491053 491053 AT
chrXI 513317 513317 CG
chrXI 513318 513318 A
chrXI 513319 513319 AT
chrXI 513320 513320 GT
chrXI 513321 513321 CGT
chrXI 513322 513322 CGT
chrXI 513323 513323 CGT
chrXI 513324 513324 AC
chrXI 513325 513325 G
chrXI 513329 513329 T
chrXI 513330 513330 T
chrXI 513397 513397 C
chrXI 513398 513398 A
chrXI 513404 513404 AGT
chrXI 513405 513405 ACT
chrXI 513406 513406 ACT
chrXI 513407 513407 CT
chrXI 513408 513408 ACGT
chrXI 513409 513409 AGT
chrXI 513410 513410 G
chrXI 513411 513411 ACG
chrXI 513621 513621 C
chrXI 513628 513628 G
chrXI 513630 513630 T
chrXI 513634 513634 T
chrXI 513635 513635 A
chrXI 513642 513642 T
chrXI 513653 513653 T
chrXI 513654 513654 CT
chrXI 513655 513655 G
chrXI 513658 513658 G
chrXI 513667 513667 G
chrXI 513668 513668 C
chrXI 513671 513671 G
chrXI 513674 513674 T
chrXI 513675 513675 C
chrXI 513677 513677 G
chrXI 513685 513685 C
chrXI 513686 513686 G
chrXI 513687 513687 A
chrXI 513688 513688 G
chrXI 513689 513689 CT
chrXI 513690 513690 A
chrXI 513693 513693 C
chrXI 513694 513694 T
chrXI 513695 513695 AT
chrXI 513698 513698 C
chrXI 513699 513699 C
chrXI 513701 513701 C
chrXI 513704 513704 AC
chrXI 513705 513705 AG
chrXI 513708 513708 T
chrXI 513712 513712 G
chrXI 513715 513715 T
chrXI 513716 513716 C
chrXI 513717 513717 G
chrXI 513718 513718 C
chrXI 513719 513719 C
chrXI 513720 513720 G
chrXI 513721 513721 C
chrXI 513722 513722 G
chrXI 513723 513723 C
chrXI 513726 513726 C
chrXI 513728 513728 G
chrXI 513729 513729 G
chrXI 513730 513730 A
chrXI 513732 513732 GT
chrXI 513735 513735 A
chrXI 513737 513737 G
chrXI 513738 513738 CG
chrXI 513744 513744 AT
chrXI 513745 513745 A
chrXI 513747 513747 CG
chrXI 513748 513748 A
chrXI 513749 513749 AC
chrXI 513752 513752 G
chrXI 513754 513754 G
chrXI 513755 513755 C
chrXI 513756 513756 C
chrXI 517445 517445 AG
chrXI 517447 517447 A
chrXI 517448 517448 ACT
chrXI 517449 517449 CGT
chrXI 517450 517450 ACG
chrXI 517451 517451 AGT
chrXI 517452 517452 ACG
chrXI 517453 517453 A
chrXI 517456 517456 A
chrXI 517459 517459 T
chrXI 517461 517461 ACT
chrXI 517462 517462 T
chrXI 517464 517464 CT
chrXI 517465 517465 A
chrXI 517466 517466 G
chrXI 517467 517467 GT
chrXI 517468 517468 G
chrXI 517469 517469 AT
chrXI 517470 517470 A
chrXI 517472 517472 AT
chrXI 517473 517473 T
chrXI 517474 517474 AC
chrXI 517475 517475 G
chrXI 517476 517476 G
chrXI 517478 517478 CG
chrXI 517482 517482 C
chrXI 517483 517483 G
chrXI 517484 517484 T
chrXI 517485 517485 A
chrXI 517486 517486 AT
chrXI 517491 517491 AT
chrXI 517492 517492 GT
chrXI 517494 517494 CG
chrXI 517495 517495 AT
chrXI 517497 517497 C
chrXI 517498 517498 A
chrXI 517499 517499 G
chrXI 517500 517500 AC
chrXI 517501 517501 CGT
chrXI 517502 517502 G
chrXI 517503 517503 G
chrXI 517506 517506 G
chrXI 517507 517507 AC
chrXI 517508 517508 G
chrXI 517510 517510 CGT
chrXI 517512 517512 AC
chrXI 517513 517513 T
chrXI 517514 517514 AT
chrXI 517515 517515 CG
chrXI 517516 517516 T
chrXI 517517 517517 T
chrXI 517518 517518 A
chrXI 517520 517520 CG
chrXI 517521 517521 C
chrXI 517522 517522 G
chrXI 517523 517523 GT
chrXI 517524 517524 CGT
chrXI 517525 517525 ACGT
chrXI 517526 517526 CGT
chrXI 517527 517527 CG
chrXI 517529 517529 GT
chrXI 517530 517530 C
chrXI 517531 517531 G
chrXI 517532 517532 G
chrXI 517533 517533 AT
chrXI 517534 517534 ACGT
chrXI 517535 517535 AT
chrXI 517536 517536 G
chrXI 517537 517537 CT
chrXI 517538 517538 AT
chrXI 517539 517539 CGT
chrXI 517540 517540 G
chrXI 517541 517541 AT
chrXI 517542 517542 CG
chrXI 517543 517543 AT
chrXI 517544 517544 AT
chrXI 517545 517545 C
chrXI 517546 517546 A
chrXI 517547 517547 CGT
chrXI 517548 517548 CGT
chrXI 517549 517549 ACT
chrXI 517550 517550 A
chrXI 517551 517551 CG
chrXI 517552 517552 C
chrXI 517553 517553 ACGT
chrXI 517554 517554 CG
chrXI 517555 517555 T
chrXI 517557 517557 A
chrXI 517559 517559 G
chrXI 517561 517561 AT
chrXI 517563 517563 ACGT
chrXI 517564 517564 AT
chrXI 517565 517565 CGT
chrXI 517566 517566 T
chrXI 517568 517568 G
chrXI 517569 517569 ACG
chrXI 517570 517570 A
chrXI 517572 517572 G
chrXI 517575 517575 AGT
chrXI 517576 517576 ACGT
chrXI 517577 517577 AGT
chrXI 517578 517578 A
chrXI 517580 517580 CG
chrXI 517581 517581 CG
chrXI 517583 517583 AT
chrXI 517585 517585 G
chrXI 517586 517586 AT
chrXI 517587 517587 GT
chrXI 517588 517588 ACT
chrXI 517589 517589 CGT
chrXI 517590 517590 AG
chrXI 517591 517591 C
chrXI 517592 517592 G
chrXI 517593 517593 T
chrXI 517594 517594 A
chrXI 517595 517595 CG
chrXI 517596 517596 C
chrXI 517597 517597 ACG
chrXI 517598 517598 CG
chrXI 517599 517599 AG
chrXI 517600 517600 T
chrXI 517601 517601 T
chrXI 517602 517602 AT
chrXI 517603 517603 C
chrXI 517604 517604 G
chrXI 517605 517605 A
chrXI 517606 517606 CG
chrXI 517607 517607 T
chrXI 517608 517608 T
chrXI 517609 517609 C
chrXI 517610 517610 AT
chrXI 517611 517611 CT
chrXI 517612 517612 C
chrXI 517613 517613 C
chrXI 517614 517614 T
chrXI 517615 517615 AGT
chrXI 517616 517616 ACT
chrXI 517617 517617 G
chrXI 517619 517619 AT
chrXI 517620 517620 CT
chrXI 517621 517621 A
chrXI 517622 517622 ACT
chrXI 517623 517623 T
chrXI 517624 517624 C
chrXI 517625 517625 AC
chrXI 517626 517626 A
chrXI 517629 517629 ACGT
chrXI 517630 517630 ACGT
chrXI 517631 517631 AT
chrXI 517632 517632 G
chrXI 517633 517633 ACG
chrXI 517634 517634 AGT
chrXI 517635 517635 ACGT
chrXI 517636 517636 AT
chrXI 517637 517637 CG
chrXI 517638 517638 CG
chrXI 517639 517639 CG
chrXI 517640 517640 C
chrXI 517641 517641 CG
chrXI 517642 517642 AGT
chrXI 517643 517643 G
chrXI 517644 517644 C
chrXI 517645 517645 CG
chrXI 517646 517646 T
chrXI 517647 517647 ACG
chrXI 517648 517648 T
chrXI 517649 517649 G
chrXI 517650 517650 CG
chrXI 517652 517652 AT
chrXI 517653 517653 AT
chrXI 517656 517656 AT
chrXI 517657 517657 AT
chrXI 517658 517658 CG
chrXI 517659 517659 AT
chrXI 517661 517661 A
chrXI 517662 517662 AT
chrXI 517665 517665 AT
chrXI 517666 517666 ACG
chrXI 517668 517668 T
chrXI 517669 517669 ACGT
chrXI 517670 517670 ACGT
chrXI 517671 517671 AT
chrXI 517672 517672 C
chrXI 517673 517673 G
chrXI 517674 517674 A
chrXI 517675 517675 T
chrXI 517676 517676 ACGT
chrXI 517679 517679 ACT
chrXI 517680 517680 G
chrXI 517681 517681 A
chrXI 517683 517683 C
chrXI 517684 517684 CT
chrXI 517685 517685 CG
chrXI 517686 517686 T
chrXI 517687 517687 AT
chrXI 517689 517689 CG
chrXI 517690 517690 AT
chrXI 517696 517696 CG
chrXI 517697 517697 G
chrXI 517698 517698 CG
chrXI 517699 517699 C
chrXI 517700 517700 G
chrXI 517702 517702 AT
chrXI 517703 517703 C
chrXI 517706 517706 CG
chrXI 517707 517707 AT
chrXI 517708 517708 CG
chrXI 517709 517709 A
chrXI 517710 517710 T
chrXI 517711 517711 C
chrXI 517712 517712 ACT
chrXI 517713 517713 T
chrXI 517714 517714 CG
chrXI 517715 517715 AT
chrXI 517716 517716 CG
chrXI 517717 517717 AT
chrXI 517719 517719 A
chrXI 517721 517721 C
chrXI 517729 517729 G
chrXI 517731 517731 AT
chrXI 517732 517732 ACG
chrXI 517733 517733 ACGT
chrXI 517734 517734 A
chrXI 517735 517735 CG
chrXI 517737 517737 CG
chrXI 517738 517738 AG
chrXI 517739 517739 CG
chrXI 517740 517740 CGT
chrXI 517741 517741 C
chrXI 517742 517742 G
chrXI 517743 517743 CG
chrXI 517744 517744 G
chrXI 517746 517746 GT
chrXI 517747 517747 C
chrXI 517748 517748 AT
chrXI 517749 517749 CG
chrXI 517750 517750 AT
chrXI 517751 517751 ACGT
chrXI 517752 517752 AT
chrXI 517754 517754 C
chrXI 517757 517757 C
chrXI 517760 517760 G
chrXI 517761 517761 AT
chrXI 517762 517762 A
chrXI 517763 517763 CG
chrXI 517768 517768 T
chrXI 517769 517769 A
chrXI 517773 517773 CG
chrXI 517774 517774 C
chrXI 517780 517780 T
chrXI 517785 517785 ACGT
chrXI 517786 517786 ACGT
chrXI 517787 517787 ACGT
chrXI 517788 517788 ACGT
chrXI 517789 517789 ACGT
chrXI 517790 517790 ACGT
chrXI 517791 517791 ACGT
chrXI 517792 517792 AC
chrXI 517793 517793 CG
chrXI 517794 517794 CG
chrXI 517979 517979 C
chrXI 517980 517980 A
chrXI 517981 517981 AG
chrXI 517982 517982 AC
chrXI 517983 517983 CG
chrXI 517984 517984 AT
chrXI 517985 517985 A
chrXI 517986 517986 CT
chrXI 517987 517987 AC
chrXI 518061 518061 AT
chrXI 518062 518062 ACGT
chrXI 518063 518063 ACG
chrXI 518064 518064 AT
chrXI 518065 518065 AGT
chrXI 518066 518066 AT
chrXI 518067 518067 AT
chrXI 518068 518068 AT
chrXI 518069 518069 A
chrXI 518072 518072 AGT
chrXI 518073 518073 A
chrXI 518076 518076 A
chrXI 552026 552026 G
chrXI 552053 552053 A
chrXI 552056 552056 C
chrXI 552068 552068 T
chrXI 552086 552086 T
chrXI 552089 552089 C
chrXI 552134 552134 T
chrXI 552173 552173 C
chrXI 552179 552179 C
chrXI 552215 552215 CG
chrXI 552224 552224 AT
chrXI 552236 552236 CG
chrXI 554979 554979 A
chrXI 554980 554980 T
chrXI 554982 554982 G
chrXI 554986 554986 T
chrXI 555046 555046 CG
chrXI 555211 555211 AT
chrXI 555214 555214 CG
chrXI 555859 555859 AT
chrXI 556156 556156 AT
chrXI 556162 556162 CG
chrXI 576477 576477 G
chrXI 576483 576483 AG
chrXI 576486 576486 AC
chrXI 576489 576489 G
chrXI 576491 576491 A
chrXI 576492 576492 G
chrXI 576495 576495 A
chrXI 576498 576498 A
chrXI 576501 576501 A
chrXI 576507 576507 A
chrXI 576519 576519 A
chrXI 576522 576522 A
chrXI 576523 576523 C
chrXI 576524 576524 T
chrXI 576525 576525 A
chrXI 576526 576526 C
chrXI 576527 576527 T
chrXI 576528 576528 A
chrXI 576529 576529 CG
chrXI 576531 576531 A
chrXI 576532 576532 C
chrXI 576534 576534 G
chrXI 576535 576535 C
chrXI 576536 576536 T
chrXI 576537 576537 A
chrXI 576538 576538 C
chrXI 576540 576540 A
chrXI 576541 576541 C
chrXI 576542 576542 T
chrXI 576543 576543 G
chrXI 576544 576544 C
chrXI 576545 576545 T
chrXI 576546 576546 A
chrXI 576547 576547 C
chrXI 576548 576548 T
chrXI 576549 576549 G
chrXI 576552 576552 G
chrXI 576555 576555 G
chrXI 576558 576558 A
chrXI 578941 578941 C
chrXI 578942 578942 A
chrXI 578943 578943 G
chrXI 578944 578944 AC
chrXI 578945 578945 CG
chrXI 578946 578946 AG
chrXI 578947 578947 GT
chrXI 578948 578948 AC
chrXI 578949 578949 AT
chrXI 578950 578950 AGT
chrXI 578951 578951 A
chrXI 578952 578952 C
chrXI 578953 578953 T
chrXI 579006 579006 AT
chrXI 579066 579066 CG
chrXI 579067 579067 ACT
chrXI 579068 579068 AT
chrXI 579070 579070 A
chrXI 579073 579073 GT
chrXI 579074 579074 T
chrXI 579075 579075 ACG
chrXI 579076 579076 ACGT
chrXI 579077 579077 C
chrXI 579078 579078 G
chrXI 579079 579079 C
chrXI 579081 579081 A
chrXI 579082 579082 A
chrXI 613665 613665 G
chrXI 613666 613666 A
chrXI 613667 613667 CG
chrXI 613668 613668 C
chrXI 613669 613669 T
chrXI 613671 613671 C
chrXI 613672 613672 T
chrXI 613673 613673 G
chrXI 613674 613674 AT
chrXI 613675 613675 CG
chrXI 613676 613676 AT
chrXI 613677 613677 GT
chrXI 613678 613678 AC
chrXI 613679 613679 A
chrXI 613680 613680 C
chrXI 613681 613681 T
chrXI 613682 613682 G
chrXI 613683 613683 T
chrXI 613684 613684 C
chrXI 613685 613685 A
chrXI 613686 613686 T
chrXI 613687 613687 C
chrXI 613688 613688 A
chrXI 613689 613689 C
chrXI 613690 613690 T
chrXI 613691 613691 G
chrXI 613692 613692 T
chrXI 613693 613693 C
chrXI 613694 613694 A
chrXI 613698 613698 T
chrXI 613699 613699 C
chrXI 613700 613700 A
chrXI 613721 613721 T
chrXI 613724 613724 A
chrXI 613728 613728 A
chrXI 613730 613730 CT
chrXI 613760 613760 A
chrXI 613763 613763 T
chrXI 613769 613769 G
chrXI 613772 613772 A
chrXI 613796 613796 A
chrXI 613799 613799 G
chrXI 617997 617997 C
chrXI 618002 618002 T
chrXI 618074 618074 CG
chrXI 618080 618080 AT
chrXI 618083 618083 AT
chrXI 618095 618095 G
chrXI 618119 618119 C
chrXI 618131 618131 A
chrXI 618164 618164 CG
chrXI 618176 618176 AT
chrXI 618179 618179 G
chrXI 618200 618200 A
chrXI 618215 618215 C
chrXI 618217 618217 A
chrXI 618218 618218 CG
chrXI 618227 618227 A
chrXI 618235 618235 G
chrXI 618251 618251 A
chrXI 618266 618266 A
chrXI 618275 618275 AT
chrXI 618293 618293 AT
chrXI 618299 618299 AT
chrXI 618317 618317 AT
chrXI 618340 618340 CG
chrXI 618341 618341 CG
chrXI 618344 618344 AT
chrXI 618368 618368 CG
chrXI 618371 618371 AT
chrXI 618374 618374 AT
chrXI 647260 647260 G
chrXI 647261 647261 C
chrXI 647269 647269 C
chrXI 647297 647297 C
chrXI 647315 647315 T
chrXI 647322 647322 T
chrXI 647323 647323 C
chrXI 647324 647324 T
chrXI 647327 647327 T
chrXI 647339 647339 CG
chrXI 647341 647341 C
chrXI 647342 647342 A
chrXI 647343 647343 A
chrXI 647344 647344 G
chrXI 647345 647345 A
chrXI 647350 647350 C
chrXI 647351 647351 A
chrXI 647372 647372 G
chrXI 647378 647378 T
chrXI 647384 647384 A
chrXI 647387 647387 T
chrXI 647396 647396 AC
chrXI 647400 647400 C
chrXI 647401 647401 G
chrXI 647402 647402 A
chrXI 647420 647420 T
chrXI 647428 647428 T
chrXI 647431 647431 G
chrXI 647432 647432 A
chrXI 647453 647453 A
chrXI 647465 647465 G
chrXI 647468 647468 C
chrXI 647477 647477 T
chrXI 647534 647534 T
chrXI 647536 647536 C
chrXI 647540 647540 G
chrXI 647561 647561 G
chrXI 647573 647573 G
chrXI 647576 647576 C
chrXI 647585 647585 AC
chrXI 647591 647591 A
chrXI 647592 647592 G
chrXI 647593 647593 T
chrXI 647594 647594 G
chrXI 647597 647597 A
chrXI 647609 647609 C
chrXI 647611 647611 C
chrXI 647612 647612 A
chrXI 647620 647620 C
chrXI 647642 647642 G
chrXI 647648 647648 T
chrXI 647654 647654 A
chrXI 647657 647657 T
chrXI 647666 647666 T
chrXI 647670 647670 G
chrXI 647671 647671 T
chrXI 647690 647690 A
chrXI 647694 647694 A
chrXI 647695 647695 G
chrXI 647696 647696 A
chrXI 647723 647723 T
chrXI 647725 647725 C
chrXI 647729 647729 G
chrXI 647750 647750 G
chrXI 647762 647762 G
chrXI 647765 647765 C
chrXI 647774 647774 AC
chrXI 647780 647780 A
chrXI 647783 647783 G
chrXI 647786 647786 A
chrXI 647798 647798 C
chrXI 647801 647801 A
chrXI 647806 647806 T
chrXI 647809 647809 G
chrXI 647810 647810 A
chrXI 647831 647831 G
chrXI 647837 647837 T
chrXI 647843 647843 A
chrXI 647846 647846 T
chrXI 647855 647855 AT
chrXI 647859 647859 G
chrXI 647860 647860 T
chrXI 647879 647879 A
chrXI 647883 647883 A
chrXI 647884 647884 G
chrXI 647885 647885 A
chrXI 647912 647912 A
chrXI 647914 647914 C
chrXI 647917 647917 G
chrXI 647918 647918 G
chrXI 647951 647951 G
chrXI 647954 647954 T
chrXI 647963 647963 AC
chrXI 647969 647969 A
chrXI 647972 647972 CG
chrXI 647975 647975 A
chrXI 647987 647987 T
chrXI 647989 647989 C
chrXI 647990 647990 A
chrXI 647998 647998 C
chrXI 648020 648020 G
chrXI 648026 648026 T
chrXI 648032 648032 A
chrXI 648035 648035 T
chrXI 648044 648044 T
chrXI 648048 648048 G
chrXI 648049 648049 T
chrXI 648068 648068 A
chrXI 648072 648072 A
chrXI 648073 648073 G
chrXI 648074 648074 A
chrXI 648101 648101 T
chrXI 648103 648103 C
chrXI 648107 648107 G
chrXI 648140 648140 G
chrXI 648143 648143 T
chrXI 648152 648152 CT
chrXI 648158 648158 C
chrXI 648161 648161 T
chrXI 649728 649728 A
chrXI 649745 649745 C
chrXI 649749 649749 G
chrXI 658570 658570 G
chrXI 658571 658571 T
chrXI 658677 658677 A
chrXI 658679 658679 G
chrXI 658680 658680 C
chrXI 658681 658681 G
chrXI 658688 658688 AT
chrXI 658689 658689 AT
chrXI 658693 658693 AT
chrXI 658694 658694 CG
chrXI 658695 658695 AT
chrXI 658746 658746 CG
chrXI 658968 658968 CG
chrXI 659450 659450 AT
chrXI 659540 659540 AT
chrXI 659597 659597 CG
chrXI 659832 659832 AT
chrXI 660039 660039 AT
chrXI 660059 660059 AT
chrXI 660077 660077 CG
chrXI 660337 660337 CG
chrXI 660424 660424 AT
chrXI 660530 660530 AT
chrXI 660533 660533 CG
chrXI 660554 660554 CG
chrXI 660572 660572 A
chrXI 660575 660575 C
chrXI 660577 660577 A
chrXI 660637 660637 CG
chrXI 660644 660644 AT
chrXI 660700 660700 CG
chrXI 660787 660787 AT
chrXI 660798 660798 AT
chrXI 660826 660826 AT
chrXI 660936 660936 CG
chrXI 661005 661005 CG
chrXI 661077 661077 CG
chrXI 661093 661093 CG
chrXI 661167 661167 AT
chrXI 661174 661174 C
chrXI 661186 661186 AT
chrXI 661196 661196 A
chrXI 661243 661243 AT
chrXI 661244 661244 CG
chrXI 661246 661246 AT
chrXI 661273 661273 T
chrXI 661279 661279 G
chrXI 661396 661396 G
chrXI 661397 661397 G
chrXI 661398 661398 AT
chrXI 661415 661415 G
chrXI 661417 661417 CG
chrXI 661419 661419 AT
chrXI 661420 661420 AT
chrXI 661702 661702 CG
chrXI 661762 661762 AT
chrXI 661789 661789 CG
chrXI 661888 661888 AT
chrXI 661960 661960 AT
chrXI 661963 661963 AT
chrXI 661981 661981 CG
chrXI 662044 662044 AT
chrXI 662123 662123 CG
chrXI 662308 662308 CG
chrXI 662314 662314 CG
chrXI 662344 662344 CG
chrXI 662530 662530 AT
chrXI 662791 662791 AT
chrXI 662872 662872 CG
chrXI 663043 663043 CG
chrXI 663128 663128 CG
chrXI 663149 663149 CG
chrXI 663279 663279 AT
chrXI 663310 663310 A
chrXI 663313 663313 G
chrXI 663314 663314 C
chrXI 663323 663323 AT
chrXI 663324 663324 CG
chrXI 663325 663325 AT
chrXI 663368 663368 CG
chrXI 663432 663432 CG
chrXI 663476 663476 G
chrXI 663490 663490 CG
chrXI 663518 663518 CG
chrXI 663524 663524 C
chrXI 663525 663525 T
chrXI 663545 663545 CG
chrXI 663649 663649 G
chrXI 663651 663651 CG
chrXI 663652 663652 G
chrXI 663653 663653 ACG
chrXI 663655 663655 T
chrXI 663725 663725 CG
chrXI 664000 664000 T
chrXI 664005 664005 C
chrXI 664006 664006 CT
chrXI 664007 664007 ACT
chrXI 664008 664008 C
chrXI 664059 664059 AT
chrXI 664104 664104 CG
chrXI 664108 664108 AT
chrXI 664125 664125 G
chrXI 664128 664128 AT
chrXI 664129 664129 CG
chrXI 664144 664144 T
chrXI 664218 664218 AT
chrXI 664233 664233 AT
chrXI 664250 664250 AT
chrXI 664345 664345 C
chrXI 664348 664348 G
chrXI 664349 664349 T
chrXI 664376 664376 G
chrXI 664390 664390 A
chrXI 664407 664407 T
chrXI 664498 664498 AT
chrXI 664865 664865 AT
chrXI 665018 665018 CG
chrXI 665019 665019 CG
chrXI 665020 665020 AT
chrXI 665053 665053 A
chrXI 665054 665054 G
chrXI 665056 665056 A
chrXI 665057 665057 T
chrXI 665058 665058 A
chrXI 665060 665060 T
chrXI 665129 665129 CG
chrXI 665163 665163 AT
chrXI 665180 665180 AT
chrXI 665216 665216 AT
chrXI 665227 665227 AT
chrXI 665228 665228 G
chrXI 665230 665230 C
chrXI 665232 665232 G
chrXI 665266 665266 A
chrXI 665267 665267 A
chrXI 665268 665268 A
chrXI 665287 665287 AT
chrXI 665296 665296 AT
chrXI 665327 665327 AT
chrXI 665333 665333 G
chrXI 665361 665361 CG
chrXI 665396 665396 CG
chrXI 665398 665398 CG
chrXI 665405 665405 A
chrXI 665428 665428 C
chrXI 665429 665429 A
chrXI 665434 665434 A
chrXI 665447 665447 T
chrXI 665450 665450 A
chrXI 665456 665456 G
chrXI 665469 665469 T
chrXI 665488 665488 T
chrXI 665494 665494 CG
chrXI 665498 665498 C
chrXI 665501 665501 G
chrXI 665504 665504 G
chrXI 665513 665513 A
chrXI 665516 665516 A
chrXI 665550 665550 C
chrXI 665558 665558 G
chrXI 665564 665564 G
chrXI 665568 665568 AC
chrXI 665569 665569 AG
chrXI 665570 665570 CT
chrXI 665571 665571 C
chrXI 665584 665584 A
chrXI 665602 665602 A
chrXI 665608 665608 A
chrXI 665609 665609 G
chrXI 665610 665610 G
chrXI 665625 665625 C
chrXI 665627 665627 AT
chrXI 665629 665629 T
chrXI 665636 665636 C
chrXI 665642 665642 A
chrXI 665658 665658 C
chrXI 665668 665668 T
chrXI 665676 665676 G
chrXI 665696 665696 G
chrXI 665715 665715 T
chrXI 665718 665718 A
chrXI 665725 665725 AT
chrXI 665736 665736 G
chrXI 665737 665737 A
chrXI 665738 665738 C
chrXI 665739 665739 C
chrXI 665750 665750 C
chrXI 665787 665787 AT
chrXI 665791 665791 CG
chrXI 665798 665798 CG
chrXI 665809 665809 CG
chrXI 665816 665816 AT
chrXI 665826 665826 AT
chrXI 665831 665831 CG
chrXI 665838 665838 AT
chrXI 665842 665842 AT
chrXI 665843 665843 A
chrXI 665861 665861 CG
chrXI 665871 665871 AT
chrXI 665882 665882 AT
chrXI 665903 665903 T
chrXI 665904 665904 T
chrXI 665907 665907 A
chrXI 665909 665909 A
chrXI 665915 665915 T
chrXI 665924 665924 CG
chrXI 665927 665927 T
chrXI 665931 665931 G
chrXI 665932 665932 A
chrXI 665933 665933 G
chrXI 665935 665935 G
chrXI 665936 665936 A
chrXI 665937 665937 T
chrXI 665938 665938 T
chrXI 665939 665939 A
chrXI 665956 665956 AT
chrXI 665962 665962 AT
chrXI 665963 665963 A
chrXI 665968 665968 A
chrXI 665974 665974 G
chrXI 665975 665975 ACT
chrXI 665976 665976 AT
chrXI 665979 665979 A
chrXI 665985 665985 CG
chrXI 665986 665986 G
chrXI 665987 665987 A
chrXI 665994 665994 T
chrXI 665995 665995 C
chrXI 665996 665996 GT
chrXI 665997 665997 A
chrXI 665998 665998 T
chrXI 665999 665999 A
chrXI 666001 666001 C
chrXI 666002 666002 T
chrXI 666004 666004 G
chrXI 666005 666005 AT
chrXI 666007 666007 A
chrXI 666011 666011 A
chrXI 666012 666012 A
chrXI 666017 666017 G
chrXI 666019 666019 CG
chrXI 666022 666022 AC
chrXI 666024 666024 ACG
chrXI 666030 666030 AC
chrXI 666031 666031 A
chrXI 666032 666032 A
chrXI 666034 666034 CG
chrXI 666035 666035 C
chrXI 666038 666038 T
chrXI 666039 666039 A
chrXI 666040 666040 C
chrXI 666044 666044 C
chrXI 666051 666051 CG
chrXI 666053 666053 A
chrXI 666054 666054 AT
chrXI 666055 666055 CG
chrXI 666058 666058 T
chrXI 666062 666062 AT
chrXI 666063 666063 G
chrXI 666066 666066 C
chrXI 666071 666071 AT
chrXI 666072 666072 ACG
chrXI 666073 666073 T
chrXI 666077 666077 T
chrXI 666090 666090 A
chrXI 666091 666091 G
chrXI 666094 666094 A
chrXI 666095 666095 C
chrXI 666110 666110 AG
chrXI 666111 666111 A
chrXI 666116 666116 CGT
chrXI 666117 666117 ACGT
chrXI 666123 666123 CG
chrXI 666126 666126 G
chrXI 666130 666130 AT
chrXI 666132 666132 AG
chrXI 666133 666133 AT
chrXI 666134 666134 A
chrXI 666137 666137 A
chrXI 666143 666143 A
chrXI 666145 666145 A
chrXI 666147 666147 A
chrXI 666158 666158 C
chrXI 666159 666159 A
chrXI 666164 666164 AT
chrXI 666165 666165 AT
chrXI 666167 666167 C
chrXI 666168 666168 G
chrXI 666169 666169 G
chrXI 666174 666174 A
chrXI 666175 666175 CG
chrXI 666177 666177 AT
chrXI 666184 666184 ACT
chrXI 666186 666186 AT
chrXI 666187 666187 A
chrXI 666188 666188 CT
chrXI 666189 666189 G
chrXI 666195 666195 C
chrXI 666196 666196 CG
chrXI 666198 666198 CG
chrXI 666199 666199 A
chrXI 666201 666201 G
chrXI 666202 666202 A
chrXI 666203 666203 G
chrXI 666204 666204 CG
chrXI 666205 666205 AT
chrXI 666206 666206 AT
chrXI 666210 666210 G
chrXI 666211 666211 G
chrXI 666216 666216 G
chrXI 666218 666218 A
chrXI 666221 666221 A
chrXI 666238 666238 C
chrXI 666240 666240 G
chrXI 666241 666241 G
chrXI 666262 666262 T
chrXI 666271 666271 A
chrXI 666273 666273 AT
chrXI 666278 666278 CG
chrXI 666280 666280 AT
chrXI 666281 666281 AT
chrXI 666287 666287 AT
chrXI 666298 666298 AT
chrXI 666300 666300 CG
chrXI 666303 666303 T
chrXI 666304 666304 G
chrXI 666306 666306 G
chrXI 666318 666318 GT
chrXI 666320 666320 G
chrXI 666321 666321 T
chrXI 666324 666324 T
chrXI 666325 666325 A
chrXI 666327 666327 G
chrXI 666328 666328 A
chrXI 666329 666329 G
chrXI 666334 666334 C
chrXI 666337 666337 A
chrXI 666338 666338 A
chrXI 666343 666343 C
chrXI 666344 666344 CG
chrXI 666345 666345 C
chrXI 666346 666346 AT
chrXI 666348 666348 CG
chrXI 666364 666364 AT
chrXI 666373 666373 G
chrXI 666375 666375 AT
chrXI 666379 666379 A
chrXI 666381 666381 T
chrXI 666382 666382 A
chrXI 666383 666383 T
chrXI 666385 666385 T
chrXI 666386 666386 CG
chrXI 666387 666387 AT
chrXI 666388 666388 T
chrXI 666389 666389 T
chrXI 666398 666398 T
chrXI 666404 666404 A
chrXI 666412 666412 G
chrXI 666413 666413 T
chrXI 666420 666420 GT
chrXI 666421 666421 ACG
chrXI 666422 666422 C
chrXI 666430 666430 A
chrXI 666440 666440 C
chrXI 666441 666441 C
chrXI 666442 666442 C
chrXI 666443 666443 AG
chrXI 666444 666444 CT
chrXI 666445 666445 G
chrXI 666446 666446 A
chrXI 666447 666447 C
chrXI 666448 666448 A
chrXI 666450 666450 C
chrXI 666451 666451 A
chrXI 666453 666453 G
chrXI 666461 666461 T
chrXI 666488 666488 G
chrXI 666492 666492 CG
chrXI 666493 666493 CG
chrXI 666497 666497 C
chrXI 666499 666499 AGT
chrXI 666501 666501 AT
chrXI 666503 666503 AT
chrXI 666566 666566 A
chrXI 666577 666577 G
chrXI 666587 666587 A
chrXI 666603 666603 G
chrXI 666605 666605 T
chrXI 666606 666606 T
chrXI 666607 666607 G
chrXI 666608 666608 G
chrXI 666609 666609 T
chrXI 666610 666610 G
chrXI 666611 666611 T
chrXI 666612 666612 T
chrXI 666613 666613 T
chrXI 666614 666614 G
chrXI 666617 666617 T
chrXI 666618 666618 G
chrXI 666619 666619 T
chrXI 666620 666620 T
chrXI 666621 666621 T
chrXI 666622 666622 G
chrXI 666623 666623 T
chrXI 666624 666624 G
chrXI 666625 666625 T
chrXI 666626 666626 T
chrXI 666630 666630 T
chrXI 666631 666631 T
chrXI 666632 666632 T
chrXI 666635 666635 G
chrXI 666636 666636 T
chrXI 666640 666640 G
chrXI 666642 666642 T
chrXI 666646 666646 G
chrXI 666647 666647 T
chrXI 666648 666648 T
chrXI 666649 666649 T
chrXI 666650 666650 G
chrXI 666651 666651 T
chrXI 666652 666652 G
chrXI 666653 666653 T
chrXI 666654 666654 T
chrXI 666655 666655 G
chrXI 666656 666656 T
chrXI 666657 666657 G
chrXI 666658 666658 T
chrXI 666659 666659 T
chrXI 666660 666660 AT
chrXI 666661 666661 CG
chrXI 666662 666662 A
chrXI 666663 666663 G
chrXI 666664 666664 T
chrXI 666665 666665 T
chrXI 666666 666666 G
chrXI 666667 666667 T
chrXI 666668 666668 G
chrXI 666669 666669 T
chrXI 666670 666670 T
chrXI 666672 666672 G
chrXI 666673 666673 T
chrXI 666674 666674 G
chrXI 666675 666675 T
chrXI 666676 666676 AT
chrXI 666677 666677 CG
chrXI 666678 666678 T
chrXI 666679 666679 G
chrXI 666680 666680 T
chrXI 666681 666681 T
chrXI 666682 666682 A
chrXI 666683 666683 CG
chrXI 666684 666684 A
chrXI 666687 666687 G
chrXI 666688 666688 T
chrXI 666689 666689 AT
chrXI 666690 666690 T
chrXI 666691 666691 G
chrXI 666692 666692 T
chrXI 666694 666694 T
chrXI 666695 666695 T
chrXI 666696 666696 CG
chrXI 666697 666697 AT
chrXI 666698 666698 C
chrXI 666700 666700 G
chrXI 666701 666701 T
chrXI 666702 666702 AT
chrXI 666703 666703 T
chrXI 666704 666704 CG
chrXI 666706 666706 G
chrXI 666707 666707 T
chrXI 666708 666708 CG
chrXI 666709 666709 T
chrXI 666710 666710 AT
chrXI 666711 666711 CG
chrXI 666712 666712 A
chrXI 666713 666713 G
chrXI 666714 666714 T
chrXI 666715 666715 CG
chrXI 666716 666716 AT
chrXI 666717 666717 T
chrXI 666718 666718 T
chrXI 666719 666719 G
chrXI 666721 666721 G
chrXI 666725 666725 G
chrXI 666726 666726 T
chrXI 666727 666727 T
chrXI 666728 666728 T
chrXI 666729 666729 G
chrXI 666730 666730 T
chrXI 666731 666731 G
chrXI 666733 666733 T
chrXI 666734 666734 G
chrXI 666735 666735 T
chrXI 666740 666740 G
chrXI 666741 666741 T
chrXI 666742 666742 T
chrXI 666744 666744 G
chrXI 666745 666745 T
chrXI 666746 666746 G
chrXI 666747 666747 T
chrXI 666748 666748 T
chrXI 666749 666749 CG
chrXI 666750 666750 AT
chrXI 666751 666751 CG
chrXI 666753 666753 G
chrXI 666754 666754 T
chrXI 666755 666755 CG
chrXI 666756 666756 T
chrXI 666757 666757 AT
chrXI 666758 666758 T
chrXI 666761 666761 CG
chrXI 666762 666762 T
chrXI 666763 666763 T
chrXI 666765 666765 T
chrXI 666768 666768 G
chrXI 666770 666770 CG
chrXI 666771 666771 T
chrXI 666772 666772 G
chrXI 666776 666776 CG
chrXI 666777 666777 T
chrXI 666778 666778 T
chrXI 666779 666779 A
chrXI 666780 666780 C
chrXI 666781 666781 A
chrXI 666784 666784 T
chrXI 666785 666785 C
chrXI 666786 666786 A
chrXI 666787 666787 C
chrXI 666789 666789 G
chrXI 666790 666790 T
chrXI 666793 666793 G
chrXI 666795 666795 T
chrXI 666796 666796 T
chrXI 666801 666801 T
chrXI 666808 666808 G
chrXI 666812 666812 C
chrXI 666813 666813 A
chrXI 666814 666814 CG
