# Supplementary material for: Sequence Profiling of the Saccharomyces cerevisiae Genome Permits Deconvolution of Unique and Multialigned Reads for Variant Detection
Source: G3 (Bethesda). 2014 Feb 20;4(4):707–15. doi: 10.1534/g3.113.009464 (PMC4059241; doi:10.1534/g3.113.009464)
Supplement: Supporting Information [file supp_g3.113.009464_FileS1.zip › resources/50nt/chrXII_50_intrasnv.bed]

track name=intraSNV_50 description="intra SNV from HTS profile"
chrXII 12 12 C
chrXII 13 13 A
chrXII 17 17 A
chrXII 21 21 C
chrXII 22 22 A
chrXII 23 23 C
chrXII 24 24 A
chrXII 26 26 C
chrXII 27 27 A
chrXII 28 28 C
chrXII 29 29 A
chrXII 31 31 C
chrXII 34 34 A
chrXII 35 35 C
chrXII 36 36 A
chrXII 47 47 C
chrXII 67 67 AT
chrXII 68 68 A
chrXII 71 71 C
chrXII 73 73 C
chrXII 75 75 G
chrXII 76 76 T
chrXII 79 79 C
chrXII 81 81 T
chrXII 92 92 T
chrXII 98 98 G
chrXII 107 107 C
chrXII 108 108 T
chrXII 127 127 G
chrXII 128 128 AT
chrXII 129 129 AT
chrXII 130 130 T
chrXII 131 131 T
chrXII 132 132 T
chrXII 133 133 A
chrXII 134 134 A
chrXII 144 144 C
chrXII 145 145 AT
chrXII 146 146 AT
chrXII 147 147 AC
chrXII 156 156 T
chrXII 160 160 C
chrXII 176 176 A
chrXII 182 182 T
chrXII 190 190 T
chrXII 191 191 T
chrXII 192 192 T
chrXII 195 195 C
chrXII 206 206 G
chrXII 217 217 T
chrXII 237 237 A
chrXII 241 241 A
chrXII 266 266 C
chrXII 267 267 T
chrXII 268 268 A
chrXII 305 305 G
chrXII 306 306 C
chrXII 315 315 C
chrXII 320 320 C
chrXII 324 324 T
chrXII 325 325 C
chrXII 329 329 G
chrXII 376 376 A
chrXII 378 378 A
chrXII 388 388 A
chrXII 389 389 T
chrXII 393 393 T
chrXII 403 403 T
chrXII 410 410 C
chrXII 411 411 A
chrXII 412 412 G
chrXII 420 420 T
chrXII 458 458 G
chrXII 510 510 C
chrXII 518 518 AT
chrXII 525 525 AT
chrXII 526 526 AT
chrXII 527 527 CG
chrXII 554 554 G
chrXII 555 555 AC
chrXII 556 556 GT
chrXII 557 557 A
chrXII 558 558 G
chrXII 559 559 C
chrXII 586 586 T
chrXII 587 587 G
chrXII 588 588 CT
chrXII 589 589 AG
chrXII 590 590 G
chrXII 591 591 C
chrXII 598 598 T
chrXII 605 605 C
chrXII 641 641 CG
chrXII 662 662 T
chrXII 687 687 C
chrXII 715 715 CG
chrXII 738 738 G
chrXII 788 788 T
chrXII 813 813 G
chrXII 928 928 C
chrXII 950 950 C
chrXII 951 951 A
chrXII 982 982 T
chrXII 993 993 AT
chrXII 1060 1060 A
chrXII 1211 1211 T
chrXII 1228 1228 AT
chrXII 1239 1239 AT
chrXII 1296 1296 A
chrXII 1338 1338 T
chrXII 1346 1346 T
chrXII 1384 1384 C
chrXII 1428 1428 C
chrXII 1431 1431 G
chrXII 1451 1451 AT
chrXII 1569 1569 G
chrXII 1601 1601 G
chrXII 1676 1676 T
chrXII 1677 1677 G
chrXII 1678 1678 T
chrXII 1680 1680 G
chrXII 1682 1682 A
chrXII 1689 1689 G
chrXII 1692 1692 AG
chrXII 1693 1693 G
chrXII 1695 1695 G
chrXII 1704 1704 CG
chrXII 1708 1708 C
chrXII 1713 1713 C
chrXII 1714 1714 T
chrXII 1725 1725 A
chrXII 1728 1728 GT
chrXII 1729 1729 T
chrXII 1731 1731 G
chrXII 1739 1739 C
chrXII 1740 1740 CG
chrXII 1744 1744 AT
chrXII 1749 1749 T
chrXII 1750 1750 C
chrXII 1757 1757 CG
chrXII 1761 1761 G
chrXII 1763 1763 AT
chrXII 1764 1764 AG
chrXII 1765 1765 G
chrXII 1767 1767 CG
chrXII 1771 1771 A
chrXII 1775 1775 C
chrXII 1776 1776 C
chrXII 1780 1780 C
chrXII 1785 1785 T
chrXII 1786 1786 T
chrXII 1788 1788 A
chrXII 1790 1790 C
chrXII 1793 1793 C
chrXII 1795 1795 A
chrXII 1797 1797 G
chrXII 1799 1799 C
chrXII 1800 1800 AG
chrXII 1801 1801 G
chrXII 1802 1802 T
chrXII 1803 1803 G
chrXII 1804 1804 T
chrXII 1807 1807 A
chrXII 1810 1810 ACT
chrXII 1811 1811 C
chrXII 1812 1812 CG
chrXII 1816 1816 CG
chrXII 1821 1821 GT
chrXII 1822 1822 C
chrXII 1824 1824 A
chrXII 1829 1829 CG
chrXII 1831 1831 A
chrXII 1833 1833 G
chrXII 1835 1835 C
chrXII 1836 1836 G
chrXII 1837 1837 G
chrXII 1838 1838 T
chrXII 1839 1839 CG
chrXII 1840 1840 T
chrXII 1842 1842 A
chrXII 1843 1843 A
chrXII 1846 1846 A
chrXII 1848 1848 AT
chrXII 1852 1852 AT
chrXII 1857 1857 CG
chrXII 1867 1867 G
chrXII 1869 1869 A
chrXII 1871 1871 C
chrXII 1872 1872 AT
chrXII 1873 1873 T
chrXII 1875 1875 G
chrXII 1878 1878 A
chrXII 1884 1884 CG
chrXII 1888 1888 CG
chrXII 1893 1893 CG
chrXII 1894 1894 T
chrXII 1896 1896 A
chrXII 1897 1897 T
chrXII 1898 1898 C
chrXII 1901 1901 AT
chrXII 1903 1903 A
chrXII 1905 1905 G
chrXII 1906 1906 CG
chrXII 1908 1908 AG
chrXII 1909 1909 G
chrXII 1911 1911 G
chrXII 1915 1915 A
chrXII 1918 1918 AT
chrXII 1920 1920 CG
chrXII 1924 1924 AT
chrXII 1929 1929 GT
chrXII 1930 1930 C
chrXII 1934 1934 C
chrXII 1937 1937 AT
chrXII 1943 1943 C
chrXII 1944 1944 G
chrXII 1945 1945 G
chrXII 1947 1947 AT
chrXII 1954 1954 C
chrXII 1955 1955 C
chrXII 1956 1956 CG
chrXII 1960 1960 T
chrXII 1965 1965 T
chrXII 1966 1966 C
chrXII 1968 1968 A
chrXII 1973 1973 CG
chrXII 1975 1975 A
chrXII 1977 1977 G
chrXII 1979 1979 C
chrXII 1980 1980 AG
chrXII 1981 1981 G
chrXII 1982 1982 T
chrXII 1983 1983 CG
chrXII 1984 1984 T
chrXII 1986 1986 A
chrXII 1987 1987 A
chrXII 1990 1990 A
chrXII 1991 1991 C
chrXII 1992 1992 AT
chrXII 1996 1996 T
chrXII 2001 2001 G
chrXII 2011 2011 G
chrXII 2013 2013 A
chrXII 2014 2014 G
chrXII 2016 2016 ACT
chrXII 2017 2017 T
chrXII 2018 2018 T
chrXII 2020 2020 T
chrXII 2022 2022 A
chrXII 2026 2026 A
chrXII 2028 2028 CG
chrXII 2032 2032 AT
chrXII 2037 2037 CG
chrXII 2038 2038 T
chrXII 2041 2041 CG
chrXII 2042 2042 A
chrXII 2047 2047 AT
chrXII 2049 2049 A
chrXII 2051 2051 C
chrXII 2052 2052 AT
chrXII 2053 2053 T
chrXII 2055 2055 G
chrXII 2058 2058 A
chrXII 2062 2062 C
chrXII 2064 2064 CG
chrXII 2068 2068 CG
chrXII 2073 2073 C
chrXII 2074 2074 T
chrXII 2076 2076 A
chrXII 2081 2081 C
chrXII 2083 2083 A
chrXII 2085 2085 G
chrXII 2086 2086 CG
chrXII 2088 2088 CG
chrXII 2089 2089 CG
chrXII 2090 2090 T
chrXII 2091 2091 G
chrXII 2092 2092 T
chrXII 2094 2094 A
chrXII 2095 2095 A
chrXII 2098 2098 AT
chrXII 2100 2100 AT
chrXII 2104 2104 AT
chrXII 2109 2109 CG
chrXII 2110 2110 AT
chrXII 2119 2119 G
chrXII 2121 2121 A
chrXII 2122 2122 G
chrXII 2124 2124 ACT
chrXII 2125 2125 T
chrXII 2126 2126 T
chrXII 2128 2128 T
chrXII 2130 2130 A
chrXII 2134 2134 A
chrXII 2136 2136 CG
chrXII 2140 2140 AT
chrXII 2145 2145 CG
chrXII 2146 2146 T
chrXII 2149 2149 CG
chrXII 2150 2150 A
chrXII 2155 2155 AT
chrXII 2160 2160 A
chrXII 2166 2166 A
chrXII 2172 2172 C
chrXII 2176 2176 CG
chrXII 2181 2181 C
chrXII 2182 2182 T
chrXII 2189 2189 C
chrXII 2194 2194 CG
chrXII 2196 2196 AGT
chrXII 2197 2197 AT
chrXII 2199 2199 G
chrXII 2202 2202 A
chrXII 2206 2206 G
chrXII 2208 2208 A
chrXII 2211 2211 G
chrXII 2212 2212 C
chrXII 2214 2214 G
chrXII 2216 2216 T
chrXII 2217 2217 G
chrXII 2218 2218 GT
chrXII 2221 2221 A
chrXII 2222 2222 G
chrXII 2237 2237 CG
chrXII 2269 2269 T
chrXII 2299 2299 T
chrXII 2315 2315 AT
chrXII 2340 2340 AT
chrXII 2393 2393 C
chrXII 2394 2394 A
chrXII 2395 2395 G
chrXII 2402 2402 A
chrXII 2404 2404 C
chrXII 2407 2407 A
chrXII 2425 2425 G
chrXII 2427 2427 C
chrXII 2430 2430 T
chrXII 2437 2437 AT
chrXII 2439 2439 CG
chrXII 2442 2442 AT
chrXII 2443 2443 CG
chrXII 2499 2499 T
chrXII 2505 2505 C
chrXII 2529 2529 G
chrXII 2562 2562 A
chrXII 2563 2563 CG
chrXII 2564 2564 C
chrXII 2565 2565 C
chrXII 2589 2589 A
chrXII 2679 2679 T
chrXII 2695 2695 AT
chrXII 2701 2701 T
chrXII 2709 2709 C
chrXII 2745 2745 T
chrXII 2746 2746 AC
chrXII 2747 2747 A
chrXII 2748 2748 C
chrXII 2749 2749 AT
chrXII 2750 2750 A
chrXII 2751 2751 A
chrXII 2753 2753 AT
chrXII 2754 2754 ACG
chrXII 2755 2755 CG
chrXII 2757 2757 AT
chrXII 2860 2860 C
chrXII 2921 2921 G
chrXII 2951 2951 T
chrXII 3048 3048 T
chrXII 3096 3096 AT
chrXII 3108 3108 CG
chrXII 3210 3210 C
chrXII 3358 3358 T
chrXII 3407 3407 CG
chrXII 3413 3413 AT
chrXII 3476 3476 C
chrXII 3492 3492 AT
chrXII 3590 3590 A
chrXII 3646 3646 CG
chrXII 3654 3654 A
chrXII 3711 3711 G
chrXII 3720 3720 G
chrXII 3722 3722 CG
chrXII 3728 3728 T
chrXII 3777 3777 G
chrXII 3816 3816 C
chrXII 3826 3826 T
chrXII 3827 3827 A
chrXII 3828 3828 A
chrXII 3831 3831 T
chrXII 3834 3834 G
chrXII 3836 3836 CG
chrXII 3837 3837 AT
chrXII 3838 3838 CG
chrXII 3841 3841 AT
chrXII 3855 3855 A
chrXII 3875 3875 T
chrXII 3888 3888 T
chrXII 3889 3889 A
chrXII 3890 3890 G
chrXII 3949 3949 C
chrXII 3950 3950 AT
chrXII 3951 3951 CG
chrXII 3952 3952 T
chrXII 3961 3961 A
chrXII 4008 4008 A
chrXII 4010 4010 AT
chrXII 4011 4011 AT
chrXII 4012 4012 C
chrXII 4013 4013 AT
chrXII 4019 4019 T
chrXII 4035 4035 T
chrXII 4084 4084 CG
chrXII 4158 4158 G
chrXII 4159 4159 T
chrXII 4160 4160 A
chrXII 4162 4162 C
chrXII 4163 4163 G
chrXII 4164 4164 AT
chrXII 4165 4165 CG
chrXII 4166 4166 T
chrXII 4167 4167 A
chrXII 4200 4200 CG
chrXII 4208 4208 AT
chrXII 4211 4211 C
chrXII 4224 4224 AT
chrXII 4231 4231 AT
chrXII 4242 4242 AT
chrXII 4256 4256 C
chrXII 4271 4271 AT
chrXII 4275 4275 CG
chrXII 4323 4323 AT
chrXII 4333 4333 AT
chrXII 4340 4340 AT
chrXII 4355 4355 A
chrXII 4356 4356 C
chrXII 4357 4357 G
chrXII 4359 4359 A
chrXII 4363 4363 T
chrXII 4364 4364 AG
chrXII 4365 4365 AG
chrXII 4367 4367 C
chrXII 4368 4368 T
chrXII 4469 4469 CG
chrXII 4472 4472 CG
chrXII 4474 4474 AT
chrXII 4487 4487 CG
chrXII 4489 4489 G
chrXII 4491 4491 T
chrXII 4493 4493 T
chrXII 4494 4494 G
chrXII 4542 4542 AT
chrXII 4556 4556 AT
chrXII 4583 4583 AT
chrXII 4589 4589 CG
chrXII 4613 4613 T
chrXII 4650 4650 AT
chrXII 4789 4789 T
chrXII 4792 4792 A
chrXII 4793 4793 GT
chrXII 4794 4794 AC
chrXII 4795 4795 G
chrXII 4851 4851 AT
chrXII 4852 4852 CG
chrXII 4895 4895 CG
chrXII 4904 4904 AT
chrXII 4921 4921 CG
chrXII 4938 4938 A
chrXII 4939 4939 T
chrXII 4942 4942 AT
chrXII 4943 4943 G
chrXII 4944 4944 C
chrXII 4945 4945 T
chrXII 4946 4946 C
chrXII 4956 4956 T
chrXII 4988 4988 T
chrXII 5002 5002 AT
chrXII 5014 5014 CG
chrXII 5019 5019 C
chrXII 5051 5051 G
chrXII 5052 5052 AG
chrXII 5053 5053 AG
chrXII 5054 5054 G
chrXII 5079 5079 G
chrXII 5080 5080 CT
chrXII 5081 5081 CG
chrXII 5082 5082 G
chrXII 5083 5083 CG
chrXII 5084 5084 CG
chrXII 5086 5086 A
chrXII 5087 5087 C
chrXII 5110 5110 C
chrXII 5121 5121 C
chrXII 5122 5122 G
chrXII 5124 5124 T
chrXII 5161 5161 C
chrXII 5162 5162 G
chrXII 5197 5197 C
chrXII 5198 5198 G
chrXII 5208 5208 A
chrXII 5219 5219 A
chrXII 5220 5220 A
chrXII 5221 5221 T
chrXII 5223 5223 GT
chrXII 5234 5234 C
chrXII 5238 5238 CG
chrXII 5250 5250 AT
chrXII 5252 5252 G
chrXII 5274 5274 A
chrXII 5275 5275 CG
chrXII 5276 5276 G
chrXII 5284 5284 A
chrXII 5305 5305 AT
chrXII 5346 5346 AT
chrXII 5359 5359 AT
chrXII 5367 5367 A
chrXII 5399 5399 A
chrXII 5406 5406 CG
chrXII 5411 5411 T
chrXII 5413 5413 AT
chrXII 5415 5415 C
chrXII 5419 5419 A
chrXII 5430 5430 CG
chrXII 5444 5444 G
chrXII 5459 5459 AT
chrXII 5475 5475 C
chrXII 5484 5484 A
chrXII 5486 5486 A
chrXII 5487 5487 AG
chrXII 5488 5488 CT
chrXII 5514 5514 A
chrXII 5525 5525 AT
chrXII 5530 5530 CG
chrXII 5545 5545 C
chrXII 5546 5546 AT
chrXII 5547 5547 T
chrXII 5548 5548 CG
chrXII 5549 5549 A
chrXII 5552 5552 G
chrXII 5553 5553 T
chrXII 5554 5554 C
chrXII 5614 5614 A
chrXII 5615 5615 T
chrXII 5617 5617 T
chrXII 5618 5618 A
chrXII 5646 5646 AT
chrXII 5647 5647 CG
chrXII 5656 5656 CG
chrXII 5657 5657 CT
chrXII 5658 5658 C
chrXII 5660 5660 C
chrXII 5661 5661 C
chrXII 5662 5662 AGT
chrXII 5663 5663 ACG
chrXII 5664 5664 AT
chrXII 5665 5665 AT
chrXII 5666 5666 CG
chrXII 5667 5667 AT
chrXII 5668 5668 C
chrXII 5669 5669 A
chrXII 5670 5670 AT
chrXII 5671 5671 A
chrXII 5672 5672 G
chrXII 5673 5673 T
chrXII 5674 5674 CG
chrXII 5678 5678 A
chrXII 5694 5694 A
chrXII 5697 5697 A
chrXII 5699 5699 A
chrXII 5700 5700 A
chrXII 5701 5701 A
chrXII 5704 5704 C
chrXII 5705 5705 A
chrXII 5706 5706 CG
chrXII 5707 5707 A
chrXII 5708 5708 C
chrXII 5709 5709 A
chrXII 5710 5710 AT
chrXII 5711 5711 CG
chrXII 5712 5712 AT
chrXII 5713 5713 CG
chrXII 5714 5714 T
chrXII 5715 5715 CG
chrXII 5716 5716 A
chrXII 5717 5717 AT
chrXII 5718 5718 A
chrXII 5719 5719 C
chrXII 5730 5730 C
chrXII 5731 5731 T
chrXII 5738 5738 T
chrXII 5741 5741 C
chrXII 5747 5747 G
chrXII 5756 5756 T
chrXII 5757 5757 T
chrXII 5778 5778 T
chrXII 5782 5782 A
chrXII 5783 5783 A
chrXII 5792 5792 AT
chrXII 5793 5793 AT
chrXII 5803 5803 T
chrXII 5807 5807 G
chrXII 5823 5823 G
chrXII 5827 5827 C
chrXII 5828 5828 C
chrXII 5829 5829 CG
chrXII 5832 5832 A
chrXII 5843 5843 AT
chrXII 5903 5903 C
chrXII 5904 5904 T
chrXII 5905 5905 A
chrXII 5942 5942 G
chrXII 5943 5943 C
chrXII 5952 5952 C
chrXII 5957 5957 C
chrXII 5961 5961 T
chrXII 5962 5962 C
chrXII 5966 5966 G
chrXII 6013 6013 A
chrXII 6015 6015 A
chrXII 6025 6025 A
chrXII 6026 6026 T
chrXII 6030 6030 T
chrXII 6040 6040 T
chrXII 6047 6047 C
chrXII 6048 6048 A
chrXII 6049 6049 G
chrXII 6057 6057 T
chrXII 6095 6095 G
chrXII 6147 6147 C
chrXII 6153 6153 A
chrXII 6154 6154 C
chrXII 6155 6155 AT
chrXII 6161 6161 A
chrXII 6162 6162 AT
chrXII 6163 6163 AT
chrXII 6164 6164 CG
chrXII 6192 6192 T
chrXII 6193 6193 A
chrXII 6195 6195 C
chrXII 6196 6196 G
chrXII 6229 6229 C
chrXII 6232 6232 C
chrXII 6233 6233 A
chrXII 6234 6234 T
chrXII 6241 6241 T
chrXII 6248 6248 C
chrXII 6284 6284 CG
chrXII 6305 6305 T
chrXII 6330 6330 C
chrXII 6358 6358 CG
chrXII 6381 6381 G
chrXII 6431 6431 T
chrXII 6456 6456 G
chrXII 6571 6571 C
chrXII 6593 6593 C
chrXII 6594 6594 A
chrXII 6625 6625 T
chrXII 6636 6636 AT
chrXII 6703 6703 A
chrXII 6854 6854 T
chrXII 6871 6871 AT
chrXII 6882 6882 AT
chrXII 6939 6939 A
chrXII 6981 6981 T
chrXII 6989 6989 T
chrXII 7027 7027 AT
chrXII 7071 7071 C
chrXII 7074 7074 G
chrXII 7094 7094 CG
chrXII 7212 7212 G
chrXII 7244 7244 G
chrXII 7332 7332 G
chrXII 7335 7335 AG
chrXII 7336 7336 G
chrXII 7347 7347 AT
chrXII 7351 7351 C
chrXII 7357 7357 T
chrXII 7368 7368 A
chrXII 7371 7371 T
chrXII 7372 7372 T
chrXII 7383 7383 AT
chrXII 7387 7387 CG
chrXII 7393 7393 AT
chrXII 7397 7397 C
chrXII 7402 7402 A
chrXII 7404 7404 A
chrXII 7407 7407 GT
chrXII 7408 7408 T
chrXII 7410 7410 G
chrXII 7419 7419 CG
chrXII 7423 7423 AT
chrXII 7428 7428 T
chrXII 7429 7429 CG
chrXII 7436 7436 AT
chrXII 7442 7442 CG
chrXII 7443 7443 AG
chrXII 7444 7444 G
chrXII 7446 7446 AT
chrXII 7454 7454 C
chrXII 7455 7455 C
chrXII 7459 7459 T
chrXII 7464 7464 T
chrXII 7465 7465 C
chrXII 7469 7469 C
chrXII 7472 7472 AT
chrXII 7476 7476 G
chrXII 7479 7479 G
chrXII 7480 7480 G
chrXII 7482 7482 AT
chrXII 7489 7489 C
chrXII 7490 7490 C
chrXII 7491 7491 CG
chrXII 7495 7495 T
chrXII 7500 7500 T
chrXII 7501 7501 C
chrXII 7503 7503 A
chrXII 7508 7508 CG
chrXII 7510 7510 A
chrXII 7512 7512 G
chrXII 7514 7514 C
chrXII 7515 7515 AG
chrXII 7516 7516 G
chrXII 7517 7517 T
chrXII 7518 7518 CG
chrXII 7519 7519 T
chrXII 7521 7521 A
chrXII 7522 7522 A
chrXII 7525 7525 A
chrXII 7526 7526 C
chrXII 7527 7527 AT
chrXII 7531 7531 T
chrXII 7536 7536 G
chrXII 7546 7546 G
chrXII 7548 7548 A
chrXII 7549 7549 G
chrXII 7551 7551 ACT
chrXII 7552 7552 T
chrXII 7553 7553 T
chrXII 7555 7555 T
chrXII 7557 7557 A
chrXII 7561 7561 A
chrXII 7563 7563 CG
chrXII 7567 7567 AT
chrXII 7572 7572 CG
chrXII 7573 7573 T
chrXII 7576 7576 CG
chrXII 7577 7577 A
chrXII 7582 7582 AT
chrXII 7584 7584 A
chrXII 7586 7586 C
chrXII 7587 7587 AT
chrXII 7588 7588 T
chrXII 7590 7590 G
chrXII 7593 7593 A
chrXII 7597 7597 C
chrXII 7599 7599 CG
chrXII 7603 7603 CG
chrXII 7608 7608 C
chrXII 7609 7609 T
chrXII 7611 7611 A
chrXII 7616 7616 C
chrXII 7618 7618 A
chrXII 7620 7620 G
chrXII 7621 7621 CG
chrXII 7623 7623 CG
chrXII 7624 7624 CG
chrXII 7625 7625 T
chrXII 7626 7626 G
chrXII 7627 7627 T
chrXII 7629 7629 A
chrXII 7630 7630 A
chrXII 7633 7633 AT
chrXII 7635 7635 AT
chrXII 7639 7639 AT
chrXII 7644 7644 CG
chrXII 7645 7645 AT
chrXII 7654 7654 G
chrXII 7656 7656 A
chrXII 7657 7657 G
chrXII 7659 7659 ACT
chrXII 7660 7660 T
chrXII 7661 7661 T
chrXII 7663 7663 T
chrXII 7665 7665 A
chrXII 7669 7669 A
chrXII 7671 7671 CG
chrXII 7675 7675 AT
chrXII 7680 7680 CG
chrXII 7681 7681 T
chrXII 7684 7684 CG
chrXII 7685 7685 A
chrXII 7690 7690 AT
chrXII 7695 7695 A
chrXII 7701 7701 A
chrXII 7707 7707 C
chrXII 7711 7711 CG
chrXII 7716 7716 C
chrXII 7717 7717 T
chrXII 7724 7724 C
chrXII 7729 7729 CG
chrXII 7731 7731 AGT
chrXII 7732 7732 AT
chrXII 7734 7734 G
chrXII 7737 7737 A
chrXII 7741 7741 G
chrXII 7743 7743 A
chrXII 7746 7746 G
chrXII 7747 7747 C
chrXII 7749 7749 G
chrXII 7751 7751 T
chrXII 7752 7752 G
chrXII 7753 7753 GT
chrXII 7756 7756 A
chrXII 7757 7757 G
chrXII 7772 7772 CG
chrXII 7804 7804 T
chrXII 7834 7834 T
chrXII 7850 7850 AT
chrXII 7875 7875 AT
chrXII 7928 7928 C
chrXII 7929 7929 A
chrXII 7930 7930 G
chrXII 7937 7937 A
chrXII 7939 7939 C
chrXII 7942 7942 A
chrXII 7960 7960 G
chrXII 7962 7962 C
chrXII 7965 7965 T
chrXII 7972 7972 AT
chrXII 7974 7974 CG
chrXII 7977 7977 AT
chrXII 7978 7978 CG
chrXII 8034 8034 T
chrXII 8040 8040 C
chrXII 8064 8064 G
chrXII 8097 8097 A
chrXII 8098 8098 CG
chrXII 8099 8099 C
chrXII 8100 8100 C
chrXII 8124 8124 A
chrXII 8214 8214 T
chrXII 8230 8230 AT
chrXII 8236 8236 T
chrXII 8244 8244 C
chrXII 8280 8280 T
chrXII 8281 8281 AC
chrXII 8282 8282 A
chrXII 8283 8283 C
chrXII 8284 8284 AT
chrXII 8285 8285 A
chrXII 8286 8286 A
chrXII 8288 8288 AT
chrXII 8289 8289 ACG
chrXII 8290 8290 CG
chrXII 8292 8292 AT
chrXII 8395 8395 C
chrXII 8456 8456 G
chrXII 8486 8486 T
chrXII 8583 8583 T
chrXII 8631 8631 AT
chrXII 8643 8643 CG
chrXII 8745 8745 C
chrXII 8893 8893 T
chrXII 8942 8942 CG
chrXII 8948 8948 AT
chrXII 9011 9011 C
chrXII 9027 9027 AT
chrXII 9125 9125 A
chrXII 9181 9181 CG
chrXII 9189 9189 A
chrXII 9246 9246 G
chrXII 9255 9255 G
chrXII 9257 9257 CG
chrXII 9263 9263 T
chrXII 9312 9312 G
chrXII 9351 9351 C
chrXII 9361 9361 T
chrXII 9362 9362 A
chrXII 9363 9363 A
chrXII 9366 9366 T
chrXII 9369 9369 G
chrXII 9371 9371 CG
chrXII 9372 9372 AT
chrXII 9373 9373 CG
chrXII 9376 9376 AT
chrXII 9390 9390 A
chrXII 9410 9410 T
chrXII 9423 9423 T
chrXII 9424 9424 A
chrXII 9425 9425 G
chrXII 9484 9484 C
chrXII 9485 9485 AT
chrXII 9486 9486 CG
chrXII 9487 9487 T
chrXII 9496 9496 A
chrXII 9543 9543 A
chrXII 9545 9545 AT
chrXII 9546 9546 AT
chrXII 9547 9547 C
chrXII 9548 9548 AT
chrXII 9554 9554 T
chrXII 9570 9570 T
chrXII 9619 9619 CG
chrXII 9693 9693 G
chrXII 9694 9694 T
chrXII 9695 9695 A
chrXII 9697 9697 C
chrXII 9698 9698 G
chrXII 9699 9699 AT
chrXII 9700 9700 CG
chrXII 9701 9701 T
chrXII 9702 9702 A
chrXII 9735 9735 CG
chrXII 9743 9743 AT
chrXII 9746 9746 C
chrXII 9759 9759 AT
chrXII 9766 9766 AT
chrXII 9777 9777 AT
chrXII 9791 9791 C
chrXII 9806 9806 AT
chrXII 9810 9810 CG
chrXII 9858 9858 AT
chrXII 9868 9868 AT
chrXII 9875 9875 AT
chrXII 9890 9890 A
chrXII 9891 9891 C
chrXII 9892 9892 G
chrXII 9894 9894 A
chrXII 9898 9898 T
chrXII 9899 9899 AG
chrXII 9900 9900 AG
chrXII 9902 9902 C
chrXII 9903 9903 T
chrXII 10004 10004 CG
chrXII 10007 10007 CG
chrXII 10009 10009 AT
chrXII 10022 10022 CG
chrXII 10024 10024 G
chrXII 10026 10026 T
chrXII 10028 10028 T
chrXII 10029 10029 G
chrXII 10077 10077 AT
chrXII 10091 10091 AT
chrXII 10118 10118 AT
chrXII 10124 10124 CG
chrXII 10148 10148 T
chrXII 10185 10185 AT
chrXII 10324 10324 T
chrXII 10327 10327 A
chrXII 10328 10328 GT
chrXII 10329 10329 AC
chrXII 10330 10330 G
chrXII 10386 10386 AT
chrXII 10387 10387 CG
chrXII 10430 10430 CG
chrXII 10439 10439 AT
chrXII 10456 10456 CG
chrXII 10473 10473 A
chrXII 10474 10474 T
chrXII 10477 10477 AT
chrXII 10478 10478 G
chrXII 10479 10479 C
chrXII 10480 10480 T
chrXII 10481 10481 C
chrXII 10491 10491 T
chrXII 10523 10523 T
chrXII 10537 10537 AT
chrXII 10549 10549 CG
chrXII 10554 10554 C
chrXII 10586 10586 G
chrXII 10587 10587 AG
chrXII 10588 10588 AG
chrXII 10589 10589 G
chrXII 10614 10614 G
chrXII 10615 10615 CT
chrXII 10616 10616 CG
chrXII 10617 10617 G
chrXII 10618 10618 CG
chrXII 10619 10619 CG
chrXII 10621 10621 A
chrXII 10622 10622 C
chrXII 10645 10645 C
chrXII 10656 10656 C
chrXII 10657 10657 G
chrXII 10659 10659 T
chrXII 10696 10696 C
chrXII 10697 10697 G
chrXII 10732 10732 C
chrXII 10733 10733 G
chrXII 10743 10743 A
chrXII 10754 10754 A
chrXII 10755 10755 A
chrXII 10756 10756 T
chrXII 10758 10758 GT
chrXII 10769 10769 C
chrXII 10773 10773 CG
chrXII 10785 10785 AT
chrXII 10787 10787 G
chrXII 10809 10809 A
chrXII 10810 10810 CG
chrXII 10811 10811 G
chrXII 10819 10819 A
chrXII 10840 10840 AT
chrXII 10881 10881 AT
chrXII 10894 10894 AT
chrXII 10902 10902 A
chrXII 10934 10934 A
chrXII 10941 10941 CG
chrXII 10946 10946 T
chrXII 10948 10948 AT
chrXII 10950 10950 C
chrXII 10954 10954 A
chrXII 10965 10965 CG
chrXII 10979 10979 G
chrXII 10994 10994 AT
chrXII 11010 11010 C
chrXII 11019 11019 A
chrXII 11021 11021 A
chrXII 11022 11022 AG
chrXII 11023 11023 CT
chrXII 11049 11049 A
chrXII 11060 11060 AT
chrXII 11065 11065 CG
chrXII 11080 11080 C
chrXII 11081 11081 AT
chrXII 11082 11082 T
chrXII 11083 11083 CG
chrXII 11084 11084 A
chrXII 11087 11087 G
chrXII 11088 11088 T
chrXII 11089 11089 C
chrXII 11149 11149 A
chrXII 11150 11150 T
chrXII 11152 11152 T
chrXII 11153 11153 A
chrXII 11181 11181 AT
chrXII 11182 11182 CG
chrXII 11191 11191 CG
chrXII 11193 11193 C
chrXII 11195 11195 C
chrXII 11196 11196 C
chrXII 11197 11197 GT
chrXII 11198 11198 ACG
chrXII 11199 11199 AT
chrXII 11200 11200 AT
chrXII 11201 11201 CG
chrXII 11202 11202 AT
chrXII 11203 11203 C
chrXII 11204 11204 A
chrXII 11205 11205 AT
chrXII 11206 11206 A
chrXII 11207 11207 CG
chrXII 11208 11208 AT
chrXII 11209 11209 CG
chrXII 11213 11213 A
chrXII 11218 11218 A
chrXII 11219 11219 A
chrXII 11223 11223 A
chrXII 11224 11224 C
chrXII 11226 11226 C
chrXII 11227 11227 A
chrXII 11228 11228 C
chrXII 11229 11229 A
chrXII 11230 11230 C
chrXII 11231 11231 A
chrXII 11232 11232 A
chrXII 11233 11233 A
chrXII 11237 11237 A
chrXII 11238 11238 A
chrXII 11239 11239 A
chrXII 11241 11241 A
chrXII 11242 11242 C
chrXII 11243 11243 A
chrXII 11244 11244 AT
chrXII 11245 11245 A
chrXII 11246 11246 CG
chrXII 11249 11249 A
chrXII 11250 11250 C
chrXII 11251 11251 A
chrXII 11252 11252 C
chrXII 11254 11254 C
chrXII 11255 11255 A
chrXII 11256 11256 CG
chrXII 11257 11257 AT
chrXII 11258 11258 A
chrXII 11259 11259 A
chrXII 11260 11260 C
chrXII 11261 11261 AT
chrXII 11262 11262 C
chrXII 11263 11263 AT
chrXII 11265 11265 A
chrXII 11266 11266 C
chrXII 11267 11267 A
chrXII 11268 11268 A
chrXII 11269 11269 C
chrXII 11270 11270 A
chrXII 11271 11271 C
chrXII 11272 11272 A
chrXII 11273 11273 A
chrXII 11274 11274 A
chrXII 11275 11275 C
chrXII 11276 11276 A
chrXII 11278 11278 A
chrXII 11279 11279 C
chrXII 11280 11280 A
chrXII 11281 11281 AT
chrXII 11282 11282 CG
chrXII 11283 11283 A
chrXII 11284 11284 C
chrXII 11285 11285 A
chrXII 11286 11286 A
chrXII 11287 11287 A
chrXII 11288 11288 C
chrXII 11289 11289 T
chrXII 11291 11291 A
chrXII 11292 11292 AT
chrXII 11293 11293 A
chrXII 11294 11294 CG
chrXII 11296 11296 T
chrXII 11297 11297 A
chrXII 11298 11298 A
chrXII 11299 11299 C
chrXII 11300 11300 A
chrXII 11301 11301 C
chrXII 11302 11302 A
chrXII 11303 11303 A
chrXII 11304 11304 AT
chrXII 11305 11305 CG
chrXII 11306 11306 T
chrXII 11308 11308 A
chrXII 11309 11309 CG
chrXII 11310 11310 AT
chrXII 11311 11311 AT
chrXII 11312 11312 AT
chrXII 11313 11313 CG
chrXII 11314 11314 T
chrXII 11316 11316 AT
chrXII 11317 11317 A
chrXII 11318 11318 T
chrXII 11319 11319 CGT
chrXII 11320 11320 AT
chrXII 11323 11323 CG
chrXII 11324 11324 AT
chrXII 11325 11325 AT
chrXII 11326 11326 T
chrXII 11331 11331 A
chrXII 11336 11336 AT
chrXII 11340 11340 C
chrXII 11341 11341 A
chrXII 11342 11342 A
chrXII 11343 11343 A
chrXII 11344 11344 C
chrXII 11345 11345 A
chrXII 11347 11347 A
chrXII 11350 11350 C
chrXII 11351 11351 A
chrXII 11352 11352 AT
chrXII 11353 11353 AT
chrXII 11354 11354 CG
chrXII 11355 11355 AT
chrXII 11356 11356 G
chrXII 11359 11359 A
chrXII 11360 11360 C
chrXII 11361 11361 C
chrXII 11379 11379 T
chrXII 11382 11382 T
chrXII 11399 11399 T
chrXII 11403 11403 T
chrXII 11404 11404 C
chrXII 11408 11408 T
chrXII 11412 11412 T
chrXII 11430 11430 CG
chrXII 11436 11436 T
chrXII 11446 11446 A
chrXII 11448 11448 C
chrXII 11451 11451 C
chrXII 11454 11454 C
chrXII 11456 11456 A
chrXII 11457 11457 AT
chrXII 11458 11458 ACT
chrXII 11459 11459 A
chrXII 11460 11460 T
chrXII 11464 11464 A
chrXII 11465 11465 C
chrXII 11466 11466 T
chrXII 11468 11468 G
chrXII 11472 11472 T
chrXII 11474 11474 T
chrXII 11476 11476 C
chrXII 11477 11477 A
chrXII 11478 11478 T
chrXII 11481 11481 CG
chrXII 11483 11483 CT
chrXII 11484 11484 A
chrXII 11485 11485 G
chrXII 11494 11494 AT
chrXII 11495 11495 C
chrXII 11497 11497 AC
chrXII 11499 11499 CT
chrXII 11501 11501 G
chrXII 11503 11503 T
chrXII 11505 11505 A
chrXII 11506 11506 C
chrXII 11507 11507 G
chrXII 11510 11510 T
chrXII 11530 11530 C
chrXII 11533 11533 G
chrXII 11536 11536 G
chrXII 11540 11540 T
chrXII 11542 11542 T
chrXII 11545 11545 CG
chrXII 11546 11546 T
chrXII 11548 11548 CG
chrXII 11550 11550 CG
chrXII 11551 11551 CG
chrXII 11554 11554 AT
chrXII 11555 11555 AT
chrXII 11557 11557 AT
chrXII 11558 11558 CG
chrXII 11563 11563 CG
chrXII 11565 11565 AT
chrXII 11568 11568 A
chrXII 11569 11569 ACT
chrXII 11570 11570 CG
chrXII 11572 11572 CG
chrXII 11587 11587 A
chrXII 11597 11597 C
chrXII 11598 11598 T
chrXII 11599 11599 T
chrXII 11600 11600 A
chrXII 11603 11603 T
chrXII 11608 11608 G
chrXII 11617 11617 C
chrXII 11618 11618 AT
chrXII 11619 11619 AT
chrXII 11626 11626 A
chrXII 11635 11635 C
chrXII 11642 11642 AT
chrXII 11644 11644 C
chrXII 11646 11646 C
chrXII 11652 11652 CG
chrXII 11653 11653 T
chrXII 11656 11656 G
chrXII 11663 11663 C
chrXII 11672 11672 CG
chrXII 11674 11674 T
chrXII 11678 11678 T
chrXII 11684 11684 C
chrXII 11686 11686 T
chrXII 11687 11687 C
chrXII 11691 11691 AT
chrXII 11692 11692 AC
chrXII 11693 11693 G
chrXII 11694 11694 AT
chrXII 11696 11696 A
chrXII 11699 11699 AT
chrXII 11703 11703 AT
chrXII 11704 11704 CT
chrXII 11705 11705 T
chrXII 11707 11707 G
chrXII 11709 11709 C
chrXII 11710 11710 CG
chrXII 11712 11712 CGT
chrXII 11713 11713 T
chrXII 11717 11717 CG
chrXII 11728 11728 A
chrXII 11733 11733 A
chrXII 11734 11734 CT
chrXII 11735 11735 AC
chrXII 11736 11736 AG
chrXII 11741 11741 AT
chrXII 11742 11742 T
chrXII 11743 11743 CG
chrXII 11744 11744 A
chrXII 11745 11745 G
chrXII 11746 11746 A
chrXII 11763 11763 T
chrXII 11767 11767 T
chrXII 11769 11769 CG
chrXII 11772 11772 T
chrXII 11774 11774 AT
chrXII 11779 11779 CG
chrXII 11780 11780 ACGT
chrXII 11781 11781 CG
chrXII 11783 11783 T
chrXII 11784 11784 A
chrXII 11785 11785 C
chrXII 11792 11792 T
chrXII 11793 11793 AG
chrXII 11794 11794 AT
chrXII 11801 11801 G
chrXII 11803 11803 T
chrXII 11805 11805 G
chrXII 11812 11812 C
chrXII 11814 11814 A
chrXII 11815 11815 T
chrXII 11820 11820 C
chrXII 11821 11821 C
chrXII 11822 11822 G
chrXII 11824 11824 AT
chrXII 11825 11825 A
chrXII 11830 11830 T
chrXII 11831 11831 G
chrXII 11842 11842 T
chrXII 11844 11844 T
chrXII 11846 11846 CG
chrXII 11852 11852 AT
chrXII 11855 11855 T
chrXII 11856 11856 A
chrXII 11857 11857 T
chrXII 11859 11859 A
chrXII 11863 11863 CG
chrXII 11866 11866 CG
chrXII 11872 11872 ACG
chrXII 11873 11873 AT
chrXII 11874 11874 CG
chrXII 11875 11875 AT
chrXII 11878 11878 CG
chrXII 11879 11879 CG
chrXII 11886 11886 T
chrXII 11894 11894 G
chrXII 11895 11895 T
chrXII 11898 11898 C
chrXII 11899 11899 T
chrXII 11907 11907 T
chrXII 11911 11911 T
chrXII 11912 11912 ACT
chrXII 11916 11916 CG
chrXII 11917 11917 CGT
chrXII 11918 11918 AT
chrXII 11920 11920 A
chrXII 11923 11923 G
chrXII 11926 11926 CG
chrXII 11927 11927 CG
chrXII 11931 11931 AT
chrXII 11934 11934 AT
chrXII 11935 11935 AT
chrXII 11938 11938 AT
chrXII 11945 11945 G
chrXII 11949 11949 G
chrXII 11950 11950 AT
chrXII 11954 11954 G
chrXII 11955 11955 C
chrXII 11957 11957 T
chrXII 11958 11958 T
chrXII 11959 11959 GT
chrXII 11961 11961 G
chrXII 11962 11962 G
chrXII 11965 11965 AT
chrXII 11967 11967 T
chrXII 11970 11970 CG
chrXII 11972 11972 CG
chrXII 11977 11977 T
chrXII 11978 11978 AT
chrXII 11982 11982 T
chrXII 11984 11984 T
chrXII 11985 11985 C
chrXII 11987 11987 A
chrXII 11988 11988 CG
chrXII 11991 11991 AT
chrXII 11993 11993 AT
chrXII 11994 11994 CG
chrXII 12002 12002 CG
chrXII 12010 12010 A
chrXII 12011 12011 AT
chrXII 12015 12015 A
chrXII 12021 12021 T
chrXII 12027 12027 T
chrXII 12033 12033 T
chrXII 12050 12050 A
chrXII 12051 12051 T
chrXII 12052 12052 AT
chrXII 12053 12053 CG
chrXII 12054 12054 CG
chrXII 12056 12056 C
chrXII 12072 12072 C
chrXII 12080 12080 CG
chrXII 12081 12081 T
chrXII 12082 12082 C
chrXII 12084 12084 C
chrXII 12090 12090 G
chrXII 12095 12095 C
chrXII 12098 12098 A
chrXII 12099 12099 T
chrXII 12102 12102 C
chrXII 12108 12108 CG
chrXII 12109 12109 G
chrXII 12115 12115 C
chrXII 12119 12119 T
chrXII 12120 12120 T
chrXII 12123 12123 T
chrXII 12127 12127 A
chrXII 12138 12138 CG
chrXII 12139 12139 CG
chrXII 12140 12140 AT
chrXII 12141 12141 A
chrXII 12142 12142 G
chrXII 12143 12143 A
chrXII 12152 12152 CG
chrXII 12153 12153 T
chrXII 12158 12158 A
chrXII 12162 12162 CG
chrXII 12168 12168 CG
chrXII 12174 12174 A
chrXII 12176 12176 CG
chrXII 12177 12177 T
chrXII 12182 12182 A
chrXII 12183 12183 T
chrXII 12184 12184 G
chrXII 12191 12191 T
chrXII 12199 12199 C
chrXII 12204 12204 C
chrXII 12209 12209 T
chrXII 12210 12210 T
chrXII 12213 12213 A
chrXII 12215 12215 T
chrXII 12228 12228 T
chrXII 12232 12232 CGT
chrXII 12233 12233 CG
chrXII 12234 12234 G
chrXII 12240 12240 T
chrXII 12244 12244 C
chrXII 12247 12247 T
chrXII 12265 12265 C
chrXII 12274 12274 G
chrXII 12277 12277 AGT
chrXII 12287 12287 C
chrXII 12291 12291 G
chrXII 12292 12292 A
chrXII 12293 12293 C
chrXII 12297 12297 T
chrXII 12304 12304 T
chrXII 12309 12309 T
chrXII 12319 12319 AT
chrXII 12326 12326 C
chrXII 12337 12337 CG
chrXII 12344 12344 AT
chrXII 12348 12348 T
chrXII 12385 12385 G
chrXII 12396 12396 CG
chrXII 12397 12397 G
chrXII 12398 12398 T
chrXII 12399 12399 CG
chrXII 12410 12410 AT
chrXII 12417 12417 T
chrXII 12420 12420 T
chrXII 12439 12439 AT
chrXII 12449 12449 T
chrXII 12459 12459 AT
chrXII 12463 12463 T
chrXII 12464 12464 A
chrXII 12467 12467 AT
chrXII 12483 12483 G
chrXII 12492 12492 GT
chrXII 12500 12500 T
chrXII 12501 12501 A
chrXII 12546 12546 C
chrXII 12549 12549 G
chrXII 12552 12552 CG
chrXII 12564 12564 AT
chrXII 12579 12579 CG
chrXII 12585 12585 G
chrXII 12592 12592 A
chrXII 12593 12593 C
chrXII 12599 12599 AG
chrXII 12600 12600 CG
chrXII 12601 12601 G
chrXII 12627 12627 CG
chrXII 12631 12631 T
chrXII 12632 12632 AC
chrXII 12633 12633 AG
chrXII 12639 12639 T
chrXII 12640 12640 A
chrXII 12641 12641 C
chrXII 12644 12644 A
chrXII 12649 12649 C
chrXII 12660 12660 T
chrXII 12663 12663 A
chrXII 12668 12668 G
chrXII 12670 12670 C
chrXII 12671 12671 T
chrXII 12672 12672 T
chrXII 12673 12673 C
chrXII 12674 12674 C
chrXII 12678 12678 G
chrXII 12682 12682 C
chrXII 12687 12687 A
chrXII 12700 12700 CG
chrXII 12703 12703 A
chrXII 12718 12718 G
chrXII 12725 12725 C
chrXII 12732 12732 T
chrXII 12764 12764 C
chrXII 12776 12776 AT
chrXII 12786 12786 T
chrXII 12787 12787 T
chrXII 12790 12790 AT
chrXII 12803 12803 AT
chrXII 12812 12812 CG
chrXII 12814 12814 A
chrXII 12815 12815 AT
chrXII 12829 12829 AT
chrXII 12841 12841 AT
chrXII 12842 12842 A
chrXII 12847 12847 A
chrXII 12862 12862 A
chrXII 12872 12872 T
chrXII 12886 12886 A
chrXII 12891 12891 G
chrXII 12894 12894 T
chrXII 12897 12897 C
chrXII 12898 12898 T
chrXII 12910 12910 CG
chrXII 12914 12914 A
chrXII 12922 12922 AT
chrXII 12927 12927 CG
chrXII 12940 12940 T
chrXII 12956 12956 T
chrXII 12959 12959 T
chrXII 12988 12988 AGT
chrXII 12989 12989 G
chrXII 13013 13013 T
chrXII 13014 13014 ACG
chrXII 13015 13015 AC
chrXII 13020 13020 AT
chrXII 13023 13023 T
chrXII 13024 13024 A
chrXII 13028 13028 T
chrXII 13029 13029 A
chrXII 13034 13034 C
chrXII 13035 13035 A
chrXII 13036 13036 T
chrXII 13058 13058 A
chrXII 13070 13070 G
chrXII 13079 13079 G
chrXII 13082 13082 T
chrXII 13086 13086 A
chrXII 13107 13107 A
chrXII 13110 13110 T
chrXII 13122 13122 AT
chrXII 13123 13123 C
chrXII 13131 13131 CG
chrXII 13137 13137 T
chrXII 13138 13138 C
chrXII 13147 13147 CG
chrXII 13161 13161 AT
chrXII 13170 13170 CG
chrXII 13182 13182 G
chrXII 13194 13194 A
chrXII 13196 13196 AG
chrXII 13203 13203 CG
chrXII 13212 13212 A
chrXII 13221 13221 A
chrXII 13227 13227 A
chrXII 13239 13239 A
chrXII 13242 13242 CG
chrXII 13245 13245 T
chrXII 13248 13248 CG
chrXII 13250 13250 AT
chrXII 13251 13251 CG
chrXII 13254 13254 AT
chrXII 13256 13256 AT
chrXII 13257 13257 C
chrXII 13269 13269 CG
chrXII 13278 13278 AT
chrXII 13282 13282 A
chrXII 13290 13290 A
chrXII 13291 13291 G
chrXII 13292 13292 A
chrXII 13302 13302 A
chrXII 13305 13305 T
chrXII 13308 13308 A
chrXII 13323 13323 G
chrXII 13326 13326 T
chrXII 13332 13332 A
chrXII 13338 13338 T
chrXII 13344 13344 CG
chrXII 13349 13349 G
chrXII 13350 13350 A
chrXII 13353 13353 A
chrXII 13368 13368 C
chrXII 13369 13369 G
chrXII 13373 13373 A
chrXII 13376 13376 AT
chrXII 13389 13389 A
chrXII 13390 13390 A
chrXII 13393 13393 A
chrXII 13394 13394 AT
chrXII 13395 13395 T
chrXII 13396 13396 C
chrXII 13397 13397 C
chrXII 13398 13398 G
chrXII 13404 13404 A
chrXII 13407 13407 A
chrXII 13410 13410 AT
chrXII 13413 13413 CG
chrXII 13419 13419 G
chrXII 13422 13422 CG
chrXII 13425 13425 AT
chrXII 13436 13436 CG
chrXII 13447 13447 AT
chrXII 13456 13456 AG
chrXII 13462 13462 ACT
chrXII 13472 13472 G
chrXII 13474 13474 AT
chrXII 13478 13478 CG
chrXII 13486 13486 CG
chrXII 13509 13509 A
chrXII 13510 13510 T
chrXII 13511 13511 T
chrXII 13519 13519 T
chrXII 13520 13520 A
chrXII 13521 13521 C
chrXII 13524 13524 C
chrXII 13527 13527 CG
chrXII 13530 13530 G
chrXII 13550 13550 A
chrXII 13552 13552 G
chrXII 13555 13555 C
chrXII 13556 13556 T
chrXII 13557 13557 T
chrXII 13561 13561 A
chrXII 13564 13564 AT
chrXII 13569 13569 T
chrXII 13572 13572 T
chrXII 13591 13591 A
chrXII 13592 13592 G
chrXII 13593 13593 AT
chrXII 13598 13598 C
chrXII 13604 13604 T
chrXII 13607 13607 AT
chrXII 13610 13610 G
chrXII 13611 13611 A
chrXII 13616 13616 CG
chrXII 13620 13620 T
chrXII 13638 13638 G
chrXII 13651 13651 AT
chrXII 13652 13652 CG
chrXII 13657 13657 AT
chrXII 13659 13659 AT
chrXII 13663 13663 AT
chrXII 13664 13664 CG
chrXII 13683 13683 AT
chrXII 13686 13686 A
chrXII 13693 13693 G
chrXII 13698 13698 A
chrXII 13699 13699 C
chrXII 13715 13715 C
chrXII 13719 13719 A
chrXII 13727 13727 G
chrXII 13730 13730 T
chrXII 13735 13735 C
chrXII 13748 13748 T
chrXII 13757 13757 AT
chrXII 13765 13765 AT
chrXII 13775 13775 AT
chrXII 13776 13776 CG
chrXII 13777 13777 CG
chrXII 13779 13779 CG
chrXII 13780 13780 AT
chrXII 13781 13781 AT
chrXII 13782 13782 A
chrXII 13784 13784 G
chrXII 13785 13785 AT
chrXII 13790 13790 A
chrXII 13791 13791 T
chrXII 13795 13795 CG
chrXII 13803 13803 AT
chrXII 13804 13804 T
chrXII 13805 13805 CT
chrXII 13806 13806 T
chrXII 13808 13808 T
chrXII 13809 13809 G
chrXII 13810 13810 A
chrXII 13816 13816 T
chrXII 13817 13817 AGT
chrXII 13818 13818 CG
chrXII 13824 13824 AG
chrXII 13825 13825 C
chrXII 13830 13830 A
chrXII 13846 13846 T
chrXII 13870 13870 AT
chrXII 13875 13875 T
chrXII 13876 13876 T
chrXII 13877 13877 AT
chrXII 13878 13878 CG
chrXII 13881 13881 C
chrXII 13882 13882 G
chrXII 13883 13883 T
chrXII 13885 13885 CG
chrXII 13886 13886 AT
chrXII 13892 13892 T
chrXII 13893 13893 G
chrXII 13894 13894 A
chrXII 13896 13896 AT
chrXII 13923 13923 C
chrXII 13930 13930 T
chrXII 13933 13933 T
chrXII 13934 13934 T
chrXII 41209 41209 C
chrXII 41210 41210 A
chrXII 41212 41212 A
chrXII 41213 41213 C
chrXII 41214 41214 AT
chrXII 41215 41215 AGT
chrXII 41216 41216 AT
chrXII 41217 41217 CG
chrXII 41218 41218 GT
chrXII 41219 41219 AC
chrXII 41220 41220 G
chrXII 41221 41221 C
chrXII 41222 41222 GT
chrXII 41223 41223 GT
chrXII 41224 41224 CGT
chrXII 41227 41227 C
chrXII 41228 41228 G
chrXII 41248 41248 G
chrXII 41249 41249 C
chrXII 41252 41252 G
chrXII 41253 41253 C
chrXII 41254 41254 T
chrXII 41255 41255 C
chrXII 41256 41256 G
chrXII 41258 41258 G
chrXII 41259 41259 C
chrXII 41260 41260 CGT
chrXII 41263 41263 AT
chrXII 41264 41264 ACGT
chrXII 41265 41265 ACGT
chrXII 41266 41266 C
chrXII 41267 41267 AGT
chrXII 47874 47874 G
chrXII 47875 47875 T
chrXII 47898 47898 G
chrXII 47928 47928 A
chrXII 47982 47982 A
chrXII 48027 48027 A
chrXII 48042 48042 G
chrXII 48048 48048 G
chrXII 48066 48066 G
chrXII 48092 48092 C
chrXII 48132 48132 C
chrXII 48134 48134 A
chrXII 48135 48135 A
chrXII 48138 48138 G
chrXII 48162 48162 A
chrXII 48186 48186 A
chrXII 48201 48201 G
chrXII 48216 48216 G
chrXII 48234 48234 G
chrXII 48258 48258 A
chrXII 48267 48267 G
chrXII 48282 48282 A
chrXII 48284 48284 C
chrXII 48297 48297 T
chrXII 48327 48327 A
chrXII 48366 48366 G
chrXII 48458 48458 C
chrXII 48465 48465 G
chrXII 48519 48519 A
chrXII 48561 48561 T
chrXII 48562 48562 C
chrXII 48566 48566 T
chrXII 48582 48582 T
chrXII 48609 48609 G
chrXII 48624 48624 G
chrXII 64140 64140 G
chrXII 64146 64146 C
chrXII 64149 64149 C
chrXII 64158 64158 A
chrXII 64164 64164 G
chrXII 64176 64176 T
chrXII 64179 64179 A
chrXII 64188 64188 G
chrXII 64215 64215 T
chrXII 64218 64218 G
chrXII 64227 64227 G
chrXII 64230 64230 G
chrXII 64236 64236 G
chrXII 64266 64266 C
chrXII 64272 64272 T
chrXII 64307 64307 A
chrXII 64314 64314 G
chrXII 64323 64323 T
chrXII 64353 64353 G
chrXII 64359 64359 A
chrXII 64368 64368 G
chrXII 64374 64374 CG
chrXII 64376 64376 A
chrXII 64377 64377 C
chrXII 64386 64386 G
chrXII 64392 64392 G
chrXII 64401 64401 T
chrXII 64410 64410 T
chrXII 64416 64416 A
chrXII 64443 64443 C
chrXII 64446 64446 A
chrXII 64455 64455 G
chrXII 64464 64464 A
chrXII 64494 64494 A
chrXII 64500 64500 C
chrXII 64575 64575 G
chrXII 64587 64587 A
chrXII 64596 64596 A
chrXII 64602 64602 T
chrXII 64604 64604 A
chrXII 64605 64605 C
chrXII 64614 64614 G
chrXII 64620 64620 G
chrXII 64629 64629 C
chrXII 64632 64632 C
chrXII 64635 64635 G
chrXII 64638 64638 C
chrXII 64644 64644 G
chrXII 64674 64674 G
chrXII 64683 64683 A
chrXII 64686 64686 G
chrXII 64689 64689 A
chrXII 64692 64692 G
chrXII 64722 64722 C
chrXII 64763 64763 A
chrXII 64770 64770 G
chrXII 64779 64779 T
chrXII 64809 64809 G
chrXII 64815 64815 A
chrXII 64824 64824 G
chrXII 64830 64830 CG
chrXII 64833 64833 T
chrXII 64842 64842 A
chrXII 64848 64848 A
chrXII 64854 64854 T
chrXII 64857 64857 T
chrXII 64866 64866 T
chrXII 64887 64887 T
chrXII 64890 64890 A
chrXII 65031 65031 A
chrXII 65052 65052 A
chrXII 65058 65058 C
chrXII 65061 65061 T
chrXII 65070 65070 A
chrXII 65076 65076 A
chrXII 65082 65082 C
chrXII 65085 65085 C
chrXII 65088 65088 C
chrXII 65091 65091 G
chrXII 65094 65094 AC
chrXII 65097 65097 T
chrXII 65100 65100 A
chrXII 65115 65115 C
chrXII 65118 65118 G
chrXII 65139 65139 A
chrXII 65142 65142 A
chrXII 65145 65145 G
chrXII 65148 65148 A
chrXII 92044 92044 T
chrXII 92045 92045 C
chrXII 92050 92050 A
chrXII 92055 92055 T
chrXII 92056 92056 T
chrXII 92058 92058 T
chrXII 92066 92066 G
chrXII 92071 92071 A
chrXII 92072 92072 A
chrXII 92075 92075 G
chrXII 92083 92083 A
chrXII 92091 92091 C
chrXII 92092 92092 AT
chrXII 92094 92094 C
chrXII 92095 92095 CG
chrXII 92097 92097 A
chrXII 92098 92098 G
chrXII 92099 92099 G
chrXII 92100 92100 A
chrXII 92103 92103 G
chrXII 92112 92112 C
chrXII 92114 92114 T
chrXII 92115 92115 A
chrXII 92117 92117 G
chrXII 92118 92118 C
chrXII 92121 92121 CG
chrXII 92122 92122 AT
chrXII 92123 92123 G
chrXII 92124 92124 G
chrXII 92126 92126 GT
chrXII 92130 92130 T
chrXII 92131 92131 AGT
chrXII 92134 92134 AT
chrXII 92135 92135 A
chrXII 92144 92144 A
chrXII 92148 92148 CG
chrXII 92150 92150 AT
chrXII 92151 92151 T
chrXII 92153 92153 CG
chrXII 92163 92163 AT
chrXII 92165 92165 T
chrXII 92171 92171 C
chrXII 92173 92173 CT
chrXII 92174 92174 T
chrXII 92175 92175 A
chrXII 92178 92178 C
chrXII 92180 92180 T
chrXII 92182 92182 G
chrXII 92183 92183 C
chrXII 92184 92184 T
chrXII 92185 92185 AC
chrXII 92186 92186 C
chrXII 92188 92188 C
chrXII 92190 92190 T
chrXII 92192 92192 C
chrXII 92194 92194 C
chrXII 92195 92195 G
chrXII 92196 92196 AG
chrXII 92199 92199 A
chrXII 92203 92203 T
chrXII 92204 92204 T
chrXII 92205 92205 T
chrXII 92207 92207 AT
chrXII 92208 92208 CT
chrXII 92211 92211 T
chrXII 92212 92212 AGT
chrXII 92213 92213 A
chrXII 92219 92219 A
chrXII 92222 92222 T
chrXII 92226 92226 CGT
chrXII 92230 92230 C
chrXII 92231 92231 AT
chrXII 92232 92232 AT
chrXII 92233 92233 ACGT
chrXII 92234 92234 CG
chrXII 92236 92236 C
chrXII 92238 92238 G
chrXII 92239 92239 AT
chrXII 92247 92247 C
chrXII 92253 92253 ACGT
chrXII 92256 92256 AT
chrXII 92258 92258 AT
chrXII 92266 92266 T
chrXII 92273 92273 AT
chrXII 92280 92280 G
chrXII 92281 92281 T
chrXII 92282 92282 C
chrXII 92283 92283 T
chrXII 92294 92294 GT
chrXII 92295 92295 AT
chrXII 92296 92296 C
chrXII 92297 92297 G
chrXII 92299 92299 AT
chrXII 92300 92300 C
chrXII 92303 92303 CG
chrXII 92304 92304 A
chrXII 92309 92309 AT
chrXII 92311 92311 AT
chrXII 92312 92312 CG
chrXII 92313 92313 AT
chrXII 92314 92314 T
chrXII 92317 92317 C
chrXII 92325 92325 CG
chrXII 92330 92330 ACGT
chrXII 92332 92332 AT
chrXII 92333 92333 CG
chrXII 92334 92334 G
chrXII 92335 92335 ACT
chrXII 92336 92336 ACT
chrXII 92337 92337 ACG
chrXII 92377 92377 T
chrXII 92382 92382 ACGT
chrXII 92383 92383 ACGT
chrXII 92384 92384 ACGT
chrXII 92385 92385 ACGT
chrXII 92386 92386 ACGT
chrXII 92387 92387 ACGT
chrXII 92388 92388 ACGT
chrXII 92389 92389 ACT
chrXII 92390 92390 CG
chrXII 92391 92391 CGT
chrXII 92531 92531 G
chrXII 92532 92532 A
chrXII 92533 92533 A
chrXII 92534 92534 C
chrXII 92535 92535 A
chrXII 92540 92540 A
chrXII 92541 92541 A
chrXII 92542 92542 A
chrXII 92543 92543 CT
chrXII 92544 92544 GT
chrXII 92545 92545 AC
chrXII 92546 92546 T
chrXII 92547 92547 CT
chrXII 92594 92594 CGT
chrXII 92595 92595 AGT
chrXII 92596 92596 C
chrXII 92597 92597 T
chrXII 92599 92599 C
chrXII 92600 92600 A
chrXII 92601 92601 G
chrXII 92603 92603 A
chrXII 92604 92604 G
chrXII 92605 92605 G
chrXII 92606 92606 A
chrXII 92651 92651 ACGT
chrXII 92654 92654 AT
chrXII 92655 92655 A
chrXII 92656 92656 ACT
chrXII 92657 92657 AT
chrXII 92658 92658 ACG
chrXII 92659 92659 AT
chrXII 92661 92661 AT
chrXII 94727 94727 C
chrXII 94734 94734 C
chrXII 94736 94736 A
chrXII 94745 94745 T
chrXII 94767 94767 C
chrXII 94770 94770 C
chrXII 94773 94773 C
chrXII 94779 94779 T
chrXII 94782 94782 T
chrXII 94785 94785 CG
chrXII 94788 94788 CG
chrXII 94821 94821 T
chrXII 94833 94833 C
chrXII 94848 94848 C
chrXII 94851 94851 T
chrXII 94852 94852 T
chrXII 94857 94857 C
chrXII 94863 94863 G
chrXII 94872 94872 T
chrXII 94875 94875 AT
chrXII 94878 94878 ACT
chrXII 94893 94893 CG
chrXII 94900 94900 CG
chrXII 94908 94908 CG
chrXII 94911 94911 T
chrXII 94919 94919 T
chrXII 94920 94920 AT
chrXII 94926 94926 C
chrXII 94931 94931 G
chrXII 94935 94935 G
chrXII 94938 94938 C
chrXII 94941 94941 T
chrXII 94950 94950 G
chrXII 94951 94951 G
chrXII 94953 94953 C
chrXII 94956 94956 A
chrXII 94962 94962 C
chrXII 94974 94974 T
chrXII 94980 94980 C
chrXII 94989 94989 CG
chrXII 94998 94998 AT
chrXII 95004 95004 AT
chrXII 95007 95007 A
chrXII 95013 95013 AT
chrXII 95022 95022 C
chrXII 95028 95028 T
chrXII 95040 95040 T
chrXII 95052 95052 CG
chrXII 95055 95055 T
chrXII 95067 95067 CG
chrXII 95070 95070 AT
chrXII 95079 95079 AT
chrXII 95088 95088 G
chrXII 95089 95089 AT
chrXII 95090 95090 AG
chrXII 95091 95091 G
chrXII 95112 95112 T
chrXII 95581 95581 A
chrXII 95584 95584 G
chrXII 95599 95599 C
chrXII 95632 95632 G
chrXII 95641 95641 A
chrXII 95642 95642 C
chrXII 95647 95647 A
chrXII 95648 95648 C
chrXII 95674 95674 C
chrXII 95697 95697 T
chrXII 95698 95698 G
chrXII 95738 95738 C
chrXII 95740 95740 G
chrXII 95766 95766 A
chrXII 95773 95773 C
chrXII 95788 95788 G
chrXII 95812 95812 T
chrXII 95815 95815 C
chrXII 95817 95817 A
chrXII 95818 95818 T
chrXII 96196 96196 A
chrXII 96208 96208 G
chrXII 96211 96211 A
chrXII 96216 96216 T
chrXII 96217 96217 C
chrXII 96223 96223 C
chrXII 96229 96229 T
chrXII 96352 96352 G
chrXII 96358 96358 G
chrXII 96365 96365 C
chrXII 96406 96406 AT
chrXII 96413 96413 AT
chrXII 96415 96415 AT
chrXII 96451 96451 C
chrXII 96484 96484 A
chrXII 96495 96495 C
chrXII 96499 96499 G
chrXII 96514 96514 G
chrXII 96700 96700 G
chrXII 97033 97033 G
chrXII 97035 97035 C
chrXII 97036 97036 G
chrXII 97042 97042 A
chrXII 97045 97045 A
chrXII 97063 97063 A
chrXII 97084 97084 T
chrXII 97189 97189 A
chrXII 97234 97234 G
chrXII 97238 97238 G
chrXII 97240 97240 C
chrXII 97243 97243 C
chrXII 97255 97255 G
chrXII 97294 97294 G
chrXII 97297 97297 A
chrXII 97306 97306 A
chrXII 97321 97321 A
chrXII 97333 97333 A
chrXII 97354 97354 G
chrXII 97369 97369 A
chrXII 97381 97381 A
chrXII 97382 97382 A
chrXII 97383 97383 C
chrXII 97396 97396 AT
chrXII 97411 97411 T
chrXII 97414 97414 C
chrXII 97444 97444 C
chrXII 97450 97450 T
chrXII 97453 97453 T
chrXII 103640 103640 A
chrXII 103642 103642 T
chrXII 103656 103656 G
chrXII 103687 103687 A
chrXII 103690 103690 A
chrXII 103691 103691 G
chrXII 103700 103700 G
chrXII 103721 103721 G
chrXII 103723 103723 C
chrXII 103737 103737 T
chrXII 103768 103768 C
chrXII 103771 103771 G
chrXII 103772 103772 A
chrXII 103781 103781 A
chrXII 105432 105432 A
chrXII 105454 105454 A
chrXII 105457 105457 A
chrXII 105458 105458 T
chrXII 105465 105465 G
chrXII 105466 105466 G
chrXII 167924 167924 G
chrXII 167925 167925 T
chrXII 167926 167926 C
chrXII 167927 167927 G
chrXII 167928 167928 A
chrXII 167929 167929 G
chrXII 167930 167930 G
chrXII 167931 167931 CT
chrXII 167932 167932 G
chrXII 167933 167933 CGT
chrXII 167934 167934 ACT
chrXII 167935 167935 CGT
chrXII 167936 167936 CG
chrXII 167937 167937 CG
chrXII 167938 167938 T
chrXII 167939 167939 T
chrXII 167940 167940 T
chrXII 167941 167941 A
chrXII 167942 167942 G
chrXII 167943 167943 T
chrXII 167973 167973 C
chrXII 168026 168026 AT
chrXII 168027 168027 ACG
chrXII 168028 168028 CGT
chrXII 168029 168029 ACGT
chrXII 168030 168030 ACGT
chrXII 168031 168031 ACT
chrXII 168032 168032 G
chrXII 168033 168033 ACT
chrXII 168034 168034 AT
chrXII 168072 168072 A
chrXII 168077 168077 C
chrXII 168079 168079 C
chrXII 168089 168089 G
chrXII 168093 168093 C
chrXII 168094 168094 G
chrXII 168098 168098 G
chrXII 168104 168104 A
chrXII 168106 168106 G
chrXII 168112 168112 T
chrXII 168122 168122 T
chrXII 168128 168128 AT
chrXII 168130 168130 AT
chrXII 168207 168207 A
chrXII 168212 168212 C
chrXII 168239 168239 C
chrXII 168240 168240 G
chrXII 168243 168243 C
chrXII 168244 168244 T
chrXII 168250 168250 T
chrXII 168256 168256 CG
chrXII 168257 168257 AT
chrXII 168262 168262 G
chrXII 168265 168265 A
chrXII 168269 168269 A
chrXII 168272 168272 T
chrXII 168279 168279 C
chrXII 168298 168298 A
chrXII 168303 168303 AT
chrXII 168304 168304 A
chrXII 168305 168305 G
chrXII 168315 168315 C
chrXII 168319 168319 CG
chrXII 168339 168339 CG
chrXII 202015 202015 T
chrXII 202033 202033 G
chrXII 202036 202036 G
chrXII 202060 202060 T
chrXII 202075 202075 C
chrXII 202090 202090 G
chrXII 202102 202102 G
chrXII 202132 202132 A
chrXII 202134 202134 T
chrXII 202135 202135 G
chrXII 202150 202150 C
chrXII 202183 202183 A
chrXII 202186 202186 A
chrXII 202192 202192 T
chrXII 202219 202219 G
chrXII 202228 202228 G
chrXII 202261 202261 A
chrXII 202270 202270 G
chrXII 202387 202387 G
chrXII 202396 202396 C
chrXII 202426 202426 G
chrXII 202435 202435 G
chrXII 202438 202438 T
chrXII 202440 202440 G
chrXII 202444 202444 C
chrXII 202492 202492 T
chrXII 202513 202513 C
chrXII 202560 202560 C
chrXII 202561 202561 T
chrXII 202570 202570 T
chrXII 214875 214875 T
chrXII 214876 214876 T
chrXII 214877 214877 T
chrXII 214878 214878 T
chrXII 214879 214879 A
chrXII 214880 214880 C
chrXII 214881 214881 T
chrXII 214882 214882 T
chrXII 214956 214956 ACGT
chrXII 214957 214957 CG
chrXII 214958 214958 G
chrXII 214959 214959 AG
chrXII 214960 214960 ACGT
chrXII 214961 214961 T
chrXII 214962 214962 A
chrXII 214963 214963 T
chrXII 214964 214964 A
chrXII 215072 215072 C
chrXII 215073 215073 ACG
chrXII 215074 215074 CGT
chrXII 215075 215075 AGT
chrXII 215076 215076 AG
chrXII 215077 215077 ACG
chrXII 215078 215078 ACG
chrXII 215079 215079 AGT
chrXII 215085 215085 A
chrXII 215088 215088 GT
chrXII 215089 215089 G
chrXII 215090 215090 T
chrXII 215092 215092 A
chrXII 215093 215093 A
chrXII 215094 215094 A
chrXII 215096 215096 GT
chrXII 215097 215097 GT
chrXII 215099 215099 AG
chrXII 215100 215100 T
chrXII 215101 215101 AC
chrXII 215102 215102 G
chrXII 215103 215103 G
chrXII 215105 215105 C
chrXII 215109 215109 C
chrXII 215110 215110 G
chrXII 215111 215111 T
chrXII 215112 215112 A
chrXII 215113 215113 AT
chrXII 215118 215118 AT
chrXII 215119 215119 GT
chrXII 215121 215121 CG
chrXII 215122 215122 AT
chrXII 215124 215124 C
chrXII 215125 215125 A
chrXII 215126 215126 CG
chrXII 215127 215127 AC
chrXII 215128 215128 GT
chrXII 215129 215129 G
chrXII 215130 215130 G
chrXII 215133 215133 GT
chrXII 215134 215134 AC
chrXII 215135 215135 GT
chrXII 215136 215136 AC
chrXII 215137 215137 CGT
chrXII 215139 215139 AC
chrXII 215140 215140 T
chrXII 215141 215141 A
chrXII 215142 215142 CG
chrXII 215143 215143 CGT
chrXII 215144 215144 AT
chrXII 215145 215145 AT
chrXII 215147 215147 G
chrXII 215148 215148 C
chrXII 215149 215149 G
chrXII 215150 215150 GT
chrXII 215151 215151 CGT
chrXII 215152 215152 ACGT
chrXII 215153 215153 CGT
chrXII 215154 215154 CGT
chrXII 215156 215156 GT
chrXII 215157 215157 C
chrXII 215158 215158 G
chrXII 215159 215159 T
chrXII 215160 215160 AT
chrXII 215161 215161 ACGT
chrXII 215162 215162 AT
chrXII 215163 215163 T
chrXII 215164 215164 CGT
chrXII 215165 215165 AT
chrXII 215166 215166 CGT
chrXII 215167 215167 G
chrXII 215168 215168 AT
chrXII 215169 215169 CG
chrXII 215170 215170 AT
chrXII 215171 215171 AT
chrXII 215172 215172 A
chrXII 215173 215173 A
chrXII 215174 215174 ACGT
chrXII 215175 215175 CT
chrXII 215176 215176 ACT
chrXII 215177 215177 C
chrXII 215178 215178 CG
chrXII 215179 215179 C
chrXII 215180 215180 ACGT
chrXII 215181 215181 ACGT
chrXII 215182 215182 ACGT
chrXII 215183 215183 ACT
chrXII 215184 215184 A
chrXII 215186 215186 G
chrXII 215188 215188 T
chrXII 215189 215189 T
chrXII 215190 215190 ACGT
chrXII 215191 215191 AT
chrXII 215192 215192 CGT
chrXII 215193 215193 T
chrXII 215195 215195 ACGT
chrXII 215196 215196 ACG
chrXII 215197 215197 AT
chrXII 215199 215199 G
chrXII 215201 215201 C
chrXII 215202 215202 AGT
chrXII 215203 215203 ACGT
chrXII 215204 215204 ACGT
chrXII 215205 215205 A
chrXII 215207 215207 CG
chrXII 215208 215208 CG
chrXII 215210 215210 T
chrXII 215212 215212 G
chrXII 215213 215213 AT
chrXII 215214 215214 GT
chrXII 215215 215215 ACT
chrXII 215216 215216 CG
chrXII 215217 215217 AT
chrXII 215218 215218 C
chrXII 215219 215219 CG
chrXII 215220 215220 T
chrXII 215221 215221 A
chrXII 215222 215222 CG
chrXII 215223 215223 C
chrXII 215224 215224 CG
chrXII 215225 215225 CG
chrXII 215226 215226 AG
chrXII 215229 215229 AT
chrXII 215230 215230 C
chrXII 215231 215231 G
chrXII 215233 215233 CG
chrXII 215236 215236 C
chrXII 215237 215237 A
chrXII 215238 215238 C
chrXII 215239 215239 C
chrXII 215240 215240 AG
chrXII 215241 215241 T
chrXII 215242 215242 AT
chrXII 215243 215243 A
chrXII 215246 215246 AT
chrXII 215247 215247 T
chrXII 215248 215248 A
chrXII 215249 215249 AT
chrXII 215250 215250 T
chrXII 215251 215251 C
chrXII 215252 215252 C
chrXII 215255 215255 AG
chrXII 215256 215256 CG
chrXII 215257 215257 ACGT
chrXII 215258 215258 AT
chrXII 215260 215260 AT
chrXII 215261 215261 AT
chrXII 215262 215262 T
chrXII 215263 215263 A
chrXII 215265 215265 T
chrXII 215266 215266 G
chrXII 215269 215269 T
chrXII 215274 215274 CG
chrXII 215275 215275 GT
chrXII 215276 215276 T
chrXII 215279 215279 T
chrXII 215285 215285 T
chrXII 215286 215286 T
chrXII 215289 215289 A
chrXII 215290 215290 AT
chrXII 215291 215291 AT
chrXII 215292 215292 C
chrXII 215294 215294 A
chrXII 215295 215295 T
chrXII 215299 215299 A
chrXII 215302 215302 T
chrXII 215303 215303 ACGT
chrXII 215304 215304 AT
chrXII 215306 215306 G
chrXII 215308 215308 AT
chrXII 215309 215309 ACT
chrXII 215314 215314 A
chrXII 215317 215317 T
chrXII 215319 215319 T
chrXII 215320 215320 AT
chrXII 215329 215329 C
chrXII 215330 215330 G
chrXII 215331 215331 CG
chrXII 215332 215332 C
chrXII 215333 215333 G
chrXII 215335 215335 AT
chrXII 215336 215336 C
chrXII 215339 215339 C
chrXII 215340 215340 A
chrXII 215342 215342 A
chrXII 215343 215343 T
chrXII 215344 215344 C
chrXII 215345 215345 ACT
chrXII 215346 215346 T
chrXII 215347 215347 CG
chrXII 215348 215348 A
chrXII 215349 215349 C
chrXII 215350 215350 AT
chrXII 215352 215352 A
chrXII 215354 215354 C
chrXII 215362 215362 G
chrXII 215364 215364 AT
chrXII 215365 215365 ACG
chrXII 215366 215366 ACGT
chrXII 215367 215367 A
chrXII 215368 215368 CG
chrXII 215370 215370 CG
chrXII 215371 215371 G
chrXII 215372 215372 C
chrXII 215373 215373 CG
chrXII 215374 215374 C
chrXII 215375 215375 G
chrXII 215376 215376 CG
chrXII 215377 215377 G
chrXII 215379 215379 GT
chrXII 215380 215380 C
chrXII 215381 215381 AT
chrXII 215382 215382 CG
chrXII 215383 215383 AT
chrXII 215384 215384 ACGT
chrXII 215385 215385 AT
chrXII 215387 215387 C
chrXII 215388 215388 A
chrXII 215389 215389 G
chrXII 215390 215390 C
chrXII 215393 215393 G
chrXII 215394 215394 AT
chrXII 215395 215395 A
chrXII 215396 215396 CG
chrXII 215401 215401 T
chrXII 215402 215402 A
chrXII 215406 215406 CG
chrXII 215407 215407 C
chrXII 215413 215413 T
chrXII 215418 215418 ACGT
chrXII 215419 215419 ACGT
chrXII 215420 215420 ACGT
chrXII 215421 215421 ACGT
chrXII 215422 215422 ACGT
chrXII 215423 215423 ACGT
chrXII 215424 215424 G
chrXII 215425 215425 G
chrXII 215430 215430 T
chrXII 215458 215458 AT
chrXII 215470 215470 AT
chrXII 215494 215494 AT
chrXII 215497 215497 G
chrXII 215498 215498 T
chrXII 215500 215500 CG
chrXII 215503 215503 AT
chrXII 215569 215569 CG
chrXII 215571 215571 AT
chrXII 215581 215581 C
chrXII 215584 215584 CT
chrXII 215587 215587 G
chrXII 215602 215602 CG
chrXII 215659 215659 A
chrXII 215663 215663 G
chrXII 215665 215665 G
chrXII 215671 215671 CG
chrXII 215672 215672 A
chrXII 215688 215688 CG
chrXII 215689 215689 CG
chrXII 215698 215698 AT
chrXII 215706 215706 A
chrXII 215710 215710 T
chrXII 215713 215713 A
chrXII 215719 215719 CG
chrXII 215724 215724 CG
chrXII 215725 215725 CG
chrXII 215728 215728 AT
chrXII 215743 215743 T
chrXII 215764 215764 CG
chrXII 215791 215791 AT
chrXII 215794 215794 CG
chrXII 215809 215809 CG
chrXII 215812 215812 CG
chrXII 215848 215848 CG
chrXII 215851 215851 CG
chrXII 215857 215857 T
chrXII 215866 215866 CG
chrXII 215875 215875 ACGT
chrXII 215881 215881 AT
chrXII 215986 215986 CG
chrXII 215992 215992 AT
chrXII 215999 215999 CG
chrXII 216022 216022 A
chrXII 216045 216045 G
chrXII 216048 216048 A
chrXII 216076 216076 AT
chrXII 216079 216079 AT
chrXII 216088 216088 A
chrXII 216093 216093 A
chrXII 216148 216148 A
chrXII 216150 216150 C
chrXII 216156 216156 AT
chrXII 216163 216163 ACG
chrXII 216164 216164 T
chrXII 216175 216175 CG
chrXII 216184 216184 AT
chrXII 216193 216193 T
chrXII 216194 216194 T
chrXII 216205 216205 AT
chrXII 216208 216208 AT
chrXII 216222 216222 AT
chrXII 216231 216231 AT
chrXII 216235 216235 C
chrXII 216238 216238 AT
chrXII 216241 216241 C
chrXII 216244 216244 G
chrXII 216247 216247 T
chrXII 216259 216259 CG
chrXII 216276 216276 T
chrXII 216283 216283 CG
chrXII 216292 216292 C
chrXII 216295 216295 CG
chrXII 216298 216298 T
chrXII 216304 216304 ACG
chrXII 216310 216310 AT
chrXII 216312 216312 CG
chrXII 216313 216313 AT
chrXII 216319 216319 G
chrXII 216322 216322 ACGT
chrXII 216328 216328 AT
chrXII 216330 216330 CG
chrXII 216390 216390 CG
chrXII 216394 216394 C
chrXII 216396 216396 A
chrXII 216406 216406 C
chrXII 216412 216412 AT
chrXII 216415 216415 AT
chrXII 216418 216418 AT
chrXII 216424 216424 CG
chrXII 216427 216427 G
chrXII 216433 216433 A
chrXII 216439 216439 A
chrXII 216442 216442 T
chrXII 216448 216448 C
chrXII 216457 216457 G
chrXII 216460 216460 T
chrXII 216462 216462 C
chrXII 216481 216481 CG
chrXII 216492 216492 CG
chrXII 216496 216496 CG
chrXII 216497 216497 AT
chrXII 216502 216502 AT
chrXII 216507 216507 CG
chrXII 216541 216541 T
chrXII 216544 216544 A
chrXII 216559 216559 A
chrXII 216566 216566 AT
chrXII 216568 216568 C
chrXII 216574 216574 T
chrXII 216575 216575 C
chrXII 216585 216585 G
chrXII 216586 216586 CG
chrXII 216589 216589 T
chrXII 216600 216600 A
chrXII 216601 216601 A
chrXII 216630 216630 AT
chrXII 216643 216643 AT
chrXII 216646 216646 A
chrXII 216687 216687 CG
chrXII 216701 216701 AT
chrXII 216724 216724 CG
chrXII 216727 216727 CG
chrXII 216762 216762 AT
chrXII 216772 216772 A
chrXII 216781 216781 CG
chrXII 216787 216787 G
chrXII 216796 216796 C
chrXII 216820 216820 T
chrXII 216824 216824 AT
chrXII 216833 216833 AT
chrXII 216838 216838 CG
chrXII 216853 216853 G
chrXII 216868 216868 AT
chrXII 216896 216896 AT
chrXII 216897 216897 CG
chrXII 216913 216913 AT
chrXII 216919 216919 AT
chrXII 216920 216920 A
chrXII 216925 216925 T
chrXII 216931 216931 G
chrXII 216952 216952 T
chrXII 216954 216954 CG
chrXII 216967 216967 C
chrXII 217011 217011 AT
chrXII 217015 217015 A
chrXII 217018 217018 AT
chrXII 217021 217021 CG
chrXII 217052 217052 CG
chrXII 217069 217069 G
chrXII 217115 217115 T
chrXII 217132 217132 G
chrXII 217140 217140 C
chrXII 217180 217180 AT
chrXII 217184 217184 CG
chrXII 217192 217192 G
chrXII 217238 217238 CG
chrXII 217246 217246 CG
chrXII 217255 217255 AT
chrXII 217261 217261 C
chrXII 217267 217267 AT
chrXII 217269 217269 CG
chrXII 217273 217273 AT
chrXII 217281 217281 T
chrXII 217301 217301 CG
chrXII 217309 217309 AT
chrXII 217315 217315 CG
chrXII 217324 217324 AT
chrXII 217327 217327 AT
chrXII 217345 217345 AT
chrXII 217352 217352 AT
chrXII 217353 217353 AT
chrXII 217357 217357 AT
chrXII 217384 217384 A
chrXII 217411 217411 CG
chrXII 217413 217413 CG
chrXII 217416 217416 C
chrXII 217423 217423 T
chrXII 217432 217432 G
chrXII 217441 217441 AT
chrXII 217462 217462 G
chrXII 217469 217469 A
chrXII 217486 217486 G
chrXII 217489 217489 G
chrXII 217540 217540 AT
chrXII 217542 217542 AT
chrXII 217584 217584 AT
chrXII 217587 217587 AT
chrXII 217594 217594 AT
chrXII 217607 217607 T
chrXII 217638 217638 AT
chrXII 217643 217643 AT
chrXII 217661 217661 AT
chrXII 217663 217663 AT
chrXII 217677 217677 AT
chrXII 217708 217708 AT
chrXII 217717 217717 CG
chrXII 217722 217722 CG
chrXII 217728 217728 T
chrXII 217741 217741 A
chrXII 217759 217759 AT
chrXII 217764 217764 CG
chrXII 217769 217769 AT
chrXII 217774 217774 AT
chrXII 217779 217779 T
chrXII 217781 217781 G
chrXII 217786 217786 T
chrXII 217810 217810 CG
chrXII 217856 217856 A
chrXII 217869 217869 AT
chrXII 217876 217876 AT
chrXII 217879 217879 AT
chrXII 217882 217882 CG
chrXII 217888 217888 A
chrXII 217893 217893 AT
chrXII 217895 217895 AT
chrXII 217897 217897 AT
chrXII 217900 217900 T
chrXII 217905 217905 G
chrXII 217906 217906 G
chrXII 217908 217908 A
chrXII 217920 217920 AT
chrXII 217926 217926 CG
chrXII 217954 217954 AT
chrXII 218029 218029 CG
chrXII 218074 218074 T
chrXII 218083 218083 CG
chrXII 218095 218095 A
chrXII 218101 218101 G
chrXII 218116 218116 T
chrXII 218134 218134 AT
chrXII 218248 218248 CG
chrXII 218252 218252 T
chrXII 218253 218253 G
chrXII 218328 218328 AT
chrXII 218386 218386 ACGT
chrXII 218389 218389 AT
chrXII 218418 218418 AT
chrXII 218446 218446 T
chrXII 218447 218447 GT
chrXII 218448 218448 T
chrXII 218449 218449 T
chrXII 218457 218457 A
chrXII 218458 218458 AC
chrXII 218459 218459 ACGT
chrXII 218460 218460 T
chrXII 218463 218463 C
chrXII 218515 218515 AT
chrXII 218533 218533 AT
chrXII 218539 218539 CG
chrXII 218545 218545 CG
chrXII 218560 218560 CG
chrXII 218566 218566 T
chrXII 218599 218599 CG
chrXII 218617 218617 C
chrXII 218665 218665 ACGT
chrXII 218811 218811 CG
chrXII 218823 218823 AT
chrXII 218875 218875 C
chrXII 218876 218876 G
chrXII 218877 218877 A
chrXII 218879 218879 T
chrXII 218884 218884 G
chrXII 218885 218885 AG
chrXII 218889 218889 T
chrXII 218899 218899 AT
chrXII 218932 218932 CG
chrXII 218948 218948 AT
chrXII 218957 218957 CG
chrXII 218989 218989 AT
chrXII 219002 219002 CG
chrXII 219033 219033 CG
chrXII 219034 219034 C
chrXII 219043 219043 CG
chrXII 219064 219064 AT
chrXII 219168 219168 AT
chrXII 219260 219260 C
chrXII 219289 219289 CG
chrXII 219328 219328 AT
chrXII 219351 219351 T
chrXII 219370 219370 CG
chrXII 219376 219376 CG
chrXII 219379 219379 CG
chrXII 219396 219396 CG
chrXII 219407 219407 G
chrXII 219419 219419 T
chrXII 219425 219425 C
chrXII 219489 219489 A
chrXII 219584 219584 AT
chrXII 219591 219591 G
chrXII 219599 219599 G
chrXII 219602 219602 T
chrXII 219618 219618 ACT
chrXII 219641 219641 AT
chrXII 219718 219718 A
chrXII 219730 219730 C
chrXII 219746 219746 G
chrXII 219749 219749 C
chrXII 219773 219773 CG
chrXII 219779 219779 AT
chrXII 219785 219785 AT
chrXII 219801 219801 CG
chrXII 219826 219826 AT
chrXII 219844 219844 C
chrXII 219847 219847 C
chrXII 219872 219872 T
chrXII 219881 219881 A
chrXII 219893 219893 T
chrXII 219938 219938 G
chrXII 219940 219940 T
chrXII 219944 219944 G
chrXII 219971 219971 T
chrXII 219983 219983 A
chrXII 219988 219988 A
chrXII 220022 220022 AT
chrXII 220042 220042 CG
chrXII 220076 220076 T
chrXII 220077 220077 CG
chrXII 220079 220079 T
chrXII 220080 220080 G
chrXII 220098 220098 G
chrXII 220113 220113 T
chrXII 220127 220127 A
chrXII 220142 220142 A
chrXII 220149 220149 AT
chrXII 220164 220164 AT
chrXII 220169 220169 CG
chrXII 220199 220199 C
chrXII 220235 220235 T
chrXII 220328 220328 AT
chrXII 220392 220392 CG
chrXII 220410 220410 AT
chrXII 220452 220452 T
chrXII 220458 220458 T
chrXII 220460 220460 T
chrXII 220472 220472 AT
chrXII 220474 220474 AT
chrXII 220475 220475 AT
chrXII 220476 220476 AT
chrXII 220481 220481 C
chrXII 220482 220482 CT
chrXII 220483 220483 G
chrXII 220489 220489 T
chrXII 220500 220500 A
chrXII 220508 220508 AT
chrXII 220509 220509 AT
chrXII 220568 220568 A
chrXII 220577 220577 CG
chrXII 220581 220581 CG
chrXII 220588 220588 CG
chrXII 220589 220589 AT
chrXII 220590 220590 G
chrXII 220608 220608 G
chrXII 220623 220623 G
chrXII 220627 220627 AC
chrXII 220628 220628 T
chrXII 220629 220629 G
chrXII 220637 220637 T
chrXII 220656 220656 GT
chrXII 220657 220657 C
chrXII 220662 220662 AG
chrXII 220663 220663 ACG
chrXII 220664 220664 CG
chrXII 220665 220665 AGT
chrXII 220666 220666 AGT
chrXII 220667 220667 CGT
chrXII 220673 220673 AT
chrXII 220676 220676 ACGT
chrXII 220677 220677 CG
chrXII 220678 220678 AT
chrXII 220681 220681 AT
chrXII 220682 220682 AT
chrXII 220684 220684 CGT
chrXII 220685 220685 T
chrXII 220687 220687 AG
chrXII 220689 220689 A
chrXII 220690 220690 G
chrXII 220691 220691 G
chrXII 220693 220693 C
chrXII 220698 220698 G
chrXII 220699 220699 T
chrXII 220700 220700 A
chrXII 220701 220701 AT
chrXII 220704 220704 C
chrXII 220706 220706 T
chrXII 220707 220707 G
chrXII 220709 220709 CG
chrXII 220710 220710 AT
chrXII 220712 220712 C
chrXII 220713 220713 A
chrXII 220714 220714 G
chrXII 220715 220715 A
chrXII 220716 220716 G
chrXII 220717 220717 AT
chrXII 220718 220718 G
chrXII 220721 220721 GT
chrXII 220722 220722 AC
chrXII 220723 220723 GT
chrXII 220724 220724 AC
chrXII 220725 220725 T
chrXII 220727 220727 AC
chrXII 220728 220728 T
chrXII 220729 220729 A
chrXII 220730 220730 C
chrXII 220731 220731 CT
chrXII 220732 220732 AT
chrXII 220733 220733 AT
chrXII 220735 220735 G
chrXII 220736 220736 C
chrXII 220737 220737 G
chrXII 220738 220738 GT
chrXII 220739 220739 CGT
chrXII 220740 220740 ACT
chrXII 220741 220741 CGT
chrXII 220742 220742 GT
chrXII 220744 220744 GT
chrXII 220745 220745 C
chrXII 220746 220746 G
chrXII 220747 220747 T
chrXII 220748 220748 AT
chrXII 220749 220749 ACGT
chrXII 220750 220750 AT
chrXII 220751 220751 T
chrXII 220752 220752 GT
chrXII 220753 220753 AT
chrXII 220754 220754 CG
chrXII 220755 220755 G
chrXII 220756 220756 T
chrXII 220757 220757 CG
chrXII 220758 220758 T
chrXII 220759 220759 AT
chrXII 220760 220760 A
chrXII 220761 220761 A
chrXII 220762 220762 ACT
chrXII 220763 220763 CT
chrXII 220764 220764 ACT
chrXII 220765 220765 C
chrXII 220766 220766 CG
chrXII 220767 220767 C
chrXII 220768 220768 ACGT
chrXII 220769 220769 ACGT
chrXII 220770 220770 ACGT
chrXII 220771 220771 ACT
chrXII 220772 220772 A
chrXII 220774 220774 G
chrXII 220776 220776 T
chrXII 220777 220777 T
chrXII 220778 220778 ACGT
chrXII 220779 220779 AT
chrXII 220780 220780 CGT
chrXII 220781 220781 T
chrXII 220783 220783 ACGT
chrXII 220784 220784 ACG
chrXII 220785 220785 AT
chrXII 220787 220787 G
chrXII 220789 220789 C
chrXII 220790 220790 AGT
chrXII 220791 220791 ACGT
chrXII 220792 220792 ACGT
chrXII 220793 220793 A
chrXII 220795 220795 CG
chrXII 220796 220796 CG
chrXII 220798 220798 T
chrXII 220800 220800 G
chrXII 220801 220801 AT
chrXII 220802 220802 GT
chrXII 220803 220803 ACT
chrXII 220804 220804 CG
chrXII 220805 220805 AT
chrXII 220806 220806 C
chrXII 220807 220807 CG
chrXII 220808 220808 T
chrXII 220809 220809 A
chrXII 220810 220810 CG
chrXII 220811 220811 C
chrXII 220812 220812 CG
chrXII 220813 220813 CG
chrXII 220814 220814 AG
chrXII 220817 220817 AT
chrXII 220818 220818 C
chrXII 220819 220819 G
chrXII 220821 220821 CG
chrXII 220824 220824 C
chrXII 220825 220825 A
chrXII 220826 220826 C
chrXII 220827 220827 C
chrXII 220828 220828 AG
chrXII 220829 220829 T
chrXII 220830 220830 AT
chrXII 220831 220831 A
chrXII 220834 220834 AT
chrXII 220835 220835 T
chrXII 220836 220836 A
chrXII 220837 220837 AT
chrXII 220838 220838 T
chrXII 220839 220839 C
chrXII 220840 220840 C
chrXII 220843 220843 AG
chrXII 220844 220844 CG
chrXII 220845 220845 ACGT
chrXII 220846 220846 AT
chrXII 220848 220848 AT
chrXII 220849 220849 AT
chrXII 220850 220850 T
chrXII 220851 220851 A
chrXII 220853 220853 T
chrXII 220854 220854 G
chrXII 220857 220857 T
chrXII 220862 220862 CG
chrXII 220863 220863 GT
chrXII 220864 220864 T
chrXII 220867 220867 T
chrXII 220873 220873 T
chrXII 220874 220874 T
chrXII 220877 220877 A
chrXII 220878 220878 AT
chrXII 220879 220879 AT
chrXII 220880 220880 C
chrXII 220882 220882 A
chrXII 220883 220883 T
chrXII 220887 220887 A
chrXII 220890 220890 T
chrXII 220891 220891 ACGT
chrXII 220892 220892 AT
chrXII 220894 220894 G
chrXII 220896 220896 AT
chrXII 220897 220897 ACT
chrXII 220902 220902 A
chrXII 220905 220905 T
chrXII 220907 220907 T
chrXII 220908 220908 AT
chrXII 220917 220917 C
chrXII 220918 220918 G
chrXII 220919 220919 CG
chrXII 220920 220920 C
chrXII 220921 220921 G
chrXII 220923 220923 AT
chrXII 220924 220924 C
chrXII 220927 220927 C
chrXII 220928 220928 A
chrXII 220930 220930 A
chrXII 220931 220931 T
chrXII 220932 220932 C
chrXII 220933 220933 ACT
chrXII 220934 220934 T
chrXII 220935 220935 CG
chrXII 220936 220936 A
chrXII 220937 220937 C
chrXII 220938 220938 AT
chrXII 220940 220940 A
chrXII 220942 220942 C
chrXII 220950 220950 G
chrXII 220952 220952 AT
chrXII 220953 220953 ACG
chrXII 220954 220954 ACGT
chrXII 220955 220955 A
chrXII 220956 220956 CG
chrXII 220958 220958 CG
chrXII 220959 220959 AG
chrXII 220960 220960 CG
chrXII 220961 220961 CGT
chrXII 220962 220962 C
chrXII 220963 220963 G
chrXII 220964 220964 CG
chrXII 220965 220965 G
chrXII 220967 220967 GT
chrXII 220968 220968 C
chrXII 220969 220969 AT
chrXII 220970 220970 CG
chrXII 220971 220971 AT
chrXII 220972 220972 ACGT
chrXII 220973 220973 AT
chrXII 220975 220975 C
chrXII 220978 220978 C
chrXII 220981 220981 G
chrXII 220982 220982 AT
chrXII 220983 220983 A
chrXII 220984 220984 CG
chrXII 220989 220989 T
chrXII 220990 220990 A
chrXII 220994 220994 CG
chrXII 220995 220995 C
chrXII 221001 221001 T
chrXII 221006 221006 ACGT
chrXII 221007 221007 ACGT
chrXII 221008 221008 ACGT
chrXII 221009 221009 ACGT
chrXII 221010 221010 ACGT
chrXII 221011 221011 ACGT
chrXII 221012 221012 ACGT
chrXII 221013 221013 ACGT
chrXII 221014 221014 AC
chrXII 221015 221015 T
chrXII 222694 222694 T
chrXII 222695 222695 G
chrXII 222696 222696 T
chrXII 222697 222697 G
chrXII 222698 222698 A
chrXII 222699 222699 T
chrXII 222706 222706 A
chrXII 222716 222716 A
chrXII 222718 222718 A
chrXII 222727 222727 A
chrXII 222733 222733 A
chrXII 222736 222736 G
chrXII 222739 222739 C
chrXII 222751 222751 A
chrXII 222754 222754 A
chrXII 222766 222766 A
chrXII 222778 222778 AT
chrXII 222784 222784 CG
chrXII 222793 222793 ACGT
chrXII 222796 222796 G
chrXII 222799 222799 T
chrXII 222802 222802 CG
chrXII 222808 222808 CG
chrXII 222817 222817 G
chrXII 222826 222826 G
chrXII 222832 222832 A
chrXII 222844 222844 G
chrXII 222850 222850 T
chrXII 222853 222853 G
chrXII 222855 222855 C
chrXII 222856 222856 CG
chrXII 222865 222865 A
chrXII 222868 222868 CG
chrXII 222871 222871 C
chrXII 222875 222875 C
chrXII 222880 222880 G
chrXII 222886 222886 CG
chrXII 222887 222887 A
chrXII 222906 222906 G
chrXII 222913 222913 G
chrXII 222928 222928 AGT
chrXII 222931 222931 A
chrXII 222934 222934 A
chrXII 222949 222949 AT
chrXII 222973 222973 AT
chrXII 222985 222985 CG
chrXII 232453 232453 A
chrXII 232468 232468 A
chrXII 232470 232470 C
chrXII 232699 232699 A
chrXII 232708 232708 A
chrXII 232717 232717 A
chrXII 232741 232741 T
chrXII 232743 232743 G
chrXII 232765 232765 A
chrXII 232788 232788 G
chrXII 232798 232798 CG
chrXII 232946 232946 C
chrXII 232947 232947 T
chrXII 232963 232963 A
chrXII 233110 233110 A
chrXII 233122 233122 G
chrXII 233140 233140 G
chrXII 233149 233149 A
chrXII 233170 233170 T
chrXII 233182 233182 G
chrXII 233203 233203 A
chrXII 233229 233229 AT
chrXII 233236 233236 AT
chrXII 233242 233242 A
chrXII 233275 233275 T
chrXII 233276 233276 C
chrXII 233278 233278 A
chrXII 233290 233290 A
chrXII 233329 233329 AT
chrXII 233331 233331 CG
chrXII 233354 233354 AT
chrXII 233357 233357 A
chrXII 233377 233377 C
chrXII 233404 233404 AT
chrXII 233407 233407 AT
chrXII 233413 233413 A
chrXII 233417 233417 G
chrXII 233418 233418 C
chrXII 233460 233460 T
chrXII 233548 233548 G
chrXII 233566 233566 A
chrXII 233587 233587 C
chrXII 233608 233608 AT
chrXII 233609 233609 CG
chrXII 233610 233610 AT
chrXII 233614 233614 G
chrXII 233647 233647 AT
chrXII 233651 233651 T
chrXII 233659 233659 A
chrXII 233671 233671 G
chrXII 233737 233737 AT
chrXII 233740 233740 AT
chrXII 233766 233766 AT
chrXII 233779 233779 A
chrXII 233806 233806 AT
chrXII 233833 233833 AT
chrXII 233854 233854 AT
chrXII 233869 233869 AT
chrXII 233872 233872 A
chrXII 233878 233878 G
chrXII 233911 233911 A
chrXII 233914 233914 A
chrXII 233917 233917 G
chrXII 233935 233935 A
chrXII 233961 233961 T
chrXII 233962 233962 G
chrXII 233968 233968 AT
chrXII 233995 233995 A
chrXII 234016 234016 G
chrXII 234026 234026 C
chrXII 234027 234027 A
chrXII 242237 242237 C
chrXII 242255 242255 C
chrXII 242267 242267 A
chrXII 242288 242288 T
chrXII 242297 242297 T
chrXII 242300 242300 C
chrXII 242710 242710 A
chrXII 242725 242725 C
chrXII 242737 242737 C
chrXII 242758 242758 A
chrXII 242773 242773 C
chrXII 242779 242779 C
chrXII 242782 242782 C
chrXII 242806 242806 C
chrXII 242830 242830 T
chrXII 242832 242832 T
chrXII 242863 242863 C
chrXII 242869 242869 C
chrXII 242878 242878 C
chrXII 242914 242914 C
chrXII 242920 242920 T
chrXII 242950 242950 A
chrXII 242959 242959 C
chrXII 242973 242973 C
chrXII 243055 243055 C
chrXII 243058 243058 C
chrXII 243067 243067 T
chrXII 243100 243100 T
chrXII 243118 243118 A
chrXII 243154 243154 A
chrXII 243157 243157 T
chrXII 243206 243206 G
chrXII 243211 243211 T
chrXII 243223 243223 A
chrXII 243294 243294 A
chrXII 243295 243295 G
chrXII 243331 243331 T
chrXII 243340 243340 C
chrXII 243343 243343 G
chrXII 290703 290703 T
chrXII 290706 290706 C
chrXII 290712 290712 A
chrXII 290715 290715 A
chrXII 290718 290718 AG
chrXII 290727 290727 A
chrXII 290745 290745 C
chrXII 290754 290754 AT
chrXII 290757 290757 CG
chrXII 290766 290766 A
chrXII 365829 365829 C
chrXII 365850 365850 C
chrXII 365855 365855 G
chrXII 365880 365880 C
chrXII 365973 365973 C
chrXII 365974 365974 C
chrXII 365980 365980 T
chrXII 365981 365981 C
chrXII 365982 365982 G
chrXII 365983 365983 C
chrXII 365984 365984 CGT
chrXII 365985 365985 T
chrXII 365988 365988 A
chrXII 365989 365989 C
chrXII 365991 365991 C
chrXII 365995 365995 T
chrXII 365996 365996 C
chrXII 366001 366001 T
chrXII 366003 366003 C
chrXII 366006 366006 C
chrXII 366008 366008 G
chrXII 366009 366009 G
chrXII 366011 366011 A
chrXII 366012 366012 GT
chrXII 366015 366015 C
chrXII 366017 366017 G
chrXII 366018 366018 C
chrXII 366027 366027 T
chrXII 366028 366028 A
chrXII 366029 366029 AT
chrXII 366030 366030 CG
chrXII 366031 366031 C
chrXII 366033 366033 AT
chrXII 366034 366034 T
chrXII 366035 366035 AT
chrXII 366037 366037 AG
chrXII 366038 366038 CG
chrXII 366055 366055 C
chrXII 369736 369736 G
chrXII 369755 369755 A
chrXII 369760 369760 G
chrXII 369915 369915 T
chrXII 369916 369916 T
chrXII 369931 369931 A
chrXII 369952 369952 A
chrXII 369955 369955 T
chrXII 369967 369967 A
chrXII 369976 369976 C
chrXII 369991 369991 A
chrXII 370014 370014 C
chrXII 370015 370015 T
chrXII 370016 370016 G
chrXII 373991 373991 C
chrXII 373992 373992 GT
chrXII 373993 373993 AT
chrXII 373994 373994 CGT
chrXII 373995 373995 CGT
chrXII 373996 373996 CGT
chrXII 373997 373997 CGT
chrXII 373998 373998 AGT
chrXII 374000 374000 T
chrXII 374002 374002 C
chrXII 374005 374005 T
chrXII 374007 374007 A
chrXII 374008 374008 A
chrXII 374011 374011 G
chrXII 374013 374013 G
chrXII 374015 374015 A
chrXII 374016 374016 CG
chrXII 374018 374018 G
chrXII 374021 374021 T
chrXII 374022 374022 C
chrXII 374026 374026 A
chrXII 374036 374036 T
chrXII 374037 374037 T
chrXII 374038 374038 AT
chrXII 374039 374039 A
chrXII 374040 374040 G
chrXII 374041 374041 G
chrXII 374042 374042 C
chrXII 374043 374043 T
chrXII 374045 374045 C
chrXII 374046 374046 G
chrXII 374048 374048 C
chrXII 374049 374049 A
chrXII 374052 374052 C
chrXII 374054 374054 G
chrXII 374057 374057 C
chrXII 374060 374060 T
chrXII 374064 374064 CG
chrXII 374067 374067 AT
chrXII 374070 374070 C
chrXII 374074 374074 T
chrXII 374075 374075 T
chrXII 374076 374076 C
chrXII 374077 374077 C
chrXII 374079 374079 C
chrXII 374080 374080 T
chrXII 374081 374081 GT
chrXII 374082 374082 AG
chrXII 374083 374083 A
chrXII 374084 374084 C
chrXII 374085 374085 A
chrXII 374086 374086 G
chrXII 374088 374088 A
chrXII 374089 374089 C
chrXII 374090 374090 AC
chrXII 374091 374091 AT
chrXII 374100 374100 G
chrXII 374101 374101 AT
chrXII 374107 374107 A
chrXII 374110 374110 ACGT
chrXII 374114 374114 C
chrXII 374117 374117 T
chrXII 374122 374122 C
chrXII 374123 374123 A
chrXII 374127 374127 AC
chrXII 374128 374128 GT
chrXII 374129 374129 A
chrXII 374130 374130 T
chrXII 374131 374131 AT
chrXII 374132 374132 C
chrXII 374135 374135 CG
chrXII 374136 374136 A
chrXII 374137 374137 T
chrXII 374139 374139 C
chrXII 374140 374140 G
chrXII 374143 374143 C
chrXII 374146 374146 T
chrXII 374151 374151 A
chrXII 374155 374155 C
chrXII 374156 374156 G
chrXII 374157 374157 A
chrXII 374161 374161 G
chrXII 374167 374167 A
chrXII 374170 374170 GT
chrXII 374178 374178 T
chrXII 374181 374181 T
chrXII 374184 374184 T
chrXII 374187 374187 T
chrXII 374188 374188 C
chrXII 374189 374189 A
chrXII 374191 374191 AT
chrXII 374192 374192 C
chrXII 374195 374195 A
chrXII 374198 374198 C
chrXII 374205 374205 C
chrXII 374210 374210 C
chrXII 374211 374211 G
chrXII 374212 374212 G
chrXII 374213 374213 G
chrXII 374215 374215 AC
chrXII 374219 374219 G
chrXII 374227 374227 CG
chrXII 374230 374230 AT
chrXII 374231 374231 C
chrXII 374232 374232 AT
chrXII 374234 374234 G
chrXII 374235 374235 ACT
chrXII 374236 374236 A
chrXII 374238 374238 A
chrXII 374240 374240 C
chrXII 374243 374243 G
chrXII 374253 374253 AT
chrXII 374259 374259 A
chrXII 374269 374269 T
chrXII 374275 374275 T
chrXII 374277 374277 G
chrXII 374282 374282 G
chrXII 374283 374283 AC
chrXII 374284 374284 T
chrXII 374285 374285 G
chrXII 374287 374287 CG
chrXII 374288 374288 CG
chrXII 374289 374289 CG
chrXII 374292 374292 C
chrXII 374302 374302 CG
chrXII 374304 374304 AT
chrXII 374306 374306 A
chrXII 374307 374307 C
chrXII 374310 374310 CG
chrXII 374313 374313 A
chrXII 374321 374321 AT
chrXII 374331 374331 CG
chrXII 374333 374333 T
chrXII 374334 374334 CG
chrXII 374339 374339 ACGT
chrXII 374340 374340 ACT
chrXII 374341 374341 ACGT
chrXII 374342 374342 ACT
chrXII 374343 374343 ACGT
chrXII 374344 374344 G
chrXII 374345 374345 CT
chrXII 374346 374346 AG
chrXII 374347 374347 GT
chrXII 374348 374348 CGT
chrXII 374349 374349 T
chrXII 374350 374350 G
chrXII 374352 374352 C
chrXII 374354 374354 A
chrXII 374397 374397 G
chrXII 374411 374411 G
chrXII 374428 374428 CG
chrXII 374429 374429 AT
chrXII 374432 374432 AT
chrXII 374435 374435 T
chrXII 374436 374436 AT
chrXII 374437 374437 AT
chrXII 374438 374438 AT
chrXII 374439 374439 G
chrXII 374440 374440 GT
chrXII 374441 374441 A
chrXII 374442 374442 A
chrXII 375254 375254 C
chrXII 375256 375256 G
chrXII 375258 375258 C
chrXII 375281 375281 T
chrXII 375283 375283 C
chrXII 375285 375285 T
chrXII 375317 375317 T
chrXII 375321 375321 C
chrXII 375322 375322 G
chrXII 375344 375344 C
chrXII 375348 375348 T
chrXII 375349 375349 T
chrXII 410777 410777 G
chrXII 410778 410778 T
chrXII 410788 410788 T
chrXII 410809 410809 C
chrXII 410836 410836 C
chrXII 410842 410842 T
chrXII 410843 410843 G
chrXII 410869 410869 C
chrXII 410887 410887 AT
chrXII 410890 410890 C
chrXII 410893 410893 C
chrXII 410926 410926 T
chrXII 410932 410932 C
chrXII 410935 410935 C
chrXII 410950 410950 C
chrXII 410971 410971 C
chrXII 410998 410998 CG
chrXII 411025 411025 CG
chrXII 411037 411037 C
chrXII 411038 411038 CG
chrXII 411043 411043 G
chrXII 411064 411064 CG
chrXII 411067 411067 C
chrXII 411085 411085 T
chrXII 411088 411088 AT
chrXII 411091 411091 C
chrXII 411133 411133 AT
chrXII 411145 411145 CG
chrXII 411153 411153 CG
chrXII 411157 411157 C
chrXII 411190 411190 T
chrXII 411194 411194 G
chrXII 411195 411195 T
chrXII 411196 411196 C
chrXII 411217 411217 AT
chrXII 411238 411238 C
chrXII 411256 411256 AT
chrXII 411344 411344 G
chrXII 411386 411386 T
chrXII 411387 411387 G
chrXII 411391 411391 C
chrXII 411397 411397 C
chrXII 411400 411400 C
chrXII 411427 411427 T
chrXII 411447 411447 CG
chrXII 411450 411450 AT
chrXII 411473 411473 T
chrXII 411475 411475 C
chrXII 411514 411514 CG
chrXII 411526 411526 CG
chrXII 411528 411528 AT
chrXII 411529 411529 CG
chrXII 411562 411562 C
chrXII 411568 411568 T
chrXII 411575 411575 G
chrXII 411601 411601 C
chrXII 411622 411622 AT
chrXII 411634 411634 CG
chrXII 411655 411655 C
chrXII 411664 411664 G
chrXII 411682 411682 T
chrXII 411694 411694 C
chrXII 411841 411841 A
chrXII 411857 411857 C
chrXII 411858 411858 A
chrXII 412006 412006 T
chrXII 412016 412016 A
chrXII 412039 412039 C
chrXII 412061 412061 AT
chrXII 412063 412063 G
chrXII 412087 412087 C
chrXII 412096 412096 C
chrXII 412105 412105 C
chrXII 412334 412334 A
chrXII 412336 412336 C
chrXII 412351 412351 C
chrXII 412650 412650 T
chrXII 412652 412652 A
chrXII 412670 412670 A
chrXII 412706 412706 C
chrXII 412708 412708 T
chrXII 427123 427123 AC
chrXII 427124 427124 AC
chrXII 427125 427125 AC
chrXII 427126 427126 AC
chrXII 427127 427127 AC
chrXII 427128 427128 AT
chrXII 427129 427129 ACG
chrXII 427130 427130 AC
chrXII 427131 427131 GT
chrXII 427137 427137 T
chrXII 427138 427138 G
chrXII 427205 427205 AT
chrXII 427206 427206 A
chrXII 427210 427210 C
chrXII 427211 427211 ACT
chrXII 427212 427212 CGT
chrXII 427213 427213 ACGT
chrXII 427214 427214 AGT
chrXII 427215 427215 ACT
chrXII 427216 427216 AT
chrXII 427218 427218 G
chrXII 427219 427219 A
chrXII 448641 448641 AT
chrXII 448642 448642 GT
chrXII 448643 448643 CT
chrXII 448644 448644 T
chrXII 448646 448646 G
chrXII 448648 448648 AT
chrXII 448649 448649 GT
chrXII 448655 448655 T
chrXII 448671 448671 T
chrXII 448680 448680 T
chrXII 448688 448688 G
chrXII 448717 448717 AT
chrXII 448718 448718 AT
chrXII 448722 448722 ACGT
chrXII 448723 448723 AT
chrXII 448724 448724 ACGT
chrXII 448726 448726 AT
chrXII 448727 448727 AT
chrXII 448728 448728 AT
chrXII 448729 448729 AT
chrXII 448730 448730 CG
chrXII 448733 448733 CG
chrXII 448855 448855 A
chrXII 448858 448858 A
chrXII 448863 448863 C
chrXII 448864 448864 A
chrXII 448865 448865 A
chrXII 448867 448867 T
chrXII 448870 448870 A
chrXII 448871 448871 A
chrXII 448877 448877 A
chrXII 448881 448881 C
chrXII 448882 448882 T
chrXII 448883 448883 G
chrXII 448884 448884 T
chrXII 448889 448889 T
chrXII 448890 448890 T
chrXII 448892 448892 G
chrXII 448901 448901 G
chrXII 448905 448905 C
chrXII 448907 448907 T
chrXII 448912 448912 C
chrXII 448913 448913 A
chrXII 448914 448914 G
chrXII 448915 448915 CG
chrXII 448916 448916 AT
chrXII 448917 448917 T
chrXII 448918 448918 A
chrXII 448919 448919 C
chrXII 448920 448920 G
chrXII 448923 448923 A
chrXII 448930 448930 T
chrXII 448936 448936 A
chrXII 448939 448939 CG
chrXII 448945 448945 CG
chrXII 448946 448946 A
chrXII 448947 448947 AG
chrXII 448950 448950 T
chrXII 448951 448951 A
chrXII 448957 448957 G
chrXII 448958 448958 C
chrXII 448960 448960 T
chrXII 448963 448963 A
chrXII 448966 448966 C
chrXII 448967 448967 C
chrXII 448969 448969 G
chrXII 448972 448972 A
chrXII 448973 448973 C
chrXII 448974 448974 A
chrXII 448975 448975 C
chrXII 448976 448976 G
chrXII 448977 448977 C
chrXII 448979 448979 G
chrXII 448980 448980 A
chrXII 448983 448983 C
chrXII 448987 448987 A
chrXII 448990 448990 T
chrXII 448991 448991 T
chrXII 448994 448994 G
chrXII 448996 448996 G
chrXII 448997 448997 G
chrXII 449000 449000 AT
chrXII 449001 449001 AT
chrXII 449002 449002 CG
chrXII 449005 449005 ACGT
chrXII 449006 449006 A
chrXII 449009 449009 CG
chrXII 449017 449017 G
chrXII 449843 449843 T
chrXII 449849 449849 A
chrXII 449876 449876 G
chrXII 449893 449893 T
chrXII 451289 451289 T
chrXII 451290 451290 A
chrXII 451291 451291 T
chrXII 451296 451296 T
chrXII 451297 451297 A
chrXII 451330 451330 A
chrXII 451341 451341 A
chrXII 451415 451415 G
chrXII 451416 451416 AC
chrXII 451417 451417 A
chrXII 451779 451779 G
chrXII 451780 451780 C
chrXII 451781 451781 G
chrXII 451782 451782 GT
chrXII 451783 451783 C
chrXII 451784 451784 C
chrXII 451868 451868 C
chrXII 451897 451897 T
chrXII 451912 451912 T
chrXII 451915 451915 C
chrXII 451920 451920 G
chrXII 451948 451948 A
chrXII 452475 452475 A
chrXII 452519 452519 T
chrXII 452575 452575 T
chrXII 459305 459305 A
chrXII 459306 459306 T
chrXII 459323 459323 A
chrXII 459367 459367 AT
chrXII 459415 459415 T
chrXII 459416 459416 T
chrXII 459417 459417 CT
chrXII 459418 459418 T
chrXII 459669 459669 C
chrXII 459670 459670 T
chrXII 459671 459671 A
chrXII 459673 459673 T
chrXII 459793 459793 G
chrXII 459795 459795 T
chrXII 459796 459796 G
chrXII 459799 459799 T
chrXII 459803 459803 T
chrXII 459833 459833 T
chrXII 459834 459834 C
chrXII 459842 459842 A
chrXII 460552 460552 T
chrXII 460553 460553 GT
chrXII 460554 460554 C
chrXII 460916 460916 G
chrXII 460917 460917 C
chrXII 460918 460918 G
chrXII 460919 460919 GT
chrXII 460920 460920 C
chrXII 460921 460921 C
chrXII 461005 461005 C
chrXII 461034 461034 T
chrXII 461049 461049 T
chrXII 461052 461052 C
chrXII 461057 461057 G
chrXII 461085 461085 A
chrXII 461612 461612 A
chrXII 461656 461656 T
chrXII 461712 461712 T
chrXII 468442 468442 A
chrXII 468443 468443 T
chrXII 468460 468460 A
chrXII 468504 468504 AT
chrXII 468552 468552 T
chrXII 468553 468553 T
chrXII 468554 468554 CT
chrXII 468555 468555 T
chrXII 468806 468806 C
chrXII 468807 468807 T
chrXII 468808 468808 A
chrXII 468810 468810 T
chrXII 468930 468930 A
chrXII 468932 468932 C
chrXII 468933 468933 T
chrXII 470762 470762 G
chrXII 470765 470765 T
chrXII 470766 470766 A
chrXII 470768 470768 T
chrXII 470770 470770 C
chrXII 470771 470771 G
chrXII 472055 472055 G
chrXII 472312 472312 C
chrXII 472313 472313 C
chrXII 472314 472314 A
chrXII 472316 472316 C
chrXII 472317 472317 A
chrXII 472323 472323 T
chrXII 472326 472326 G
chrXII 472458 472458 A
chrXII 472459 472459 A
chrXII 472460 472460 C
chrXII 472462 472462 A
chrXII 472582 472582 A
chrXII 472584 472584 C
chrXII 472585 472585 T
chrXII 474413 474413 T
chrXII 474416 474416 A
chrXII 474417 474417 C
chrXII 474420 474420 C
chrXII 474422 474422 T
chrXII 474423 474423 C
chrXII 475706 475706 T
chrXII 475965 475965 G
chrXII 475966 475966 CT
chrXII 475967 475967 CG
chrXII 475968 475968 AGT
chrXII 475969 475969 AGT
chrXII 475970 475970 AG
chrXII 475971 475971 ACG
chrXII 475972 475972 AC
chrXII 475973 475973 ACT
chrXII 475974 475974 A
chrXII 475976 475976 G
chrXII 475977 475977 AC
chrXII 475979 475979 T
chrXII 475980 475980 T
chrXII 475982 475982 ACT
chrXII 475983 475983 T
chrXII 475985 475985 CG
chrXII 475986 475986 A
chrXII 475987 475987 G
chrXII 475988 475988 GT
chrXII 475989 475989 G
chrXII 475990 475990 AT
chrXII 475991 475991 AG
chrXII 475993 475993 AT
chrXII 475994 475994 T
chrXII 475995 475995 AC
chrXII 475996 475996 G
chrXII 475997 475997 G
chrXII 475999 475999 CG
chrXII 476003 476003 C
chrXII 476004 476004 G
chrXII 476005 476005 T
chrXII 476006 476006 A
chrXII 476007 476007 AT
chrXII 476008 476008 G
chrXII 476012 476012 AT
chrXII 476013 476013 GT
chrXII 476015 476015 CG
chrXII 476016 476016 AT
chrXII 476018 476018 C
chrXII 476019 476019 A
chrXII 476020 476020 G
chrXII 476021 476021 AC
chrXII 476022 476022 CGT
chrXII 476023 476023 G
chrXII 476024 476024 G
chrXII 476027 476027 GT
chrXII 476028 476028 AC
chrXII 476029 476029 GT
chrXII 476030 476030 AC
chrXII 476031 476031 CGT
chrXII 476033 476033 AC
chrXII 476034 476034 T
chrXII 476035 476035 AT
chrXII 476036 476036 CG
chrXII 476037 476037 CT
chrXII 476038 476038 AT
chrXII 476039 476039 AT
chrXII 476041 476041 CG
chrXII 476042 476042 C
chrXII 476043 476043 G
chrXII 476044 476044 GT
chrXII 476045 476045 CGT
chrXII 476046 476046 ACGT
chrXII 476047 476047 CGT
chrXII 476048 476048 CGT
chrXII 476050 476050 GT
chrXII 476051 476051 C
chrXII 476052 476052 G
chrXII 476053 476053 T
chrXII 476054 476054 AT
chrXII 476055 476055 ACGT
chrXII 476056 476056 AT
chrXII 476057 476057 T
chrXII 476058 476058 CGT
chrXII 476059 476059 AT
chrXII 476060 476060 CGT
chrXII 476061 476061 G
chrXII 476062 476062 AT
chrXII 476063 476063 CG
chrXII 476064 476064 AT
chrXII 476065 476065 AT
chrXII 476066 476066 A
chrXII 476067 476067 A
chrXII 476068 476068 ACGT
chrXII 476069 476069 CT
chrXII 476070 476070 ACT
chrXII 476071 476071 C
chrXII 476072 476072 CG
chrXII 476073 476073 C
chrXII 476074 476074 ACGT
chrXII 476075 476075 ACGT
chrXII 476076 476076 ACGT
chrXII 476077 476077 ACT
chrXII 476078 476078 A
chrXII 476080 476080 G
chrXII 476082 476082 T
chrXII 476083 476083 T
chrXII 476084 476084 ACGT
chrXII 476085 476085 AT
chrXII 476086 476086 CGT
chrXII 476087 476087 T
chrXII 476089 476089 ACGT
chrXII 476090 476090 ACG
chrXII 476091 476091 AT
chrXII 476093 476093 G
chrXII 476095 476095 C
chrXII 476096 476096 AGT
chrXII 476097 476097 ACGT
chrXII 476098 476098 ACGT
chrXII 476099 476099 A
chrXII 476101 476101 CG
chrXII 476102 476102 CG
chrXII 476104 476104 T
chrXII 476106 476106 G
chrXII 476107 476107 AT
chrXII 476108 476108 GT
chrXII 476109 476109 ACT
chrXII 476110 476110 CG
chrXII 476111 476111 AT
chrXII 476112 476112 C
chrXII 476113 476113 CG
chrXII 476114 476114 T
chrXII 476115 476115 A
chrXII 476116 476116 CG
chrXII 476117 476117 C
chrXII 476118 476118 CG
chrXII 476119 476119 CG
chrXII 476120 476120 AG
chrXII 476123 476123 AT
chrXII 476124 476124 C
chrXII 476125 476125 G
chrXII 476127 476127 CG
chrXII 476130 476130 C
chrXII 476131 476131 A
chrXII 476132 476132 C
chrXII 476133 476133 C
chrXII 476134 476134 AG
chrXII 476135 476135 T
chrXII 476136 476136 AT
chrXII 476137 476137 A
chrXII 476140 476140 AT
chrXII 476141 476141 T
chrXII 476142 476142 A
chrXII 476143 476143 AT
chrXII 476144 476144 T
chrXII 476145 476145 C
chrXII 476146 476146 C
chrXII 476149 476149 AG
chrXII 476150 476150 CG
chrXII 476151 476151 ACGT
chrXII 476152 476152 AT
chrXII 476154 476154 AT
chrXII 476155 476155 AT
chrXII 476156 476156 T
chrXII 476159 476159 T
chrXII 476160 476160 G
chrXII 476184 476184 AT
chrXII 476185 476185 AT
chrXII 476192 476192 T
chrXII 476197 476197 ACGT
chrXII 476198 476198 AT
chrXII 476200 476200 CG
chrXII 476202 476202 CG
chrXII 476203 476203 AT
chrXII 476204 476204 A
chrXII 476205 476205 CG
chrXII 476217 476217 T
chrXII 476227 476227 AT
chrXII 476228 476228 AT
chrXII 476230 476230 CG
chrXII 476233 476233 CG
chrXII 476246 476246 A
chrXII 476251 476251 C
chrXII 476254 476254 T
chrXII 476260 476260 T
chrXII 476264 476264 CG
chrXII 476267 476267 CG
chrXII 476268 476268 AT
chrXII 476273 476273 CG
chrXII 476287 476287 C
chrXII 476289 476289 A
chrXII 476290 476290 C
chrXII 476291 476291 A
chrXII 476294 476294 G
chrXII 476296 476296 CG
chrXII 476298 476298 CG
chrXII 476300 476300 AT
chrXII 476303 476303 C
chrXII 476311 476311 ACGT
chrXII 476312 476312 ACGT
chrXII 476313 476313 ACGT
chrXII 476314 476314 AGT
chrXII 476315 476315 ACGT
chrXII 476316 476316 AGT
chrXII 476317 476317 GT
chrXII 476318 476318 T
chrXII 476319 476319 G
chrXII 476351 476351 AT
chrXII 476363 476363 CG
chrXII 476387 476387 CG
chrXII 476390 476390 G
chrXII 476391 476391 T
chrXII 476409 476409 AT
chrXII 476411 476411 A
chrXII 476437 476437 CG
chrXII 476474 476474 T
chrXII 476477 476477 ACG
chrXII 476480 476480 A
chrXII 476514 476514 A
chrXII 476517 476517 A
chrXII 476518 476518 G
chrXII 476519 476519 A
chrXII 476556 476556 G
chrXII 476558 476558 T
chrXII 476564 476564 G
chrXII 476565 476565 G
chrXII 476581 476581 C
chrXII 476582 476582 G
chrXII 476591 476591 CG
chrXII 476593 476593 CG
chrXII 476594 476594 AT
chrXII 476599 476599 G
chrXII 476603 476603 G
chrXII 476606 476606 G
chrXII 476636 476636 AT
chrXII 476657 476657 CG
chrXII 476684 476684 AT
chrXII 476687 476687 CG
chrXII 476702 476702 CG
chrXII 476705 476705 AT
chrXII 476741 476741 CG
chrXII 476744 476744 CG
chrXII 476750 476750 AT
chrXII 476759 476759 AT
chrXII 476765 476765 T
chrXII 476768 476768 ACGT
chrXII 476774 476774 CG
chrXII 476780 476780 T
chrXII 476803 476803 T
chrXII 476815 476815 G
chrXII 476828 476828 AT
chrXII 476830 476830 AT
chrXII 476852 476852 T
chrXII 476858 476858 C
chrXII 476864 476864 AT
chrXII 476867 476867 T
chrXII 476891 476891 AT
chrXII 476915 476915 T
chrXII 476938 476938 A
chrXII 476941 476941 G
chrXII 476969 476969 AT
chrXII 476972 476972 AT
chrXII 476981 476981 T
chrXII 476986 476986 G
chrXII 477002 477002 CG
chrXII 477005 477005 AT
chrXII 477014 477014 A
chrXII 477020 477020 C
chrXII 477028 477028 T
chrXII 477041 477041 T
chrXII 477043 477043 G
chrXII 477056 477056 T
chrXII 477057 477057 AT
chrXII 477077 477077 AT
chrXII 477079 477079 C
chrXII 477086 477086 CG
chrXII 477087 477087 AT
chrXII 477092 477092 G
chrXII 477098 477098 CG
chrXII 477101 477101 AT
chrXII 477105 477105 AT
chrXII 477115 477115 CG
chrXII 477128 477128 T
chrXII 477134 477134 C
chrXII 477137 477137 G
chrXII 477140 477140 T
chrXII 477152 477152 CG
chrXII 477169 477169 T
chrXII 477176 477176 CG
chrXII 477185 477185 C
chrXII 477188 477188 CG
chrXII 477191 477191 T
chrXII 477197 477197 ACG
chrXII 477203 477203 AT
chrXII 477205 477205 CG
chrXII 477206 477206 AT
chrXII 477212 477212 G
chrXII 477215 477215 ACGT
chrXII 477221 477221 AT
chrXII 477223 477223 CG
chrXII 477283 477283 CG
chrXII 477305 477305 AT
chrXII 477308 477308 CG
chrXII 477311 477311 AT
chrXII 477317 477317 AT
chrXII 477320 477320 AT
chrXII 477326 477326 CG
chrXII 477332 477332 CG
chrXII 477335 477335 A
chrXII 477341 477341 C
chrXII 477350 477350 G
chrXII 477353 477353 T
chrXII 477355 477355 C
chrXII 477374 477374 G
chrXII 477385 477385 CG
chrXII 477389 477389 CG
chrXII 477390 477390 AT
chrXII 477395 477395 AT
chrXII 477400 477400 CG
chrXII 477434 477434 T
chrXII 477437 477437 A
chrXII 477452 477452 A
chrXII 477459 477459 AT
chrXII 477461 477461 C
chrXII 477478 477478 G
chrXII 477479 477479 T
chrXII 477482 477482 T
chrXII 477493 477493 A
chrXII 477494 477494 A
chrXII 477523 477523 G
chrXII 477536 477536 AT
chrXII 477539 477539 AT
chrXII 477545 477545 AT
chrXII 477580 477580 CG
chrXII 477594 477594 G
chrXII 477617 477617 CG
chrXII 477620 477620 CG
chrXII 477626 477626 AT
chrXII 477655 477655 G
chrXII 477662 477662 C
chrXII 477665 477665 A
chrXII 477674 477674 T
chrXII 477680 477680 G
chrXII 477689 477689 C
chrXII 477713 477713 AT
chrXII 477717 477717 C
chrXII 477726 477726 CG
chrXII 477731 477731 A
chrXII 477746 477746 AT
chrXII 477761 477761 G
chrXII 477789 477789 C
chrXII 477790 477790 AT
chrXII 477806 477806 AT
chrXII 477812 477812 AT
chrXII 477813 477813 A
chrXII 477818 477818 T
chrXII 477824 477824 G
chrXII 477845 477845 T
chrXII 477847 477847 G
chrXII 477860 477860 C
chrXII 477904 477904 AT
chrXII 477908 477908 A
chrXII 477911 477911 A
chrXII 477914 477914 AT
chrXII 477945 477945 CG
chrXII 477962 477962 G
chrXII 478008 478008 T
chrXII 478025 478025 G
chrXII 478033 478033 C
chrXII 478073 478073 AT
chrXII 478077 478077 CG
chrXII 478085 478085 G
chrXII 478131 478131 AT
chrXII 478139 478139 CG
chrXII 478148 478148 AT
chrXII 478154 478154 CG
chrXII 478160 478160 ACGT
chrXII 478162 478162 A
chrXII 478199 478199 G
chrXII 478202 478202 A
chrXII 478220 478220 A
chrXII 478303 478303 A
chrXII 478304 478304 G
chrXII 478309 478309 T
chrXII 478316 478316 C
chrXII 478352 478352 CG
chrXII 478358 478358 CG
chrXII 478362 478362 G
chrXII 478379 478379 A
chrXII 478382 478382 A
chrXII 478433 478433 CG
chrXII 478435 478435 AT
chrXII 478477 478477 AT
chrXII 478480 478480 AT
chrXII 478487 478487 AT
chrXII 478500 478500 T
chrXII 478531 478531 CG
chrXII 478536 478536 CG
chrXII 478554 478554 AT
chrXII 478556 478556 AT
chrXII 478570 478570 C
chrXII 478601 478601 AT
chrXII 478610 478610 CG
chrXII 478615 478615 CG
chrXII 478621 478621 AT
chrXII 478634 478634 A
chrXII 478652 478652 AT
chrXII 478657 478657 CG
chrXII 478662 478662 AT
chrXII 478667 478667 G
chrXII 478672 478672 T
chrXII 478674 478674 G
chrXII 478679 478679 T
chrXII 478703 478703 CG
chrXII 478749 478749 A
chrXII 478762 478762 AT
chrXII 478769 478769 CG
chrXII 478772 478772 AT
chrXII 478775 478775 AT
chrXII 478781 478781 A
chrXII 478786 478786 AT
chrXII 478793 478793 T
chrXII 478813 478813 CG
chrXII 478819 478819 CG
chrXII 478847 478847 AT
chrXII 478922 478922 CG
chrXII 478967 478967 T
chrXII 478976 478976 CG
chrXII 478988 478988 A
chrXII 478994 478994 G
chrXII 479009 479009 T
chrXII 479027 479027 AT
chrXII 479141 479141 CG
chrXII 479145 479145 T
chrXII 479146 479146 G
chrXII 479221 479221 AT
chrXII 479279 479279 ACGT
chrXII 479282 479282 AT
chrXII 479311 479311 AT
chrXII 479339 479339 T
chrXII 479340 479340 GT
chrXII 479341 479341 T
chrXII 479342 479342 T
chrXII 479350 479350 A
chrXII 479351 479351 AC
chrXII 479352 479352 ACGT
chrXII 479353 479353 T
chrXII 479356 479356 C
chrXII 479408 479408 AT
chrXII 479426 479426 AT
chrXII 479432 479432 AT
chrXII 479438 479438 CG
chrXII 479453 479453 G
chrXII 479459 479459 T
chrXII 479492 479492 CG
chrXII 479510 479510 C
chrXII 479558 479558 ACGT
chrXII 479704 479704 CG
chrXII 479716 479716 AT
chrXII 479770 479770 A
chrXII 479772 479772 T
chrXII 479777 479777 G
chrXII 479778 479778 AT
chrXII 479782 479782 T
chrXII 479792 479792 AT
chrXII 479825 479825 CG
chrXII 479841 479841 AT
chrXII 479850 479850 CG
chrXII 479882 479882 AT
chrXII 479895 479895 CG
chrXII 479926 479926 CG
chrXII 479927 479927 C
chrXII 479936 479936 CG
chrXII 479957 479957 CG
chrXII 480061 480061 AT
chrXII 480153 480153 C
chrXII 480182 480182 CG
chrXII 480221 480221 AT
chrXII 480244 480244 T
chrXII 480263 480263 AT
chrXII 480269 480269 CG
chrXII 480272 480272 AT
chrXII 480289 480289 AT
chrXII 480300 480300 A
chrXII 480312 480312 AT
chrXII 480313 480313 CG
chrXII 480318 480318 CG
chrXII 480346 480346 G
chrXII 480347 480347 G
chrXII 480382 480382 A
chrXII 480477 480477 AT
chrXII 480484 480484 G
chrXII 480492 480492 G
chrXII 480495 480495 T
chrXII 480511 480511 CG
chrXII 480534 480534 AT
chrXII 480611 480611 A
chrXII 480623 480623 C
chrXII 480639 480639 G
chrXII 480642 480642 C
chrXII 480666 480666 CG
chrXII 480672 480672 AT
chrXII 480678 480678 AT
chrXII 480694 480694 CG
chrXII 480719 480719 AT
chrXII 480737 480737 C
chrXII 480740 480740 C
chrXII 480765 480765 T
chrXII 480774 480774 A
chrXII 480786 480786 T
chrXII 480831 480831 G
chrXII 480833 480833 T
chrXII 480837 480837 G
chrXII 480864 480864 T
chrXII 480876 480876 A
chrXII 480881 480881 A
chrXII 480915 480915 AT
chrXII 480935 480935 CG
chrXII 480969 480969 T
chrXII 480970 480970 CG
chrXII 480972 480972 T
chrXII 480973 480973 G
chrXII 480991 480991 G
chrXII 481006 481006 T
chrXII 481020 481020 A
chrXII 481035 481035 A
chrXII 481042 481042 AT
chrXII 481057 481057 AT
chrXII 481062 481062 A
chrXII 481080 481080 CG
chrXII 481086 481086 C
chrXII 481092 481092 C
chrXII 481094 481094 C
chrXII 481095 481095 A
chrXII 481128 481128 T
chrXII 481221 481221 AT
chrXII 481285 481285 CG
chrXII 481303 481303 AT
chrXII 481345 481345 T
chrXII 481351 481351 T
chrXII 481353 481353 T
chrXII 481365 481365 AT
chrXII 481367 481367 AT
chrXII 481368 481368 AT
chrXII 481369 481369 AT
chrXII 481374 481374 C
chrXII 481375 481375 CT
chrXII 481376 481376 G
chrXII 481382 481382 T
chrXII 481393 481393 A
chrXII 481401 481401 AT
chrXII 481402 481402 AT
chrXII 481449 481449 A
chrXII 481457 481457 G
chrXII 481461 481461 A
chrXII 481462 481462 A
chrXII 481465 481465 A
chrXII 481470 481470 AT
chrXII 481474 481474 AT
chrXII 481481 481481 CG
chrXII 481482 481482 AT
chrXII 481483 481483 A
chrXII 481499 481499 AT
chrXII 481501 481501 G
chrXII 481516 481516 CG
chrXII 481520 481520 AC
chrXII 481521 481521 AT
chrXII 481522 481522 G
chrXII 481530 481530 T
chrXII 481549 481549 GT
chrXII 481550 481550 C
chrXII 481552 481552 CT
chrXII 481553 481553 AG
chrXII 481554 481554 ACT
chrXII 481555 481555 AGT
chrXII 481556 481556 ACG
chrXII 481557 481557 CGT
chrXII 481558 481558 AGT
chrXII 481559 481559 AGT
chrXII 481560 481560 CGT
chrXII 481561 481561 A
chrXII 481563 481563 G
chrXII 481564 481564 A
chrXII 481565 481565 G
chrXII 481566 481566 AT
chrXII 481567 481567 GT
chrXII 481569 481569 ACT
chrXII 481570 481570 AT
chrXII 481571 481571 AT
chrXII 481572 481572 CG
chrXII 481573 481573 A
chrXII 481574 481574 CG
chrXII 481575 481575 CGT
chrXII 481576 481576 G
chrXII 481577 481577 AT
chrXII 481578 481578 AG
chrXII 481580 481580 AT
chrXII 481581 481581 T
chrXII 481582 481582 AC
chrXII 481583 481583 G
chrXII 481584 481584 G
chrXII 481586 481586 CG
chrXII 481590 481590 C
chrXII 481591 481591 G
chrXII 481592 481592 T
chrXII 481593 481593 A
chrXII 481594 481594 AT
chrXII 481595 481595 G
chrXII 481599 481599 AT
chrXII 481600 481600 GT
chrXII 481602 481602 CG
chrXII 481603 481603 AT
chrXII 481605 481605 C
chrXII 481606 481606 A
chrXII 481607 481607 G
chrXII 481608 481608 AC
chrXII 481609 481609 CGT
chrXII 481610 481610 G
chrXII 481611 481611 G
chrXII 481614 481614 GT
chrXII 481615 481615 AC
chrXII 481616 481616 GT
chrXII 481617 481617 AC
chrXII 481618 481618 CGT
chrXII 481620 481620 AC
chrXII 481621 481621 T
chrXII 481622 481622 AT
chrXII 481623 481623 CG
chrXII 481624 481624 CT
chrXII 481625 481625 AT
chrXII 481626 481626 AT
chrXII 481628 481628 CG
chrXII 481629 481629 C
chrXII 481630 481630 G
chrXII 481631 481631 GT
chrXII 481632 481632 CGT
chrXII 481633 481633 ACGT
chrXII 481634 481634 CGT
chrXII 481635 481635 CGT
chrXII 481637 481637 GT
chrXII 481638 481638 C
chrXII 481639 481639 G
chrXII 481640 481640 T
chrXII 481641 481641 AT
chrXII 481642 481642 ACGT
chrXII 481643 481643 AT
chrXII 481644 481644 T
chrXII 481645 481645 CGT
chrXII 481646 481646 AT
chrXII 481647 481647 CGT
chrXII 481648 481648 G
chrXII 481649 481649 AT
chrXII 481650 481650 CG
chrXII 481651 481651 AT
chrXII 481652 481652 AT
chrXII 481653 481653 A
chrXII 481654 481654 A
chrXII 481655 481655 ACGT
chrXII 481656 481656 CT
chrXII 481657 481657 ACT
chrXII 481658 481658 C
chrXII 481659 481659 CG
chrXII 481660 481660 C
chrXII 481661 481661 ACGT
chrXII 481662 481662 ACGT
chrXII 481663 481663 ACGT
chrXII 481664 481664 ACT
chrXII 481665 481665 A
chrXII 481667 481667 G
chrXII 481669 481669 T
chrXII 481670 481670 T
chrXII 481671 481671 ACGT
chrXII 481672 481672 AT
chrXII 481673 481673 CGT
chrXII 481674 481674 T
chrXII 481676 481676 ACGT
chrXII 481677 481677 ACG
chrXII 481678 481678 AT
chrXII 481680 481680 G
chrXII 481682 481682 C
chrXII 481683 481683 AGT
chrXII 481684 481684 ACGT
chrXII 481685 481685 ACGT
chrXII 481686 481686 A
chrXII 481688 481688 CG
chrXII 481689 481689 CG
chrXII 481691 481691 T
chrXII 481693 481693 G
chrXII 481694 481694 AT
chrXII 481695 481695 GT
chrXII 481696 481696 ACT
chrXII 481697 481697 CG
chrXII 481698 481698 AT
chrXII 481699 481699 C
chrXII 481700 481700 CG
chrXII 481701 481701 T
chrXII 481702 481702 A
chrXII 481703 481703 CG
chrXII 481704 481704 C
chrXII 481705 481705 CG
chrXII 481706 481706 CG
chrXII 481707 481707 AG
chrXII 481710 481710 AT
chrXII 481711 481711 C
chrXII 481712 481712 G
chrXII 481714 481714 CG
chrXII 481717 481717 C
chrXII 481718 481718 A
chrXII 481719 481719 C
chrXII 481720 481720 C
chrXII 481721 481721 AG
chrXII 481722 481722 T
chrXII 481723 481723 AT
chrXII 481724 481724 A
chrXII 481727 481727 AT
chrXII 481728 481728 T
chrXII 481729 481729 A
chrXII 481730 481730 AT
chrXII 481731 481731 T
chrXII 481732 481732 C
chrXII 481733 481733 C
chrXII 481736 481736 AG
chrXII 481737 481737 CG
chrXII 481738 481738 ACGT
chrXII 481739 481739 AT
chrXII 481741 481741 AT
chrXII 481742 481742 AT
chrXII 481743 481743 T
chrXII 481746 481746 T
chrXII 481747 481747 G
chrXII 481771 481771 AT
chrXII 481772 481772 AT
chrXII 481779 481779 T
chrXII 481784 481784 ACGT
chrXII 481785 481785 AT
chrXII 481787 481787 CG
chrXII 481789 481789 CG
chrXII 481790 481790 AT
chrXII 481791 481791 A
chrXII 481792 481792 CG
chrXII 481804 481804 T
chrXII 481814 481814 AT
chrXII 481815 481815 AT
chrXII 481817 481817 CG
chrXII 481820 481820 CG
chrXII 481833 481833 A
chrXII 481838 481838 C
chrXII 481841 481841 T
chrXII 481847 481847 T
chrXII 481851 481851 CG
chrXII 481854 481854 CG
chrXII 481855 481855 AT
chrXII 481860 481860 CG
chrXII 481876 481876 A
chrXII 481877 481877 C
chrXII 481878 481878 A
chrXII 481883 481883 CG
chrXII 481885 481885 CG
chrXII 481887 481887 AT
chrXII 481890 481890 C
chrXII 481892 481892 T
chrXII 481893 481893 T
chrXII 481894 481894 T
chrXII 481896 481896 T
chrXII 481897 481897 C
chrXII 481898 481898 ACGT
chrXII 481899 481899 ACGT
chrXII 481900 481900 ACGT
chrXII 481901 481901 ACGT
chrXII 481902 481902 ACGT
chrXII 481903 481903 GT
chrXII 481904 481904 AT
chrXII 481906 481906 T
chrXII 482038 482038 A
chrXII 482039 482039 A
chrXII 482040 482040 C
chrXII 482042 482042 A
chrXII 482162 482162 A
chrXII 482164 482164 C
chrXII 482165 482165 T
chrXII 483994 483994 G
chrXII 483997 483997 T
chrXII 483998 483998 A
chrXII 484000 484000 T
chrXII 484002 484002 C
chrXII 484003 484003 G
chrXII 485287 485287 T
chrXII 485544 485544 C
chrXII 485545 485545 C
chrXII 485546 485546 A
chrXII 485548 485548 C
chrXII 485549 485549 A
chrXII 485555 485555 T
chrXII 485558 485558 G
chrXII 485690 485690 A
chrXII 485691 485691 A
chrXII 485692 485692 C
chrXII 485694 485694 A
chrXII 485814 485814 A
chrXII 485816 485816 C
chrXII 485817 485817 T
chrXII 487646 487646 G
chrXII 487649 487649 T
chrXII 487650 487650 A
chrXII 487652 487652 T
chrXII 487654 487654 C
chrXII 487655 487655 G
chrXII 488939 488939 T
chrXII 489196 489196 C
chrXII 489197 489197 C
chrXII 489198 489198 A
chrXII 489200 489200 C
chrXII 489201 489201 A
chrXII 489207 489207 T
chrXII 489210 489210 G
chrXII 489342 489342 A
chrXII 489343 489343 A
chrXII 489344 489344 C
chrXII 489346 489346 A
chrXII 489466 489466 G
chrXII 489468 489468 T
chrXII 489469 489469 G
chrXII 489472 489472 A
chrXII 489476 489476 C
chrXII 489747 489747 T
chrXII 489748 489748 A
chrXII 489749 489749 C
chrXII 489750 489750 AC
chrXII 489751 489751 A
chrXII 489752 489752 A
chrXII 489836 489836 T
chrXII 489865 489865 G
chrXII 489880 489880 A
chrXII 489883 489883 T
chrXII 489888 489888 A
chrXII 489916 489916 T
chrXII 490443 490443 G
chrXII 490487 490487 C
chrXII 490543 490543 C
chrXII 498982 498982 C
chrXII 498985 498985 C
chrXII 498988 498988 T
chrXII 498989 498989 T
chrXII 499012 499012 C
chrXII 499030 499030 A
chrXII 499036 499036 T
chrXII 499054 499054 CG
chrXII 499096 499096 A
chrXII 499102 499102 CG
chrXII 499111 499111 C
chrXII 499112 499112 CG
chrXII 499114 499114 AT
chrXII 499117 499117 T
chrXII 499147 499147 AT
chrXII 499156 499156 G
chrXII 499163 499163 C
chrXII 507447 507447 G
chrXII 507450 507450 A
chrXII 507474 507474 A
chrXII 507477 507477 C
chrXII 507483 507483 G
chrXII 507495 507495 AG
chrXII 507498 507498 A
chrXII 507501 507501 AT
chrXII 515297 515297 C
chrXII 515315 515315 C
chrXII 515321 515321 T
chrXII 515948 515948 T
chrXII 515951 515951 C
chrXII 515960 515960 A
chrXII 516020 516020 AT
chrXII 516023 516023 AT
chrXII 516083 516083 AT
chrXII 516086 516086 CG
chrXII 516092 516092 CG
chrXII 516113 516113 T
chrXII 516134 516134 T
chrXII 516152 516152 G
chrXII 516164 516164 CG
chrXII 523018 523018 A
chrXII 523026 523026 C
chrXII 523051 523051 G
chrXII 523063 523063 A
chrXII 523066 523066 T
chrXII 523072 523072 C
chrXII 523129 523129 AT
chrXII 523138 523138 CG
chrXII 523142 523142 AT
chrXII 523160 523160 C
chrXII 523170 523170 C
chrXII 523180 523180 A
chrXII 523204 523204 C
chrXII 523219 523219 T
chrXII 547530 547530 G
chrXII 547539 547539 A
chrXII 547554 547554 G
chrXII 563499 563499 G
chrXII 563500 563500 C
chrXII 563501 563501 G
chrXII 563506 563506 C
chrXII 563508 563508 C
chrXII 592501 592501 A
chrXII 592502 592502 G
chrXII 592507 592507 T
chrXII 592508 592508 G
chrXII 592578 592578 AT
chrXII 592625 592625 AT
chrXII 592631 592631 CG
chrXII 592633 592633 A
chrXII 592634 592634 C
chrXII 592635 592635 CT
chrXII 592718 592718 G
chrXII 592721 592721 T
chrXII 592722 592722 G
chrXII 592727 592727 G
chrXII 592753 592753 A
chrXII 592754 592754 AG
chrXII 592760 592760 C
chrXII 592767 592767 A
chrXII 592768 592768 C
chrXII 592770 592770 G
chrXII 592776 592776 G
chrXII 592777 592777 A
chrXII 592778 592778 C
chrXII 592809 592809 G
chrXII 592813 592813 C
chrXII 592825 592825 C
chrXII 592827 592827 AC
chrXII 592828 592828 G
chrXII 592839 592839 T
chrXII 592849 592849 G
chrXII 592852 592852 G
chrXII 592857 592857 C
chrXII 592858 592858 C
chrXII 592862 592862 A
chrXII 592870 592870 G
chrXII 592876 592876 AG
chrXII 592877 592877 A
chrXII 592887 592887 AC
chrXII 592888 592888 C
chrXII 592901 592901 G
chrXII 592904 592904 T
chrXII 592907 592907 GT
chrXII 592910 592910 C
chrXII 592922 592922 C
chrXII 592923 592923 C
chrXII 593133 593133 A
chrXII 593134 593134 A
chrXII 593136 593136 AT
chrXII 593137 593137 ACG
chrXII 593138 593138 ACG
chrXII 593139 593139 ACT
chrXII 593140 593140 ACT
chrXII 593141 593141 GT
chrXII 593142 593142 GT
chrXII 593143 593143 ACG
chrXII 593144 593144 CGT
chrXII 593152 593152 G
chrXII 593155 593155 A
chrXII 593157 593157 G
chrXII 593159 593159 C
chrXII 593164 593164 A
chrXII 593165 593165 C
chrXII 593166 593166 A
chrXII 593182 593182 G
chrXII 593187 593187 T
chrXII 593188 593188 CG
chrXII 593191 593191 G
chrXII 593195 593195 A
chrXII 593201 593201 A
chrXII 593204 593204 CG
chrXII 593209 593209 AT
chrXII 593222 593222 C
chrXII 593225 593225 G
chrXII 593227 593227 A
chrXII 593228 593228 T
chrXII 593238 593238 AT
chrXII 593250 593250 CG
chrXII 593251 593251 A
chrXII 593252 593252 AT
chrXII 593253 593253 G
chrXII 593255 593255 CG
chrXII 593257 593257 A
chrXII 593258 593258 AC
chrXII 593263 593263 A
chrXII 593270 593270 T
chrXII 593271 593271 A
chrXII 593283 593283 G
chrXII 593295 593295 C
chrXII 593296 593296 A
chrXII 593304 593304 G
chrXII 593306 593306 ACT
chrXII 593318 593318 CG
chrXII 593320 593320 C
chrXII 593321 593321 GT
chrXII 593322 593322 T
chrXII 593325 593325 CG
chrXII 593345 593345 AT
chrXII 593353 593353 A
chrXII 593358 593358 CG
chrXII 593359 593359 C
chrXII 593360 593360 AT
chrXII 593366 593366 CG
chrXII 593367 593367 G
chrXII 593368 593368 AC
chrXII 593371 593371 T
chrXII 593372 593372 G
chrXII 593378 593378 GT
chrXII 593380 593380 C
chrXII 593382 593382 AG
chrXII 593383 593383 CG
chrXII 593384 593384 ACG
chrXII 593388 593388 A
chrXII 593389 593389 G
chrXII 593390 593390 A
chrXII 593391 593391 C
chrXII 593392 593392 CT
chrXII 593393 593393 T
chrXII 593394 593394 AC
chrXII 593396 593396 A
chrXII 593397 593397 ACG
chrXII 593398 593398 T
chrXII 593402 593402 ACG
chrXII 593403 593403 AT
chrXII 593404 593404 C
chrXII 593405 593405 ACG
chrXII 593406 593406 AG
chrXII 593407 593407 GT
chrXII 593408 593408 AT
chrXII 593409 593409 CG
chrXII 593410 593410 G
chrXII 593411 593411 C
chrXII 593412 593412 G
chrXII 593413 593413 GT
chrXII 593414 593414 A
chrXII 593416 593416 G
chrXII 593417 593417 T
chrXII 593419 593419 G
chrXII 593421 593421 ACG
chrXII 593423 593423 C
chrXII 593424 593424 AGT
chrXII 593425 593425 C
chrXII 593428 593428 CG
chrXII 593429 593429 CG
chrXII 593430 593430 AC
chrXII 593431 593431 AGT
chrXII 593432 593432 C
chrXII 593433 593433 T
chrXII 593434 593434 G
chrXII 593436 593436 AT
chrXII 593437 593437 CG
chrXII 593439 593439 AC
chrXII 593440 593440 AT
chrXII 593445 593445 AT
chrXII 593446 593446 T
chrXII 593447 593447 AT
chrXII 593448 593448 G
chrXII 593449 593449 G
chrXII 593453 593453 G
chrXII 593455 593455 CG
chrXII 593456 593456 CG
chrXII 593457 593457 AGT
chrXII 593458 593458 AT
chrXII 593459 593459 AT
chrXII 593461 593461 AT
chrXII 593462 593462 AT
chrXII 593463 593463 C
chrXII 593464 593464 ACT
chrXII 593465 593465 C
chrXII 593466 593466 T
chrXII 593467 593467 CG
chrXII 593468 593468 A
chrXII 593469 593469 CG
chrXII 593470 593470 ACGT
chrXII 593473 593473 AT
chrXII 593475 593475 T
chrXII 593479 593479 ACGT
chrXII 593480 593480 AT
chrXII 593481 593481 ACT
chrXII 593482 593482 CG
chrXII 593484 593484 AC
chrXII 593485 593485 G
chrXII 593488 593488 A
chrXII 593489 593489 G
chrXII 593490 593490 AC
chrXII 593509 593509 A
chrXII 593517 593517 C
chrXII 593518 593518 AT
chrXII 593519 593519 GT
chrXII 593523 593523 CG
chrXII 593538 593538 C
chrXII 593540 593540 A
chrXII 593556 593556 AT
chrXII 593557 593557 AT
chrXII 593558 593558 CG
chrXII 593565 593565 AT
chrXII 593569 593569 T
chrXII 593574 593574 AT
chrXII 593577 593577 T
chrXII 593578 593578 AT
chrXII 593582 593582 CG
chrXII 593590 593590 AT
chrXII 593637 593637 AT
chrXII 593638 593638 T
chrXII 593646 593646 T
chrXII 593657 593657 AT
chrXII 593663 593663 G
chrXII 593664 593664 GT
chrXII 593665 593665 C
chrXII 593670 593670 A
chrXII 593671 593671 T
chrXII 593672 593672 T
chrXII 593674 593674 A
chrXII 593686 593686 AT
chrXII 593688 593688 AT
chrXII 593694 593694 A
chrXII 593736 593736 A
chrXII 593754 593754 CG
chrXII 593818 593818 AT
chrXII 593911 593911 AT
chrXII 593944 593944 T
chrXII 593945 593945 G
chrXII 593947 593947 G
chrXII 593953 593953 G
chrXII 593959 593959 C
chrXII 593977 593977 AT
chrXII 593982 593982 AT
chrXII 593997 593997 T
chrXII 594004 594004 T
chrXII 594019 594019 AT
chrXII 594033 594033 AT
chrXII 594048 594048 CG
chrXII 594066 594066 CG
chrXII 594067 594067 AT
chrXII 594069 594069 CG
chrXII 594070 594070 AT
chrXII 594104 594104 G
chrXII 594124 594124 A
chrXII 594158 594158 T
chrXII 594163 594163 T
chrXII 594175 594175 A
chrXII 594202 594202 C
chrXII 594206 594206 A
chrXII 594208 594208 C
chrXII 594253 594253 A
chrXII 594265 594265 T
chrXII 594274 594274 A
chrXII 594299 594299 G
chrXII 594302 594302 G
chrXII 594320 594320 A
chrXII 594345 594345 C
chrXII 594361 594361 A
chrXII 594367 594367 T
chrXII 594373 594373 C
chrXII 594397 594397 CG
chrXII 594400 594400 C
chrXII 594416 594416 G
chrXII 594428 594428 T
chrXII 594505 594505 AT
chrXII 594528 594528 CG
chrXII 594544 594544 A
chrXII 594547 594547 C
chrXII 594555 594555 C
chrXII 594562 594562 A
chrXII 594657 594657 AT
chrXII 594692 594692 G
chrXII 594693 594693 G
chrXII 594721 594721 G
chrXII 594726 594726 C
chrXII 594727 594727 A
chrXII 594739 594739 AT
chrXII 594750 594750 AT
chrXII 594767 594767 AT
chrXII 594770 594770 G
chrXII 594776 594776 T
chrXII 594795 594795 AT
chrXII 594818 594818 AT
chrXII 594857 594857 CG
chrXII 594886 594886 CG
chrXII 594978 594978 T
chrXII 595082 595082 CG
chrXII 595103 595103 G
chrXII 595112 595112 CG
chrXII 595113 595113 AT
chrXII 595144 595144 AT
chrXII 595157 595157 T
chrXII 595189 595189 C
chrXII 595198 595198 A
chrXII 595214 595214 G
chrXII 595247 595247 AT
chrXII 595257 595257 A
chrXII 595261 595261 CGT
chrXII 595262 595262 C
chrXII 595267 595267 AT
chrXII 595269 595269 A
chrXII 595270 595270 G
chrXII 595271 595271 C
chrXII 595323 595323 A
chrXII 595335 595335 G
chrXII 595481 595481 AGT
chrXII 595529 595529 CG
chrXII 595547 595547 AT
chrXII 595580 595580 AT
chrXII 595586 595586 AT
chrXII 595601 595601 AT
chrXII 595607 595607 G
chrXII 595613 595613 G
chrXII 595631 595631 A
chrXII 595683 595683 C
chrXII 595686 595686 A
chrXII 595687 595687 AG
chrXII 595688 595688 AG
chrXII 595689 595689 A
chrXII 595697 595697 A
chrXII 595698 595698 A
chrXII 595699 595699 AC
chrXII 595700 595700 A
chrXII 595728 595728 A
chrXII 595757 595757 CG
chrXII 595760 595760 CG
chrXII 595818 595818 T
chrXII 595893 595893 C
chrXII 595894 595894 A
chrXII 595898 595898 AT
chrXII 596006 596006 T
chrXII 596012 596012 CG
chrXII 596018 596018 C
chrXII 596019 596019 T
chrXII 596030 596030 A
chrXII 596045 596045 C
chrXII 596051 596051 T
chrXII 596063 596063 CG
chrXII 596072 596072 A
chrXII 596117 596117 CG
chrXII 596192 596192 AT
chrXII 596220 596220 CG
chrXII 596226 596226 CG
chrXII 596246 596246 AT
chrXII 596251 596251 T
chrXII 596253 596253 A
chrXII 596258 596258 AT
chrXII 596264 596264 CG
chrXII 596267 596267 T
chrXII 596270 596270 CG
chrXII 596277 596277 T
chrXII 596290 596290 AT
chrXII 596336 596336 CG
chrXII 596360 596360 CG
chrXII 596365 596365 CG
chrXII 596367 596367 CG
chrXII 596377 596377 C
chrXII 596382 596382 A
chrXII 596387 596387 C
chrXII 596405 596405 T
chrXII 596418 596418 A
chrXII 596424 596424 G
chrXII 596429 596429 C
chrXII 596438 596438 AT
chrXII 596469 596469 CG
chrXII 596483 596483 AT
chrXII 596485 596485 AT
chrXII 596503 596503 CG
chrXII 596508 596508 CG
chrXII 596539 596539 AT
chrXII 596552 596552 A
chrXII 596559 596559 AT
chrXII 596562 596562 AT
chrXII 596604 596604 CG
chrXII 596606 596606 AT
chrXII 596657 596657 AT
chrXII 596660 596660 AT
chrXII 596677 596677 CG
chrXII 596681 596681 AT
chrXII 596684 596684 A
chrXII 596687 596687 AT
chrXII 596705 596705 C
chrXII 596714 596714 C
chrXII 596723 596723 CG
chrXII 596730 596730 AT
chrXII 596735 596735 CG
chrXII 596736 596736 AT
chrXII 596819 596819 CG
chrXII 596822 596822 T
chrXII 596831 596831 T
chrXII 596837 596837 CG
chrXII 596840 596840 AT
chrXII 596845 596845 T
chrXII 596865 596865 A
chrXII 596877 596877 C
chrXII 596879 596879 AT
chrXII 596885 596885 G
chrXII 596891 596891 CG
chrXII 596900 596900 AT
chrXII 596908 596908 AT
chrXII 596954 596954 G
chrXII 596962 596962 C
chrXII 596966 596966 A
chrXII 597006 597006 CG
chrXII 597014 597014 CG
chrXII 597031 597031 AT
chrXII 597077 597077 CG
chrXII 597094 597094 AT
chrXII 597125 597125 CG
chrXII 597128 597128 AT
chrXII 597131 597131 AT
chrXII 597135 597135 CG
chrXII 597179 597179 AT
chrXII 597192 597192 CG
chrXII 597194 597194 CG
chrXII 597215 597215 AT
chrXII 597221 597221 CG
chrXII 597227 597227 CG
chrXII 597233 597233 AT
chrXII 597249 597249 G
chrXII 597250 597250 G
chrXII 597278 597278 CG
chrXII 597293 597293 AT
chrXII 597308 597308 AT
chrXII 597313 597313 CG
chrXII 597322 597322 G
chrXII 597326 597326 AT
chrXII 597350 597350 G
chrXII 597359 597359 AT
chrXII 597365 597365 AT
chrXII 597374 597374 CG
chrXII 597377 597377 AT
chrXII 597404 597404 C
chrXII 597413 597413 C
chrXII 597419 597419 A
chrXII 597422 597422 A
chrXII 597445 597445 C
chrXII 597459 597459 C
chrXII 597494 597494 A
chrXII 597500 597500 T
chrXII 597503 597503 T
chrXII 597516 597516 CG
chrXII 597545 597545 AT
chrXII 597546 597546 AT
chrXII 597557 597557 AT
chrXII 597560 597560 AT
chrXII 597561 597561 CG
chrXII 597578 597578 CG
chrXII 597580 597580 AT
chrXII 597587 597587 T
chrXII 597602 597602 T
chrXII 597639 597639 CG
chrXII 597644 597644 AT
chrXII 597649 597649 A
chrXII 597650 597650 C
chrXII 597654 597654 C
chrXII 597665 597665 C
chrXII 597684 597684 CG
chrXII 597686 597686 AT
chrXII 597689 597689 CG
chrXII 597698 597698 CG
chrXII 597704 597704 AT
chrXII 597707 597707 AT
chrXII 597713 597713 AT
chrXII 597719 597719 CG
chrXII 597722 597722 CG
chrXII 597728 597728 AT
chrXII 597731 597731 AT
chrXII 597734 597734 T
chrXII 597740 597740 CG
chrXII 597750 597750 AT
chrXII 597752 597752 CG
chrXII 597756 597756 G
chrXII 597816 597816 CG
chrXII 597818 597818 A
chrXII 597824 597824 GT
chrXII 597827 597827 CG
chrXII 597833 597833 A
chrXII 597834 597834 C
chrXII 597836 597836 T
chrXII 597842 597842 CT
chrXII 597848 597848 AT
chrXII 597851 597851 G
chrXII 597854 597854 CG
chrXII 597863 597863 C
chrXII 597870 597870 AT
chrXII 597887 597887 G
chrXII 597899 597899 AT
chrXII 597902 597902 CG
chrXII 597905 597905 CG
chrXII 597911 597911 AT
chrXII 597924 597924 CG
chrXII 597934 597934 A
chrXII 597938 597938 AT
chrXII 597941 597941 CG
chrXII 597947 597947 CG
chrXII 597952 597952 A
chrXII 597953 597953 G
chrXII 597960 597960 CG
chrXII 597962 597962 AT
chrXII 597982 597982 A
chrXII 597983 597983 AT
chrXII 597996 597996 CG
chrXII 597998 597998 A
chrXII 598011 598011 AT
chrXII 598019 598019 C
chrXII 598025 598025 AT
chrXII 598034 598034 AT
chrXII 598037 598037 CG
chrXII 598053 598053 C
chrXII 598058 598058 A
chrXII 598067 598067 A
chrXII 598070 598070 T
chrXII 598098 598098 C
chrXII 598101 598101 T
chrXII 598124 598124 AT
chrXII 598148 598148 A
chrXII 598172 598172 A
chrXII 598175 598175 CG
chrXII 598181 598181 G
chrXII 598209 598209 AT
chrXII 598211 598211 AT
chrXII 598224 598224 CG
chrXII 598236 598236 AT
chrXII 598265 598265 AT
chrXII 598274 598274 CG
chrXII 598280 598280 CG
chrXII 598310 598310 CG
chrXII 598316 598316 AT
chrXII 598318 598318 T
chrXII 598319 598319 T
chrXII 598320 598320 T
chrXII 598325 598325 T
chrXII 598328 598328 T
chrXII 598364 598364 A
chrXII 598373 598373 T
chrXII 598385 598385 G
chrXII 598418 598418 ACT
chrXII 598421 598421 A
chrXII 598422 598422 T
chrXII 598427 598427 A
chrXII 598445 598445 G
chrXII 598446 598446 A
chrXII 598448 598448 A
chrXII 598474 598474 CG
chrXII 598481 598481 AT
chrXII 598483 598483 CG
chrXII 598487 598487 AT
chrXII 598520 598520 T
chrXII 598521 598521 C
chrXII 598522 598522 T
chrXII 598525 598525 T
chrXII 598559 598559 T
chrXII 598562 598562 CGT
chrXII 598565 598565 A
chrXII 598602 598602 AT
chrXII 598628 598628 AT
chrXII 598630 598630 T
chrXII 598648 598648 A
chrXII 598649 598649 C
chrXII 598652 598652 C
chrXII 598676 598676 C
chrXII 598688 598688 AT
chrXII 598720 598720 G
chrXII 598721 598721 T
chrXII 598722 598722 ACT
chrXII 598723 598723 ACT
chrXII 598724 598724 ACG
chrXII 598725 598725 AC
chrXII 598726 598726 ACT
chrXII 598727 598727 ACG
chrXII 598728 598728 CGT
chrXII 598736 598736 G
chrXII 598739 598739 AT
chrXII 598741 598741 G
chrXII 598743 598743 C
chrXII 598745 598745 CG
chrXII 598748 598748 A
chrXII 598749 598749 C
chrXII 598750 598750 A
chrXII 598752 598752 CG
chrXII 598766 598766 G
chrXII 598771 598771 T
chrXII 598772 598772 CG
chrXII 598775 598775 G
chrXII 598779 598779 A
chrXII 598785 598785 A
chrXII 598788 598788 CG
chrXII 598793 598793 AT
chrXII 598806 598806 C
chrXII 598809 598809 G
chrXII 598811 598811 A
chrXII 598812 598812 T
chrXII 598822 598822 AT
chrXII 598834 598834 CG
chrXII 598835 598835 A
chrXII 598836 598836 AT
chrXII 598837 598837 G
chrXII 598839 598839 CG
chrXII 598841 598841 A
chrXII 598842 598842 AC
chrXII 598847 598847 A
chrXII 598854 598854 T
chrXII 598855 598855 A
chrXII 598867 598867 G
chrXII 598879 598879 C
chrXII 598880 598880 A
chrXII 598888 598888 G
chrXII 598890 598890 ACT
chrXII 598902 598902 CG
chrXII 598904 598904 C
chrXII 598905 598905 GT
chrXII 598906 598906 T
chrXII 598909 598909 CG
chrXII 598929 598929 AT
chrXII 598937 598937 A
chrXII 598942 598942 CG
chrXII 598943 598943 C
chrXII 598944 598944 AT
chrXII 598950 598950 CG
chrXII 598951 598951 G
chrXII 598952 598952 AC
chrXII 598955 598955 T
chrXII 598956 598956 G
chrXII 598962 598962 GT
chrXII 598964 598964 C
chrXII 598966 598966 AG
chrXII 598967 598967 CG
chrXII 598968 598968 ACG
chrXII 598972 598972 A
chrXII 598973 598973 G
chrXII 598974 598974 A
chrXII 598975 598975 C
chrXII 598976 598976 CT
chrXII 598977 598977 T
chrXII 598978 598978 AC
chrXII 598980 598980 A
chrXII 598981 598981 ACG
chrXII 598982 598982 T
chrXII 598986 598986 ACG
chrXII 598987 598987 AT
chrXII 598988 598988 C
chrXII 598989 598989 ACG
chrXII 598990 598990 AG
chrXII 598991 598991 GT
chrXII 598992 598992 AT
chrXII 598993 598993 CG
chrXII 598994 598994 G
chrXII 598995 598995 C
chrXII 598996 598996 G
chrXII 598997 598997 GT
chrXII 598998 598998 A
chrXII 599000 599000 G
chrXII 599001 599001 T
chrXII 599003 599003 G
chrXII 599005 599005 ACG
chrXII 599006 599006 T
chrXII 599007 599007 C
chrXII 599008 599008 AGT
chrXII 599009 599009 C
chrXII 599012 599012 CG
chrXII 599013 599013 CG
chrXII 599014 599014 ACG
chrXII 599015 599015 AGT
chrXII 599016 599016 C
chrXII 599017 599017 T
chrXII 599018 599018 G
chrXII 599020 599020 AT
chrXII 599021 599021 CG
chrXII 599023 599023 AC
chrXII 599024 599024 AT
chrXII 599028 599028 C
chrXII 599029 599029 AT
chrXII 599030 599030 T
chrXII 599031 599031 AT
chrXII 599032 599032 G
chrXII 599033 599033 G
chrXII 599037 599037 CG
chrXII 599039 599039 CG
chrXII 599040 599040 CG
chrXII 599041 599041 AGT
chrXII 599042 599042 AT
chrXII 599043 599043 AT
chrXII 599045 599045 ACT
chrXII 599046 599046 AT
chrXII 599047 599047 C
chrXII 599048 599048 ACT
chrXII 599049 599049 C
chrXII 599050 599050 T
chrXII 599051 599051 CG
chrXII 599053 599053 AT
chrXII 599054 599054 AGT
chrXII 599056 599056 AT
chrXII 599057 599057 AT
chrXII 599059 599059 AT
chrXII 599060 599060 G
chrXII 599062 599062 A
chrXII 599063 599063 ACGT
chrXII 599064 599064 ACGT
chrXII 599065 599065 ACGT
chrXII 599066 599066 ACGT
chrXII 599067 599067 ACG
chrXII 599068 599068 AGT
chrXII 599069 599069 CGT
chrXII 599070 599070 CG
chrXII 599071 599071 AG
chrXII 599072 599072 C
chrXII 605281 605281 G
chrXII 605283 605283 G
chrXII 605314 605314 T
chrXII 605454 605454 AT
chrXII 605456 605456 CG
chrXII 605471 605471 AT
chrXII 607591 607591 C
chrXII 607592 607592 C
chrXII 607593 607593 G
chrXII 607658 607658 A
chrXII 607659 607659 AC
chrXII 607660 607660 AGT
chrXII 607661 607661 G
chrXII 607662 607662 A
chrXII 612705 612705 T
chrXII 612711 612711 C
chrXII 612723 612723 A
chrXII 612741 612741 T
chrXII 612765 612765 AT
chrXII 613106 613106 C
chrXII 613110 613110 T
chrXII 613113 613113 A
chrXII 613121 613121 A
chrXII 613128 613128 T
chrXII 613129 613129 A
chrXII 613158 613158 C
chrXII 613161 613161 T
chrXII 613389 613389 G
chrXII 613398 613398 T
chrXII 613401 613401 A
chrXII 613403 613403 C
chrXII 613404 613404 T
chrXII 613430 613430 C
chrXII 613441 613441 AT
chrXII 613446 613446 T
chrXII 613452 613452 G
chrXII 613458 613458 CG
chrXII 613461 613461 AT
chrXII 613492 613492 T
chrXII 613493 613493 G
chrXII 613500 613500 C
chrXII 613501 613501 A
chrXII 613512 613512 C
chrXII 613530 613530 T
chrXII 613554 613554 AT
chrXII 613560 613560 AT
chrXII 613566 613566 CG
chrXII 613578 613578 C
chrXII 613593 613593 AT
chrXII 613597 613597 CG
chrXII 613608 613608 CG
chrXII 613732 613732 G
chrXII 613734 613734 T
chrXII 613752 613752 C
chrXII 613795 613795 AT
chrXII 613797 613797 AT
chrXII 613803 613803 AT
chrXII 613818 613818 T
chrXII 613827 613827 C
chrXII 613836 613836 T
chrXII 613890 613890 T
chrXII 613892 613892 G
chrXII 613911 613911 CG
chrXII 613914 613914 CG
chrXII 613920 613920 CG
chrXII 613926 613926 C
chrXII 613938 613938 G
chrXII 613941 613941 G
chrXII 613954 613954 A
chrXII 613977 613977 CG
chrXII 613989 613989 AT
chrXII 613998 613998 G
chrXII 614008 614008 AT
chrXII 614010 614010 CG
chrXII 628365 628365 AT
chrXII 628366 628366 ACG
chrXII 628367 628367 AC
chrXII 628368 628368 AC
chrXII 628369 628369 C
chrXII 628370 628370 CGT
chrXII 628371 628371 AT
chrXII 628372 628372 CT
chrXII 628376 628376 G
chrXII 628377 628377 G
chrXII 628381 628381 T
chrXII 628420 628420 A
chrXII 628421 628421 CG
chrXII 628422 628422 C
chrXII 628424 628424 A
chrXII 628425 628425 AT
chrXII 628426 628426 A
chrXII 628429 628429 C
chrXII 628430 628430 AC
chrXII 628431 628431 T
chrXII 628434 628434 CG
chrXII 628440 628440 CG
chrXII 628447 628447 G
chrXII 628498 628498 AT
chrXII 628499 628499 A
chrXII 628500 628500 T
chrXII 628501 628501 AT
chrXII 628504 628504 A
chrXII 628506 628506 AT
chrXII 628507 628507 AT
chrXII 628508 628508 CGT
chrXII 628509 628509 C
chrXII 628510 628510 CG
chrXII 628511 628511 G
chrXII 628516 628516 T
chrXII 639230 639230 G
chrXII 639233 639233 A
chrXII 639239 639239 G
chrXII 639281 639281 T
chrXII 639290 639290 T
chrXII 639297 639297 C
chrXII 639326 639326 T
chrXII 639332 639332 A
chrXII 639345 639345 A
chrXII 639381 639381 A
chrXII 650814 650814 CG
chrXII 650815 650815 CGT
chrXII 650816 650816 CGT
chrXII 650817 650817 ACG
chrXII 650818 650818 ACG
chrXII 650819 650819 ACT
chrXII 650820 650820 CGT
chrXII 650821 650821 ACG
chrXII 650822 650822 ACT
chrXII 650823 650823 ACT
chrXII 650831 650831 G
chrXII 650834 650834 G
chrXII 650836 650836 G
chrXII 650838 650838 C
chrXII 650843 650843 AC
chrXII 650844 650844 C
chrXII 650845 650845 A
chrXII 650861 650861 G
chrXII 650866 650866 T
chrXII 650867 650867 A
chrXII 650870 650870 CG
chrXII 650874 650874 A
chrXII 650880 650880 A
chrXII 650883 650883 CG
chrXII 650886 650886 C
chrXII 650887 650887 A
chrXII 650888 650888 AT
chrXII 650901 650901 C
chrXII 650904 650904 G
chrXII 650906 650906 A
chrXII 650907 650907 GT
chrXII 650908 650908 C
chrXII 650917 650917 AT
chrXII 650929 650929 CG
chrXII 650930 650930 A
chrXII 650931 650931 AT
chrXII 650932 650932 G
chrXII 650934 650934 CG
chrXII 650936 650936 A
chrXII 650937 650937 AC
chrXII 650942 650942 A
chrXII 650949 650949 T
chrXII 650950 650950 A
chrXII 650958 650958 C
chrXII 650959 650959 A
chrXII 650960 650960 CT
chrXII 650961 650961 C
chrXII 650962 650962 G
chrXII 650974 650974 C
chrXII 650975 650975 A
chrXII 650983 650983 G
chrXII 650985 650985 ACT
chrXII 650997 650997 AT
chrXII 650999 650999 C
chrXII 651000 651000 GT
chrXII 651001 651001 T
chrXII 651004 651004 CG
chrXII 651024 651024 AT
chrXII 651032 651032 A
chrXII 651037 651037 CG
chrXII 651038 651038 C
chrXII 651039 651039 AT
chrXII 651041 651041 A
chrXII 651045 651045 CG
chrXII 651046 651046 G
chrXII 651047 651047 ACG
chrXII 651050 651050 T
chrXII 651051 651051 G
chrXII 651053 651053 T
chrXII 651054 651054 G
chrXII 651055 651055 C
chrXII 651056 651056 GT
chrXII 651057 651057 GT
chrXII 651059 651059 C
chrXII 651061 651061 AG
chrXII 651062 651062 G
chrXII 651063 651063 ACGT
chrXII 651066 651066 T
chrXII 651067 651067 A
chrXII 651068 651068 G
chrXII 651069 651069 A
chrXII 651070 651070 C
chrXII 651071 651071 CT
chrXII 651072 651072 T
chrXII 651073 651073 AC
chrXII 651075 651075 A
chrXII 651076 651076 ACG
chrXII 651077 651077 T
chrXII 651081 651081 ACG
chrXII 651082 651082 AT
chrXII 651083 651083 C
chrXII 651084 651084 ACG
chrXII 651085 651085 AG
chrXII 651086 651086 CGT
chrXII 651087 651087 AT
chrXII 651088 651088 CG
chrXII 651089 651089 G
chrXII 651090 651090 C
chrXII 651091 651091 G
chrXII 651092 651092 GT
chrXII 651093 651093 A
chrXII 651094 651094 AT
chrXII 651095 651095 G
chrXII 651096 651096 AT
chrXII 651097 651097 AT
chrXII 651098 651098 AGT
chrXII 651100 651100 ACG
chrXII 651101 651101 G
chrXII 651102 651102 C
chrXII 651103 651103 AGT
chrXII 651104 651104 C
chrXII 651107 651107 CG
chrXII 651108 651108 CG
chrXII 651109 651109 ACT
chrXII 651110 651110 AGT
chrXII 651111 651111 C
chrXII 651112 651112 AT
chrXII 651113 651113 G
chrXII 651115 651115 AT
chrXII 651116 651116 CG
chrXII 651118 651118 AC
chrXII 651119 651119 AT
chrXII 651124 651124 AT
chrXII 651125 651125 T
chrXII 651126 651126 T
chrXII 651127 651127 G
chrXII 651128 651128 G
chrXII 651132 651132 G
chrXII 651134 651134 CG
chrXII 651135 651135 CG
chrXII 651136 651136 AGT
chrXII 651137 651137 AT
chrXII 651138 651138 AT
chrXII 651140 651140 AT
chrXII 651141 651141 AT
chrXII 651143 651143 AT
chrXII 651144 651144 AT
chrXII 651145 651145 T
chrXII 651146 651146 CG
chrXII 651147 651147 A
chrXII 651148 651148 CG
chrXII 651149 651149 AT
chrXII 651152 651152 AT
chrXII 651154 651154 T
chrXII 651158 651158 ACGT
chrXII 651159 651159 AT
chrXII 651160 651160 AT
chrXII 651168 651168 G
chrXII 651169 651169 AC
chrXII 651188 651188 A
chrXII 651196 651196 C
chrXII 651197 651197 AT
chrXII 651198 651198 GT
chrXII 651202 651202 CG
chrXII 651217 651217 C
chrXII 651219 651219 A
chrXII 651235 651235 AT
chrXII 651236 651236 AT
chrXII 651237 651237 CG
chrXII 651244 651244 AT
chrXII 651248 651248 T
chrXII 651253 651253 AT
chrXII 651256 651256 T
chrXII 651257 651257 AT
chrXII 651261 651261 CG
chrXII 651269 651269 AT
chrXII 651316 651316 AT
chrXII 651317 651317 T
chrXII 651325 651325 T
chrXII 651336 651336 AT
chrXII 651342 651342 G
chrXII 651343 651343 GT
chrXII 651344 651344 C
chrXII 651349 651349 A
chrXII 651350 651350 T
chrXII 651351 651351 T
chrXII 651353 651353 A
chrXII 651365 651365 AT
chrXII 651367 651367 AT
chrXII 651373 651373 A
chrXII 651415 651415 A
chrXII 651433 651433 CG
chrXII 651497 651497 AT
chrXII 651590 651590 AT
chrXII 651623 651623 T
chrXII 651624 651624 G
chrXII 651626 651626 G
chrXII 651632 651632 G
chrXII 651638 651638 C
chrXII 651656 651656 AT
chrXII 651661 651661 AT
chrXII 651676 651676 T
chrXII 651683 651683 T
chrXII 651698 651698 AT
chrXII 651712 651712 AT
chrXII 651727 651727 CG
chrXII 651745 651745 CG
chrXII 651746 651746 AT
chrXII 651748 651748 CG
chrXII 651749 651749 AT
chrXII 651783 651783 G
chrXII 651803 651803 A
chrXII 651837 651837 T
chrXII 651842 651842 T
chrXII 651854 651854 A
chrXII 651881 651881 C
chrXII 651885 651885 A
chrXII 651887 651887 C
chrXII 651932 651932 A
chrXII 651944 651944 T
chrXII 651953 651953 A
chrXII 651978 651978 G
chrXII 651981 651981 G
chrXII 651999 651999 A
chrXII 652024 652024 C
chrXII 652040 652040 A
chrXII 652046 652046 T
chrXII 652052 652052 C
chrXII 652076 652076 CG
chrXII 652079 652079 C
chrXII 652095 652095 G
chrXII 652107 652107 T
chrXII 652184 652184 AT
chrXII 652207 652207 CG
chrXII 652223 652223 A
chrXII 652226 652226 C
chrXII 652234 652234 C
chrXII 652241 652241 A
chrXII 652336 652336 AT
chrXII 652371 652371 G
chrXII 652372 652372 G
chrXII 652400 652400 G
chrXII 652405 652405 C
chrXII 652406 652406 A
chrXII 652418 652418 AT
chrXII 652429 652429 AT
chrXII 652446 652446 AT
chrXII 652449 652449 G
chrXII 652455 652455 T
chrXII 652474 652474 AT
chrXII 652497 652497 AT
chrXII 652536 652536 AT
chrXII 652565 652565 CG
chrXII 652657 652657 T
chrXII 652761 652761 AT
chrXII 652782 652782 G
chrXII 652791 652791 CG
chrXII 652792 652792 CG
chrXII 652823 652823 CG
chrXII 652836 652836 T
chrXII 652868 652868 C
chrXII 652877 652877 A
chrXII 652893 652893 G
chrXII 652926 652926 AT
chrXII 652936 652936 A
chrXII 652940 652940 CGT
chrXII 652941 652941 C
chrXII 652946 652946 AT
chrXII 652948 652948 A
chrXII 652949 652949 G
chrXII 652950 652950 C
chrXII 653002 653002 A
chrXII 653014 653014 G
chrXII 653160 653160 AGT
chrXII 653208 653208 CG
chrXII 653226 653226 CG
chrXII 653259 653259 AT
chrXII 653265 653265 CG
chrXII 653280 653280 CG
chrXII 653286 653286 CG
chrXII 653292 653292 A
chrXII 653310 653310 CG
chrXII 653365 653365 T
chrXII 653367 653367 G
chrXII 653368 653368 ACT
chrXII 653369 653369 CT
chrXII 653370 653370 G
chrXII 653376 653376 A
chrXII 653377 653377 C
chrXII 653378 653378 AC
chrXII 653379 653379 CT
chrXII 653409 653409 A
chrXII 653438 653438 A
chrXII 653441 653441 CG
chrXII 653499 653499 T
chrXII 653574 653574 C
chrXII 653575 653575 A
chrXII 653579 653579 CG
chrXII 653693 653693 AT
chrXII 653744 653744 AT
chrXII 653798 653798 CG
chrXII 653873 653873 AT
chrXII 653901 653901 CG
chrXII 653907 653907 CG
chrXII 653927 653927 AT
chrXII 653934 653934 A
chrXII 653939 653939 AT
chrXII 653945 653945 AT
chrXII 653948 653948 T
chrXII 653951 653951 CG
chrXII 653958 653958 T
chrXII 653971 653971 AT
chrXII 654017 654017 CG
chrXII 654041 654041 AT
chrXII 654046 654046 CG
chrXII 654048 654048 AT
chrXII 654053 654053 CG
chrXII 654058 654058 T
chrXII 654063 654063 C
chrXII 654068 654068 T
chrXII 654086 654086 AT
chrXII 654099 654099 AT
chrXII 654105 654105 G
chrXII 654110 654110 CG
chrXII 654119 654119 AT
chrXII 654150 654150 CG
chrXII 654164 654164 AT
chrXII 654166 654166 AT
chrXII 654184 654184 CG
chrXII 654189 654189 CG
chrXII 654220 654220 AT
chrXII 654233 654233 A
chrXII 654240 654240 AT
chrXII 654243 654243 AT
chrXII 654285 654285 AT
chrXII 654287 654287 CG
chrXII 654338 654338 AT
chrXII 654341 654341 AT
chrXII 654358 654358 CG
chrXII 654362 654362 CG
chrXII 654368 654368 CG
chrXII 654404 654404 G
chrXII 654411 654411 A
chrXII 654416 654416 C
chrXII 654417 654417 T
chrXII 654500 654500 AT
chrXII 654518 654518 AT
chrXII 654521 654521 CG
chrXII 654558 654558 T
chrXII 654560 654560 CT
chrXII 654566 654566 G
chrXII 654572 654572 T
chrXII 654581 654581 CG
chrXII 654589 654589 AT
chrXII 654635 654635 G
chrXII 654643 654643 C
chrXII 654647 654647 A
chrXII 654687 654687 CG
chrXII 654695 654695 CG
chrXII 654712 654712 AT
chrXII 654758 654758 CG
chrXII 654775 654775 C
chrXII 654806 654806 AT
chrXII 654809 654809 AT
chrXII 654812 654812 AT
chrXII 654816 654816 AT
chrXII 654860 654860 CG
chrXII 654873 654873 CG
chrXII 654875 654875 AT
chrXII 654896 654896 CG
chrXII 654902 654902 AT
chrXII 654907 654907 AT
chrXII 654908 654908 AT
chrXII 654914 654914 T
chrXII 654930 654930 AT
chrXII 654931 654931 CG
chrXII 654959 654959 CG
chrXII 654974 654974 AT
chrXII 654989 654989 AT
chrXII 654994 654994 CG
chrXII 655003 655003 G
chrXII 655007 655007 AT
chrXII 655031 655031 CG
chrXII 655040 655040 CG
chrXII 655046 655046 AT
chrXII 655055 655055 AT
chrXII 655058 655058 CG
chrXII 655065 655065 CG
chrXII 655094 655094 T
chrXII 655100 655100 G
chrXII 655103 655103 G
chrXII 655126 655126 CG
chrXII 655140 655140 C
chrXII 655175 655175 A
chrXII 655181 655181 T
chrXII 655184 655184 T
chrXII 655197 655197 CG
chrXII 655226 655226 AT
chrXII 655227 655227 AT
chrXII 655238 655238 AT
chrXII 655241 655241 AT
chrXII 655242 655242 CG
chrXII 655259 655259 CG
chrXII 655261 655261 AT
chrXII 655268 655268 T
chrXII 655283 655283 AT
chrXII 655286 655286 A
chrXII 655319 655319 T
chrXII 655320 655320 AGT
chrXII 655325 655325 CG
chrXII 655330 655330 A
chrXII 655346 655346 C
chrXII 655365 655365 CG
chrXII 655367 655367 CG
chrXII 655370 655370 AT
chrXII 655379 655379 AT
chrXII 655388 655388 C
chrXII 655410 655410 CG
chrXII 655451 655451 CG
chrXII 655505 655505 CT
chrXII 655514 655514 G
chrXII 655515 655515 C
chrXII 655517 655517 C
chrXII 655523 655523 ACT
chrXII 655532 655532 CG
chrXII 655544 655544 CG
chrXII 655568 655568 G
chrXII 655580 655580 AT
chrXII 655583 655583 CG
chrXII 655586 655586 CG
chrXII 655592 655592 AT
chrXII 655605 655605 CG
chrXII 655615 655615 A
chrXII 655619 655619 AT
chrXII 655622 655622 CG
chrXII 655628 655628 CG
chrXII 655633 655633 A
chrXII 655634 655634 G
chrXII 655641 655641 CG
chrXII 655643 655643 AT
chrXII 655663 655663 A
chrXII 655664 655664 AT
chrXII 655677 655677 CG
chrXII 655679 655679 A
chrXII 655692 655692 AT
chrXII 655700 655700 C
chrXII 655706 655706 AT
chrXII 655715 655715 AT
chrXII 655718 655718 CG
chrXII 655734 655734 C
chrXII 655739 655739 A
chrXII 655748 655748 A
chrXII 655751 655751 T
chrXII 655779 655779 C
chrXII 655782 655782 T
chrXII 655805 655805 AT
chrXII 655829 655829 A
chrXII 655853 655853 A
chrXII 655856 655856 CG
chrXII 655862 655862 G
chrXII 655890 655890 CG
chrXII 655892 655892 CG
chrXII 655905 655905 CG
chrXII 655911 655911 AT
chrXII 655913 655913 G
chrXII 655917 655917 CG
chrXII 655946 655946 AT
chrXII 655955 655955 CG
chrXII 655961 655961 C
chrXII 655991 655991 CG
chrXII 655997 655997 AT
chrXII 655999 655999 T
chrXII 656000 656000 T
chrXII 656001 656001 T
chrXII 656006 656006 T
chrXII 656009 656009 T
chrXII 656045 656045 A
chrXII 656054 656054 T
chrXII 656066 656066 G
chrXII 656099 656099 ACT
chrXII 656102 656102 A
chrXII 656103 656103 T
chrXII 656108 656108 A
chrXII 656126 656126 G
chrXII 656127 656127 A
chrXII 656129 656129 A
chrXII 656155 656155 CG
chrXII 656162 656162 AT
chrXII 656164 656164 CG
chrXII 656168 656168 AT
chrXII 656201 656201 T
chrXII 656202 656202 C
chrXII 656203 656203 T
chrXII 656206 656206 T
chrXII 656240 656240 T
chrXII 656243 656243 CGT
chrXII 656246 656246 A
chrXII 656283 656283 CG
chrXII 656309 656309 AT
chrXII 656311 656311 T
chrXII 656327 656327 A
chrXII 656329 656329 A
chrXII 656330 656330 C
chrXII 656333 656333 C
chrXII 656357 656357 C
chrXII 656369 656369 AT
chrXII 656400 656400 T
chrXII 656401 656401 A
chrXII 656402 656402 T
chrXII 656403 656403 ACT
chrXII 656404 656404 ACT
chrXII 656405 656405 ACG
chrXII 656406 656406 ACT
chrXII 656407 656407 ACT
chrXII 656408 656408 ACG
chrXII 656409 656409 CGT
chrXII 656417 656417 G
chrXII 656420 656420 CG
chrXII 656422 656422 G
chrXII 656424 656424 C
chrXII 656426 656426 CG
chrXII 656429 656429 AC
chrXII 656430 656430 C
chrXII 656431 656431 A
chrXII 656433 656433 CG
chrXII 656438 656438 AT
chrXII 656439 656439 CG
chrXII 656447 656447 G
chrXII 656452 656452 T
chrXII 656453 656453 AT
chrXII 656456 656456 CG
chrXII 656460 656460 A
chrXII 656466 656466 A
chrXII 656469 656469 CG
chrXII 656472 656472 C
chrXII 656473 656473 A
chrXII 656474 656474 AT
chrXII 656487 656487 C
chrXII 656490 656490 G
chrXII 656492 656492 A
chrXII 656493 656493 GT
chrXII 656494 656494 C
chrXII 656503 656503 AT
chrXII 656515 656515 CG
chrXII 656516 656516 A
chrXII 656517 656517 AT
chrXII 656518 656518 G
chrXII 656520 656520 CG
chrXII 656522 656522 A
chrXII 656523 656523 AC
chrXII 656528 656528 A
chrXII 656535 656535 T
chrXII 656536 656536 A
chrXII 656544 656544 C
chrXII 656545 656545 A
chrXII 656546 656546 CT
chrXII 656547 656547 C
chrXII 656548 656548 G
chrXII 656560 656560 C
chrXII 656561 656561 A
chrXII 656569 656569 G
chrXII 656571 656571 ACT
chrXII 656583 656583 AT
chrXII 656585 656585 C
chrXII 656586 656586 GT
chrXII 656587 656587 T
chrXII 656590 656590 CG
chrXII 656610 656610 AT
chrXII 656618 656618 A
chrXII 656623 656623 CG
chrXII 656624 656624 C
chrXII 656625 656625 AT
chrXII 656627 656627 A
chrXII 656631 656631 CG
chrXII 656632 656632 G
chrXII 656633 656633 ACG
chrXII 656636 656636 T
chrXII 656637 656637 G
chrXII 656639 656639 T
chrXII 656640 656640 G
chrXII 656641 656641 C
chrXII 656642 656642 GT
chrXII 656643 656643 GT
chrXII 656645 656645 C
chrXII 656647 656647 AG
chrXII 656648 656648 G
chrXII 656649 656649 ACGT
chrXII 656652 656652 T
chrXII 656653 656653 A
chrXII 656654 656654 G
chrXII 656655 656655 A
chrXII 656656 656656 C
chrXII 656657 656657 CT
chrXII 656658 656658 T
chrXII 656659 656659 AC
chrXII 656661 656661 A
chrXII 656662 656662 ACG
chrXII 656663 656663 T
chrXII 656667 656667 ACG
chrXII 656668 656668 AT
chrXII 656669 656669 C
chrXII 656670 656670 ACG
chrXII 656671 656671 AG
chrXII 656672 656672 CGT
chrXII 656673 656673 AT
chrXII 656674 656674 CG
chrXII 656675 656675 G
chrXII 656676 656676 C
chrXII 656677 656677 G
chrXII 656678 656678 GT
chrXII 656679 656679 A
chrXII 656680 656680 ACT
chrXII 656681 656681 G
chrXII 656682 656682 AT
chrXII 656683 656683 AT
chrXII 656684 656684 AGT
chrXII 656686 656686 ACG
chrXII 656687 656687 G
chrXII 656688 656688 C
chrXII 656689 656689 AGT
chrXII 656690 656690 C
chrXII 656693 656693 CG
chrXII 656694 656694 CG
chrXII 656695 656695 ACT
chrXII 656696 656696 AGT
chrXII 656697 656697 CG
chrXII 656698 656698 AT
chrXII 656699 656699 G
chrXII 656701 656701 AT
chrXII 656702 656702 CG
chrXII 656704 656704 AC
chrXII 656705 656705 AT
chrXII 656710 656710 AT
chrXII 656711 656711 T
chrXII 656712 656712 T
chrXII 656713 656713 G
chrXII 656714 656714 G
chrXII 656718 656718 G
chrXII 656720 656720 CG
chrXII 656721 656721 CG
chrXII 656722 656722 AGT
chrXII 656723 656723 T
chrXII 656724 656724 ACGT
chrXII 656726 656726 ACT
chrXII 656727 656727 ACGT
chrXII 656729 656729 AT
chrXII 656730 656730 AT
chrXII 656731 656731 T
chrXII 656733 656733 A
chrXII 656734 656734 CG
chrXII 656735 656735 ACGT
chrXII 656738 656738 AT
chrXII 656744 656744 AGT
chrXII 656745 656745 CGT
chrXII 656746 656746 AGT
chrXII 656747 656747 ACT
chrXII 656748 656748 AC
chrXII 656749 656749 T
chrXII 656750 656750 A
chrXII 656926 656926 A
chrXII 656927 656927 T
chrXII 656928 656928 A
chrXII 656929 656929 AG
chrXII 656930 656930 A
chrXII 656931 656931 GT
chrXII 656932 656932 AT
chrXII 656933 656933 A
chrXII 657007 657007 ACGT
chrXII 657008 657008 ACGT
chrXII 657009 657009 AT
chrXII 657010 657010 ACGT
chrXII 657011 657011 ACGT
chrXII 657012 657012 AGT
chrXII 657013 657013 ACGT
chrXII 657014 657014 ACGT
chrXII 657015 657015 CG
chrXII 657016 657016 AT
chrXII 657080 657080 C
chrXII 657081 657081 AG
chrXII 657082 657082 C
chrXII 657083 657083 T
chrXII 657101 657101 C
chrXII 657103 657103 A
chrXII 657113 657113 T
chrXII 657130 657130 AC
chrXII 657133 657133 A
chrXII 657165 657165 A
chrXII 657169 657169 C
chrXII 657170 657170 G
chrXII 657173 657173 T
chrXII 657176 657176 T
chrXII 657181 657181 C
chrXII 657197 657197 A
chrXII 657200 657200 GT
chrXII 657208 657208 T
chrXII 657217 657217 CG
chrXII 657218 657218 AT
chrXII 657219 657219 T
chrXII 657221 657221 A
chrXII 657228 657228 T
chrXII 657249 657249 CG
chrXII 657257 657257 G
chrXII 657267 657267 CG
chrXII 657269 657269 AT
chrXII 657270 657270 AT
chrXII 657285 657285 A
chrXII 657286 657286 A
chrXII 657292 657292 G
chrXII 657303 657303 T
chrXII 657572 657572 G
chrXII 657581 657581 T
chrXII 657583 657583 A
chrXII 657594 657594 A
chrXII 657595 657595 A
chrXII 657598 657598 C
chrXII 657603 657603 T
chrXII 657605 657605 T
chrXII 657606 657606 AC
chrXII 657607 657607 G
chrXII 657620 657620 T
chrXII 657630 657630 T
chrXII 657633 657633 C
chrXII 657634 657634 A
chrXII 657650 657650 A
chrXII 657651 657651 A
chrXII 673181 673181 A
chrXII 673182 673182 A
chrXII 673184 673184 A
chrXII 673205 673205 C
chrXII 673268 673268 C
chrXII 673295 673295 T
chrXII 673296 673296 C
chrXII 673298 673298 A
chrXII 673334 673334 C
chrXII 673335 673335 C
chrXII 673336 673336 T
chrXII 682547 682547 A
chrXII 682549 682549 C
chrXII 682550 682550 G
chrXII 682554 682554 C
chrXII 682609 682609 T
chrXII 682610 682610 C
chrXII 682611 682611 T
chrXII 682613 682613 T
chrXII 687847 687847 CGT
chrXII 687848 687848 ACT
chrXII 687849 687849 ACT
chrXII 687850 687850 AC
chrXII 687851 687851 CGT
chrXII 687852 687852 AC
chrXII 687853 687853 T
chrXII 687854 687854 T
chrXII 687855 687855 T
chrXII 687856 687856 T
chrXII 687857 687857 C
chrXII 687858 687858 T
chrXII 687859 687859 C
chrXII 687933 687933 AT
chrXII 687934 687934 CG
chrXII 687935 687935 AGT
chrXII 687936 687936 ACG
chrXII 687937 687937 AT
chrXII 687938 687938 AT
chrXII 687939 687939 ACG
chrXII 687940 687940 ACG
chrXII 687941 687941 ACG
chrXII 687942 687942 CT
chrXII 687943 687943 A
chrXII 687944 687944 AC
chrXII 687945 687945 C
chrXII 688445 688445 G
chrXII 688451 688451 A
chrXII 688452 688452 A
chrXII 688459 688459 A
chrXII 688464 688464 A
chrXII 688472 688472 A
chrXII 688474 688474 T
chrXII 688481 688481 C
chrXII 688485 688485 A
chrXII 688486 688486 A
chrXII 688494 688494 G
chrXII 688496 688496 G
chrXII 688500 688500 G
chrXII 688502 688502 A
chrXII 688505 688505 T
chrXII 688506 688506 C
chrXII 688508 688508 G
chrXII 688510 688510 G
chrXII 688511 688511 G
chrXII 688513 688513 A
chrXII 688518 688518 G
chrXII 688522 688522 T
chrXII 688529 688529 T
chrXII 688530 688530 GT
chrXII 688533 688533 G
chrXII 688535 688535 CG
chrXII 688541 688541 CG
chrXII 688544 688544 AT
chrXII 692775 692775 T
chrXII 692790 692790 G
chrXII 692791 692791 T
chrXII 692814 692814 T
chrXII 692827 692827 AT
chrXII 701193 701193 CGT
chrXII 701194 701194 CGT
chrXII 701195 701195 AT
chrXII 701196 701196 G
chrXII 701197 701197 ACG
chrXII 701198 701198 C
chrXII 701199 701199 G
chrXII 701200 701200 ACG
chrXII 701201 701201 C
chrXII 701202 701202 G
chrXII 701203 701203 AC
chrXII 701204 701204 C
chrXII 701205 701205 T
chrXII 701206 701206 AC
chrXII 701208 701208 G
chrXII 701209 701209 AC
chrXII 701210 701210 A
chrXII 701211 701211 GT
chrXII 701212 701212 GT
chrXII 701213 701213 AC
chrXII 701214 701214 G
chrXII 701215 701215 AC
chrXII 701218 701218 C
chrXII 701219 701219 C
chrXII 701221 701221 C
chrXII 701223 701223 G
chrXII 701225 701225 C
chrXII 701228 701228 C
chrXII 701229 701229 AT
chrXII 701230 701230 AC
chrXII 701232 701232 G
chrXII 701233 701233 C
chrXII 701235 701235 G
chrXII 701238 701238 G
chrXII 701239 701239 C
chrXII 701240 701240 C
chrXII 701241 701241 G
chrXII 701242 701242 C
chrXII 701243 701243 AC
chrXII 701244 701244 GT
chrXII 701245 701245 CG
chrXII 701246 701246 ACG
chrXII 701247 701247 CGT
chrXII 701248 701248 CG
chrXII 701249 701249 AT
chrXII 701250 701250 GT
chrXII 701251 701251 AC
chrXII 701252 701252 AT
chrXII 701253 701253 AGT
chrXII 701254 701254 AT
chrXII 701256 701256 AG
chrXII 701258 701258 C
chrXII 701259 701259 A
chrXII 701260 701260 C
chrXII 701261 701261 C
chrXII 701262 701262 ACG
chrXII 701263 701263 C
chrXII 712535 712535 A
chrXII 712536 712536 T
chrXII 712537 712537 C
chrXII 712546 712546 A
chrXII 712621 712621 C
chrXII 712639 712639 T
chrXII 712642 712642 T
chrXII 712657 712657 A
chrXII 712675 712675 A
chrXII 712687 712687 A
chrXII 712714 712714 G
chrXII 721002 721002 T
chrXII 721008 721008 A
chrXII 721041 721041 C
chrXII 721056 721056 T
chrXII 721059 721059 A
chrXII 731666 731666 T
chrXII 731667 731667 AT
chrXII 731671 731671 G
chrXII 731672 731672 G
chrXII 731673 731673 T
chrXII 731674 731674 AG
chrXII 731675 731675 AC
chrXII 731676 731676 ACG
chrXII 731677 731677 T
chrXII 731679 731679 G
chrXII 731681 731681 G
chrXII 731685 731685 C
chrXII 731687 731687 T
chrXII 731689 731689 T
chrXII 731690 731690 G
chrXII 731695 731695 C
chrXII 731710 731710 G
chrXII 731712 731712 G
chrXII 731713 731713 GT
chrXII 731714 731714 GT
chrXII 731715 731715 A
chrXII 731716 731716 G
chrXII 731718 731718 A
chrXII 731720 731720 GT
chrXII 731721 731721 GT
chrXII 731722 731722 G
chrXII 731724 731724 T
chrXII 731729 731729 C
chrXII 731731 731731 T
chrXII 731732 731732 A
chrXII 731734 731734 G
chrXII 731735 731735 CG
chrXII 731736 731736 A
chrXII 731737 731737 C
chrXII 731738 731738 GT
chrXII 731739 731739 AC
chrXII 731740 731740 G
chrXII 731741 731741 A
chrXII 731742 731742 AT
chrXII 731743 731743 ACG
chrXII 731745 731745 G
chrXII 731746 731746 A
chrXII 731747 731747 G
chrXII 731748 731748 G
chrXII 731752 731752 A
chrXII 731757 731757 T
chrXII 731761 731761 ACT
chrXII 731765 731765 CG
chrXII 731767 731767 ACGT
chrXII 731768 731768 C
chrXII 731771 731771 A
chrXII 731773 731773 C
chrXII 731774 731774 A
chrXII 731777 731777 ACGT
chrXII 731778 731778 C
chrXII 731779 731779 G
chrXII 731783 731783 T
chrXII 731785 731785 AT
chrXII 731786 731786 G
chrXII 731787 731787 G
chrXII 731792 731792 AT
chrXII 731800 731800 AT
chrXII 731820 731820 C
chrXII 731823 731823 T
chrXII 731824 731824 CT
chrXII 731825 731825 C
chrXII 731827 731827 AT
chrXII 731839 731839 ACGT
chrXII 731841 731841 CG
chrXII 731849 731849 T
chrXII 731850 731850 CG
chrXII 731862 731862 CG
chrXII 731863 731863 G
chrXII 731864 731864 GT
chrXII 731865 731865 A
chrXII 731866 731866 C
chrXII 731874 731874 AT
chrXII 731875 731875 AT
chrXII 731882 731882 T
chrXII 731887 731887 ACGT
chrXII 731888 731888 AT
chrXII 731890 731890 CG
chrXII 731892 731892 CG
chrXII 731893 731893 AT
chrXII 731894 731894 A
chrXII 731895 731895 CG
chrXII 731907 731907 T
chrXII 731916 731916 G
chrXII 731917 731917 ACT
chrXII 731918 731918 AT
chrXII 731920 731920 CG
chrXII 731923 731923 CG
chrXII 731936 731936 A
chrXII 731937 731937 T
chrXII 731938 731938 G
chrXII 731941 731941 C
chrXII 731944 731944 T
chrXII 731950 731950 T
chrXII 731954 731954 CG
chrXII 731957 731957 AT
chrXII 731958 731958 AT
chrXII 731963 731963 CG
chrXII 731979 731979 A
chrXII 731980 731980 C
chrXII 731981 731981 AG
chrXII 731986 731986 CG
chrXII 731988 731988 CG
chrXII 731990 731990 CG
chrXII 731993 731993 C
chrXII 732001 732001 ACGT
chrXII 732002 732002 ACGT
chrXII 732003 732003 ACGT
chrXII 732004 732004 ACGT
chrXII 732005 732005 ACGT
chrXII 732006 732006 ACGT
chrXII 732007 732007 ACGT
chrXII 732008 732008 AT
chrXII 732009 732009 CG
chrXII 732074 732074 A
chrXII 732076 732076 A
chrXII 732078 732078 T
chrXII 732084 732084 A
chrXII 732131 732131 CG
chrXII 732201 732201 AT
chrXII 732202 732202 A
chrXII 732207 732207 CGT
chrXII 732208 732208 CG
chrXII 734519 734519 T
chrXII 734520 734520 T
chrXII 734521 734521 A
chrXII 734524 734524 C
chrXII 734527 734527 T
chrXII 734529 734529 G
chrXII 734530 734530 T
chrXII 734544 734544 AT
chrXII 734546 734546 G
chrXII 734547 734547 T
chrXII 734549 734549 A
chrXII 734557 734557 T
chrXII 734558 734558 C
chrXII 734564 734564 AT
chrXII 734572 734572 T
chrXII 734574 734574 CG
chrXII 734575 734575 T
chrXII 734585 734585 G
chrXII 734586 734586 CG
chrXII 734587 734587 C
chrXII 734588 734588 G
chrXII 734590 734590 AT
chrXII 734591 734591 C
chrXII 734600 734600 AT
chrXII 734602 734602 T
chrXII 734603 734603 A
chrXII 734608 734608 A
chrXII 734612 734612 G
chrXII 734627 734627 AC
chrXII 734631 734631 G
chrXII 734633 734633 CT
chrXII 734638 734638 G
chrXII 734648 734648 A
chrXII 734649 734649 G
chrXII 734667 734667 T
chrXII 734672 734672 AT
chrXII 734674 734674 T
chrXII 734793 734793 CGT
chrXII 734794 734794 AGT
chrXII 734795 734795 CT
chrXII 734796 734796 CT
chrXII 734797 734797 GT
chrXII 734798 734798 ACT
chrXII 734799 734799 ACG
chrXII 734800 734800 ACG
chrXII 734801 734801 A
chrXII 734876 734876 ACGT
chrXII 734877 734877 AT
chrXII 734878 734878 ACGT
chrXII 734879 734879 ACGT
chrXII 734880 734880 C
chrXII 734881 734881 AT
chrXII 734883 734883 G
chrXII 734884 734884 CG
chrXII 734885 734885 AGT
chrXII 734886 734886 AGT
chrXII 734887 734887 AC
chrXII 734888 734888 ACGT
chrXII 734889 734889 A
chrXII 784353 784353 A
chrXII 784379 784379 T
chrXII 784380 784380 T
chrXII 784381 784381 CG
chrXII 784382 784382 C
chrXII 784455 784455 AT
chrXII 784456 784456 CG
chrXII 784459 784459 CG
chrXII 784460 784460 AT
chrXII 784462 784462 AT
chrXII 784463 784463 AT
chrXII 789088 789088 C
chrXII 789089 789089 A
chrXII 789096 789096 T
chrXII 789098 789098 A
chrXII 789109 789109 C
chrXII 789110 789110 A
chrXII 789117 789117 C
chrXII 789119 789119 A
chrXII 789130 789130 T
chrXII 789131 789131 G
chrXII 789138 789138 C
chrXII 789140 789140 G
chrXII 789146 789146 G
chrXII 789151 789151 T
chrXII 789152 789152 G
chrXII 789159 789159 C
chrXII 789161 789161 A
chrXII 789167 789167 G
chrXII 789172 789172 T
chrXII 789173 789173 G
chrXII 789180 789180 C
chrXII 789182 789182 A
chrXII 789188 789188 G
chrXII 789193 789193 T
chrXII 789194 789194 G
chrXII 789203 789203 A
chrXII 789205 789205 A
chrXII 789209 789209 G
chrXII 789214 789214 T
chrXII 789215 789215 G
chrXII 789224 789224 A
chrXII 789226 789226 A
chrXII 789230 789230 T
chrXII 789235 789235 C
chrXII 789236 789236 A
chrXII 789247 789247 G
chrXII 793555 793555 T
chrXII 793564 793564 A
chrXII 793566 793566 G
chrXII 793569 793569 G
chrXII 793574 793574 T
chrXII 793575 793575 C
chrXII 793591 793591 GT
chrXII 793598 793598 C
chrXII 793599 793599 G
chrXII 793602 793602 C
chrXII 793617 793617 ACGT
chrXII 793628 793628 T
chrXII 793632 793632 C
chrXII 793635 793635 C
chrXII 793719 793719 G
chrXII 793723 793723 A
chrXII 793732 793732 AT
chrXII 793831 793831 T
chrXII 793838 793838 C
chrXII 793839 793839 T
chrXII 793847 793847 T
chrXII 793908 793908 A
chrXII 793909 793909 AC
chrXII 793910 793910 AC
chrXII 793911 793911 CT
chrXII 793912 793912 GT
chrXII 793913 793913 AG
chrXII 793914 793914 CGT
chrXII 793915 793915 AC
chrXII 793916 793916 CGT
chrXII 793917 793917 GT
chrXII 793923 793923 T
chrXII 793924 793924 G
chrXII 793991 793991 A
chrXII 793992 793992 A
chrXII 793996 793996 AT
chrXII 793997 793997 ACT
chrXII 793998 793998 ACGT
chrXII 793999 793999 ACG
chrXII 794000 794000 ACG
chrXII 794001 794001 C
chrXII 794002 794002 CG
chrXII 794003 794003 CG
chrXII 794004 794004 CG
chrXII 795597 795597 G
chrXII 795615 795615 G
chrXII 795621 795621 G
chrXII 795657 795657 T
chrXII 795672 795672 A
chrXII 795675 795675 T
chrXII 795714 795714 G
chrXII 795720 795720 A
chrXII 795741 795741 T
chrXII 795762 795762 C
chrXII 795765 795765 C
chrXII 795774 795774 T
chrXII 795780 795780 G
chrXII 795801 795801 T
chrXII 795831 795831 A
chrXII 795852 795852 G
chrXII 795855 795855 A
chrXII 795879 795879 T
chrXII 795901 795901 A
chrXII 795903 795903 T
chrXII 796820 796820 T
chrXII 796828 796828 G
chrXII 796829 796829 T
chrXII 796837 796837 AC
chrXII 796838 796838 G
chrXII 796843 796843 G
chrXII 796844 796844 G
chrXII 796851 796851 A
chrXII 796852 796852 T
chrXII 796856 796856 G
chrXII 796860 796860 T
chrXII 796861 796861 T
chrXII 796873 796873 CG
chrXII 796879 796879 A
chrXII 796892 796892 AT
chrXII 796897 796897 C
chrXII 796900 796900 G
chrXII 796902 796902 A
chrXII 796964 796964 T
chrXII 796966 796966 G
chrXII 796971 796971 C
chrXII 796972 796972 ACT
chrXII 796973 796973 T
chrXII 796976 796976 CG
chrXII 796978 796978 T
chrXII 796988 796988 AG
chrXII 796990 796990 C
chrXII 796993 796993 A
chrXII 796994 796994 T
chrXII 797006 797006 T
chrXII 797007 797007 C
chrXII 797016 797016 CGT
chrXII 797017 797017 ACGT
chrXII 797018 797018 ACG
chrXII 797020 797020 G
chrXII 797023 797023 AT
chrXII 797024 797024 CG
chrXII 797025 797025 AT
chrXII 797026 797026 G
chrXII 797169 797169 A
chrXII 797170 797170 GT
chrXII 797171 797171 AT
chrXII 797174 797174 AT
chrXII 797175 797175 C
chrXII 797176 797176 AGT
chrXII 797177 797177 A
chrXII 797184 797184 G
chrXII 797209 797209 T
chrXII 797211 797211 C
chrXII 797242 797242 G
chrXII 797244 797244 G
chrXII 797250 797250 AT
chrXII 797251 797251 ACGT
chrXII 797252 797252 ACT
chrXII 797253 797253 C
chrXII 797254 797254 ACGT
chrXII 797255 797255 ACG
chrXII 797256 797256 A
chrXII 797258 797258 A
chrXII 797259 797259 AT
chrXII 797260 797260 AT
chrXII 797261 797261 AT
chrXII 811502 811502 G
chrXII 811518 811518 G
chrXII 811522 811522 C
chrXII 812147 812147 T
chrXII 812162 812162 T
chrXII 812168 812168 T
chrXII 812375 812375 A
chrXII 812378 812378 T
chrXII 812390 812390 C
chrXII 812429 812429 A
chrXII 812438 812438 A
chrXII 812447 812447 C
chrXII 812567 812567 G
chrXII 812591 812591 T
chrXII 812600 812600 A
chrXII 812615 812615 G
chrXII 812915 812915 A
chrXII 812921 812921 C
chrXII 812933 812933 C
chrXII 813491 813491 T
chrXII 813500 813500 A
chrXII 813503 813503 G
chrXII 813539 813539 C
chrXII 813645 813645 C
chrXII 813647 813647 A
chrXII 813656 813656 T
chrXII 813713 813713 C
chrXII 813716 813716 A
chrXII 813725 813725 G
chrXII 813762 813762 T
chrXII 813764 813764 G
chrXII 813782 813782 C
chrXII 813821 813821 C
chrXII 813828 813828 T
chrXII 813836 813836 G
chrXII 814703 814703 G
chrXII 814709 814709 C
chrXII 814715 814715 A
chrXII 814748 814748 A
chrXII 814754 814754 T
chrXII 814775 814775 A
chrXII 818073 818073 A
chrXII 818079 818079 T
chrXII 818081 818081 AT
chrXII 818084 818084 G
chrXII 818089 818089 AG
chrXII 818090 818090 A
chrXII 818092 818092 GT
chrXII 818094 818094 A
chrXII 818096 818096 G
chrXII 818098 818098 CG
chrXII 818104 818104 T
chrXII 818105 818105 A
chrXII 818106 818106 AT
chrXII 818114 818114 CG
chrXII 818115 818115 GT
chrXII 818117 818117 C
chrXII 818118 818118 A
chrXII 818119 818119 G
chrXII 818120 818120 A
chrXII 818121 818121 GT
chrXII 818122 818122 G
chrXII 818123 818123 G
chrXII 818126 818126 G
chrXII 818127 818127 AC
chrXII 818128 818128 G
chrXII 818130 818130 T
chrXII 818132 818132 A
chrXII 818133 818133 T
chrXII 818134 818134 A
chrXII 818135 818135 CG
chrXII 818136 818136 T
chrXII 818137 818137 T
chrXII 818138 818138 A
chrXII 818140 818140 G
chrXII 818141 818141 C
chrXII 818142 818142 G
chrXII 818143 818143 AGT
chrXII 818144 818144 CGT
chrXII 818145 818145 ACGT
chrXII 818146 818146 GT
chrXII 818147 818147 G
chrXII 818149 818149 G
chrXII 818150 818150 C
chrXII 818151 818151 G
chrXII 818153 818153 AT
chrXII 818154 818154 ACGT
chrXII 818155 818155 AT
chrXII 818156 818156 T
chrXII 818157 818157 T
chrXII 818158 818158 A
chrXII 818159 818159 CG
chrXII 818161 818161 T
chrXII 818164 818164 A
chrXII 818165 818165 A
chrXII 818166 818166 A
chrXII 818167 818167 ACT
chrXII 818168 818168 CT
chrXII 818169 818169 ACT
chrXII 818171 818171 CG
chrXII 818172 818172 C
chrXII 818173 818173 ACGT
chrXII 818174 818174 CG
chrXII 818175 818175 T
chrXII 818177 818177 A
chrXII 818179 818179 G
chrXII 818181 818181 T
chrXII 818183 818183 ACGT
chrXII 818185 818185 CGT
chrXII 818186 818186 T
chrXII 818188 818188 CG
chrXII 818189 818189 ACG
chrXII 818190 818190 A
chrXII 818192 818192 G
chrXII 818194 818194 C
chrXII 818195 818195 AT
chrXII 818196 818196 CG
chrXII 818197 818197 ACGT
chrXII 818201 818201 CG
chrXII 818206 818206 CG
chrXII 818207 818207 AT
chrXII 818208 818208 T
chrXII 818211 818211 C
chrXII 818212 818212 CG
chrXII 818213 818213 T
chrXII 818217 818217 AT
chrXII 818218 818218 CG
chrXII 818219 818219 AG
chrXII 818221 818221 T
chrXII 818222 818222 A
chrXII 818223 818223 C
chrXII 818224 818224 G
chrXII 818225 818225 A
chrXII 818226 818226 C
chrXII 818227 818227 T
chrXII 818228 818228 CG
chrXII 818229 818229 C
chrXII 818230 818230 AT
chrXII 818231 818231 CT
chrXII 818232 818232 C
chrXII 818234 818234 T
chrXII 818235 818235 AGT
chrXII 818236 818236 ACT
chrXII 818237 818237 G
chrXII 818239 818239 C
chrXII 818240 818240 AC
chrXII 818241 818241 T
chrXII 818242 818242 AC
chrXII 818243 818243 G
chrXII 818244 818244 C
chrXII 818245 818245 ACT
chrXII 818246 818246 AC
chrXII 818247 818247 G
chrXII 818249 818249 AGT
chrXII 818250 818250 CG
chrXII 818252 818252 G
chrXII 818253 818253 CG
chrXII 818255 818255 GT
chrXII 818256 818256 AT
chrXII 818257 818257 C
chrXII 818260 818260 C
chrXII 818261 818261 G
chrXII 818262 818262 AT
chrXII 818263 818263 G
chrXII 818264 818264 C
chrXII 818266 818266 T
chrXII 818267 818267 C
chrXII 818268 818268 T
chrXII 818269 818269 GT
chrXII 818270 818270 CG
chrXII 818272 818272 AT
chrXII 818273 818273 AT
chrXII 818275 818275 C
chrXII 818276 818276 ACT
chrXII 818277 818277 T
chrXII 818278 818278 CG
chrXII 818279 818279 CG
chrXII 818281 818281 A
chrXII 818282 818282 AT
chrXII 818285 818285 AT
chrXII 818286 818286 ACG
chrXII 818288 818288 T
chrXII 818289 818289 ACGT
chrXII 818290 818290 ACGT
chrXII 818291 818291 AT
chrXII 818292 818292 C
chrXII 818293 818293 G
chrXII 818294 818294 G
chrXII 818295 818295 AG
chrXII 818296 818296 ACGT
chrXII 818298 818298 T
chrXII 818299 818299 AC
chrXII 818300 818300 G
chrXII 818301 818301 A
chrXII 818303 818303 CG
chrXII 818304 818304 GT
chrXII 818305 818305 CG
chrXII 818306 818306 T
chrXII 818307 818307 AT
chrXII 818309 818309 CG
chrXII 818310 818310 T
chrXII 818313 818313 CG
chrXII 818316 818316 ACGT
chrXII 818317 818317 G
chrXII 818318 818318 CG
chrXII 818319 818319 AT
chrXII 818320 818320 G
chrXII 818321 818321 C
chrXII 818322 818322 AT
chrXII 818323 818323 C
chrXII 818326 818326 CG
chrXII 818327 818327 AT
chrXII 818328 818328 T
chrXII 818329 818329 C
chrXII 818330 818330 T
chrXII 818332 818332 AT
chrXII 818334 818334 AT
chrXII 818335 818335 CG
chrXII 818336 818336 AT
chrXII 818337 818337 AT
chrXII 818348 818348 CG
chrXII 818353 818353 CG
chrXII 818355 818355 AT
chrXII 818356 818356 CG
chrXII 818357 818357 T
chrXII 818358 818358 AT
chrXII 818359 818359 AC
chrXII 818360 818360 AT
chrXII 818365 818365 T
chrXII 818366 818366 T
chrXII 818370 818370 G
chrXII 818379 818379 AT
chrXII 818380 818380 CG
chrXII 819849 819849 T
chrXII 819866 819866 C
chrXII 819872 819872 A
chrXII 819887 819887 T
chrXII 819899 819899 T
chrXII 819917 819917 C
chrXII 819926 819926 C
chrXII 819989 819989 G
chrXII 819995 819995 T
chrXII 820013 820013 C
chrXII 820073 820073 T
chrXII 820076 820076 C
chrXII 820082 820082 G
chrXII 820088 820088 C
chrXII 820106 820106 G
chrXII 820127 820127 T
chrXII 820133 820133 A
chrXII 823431 823431 A
chrXII 823432 823432 G
chrXII 823433 823433 G
chrXII 823434 823434 A
chrXII 823435 823435 G
chrXII 823436 823436 G
chrXII 823437 823437 G
chrXII 823438 823438 CG
chrXII 823439 823439 GT
chrXII 823440 823440 CGT
chrXII 823441 823441 CGT
chrXII 823442 823442 AC
chrXII 823443 823443 AT
chrXII 823444 823444 CG
chrXII 823445 823445 AT
chrXII 823446 823446 G
chrXII 823447 823447 A
chrXII 823448 823448 G
chrXII 823449 823449 A
chrXII 823450 823450 G
chrXII 823451 823451 A
chrXII 823452 823452 G
chrXII 823453 823453 A
chrXII 823454 823454 G
chrXII 823455 823455 A
chrXII 823456 823456 G
chrXII 823457 823457 A
chrXII 823458 823458 G
chrXII 823459 823459 A
chrXII 823460 823460 G
chrXII 823461 823461 A
chrXII 823462 823462 G
chrXII 823463 823463 A
chrXII 823464 823464 G
chrXII 823486 823486 G
chrXII 823487 823487 A
chrXII 823488 823488 G
chrXII 823489 823489 A
chrXII 823490 823490 G
chrXII 823491 823491 A
chrXII 823492 823492 G
chrXII 823493 823493 A
chrXII 823494 823494 G
chrXII 823495 823495 A
chrXII 823496 823496 G
chrXII 823497 823497 A
chrXII 823498 823498 G
chrXII 823499 823499 A
chrXII 823500 823500 G
chrXII 823501 823501 A
chrXII 823502 823502 G
chrXII 823503 823503 A
chrXII 823504 823504 GT
chrXII 823505 823505 ACT
chrXII 823506 823506 CGT
chrXII 823507 823507 AG
chrXII 823508 823508 ACGT
chrXII 823509 823509 AGT
chrXII 823510 823510 ACGT
chrXII 823511 823511 A
chrXII 823512 823512 T
chrXII 823513 823513 C
chrXII 823515 823515 AT
chrXII 856450 856450 A
chrXII 856486 856486 C
chrXII 856492 856492 T
chrXII 856507 856507 CG
chrXII 857110 857110 T
chrXII 857113 857113 T
chrXII 857117 857117 T
chrXII 857137 857137 G
chrXII 857161 857161 C
chrXII 857194 857194 AT
chrXII 857203 857203 CG
chrXII 857230 857230 CG
chrXII 875357 875357 A
chrXII 875358 875358 AC
chrXII 875359 875359 GT
chrXII 875360 875360 CT
chrXII 875361 875361 CGT
chrXII 875362 875362 C
chrXII 875363 875363 A
chrXII 875364 875364 AC
chrXII 875365 875365 T
chrXII 875417 875417 AT
chrXII 875477 875477 CG
chrXII 875478 875478 ACT
chrXII 875479 875479 AT
chrXII 875481 875481 A
chrXII 875484 875484 AGT
chrXII 875485 875485 AT
chrXII 875486 875486 C
chrXII 875487 875487 ACG
chrXII 875488 875488 CGT
chrXII 875489 875489 T
chrXII 875490 875490 A
chrXII 875492 875492 G
chrXII 875493 875493 G
chrXII 898668 898668 T
chrXII 898677 898677 C
chrXII 898691 898691 T
chrXII 898701 898701 T
chrXII 898734 898734 T
chrXII 898741 898741 G
chrXII 898754 898754 A
chrXII 898788 898788 CG
chrXII 898807 898807 CG
chrXII 898812 898812 CG
chrXII 904050 904050 C
chrXII 904083 904083 T
chrXII 904089 904089 T
chrXII 904092 904092 A
chrXII 904104 904104 C
chrXII 904122 904122 C
chrXII 904125 904125 G
chrXII 904137 904137 T
chrXII 931128 931128 A
chrXII 931137 931137 G
chrXII 931155 931155 G
chrXII 931182 931182 AT
chrXII 931194 931194 AT
chrXII 931215 931215 CG
chrXII 931224 931224 C
chrXII 931251 931251 AT
chrXII 931266 931266 AT
chrXII 931284 931284 CG
chrXII 931691 931691 T
chrXII 931692 931692 C
chrXII 931714 931714 A
chrXII 931744 931744 CG
chrXII 931759 931759 A
chrXII 941182 941182 A
chrXII 941183 941183 T
chrXII 941184 941184 GT
chrXII 941185 941185 CGT
chrXII 941186 941186 AGT
chrXII 941187 941187 AGT
chrXII 941188 941188 ACG
chrXII 941189 941189 ACG
chrXII 941190 941190 AGT
chrXII 941191 941191 ACG
chrXII 941199 941199 G
chrXII 941202 941202 G
chrXII 941204 941204 G
chrXII 941206 941206 C
chrXII 941211 941211 AC
chrXII 941212 941212 C
chrXII 941213 941213 A
chrXII 941229 941229 G
chrXII 941234 941234 T
chrXII 941235 941235 A
chrXII 941238 941238 CG
chrXII 941242 941242 A
chrXII 941248 941248 A
chrXII 941251 941251 CG
chrXII 941254 941254 C
chrXII 941255 941255 A
chrXII 941256 941256 AT
chrXII 941269 941269 C
chrXII 941272 941272 G
chrXII 941274 941274 A
chrXII 941275 941275 GT
chrXII 941276 941276 C
chrXII 941285 941285 AT
chrXII 941297 941297 CG
chrXII 941298 941298 A
chrXII 941299 941299 AT
chrXII 941300 941300 G
chrXII 941302 941302 CG
chrXII 941304 941304 A
chrXII 941305 941305 AC
chrXII 941310 941310 A
chrXII 941317 941317 T
chrXII 941318 941318 A
chrXII 941328 941328 T
chrXII 941330 941330 G
chrXII 941342 941342 C
chrXII 941343 941343 A
chrXII 941351 941351 G
chrXII 941353 941353 ACT
chrXII 941365 941365 CG
chrXII 941367 941367 C
chrXII 941372 941372 CG
chrXII 941392 941392 AT
chrXII 941400 941400 A
chrXII 941405 941405 CG
chrXII 941406 941406 C
chrXII 941407 941407 AT
chrXII 941409 941409 A
chrXII 941413 941413 CG
chrXII 941414 941414 G
chrXII 941415 941415 ACG
chrXII 941418 941418 T
chrXII 941419 941419 G
chrXII 941425 941425 T
chrXII 941431 941431 ACGT
chrXII 941435 941435 A
chrXII 941445 941445 C
chrXII 941446 941446 A
chrXII 941447 941447 C
chrXII 941448 941448 CG
chrXII 941449 941449 ACG
chrXII 941450 941450 AGT
chrXII 941451 941451 C
chrXII 941452 941452 A
chrXII 941453 941453 G
chrXII 941454 941454 A
chrXII 941455 941455 T
chrXII 941456 941456 G
chrXII 941457 941457 C
chrXII 941458 941458 G
chrXII 941459 941459 T
chrXII 941460 941460 G
chrXII 941461 941461 G
chrXII 941464 941464 A
chrXII 941465 941465 CG
chrXII 941466 941466 A
chrXII 941470 941470 ACGT
chrXII 941471 941471 A
chrXII 941472 941472 AT
chrXII 941473 941473 CG
chrXII 941477 941477 ACT
chrXII 941478 941478 ACT
chrXII 941479 941479 CG
chrXII 941481 941481 C
chrXII 941496 941496 CG
chrXII 941501 941501 AT
chrXII 941502 941502 CG
chrXII 941504 941504 A
chrXII 941506 941506 G
chrXII 941510 941510 AT
chrXII 941512 941512 G
chrXII 941513 941513 G
chrXII 941514 941514 CG
chrXII 941515 941515 ACG
chrXII 941516 941516 ACT
chrXII 941517 941517 AGT
chrXII 941518 941518 C
chrXII 941519 941519 AT
chrXII 941520 941520 ACGT
chrXII 941521 941521 AT
chrXII 941524 941524 ACG
chrXII 941525 941525 ACT
chrXII 941526 941526 ACG
chrXII 941529 941529 ACT
chrXII 941534 941534 G
chrXII 941535 941535 CG
chrXII 941561 941561 T
chrXII 941562 941562 A
chrXII 941563 941563 C
chrXII 941564 941564 A
chrXII 941565 941565 AT
chrXII 941583 941583 A
chrXII 941642 941642 CG
chrXII 941665 941665 T
chrXII 941682 941682 CT
chrXII 941683 941683 C
chrXII 941691 941691 C
chrXII 941731 941731 CG
chrXII 941733 941733 CG
chrXII 941739 941739 C
chrXII 941758 941758 T
chrXII 941776 941776 AT
chrXII 941803 941803 G
chrXII 941870 941870 CG
chrXII 941877 941877 CG
chrXII 941890 941890 CG
chrXII 941919 941919 CG
chrXII 941922 941922 CG
chrXII 941924 941924 CG
chrXII 941926 941926 G
chrXII 941927 941927 G
chrXII 941942 941942 G
chrXII 941954 941954 G
chrXII 941966 941966 A
chrXII 941974 941974 T
chrXII 941993 941993 CG
chrXII 941994 941994 A
chrXII 941995 941995 C
chrXII 942015 942015 A
chrXII 942070 942070 AT
chrXII 942082 942082 T
chrXII 942100 942100 T
chrXII 942206 942206 AT
chrXII 942220 942220 AT
chrXII 942271 942271 AT
chrXII 942302 942302 AT
chrXII 942337 942337 G
chrXII 942343 942343 CG
chrXII 942355 942355 AT
chrXII 942430 942430 AT
chrXII 942502 942502 CG
chrXII 942610 942610 CG
chrXII 942621 942621 G
chrXII 942634 942634 CG
chrXII 942688 942688 CG
chrXII 942711 942711 G
chrXII 942761 942761 CG
chrXII 942808 942808 CG
chrXII 942813 942813 CG
chrXII 943022 943022 G
chrXII 943068 943068 A
chrXII 943073 943073 AT
chrXII 943130 943130 C
chrXII 943340 943340 AT
chrXII 943418 943418 CG
chrXII 943422 943422 A
chrXII 943478 943478 CG
chrXII 943571 943571 C
chrXII 943604 943604 A
chrXII 943903 943903 A
chrXII 943904 943904 G
chrXII 943905 943905 A
chrXII 943909 943909 A
chrXII 943916 943916 T
chrXII 943917 943917 G
chrXII 943918 943918 C
chrXII 943925 943925 CG
chrXII 943928 943928 C
chrXII 944012 944012 T
chrXII 944039 944039 C
chrXII 944051 944051 T
chrXII 944052 944052 C
chrXII 944060 944060 AT
chrXII 944063 944063 T
chrXII 944099 944099 CG
chrXII 944142 944142 AT
chrXII 944147 944147 CGT
chrXII 944151 944151 AT
chrXII 944171 944171 C
chrXII 944174 944174 C
chrXII 944186 944186 T
chrXII 944238 944238 AT
chrXII 944249 944249 CG
chrXII 944272 944272 AT
chrXII 944333 944333 AT
chrXII 944349 944349 AT
chrXII 944351 944351 AT
chrXII 944357 944357 AT
chrXII 944370 944370 AT
chrXII 944372 944372 G
chrXII 944387 944387 G
chrXII 944398 944398 T
chrXII 944445 944445 AT
chrXII 944448 944448 AT
chrXII 944497 944497 AT
chrXII 944505 944505 CG
chrXII 944564 944564 CG
chrXII 944577 944577 AT
chrXII 944582 944582 CG
chrXII 944585 944585 CG
chrXII 944623 944623 A
chrXII 944645 944645 C
chrXII 944717 944717 C
chrXII 944745 944745 C
chrXII 944748 944748 G
chrXII 944756 944756 C
chrXII 944759 944759 T
chrXII 944794 944794 CG
chrXII 944798 944798 CG
chrXII 944840 944840 C
chrXII 944939 944939 AT
chrXII 944940 944940 AT
chrXII 944943 944943 CG
chrXII 944970 944970 G
chrXII 944981 944981 C
chrXII 945044 945044 T
chrXII 945052 945052 T
chrXII 945056 945056 C
chrXII 945096 945096 AT
chrXII 945104 945104 AT
chrXII 945121 945121 CG
chrXII 945164 945164 AT
chrXII 945171 945171 CG
chrXII 945179 945179 AT
chrXII 945194 945194 A
chrXII 945200 945200 A
chrXII 945245 945245 AT
chrXII 945252 945252 CG
chrXII 945279 945279 AT
chrXII 945304 945304 AT
chrXII 945316 945316 CG
chrXII 945371 945371 CG
chrXII 945404 945404 AT
chrXII 945428 945428 C
chrXII 945444 945444 AT
chrXII 945522 945522 AT
chrXII 945542 945542 AT
chrXII 945584 945584 G
chrXII 945590 945590 A
chrXII 945593 945593 C
chrXII 945606 945606 C
chrXII 945635 945635 AT
chrXII 945636 945636 AT
chrXII 945647 945647 CG
chrXII 945650 945650 C
chrXII 945651 945651 AT
chrXII 945661 945661 A
chrXII 945662 945662 G
chrXII 945671 945671 T
chrXII 945710 945710 G
chrXII 945713 945713 C
chrXII 945723 945723 C
chrXII 945737 945737 T
chrXII 945739 945739 G
chrXII 945740 945740 T
chrXII 945744 945744 G
chrXII 945755 945755 T
chrXII 945776 945776 AT
chrXII 945794 945794 AT
chrXII 945797 945797 AT
chrXII 945803 945803 T
chrXII 945809 945809 CG
chrXII 945812 945812 CG
chrXII 945818 945818 AT
chrXII 945821 945821 CG
chrXII 945824 945824 T
chrXII 945830 945830 CG
chrXII 945840 945840 AT
chrXII 945846 945846 G
chrXII 945906 945906 CG
chrXII 945908 945908 AT
chrXII 945917 945917 CG
chrXII 945938 945938 CG
chrXII 945944 945944 AT
chrXII 945960 945960 CG
chrXII 945962 945962 T
chrXII 945965 945965 A
chrXII 945992 945992 T
chrXII 945998 945998 T
chrXII 946005 946005 A
chrXII 946022 946022 T
chrXII 946024 946024 A
chrXII 946028 946028 A
chrXII 946031 946031 T
chrXII 946042 946042 G
chrXII 946043 946043 A
chrXII 946052 946052 CGT
chrXII 946072 946072 AT
chrXII 946073 946073 AT
chrXII 946101 946101 AT
chrXII 946109 946109 CG
chrXII 946110 946110 AT
chrXII 946115 946115 AT
chrXII 946124 946124 AT
chrXII 946127 946127 CG
chrXII 946143 946143 C
chrXII 946148 946148 A
chrXII 946157 946157 A
chrXII 946160 946160 T
chrXII 946188 946188 C
chrXII 946191 946191 T
chrXII 946214 946214 AT
chrXII 946238 946238 CG
chrXII 946262 946262 A
chrXII 946265 946265 CG
chrXII 946299 946299 CG
chrXII 946301 946301 CG
chrXII 946314 946314 CG
chrXII 946320 946320 AT
chrXII 946322 946322 G
chrXII 946326 946326 CG
chrXII 946355 946355 AT
chrXII 946364 946364 CG
chrXII 946370 946370 C
chrXII 946400 946400 CG
chrXII 946406 946406 AT
chrXII 946408 946408 T
chrXII 946409 946409 T
chrXII 946410 946410 T
chrXII 946415 946415 T
chrXII 946418 946418 T
chrXII 946454 946454 A
chrXII 946463 946463 T
chrXII 946475 946475 G
chrXII 946508 946508 ACT
chrXII 946511 946511 A
chrXII 946512 946512 T
chrXII 946517 946517 A
chrXII 946535 946535 G
chrXII 946536 946536 A
chrXII 946538 946538 A
chrXII 946564 946564 CG
chrXII 946571 946571 AT
chrXII 946573 946573 CG
chrXII 946577 946577 AT
chrXII 946610 946610 T
chrXII 946611 946611 C
chrXII 946612 946612 T
chrXII 946615 946615 T
chrXII 946649 946649 T
chrXII 946652 946652 CGT
chrXII 946655 946655 A
chrXII 946692 946692 CG
chrXII 946718 946718 AT
chrXII 946720 946720 T
chrXII 946736 946736 A
chrXII 946738 946738 A
chrXII 946739 946739 C
chrXII 946742 946742 C
chrXII 946766 946766 C
chrXII 946778 946778 AT
chrXII 946809 946809 T
chrXII 946810 946810 A
chrXII 946811 946811 T
chrXII 946812 946812 ACT
chrXII 946813 946813 ACT
chrXII 946814 946814 ACG
chrXII 946815 946815 ACT
chrXII 946816 946816 ACT
chrXII 946817 946817 ACG
chrXII 946818 946818 CGT
chrXII 946826 946826 G
chrXII 946829 946829 CG
chrXII 946831 946831 G
chrXII 946833 946833 C
chrXII 946835 946835 CG
chrXII 946838 946838 AC
chrXII 946839 946839 C
chrXII 946840 946840 A
chrXII 946842 946842 CG
chrXII 946847 946847 AT
chrXII 946848 946848 CG
chrXII 946856 946856 G
chrXII 946861 946861 T
chrXII 946862 946862 AT
chrXII 946865 946865 CG
chrXII 946869 946869 A
chrXII 946875 946875 A
chrXII 946878 946878 CG
chrXII 946881 946881 C
chrXII 946882 946882 A
chrXII 946883 946883 AT
chrXII 946896 946896 C
chrXII 946899 946899 G
chrXII 946901 946901 A
chrXII 946902 946902 GT
chrXII 946903 946903 C
chrXII 946912 946912 AT
chrXII 946924 946924 CG
chrXII 946925 946925 A
chrXII 946926 946926 AT
chrXII 946927 946927 G
chrXII 946929 946929 CG
chrXII 946931 946931 A
chrXII 946932 946932 AC
chrXII 946937 946937 A
chrXII 946944 946944 T
chrXII 946945 946945 A
chrXII 946955 946955 T
chrXII 946957 946957 G
chrXII 946969 946969 C
chrXII 946970 946970 A
chrXII 946978 946978 G
chrXII 946980 946980 ACT
chrXII 946992 946992 CG
chrXII 946994 946994 C
chrXII 946999 946999 CG
chrXII 947019 947019 AT
chrXII 947027 947027 A
chrXII 947032 947032 CG
chrXII 947033 947033 C
chrXII 947034 947034 AT
chrXII 947036 947036 A
chrXII 947040 947040 CG
chrXII 947041 947041 G
chrXII 947042 947042 ACG
chrXII 947045 947045 T
chrXII 947046 947046 G
chrXII 947052 947052 T
chrXII 947058 947058 ACGT
chrXII 947062 947062 A
chrXII 947072 947072 C
chrXII 947073 947073 A
chrXII 947074 947074 C
chrXII 947075 947075 CG
chrXII 947076 947076 ACG
chrXII 947077 947077 AGT
chrXII 947078 947078 C
chrXII 947079 947079 A
chrXII 947080 947080 G
chrXII 947081 947081 A
chrXII 947082 947082 T
chrXII 947083 947083 G
chrXII 947084 947084 C
chrXII 947085 947085 G
chrXII 947086 947086 T
chrXII 947087 947087 G
chrXII 947088 947088 G
chrXII 947091 947091 A
chrXII 947092 947092 CG
chrXII 947093 947093 A
chrXII 947097 947097 ACGT
chrXII 947098 947098 A
chrXII 947099 947099 AT
chrXII 947100 947100 CG
chrXII 947104 947104 ACT
chrXII 947105 947105 ACT
chrXII 947106 947106 CG
chrXII 947108 947108 C
chrXII 947123 947123 CG
chrXII 947128 947128 AT
chrXII 947129 947129 CG
chrXII 947131 947131 A
chrXII 947133 947133 G
chrXII 947137 947137 AT
chrXII 947139 947139 G
chrXII 947140 947140 G
chrXII 947141 947141 G
chrXII 947142 947142 CG
chrXII 947143 947143 AT
chrXII 947144 947144 AT
chrXII 947146 947146 AT
chrXII 947147 947147 ACGT
chrXII 947148 947148 AT
chrXII 947151 947151 ACG
chrXII 947152 947152 ACT
chrXII 947153 947153 ACGT
chrXII 947154 947154 A
chrXII 947155 947155 GT
chrXII 947159 947159 G
chrXII 962952 962952 G
chrXII 962953 962953 A
chrXII 962954 962954 C
chrXII 962955 962955 CT
chrXII 962956 962956 GT
chrXII 962957 962957 T
chrXII 962958 962958 AC
chrXII 962959 962959 GT
chrXII 962960 962960 G
chrXII 962962 962962 C
chrXII 962966 962966 T
chrXII 962967 962967 G
chrXII 962968 962968 T
chrXII 962971 962971 T
chrXII 963056 963056 AT
chrXII 963057 963057 AG
chrXII 963058 963058 ACT
chrXII 963059 963059 ACGT
chrXII 963061 963061 AT
chrXII 963062 963062 AT
chrXII 963063 963063 AGT
chrXII 975964 975964 G
chrXII 975969 975969 AT
chrXII 975970 975970 GT
chrXII 975972 975972 GT
chrXII 975973 975973 GT
chrXII 975974 975974 CG
chrXII 975975 975975 GT
chrXII 975976 975976 C
chrXII 975979 975979 A
chrXII 975980 975980 T
chrXII 975981 975981 T
chrXII 975982 975982 G
chrXII 976057 976057 ACT
chrXII 976058 976058 ACGT
chrXII 976059 976059 AT
chrXII 976060 976060 ACG
chrXII 976061 976061 AT
chrXII 976062 976062 ACGT
chrXII 976063 976063 CGT
chrXII 976064 976064 ACGT
chrXII 976065 976065 AGT
chrXII 976066 976066 AGT
chrXII 976067 976067 AC
chrXII 976248 976248 C
chrXII 976251 976251 C
chrXII 976252 976252 C
chrXII 976253 976253 CGT
chrXII 976254 976254 CT
chrXII 976255 976255 CT
chrXII 976256 976256 AC
chrXII 976257 976257 AG
chrXII 976259 976259 A
chrXII 976260 976260 A
chrXII 976261 976261 GT
chrXII 976263 976263 G
chrXII 976264 976264 C
chrXII 976265 976265 AC
chrXII 976266 976266 C
chrXII 976267 976267 A
chrXII 976271 976271 A
chrXII 976272 976272 G
chrXII 976275 976275 C
chrXII 976279 976279 G
chrXII 976280 976280 A
chrXII 976302 976302 T
chrXII 976303 976303 GT
chrXII 976304 976304 A
chrXII 976309 976309 A
chrXII 976310 976310 AT
chrXII 976311 976311 AG
chrXII 976320 976320 CG
chrXII 976321 976321 C
chrXII 976322 976322 A
chrXII 976323 976323 C
chrXII 976324 976324 G
chrXII 976325 976325 C
chrXII 976326 976326 AT
chrXII 976327 976327 A
chrXII 976328 976328 G
chrXII 976329 976329 A
chrXII 976330 976330 G
chrXII 976331 976331 AC
chrXII 976332 976332 G
chrXII 976334 976334 G
chrXII 976346 976346 T
chrXII 976350 976350 ACGT
chrXII 976356 976356 AT
chrXII 976362 976362 C
chrXII 976363 976363 A
chrXII 976366 976366 GT
chrXII 976367 976367 C
chrXII 976368 976368 CG
chrXII 976372 976372 T
chrXII 976374 976374 AT
chrXII 976375 976375 CG
chrXII 976376 976376 G
chrXII 976381 976381 AT
chrXII 976389 976389 AT
chrXII 976409 976409 C
chrXII 976414 976414 C
chrXII 976416 976416 CG
chrXII 976428 976428 ACGT
chrXII 976430 976430 CG
chrXII 976438 976438 T
chrXII 976439 976439 CG
chrXII 976451 976451 CG
chrXII 976453 976453 T
chrXII 976463 976463 AT
chrXII 976464 976464 AT
chrXII 976471 976471 T
chrXII 976476 976476 ACGT
chrXII 976477 976477 AT
chrXII 976479 976479 CG
chrXII 976481 976481 CG
chrXII 976482 976482 AT
chrXII 976483 976483 A
chrXII 976484 976484 CG
chrXII 976496 976496 T
chrXII 976505 976505 G
chrXII 976506 976506 ACT
chrXII 976507 976507 AT
chrXII 976509 976509 CG
chrXII 976512 976512 CG
chrXII 976525 976525 A
chrXII 976526 976526 T
chrXII 976527 976527 G
chrXII 976530 976530 C
chrXII 976533 976533 T
chrXII 976539 976539 T
chrXII 976543 976543 CG
chrXII 976546 976546 AT
chrXII 976547 976547 AT
chrXII 976552 976552 CG
chrXII 976560 976560 G
chrXII 976561 976561 A
chrXII 976566 976566 C
chrXII 976568 976568 A
chrXII 976569 976569 C
chrXII 976570 976570 AG
chrXII 976573 976573 G
chrXII 976575 976575 CG
chrXII 976577 976577 CG
chrXII 976579 976579 CG
chrXII 976582 976582 C
chrXII 976590 976590 ACGT
chrXII 976591 976591 ACGT
chrXII 976592 976592 ACGT
chrXII 976593 976593 AGT
chrXII 976594 976594 ACGT
chrXII 976595 976595 ACGT
chrXII 976596 976596 AGT
chrXII 976597 976597 T
chrXII 976598 976598 AT
chrXII 976599 976599 AT
chrXII 976630 976630 AT
chrXII 976642 976642 CG
chrXII 976666 976666 CG
chrXII 976669 976669 G
chrXII 976670 976670 T
chrXII 976688 976688 AT
chrXII 976690 976690 A
chrXII 976716 976716 CG
chrXII 976753 976753 T
chrXII 976756 976756 ACG
chrXII 976759 976759 A
chrXII 976782 976782 C
chrXII 976783 976783 A
chrXII 976791 976791 C
chrXII 976793 976793 CG
chrXII 976795 976795 T
chrXII 976796 976796 C
chrXII 976797 976797 T
chrXII 976798 976798 G
chrXII 976819 976819 T
chrXII 976820 976820 A
chrXII 976840 976840 ACG
chrXII 976849 976849 AT
chrXII 976850 976850 CG
chrXII 976861 976861 A
chrXII 976864 976864 T
chrXII 976868 976868 T
chrXII 976870 976870 A
chrXII 976887 976887 AT
chrXII 976894 976894 AT
chrXII 976900 976900 A
chrXII 976927 976927 T
chrXII 976930 976930 A
chrXII 976932 976932 C
chrXII 976948 976948 T
chrXII 976954 976954 G
chrXII 976975 976975 G
chrXII 976984 976984 AT
chrXII 976986 976986 AT
chrXII 977046 977046 CG
chrXII 977052 977052 A
chrXII 977062 977062 C
chrXII 977068 977068 AT
chrXII 977071 977071 CG
chrXII 977074 977074 AT
chrXII 977080 977080 CG
chrXII 977083 977083 CG
chrXII 977089 977089 A
chrXII 977095 977095 A
chrXII 977098 977098 T
chrXII 977116 977116 T
chrXII 977137 977137 AT
chrXII 977148 977148 CG
chrXII 977152 977152 AT
chrXII 977153 977153 CG
chrXII 977155 977155 AT
chrXII 977169 977169 G
chrXII 977179 977179 G
chrXII 977182 977182 C
chrXII 977221 977221 AT
chrXII 977230 977230 CG
chrXII 977231 977231 AT
chrXII 977241 977241 AT
chrXII 977242 977242 C
chrXII 977245 977245 AT
chrXII 977256 977256 T
chrXII 977257 977257 T
chrXII 977286 977286 G
chrXII 977299 977299 CG
chrXII 977302 977302 AT
chrXII 977308 977308 CG
chrXII 977350 977350 CG
chrXII 977370 977370 CG
chrXII 977448 977448 CG
chrXII 977464 977464 CG
chrXII 977488 977488 AT
chrXII 977521 977521 CG
chrXII 977576 977576 CG
chrXII 977588 977588 AT
chrXII 977613 977613 AT
chrXII 977640 977640 CG
chrXII 977647 977647 AT
chrXII 977692 977692 AT
chrXII 977698 977698 AT
chrXII 977713 977713 A
chrXII 977721 977721 CG
chrXII 977728 977728 A
chrXII 977771 977771 G
chrXII 977788 977788 T
chrXII 977796 977796 T
chrXII 977836 977836 CG
chrXII 977840 977840 AT
chrXII 977848 977848 T
chrXII 977911 977911 CG
chrXII 977922 977922 CG
chrXII 977949 977949 CG
chrXII 977952 977952 AT
chrXII 977953 977953 AT
chrXII 978052 978052 CG
chrXII 978094 978094 CG
chrXII 978098 978098 CG
chrXII 978133 978133 AT
chrXII 978136 978136 CG
chrXII 978144 978144 C
chrXII 978147 978147 G
chrXII 978175 978175 CG
chrXII 978247 978247 CG
chrXII 978269 978269 AT
chrXII 978307 978307 AT
chrXII 978310 978310 CG
chrXII 978315 978315 CG
chrXII 978328 978328 CG
chrXII 978387 978387 AT
chrXII 978395 978395 A
chrXII 978444 978444 CG
chrXII 978447 978447 CG
chrXII 978494 978494 AT
chrXII 978505 978505 CG
chrXII 978520 978520 CG
chrXII 978522 978522 CG
chrXII 978535 978535 CG
chrXII 978541 978541 CG
chrXII 978543 978543 AT
chrXII 978559 978559 AT
chrXII 978620 978620 CG
chrXII 978643 978643 CG
chrXII 978654 978654 T
chrXII 978706 978706 CG
chrXII 978718 978718 AT
chrXII 978721 978721 AT
chrXII 978739 978739 G
chrXII 978741 978741 A
chrXII 978745 978745 AGT
chrXII 978750 978750 C
chrXII 978787 978787 C
chrXII 978793 978793 AT
chrXII 978808 978808 G
chrXII 978814 978814 T
chrXII 978832 978832 CG
chrXII 978880 978880 AT
chrXII 978964 978964 CG
chrXII 978967 978967 CG
chrXII 978974 978974 CG
chrXII 978975 978975 G
chrXII 978976 978976 T
chrXII 978983 978983 T
chrXII 978987 978987 T
chrXII 978988 978988 C
chrXII 978989 978989 T
chrXII 979288 979288 AT
chrXII 979321 979321 CG
chrXII 979414 979414 CG
chrXII 979470 979470 AT
chrXII 979474 979474 AT
chrXII 979552 979552 CG
chrXII 979762 979762 CG
chrXII 979819 979819 AT
chrXII 979824 979824 AT
chrXII 979870 979870 CG
chrXII 980079 980079 C
chrXII 980084 980084 AT
chrXII 980131 980131 C
chrXII 980181 980181 CG
chrXII 980204 980204 AT
chrXII 980258 980258 CG
chrXII 980271 980271 CG
chrXII 980282 980282 AT
chrXII 980390 980390 CG
chrXII 980462 980462 CG
chrXII 980537 980537 CG
chrXII 980549 980549 AT
chrXII 980555 980555 CG
chrXII 980590 980590 CG
chrXII 980621 980621 CG
chrXII 980672 980672 AT
chrXII 980686 980686 CG
chrXII 980792 980792 AT
chrXII 980810 980810 AT
chrXII 980822 980822 ACGT
chrXII 980877 980877 AT
chrXII 980897 980897 C
chrXII 980898 980898 A
chrXII 980899 980899 C
chrXII 980902 980902 G
chrXII 980918 980918 CG
chrXII 980926 980926 CG
chrXII 980938 980938 CG
chrXII 980950 980950 AT
chrXII 980965 980965 AT
chrXII 980966 980966 T
chrXII 980968 980968 T
chrXII 980970 980970 A
chrXII 980973 980973 C
chrXII 981002 981002 AT
chrXII 981015 981015 C
chrXII 981022 981022 AT
chrXII 981089 981089 CG
chrXII 981116 981116 CG
chrXII 981134 981134 AT
chrXII 981153 981153 G
chrXII 981159 981159 G
chrXII 981161 981161 C
chrXII 981201 981201 G
chrXII 981209 981209 CG
chrXII 981210 981210 ACGT
chrXII 981227 981227 A
chrXII 981250 981250 CG
chrXII 981309 981309 T
chrXII 981327 981327 T
chrXII 981328 981328 T
chrXII 981329 981329 G
chrXII 981330 981330 T
chrXII 981331 981331 AT
chrXII 981357 981357 CG
chrXII 981358 981358 CG
chrXII 981362 981362 T
chrXII 981363 981363 AT
chrXII 981364 981364 CG
chrXII 981365 981365 CGT
chrXII 981366 981366 AGT
chrXII 981367 981367 AT
chrXII 981368 981368 CGT
chrXII 981370 981370 A
chrXII 981371 981371 AT
chrXII 981372 981372 ACGT
chrXII 981373 981373 A
chrXII 981374 981374 CG
chrXII 981375 981375 ACG
chrXII 981376 981376 CGT
chrXII 981377 981377 GT
chrXII 981378 981378 CG
chrXII 981382 981382 A
chrXII 981383 981383 G
chrXII 981386 981386 C
chrXII 981390 981390 G
chrXII 981391 981391 A
chrXII 981411 981411 AT
chrXII 981413 981413 AT
chrXII 981414 981414 CGT
chrXII 981415 981415 AT
chrXII 981420 981420 A
chrXII 981421 981421 AT
chrXII 981422 981422 AG
chrXII 981431 981431 CG
chrXII 981432 981432 C
chrXII 981433 981433 A
chrXII 981436 981436 C
chrXII 981437 981437 AT
chrXII 981438 981438 A
chrXII 981439 981439 G
chrXII 981440 981440 A
chrXII 981442 981442 A
chrXII 981443 981443 G
chrXII 981445 981445 G
chrXII 981457 981457 T
chrXII 981461 981461 ACGT
chrXII 981467 981467 AT
chrXII 981473 981473 C
chrXII 981474 981474 A
chrXII 981477 981477 G
chrXII 981479 981479 CG
chrXII 981485 981485 AT
chrXII 981486 981486 CG
chrXII 981487 981487 G
chrXII 981492 981492 AT
chrXII 981500 981500 AT
chrXII 981520 981520 C
chrXII 981523 981523 T
chrXII 981524 981524 CT
chrXII 981525 981525 C
chrXII 981527 981527 AT
chrXII 981539 981539 ACGT
chrXII 981541 981541 CG
chrXII 981549 981549 T
chrXII 981550 981550 CG
chrXII 981562 981562 CG
chrXII 981563 981563 G
chrXII 981564 981564 GT
chrXII 981565 981565 A
chrXII 981566 981566 C
chrXII 981574 981574 AT
chrXII 981575 981575 AT
chrXII 981582 981582 T
chrXII 981587 981587 ACGT
chrXII 981588 981588 AT
chrXII 981590 981590 CG
chrXII 981592 981592 CG
chrXII 981593 981593 AT
chrXII 981594 981594 A
chrXII 981595 981595 CG
chrXII 981607 981607 T
chrXII 981616 981616 G
chrXII 981617 981617 ACT
chrXII 981618 981618 AT
chrXII 981620 981620 CG
chrXII 981623 981623 CG
chrXII 981636 981636 A
chrXII 981637 981637 T
chrXII 981638 981638 G
chrXII 981641 981641 C
chrXII 981644 981644 T
chrXII 981650 981650 T
chrXII 981654 981654 CG
chrXII 981657 981657 AT
chrXII 981658 981658 AT
chrXII 981663 981663 CG
chrXII 981679 981679 A
chrXII 981680 981680 C
chrXII 981681 981681 AG
chrXII 981686 981686 CG
chrXII 981688 981688 CG
chrXII 981690 981690 CG
chrXII 981693 981693 C
chrXII 981701 981701 ACGT
chrXII 981702 981702 ACGT
chrXII 981703 981703 ACGT
chrXII 981704 981704 ACGT
chrXII 981705 981705 ACGT
chrXII 981706 981706 ACGT
chrXII 981707 981707 ACGT
chrXII 981708 981708 ACG
chrXII 981709 981709 AT
chrXII 981710 981710 AT
chrXII 1002631 1002631 G
chrXII 1002637 1002637 A
chrXII 1002654 1002654 T
chrXII 1002679 1002679 T
chrXII 1002685 1002685 A
chrXII 1002686 1002686 A
chrXII 1002827 1002827 C
chrXII 1002847 1002847 C
chrXII 1002856 1002856 T
chrXII 1002865 1002865 T
chrXII 1002943 1002943 T
chrXII 1002952 1002952 G
chrXII 1002955 1002955 C
chrXII 1003207 1003207 A
chrXII 1003210 1003210 G
chrXII 1003235 1003235 C
chrXII 1003261 1003261 G
chrXII 1003264 1003264 C
chrXII 1003270 1003270 A
chrXII 1003318 1003318 T
chrXII 1003330 1003330 A
chrXII 1003345 1003345 A
chrXII 1003381 1003381 C
chrXII 1003384 1003384 A
chrXII 1003387 1003387 G
chrXII 1003409 1003409 CG
chrXII 1003482 1003482 T
chrXII 1003488 1003488 A
chrXII 1003489 1003489 G
chrXII 1003501 1003501 C
chrXII 1003549 1003549 AT
chrXII 1003552 1003552 CG
chrXII 1003567 1003567 C
chrXII 1003571 1003571 A
chrXII 1003582 1003582 AT
chrXII 1003591 1003591 G
chrXII 1003606 1003606 AT
chrXII 1003615 1003615 T
chrXII 1003618 1003618 AT
chrXII 1003622 1003622 C
chrXII 1003639 1003639 T
chrXII 1003642 1003642 C
chrXII 1003643 1003643 G
chrXII 1003669 1003669 C
chrXII 1003675 1003675 A
chrXII 1003676 1003676 C
chrXII 1003677 1003677 A
chrXII 1003679 1003679 C
chrXII 1003680 1003680 A
chrXII 1003682 1003682 A
chrXII 1003683 1003683 T
chrXII 1003738 1003738 G
chrXII 1003741 1003741 C
chrXII 1003750 1003750 C
chrXII 1003756 1003756 A
chrXII 1003759 1003759 A
chrXII 1003769 1003769 C
chrXII 1003786 1003786 G
chrXII 1003798 1003798 GT
chrXII 1003813 1003813 CG
chrXII 1003837 1003837 CG
chrXII 1003843 1003843 C
chrXII 1003912 1003912 T
chrXII 1003915 1003915 C
chrXII 1003924 1003924 A
chrXII 1003933 1003933 A
chrXII 1003936 1003936 C
chrXII 1003939 1003939 T
chrXII 1003945 1003945 G
chrXII 1003966 1003966 T
chrXII 1003981 1003981 C
chrXII 1003993 1003993 C
chrXII 1003998 1003998 CG
chrXII 1004000 1004000 CG
chrXII 1004002 1004002 AT
chrXII 1004005 1004005 G
chrXII 1004006 1004006 T
chrXII 1004015 1004015 C
chrXII 1004029 1004029 T
chrXII 1004035 1004035 G
chrXII 1004039 1004039 G
chrXII 1004056 1004056 C
chrXII 1004075 1004075 T
chrXII 1004086 1004086 C
chrXII 1004089 1004089 CG
chrXII 1004090 1004090 A
chrXII 1004095 1004095 T
chrXII 1004104 1004104 C
chrXII 1004113 1004113 A
chrXII 1004127 1004127 G
chrXII 1018162 1018162 A
chrXII 1018174 1018174 A
chrXII 1018176 1018176 A
chrXII 1018201 1018201 G
chrXII 1018213 1018213 A
chrXII 1018234 1018234 AT
chrXII 1018237 1018237 G
chrXII 1018258 1018258 T
chrXII 1018276 1018276 G
chrXII 1018297 1018297 CG
chrXII 1018309 1018309 AT
chrXII 1018312 1018312 A
chrXII 1018318 1018318 G
chrXII 1018348 1018348 T
chrXII 1018363 1018363 AT
chrXII 1018369 1018369 AT
chrXII 1018402 1018402 A
chrXII 1018411 1018411 T
chrXII 1018429 1018429 G
chrXII 1018489 1018489 AT
chrXII 1018519 1018519 CG
chrXII 1018531 1018531 CG
chrXII 1018537 1018537 A
chrXII 1018573 1018573 T
chrXII 1018585 1018585 G
chrXII 1018588 1018588 G
chrXII 1018621 1018621 C
chrXII 1018624 1018624 G
chrXII 1018636 1018636 A
chrXII 1018687 1018687 T
chrXII 1018690 1018690 C
chrXII 1018702 1018702 A
chrXII 1018723 1018723 C
chrXII 1018735 1018735 G
chrXII 1018742 1018742 T
chrXII 1018807 1018807 CG
chrXII 1018816 1018816 AT
chrXII 1018852 1018852 CG
chrXII 1018853 1018853 AT
chrXII 1018861 1018861 CG
chrXII 1018862 1018862 A
chrXII 1018863 1018863 A
chrXII 1029290 1029290 T
chrXII 1029297 1029297 G
chrXII 1029311 1029311 C
chrXII 1029348 1029348 AT
chrXII 1029351 1029351 CG
chrXII 1029354 1029354 C
chrXII 1029363 1029363 A
chrXII 1029372 1029372 T
chrXII 1029396 1029396 T
chrXII 1029405 1029405 G
chrXII 1029424 1029424 AT
chrXII 1029462 1029462 T
chrXII 1029477 1029477 T
chrXII 1029486 1029486 CG
chrXII 1029543 1029543 T
chrXII 1029546 1029546 C
chrXII 1029558 1029558 T
chrXII 1029573 1029573 T
chrXII 1029617 1029617 AT
chrXII 1029618 1029618 CG
chrXII 1029631 1029631 CG
chrXII 1029648 1029648 C
chrXII 1029660 1029660 C
chrXII 1029699 1029699 A
chrXII 1029711 1029711 C
chrXII 1029717 1029717 T
chrXII 1029754 1029754 AT
chrXII 1029756 1029756 G
chrXII 1029765 1029765 T
chrXII 1034807 1034807 C
chrXII 1034831 1034831 T
chrXII 1034834 1034834 G
chrXII 1034846 1034846 A
chrXII 1034878 1034878 A
chrXII 1034894 1034894 T
chrXII 1034912 1034912 A
chrXII 1034927 1034927 C
chrXII 1034928 1034928 G
chrXII 1034948 1034948 C
chrXII 1034960 1034960 A
chrXII 1034970 1034970 C
chrXII 1034987 1034987 T
chrXII 1035197 1035197 G
chrXII 1035206 1035206 C
chrXII 1035209 1035209 A
chrXII 1052057 1052057 CG
chrXII 1052058 1052058 ACT
chrXII 1052059 1052059 AG
chrXII 1052060 1052060 CGT
chrXII 1052061 1052061 CT
chrXII 1052062 1052062 CG
chrXII 1052065 1052065 T
chrXII 1052066 1052066 G
chrXII 1052067 1052067 GT
chrXII 1052068 1052068 AG
chrXII 1052069 1052069 T
chrXII 1052070 1052070 GT
chrXII 1052145 1052145 AT
chrXII 1052146 1052146 CGT
chrXII 1052147 1052147 ACT
chrXII 1052148 1052148 ACGT
chrXII 1052149 1052149 AT
chrXII 1052150 1052150 AT
chrXII 1052151 1052151 ACT
chrXII 1052152 1052152 AGT
chrXII 1052153 1052153 AT
chrXII 1052154 1052154 G
chrXII 1052475 1052475 T
chrXII 1052478 1052478 C
chrXII 1052479 1052479 A
chrXII 1052502 1052502 C
chrXII 1052523 1052523 G
chrXII 1052524 1052524 A
chrXII 1052527 1052527 CG
chrXII 1052545 1052545 T
chrXII 1052554 1052554 A
chrXII 1059316 1059316 T
chrXII 1059322 1059322 C
chrXII 1059360 1059360 G
chrXII 1059394 1059394 T
chrXII 1059412 1059412 T
chrXII 1059421 1059421 C
chrXII 1059422 1059422 G
chrXII 1059423 1059423 G
chrXII 1059428 1059428 AT
chrXII 1059444 1059444 T
chrXII 1059455 1059455 G
chrXII 1059473 1059473 T
chrXII 1059495 1059495 A
chrXII 1059501 1059501 CG
chrXII 1059505 1059505 AT
chrXII 1059510 1059510 G
chrXII 1059564 1059564 A
chrXII 1059588 1059588 G
chrXII 1059591 1059591 G
chrXII 1059598 1059598 A
chrXII 1059629 1059629 T
chrXII 1059640 1059640 T
chrXII 1059652 1059652 C
chrXII 1059691 1059691 C
chrXII 1059692 1059692 C
chrXII 1059731 1059731 A
chrXII 1059734 1059734 G
chrXII 1059735 1059735 A
chrXII 1059775 1059775 T
chrXII 1059799 1059799 G
chrXII 1059800 1059800 A
chrXII 1059801 1059801 T
chrXII 1059813 1059813 C
chrXII 1059814 1059814 C
chrXII 1059821 1059821 C
chrXII 1059832 1059832 G
chrXII 1059833 1059833 T
chrXII 1059857 1059857 G
chrXII 1059869 1059869 T
chrXII 1059877 1059877 C
chrXII 1060072 1060072 G
chrXII 1060077 1060077 C
chrXII 1060078 1060078 G
chrXII 1060128 1060128 T
chrXII 1060207 1060207 G
chrXII 1060218 1060218 G
chrXII 1060221 1060221 G
chrXII 1060243 1060243 C
chrXII 1060255 1060255 T
chrXII 1060363 1060363 G
chrXII 1060398 1060398 T
chrXII 1060429 1060429 A
chrXII 1060460 1060460 G
chrXII 1060462 1060462 C
chrXII 1060501 1060501 T
chrXII 1060633 1060633 A
chrXII 1060653 1060653 C
chrXII 1060657 1060657 G
chrXII 1060684 1060684 G
chrXII 1060690 1060690 G
chrXII 1060722 1060722 C
chrXII 1060750 1060750 C
chrXII 1060815 1060815 C
chrXII 1060825 1060825 G
chrXII 1060886 1060886 C
chrXII 1060901 1060901 A
chrXII 1060959 1060959 G
chrXII 1061058 1061058 T
chrXII 1061083 1061083 G
chrXII 1061133 1061133 C
chrXII 1061174 1061174 C
chrXII 1061320 1061320 T
chrXII 1061356 1061356 G
chrXII 1061392 1061392 G
chrXII 1061402 1061402 C
chrXII 1061433 1061433 C
chrXII 1061444 1061444 C
chrXII 1061460 1061460 T
chrXII 1061528 1061528 G
chrXII 1061656 1061656 C
chrXII 1061674 1061674 G
chrXII 1061676 1061676 A
chrXII 1061695 1061695 C
chrXII 1061705 1061705 G
chrXII 1061735 1061735 G
chrXII 1061747 1061747 G
chrXII 1061759 1061759 G
chrXII 1061798 1061798 C
chrXII 1061805 1061805 C
chrXII 1061807 1061807 A
chrXII 1061876 1061876 T
chrXII 1061900 1061900 C
chrXII 1061902 1061902 G
chrXII 1061917 1061917 T
chrXII 1061931 1061931 A
chrXII 1061968 1061968 C
chrXII 1062016 1062016 A
chrXII 1062072 1062072 G
chrXII 1062074 1062074 C
chrXII 1062082 1062082 C
chrXII 1062100 1062100 C
chrXII 1062124 1062124 G
chrXII 1062147 1062147 A
chrXII 1062157 1062157 T
chrXII 1062165 1062165 T
chrXII 1062179 1062179 A
chrXII 1062189 1062189 G
chrXII 1062194 1062194 A
chrXII 1062196 1062196 G
chrXII 1062212 1062212 G
chrXII 1062213 1062213 T
chrXII 1062220 1062220 C
chrXII 1062223 1062223 A
chrXII 1062224 1062224 A
chrXII 1062225 1062225 T
chrXII 1062226 1062226 AT
chrXII 1062252 1062252 A
chrXII 1062253 1062253 AC
chrXII 1062254 1062254 T
chrXII 1062261 1062261 G
chrXII 1062264 1062264 C
chrXII 1062266 1062266 T
chrXII 1062280 1062280 AT
chrXII 1062284 1062284 AT
chrXII 1062292 1062292 AT
chrXII 1062303 1062303 G
chrXII 1062308 1062308 A
chrXII 1062315 1062315 G
chrXII 1062316 1062316 C
chrXII 1062318 1062318 T
chrXII 1062319 1062319 C
chrXII 1062330 1062330 A
chrXII 1062351 1062351 AT
chrXII 1062352 1062352 AT
chrXII 1062353 1062353 C
chrXII 1062354 1062354 AT
chrXII 1062356 1062356 T
chrXII 1062359 1062359 CG
chrXII 1062364 1062364 AT
chrXII 1062365 1062365 G
chrXII 1062366 1062366 G
chrXII 1062367 1062367 AT
chrXII 1062368 1062368 C
chrXII 1062369 1062369 A
chrXII 1062370 1062370 CGT
chrXII 1062371 1062371 ACGT
chrXII 1062372 1062372 CGT
chrXII 1062375 1062375 A
chrXII 1062381 1062381 G
chrXII 1062383 1062383 C
chrXII 1062435 1062435 CG
chrXII 1062441 1062441 AT
chrXII 1062442 1062442 AT
chrXII 1062446 1062446 CG
chrXII 1062448 1062448 CG
chrXII 1062450 1062450 AT
chrXII 1062451 1062451 AT
chrXII 1062474 1062474 T
chrXII 1062475 1062475 A
chrXII 1062476 1062476 C
chrXII 1062477 1062477 G
chrXII 1062491 1062491 A
chrXII 1062492 1062492 G
chrXII 1062499 1062499 A
chrXII 1062523 1062523 CG
chrXII 1062539 1062539 T
chrXII 1062544 1062544 G
chrXII 1062545 1062545 AT
chrXII 1062551 1062551 CG
chrXII 1062552 1062552 ACGT
chrXII 1062553 1062553 AT
chrXII 1062578 1062578 T
chrXII 1062580 1062580 C
chrXII 1062584 1062584 T
chrXII 1062585 1062585 T
chrXII 1062588 1062588 G
chrXII 1062589 1062589 CG
chrXII 1062590 1062590 AC
chrXII 1062600 1062600 T
chrXII 1062608 1062608 T
chrXII 1062617 1062617 A
chrXII 1062630 1062630 G
chrXII 1062635 1062635 AT
chrXII 1062638 1062638 C
chrXII 1062646 1062646 AT
chrXII 1062650 1062650 CG
chrXII 1062666 1062666 AT
chrXII 1062667 1062667 CG
chrXII 1062672 1062672 CG
chrXII 1062679 1062679 T
chrXII 1062682 1062682 CG
chrXII 1062693 1062693 AT
chrXII 1062701 1062701 G
chrXII 1062702 1062702 AT
chrXII 1062706 1062706 CG
chrXII 1062708 1062708 T
chrXII 1062713 1062713 CG
chrXII 1062714 1062714 AT
chrXII 1062745 1062745 AT
chrXII 1062749 1062749 AT
chrXII 1062755 1062755 C
chrXII 1062761 1062761 AT
chrXII 1062772 1062772 AT
chrXII 1062773 1062773 CG
chrXII 1062774 1062774 AT
chrXII 1062782 1062782 A
chrXII 1062793 1062793 CG
chrXII 1062801 1062801 A
chrXII 1062804 1062804 AT
chrXII 1062808 1062808 AT
chrXII 1062809 1062809 CG
chrXII 1062810 1062810 G
chrXII 1062813 1062813 A
chrXII 1062815 1062815 C
chrXII 1062830 1062830 A
chrXII 1062832 1062832 A
chrXII 1062835 1062835 C
chrXII 1062841 1062841 AT
chrXII 1062846 1062846 AT
chrXII 1062847 1062847 T
chrXII 1062850 1062850 C
chrXII 1062859 1062859 AT
chrXII 1062861 1062861 AT
chrXII 1062868 1062868 AT
chrXII 1062869 1062869 AT
chrXII 1062872 1062872 CG
chrXII 1062874 1062874 CG
chrXII 1062878 1062878 T
chrXII 1062882 1062882 A
chrXII 1062883 1062883 G
chrXII 1062884 1062884 G
chrXII 1062886 1062886 A
chrXII 1062888 1062888 C
chrXII 1062890 1062890 C
chrXII 1062892 1062892 C
chrXII 1062898 1062898 A
chrXII 1062899 1062899 G
chrXII 1062900 1062900 C
chrXII 1062902 1062902 ACG
chrXII 1062906 1062906 A
chrXII 1062908 1062908 ACT
chrXII 1062917 1062917 AT
chrXII 1062928 1062928 C
chrXII 1062939 1062939 T
chrXII 1062942 1062942 AT
chrXII 1062945 1062945 C
chrXII 1062951 1062951 AT
chrXII 1062954 1062954 CG
chrXII 1062960 1062960 AT
chrXII 1062963 1062963 CG
chrXII 1062967 1062967 CG
chrXII 1062968 1062968 G
chrXII 1062974 1062974 AT
chrXII 1062975 1062975 AT
chrXII 1062976 1062976 A
chrXII 1062988 1062988 CG
chrXII 1062996 1062996 CG
chrXII 1063011 1063011 T
chrXII 1063014 1063014 AT
chrXII 1063015 1063015 C
chrXII 1063020 1063020 CG
chrXII 1063026 1063026 A
chrXII 1063032 1063032 T
chrXII 1063038 1063038 A
chrXII 1063041 1063041 C
chrXII 1063056 1063056 T
chrXII 1063059 1063059 AT
chrXII 1063062 1063062 AT
chrXII 1063072 1063072 T
chrXII 1063073 1063073 C
chrXII 1063074 1063074 T
chrXII 1063082 1063082 T
chrXII 1063086 1063086 AT
chrXII 1063089 1063089 T
chrXII 1063095 1063095 CG
chrXII 1063101 1063101 T
chrXII 1063107 1063107 CG
chrXII 1063108 1063108 A
chrXII 1063110 1063110 CG
chrXII 1063113 1063113 G
chrXII 1063114 1063114 A
chrXII 1063116 1063116 C
chrXII 1063119 1063119 A
chrXII 1063122 1063122 G
chrXII 1063125 1063125 T
chrXII 1063137 1063137 T
chrXII 1063143 1063143 T
chrXII 1063152 1063152 T
chrXII 1063161 1063161 CG
chrXII 1063168 1063168 ACGT
chrXII 1063170 1063170 AT
chrXII 1063182 1063182 CG
chrXII 1063189 1063189 G
chrXII 1063191 1063191 T
chrXII 1063194 1063194 AT
chrXII 1063197 1063197 T
chrXII 1063203 1063203 CG
chrXII 1063217 1063217 CG
chrXII 1063233 1063233 CG
chrXII 1063236 1063236 T
chrXII 1063239 1063239 AT
chrXII 1063241 1063241 CG
chrXII 1063242 1063242 AT
chrXII 1063254 1063254 CG
chrXII 1063257 1063257 CG
chrXII 1063282 1063282 AT
chrXII 1063285 1063285 C
chrXII 1063286 1063286 AT
chrXII 1063287 1063287 CG
chrXII 1063288 1063288 AT
chrXII 1063294 1063294 T
chrXII 1063308 1063308 C
chrXII 1063319 1063319 G
chrXII 1063328 1063328 A
chrXII 1063329 1063329 AT
chrXII 1063330 1063330 T
chrXII 1063335 1063335 A
chrXII 1063338 1063338 T
chrXII 1063339 1063339 T
chrXII 1063340 1063340 A
chrXII 1063346 1063346 T
chrXII 1063347 1063347 G
chrXII 1063348 1063348 CT
chrXII 1063349 1063349 AG
chrXII 1063350 1063350 C
chrXII 1063374 1063374 C
chrXII 1063375 1063375 CT
chrXII 1063404 1063404 CG
chrXII 1063407 1063407 AT
chrXII 1063423 1063423 CG
chrXII 1063436 1063436 AT
chrXII 1063441 1063441 C
chrXII 1063449 1063449 AT
chrXII 1063453 1063453 CG
chrXII 1063460 1063460 CG
chrXII 1063461 1063461 CG
chrXII 1063464 1063464 A
chrXII 1063465 1063465 G
chrXII 1063476 1063476 AT
chrXII 1063481 1063481 G
chrXII 1063491 1063491 C
chrXII 1063497 1063497 C
chrXII 1063512 1063512 C
chrXII 1063515 1063515 T
chrXII 1063520 1063520 T
chrXII 1063533 1063533 C
chrXII 1063547 1063547 A
chrXII 1063550 1063550 AT
chrXII 1063559 1063559 CG
chrXII 1063572 1063572 CG
chrXII 1063575 1063575 A
chrXII 1063576 1063576 A
chrXII 1063586 1063586 T
chrXII 1063598 1063598 G
chrXII 1063630 1063630 AT
chrXII 1063637 1063637 CG
chrXII 1063644 1063644 CG
chrXII 1063659 1063659 AT
chrXII 1063662 1063662 C
chrXII 1063675 1063675 AT
chrXII 1063680 1063680 C
chrXII 1063684 1063684 CG
chrXII 1063687 1063687 T
chrXII 1063688 1063688 T
chrXII 1063689 1063689 T
chrXII 1063690 1063690 C
chrXII 1063691 1063691 C
chrXII 1063692 1063692 A
chrXII 1063694 1063694 G
chrXII 1063700 1063700 C
chrXII 1063703 1063703 G
chrXII 1063723 1063723 T
chrXII 1063724 1063724 C
chrXII 1063725 1063725 A
chrXII 1063730 1063730 C
chrXII 1063736 1063736 CG
chrXII 1063737 1063737 AT
chrXII 1063748 1063748 CG
chrXII 1063753 1063753 AT
chrXII 1063761 1063761 CG
chrXII 1063762 1063762 CG
chrXII 1063779 1063779 AT
chrXII 1063785 1063785 AT
chrXII 1063800 1063800 CG
chrXII 1063812 1063812 T
chrXII 1063815 1063815 C
chrXII 1063818 1063818 G
chrXII 1063819 1063819 A
chrXII 1063821 1063821 C
chrXII 1063845 1063845 G
chrXII 1063846 1063846 A
chrXII 1063863 1063863 T
chrXII 1063864 1063864 A
chrXII 1063872 1063872 AT
chrXII 1063881 1063881 CG
chrXII 1063897 1063897 AT
chrXII 1063905 1063905 CG
chrXII 1063935 1063935 A
chrXII 1063936 1063936 A
chrXII 1063940 1063940 C
chrXII 1063955 1063955 CT
chrXII 1063966 1063966 C
chrXII 1063967 1063967 AT
chrXII 1063968 1063968 CG
chrXII 1063969 1063969 AT
chrXII 1063980 1063980 CG
chrXII 1064017 1064017 AT
chrXII 1064021 1064021 T
chrXII 1064028 1064028 CG
chrXII 1064039 1064039 CG
chrXII 1064046 1064046 AT
chrXII 1064056 1064056 AT
chrXII 1064061 1064061 A
chrXII 1064068 1064068 AT
chrXII 1064072 1064072 CG
chrXII 1064073 1064073 AT
chrXII 1064074 1064074 C
chrXII 1064078 1064078 CG
chrXII 1064088 1064088 CG
chrXII 1064091 1064091 CG
chrXII 1064100 1064100 AT
chrXII 1064101 1064101 G
chrXII 1064102 1064102 G
chrXII 1064124 1064124 T
chrXII 1064132 1064132 G
chrXII 1064133 1064133 A
chrXII 1064134 1064134 AT
chrXII 1064138 1064138 A
chrXII 1064151 1064151 A
chrXII 1064153 1064153 T
chrXII 1064156 1064156 G
chrXII 1064157 1064157 A
chrXII 1064162 1064162 G
chrXII 1064175 1064175 A
chrXII 1064178 1064178 C
chrXII 1064179 1064179 G
chrXII 1064182 1064182 AT
chrXII 1064183 1064183 CG
chrXII 1064184 1064184 AT
chrXII 1064189 1064189 T
chrXII 1064190 1064190 A
chrXII 1064192 1064192 AT
chrXII 1064198 1064198 C
chrXII 1064199 1064199 T
chrXII 1064204 1064204 G
chrXII 1064206 1064206 A
chrXII 1064223 1064223 AT
chrXII 1064224 1064224 ACT
chrXII 1064225 1064225 CG
chrXII 1064227 1064227 GT
chrXII 1064229 1064229 T
chrXII 1064230 1064230 A
chrXII 1064231 1064231 T
chrXII 1064234 1064234 CG
chrXII 1064239 1064239 AT
chrXII 1064246 1064246 AT
chrXII 1064247 1064247 A
chrXII 1064251 1064251 G
chrXII 1064255 1064255 T
chrXII 1064256 1064256 A
chrXII 1064257 1064257 C
chrXII 1064258 1064258 T
chrXII 1064264 1064264 CG
chrXII 1064267 1064267 A
chrXII 1064268 1064268 C
chrXII 1064269 1064269 A
chrXII 1064270 1064270 G
chrXII 1064271 1064271 G
chrXII 1064276 1064276 AT
chrXII 1064281 1064281 C
chrXII 1064284 1064284 G
chrXII 1064286 1064286 G
chrXII 1064292 1064292 A
chrXII 1064297 1064297 C
chrXII 1064300 1064300 A
chrXII 1064301 1064301 ACG
chrXII 1064304 1064304 C
chrXII 1064308 1064308 A
chrXII 1064309 1064309 G
chrXII 1064310 1064310 G
chrXII 1064312 1064312 G
chrXII 1064313 1064313 A
chrXII 1064333 1064333 A
chrXII 1064339 1064339 CGT
chrXII 1064340 1064340 AT
chrXII 1064344 1064344 G
chrXII 1064345 1064345 A
chrXII 1064351 1064351 CG
chrXII 1064352 1064352 AT
chrXII 1064353 1064353 CG
chrXII 1064356 1064356 T
chrXII 1064357 1064357 CG
chrXII 1064358 1064358 CG
chrXII 1064362 1064362 A
chrXII 1064363 1064363 AT
chrXII 1064371 1064371 T
chrXII 1064372 1064372 C
chrXII 1064373 1064373 G
chrXII 1064375 1064375 AT
chrXII 1064376 1064376 A
chrXII 1064379 1064379 T
chrXII 1064381 1064381 G
chrXII 1064382 1064382 AT
chrXII 1064389 1064389 A
chrXII 1064396 1064396 CG
chrXII 1064401 1064401 AT
chrXII 1064407 1064407 C
chrXII 1064408 1064408 CG
chrXII 1064409 1064409 CG
chrXII 1064412 1064412 C
chrXII 1064416 1064416 A
chrXII 1064417 1064417 C
chrXII 1064428 1064428 CG
chrXII 1064432 1064432 CG
chrXII 1064435 1064435 AT
chrXII 1064445 1064445 T
chrXII 1064447 1064447 G
chrXII 1064448 1064448 A
chrXII 1064452 1064452 G
chrXII 1064454 1064454 C
chrXII 1064455 1064455 A
chrXII 1064464 1064464 G
chrXII 1064467 1064467 A
chrXII 1064472 1064472 C
chrXII 1064480 1064480 A
chrXII 1064487 1064487 G
chrXII 1064488 1064488 G
chrXII 1064491 1064491 A
chrXII 1064492 1064492 A
chrXII 1064493 1064493 CT
chrXII 1064494 1064494 AG
chrXII 1064500 1064500 C
chrXII 1064503 1064503 G
chrXII 1064507 1064507 AT
chrXII 1064509 1064509 A
chrXII 1064510 1064510 AT
chrXII 1064511 1064511 AT
chrXII 1064514 1064514 CG
chrXII 1064520 1064520 A
chrXII 1064522 1064522 A
chrXII 1064524 1064524 A
chrXII 1064535 1064535 C
chrXII 1064536 1064536 A
chrXII 1064541 1064541 T
chrXII 1064542 1064542 AT
chrXII 1064544 1064544 C
chrXII 1064545 1064545 G
chrXII 1064546 1064546 G
chrXII 1064551 1064551 A
chrXII 1064552 1064552 CG
chrXII 1064554 1064554 CG
chrXII 1064561 1064561 C
chrXII 1064563 1064563 AT
chrXII 1064564 1064564 AC
chrXII 1064565 1064565 AGT
chrXII 1064566 1064566 GT
chrXII 1064567 1064567 G
chrXII 1064568 1064568 A
chrXII 1064572 1064572 C
chrXII 1064573 1064573 CG
chrXII 1064575 1064575 A
chrXII 1064576 1064576 A
chrXII 1064577 1064577 C
chrXII 1064581 1064581 AT
chrXII 1064582 1064582 T
chrXII 1064583 1064583 G
chrXII 1064587 1064587 T
chrXII 1064589 1064589 G
chrXII 1064597 1064597 AT
chrXII 1064601 1064601 A
chrXII 1064602 1064602 C
chrXII 1064606 1064606 CG
chrXII 1064608 1064608 AT
chrXII 1064620 1064620 G
chrXII 1064621 1064621 CT
chrXII 1064624 1064624 A
chrXII 1064630 1064630 A
chrXII 1064637 1064637 T
chrXII 1064643 1064643 CG
chrXII 1064646 1064646 T
chrXII 1064652 1064652 A
chrXII 1064654 1064654 A
chrXII 1064658 1064658 A
chrXII 1064659 1064659 CG
chrXII 1064661 1064661 CG
chrXII 1064662 1064662 G
chrXII 1064668 1064668 A
chrXII 1064670 1064670 CG
chrXII 1064672 1064672 T
chrXII 1064679 1064679 CG
chrXII 1064687 1064687 AT
chrXII 1064693 1064693 AT
chrXII 1064707 1064707 A
chrXII 1064708 1064708 T
chrXII 1064711 1064711 A
chrXII 1064712 1064712 G
chrXII 1064716 1064716 G
chrXII 1064717 1064717 C
chrXII 1064726 1064726 C
chrXII 1064727 1064727 G
chrXII 1064728 1064728 C
chrXII 1064729 1064729 G
chrXII 1064731 1064731 A
chrXII 1064734 1064734 C
chrXII 1064738 1064738 A
chrXII 1064747 1064747 T
chrXII 1064754 1064754 A
chrXII 1064755 1064755 G
chrXII 1064756 1064756 G
chrXII 1064758 1064758 A
chrXII 1064763 1064763 C
chrXII 1064764 1064764 T
chrXII 1064765 1064765 ACG
chrXII 1064766 1064766 G
chrXII 1064769 1064769 T
chrXII 1064770 1064770 AT
chrXII 1064771 1064771 A
chrXII 1064775 1064775 G
chrXII 1064776 1064776 A
chrXII 1064778 1064778 C
chrXII 1064779 1064779 AG
chrXII 1064782 1064782 T
chrXII 1064787 1064787 CG
chrXII 1064788 1064788 AT
chrXII 1064796 1064796 AG
chrXII 1064797 1064797 CG
chrXII 1064798 1064798 CG
chrXII 1064803 1064803 T
chrXII 1064804 1064804 AC
chrXII 1064805 1064805 T
chrXII 1064814 1064814 G
chrXII 1064816 1064816 T
chrXII 1064820 1064820 A
chrXII 1064822 1064822 T
chrXII 1064830 1064830 A
chrXII 1064831 1064831 C
chrXII 1064834 1064834 C
chrXII 1064835 1064835 A
chrXII 1064837 1064837 T
chrXII 1064839 1064839 A
chrXII 1064840 1064840 G
chrXII 1064843 1064843 A
chrXII 1064849 1064849 C
chrXII 1064852 1064852 C
chrXII 1064855 1064855 G
chrXII 1064875 1064875 AT
chrXII 1064878 1064878 C
chrXII 1064879 1064879 CG
chrXII 1064880 1064880 T
chrXII 1064882 1064882 A
chrXII 1064884 1064884 CT
chrXII 1064886 1064886 AT
chrXII 1064888 1064888 AGT
chrXII 1064890 1064890 AT
chrXII 1064891 1064891 CG
chrXII 1064897 1064897 ACT
chrXII 1064899 1064899 C
chrXII 1064906 1064906 G
chrXII 1064907 1064907 AT
chrXII 1064908 1064908 AT
chrXII 1064914 1064914 CG
chrXII 1064917 1064917 CG
chrXII 1064931 1064931 C
chrXII 1064932 1064932 G
chrXII 1064938 1064938 G
chrXII 1064941 1064941 G
chrXII 1064959 1064959 AT
chrXII 1064960 1064960 AC
chrXII 1064961 1064961 G
chrXII 1064963 1064963 CG
chrXII 1064964 1064964 T
chrXII 1064965 1064965 A
chrXII 1064984 1064984 T
chrXII 1064985 1064985 GT
chrXII 1064992 1064992 C
chrXII 1064996 1064996 C
chrXII 1064997 1064997 G
chrXII 1064998 1064998 C
chrXII 1065006 1065006 G
chrXII 1065009 1065009 AT
chrXII 1065015 1065015 G
chrXII 1065028 1065028 G
chrXII 1065029 1065029 T
chrXII 1065030 1065030 T
chrXII 1065031 1065031 G
chrXII 1065032 1065032 T
chrXII 1065035 1065035 G
chrXII 1065036 1065036 T
chrXII 1065037 1065037 G
chrXII 1065039 1065039 G
chrXII 1065040 1065040 T
chrXII 1065041 1065041 G
chrXII 1065042 1065042 T
chrXII 1065044 1065044 T
chrXII 1065045 1065045 G
chrXII 1065046 1065046 T
chrXII 1065053 1065053 T
chrXII 1065054 1065054 G
chrXII 1065059 1065059 T
chrXII 1065060 1065060 T
chrXII 1065062 1065062 G
chrXII 1065066 1065066 G
chrXII 1065067 1065067 T
chrXII 1065068 1065068 T
chrXII 1065079 1065079 T
chrXII 1065080 1065080 G
chrXII 1065081 1065081 T
chrXII 1065082 1065082 G
chrXII 1065085 1065085 T
chrXII 1065086 1065086 G
chrXII 1065087 1065087 T
chrXII 1065088 1065088 G
chrXII 1065090 1065090 G
chrXII 1065091 1065091 T
chrXII 1065092 1065092 G
chrXII 1065093 1065093 T
chrXII 1065094 1065094 T
chrXII 1065095 1065095 G
chrXII 1065097 1065097 G
chrXII 1065100 1065100 T
chrXII 1065101 1065101 T
chrXII 1065102 1065102 T
chrXII 1065103 1065103 G
chrXII 1065104 1065104 T
chrXII 1065105 1065105 G
chrXII 1065106 1065106 T
chrXII 1065107 1065107 T
chrXII 1065108 1065108 G
chrXII 1065109 1065109 AT
chrXII 1065110 1065110 AT
chrXII 1065111 1065111 T
chrXII 1065112 1065112 G
chrXII 1065121 1065121 T
chrXII 1065122 1065122 T
chrXII 1065126 1065126 T
chrXII 1065128 1065128 T
chrXII 1065132 1065132 T
chrXII 1065133 1065133 T
chrXII 1065134 1065134 T
chrXII 1065139 1065139 T
chrXII 1065140 1065140 T
chrXII 1065151 1065151 T
chrXII 1065152 1065152 AG
chrXII 1065153 1065153 T
chrXII 1065154 1065154 A
chrXII 1065156 1065156 CG
chrXII 1065157 1065157 GT
chrXII 1065158 1065158 CG
chrXII 1065159 1065159 GT
chrXII 1065161 1065161 A
chrXII 1065170 1065170 T
chrXII 1065171 1065171 G
chrXII 1065199 1065199 T
chrXII 1065200 1065200 A
chrXII 1065202 1065202 A
chrXII 1065203 1065203 T
chrXII 1065261 1065261 G
chrXII 1065262 1065262 G
chrXII 1065263 1065263 T
chrXII 1065264 1065264 C
chrXII 1065265 1065265 C
chrXII 1065268 1065268 T
chrXII 1065269 1065269 A
chrXII 1065270 1065270 A
chrXII 1065277 1065277 T
chrXII 1065282 1065282 C
chrXII 1065293 1065293 AT
chrXII 1065321 1065321 GT
chrXII 1065322 1065322 GT
chrXII 1065323 1065323 CG
chrXII 1065324 1065324 G
chrXII 1065325 1065325 AT
chrXII 1065326 1065326 A
chrXII 1065332 1065332 C
chrXII 1065333 1065333 T
chrXII 1065350 1065350 G
chrXII 1065365 1065365 C
chrXII 1065379 1065379 AT
chrXII 1065390 1065390 A
chrXII 1065394 1065394 CG
chrXII 1065395 1065395 AT
chrXII 1065396 1065396 A
chrXII 1065397 1065397 AT
chrXII 1065398 1065398 A
chrXII 1065399 1065399 AT
chrXII 1065403 1065403 G
chrXII 1065410 1065410 T
chrXII 1065442 1065442 A
chrXII 1065450 1065450 AT
chrXII 1065463 1065463 T
chrXII 1065504 1065504 CG
chrXII 1065525 1065525 AT
chrXII 1065529 1065529 T
chrXII 1065530 1065530 A
chrXII 1065532 1065532 G
chrXII 1065533 1065533 C
chrXII 1065534 1065534 T
chrXII 1065535 1065535 T
chrXII 1065537 1065537 C
chrXII 1065538 1065538 C
chrXII 1065539 1065539 A
chrXII 1065544 1065544 A
chrXII 1065559 1065559 ACG
chrXII 1065561 1065561 A
chrXII 1065562 1065562 T
chrXII 1065563 1065563 T
chrXII 1065584 1065584 C
chrXII 1065585 1065585 G
chrXII 1065620 1065620 CG
chrXII 1065621 1065621 CG
chrXII 1065658 1065658 CG
chrXII 1065660 1065660 CG
chrXII 1065661 1065661 CG
chrXII 1065672 1065672 CG
chrXII 1065700 1065700 C
chrXII 1065701 1065701 T
chrXII 1065702 1065702 A
chrXII 1065722 1065722 CG
chrXII 1065734 1065734 CG
chrXII 1065736 1065736 AT
chrXII 1065737 1065737 CG
chrXII 1065738 1065738 AT
chrXII 1065774 1065774 G
chrXII 1065775 1065775 ACG
chrXII 1065776 1065776 AT
chrXII 1065778 1065778 AT
chrXII 1065779 1065779 G
chrXII 1065783 1065783 C
chrXII 1065784 1065784 C
chrXII 1065785 1065785 AC
chrXII 1065786 1065786 T
chrXII 1065787 1065787 T
chrXII 1065819 1065819 A
chrXII 1065820 1065820 G
chrXII 1065822 1065822 G
chrXII 1065843 1065843 C
chrXII 1065860 1065860 CG
chrXII 1065869 1065869 G
chrXII 1065912 1065912 CG
chrXII 1065913 1065913 CG
chrXII 1065969 1065969 C
chrXII 1065970 1065970 AG
chrXII 1065971 1065971 CT
chrXII 1065972 1065972 A
chrXII 1065975 1065975 A
chrXII 1066114 1066114 AT
chrXII 1066151 1066151 AT
chrXII 1066175 1066175 AT
chrXII 1066181 1066181 CG
chrXII 1066208 1066208 CG
chrXII 1066222 1066222 AT
chrXII 1066270 1066270 CG
chrXII 1066271 1066271 AT
chrXII 1066273 1066273 AT
chrXII 1066275 1066275 G
chrXII 1066277 1066277 AT
chrXII 1066290 1066290 A
chrXII 1066292 1066292 C
chrXII 1066295 1066295 G
chrXII 1066399 1066399 AC
chrXII 1066400 1066400 GT
chrXII 1066401 1066401 T
chrXII 1066405 1066405 AT
chrXII 1066407 1066407 G
chrXII 1066408 1066408 C
chrXII 1066409 1066409 A
chrXII 1066424 1066424 AT
chrXII 1066431 1066431 A
chrXII 1066441 1066441 CG
chrXII 1066489 1066489 AT
chrXII 1066493 1066493 AT
chrXII 1066508 1066508 CG
chrXII 1066522 1066522 T
chrXII 1066533 1066533 CG
chrXII 1066540 1066540 AT
chrXII 1066553 1066553 CG
chrXII 1066556 1066556 CG
chrXII 1066560 1066560 AT
chrXII 1066563 1066563 AT
chrXII 1066564 1066564 C
chrXII 1066565 1066565 T
chrXII 1066566 1066566 A
chrXII 1066567 1066567 C
chrXII 1066568 1066568 T
chrXII 1066569 1066569 C
chrXII 1066570 1066570 G
chrXII 1066572 1066572 T
chrXII 1066573 1066573 A
chrXII 1066574 1066574 C
chrXII 1066648 1066648 CG
chrXII 1066697 1066697 A
chrXII 1066713 1066713 CG
chrXII 1066720 1066720 CG
chrXII 1066722 1066722 CG
chrXII 1066724 1066724 C
chrXII 1066742 1066742 CG
chrXII 1066796 1066796 CG
chrXII 1066842 1066842 AT
chrXII 1066862 1066862 T
chrXII 1066940 1066940 T
chrXII 1066969 1066969 C
chrXII 1066982 1066982 CG
chrXII 1067031 1067031 CG
chrXII 1067079 1067079 CG
chrXII 1067099 1067099 CG
chrXII 1067101 1067101 A
chrXII 1067102 1067102 A
chrXII 1067103 1067103 A
chrXII 1067105 1067105 C
chrXII 1067106 1067106 AT
chrXII 1067107 1067107 CG
chrXII 1067120 1067120 G
chrXII 1067121 1067121 A
chrXII 1067122 1067122 A
chrXII 1067124 1067124 T
chrXII 1067125 1067125 T
chrXII 1067126 1067126 A
chrXII 1067127 1067127 T
chrXII 1067133 1067133 A
chrXII 1067170 1067170 CG
chrXII 1067173 1067173 AT
chrXII 1067200 1067200 CG
chrXII 1067212 1067212 C
chrXII 1067213 1067213 CG
chrXII 1067239 1067239 G
chrXII 1067240 1067240 T
chrXII 1067241 1067241 C
chrXII 1067242 1067242 T
chrXII 1067243 1067243 GT
chrXII 1067244 1067244 G
chrXII 1067293 1067293 CG
chrXII 1067302 1067302 A
chrXII 1067303 1067303 A
chrXII 1067304 1067304 C
chrXII 1067305 1067305 T
chrXII 1067306 1067306 AT
chrXII 1067348 1067348 G
chrXII 1067465 1067465 C
chrXII 1067466 1067466 CG
chrXII 1067467 1067467 A
chrXII 1067480 1067480 A
chrXII 1067500 1067500 AT
chrXII 1067521 1067521 CG
chrXII 1067524 1067524 CG
chrXII 1067527 1067527 CG
chrXII 1067528 1067528 CG
chrXII 1067529 1067529 CG
chrXII 1067567 1067567 G
chrXII 1067598 1067598 CG
chrXII 1067599 1067599 CG
chrXII 1067600 1067600 AT
chrXII 1067602 1067602 AT
chrXII 1067642 1067642 AT
chrXII 1067979 1067979 G
chrXII 1067982 1067982 T
chrXII 1067983 1067983 C
chrXII 1067984 1067984 A
chrXII 1068004 1068004 CG
chrXII 1068043 1068043 CG
chrXII 1068092 1068092 AT
chrXII 1068098 1068098 CG
chrXII 1068100 1068100 CG
chrXII 1068109 1068109 CG
chrXII 1068166 1068166 AT
chrXII 1068174 1068174 AT
chrXII 1068230 1068230 AT
chrXII 1068328 1068328 AT
chrXII 1068344 1068344 CG
chrXII 1068407 1068407 CG
chrXII 1068413 1068413 CG
chrXII 1068462 1068462 AT
chrXII 1068610 1068610 CG
chrXII 1068712 1068712 CG
chrXII 1068724 1068724 AT
chrXII 1068772 1068772 AT
chrXII 1068869 1068869 AT
chrXII 1068899 1068899 CG
chrXII 1068960 1068960 CG
chrXII 1069063 1069063 A
chrXII 1069065 1069065 G
chrXII 1069066 1069066 CT
chrXII 1069067 1069067 T
chrXII 1069069 1069069 AT
chrXII 1069070 1069070 T
chrXII 1069071 1069071 AT
chrXII 1069072 1069072 C
chrXII 1069073 1069073 A
chrXII 1069074 1069074 CT
chrXII 1069075 1069075 A
chrXII 1069111 1069111 CG
chrXII 1069119 1069119 AT
chrXII 1069125 1069125 AT
chrXII 1069141 1069141 AT
chrXII 1069231 1069231 AT
chrXII 1069255 1069255 CG
chrXII 1069256 1069256 C
chrXII 1069257 1069257 C
chrXII 1069258 1069258 T
chrXII 1069291 1069291 C
chrXII 1069315 1069315 CG
chrXII 1069321 1069321 AT
chrXII 1069377 1069377 G
chrXII 1069378 1069378 A
chrXII 1069381 1069381 G
chrXII 1069383 1069383 A
chrXII 1069390 1069390 AT
chrXII 1069393 1069393 CG
chrXII 1069395 1069395 G
chrXII 1069413 1069413 AT
chrXII 1069416 1069416 CG
chrXII 1069418 1069418 AT
chrXII 1069425 1069425 C
chrXII 1069426 1069426 T
chrXII 1069427 1069427 G
chrXII 1069480 1069480 AT
chrXII 1069505 1069505 CG
chrXII 1069521 1069521 AT
chrXII 1069551 1069551 AT
chrXII 1069583 1069583 AT
chrXII 1069598 1069598 C
chrXII 1069599 1069599 T
chrXII 1069602 1069602 AC
chrXII 1069603 1069603 C
chrXII 1069604 1069604 A
chrXII 1069606 1069606 C
chrXII 1069608 1069608 G
chrXII 1069609 1069609 C
chrXII 1069612 1069612 T
chrXII 1069614 1069614 C
chrXII 1069618 1069618 AT
chrXII 1069621 1069621 CG
chrXII 1069623 1069623 A
chrXII 1069624 1069624 ACG
chrXII 1069626 1069626 G
chrXII 1069631 1069631 G
chrXII 1069638 1069638 A
chrXII 1069639 1069639 G
chrXII 1069644 1069644 G
chrXII 1069648 1069648 G
chrXII 1069654 1069654 T
chrXII 1069660 1069660 T
chrXII 1069665 1069665 AT
chrXII 1069670 1069670 T
chrXII 1069671 1069671 C
chrXII 1069674 1069674 A
chrXII 1069675 1069675 C
chrXII 1069680 1069680 A
chrXII 1069684 1069684 CG
chrXII 1069686 1069686 T
chrXII 1069690 1069690 AT
chrXII 1069692 1069692 AT
chrXII 1069694 1069694 AT
chrXII 1069695 1069695 AT
chrXII 1069696 1069696 ACGT
chrXII 1069698 1069698 G
chrXII 1069699 1069699 AT
chrXII 1069701 1069701 CG
chrXII 1069711 1069711 C
chrXII 1069716 1069716 AT
chrXII 1069720 1069720 AT
chrXII 1069722 1069722 CG
chrXII 1069729 1069729 C
chrXII 1069730 1069730 A
chrXII 1069731 1069731 CG
chrXII 1069732 1069732 CG
chrXII 1069734 1069734 C
chrXII 1069735 1069735 CG
chrXII 1069737 1069737 AT
chrXII 1069739 1069739 G
chrXII 1069746 1069746 AT
chrXII 1069747 1069747 G
chrXII 1069752 1069752 CG
chrXII 1069756 1069756 CG
chrXII 1069762 1069762 T
chrXII 1069765 1069765 CG
chrXII 1069767 1069767 AT
chrXII 1069768 1069768 AT
chrXII 1069769 1069769 CG
chrXII 1069771 1069771 AT
chrXII 1069773 1069773 AT
chrXII 1069778 1069778 AT
chrXII 1069779 1069779 CG
chrXII 1069782 1069782 A
chrXII 1069783 1069783 C
chrXII 1069788 1069788 A
chrXII 1069792 1069792 CG
chrXII 1069794 1069794 T
chrXII 1069798 1069798 AT
chrXII 1069800 1069800 AT
chrXII 1069802 1069802 AT
chrXII 1069803 1069803 AT
chrXII 1069804 1069804 ACGT
chrXII 1069806 1069806 G
chrXII 1069807 1069807 AT
chrXII 1069809 1069809 CG
chrXII 1069819 1069819 C
chrXII 1069824 1069824 AT
chrXII 1069828 1069828 AT
chrXII 1069829 1069829 G
chrXII 1069830 1069830 T
chrXII 1069833 1069833 T
chrXII 1069834 1069834 T
chrXII 1069836 1069836 A
chrXII 1069837 1069837 C
chrXII 1069838 1069838 AT
chrXII 1069839 1069839 CG
chrXII 1069840 1069840 CGT
chrXII 1069841 1069841 G
chrXII 1069843 1069843 CG
chrXII 1069845 1069845 AT
chrXII 1069847 1069847 G
chrXII 1069852 1069852 AT
chrXII 1069854 1069854 CG
chrXII 1069855 1069855 A
chrXII 1069860 1069860 AT
chrXII 1069864 1069864 CG
chrXII 1069865 1069865 G
chrXII 1069866 1069866 CG
chrXII 1069873 1069873 AT
chrXII 1069875 1069875 C
chrXII 1069876 1069876 C
chrXII 1069879 1069879 C
chrXII 1069883 1069883 AT
chrXII 1069886 1069886 G
chrXII 1069890 1069890 CG
chrXII 1069891 1069891 AT
chrXII 1069896 1069896 AT
chrXII 1069900 1069900 G
chrXII 1069901 1069901 G
chrXII 1069909 1069909 AT
chrXII 1069911 1069911 CG
chrXII 1069912 1069912 ACGT
chrXII 1069913 1069913 G
chrXII 1069919 1069919 AT
chrXII 1069926 1069926 CG
chrXII 1069927 1069927 A
chrXII 1069932 1069932 AT
chrXII 1069936 1069936 C
chrXII 1069945 1069945 CG
chrXII 1069947 1069947 AT
chrXII 1069948 1069948 ACGT
chrXII 1069951 1069951 AT
chrXII 1069953 1069953 AT
chrXII 1069958 1069958 C
chrXII 1069962 1069962 AT
chrXII 1069968 1069968 G
chrXII 1069972 1069972 AT
chrXII 1069983 1069983 AT
chrXII 1069984 1069984 AT
chrXII 1069987 1069987 AT
chrXII 1069998 1069998 A
chrXII 1070004 1070004 G
chrXII 1070008 1070008 AT
chrXII 1070019 1070019 CG
chrXII 1070020 1070020 ACT
chrXII 1070023 1070023 CG
chrXII 1070111 1070111 CG
chrXII 1070143 1070143 CG
chrXII 1070261 1070261 AT
chrXII 1070281 1070281 CG
chrXII 1070284 1070284 CG
chrXII 1070328 1070328 CG
chrXII 1070366 1070366 AT
chrXII 1070374 1070374 AT
chrXII 1070416 1070416 AT
chrXII 1070473 1070473 CG
chrXII 1070484 1070484 AT
chrXII 1070501 1070501 AT
chrXII 1070652 1070652 AT
chrXII 1070719 1070719 AT
chrXII 1070730 1070730 AT
chrXII 1070761 1070761 AT
chrXII 1070762 1070762 G
chrXII 1070784 1070784 CG
chrXII 1070899 1070899 CG
chrXII 1070924 1070924 AT
chrXII 1070974 1070974 CG
chrXII 1070997 1070997 CG
chrXII 1071025 1071025 CG
chrXII 1071050 1071050 AT
chrXII 1071071 1071071 CG
chrXII 1071107 1071107 CG
chrXII 1071114 1071114 AT
chrXII 1071121 1071121 AT
chrXII 1071122 1071122 A
chrXII 1071123 1071123 C
chrXII 1071126 1071126 C
chrXII 1071159 1071159 C
chrXII 1071160 1071160 G
chrXII 1071162 1071162 T
chrXII 1071163 1071163 A
chrXII 1071191 1071191 G
chrXII 1071192 1071192 A
chrXII 1071193 1071193 T
chrXII 1071194 1071194 AT
chrXII 1071200 1071200 AT
chrXII 1071201 1071201 C
chrXII 1071202 1071202 A
chrXII 1071208 1071208 G
chrXII 1071260 1071260 CG
chrXII 1071298 1071298 AT
chrXII 1071306 1071306 G
chrXII 1071307 1071307 A
chrXII 1071308 1071308 G
chrXII 1071315 1071315 AT
chrXII 1071325 1071325 AT
chrXII 1071329 1071329 A
chrXII 1071330 1071330 T
chrXII 1071340 1071340 T
chrXII 1071342 1071342 AT
chrXII 1071389 1071389 CG
chrXII 1071393 1071393 CG
chrXII 1071394 1071394 AT
chrXII 1071398 1071398 CG
chrXII 1071403 1071403 CG
chrXII 1071412 1071412 G
chrXII 1071413 1071413 CG
chrXII 1071450 1071450 A
chrXII 1071451 1071451 T
chrXII 1071452 1071452 C
chrXII 1071477 1071477 T
chrXII 1071481 1071481 T
chrXII 1071501 1071501 A
chrXII 1071512 1071512 CG
chrXII 1071523 1071523 CG
chrXII 1071526 1071526 T
chrXII 1071527 1071527 T
chrXII 1071528 1071528 T
chrXII 1071536 1071536 AT
chrXII 1071542 1071542 AT
chrXII 1071558 1071558 G
chrXII 1071562 1071562 AT
chrXII 1071570 1071570 A
chrXII 1071571 1071571 A
chrXII 1071572 1071572 A
chrXII 1071574 1071574 G
chrXII 1071576 1071576 C
chrXII 1071577 1071577 A
chrXII 1071584 1071584 T
chrXII 1071585 1071585 T
chrXII 1071586 1071586 AT
chrXII 1071588 1071588 AT
chrXII 1071589 1071589 G
chrXII 1071590 1071590 C
chrXII 1071591 1071591 C
chrXII 1071612 1071612 AT
chrXII 1071613 1071613 CG
chrXII 1071622 1071622 C
chrXII 1071628 1071628 AT
chrXII 1071639 1071639 AT
chrXII 1071640 1071640 T
chrXII 1071641 1071641 AT
chrXII 1071642 1071642 GT
chrXII 1071643 1071643 T
chrXII 1071644 1071644 CGT
chrXII 1071645 1071645 AT
chrXII 1071646 1071646 G
chrXII 1071647 1071647 T
chrXII 1071648 1071648 G
chrXII 1071649 1071649 T
chrXII 1071650 1071650 CG
chrXII 1071651 1071651 CT
chrXII 1071652 1071652 ACT
chrXII 1071653 1071653 ACT
chrXII 1071654 1071654 C
chrXII 1071655 1071655 G
chrXII 1071659 1071659 CG
chrXII 1071668 1071668 C
chrXII 1071669 1071669 T
chrXII 1071697 1071697 T
chrXII 1071698 1071698 A
chrXII 1071700 1071700 A
chrXII 1071701 1071701 T
chrXII 1071761 1071761 C
chrXII 1071762 1071762 T
chrXII 1071763 1071763 G
chrXII 1071766 1071766 T
chrXII 1071767 1071767 C
chrXII 1071768 1071768 T
chrXII 1071769 1071769 T
chrXII 1071770 1071770 CG
chrXII 1071785 1071785 C
chrXII 1071790 1071790 A
chrXII 1071801 1071801 T
chrXII 1071827 1071827 AC
chrXII 1071828 1071828 AC
chrXII 1071829 1071829 A
chrXII 1071831 1071831 T
chrXII 1071840 1071840 G
chrXII 1071856 1071856 T
chrXII 1071871 1071871 C
chrXII 1071885 1071885 AT
chrXII 1071896 1071896 A
chrXII 1071900 1071900 CG
chrXII 1071901 1071901 AT
chrXII 1071902 1071902 A
chrXII 1071904 1071904 A
chrXII 1071905 1071905 AT
chrXII 1071909 1071909 G
chrXII 1071916 1071916 T
chrXII 1071948 1071948 A
chrXII 1071956 1071956 AT
chrXII 1071969 1071969 T
chrXII 1072010 1072010 AT
chrXII 1072031 1072031 AT
chrXII 1072039 1072039 G
chrXII 1072040 1072040 C
chrXII 1072041 1072041 A
chrXII 1072063 1072063 G
chrXII 1072065 1072065 A
chrXII 1072077 1072077 CG
chrXII 1072081 1072081 CG
chrXII 1072092 1072092 AC
chrXII 1072094 1072094 A
chrXII 1072095 1072095 T
chrXII 1072096 1072096 T
chrXII 1072107 1072107 AT
chrXII 1072117 1072117 C
chrXII 1072118 1072118 G
chrXII 1072153 1072153 CG
chrXII 1072154 1072154 CG
chrXII 1072191 1072191 CG
chrXII 1072193 1072193 CG
chrXII 1072194 1072194 CG
chrXII 1072205 1072205 CG
chrXII 1072232 1072232 A
chrXII 1072233 1072233 CG
chrXII 1072234 1072234 T
chrXII 1072235 1072235 A
chrXII 1072255 1072255 CG
chrXII 1072262 1072262 C
chrXII 1072263 1072263 ACT
chrXII 1072264 1072264 AC
chrXII 1072265 1072265 G
chrXII 1072267 1072267 AT
chrXII 1072269 1072269 CG
chrXII 1072270 1072270 AT
chrXII 1072271 1072271 AT
chrXII 1072297 1072297 G
chrXII 1072302 1072302 C
chrXII 1072314 1072314 AT
chrXII 1072328 1072328 AT
chrXII 1072360 1072360 AT
chrXII 1072370 1072370 CG
chrXII 1072371 1072371 T
chrXII 1072372 1072372 C
chrXII 1072373 1072373 CG
chrXII 1072374 1072374 AT
chrXII 1072377 1072377 AT
chrXII 1072378 1072378 AT
chrXII 1072395 1072395 C
chrXII 1072412 1072412 A
chrXII 1072421 1072421 G
chrXII 1072464 1072464 CG
chrXII 1072465 1072465 A
chrXII 1072521 1072521 C
chrXII 1072522 1072522 AG
chrXII 1072523 1072523 CT
chrXII 1072524 1072524 A
chrXII 1072527 1072527 A
chrXII 1072666 1072666 AT
chrXII 1072703 1072703 AT
chrXII 1072727 1072727 CG
chrXII 1072733 1072733 CG
chrXII 1072760 1072760 AT
chrXII 1072774 1072774 CG
chrXII 1072822 1072822 CG
chrXII 1072823 1072823 AT
chrXII 1072825 1072825 AT
chrXII 1072827 1072827 G
chrXII 1072829 1072829 G
chrXII 1072842 1072842 A
chrXII 1072844 1072844 C
chrXII 1072847 1072847 G
chrXII 1072948 1072948 T
chrXII 1072949 1072949 G
chrXII 1072951 1072951 AC
chrXII 1072952 1072952 GT
chrXII 1072953 1072953 T
chrXII 1072957 1072957 AT
chrXII 1072959 1072959 G
chrXII 1072960 1072960 C
chrXII 1072961 1072961 A
chrXII 1072976 1072976 AT
chrXII 1072983 1072983 A
chrXII 1072993 1072993 AT
chrXII 1073041 1073041 CG
chrXII 1073045 1073045 AT
chrXII 1073060 1073060 CG
chrXII 1073074 1073074 T
chrXII 1073085 1073085 CG
chrXII 1073092 1073092 AT
chrXII 1073105 1073105 CG
chrXII 1073108 1073108 CG
chrXII 1073112 1073112 CG
chrXII 1073115 1073115 AT
chrXII 1073116 1073116 ACGT
chrXII 1073117 1073117 AT
chrXII 1073149 1073149 A
chrXII 1073150 1073150 A
chrXII 1073151 1073151 G
chrXII 1073152 1073152 A
chrXII 1073153 1073153 C
chrXII 1073154 1073154 G
chrXII 1073156 1073156 A
chrXII 1073157 1073157 T
chrXII 1073158 1073158 G
chrXII 1073232 1073232 CG
chrXII 1073281 1073281 CG
chrXII 1073297 1073297 CG
chrXII 1073304 1073304 CG
chrXII 1073306 1073306 CG
chrXII 1073326 1073326 AT
chrXII 1073380 1073380 CG
chrXII 1073426 1073426 CG
chrXII 1073446 1073446 CG
chrXII 1073524 1073524 CG
chrXII 1073553 1073553 AT
chrXII 1073566 1073566 CG
chrXII 1073615 1073615 CG
chrXII 1073663 1073663 CG
chrXII 1073676 1073676 A
chrXII 1073680 1073680 C
chrXII 1073681 1073681 T
chrXII 1073683 1073683 CG
chrXII 1073685 1073685 C
chrXII 1073686 1073686 C
chrXII 1073687 1073687 ACT
chrXII 1073688 1073688 T
chrXII 1073689 1073689 GT
chrXII 1073690 1073690 A
chrXII 1073691 1073691 GT
chrXII 1073734 1073734 AT
chrXII 1073748 1073748 AT
chrXII 1073752 1073752 AT
chrXII 1073759 1073759 G
chrXII 1073783 1073783 C
chrXII 1073784 1073784 A
chrXII 1073785 1073785 A
chrXII 1073787 1073787 G
chrXII 1073788 1073788 A
chrXII 1073789 1073789 T
chrXII 1073790 1073790 A
chrXII 1073796 1073796 AT
chrXII 1073833 1073833 AT
chrXII 1073836 1073836 CG
chrXII 1073863 1073863 CG
chrXII 1073875 1073875 CG
chrXII 1073876 1073876 T
chrXII 1073902 1073902 G
chrXII 1073903 1073903 T
chrXII 1073904 1073904 C
chrXII 1073905 1073905 T
chrXII 1073906 1073906 GT
chrXII 1073907 1073907 G
chrXII 1073956 1073956 CG
chrXII 1073965 1073965 A
chrXII 1073966 1073966 A
chrXII 1073967 1073967 C
chrXII 1073969 1073969 CG
chrXII 1074011 1074011 AT
chrXII 1074128 1074128 C
chrXII 1074129 1074129 CG
chrXII 1074130 1074130 A
chrXII 1074143 1074143 A
chrXII 1074163 1074163 AT
chrXII 1074184 1074184 CG
chrXII 1074187 1074187 CG
chrXII 1074190 1074190 C
chrXII 1074230 1074230 G
chrXII 1074261 1074261 CG
chrXII 1074262 1074262 CG
chrXII 1074263 1074263 AT
chrXII 1074265 1074265 AT
chrXII 1074305 1074305 AT
chrXII 1074642 1074642 G
chrXII 1074645 1074645 T
chrXII 1074646 1074646 C
chrXII 1074647 1074647 A
chrXII 1074667 1074667 CG
chrXII 1074706 1074706 CG
chrXII 1074755 1074755 AT
chrXII 1074761 1074761 CG
chrXII 1074763 1074763 CG
chrXII 1074772 1074772 CG
chrXII 1074829 1074829 AT
chrXII 1074837 1074837 CG
chrXII 1074893 1074893 AT
chrXII 1074991 1074991 AT
chrXII 1075007 1075007 CG
chrXII 1075070 1075070 CG
chrXII 1075076 1075076 CG
chrXII 1075125 1075125 AT
chrXII 1075273 1075273 CG
chrXII 1075375 1075375 CG
chrXII 1075387 1075387 AT
chrXII 1075435 1075435 AT
chrXII 1075532 1075532 AT
chrXII 1075562 1075562 CG
chrXII 1075623 1075623 CG
chrXII 1075726 1075726 A
chrXII 1075728 1075728 G
chrXII 1075729 1075729 CT
chrXII 1075730 1075730 T
chrXII 1075732 1075732 AT
chrXII 1075733 1075733 T
chrXII 1075734 1075734 AT
chrXII 1075735 1075735 C
chrXII 1075736 1075736 A
chrXII 1075737 1075737 CT
chrXII 1075738 1075738 A
chrXII 1075774 1075774 CG
chrXII 1075782 1075782 AT
chrXII 1075788 1075788 AT
chrXII 1075804 1075804 AT
chrXII 1075894 1075894 AT
chrXII 1075918 1075918 CG
chrXII 1075919 1075919 C
chrXII 1075920 1075920 C
chrXII 1075921 1075921 T
chrXII 1075954 1075954 C
chrXII 1075978 1075978 CG
chrXII 1075984 1075984 AT
chrXII 1076040 1076040 G
chrXII 1076041 1076041 A
chrXII 1076044 1076044 G
chrXII 1076046 1076046 A
chrXII 1076053 1076053 AT
chrXII 1076056 1076056 CG
chrXII 1076058 1076058 G
chrXII 1076076 1076076 AT
chrXII 1076079 1076079 CG
chrXII 1076081 1076081 AT
chrXII 1076088 1076088 C
chrXII 1076089 1076089 T
chrXII 1076090 1076090 G
chrXII 1076143 1076143 AT
chrXII 1076168 1076168 CG
chrXII 1076184 1076184 AT
chrXII 1076214 1076214 AT
chrXII 1076246 1076246 AT
chrXII 1076261 1076261 C
chrXII 1076262 1076262 T
chrXII 1076265 1076265 AC
chrXII 1076266 1076266 C
chrXII 1076267 1076267 A
chrXII 1076269 1076269 C
chrXII 1076271 1076271 G
chrXII 1076272 1076272 C
chrXII 1076275 1076275 T
chrXII 1076277 1076277 C
chrXII 1076281 1076281 AT
chrXII 1076284 1076284 CG
chrXII 1076286 1076286 A
chrXII 1076287 1076287 ACG
chrXII 1076289 1076289 G
chrXII 1076294 1076294 G
chrXII 1076301 1076301 A
chrXII 1076302 1076302 G
chrXII 1076307 1076307 G
chrXII 1076311 1076311 G
chrXII 1076317 1076317 T
chrXII 1076323 1076323 T
chrXII 1076328 1076328 AT
chrXII 1076333 1076333 T
chrXII 1076334 1076334 C
chrXII 1076337 1076337 A
chrXII 1076338 1076338 C
chrXII 1076343 1076343 A
chrXII 1076347 1076347 CG
chrXII 1076349 1076349 T
chrXII 1076353 1076353 AT
chrXII 1076355 1076355 AT
chrXII 1076357 1076357 AT
chrXII 1076358 1076358 AT
chrXII 1076359 1076359 ACGT
chrXII 1076361 1076361 G
chrXII 1076362 1076362 AT
chrXII 1076364 1076364 CG
chrXII 1076374 1076374 C
chrXII 1076379 1076379 AT
chrXII 1076383 1076383 AT
chrXII 1076385 1076385 CG
chrXII 1076392 1076392 C
chrXII 1076393 1076393 A
chrXII 1076394 1076394 CG
chrXII 1076395 1076395 CG
chrXII 1076397 1076397 C
chrXII 1076398 1076398 CG
chrXII 1076400 1076400 AT
chrXII 1076402 1076402 G
chrXII 1076409 1076409 AT
chrXII 1076410 1076410 G
chrXII 1076415 1076415 CG
chrXII 1076419 1076419 CG
chrXII 1076425 1076425 T
chrXII 1076428 1076428 CG
chrXII 1076430 1076430 AT
chrXII 1076431 1076431 AT
chrXII 1076432 1076432 CG
chrXII 1076434 1076434 AT
chrXII 1076436 1076436 AT
chrXII 1076441 1076441 AT
chrXII 1076442 1076442 CG
chrXII 1076445 1076445 A
chrXII 1076446 1076446 C
chrXII 1076451 1076451 A
chrXII 1076455 1076455 CG
chrXII 1076457 1076457 T
chrXII 1076461 1076461 AT
chrXII 1076463 1076463 AT
chrXII 1076465 1076465 AT
chrXII 1076466 1076466 AT
chrXII 1076467 1076467 ACGT
chrXII 1076469 1076469 G
chrXII 1076470 1076470 AT
chrXII 1076472 1076472 CG
chrXII 1076482 1076482 C
chrXII 1076487 1076487 AT
chrXII 1076491 1076491 AT
chrXII 1076492 1076492 G
chrXII 1076493 1076493 T
chrXII 1076496 1076496 T
chrXII 1076497 1076497 T
chrXII 1076499 1076499 A
chrXII 1076500 1076500 C
chrXII 1076501 1076501 AT
chrXII 1076502 1076502 CG
chrXII 1076503 1076503 CGT
chrXII 1076504 1076504 G
chrXII 1076506 1076506 CG
chrXII 1076508 1076508 AT
chrXII 1076510 1076510 G
chrXII 1076515 1076515 AT
chrXII 1076517 1076517 CG
chrXII 1076518 1076518 A
chrXII 1076523 1076523 AT
chrXII 1076527 1076527 CG
chrXII 1076528 1076528 G
chrXII 1076529 1076529 CG
chrXII 1076536 1076536 AT
chrXII 1076538 1076538 C
chrXII 1076539 1076539 C
chrXII 1076542 1076542 C
chrXII 1076546 1076546 AT
chrXII 1076549 1076549 G
chrXII 1076553 1076553 CG
chrXII 1076554 1076554 AT
chrXII 1076559 1076559 AT
chrXII 1076563 1076563 G
chrXII 1076564 1076564 G
chrXII 1076572 1076572 AT
chrXII 1076574 1076574 CG
chrXII 1076575 1076575 ACGT
chrXII 1076576 1076576 G
chrXII 1076582 1076582 AT
chrXII 1076589 1076589 CG
chrXII 1076590 1076590 A
chrXII 1076595 1076595 AT
chrXII 1076599 1076599 C
chrXII 1076608 1076608 CG
chrXII 1076610 1076610 AT
chrXII 1076611 1076611 ACGT
chrXII 1076614 1076614 AT
chrXII 1076616 1076616 AT
chrXII 1076621 1076621 C
chrXII 1076625 1076625 AT
chrXII 1076631 1076631 G
chrXII 1076635 1076635 AT
chrXII 1076646 1076646 AT
chrXII 1076647 1076647 AT
chrXII 1076650 1076650 AT
chrXII 1076661 1076661 A
chrXII 1076667 1076667 G
chrXII 1076671 1076671 AT
chrXII 1076682 1076682 CG
chrXII 1076683 1076683 ACT
chrXII 1076686 1076686 CG
chrXII 1076774 1076774 CG
chrXII 1076806 1076806 CG
chrXII 1076924 1076924 AT
chrXII 1076944 1076944 CG
chrXII 1076947 1076947 CG
chrXII 1076991 1076991 CG
chrXII 1077029 1077029 AT
chrXII 1077037 1077037 AT
chrXII 1077079 1077079 AT
chrXII 1077136 1077136 CG
chrXII 1077147 1077147 AT
chrXII 1077164 1077164 AT
chrXII 1077315 1077315 AT
chrXII 1077382 1077382 AT
chrXII 1077393 1077393 AT
chrXII 1077424 1077424 AT
chrXII 1077425 1077425 G
chrXII 1077447 1077447 CG
chrXII 1077562 1077562 CG
chrXII 1077587 1077587 AT
chrXII 1077637 1077637 CG
chrXII 1077660 1077660 CG
chrXII 1077688 1077688 CG
chrXII 1077713 1077713 AT
chrXII 1077734 1077734 CG
chrXII 1077770 1077770 CG
chrXII 1077777 1077777 AT
chrXII 1077784 1077784 AT
chrXII 1077785 1077785 A
chrXII 1077786 1077786 C
chrXII 1077789 1077789 C
chrXII 1077822 1077822 C
chrXII 1077823 1077823 G
chrXII 1077825 1077825 T
chrXII 1077826 1077826 A
chrXII 1077854 1077854 G
chrXII 1077855 1077855 A
chrXII 1077856 1077856 T
chrXII 1077857 1077857 AT
chrXII 1077863 1077863 AT
chrXII 1077864 1077864 C
chrXII 1077865 1077865 A
chrXII 1077871 1077871 G
chrXII 1077923 1077923 CG
chrXII 1077961 1077961 AT
chrXII 1077969 1077969 G
chrXII 1077970 1077970 A
chrXII 1077971 1077971 G
chrXII 1077978 1077978 AT
chrXII 1077988 1077988 AT
chrXII 1077992 1077992 A
chrXII 1077993 1077993 T
chrXII 1078003 1078003 T
chrXII 1078005 1078005 AT
chrXII 1078052 1078052 CG
chrXII 1078056 1078056 CG
chrXII 1078057 1078057 AT
chrXII 1078061 1078061 CG
chrXII 1078066 1078066 CG
chrXII 1078075 1078075 G
chrXII 1078076 1078076 CG
chrXII 1078113 1078113 A
chrXII 1078114 1078114 T
chrXII 1078115 1078115 C
chrXII 1078140 1078140 T
chrXII 1078144 1078144 T
chrXII 1078164 1078164 A
chrXII 1078175 1078175 CG
