# Supplementary material for: Sequence Profiling of the Saccharomyces cerevisiae Genome Permits Deconvolution of Unique and Multialigned Reads for Variant Detection
Source: G3 (Bethesda). 2014 Feb 20;4(4):707–15. doi: 10.1534/g3.113.009464 (PMC4059241; doi:10.1534/g3.113.009464)
Supplement: Supporting Information [file supp_g3.113.009464_FileS1.zip › resources/50nt/chrXIII_50_intrasnv.bed]

track name=intraSNV_50 description="intra SNV from HTS profile"
chrXIII 2 2 A
chrXIII 3 3 C
chrXIII 4 4 A
chrXIII 5 5 C
chrXIII 7 7 C
chrXIII 9 9 C
chrXIII 10 10 A
chrXIII 11 11 C
chrXIII 12 12 A
chrXIII 13 13 A
chrXIII 14 14 C
chrXIII 17 17 A
chrXIII 18 18 A
chrXIII 28 28 A
chrXIII 29 29 A
chrXIII 34 34 A
chrXIII 35 35 A
chrXIII 36 36 A
chrXIII 38 38 A
chrXIII 39 39 C
chrXIII 40 40 A
chrXIII 46 46 A
chrXIII 47 47 A
chrXIII 48 48 AT
chrXIII 49 49 G
chrXIII 50 50 T
chrXIII 53 53 GT
chrXIII 54 54 G
chrXIII 55 55 GT
chrXIII 57 57 T
chrXIII 60 60 G
chrXIII 65 65 C
chrXIII 68 68 C
chrXIII 74 74 G
chrXIII 83 83 T
chrXIII 84 84 A
chrXIII 105 105 C
chrXIII 106 106 C
chrXIII 107 107 G
chrXIII 108 108 T
chrXIII 110 110 A
chrXIII 111 111 T
chrXIII 112 112 T
chrXIII 119 119 T
chrXIII 120 120 G
chrXIII 122 122 C
chrXIII 123 123 A
chrXIII 124 124 T
chrXIII 125 125 G
chrXIII 134 134 T
chrXIII 138 138 C
chrXIII 154 154 AT
chrXIII 160 160 T
chrXIII 168 168 T
chrXIII 169 169 T
chrXIII 170 170 T
chrXIII 173 173 C
chrXIII 184 184 G
chrXIII 195 195 T
chrXIII 215 215 A
chrXIII 219 219 A
chrXIII 244 244 C
chrXIII 245 245 T
chrXIII 246 246 A
chrXIII 283 283 G
chrXIII 284 284 C
chrXIII 293 293 C
chrXIII 298 298 C
chrXIII 302 302 T
chrXIII 303 303 C
chrXIII 307 307 G
chrXIII 354 354 A
chrXIII 356 356 A
chrXIII 366 366 A
chrXIII 367 367 T
chrXIII 371 371 T
chrXIII 381 381 T
chrXIII 388 388 C
chrXIII 389 389 A
chrXIII 390 390 G
chrXIII 398 398 T
chrXIII 436 436 G
chrXIII 488 488 C
chrXIII 494 494 A
chrXIII 495 495 C
chrXIII 496 496 AT
chrXIII 502 502 A
chrXIII 503 503 AT
chrXIII 504 504 AT
chrXIII 505 505 CG
chrXIII 533 533 T
chrXIII 534 534 A
chrXIII 536 536 C
chrXIII 537 537 G
chrXIII 570 570 C
chrXIII 573 573 C
chrXIII 574 574 A
chrXIII 575 575 T
chrXIII 582 582 T
chrXIII 589 589 C
chrXIII 625 625 CG
chrXIII 646 646 T
chrXIII 671 671 C
chrXIII 699 699 CG
chrXIII 722 722 G
chrXIII 772 772 T
chrXIII 797 797 G
chrXIII 912 912 C
chrXIII 934 934 C
chrXIII 935 935 A
chrXIII 966 966 T
chrXIII 977 977 CG
chrXIII 1044 1044 A
chrXIII 1195 1195 T
chrXIII 1212 1212 AT
chrXIII 1223 1223 AT
chrXIII 1280 1280 A
chrXIII 1322 1322 T
chrXIII 1330 1330 T
chrXIII 1368 1368 C
chrXIII 1412 1412 C
chrXIII 1415 1415 G
chrXIII 1435 1435 CG
chrXIII 1553 1553 G
chrXIII 1585 1585 G
chrXIII 1673 1673 G
chrXIII 1676 1676 AG
chrXIII 1677 1677 G
chrXIII 1688 1688 AT
chrXIII 1692 1692 C
chrXIII 1698 1698 T
chrXIII 1709 1709 A
chrXIII 1712 1712 T
chrXIII 1713 1713 T
chrXIII 1724 1724 AT
chrXIII 1728 1728 CG
chrXIII 1734 1734 AT
chrXIII 1738 1738 C
chrXIII 1743 1743 A
chrXIII 1745 1745 A
chrXIII 1748 1748 GT
chrXIII 1749 1749 T
chrXIII 1751 1751 G
chrXIII 1760 1760 CG
chrXIII 1764 1764 AT
chrXIII 1769 1769 T
chrXIII 1770 1770 CG
chrXIII 1777 1777 AT
chrXIII 1783 1783 CG
chrXIII 1784 1784 AG
chrXIII 1785 1785 G
chrXIII 1787 1787 AT
chrXIII 1795 1795 C
chrXIII 1796 1796 C
chrXIII 1800 1800 T
chrXIII 1805 1805 T
chrXIII 1806 1806 C
chrXIII 1810 1810 C
chrXIII 1813 1813 AT
chrXIII 1817 1817 G
chrXIII 1820 1820 G
chrXIII 1821 1821 G
chrXIII 1823 1823 AT
chrXIII 1830 1830 C
chrXIII 1831 1831 C
chrXIII 1832 1832 CG
chrXIII 1836 1836 T
chrXIII 1841 1841 T
chrXIII 1842 1842 C
chrXIII 1844 1844 A
chrXIII 1849 1849 CG
chrXIII 1851 1851 A
chrXIII 1853 1853 G
chrXIII 1855 1855 C
chrXIII 1856 1856 AG
chrXIII 1857 1857 G
chrXIII 1858 1858 T
chrXIII 1859 1859 CG
chrXIII 1860 1860 T
chrXIII 1862 1862 A
chrXIII 1863 1863 A
chrXIII 1866 1866 A
chrXIII 1867 1867 C
chrXIII 1868 1868 AT
chrXIII 1872 1872 T
chrXIII 1877 1877 G
chrXIII 1887 1887 G
chrXIII 1889 1889 A
chrXIII 1890 1890 G
chrXIII 1892 1892 ACT
chrXIII 1893 1893 T
chrXIII 1894 1894 T
chrXIII 1896 1896 T
chrXIII 1898 1898 A
chrXIII 1902 1902 A
chrXIII 1904 1904 CG
chrXIII 1908 1908 AT
chrXIII 1913 1913 CG
chrXIII 1914 1914 T
chrXIII 1917 1917 CG
chrXIII 1918 1918 A
chrXIII 1923 1923 AT
chrXIII 1925 1925 A
chrXIII 1927 1927 C
chrXIII 1928 1928 AT
chrXIII 1929 1929 T
chrXIII 1931 1931 G
chrXIII 1934 1934 A
chrXIII 1938 1938 C
chrXIII 1940 1940 CG
chrXIII 1944 1944 CG
chrXIII 1949 1949 C
chrXIII 1950 1950 T
chrXIII 1952 1952 A
chrXIII 1957 1957 C
chrXIII 1959 1959 A
chrXIII 1961 1961 G
chrXIII 1962 1962 CG
chrXIII 1964 1964 CG
chrXIII 1965 1965 CG
chrXIII 1966 1966 T
chrXIII 1967 1967 G
chrXIII 1968 1968 T
chrXIII 1970 1970 A
chrXIII 1971 1971 A
chrXIII 1974 1974 AT
chrXIII 1976 1976 AT
chrXIII 1980 1980 AT
chrXIII 1985 1985 CG
chrXIII 1986 1986 AT
chrXIII 1995 1995 G
chrXIII 1997 1997 A
chrXIII 1998 1998 G
chrXIII 2000 2000 ACT
chrXIII 2001 2001 T
chrXIII 2002 2002 T
chrXIII 2004 2004 T
chrXIII 2006 2006 A
chrXIII 2010 2010 A
chrXIII 2012 2012 CG
chrXIII 2016 2016 AT
chrXIII 2021 2021 CG
chrXIII 2022 2022 T
chrXIII 2025 2025 CG
chrXIII 2026 2026 A
chrXIII 2031 2031 AT
chrXIII 2036 2036 A
chrXIII 2042 2042 A
chrXIII 2048 2048 C
chrXIII 2052 2052 CG
chrXIII 2057 2057 C
chrXIII 2058 2058 T
chrXIII 2065 2065 C
chrXIII 2070 2070 CG
chrXIII 2072 2072 AGT
chrXIII 2073 2073 AT
chrXIII 2075 2075 G
chrXIII 2078 2078 A
chrXIII 2082 2082 G
chrXIII 2084 2084 A
chrXIII 2087 2087 G
chrXIII 2088 2088 C
chrXIII 2090 2090 G
chrXIII 2092 2092 T
chrXIII 2093 2093 G
chrXIII 2094 2094 GT
chrXIII 2097 2097 A
chrXIII 2098 2098 G
chrXIII 2113 2113 AT
chrXIII 2145 2145 T
chrXIII 2175 2175 T
chrXIII 2191 2191 AT
chrXIII 2216 2216 AT
chrXIII 2269 2269 C
chrXIII 2270 2270 A
chrXIII 2271 2271 G
chrXIII 2278 2278 A
chrXIII 2280 2280 C
chrXIII 2283 2283 A
chrXIII 2301 2301 G
chrXIII 2303 2303 C
chrXIII 2306 2306 T
chrXIII 2313 2313 AT
chrXIII 2315 2315 CG
chrXIII 2318 2318 AT
chrXIII 2319 2319 CG
chrXIII 2375 2375 CG
chrXIII 2381 2381 C
chrXIII 2405 2405 G
chrXIII 2438 2438 A
chrXIII 2439 2439 CG
chrXIII 2440 2440 C
chrXIII 2441 2441 C
chrXIII 2465 2465 A
chrXIII 2555 2555 T
chrXIII 2571 2571 AT
chrXIII 2577 2577 T
chrXIII 2585 2585 C
chrXIII 2621 2621 T
chrXIII 2622 2622 AC
chrXIII 2623 2623 A
chrXIII 2624 2624 C
chrXIII 2625 2625 AT
chrXIII 2626 2626 A
chrXIII 2627 2627 A
chrXIII 2629 2629 AT
chrXIII 2630 2630 ACG
chrXIII 2631 2631 CG
chrXIII 2633 2633 AT
chrXIII 2736 2736 C
chrXIII 2797 2797 G
chrXIII 2827 2827 T
chrXIII 2924 2924 T
chrXIII 2972 2972 AT
chrXIII 2984 2984 CG
chrXIII 3086 3086 C
chrXIII 3234 3234 T
chrXIII 3283 3283 CG
chrXIII 3289 3289 CG
chrXIII 3352 3352 C
chrXIII 3368 3368 AT
chrXIII 3466 3466 A
chrXIII 3522 3522 CG
chrXIII 3530 3530 A
chrXIII 3587 3587 G
chrXIII 3596 3596 G
chrXIII 3598 3598 CG
chrXIII 3604 3604 T
chrXIII 3653 3653 G
chrXIII 3692 3692 C
chrXIII 3702 3702 T
chrXIII 3703 3703 A
chrXIII 3704 3704 A
chrXIII 3707 3707 T
chrXIII 3710 3710 G
chrXIII 3712 3712 CG
chrXIII 3713 3713 AT
chrXIII 3714 3714 CG
chrXIII 3717 3717 AT
chrXIII 3731 3731 A
chrXIII 3751 3751 CG
chrXIII 3764 3764 T
chrXIII 3765 3765 A
chrXIII 3766 3766 G
chrXIII 3825 3825 C
chrXIII 3826 3826 AT
chrXIII 3827 3827 CG
chrXIII 3828 3828 T
chrXIII 3837 3837 A
chrXIII 3884 3884 A
chrXIII 3886 3886 AT
chrXIII 3887 3887 AT
chrXIII 3888 3888 C
chrXIII 3889 3889 AT
chrXIII 3895 3895 T
chrXIII 3911 3911 T
chrXIII 3960 3960 CG
chrXIII 4034 4034 G
chrXIII 4035 4035 T
chrXIII 4036 4036 A
chrXIII 4038 4038 C
chrXIII 4039 4039 G
chrXIII 4040 4040 AT
chrXIII 4041 4041 CG
chrXIII 4042 4042 T
chrXIII 4043 4043 A
chrXIII 4076 4076 CG
chrXIII 4084 4084 AT
chrXIII 4087 4087 C
chrXIII 4100 4100 AT
chrXIII 4107 4107 AT
chrXIII 4118 4118 AT
chrXIII 4132 4132 C
chrXIII 4147 4147 AT
chrXIII 4151 4151 CG
chrXIII 4199 4199 AT
chrXIII 4209 4209 AT
chrXIII 4216 4216 AT
chrXIII 4231 4231 A
chrXIII 4232 4232 C
chrXIII 4233 4233 G
chrXIII 4235 4235 A
chrXIII 4239 4239 T
chrXIII 4240 4240 AG
chrXIII 4241 4241 AG
chrXIII 4243 4243 C
chrXIII 4244 4244 T
chrXIII 4345 4345 CG
chrXIII 4348 4348 CG
chrXIII 4350 4350 AT
chrXIII 4363 4363 CG
chrXIII 4365 4365 G
chrXIII 4367 4367 T
chrXIII 4369 4369 T
chrXIII 4370 4370 G
chrXIII 4418 4418 AT
chrXIII 4432 4432 AT
chrXIII 4459 4459 AT
chrXIII 4465 4465 CG
chrXIII 4489 4489 T
chrXIII 4526 4526 AT
chrXIII 4665 4665 T
chrXIII 4668 4668 A
chrXIII 4669 4669 GT
chrXIII 4670 4670 AC
chrXIII 4671 4671 G
chrXIII 4727 4727 AT
chrXIII 4728 4728 CG
chrXIII 4771 4771 CG
chrXIII 4780 4780 AT
chrXIII 4797 4797 CG
chrXIII 4814 4814 A
chrXIII 4815 4815 T
chrXIII 4818 4818 AT
chrXIII 4819 4819 G
chrXIII 4820 4820 C
chrXIII 4821 4821 T
chrXIII 4822 4822 C
chrXIII 4832 4832 T
chrXIII 4864 4864 T
chrXIII 4878 4878 AT
chrXIII 4890 4890 CG
chrXIII 4895 4895 C
chrXIII 4927 4927 G
chrXIII 4928 4928 AG
chrXIII 4929 4929 AG
chrXIII 4930 4930 G
chrXIII 4955 4955 G
chrXIII 4956 4956 CT
chrXIII 4957 4957 CG
chrXIII 4958 4958 G
chrXIII 4959 4959 CG
chrXIII 4960 4960 CG
chrXIII 4962 4962 A
chrXIII 4963 4963 C
chrXIII 4986 4986 C
chrXIII 4997 4997 C
chrXIII 4998 4998 G
chrXIII 5000 5000 T
chrXIII 5037 5037 C
chrXIII 5038 5038 G
chrXIII 5073 5073 C
chrXIII 5074 5074 G
chrXIII 5084 5084 A
chrXIII 5095 5095 A
chrXIII 5096 5096 A
chrXIII 5097 5097 T
chrXIII 5099 5099 GT
chrXIII 5110 5110 C
chrXIII 5114 5114 CG
chrXIII 5126 5126 AT
chrXIII 5128 5128 G
chrXIII 5150 5150 A
chrXIII 5151 5151 CG
chrXIII 5152 5152 G
chrXIII 5160 5160 A
chrXIII 5181 5181 AT
chrXIII 5222 5222 AT
chrXIII 5235 5235 AT
chrXIII 5243 5243 A
chrXIII 5275 5275 A
chrXIII 5282 5282 CG
chrXIII 5287 5287 T
chrXIII 5289 5289 AT
chrXIII 5291 5291 C
chrXIII 5295 5295 A
chrXIII 5306 5306 CG
chrXIII 5320 5320 G
chrXIII 5335 5335 AT
chrXIII 5351 5351 C
chrXIII 5360 5360 A
chrXIII 5362 5362 A
chrXIII 5363 5363 AG
chrXIII 5364 5364 CT
chrXIII 5390 5390 A
chrXIII 5401 5401 AT
chrXIII 5406 5406 CG
chrXIII 5421 5421 C
chrXIII 5422 5422 AT
chrXIII 5423 5423 T
chrXIII 5424 5424 CG
chrXIII 5425 5425 A
chrXIII 5428 5428 G
chrXIII 5429 5429 T
chrXIII 5430 5430 C
chrXIII 5490 5490 A
chrXIII 5491 5491 T
chrXIII 5493 5493 T
chrXIII 5494 5494 A
chrXIII 5522 5522 AT
chrXIII 5523 5523 CG
chrXIII 5532 5532 CG
chrXIII 5534 5534 A
chrXIII 5535 5535 C
chrXIII 5536 5536 C
chrXIII 5537 5537 C
chrXIII 5538 5538 AGT
chrXIII 5539 5539 ACG
chrXIII 5540 5540 AGT
chrXIII 5541 5541 AGT
chrXIII 5542 5542 A
chrXIII 5543 5543 GT
chrXIII 5544 5544 AT
chrXIII 5545 5545 CG
chrXIII 5546 5546 AT
chrXIII 5547 5547 AT
chrXIII 5548 5548 AT
chrXIII 5549 5549 CG
chrXIII 5552 5552 A
chrXIII 5553 5553 CG
chrXIII 5554 5554 A
chrXIII 5555 5555 A
chrXIII 5556 5556 C
chrXIII 5560 5560 A
chrXIII 5566 5566 A
chrXIII 5567 5567 A
chrXIII 5568 5568 C
chrXIII 5572 5572 C
chrXIII 5573 5573 A
chrXIII 5579 5579 A
chrXIII 5580 5580 A
chrXIII 5585 5585 CG
chrXIII 5587 5587 AT
chrXIII 5588 5588 A
chrXIII 5589 5589 C
chrXIII 5613 5613 A
chrXIII 5616 5616 C
chrXIII 5626 5626 C
chrXIII 5633 5633 C
chrXIII 5637 5637 AT
chrXIII 5638 5638 CT
chrXIII 5641 5641 A
chrXIII 5642 5642 GT
chrXIII 5646 5646 T
chrXIII 5656 5656 G
chrXIII 5657 5657 T
chrXIII 5658 5658 C
chrXIII 5659 5659 T
chrXIII 5660 5660 A
chrXIII 5664 5664 T
chrXIII 5669 5669 A
chrXIII 5670 5670 AT
chrXIII 5680 5680 AC
chrXIII 5681 5681 T
chrXIII 5682 5682 C
chrXIII 5684 5684 C
chrXIII 5685 5685 C
chrXIII 5688 5688 CG
chrXIII 5691 5691 AT
chrXIII 5692 5692 G
chrXIII 5699 5699 CG
chrXIII 5702 5702 G
chrXIII 5706 5706 T
chrXIII 5711 5711 C
chrXIII 5713 5713 A
chrXIII 5714 5714 T
chrXIII 5715 5715 CG
chrXIII 5717 5717 A
chrXIII 5718 5718 G
chrXIII 5719 5719 A
chrXIII 5731 5731 AT
chrXIII 5732 5732 C
chrXIII 5734 5734 AC
chrXIII 5736 5736 CT
chrXIII 5738 5738 G
chrXIII 5740 5740 T
chrXIII 5742 5742 A
chrXIII 5743 5743 C
chrXIII 5744 5744 G
chrXIII 5747 5747 T
chrXIII 5754 5754 A
chrXIII 5767 5767 C
chrXIII 5770 5770 G
chrXIII 5773 5773 G
chrXIII 5777 5777 T
chrXIII 5779 5779 T
chrXIII 5782 5782 CG
chrXIII 5783 5783 T
chrXIII 5785 5785 CG
chrXIII 5787 5787 ACG
chrXIII 5788 5788 CGT
chrXIII 5789 5789 A
chrXIII 5791 5791 CG
chrXIII 5792 5792 AT
chrXIII 5794 5794 AT
chrXIII 5795 5795 CG
chrXIII 5800 5800 CG
chrXIII 5802 5802 CG
chrXIII 5805 5805 CG
chrXIII 5806 5806 ACGT
chrXIII 5808 5808 AT
chrXIII 5819 5819 AT
chrXIII 5823 5823 CG
chrXIII 5824 5824 A
chrXIII 5825 5825 AG
chrXIII 5834 5834 C
chrXIII 5835 5835 AT
chrXIII 5843 5843 CT
chrXIII 5844 5844 G
chrXIII 5846 5846 T
chrXIII 5847 5847 ACT
chrXIII 5848 5848 CG
chrXIII 5851 5851 AT
chrXIII 5852 5852 ACG
chrXIII 5853 5853 A
chrXIII 5854 5854 A
chrXIII 5857 5857 G
chrXIII 5864 5864 T
chrXIII 5866 5866 C
chrXIII 5875 5875 AT
chrXIII 5884 5884 CG
chrXIII 5888 5888 CG
chrXIII 5891 5891 CG
chrXIII 5893 5893 AGT
chrXIII 5894 5894 GT
chrXIII 5895 5895 A
chrXIII 5896 5896 G
chrXIII 5897 5897 A
chrXIII 5898 5898 G
chrXIII 5899 5899 G
chrXIII 5901 5901 G
chrXIII 5902 5902 T
chrXIII 5905 5905 CG
chrXIII 5910 5910 G
chrXIII 5911 5911 AT
chrXIII 5914 5914 AT
chrXIII 5915 5915 AT
chrXIII 5918 5918 CG
chrXIII 5919 5919 AT
chrXIII 5921 5921 A
chrXIII 5923 5923 CG
chrXIII 5926 5926 AT
chrXIII 5927 5927 AT
chrXIII 5928 5928 CG
chrXIII 5957 5957 G
chrXIII 5959 5959 A
chrXIII 5961 5961 T
chrXIII 5967 5967 C
chrXIII 5968 5968 CG
chrXIII 5969 5969 T
chrXIII 5970 5970 ACG
chrXIII 5972 5972 G
chrXIII 5978 5978 C
chrXIII 5986 5986 A
chrXIII 5990 5990 T
chrXIII 5999 5999 T
chrXIII 6007 6007 C
chrXIII 6008 6008 CG
chrXIII 6009 6009 AGT
chrXIII 6020 6020 CG
chrXIII 6024 6024 CG
chrXIII 6032 6032 T
chrXIII 6037 6037 C
chrXIII 6038 6038 A
chrXIII 6039 6039 G
chrXIII 6042 6042 A
chrXIII 6043 6043 T
chrXIII 6044 6044 C
chrXIII 6050 6050 T
chrXIII 6052 6052 CG
chrXIII 6053 6053 C
chrXIII 6060 6060 GT
chrXIII 6061 6061 A
chrXIII 6062 6062 AGT
chrXIII 6063 6063 CT
chrXIII 6064 6064 CG
chrXIII 6065 6065 G
chrXIII 6071 6071 C
chrXIII 6073 6073 G
chrXIII 6074 6074 T
chrXIII 6079 6079 C
chrXIII 6080 6080 C
chrXIII 6081 6081 G
chrXIII 6083 6083 ACG
chrXIII 6084 6084 A
chrXIII 6089 6089 T
chrXIII 6090 6090 G
chrXIII 6101 6101 T
chrXIII 6103 6103 T
chrXIII 6105 6105 T
chrXIII 6111 6111 AT
chrXIII 6114 6114 T
chrXIII 6115 6115 AT
chrXIII 6116 6116 CT
chrXIII 6118 6118 A
chrXIII 6122 6122 CG
chrXIII 6125 6125 CG
chrXIII 6131 6131 AT
chrXIII 6132 6132 ACG
chrXIII 6134 6134 T
chrXIII 6137 6137 AT
chrXIII 6138 6138 CT
chrXIII 6153 6153 G
chrXIII 6154 6154 T
chrXIII 6157 6157 C
chrXIII 6158 6158 T
chrXIII 6166 6166 T
chrXIII 6171 6171 A
chrXIII 6175 6175 A
chrXIII 6176 6176 CGT
chrXIII 6177 6177 AT
chrXIII 6182 6182 AT
chrXIII 6185 6185 C
chrXIII 6186 6186 CG
chrXIII 6190 6190 AT
chrXIII 6193 6193 AT
chrXIII 6194 6194 AT
chrXIII 6197 6197 CG
chrXIII 6204 6204 G
chrXIII 6208 6208 G
chrXIII 6214 6214 C
chrXIII 6216 6216 T
chrXIII 6217 6217 GT
chrXIII 6218 6218 GT
chrXIII 6219 6219 A
chrXIII 6224 6224 CGT
chrXIII 6229 6229 A
chrXIII 6231 6231 C
chrXIII 6237 6237 T
chrXIII 6243 6243 AT
chrXIII 6246 6246 A
chrXIII 6247 6247 CG
chrXIII 6250 6250 A
chrXIII 6252 6252 CG
chrXIII 6253 6253 G
chrXIII 6261 6261 A
chrXIII 6262 6262 AT
chrXIII 6263 6263 AT
chrXIII 6267 6267 G
chrXIII 6268 6268 C
chrXIII 6269 6269 AT
chrXIII 6272 6272 C
chrXIII 6273 6273 CGT
chrXIII 6274 6274 C
chrXIII 6280 6280 T
chrXIII 6281 6281 C
chrXIII 6285 6285 T
chrXIII 6286 6286 ACG
chrXIII 6292 6292 T
chrXIII 6312 6312 AT
chrXIII 6313 6313 C
chrXIII 6315 6315 C
chrXIII 6316 6316 AT
chrXIII 6317 6317 T
chrXIII 6321 6321 G
chrXIII 6324 6324 ACGT
chrXIII 6328 6328 G
chrXIII 6333 6333 AT
chrXIII 6339 6339 AT
chrXIII 6340 6340 AT
chrXIII 6341 6341 AT
chrXIII 6343 6343 CG
chrXIII 6348 6348 AT
chrXIII 6352 6352 A
chrXIII 6379 6379 A
chrXIII 6382 6382 T
chrXIII 6388 6388 C
chrXIII 6390 6390 T
chrXIII 6392 6392 A
chrXIII 6393 6393 T
chrXIII 6394 6394 AC
chrXIII 6399 6399 G
chrXIII 6404 6404 T
chrXIII 6405 6405 T
chrXIII 6409 6409 A
chrXIII 6410 6410 A
chrXIII 6417 6417 T
chrXIII 6418 6418 A
chrXIII 6438 6438 C
chrXIII 6457 6457 T
chrXIII 6458 6458 A
chrXIII 6459 6459 T
chrXIII 6463 6463 C
chrXIII 6472 6472 T
chrXIII 6473 6473 AT
chrXIII 6474 6474 T
chrXIII 6477 6477 G
chrXIII 6478 6478 C
chrXIII 6479 6479 CG
chrXIII 6481 6481 CG
chrXIII 6482 6482 AT
chrXIII 6483 6483 C
chrXIII 6485 6485 CG
chrXIII 6498 6498 G
chrXIII 6501 6501 T
chrXIII 6508 6508 A
chrXIII 6527 6527 C
chrXIII 6532 6532 G
chrXIII 6533 6533 A
chrXIII 6535 6535 A
chrXIII 6541 6541 CT
chrXIII 6544 6544 C
chrXIII 6545 6545 T
chrXIII 6549 6549 T
chrXIII 6550 6550 T
chrXIII 6552 6552 T
chrXIII 6571 6571 A
chrXIII 6574 6574 C
chrXIII 6596 6596 G
chrXIII 6611 6611 AT
chrXIII 6612 6612 CG
chrXIII 6614 6614 G
chrXIII 6625 6625 T
chrXIII 6635 6635 A
chrXIII 6640 6640 AT
chrXIII 6643 6643 C
chrXIII 6650 6650 AT
chrXIII 6659 6659 AT
chrXIII 6665 6665 A
chrXIII 6666 6666 AT
chrXIII 6667 6667 C
chrXIII 6676 6676 C
chrXIII 6691 6691 A
chrXIII 6721 6721 T
chrXIII 6739 6739 T
chrXIII 6741 6741 T
chrXIII 6773 6773 T
chrXIII 6775 6775 C
chrXIII 6776 6776 T
chrXIII 6783 6783 C
chrXIII 6784 6784 G
chrXIII 6785 6785 GT
chrXIII 6786 6786 C
chrXIII 6787 6787 GT
chrXIII 6788 6788 G
chrXIII 6789 6789 C
chrXIII 6790 6790 T
chrXIII 6791 6791 C
chrXIII 6793 6793 C
chrXIII 6796 6796 C
chrXIII 6820 6820 A
chrXIII 6825 6825 A
chrXIII 6832 6832 T
chrXIII 6835 6835 AT
chrXIII 6838 6838 A
chrXIII 6847 6847 T
chrXIII 6852 6852 CG
chrXIII 6860 6860 CG
chrXIII 6879 6879 A
chrXIII 6880 6880 C
chrXIII 6881 6881 G
chrXIII 6933 6933 AT
chrXIII 6941 6941 AT
chrXIII 6948 6948 AT
chrXIII 6968 6968 C
chrXIII 7008 7008 T
chrXIII 7011 7011 A
chrXIII 7015 7015 T
chrXIII 7029 7029 A
chrXIII 7037 7037 AT
chrXIII 7045 7045 A
chrXIII 7061 7061 A
chrXIII 7070 7070 G
chrXIII 7073 7073 AT
chrXIII 7084 7084 T
chrXIII 7088 7088 CG
chrXIII 7095 7095 T
chrXIII 7109 7109 C
chrXIII 7110 7110 AT
chrXIII 7148 7148 AT
chrXIII 7161 7161 CG
chrXIII 7162 7162 AT
chrXIII 7163 7163 CG
chrXIII 7164 7164 T
chrXIII 7165 7165 T
chrXIII 7166 7166 C
chrXIII 7167 7167 C
chrXIII 7168 7168 C
chrXIII 7169 7169 A
chrXIII 7171 7171 G
chrXIII 7172 7172 C
chrXIII 7188 7188 AT
chrXIII 7198 7198 T
chrXIII 7202 7202 T
chrXIII 7204 7204 T
chrXIII 7235 7235 T
chrXIII 7252 7252 A
chrXIII 7259 7259 G
chrXIII 7261 7261 C
chrXIII 7265 7265 G
chrXIII 7273 7273 A
chrXIII 7276 7276 C
chrXIII 7285 7285 G
chrXIII 7291 7291 T
chrXIII 7292 7292 CG
chrXIII 7308 7308 T
chrXIII 7309 7309 T
chrXIII 7317 7317 CG
chrXIII 7318 7318 C
chrXIII 7322 7322 T
chrXIII 7334 7334 G
chrXIII 7348 7348 A
chrXIII 7351 7351 G
chrXIII 7381 7381 T
chrXIII 7386 7386 AT
chrXIII 7392 7392 CG
chrXIII 7393 7393 CG
chrXIII 7405 7405 G
chrXIII 7424 7424 AT
chrXIII 7429 7429 AT
chrXIII 7435 7435 G
chrXIII 7443 7443 G
chrXIII 7450 7450 CG
chrXIII 7454 7454 C
chrXIII 7459 7459 CG
chrXIII 7465 7465 CG
chrXIII 7486 7486 C
chrXIII 7496 7496 T
chrXIII 7498 7498 T
chrXIII 7517 7517 A
chrXIII 7521 7521 C
chrXIII 7531 7531 A
chrXIII 7534 7534 C
chrXIII 7554 7554 C
chrXIII 7570 7570 T
chrXIII 7571 7571 CG
chrXIII 7577 7577 AT
chrXIII 7580 7580 G
chrXIII 7581 7581 G
chrXIII 7594 7594 CG
chrXIII 7604 7604 A
chrXIII 7613 7613 A
chrXIII 7615 7615 CG
chrXIII 7620 7620 T
chrXIII 7642 7642 CG
chrXIII 7654 7654 CG
chrXIII 7655 7655 A
chrXIII 7656 7656 CG
chrXIII 7665 7665 T
chrXIII 7668 7668 CG
chrXIII 7670 7670 A
chrXIII 7678 7678 C
chrXIII 7692 7692 G
chrXIII 7696 7696 C
chrXIII 7705 7705 A
chrXIII 7717 7717 T
chrXIII 7718 7718 G
chrXIII 7723 7723 T
chrXIII 7729 7729 CG
chrXIII 7732 7732 C
chrXIII 7747 7747 CG
chrXIII 7748 7748 CG
chrXIII 7780 7780 T
chrXIII 7784 7784 AT
chrXIII 7789 7789 T
chrXIII 7792 7792 C
chrXIII 7806 7806 AT
chrXIII 7818 7818 CG
chrXIII 7834 7834 G
chrXIII 7840 7840 CG
chrXIII 7848 7848 T
chrXIII 7850 7850 AT
chrXIII 7855 7855 G
chrXIII 7879 7879 AT
chrXIII 7885 7885 CG
chrXIII 7887 7887 AT
chrXIII 7889 7889 C
chrXIII 7900 7900 AT
chrXIII 7924 7924 CG
chrXIII 7928 7928 ACG
chrXIII 7931 7931 CG
chrXIII 8029 8029 T
chrXIII 8074 8074 C
chrXIII 8077 8077 G
chrXIII 8081 8081 A
chrXIII 8088 8088 C
chrXIII 8089 8089 C
chrXIII 8090 8090 G
chrXIII 8091 8091 C
chrXIII 8092 8092 A
chrXIII 8093 8093 G
chrXIII 8094 8094 A
chrXIII 8095 8095 A
chrXIII 8107 8107 A
chrXIII 8113 8113 A
chrXIII 8116 8116 T
chrXIII 8119 8119 A
chrXIII 8121 8121 T
chrXIII 8122 8122 A
chrXIII 8125 8125 G
chrXIII 8146 8146 CG
chrXIII 8152 8152 AT
chrXIII 8175 8175 AT
chrXIII 8176 8176 A
chrXIII 8185 8185 C
chrXIII 8191 8191 AT
chrXIII 8208 8208 AT
chrXIII 8215 8215 T
chrXIII 8217 8217 G
chrXIII 8233 8233 AT
chrXIII 8236 8236 CGT
chrXIII 8262 8262 CG
chrXIII 8272 8272 T
chrXIII 8279 8279 CG
chrXIII 8284 8284 CG
chrXIII 8288 8288 A
chrXIII 8290 8290 AT
chrXIII 8303 8303 C
chrXIII 8306 8306 G
chrXIII 8307 8307 T
chrXIII 8309 8309 C
chrXIII 8312 8312 T
chrXIII 8338 8338 AT
chrXIII 8356 8356 CG
chrXIII 8360 8360 AT
chrXIII 8364 8364 AT
chrXIII 8370 8370 AT
chrXIII 8372 8372 T
chrXIII 8373 8373 C
chrXIII 8379 8379 C
chrXIII 8383 8383 A
chrXIII 8437 8437 AT
chrXIII 8461 8461 CG
chrXIII 8466 8466 G
chrXIII 8467 8467 GT
chrXIII 8468 8468 GT
chrXIII 21941 21941 G
chrXIII 21982 21982 A
chrXIII 21990 21990 CG
chrXIII 21991 21991 CG
chrXIII 22102 22102 A
chrXIII 22108 22108 C
chrXIII 22132 22132 T
chrXIII 22165 22165 G
chrXIII 22192 22192 T
chrXIII 22194 22194 A
chrXIII 22195 22195 A
chrXIII 22603 22603 A
chrXIII 22609 22609 A
chrXIII 22615 22615 T
chrXIII 86935 86935 G
chrXIII 86936 86936 CT
chrXIII 86937 86937 AT
chrXIII 86938 86938 CGT
chrXIII 86939 86939 GT
chrXIII 86940 86940 AT
chrXIII 86941 86941 ACG
chrXIII 86942 86942 ACG
chrXIII 86943 86943 GT
chrXIII 86944 86944 ACG
chrXIII 86945 86945 AC
chrXIII 86946 86946 GT
chrXIII 86947 86947 ACG
chrXIII 86948 86948 ACG
chrXIII 86949 86949 CGT
chrXIII 86950 86950 AGT
chrXIII 86951 86951 ACG
chrXIII 86952 86952 GT
chrXIII 86953 86953 ACG
chrXIII 86954 86954 ACG
chrXIII 86955 86955 GT
chrXIII 86956 86956 ACG
chrXIII 86957 86957 ACG
chrXIII 86958 86958 GT
chrXIII 86959 86959 ACG
chrXIII 86960 86960 ACG
chrXIII 86961 86961 GT
chrXIII 86962 86962 ACG
chrXIII 86963 86963 ACG
chrXIII 86964 86964 GT
chrXIII 86965 86965 ACG
chrXIII 86966 86966 ACG
chrXIII 86967 86967 GT
chrXIII 86968 86968 ACG
chrXIII 86969 86969 ACG
chrXIII 86970 86970 GT
chrXIII 86971 86971 ACG
chrXIII 86972 86972 ACG
chrXIII 86973 86973 GT
chrXIII 86974 86974 ACG
chrXIII 86975 86975 ACG
chrXIII 86976 86976 GT
chrXIII 86977 86977 ACG
chrXIII 86978 86978 ACG
chrXIII 86979 86979 GT
chrXIII 86980 86980 ACG
chrXIII 86981 86981 ACG
chrXIII 86982 86982 GT
chrXIII 86983 86983 ACG
chrXIII 86984 86984 ACG
chrXIII 86985 86985 GT
chrXIII 86986 86986 ACG
chrXIII 86987 86987 ACG
chrXIII 86988 86988 GT
chrXIII 86989 86989 ACG
chrXIII 86990 86990 ACGT
chrXIII 86991 86991 ACGT
chrXIII 86992 86992 ACGT
chrXIII 86993 86993 ACGT
chrXIII 86994 86994 ACGT
chrXIII 86995 86995 ACGT
chrXIII 86996 86996 ACGT
chrXIII 86997 86997 ACGT
chrXIII 86998 86998 ACGT
chrXIII 86999 86999 ACGT
chrXIII 87000 87000 ACGT
chrXIII 87001 87001 ACGT
chrXIII 87002 87002 ACGT
chrXIII 87003 87003 ACGT
chrXIII 87004 87004 ACGT
chrXIII 87005 87005 ACGT
chrXIII 87006 87006 ACGT
chrXIII 87007 87007 ACGT
chrXIII 87008 87008 ACGT
chrXIII 87009 87009 ACGT
chrXIII 87010 87010 ACGT
chrXIII 87011 87011 ACGT
chrXIII 87012 87012 ACGT
chrXIII 87013 87013 ACGT
chrXIII 87014 87014 ACGT
chrXIII 87015 87015 ACGT
chrXIII 87016 87016 ACGT
chrXIII 87017 87017 ACGT
chrXIII 87018 87018 ACGT
chrXIII 87019 87019 ACGT
chrXIII 87020 87020 ACGT
chrXIII 87021 87021 ACGT
chrXIII 87022 87022 ACGT
chrXIII 87023 87023 ACGT
chrXIII 87024 87024 ACGT
chrXIII 87025 87025 ACGT
chrXIII 87026 87026 ACGT
chrXIII 87027 87027 ACGT
chrXIII 87028 87028 ACGT
chrXIII 87029 87029 ACGT
chrXIII 87030 87030 ACGT
chrXIII 87031 87031 ACGT
chrXIII 87032 87032 ACGT
chrXIII 87033 87033 ACGT
chrXIII 87034 87034 ACGT
chrXIII 87035 87035 ACGT
chrXIII 87036 87036 ACGT
chrXIII 87037 87037 ACGT
chrXIII 87038 87038 ACGT
chrXIII 87039 87039 ACGT
chrXIII 87040 87040 ACGT
chrXIII 87041 87041 ACGT
chrXIII 87042 87042 ACGT
chrXIII 87043 87043 ACGT
chrXIII 87044 87044 ACGT
chrXIII 87045 87045 ACGT
chrXIII 87046 87046 ACGT
chrXIII 87047 87047 ACGT
chrXIII 87048 87048 ACGT
chrXIII 87049 87049 ACGT
chrXIII 87050 87050 ACGT
chrXIII 87051 87051 ACGT
chrXIII 87052 87052 ACGT
chrXIII 87053 87053 ACGT
chrXIII 87054 87054 ACGT
chrXIII 87055 87055 ACGT
chrXIII 87056 87056 ACGT
chrXIII 87057 87057 ACGT
chrXIII 87058 87058 ACGT
chrXIII 87059 87059 ACGT
chrXIII 87060 87060 ACGT
chrXIII 87061 87061 ACGT
chrXIII 87062 87062 ACGT
chrXIII 87063 87063 AT
chrXIII 87064 87064 T
chrXIII 87065 87065 AGT
chrXIII 87066 87066 AT
chrXIII 87067 87067 AGT
chrXIII 87068 87068 AT
chrXIII 87069 87069 AT
chrXIII 87070 87070 AT
chrXIII 91342 91342 G
chrXIII 91348 91348 G
chrXIII 91375 91375 A
chrXIII 91392 91392 G
chrXIII 98001 98001 G
chrXIII 98007 98007 T
chrXIII 98031 98031 C
chrXIII 98064 98064 A
chrXIII 98091 98091 C
chrXIII 98093 98093 G
chrXIII 98094 98094 G
chrXIII 98502 98502 T
chrXIII 98508 98508 G
chrXIII 98514 98514 C
chrXIII 116304 116304 A
chrXIII 116307 116307 T
chrXIII 116316 116316 T
chrXIII 116526 116526 G
chrXIII 116543 116543 A
chrXIII 116553 116553 C
chrXIII 116565 116565 A
chrXIII 116585 116585 A
chrXIII 116586 116586 A
chrXIII 116601 116601 C
chrXIII 116619 116619 G
chrXIII 116635 116635 A
chrXIII 116667 116667 A
chrXIII 116679 116679 T
chrXIII 116682 116682 G
chrXIII 116706 116706 A
chrXIII 123230 123230 G
chrXIII 123239 123239 T
chrXIII 123241 123241 G
chrXIII 123278 123278 G
chrXIII 123284 123284 A
chrXIII 123296 123296 CG
chrXIII 123335 123335 A
chrXIII 123347 123347 A
chrXIII 123364 123364 T
chrXIII 123377 123377 A
chrXIII 123378 123378 G
chrXIII 123422 123422 CG
chrXIII 123437 123437 CG
chrXIII 123449 123449 AT
chrXIII 123452 123452 G
chrXIII 123509 123509 A
chrXIII 123518 123518 G
chrXIII 123533 123533 T
chrXIII 123571 123571 G
chrXIII 123590 123590 T
chrXIII 123599 123599 G
chrXIII 123623 123623 CG
chrXIII 123632 123632 C
chrXIII 123641 123641 A
chrXIII 123644 123644 A
chrXIII 123647 123647 G
chrXIII 123684 123684 A
chrXIII 123698 123698 AT
chrXIII 123705 123705 CG
chrXIII 130047 130047 C
chrXIII 130061 130061 T
chrXIII 130073 130073 C
chrXIII 130097 130097 C
chrXIII 130119 130119 T
chrXIII 130122 130122 GT
chrXIII 130136 130136 C
chrXIII 130148 130148 T
chrXIII 130172 130172 T
chrXIII 130194 130194 A
chrXIII 130197 130197 C
chrXIII 131808 131808 T
chrXIII 131809 131809 C
chrXIII 131811 131811 C
chrXIII 131812 131812 G
chrXIII 131813 131813 T
chrXIII 131814 131814 T
chrXIII 131815 131815 G
chrXIII 131816 131816 CT
chrXIII 131818 131818 T
chrXIII 131820 131820 A
chrXIII 131822 131822 C
chrXIII 131824 131824 A
chrXIII 131897 131897 AT
chrXIII 131898 131898 AT
chrXIII 131899 131899 ACGT
chrXIII 131900 131900 ACGT
chrXIII 131901 131901 ACGT
chrXIII 131902 131902 C
chrXIII 131903 131903 C
chrXIII 131904 131904 AT
chrXIII 131905 131905 CG
chrXIII 131910 131910 T
chrXIII 146527 146527 C
chrXIII 146528 146528 A
chrXIII 146529 146529 A
chrXIII 146537 146537 G
chrXIII 146538 146538 A
chrXIII 146574 146574 C
chrXIII 146583 146583 AT
chrXIII 146648 146648 CG
chrXIII 146655 146655 AT
chrXIII 146667 146667 AT
chrXIII 146688 146688 C
chrXIII 146700 146700 A
chrXIII 146703 146703 G
chrXIII 146754 146754 C
chrXIII 146766 146766 T
chrXIII 146769 146769 A
chrXIII 146802 146802 T
chrXIII 146805 146805 T
chrXIII 146817 146817 C
chrXIII 146853 146853 C
chrXIII 146859 146859 T
chrXIII 146871 146871 T
chrXIII 146901 146901 C
chrXIII 146961 146961 AT
chrXIII 146979 146979 CG
chrXIII 146988 146988 CG
chrXIII 147021 147021 C
chrXIII 147027 147027 C
chrXIII 147042 147042 G
chrXIII 147072 147072 AT
chrXIII 147078 147078 CG
chrXIII 147081 147081 C
chrXIII 147093 147093 T
chrXIII 147114 147114 T
chrXIII 147132 147132 CG
chrXIII 147153 147153 AT
chrXIII 147156 147156 C
chrXIII 147177 147177 C
chrXIII 147189 147189 T
chrXIII 147214 147214 AT
chrXIII 147216 147216 C
chrXIII 147228 147228 C
chrXIII 162232 162232 T
chrXIII 162233 162233 A
chrXIII 162236 162236 G
chrXIII 162247 162247 G
chrXIII 162266 162266 A
chrXIII 162283 162283 AT
chrXIII 162287 162287 CG
chrXIII 162288 162288 CG
chrXIII 162293 162293 G
chrXIII 162320 162320 C
chrXIII 162322 162322 T
chrXIII 162324 162324 T
chrXIII 162329 162329 G
chrXIII 162341 162341 G
chrXIII 162356 162356 A
chrXIII 162377 162377 AT
chrXIII 162386 162386 AT
chrXIII 162398 162398 AT
chrXIII 162485 162485 A
chrXIII 162509 162509 AG
chrXIII 162524 162524 CT
chrXIII 162536 162536 AT
chrXIII 162653 162653 A
chrXIII 162679 162679 T
chrXIII 162680 162680 A
chrXIII 162683 162683 G
chrXIII 162700 162700 C
chrXIII 162704 162704 C
chrXIII 162707 162707 A
chrXIII 162716 162716 G
chrXIII 162731 162731 C
chrXIII 162740 162740 G
chrXIII 162751 162751 T
chrXIII 162755 162755 G
chrXIII 162758 162758 A
chrXIII 162770 162770 CG
chrXIII 162773 162773 AT
chrXIII 162821 162821 G
chrXIII 162833 162833 C
chrXIII 162834 162834 T
chrXIII 162840 162840 A
chrXIII 162913 162913 AT
chrXIII 162935 162935 CG
chrXIII 162938 162938 AT
chrXIII 162977 162977 CG
chrXIII 162992 162992 AT
chrXIII 163004 163004 CG
chrXIII 168344 168344 A
chrXIII 168346 168346 A
chrXIII 168347 168347 T
chrXIII 168348 168348 A
chrXIII 168353 168353 A
chrXIII 168355 168355 GT
chrXIII 168357 168357 T
chrXIII 168358 168358 T
chrXIII 168360 168360 G
chrXIII 168362 168362 G
chrXIII 168370 168370 T
chrXIII 168371 168371 G
chrXIII 168376 168376 T
chrXIII 168394 168394 GT
chrXIII 168395 168395 GT
chrXIII 168396 168396 A
chrXIII 168401 168401 G
chrXIII 168402 168402 GT
chrXIII 168412 168412 T
chrXIII 168416 168416 CG
chrXIII 168417 168417 A
chrXIII 168418 168418 C
chrXIII 168419 168419 T
chrXIII 168420 168420 AC
chrXIII 168421 168421 G
chrXIII 168422 168422 AG
chrXIII 168423 168423 ACT
chrXIII 168424 168424 A
chrXIII 168425 168425 C
chrXIII 168426 168426 G
chrXIII 168427 168427 A
chrXIII 168438 168438 T
chrXIII 168442 168442 ACT
chrXIII 168444 168444 T
chrXIII 168448 168448 AC
chrXIII 168454 168454 C
chrXIII 168455 168455 A
chrXIII 168458 168458 CG
chrXIII 168459 168459 C
chrXIII 168460 168460 G
chrXIII 168466 168466 AT
chrXIII 168467 168467 G
chrXIII 168468 168468 G
chrXIII 168473 168473 AT
chrXIII 168481 168481 AT
chrXIII 168501 168501 C
chrXIII 168506 168506 C
chrXIII 168508 168508 CG
chrXIII 168520 168520 ACGT
chrXIII 168522 168522 CG
chrXIII 168530 168530 T
chrXIII 168531 168531 CG
chrXIII 168543 168543 CG
chrXIII 168545 168545 T
chrXIII 168555 168555 AT
chrXIII 168556 168556 AT
chrXIII 168563 168563 T
chrXIII 168568 168568 ACGT
chrXIII 168569 168569 AT
chrXIII 168571 168571 CG
chrXIII 168573 168573 CG
chrXIII 168574 168574 AT
chrXIII 168575 168575 A
chrXIII 168576 168576 CG
chrXIII 168588 168588 T
chrXIII 168597 168597 G
chrXIII 168598 168598 ACT
chrXIII 168599 168599 AT
chrXIII 168601 168601 CG
chrXIII 168604 168604 CG
chrXIII 168617 168617 A
chrXIII 168618 168618 T
chrXIII 168619 168619 G
chrXIII 168622 168622 C
chrXIII 168625 168625 T
chrXIII 168631 168631 T
chrXIII 168635 168635 CG
chrXIII 168638 168638 AT
chrXIII 168639 168639 AT
chrXIII 168644 168644 CG
chrXIII 168660 168660 A
chrXIII 168661 168661 C
chrXIII 168662 168662 AG
chrXIII 168667 168667 CG
chrXIII 168669 168669 CG
chrXIII 168671 168671 CG
chrXIII 168674 168674 C
chrXIII 168682 168682 ACGT
chrXIII 168683 168683 ACGT
chrXIII 168684 168684 ACGT
chrXIII 168685 168685 ACGT
chrXIII 168686 168686 ACGT
chrXIII 168687 168687 ACGT
chrXIII 168688 168688 ACGT
chrXIII 168689 168689 ACGT
chrXIII 168690 168690 ACGT
chrXIII 168691 168691 ACT
chrXIII 168692 168692 AT
chrXIII 168693 168693 AT
chrXIII 168694 168694 T
chrXIII 168783 168783 C
chrXIII 168784 168784 A
chrXIII 168787 168787 T
chrXIII 168788 168788 T
chrXIII 168789 168789 A
chrXIII 168790 168790 T
chrXIII 168791 168791 AT
chrXIII 168792 168792 ACG
chrXIII 168793 168793 GT
chrXIII 168794 168794 T
chrXIII 168838 168838 AT
chrXIII 168885 168885 AT
chrXIII 168891 168891 ACG
chrXIII 168892 168892 A
chrXIII 168893 168893 AG
chrXIII 168894 168894 AT
chrXIII 168895 168895 ACT
chrXIII 168896 168896 AT
chrXIII 168898 168898 C
chrXIII 168899 168899 C
chrXIII 168900 168900 A
chrXIII 169479 169479 G
chrXIII 169482 169482 A
chrXIII 169498 169498 A
chrXIII 169501 169501 T
chrXIII 169507 169507 T
chrXIII 169510 169510 A
chrXIII 183456 183456 C
chrXIII 183481 183481 C
chrXIII 183506 183506 T
chrXIII 183521 183521 A
chrXIII 183537 183537 A
chrXIII 183564 183564 A
chrXIII 183565 183565 T
chrXIII 183566 183566 A
chrXIII 183569 183569 A
chrXIII 183882 183882 T
chrXIII 183883 183883 C
chrXIII 183884 183884 CT
chrXIII 183885 183885 A
chrXIII 183886 183886 ACG
chrXIII 183887 183887 GT
chrXIII 183888 183888 CG
chrXIII 183889 183889 CT
chrXIII 183890 183890 G
chrXIII 183891 183891 T
chrXIII 183892 183892 T
chrXIII 183893 183893 G
chrXIII 183894 183894 G
chrXIII 183895 183895 CG
chrXIII 183896 183896 ACG
chrXIII 183897 183897 CGT
chrXIII 183969 183969 AT
chrXIII 183970 183970 ACGT
chrXIII 183971 183971 ACT
chrXIII 183972 183972 ACGT
chrXIII 183973 183973 ACGT
chrXIII 183974 183974 ACGT
chrXIII 183975 183975 AGT
chrXIII 183976 183976 AT
chrXIII 183977 183977 C
chrXIII 184155 184155 A
chrXIII 184160 184160 A
chrXIII 184161 184161 ACT
chrXIII 184162 184162 AC
chrXIII 184163 184163 ACG
chrXIII 184164 184164 ACG
chrXIII 184165 184165 CGT
chrXIII 184166 184166 ACG
chrXIII 184167 184167 CGT
chrXIII 184168 184168 ACG
chrXIII 184169 184169 ACT
chrXIII 184174 184174 A
chrXIII 184180 184180 G
chrXIII 184181 184181 G
chrXIII 184185 184185 T
chrXIII 184186 184186 A
chrXIII 184191 184191 C
chrXIII 184192 184192 T
chrXIII 184193 184193 AT
chrXIII 184194 184194 C
chrXIII 184197 184197 G
chrXIII 184200 184200 C
chrXIII 184202 184202 A
chrXIII 184203 184203 AC
chrXIII 184204 184204 T
chrXIII 184205 184205 CG
chrXIII 184206 184206 A
chrXIII 184207 184207 G
chrXIII 184208 184208 AC
chrXIII 184210 184210 C
chrXIII 184211 184211 G
chrXIII 184212 184212 C
chrXIII 184213 184213 G
chrXIII 184214 184214 CGT
chrXIII 184215 184215 G
chrXIII 184216 184216 AC
chrXIII 184217 184217 CG
chrXIII 184219 184219 C
chrXIII 184220 184220 T
chrXIII 184221 184221 ACG
chrXIII 184222 184222 CT
chrXIII 184223 184223 A
chrXIII 184225 184225 C
chrXIII 184233 184233 G
chrXIII 184235 184235 T
chrXIII 184237 184237 T
chrXIII 184238 184238 G
chrXIII 184239 184239 T
chrXIII 184240 184240 CG
chrXIII 184241 184241 AT
chrXIII 184242 184242 GT
chrXIII 184243 184243 C
chrXIII 184244 184244 T
chrXIII 184245 184245 A
chrXIII 184247 184247 T
chrXIII 184248 184248 G
chrXIII 184251 184251 G
chrXIII 184252 184252 A
chrXIII 184254 184254 CG
chrXIII 184255 184255 G
chrXIII 184256 184256 G
chrXIII 184257 184257 C
chrXIII 184258 184258 G
chrXIII 184264 184264 A
chrXIII 184267 184267 A
chrXIII 184268 184268 A
chrXIII 184270 184270 A
chrXIII 184271 184271 C
chrXIII 184273 184273 T
chrXIII 184278 184278 AT
chrXIII 184279 184279 T
chrXIII 184280 184280 A
chrXIII 184281 184281 CG
chrXIII 184282 184282 G
chrXIII 184283 184283 A
chrXIII 184284 184284 CGT
chrXIII 184285 184285 AC
chrXIII 184286 184286 A
chrXIII 184288 184288 CT
chrXIII 184289 184289 A
chrXIII 184292 184292 A
chrXIII 184293 184293 AT
chrXIII 184295 184295 AT
chrXIII 184296 184296 CG
chrXIII 184297 184297 A
chrXIII 184298 184298 AT
chrXIII 184301 184301 A
chrXIII 184302 184302 A
chrXIII 184304 184304 CG
chrXIII 184305 184305 C
chrXIII 184306 184306 A
chrXIII 184307 184307 G
chrXIII 184308 184308 AT
chrXIII 184309 184309 G
chrXIII 184310 184310 G
chrXIII 184312 184312 AC
chrXIII 184313 184313 CG
chrXIII 184314 184314 G
chrXIII 184315 184315 CG
chrXIII 184316 184316 CG
chrXIII 184317 184317 G
chrXIII 184318 184318 AT
chrXIII 184319 184319 ACT
chrXIII 184320 184320 GT
chrXIII 184321 184321 ACGT
chrXIII 184322 184322 ACG
chrXIII 184323 184323 T
chrXIII 184324 184324 AC
chrXIII 184325 184325 CT
chrXIII 184328 184328 T
chrXIII 184329 184329 GT
chrXIII 184330 184330 G
chrXIII 184331 184331 A
chrXIII 184332 184332 CGT
chrXIII 184333 184333 A
chrXIII 184334 184334 CGT
chrXIII 184335 184335 T
chrXIII 184337 184337 C
chrXIII 184338 184338 AGT
chrXIII 184339 184339 ACGT
chrXIII 184340 184340 AT
chrXIII 184341 184341 CG
chrXIII 184342 184342 G
chrXIII 184343 184343 ACG
chrXIII 184344 184344 AT
chrXIII 184345 184345 G
chrXIII 184346 184346 AT
chrXIII 184347 184347 A
chrXIII 184348 184348 CG
chrXIII 184349 184349 T
chrXIII 184350 184350 C
chrXIII 184351 184351 G
chrXIII 184352 184352 T
chrXIII 184353 184353 T
chrXIII 184354 184354 AT
chrXIII 184355 184355 ACGT
chrXIII 184356 184356 C
chrXIII 184357 184357 CGT
chrXIII 184358 184358 G
chrXIII 184359 184359 CG
chrXIII 184360 184360 T
chrXIII 184361 184361 A
chrXIII 184362 184362 C
chrXIII 184363 184363 CG
chrXIII 184364 184364 ACT
chrXIII 184365 184365 ACG
chrXIII 184366 184366 GT
chrXIII 184367 184367 ACT
chrXIII 184368 184368 AT
chrXIII 184369 184369 CG
chrXIII 184371 184371 A
chrXIII 184373 184373 G
chrXIII 184374 184374 CG
chrXIII 184376 184376 T
chrXIII 184377 184377 AC
chrXIII 184378 184378 ACGT
chrXIII 184379 184379 AC
chrXIII 184380 184380 G
chrXIII 184382 184382 CG
chrXIII 184384 184384 T
chrXIII 184385 184385 CGT
chrXIII 184386 184386 AC
chrXIII 184388 184388 AT
chrXIII 184389 184389 ACG
chrXIII 184390 184390 AT
chrXIII 184391 184391 CGT
chrXIII 184392 184392 A
chrXIII 184393 184393 A
chrXIII 184395 184395 C
chrXIII 184397 184397 T
chrXIII 184398 184398 GT
chrXIII 184399 184399 AC
chrXIII 184400 184400 CGT
chrXIII 184401 184401 ACGT
chrXIII 184402 184402 G
chrXIII 184403 184403 CG
chrXIII 184404 184404 G
chrXIII 184405 184405 AGT
chrXIII 184406 184406 AG
chrXIII 184407 184407 AGT
chrXIII 184408 184408 T
chrXIII 184409 184409 T
chrXIII 184410 184410 AT
chrXIII 184411 184411 A
chrXIII 184412 184412 G
chrXIII 184413 184413 AT
chrXIII 184414 184414 C
chrXIII 184415 184415 CT
chrXIII 184416 184416 AT
chrXIII 184417 184417 AC
chrXIII 184418 184418 A
chrXIII 184419 184419 AT
chrXIII 184420 184420 ACG
chrXIII 184421 184421 T
chrXIII 184422 184422 A
chrXIII 184423 184423 C
chrXIII 184424 184424 G
chrXIII 184425 184425 ACT
chrXIII 184427 184427 AC
chrXIII 184428 184428 ACGT
chrXIII 184429 184429 AGT
chrXIII 184430 184430 ACG
chrXIII 184431 184431 AC
chrXIII 184432 184432 C
chrXIII 184433 184433 CG
chrXIII 184434 184434 C
chrXIII 184436 184436 AT
chrXIII 184437 184437 AT
chrXIII 184438 184438 ACGT
chrXIII 184439 184439 G
chrXIII 184440 184440 AT
chrXIII 184441 184441 AT
chrXIII 184442 184442 AGT
chrXIII 184444 184444 ACGT
chrXIII 184445 184445 AG
chrXIII 184446 184446 CT
chrXIII 184447 184447 AGT
chrXIII 184448 184448 AC
chrXIII 184451 184451 CG
chrXIII 184452 184452 CG
chrXIII 184453 184453 ACT
chrXIII 184454 184454 AGT
chrXIII 184455 184455 CG
chrXIII 184456 184456 AT
chrXIII 184457 184457 G
chrXIII 184459 184459 AT
chrXIII 184460 184460 CG
chrXIII 184462 184462 AC
chrXIII 184463 184463 AT
chrXIII 184468 184468 AT
chrXIII 184469 184469 T
chrXIII 184470 184470 T
chrXIII 184471 184471 G
chrXIII 184472 184472 G
chrXIII 184476 184476 G
chrXIII 184478 184478 CG
chrXIII 184479 184479 CG
chrXIII 184480 184480 AGT
chrXIII 184481 184481 T
chrXIII 184482 184482 ACGT
chrXIII 184484 184484 ACT
chrXIII 184485 184485 ACGT
chrXIII 184487 184487 AT
chrXIII 184488 184488 AT
chrXIII 184489 184489 T
chrXIII 184491 184491 CG
chrXIII 184492 184492 CG
chrXIII 184493 184493 ACG
chrXIII 184496 184496 AT
chrXIII 184502 184502 ACGT
chrXIII 184503 184503 ACGT
chrXIII 184504 184504 ACT
chrXIII 184505 184505 CG
chrXIII 184506 184506 CG
chrXIII 184512 184512 G
chrXIII 184513 184513 AC
chrXIII 184532 184532 A
chrXIII 184540 184540 C
chrXIII 184541 184541 A
chrXIII 184542 184542 GT
chrXIII 184546 184546 CG
chrXIII 184561 184561 C
chrXIII 184579 184579 CG
chrXIII 184580 184580 AT
chrXIII 184581 184581 CG
chrXIII 184588 184588 CG
chrXIII 184592 184592 G
chrXIII 184601 184601 T
chrXIII 184660 184660 ACG
chrXIII 184661 184661 T
chrXIII 184669 184669 T
chrXIII 184680 184680 AT
chrXIII 184686 184686 G
chrXIII 184693 184693 A
chrXIII 184694 184694 T
chrXIII 184695 184695 T
chrXIII 184697 184697 A
chrXIII 184709 184709 AT
chrXIII 184711 184711 AT
chrXIII 184717 184717 A
chrXIII 184759 184759 A
chrXIII 184777 184777 CG
chrXIII 184841 184841 AT
chrXIII 184934 184934 AT
chrXIII 184967 184967 T
chrXIII 184968 184968 G
chrXIII 184970 184970 G
chrXIII 184976 184976 G
chrXIII 184982 184982 C
chrXIII 185000 185000 AT
chrXIII 185005 185005 AT
chrXIII 185020 185020 T
chrXIII 185027 185027 T
chrXIII 185042 185042 AT
chrXIII 185056 185056 AT
chrXIII 185071 185071 CG
chrXIII 185089 185089 CG
chrXIII 185090 185090 AT
chrXIII 185092 185092 CG
chrXIII 185093 185093 AT
chrXIII 185127 185127 G
chrXIII 185147 185147 A
chrXIII 185181 185181 T
chrXIII 185186 185186 T
chrXIII 185198 185198 A
chrXIII 185225 185225 C
chrXIII 185229 185229 A
chrXIII 185231 185231 C
chrXIII 185276 185276 A
chrXIII 185288 185288 T
chrXIII 185297 185297 A
chrXIII 185322 185322 G
chrXIII 185325 185325 G
chrXIII 185343 185343 A
chrXIII 185368 185368 C
chrXIII 185384 185384 A
chrXIII 185390 185390 T
chrXIII 185396 185396 C
chrXIII 185420 185420 CG
chrXIII 185423 185423 C
chrXIII 185439 185439 G
chrXIII 185451 185451 T
chrXIII 185528 185528 AT
chrXIII 185551 185551 ACGT
chrXIII 185567 185567 A
chrXIII 185570 185570 C
chrXIII 185578 185578 C
chrXIII 185585 185585 A
chrXIII 185680 185680 AT
chrXIII 185744 185744 G
chrXIII 185750 185750 A
chrXIII 185762 185762 CG
chrXIII 185773 185773 CG
chrXIII 185790 185790 CG
chrXIII 185793 185793 G
chrXIII 185799 185799 CG
chrXIII 185818 185818 A
chrXIII 185841 185841 AT
chrXIII 185880 185880 CG
chrXIII 185909 185909 CG
chrXIII 186001 186001 T
chrXIII 186105 186105 AT
chrXIII 186126 186126 G
chrXIII 186135 186135 CG
chrXIII 186136 186136 CG
chrXIII 186167 186167 CG
chrXIII 186180 186180 T
chrXIII 186212 186212 C
chrXIII 186221 186221 A
chrXIII 186237 186237 G
chrXIII 186270 186270 CG
chrXIII 186280 186280 A
chrXIII 186284 186284 CGT
chrXIII 186285 186285 C
chrXIII 186290 186290 AT
chrXIII 186292 186292 A
chrXIII 186346 186346 A
chrXIII 186358 186358 G
chrXIII 186504 186504 AGT
chrXIII 186552 186552 CG
chrXIII 186570 186570 CG
chrXIII 186603 186603 AT
chrXIII 186609 186609 CG
chrXIII 186624 186624 CG
chrXIII 186630 186630 AT
chrXIII 186636 186636 A
chrXIII 186654 186654 AT
chrXIII 186706 186706 C
chrXIII 186709 186709 A
chrXIII 186710 186710 AG
chrXIII 186711 186711 AG
chrXIII 186712 186712 A
chrXIII 186720 186720 A
chrXIII 186721 186721 A
chrXIII 186722 186722 AC
chrXIII 186723 186723 A
chrXIII 186751 186751 A
chrXIII 186780 186780 A
chrXIII 186783 186783 ACGT
chrXIII 186841 186841 T
chrXIII 186916 186916 C
chrXIII 186917 186917 A
chrXIII 186921 186921 CG
chrXIII 187035 187035 AT
chrXIII 187053 187053 A
chrXIII 187068 187068 C
chrXIII 187074 187074 T
chrXIII 187086 187086 CG
chrXIII 187095 187095 A
chrXIII 187140 187140 CG
chrXIII 187215 187215 AT
chrXIII 187243 187243 CG
chrXIII 187249 187249 AT
chrXIII 187261 187261 T
chrXIII 187263 187263 C
chrXIII 187264 187264 C
chrXIII 187269 187269 AT
chrXIII 187272 187272 T
chrXIII 187274 187274 T
chrXIII 187276 187276 A
chrXIII 187281 187281 AT
chrXIII 187287 187287 CG
chrXIII 187290 187290 T
chrXIII 187293 187293 AT
chrXIII 187300 187300 T
chrXIII 187313 187313 AT
chrXIII 187359 187359 CG
chrXIII 187383 187383 AT
chrXIII 187388 187388 CG
chrXIII 187390 187390 AT
chrXIII 187395 187395 CG
chrXIII 187400 187400 T
chrXIII 187405 187405 C
chrXIII 187410 187410 T
chrXIII 187428 187428 AT
chrXIII 187441 187441 AT
chrXIII 187447 187447 G
chrXIII 187452 187452 CG
chrXIII 187461 187461 AT
chrXIII 187492 187492 CG
chrXIII 187506 187506 AT
chrXIII 187508 187508 AT
chrXIII 187526 187526 CG
chrXIII 187531 187531 CG
chrXIII 187562 187562 AT
chrXIII 187575 187575 A
chrXIII 187582 187582 AT
chrXIII 187585 187585 AT
chrXIII 187627 187627 AT
chrXIII 187629 187629 CG
chrXIII 187680 187680 AT
chrXIII 187683 187683 AT
chrXIII 187700 187700 CG
chrXIII 187704 187704 CG
chrXIII 187710 187710 CG
chrXIII 187746 187746 G
chrXIII 187753 187753 A
chrXIII 187758 187758 C
chrXIII 187759 187759 T
chrXIII 187842 187842 AT
chrXIII 187860 187860 AT
chrXIII 187863 187863 CG
chrXIII 187896 187896 A
chrXIII 187900 187900 T
chrXIII 187902 187902 C
chrXIII 187914 187914 T
chrXIII 187923 187923 CG
chrXIII 187931 187931 CG
chrXIII 187977 187977 G
chrXIII 187985 187985 C
chrXIII 187989 187989 A
chrXIII 188029 188029 CG
chrXIII 188037 188037 CG
chrXIII 188054 188054 AT
chrXIII 188100 188100 CG
chrXIII 188117 188117 C
chrXIII 188148 188148 AT
chrXIII 188151 188151 AT
chrXIII 188154 188154 AT
chrXIII 188158 188158 CG
chrXIII 188202 188202 AT
chrXIII 188215 188215 CG
chrXIII 188217 188217 CG
chrXIII 188238 188238 AT
chrXIII 188244 188244 CG
chrXIII 188250 188250 CG
chrXIII 188256 188256 AT
chrXIII 188272 188272 G
chrXIII 188273 188273 G
chrXIII 188301 188301 CG
chrXIII 188316 188316 CG
chrXIII 188331 188331 AT
chrXIII 188336 188336 AT
chrXIII 188345 188345 CG
chrXIII 188349 188349 AT
chrXIII 188373 188373 CG
chrXIII 188382 188382 CG
chrXIII 188388 188388 AT
chrXIII 188397 188397 AT
chrXIII 188400 188400 CG
chrXIII 188407 188407 CG
chrXIII 188436 188436 T
chrXIII 188442 188442 G
chrXIII 188445 188445 G
chrXIII 188468 188468 CG
chrXIII 188482 188482 C
chrXIII 188517 188517 A
chrXIII 188523 188523 T
chrXIII 188526 188526 T
chrXIII 188539 188539 CG
chrXIII 188568 188568 AT
chrXIII 188569 188569 AT
chrXIII 188580 188580 AT
chrXIII 188583 188583 AT
chrXIII 188584 188584 CG
chrXIII 188601 188601 CG
chrXIII 188603 188603 AT
chrXIII 188610 188610 T
chrXIII 188625 188625 AT
chrXIII 188628 188628 A
chrXIII 188662 188662 CG
chrXIII 188667 188667 AT
chrXIII 188672 188672 A
chrXIII 188673 188673 C
chrXIII 188677 188677 C
chrXIII 188688 188688 C
chrXIII 188707 188707 CG
chrXIII 188709 188709 AT
chrXIII 188712 188712 CG
chrXIII 188721 188721 CG
chrXIII 188727 188727 AT
chrXIII 188730 188730 AT
chrXIII 188736 188736 AT
chrXIII 188742 188742 CG
chrXIII 188745 188745 CG
chrXIII 188751 188751 AT
chrXIII 188754 188754 AT
chrXIII 188757 188757 T
chrXIII 188763 188763 CG
chrXIII 188773 188773 AT
chrXIII 188775 188775 CG
chrXIII 188779 188779 G
chrXIII 188839 188839 CG
chrXIII 188841 188841 A
chrXIII 188847 188847 GT
chrXIII 188850 188850 CG
chrXIII 188856 188856 A
chrXIII 188857 188857 C
chrXIII 188859 188859 T
chrXIII 188865 188865 CT
chrXIII 188871 188871 AT
chrXIII 188874 188874 G
chrXIII 188877 188877 CG
chrXIII 188886 188886 C
chrXIII 188893 188893 AT
chrXIII 188910 188910 G
chrXIII 188922 188922 AT
chrXIII 188925 188925 CG
chrXIII 188928 188928 CG
chrXIII 188934 188934 AT
chrXIII 188947 188947 CG
chrXIII 188957 188957 A
chrXIII 188961 188961 AT
chrXIII 188964 188964 CG
chrXIII 188970 188970 CG
chrXIII 188975 188975 A
chrXIII 188976 188976 G
chrXIII 188983 188983 CG
chrXIII 188985 188985 AT
chrXIII 189005 189005 A
chrXIII 189006 189006 AT
chrXIII 189019 189019 CG
chrXIII 189021 189021 A
chrXIII 189034 189034 AT
chrXIII 189042 189042 C
chrXIII 189048 189048 AT
chrXIII 189057 189057 AT
chrXIII 189060 189060 CG
chrXIII 189076 189076 C
chrXIII 189081 189081 A
chrXIII 189090 189090 A
chrXIII 189093 189093 T
chrXIII 189121 189121 C
chrXIII 189124 189124 T
chrXIII 189147 189147 AT
chrXIII 189171 189171 A
chrXIII 189195 189195 A
chrXIII 189198 189198 CG
chrXIII 189204 189204 G
chrXIII 189232 189232 AT
chrXIII 189234 189234 AT
chrXIII 189247 189247 CG
chrXIII 189259 189259 AT
chrXIII 189288 189288 CG
chrXIII 189297 189297 CG
chrXIII 189303 189303 CG
chrXIII 189312 189312 CG
chrXIII 189318 189318 T
chrXIII 189321 189321 A
chrXIII 189333 189333 AT
chrXIII 189339 189339 AT
chrXIII 189341 189341 A
chrXIII 189357 189357 A
chrXIII 189360 189360 G
chrXIII 189375 189375 G
chrXIII 189378 189378 A
chrXIII 189405 189405 C
chrXIII 189426 189426 AT
chrXIII 189441 189441 AT
chrXIII 189444 189444 G
chrXIII 189445 189445 C
chrXIII 189450 189450 G
chrXIII 189456 189456 AT
chrXIII 189459 189459 AT
chrXIII 189463 189463 AT
chrXIII 189471 189471 A
chrXIII 189480 189480 C
chrXIII 189481 189481 G
chrXIII 189497 189497 AT
chrXIII 189498 189498 C
chrXIII 189504 189504 CG
chrXIII 189506 189506 CG
chrXIII 189510 189510 AT
chrXIII 189567 189567 CG
chrXIII 189582 189582 C
chrXIII 189585 189585 AG
chrXIII 189588 189588 G
chrXIII 189598 189598 AT
chrXIII 189600 189600 CG
chrXIII 189666 189666 T
chrXIII 189669 189669 G
chrXIII 189671 189671 A
chrXIII 189672 189672 C
chrXIII 189675 189675 A
chrXIII 189699 189699 T
chrXIII 189711 189711 T
chrXIII 189739 189739 T
chrXIII 189744 189744 C
chrXIII 189745 189745 C
chrXIII 189746 189746 ACT
chrXIII 189747 189747 ACG
chrXIII 189748 189748 ACT
chrXIII 189749 189749 ACT
chrXIII 189750 189750 ACG
chrXIII 189751 189751 CGT
chrXIII 189756 189756 A
chrXIII 189762 189762 CG
chrXIII 189763 189763 G
chrXIII 189767 189767 T
chrXIII 189768 189768 AT
chrXIII 189773 189773 C
chrXIII 189774 189774 T
chrXIII 189775 189775 AT
chrXIII 189776 189776 C
chrXIII 189779 189779 G
chrXIII 189780 189780 CG
chrXIII 189781 189781 AT
chrXIII 189782 189782 C
chrXIII 189784 189784 A
chrXIII 189785 189785 AC
chrXIII 189786 189786 T
chrXIII 189787 189787 CG
chrXIII 189788 189788 A
chrXIII 189789 189789 G
chrXIII 189790 189790 AC
chrXIII 189792 189792 C
chrXIII 189793 189793 G
chrXIII 189794 189794 C
chrXIII 189795 189795 G
chrXIII 189796 189796 CG
chrXIII 189797 189797 G
chrXIII 189798 189798 C
chrXIII 189799 189799 CG
chrXIII 189801 189801 C
chrXIII 189802 189802 T
chrXIII 189803 189803 ACG
chrXIII 189804 189804 CT
chrXIII 189805 189805 A
chrXIII 189807 189807 C
chrXIII 189815 189815 G
chrXIII 189817 189817 T
chrXIII 189819 189819 T
chrXIII 189820 189820 G
chrXIII 189821 189821 T
chrXIII 189822 189822 CG
chrXIII 189823 189823 AT
chrXIII 189824 189824 GT
chrXIII 189825 189825 C
chrXIII 189826 189826 T
chrXIII 189827 189827 A
chrXIII 189829 189829 T
chrXIII 189830 189830 G
chrXIII 189833 189833 G
chrXIII 189834 189834 A
chrXIII 189836 189836 CG
chrXIII 189837 189837 G
chrXIII 189838 189838 G
chrXIII 189839 189839 C
chrXIII 189840 189840 G
chrXIII 189846 189846 A
chrXIII 189849 189849 A
chrXIII 189850 189850 A
chrXIII 189852 189852 A
chrXIII 189853 189853 C
chrXIII 189855 189855 T
chrXIII 189860 189860 AT
chrXIII 189861 189861 T
chrXIII 189862 189862 A
chrXIII 189863 189863 CG
chrXIII 189864 189864 G
chrXIII 189865 189865 A
chrXIII 189866 189866 CGT
chrXIII 189867 189867 AC
chrXIII 189868 189868 A
chrXIII 189870 189870 CT
chrXIII 189871 189871 A
chrXIII 189874 189874 A
chrXIII 189875 189875 AT
chrXIII 189877 189877 AT
chrXIII 189878 189878 CG
chrXIII 189879 189879 A
chrXIII 189880 189880 AT
chrXIII 189883 189883 A
chrXIII 189884 189884 A
chrXIII 189886 189886 CG
chrXIII 189887 189887 C
chrXIII 189888 189888 A
chrXIII 189889 189889 G
chrXIII 189890 189890 AT
chrXIII 189891 189891 G
chrXIII 189892 189892 G
chrXIII 189894 189894 AC
chrXIII 189895 189895 CG
chrXIII 189896 189896 G
chrXIII 189897 189897 CG
chrXIII 189898 189898 CG
chrXIII 189899 189899 G
chrXIII 189900 189900 AT
chrXIII 189901 189901 ACT
chrXIII 189902 189902 GT
chrXIII 189903 189903 ACGT
chrXIII 189904 189904 ACG
chrXIII 189905 189905 T
chrXIII 189906 189906 AC
chrXIII 189907 189907 CT
chrXIII 189910 189910 T
chrXIII 189911 189911 GT
chrXIII 189912 189912 G
chrXIII 189913 189913 A
chrXIII 189914 189914 CGT
chrXIII 189915 189915 A
chrXIII 189916 189916 CGT
chrXIII 189917 189917 T
chrXIII 189919 189919 C
chrXIII 189920 189920 AGT
chrXIII 189921 189921 ACGT
chrXIII 189922 189922 AT
chrXIII 189923 189923 CG
chrXIII 189924 189924 G
chrXIII 189925 189925 ACG
chrXIII 189926 189926 AT
chrXIII 189927 189927 G
chrXIII 189928 189928 AT
chrXIII 189929 189929 A
chrXIII 189930 189930 CG
chrXIII 189931 189931 T
chrXIII 189932 189932 C
chrXIII 189933 189933 G
chrXIII 189934 189934 T
chrXIII 189935 189935 T
chrXIII 189936 189936 AT
chrXIII 189937 189937 ACGT
chrXIII 189938 189938 C
chrXIII 189939 189939 CGT
chrXIII 189940 189940 G
chrXIII 189941 189941 CG
chrXIII 189942 189942 T
chrXIII 189943 189943 A
chrXIII 189944 189944 C
chrXIII 189945 189945 CG
chrXIII 189946 189946 ACT
chrXIII 189947 189947 ACG
chrXIII 189948 189948 GT
chrXIII 189949 189949 ACT
chrXIII 189950 189950 AT
chrXIII 189951 189951 CG
chrXIII 189953 189953 A
chrXIII 189955 189955 G
chrXIII 189956 189956 CG
chrXIII 189958 189958 T
chrXIII 189959 189959 AC
chrXIII 189960 189960 ACGT
chrXIII 189961 189961 AC
chrXIII 189962 189962 G
chrXIII 189964 189964 CG
chrXIII 189966 189966 T
chrXIII 189967 189967 CGT
chrXIII 189968 189968 AC
chrXIII 189970 189970 AT
chrXIII 189971 189971 ACG
chrXIII 189972 189972 AT
chrXIII 189973 189973 CGT
chrXIII 189974 189974 A
chrXIII 189975 189975 A
chrXIII 189977 189977 C
chrXIII 189979 189979 T
chrXIII 189980 189980 GT
chrXIII 189981 189981 AC
chrXIII 189982 189982 CGT
chrXIII 189983 189983 ACGT
chrXIII 189984 189984 G
chrXIII 189985 189985 CG
chrXIII 189986 189986 G
chrXIII 189987 189987 AGT
chrXIII 189988 189988 AG
chrXIII 189989 189989 AGT
chrXIII 189990 189990 T
chrXIII 189991 189991 T
chrXIII 189992 189992 AT
chrXIII 189993 189993 A
chrXIII 189994 189994 G
chrXIII 189995 189995 AT
chrXIII 189996 189996 C
chrXIII 189997 189997 CT
chrXIII 189998 189998 AT
chrXIII 189999 189999 AC
chrXIII 190000 190000 A
chrXIII 190001 190001 AT
chrXIII 190002 190002 ACG
chrXIII 190003 190003 T
chrXIII 190004 190004 A
chrXIII 190005 190005 C
chrXIII 190006 190006 G
chrXIII 190007 190007 ACT
chrXIII 190009 190009 AC
chrXIII 190010 190010 ACGT
chrXIII 190011 190011 AGT
chrXIII 190012 190012 ACG
chrXIII 190013 190013 AC
chrXIII 190014 190014 C
chrXIII 190015 190015 CG
chrXIII 190016 190016 C
chrXIII 190018 190018 AT
chrXIII 190019 190019 AT
chrXIII 190020 190020 ACGT
chrXIII 190021 190021 G
chrXIII 190022 190022 AT
chrXIII 190023 190023 AT
chrXIII 190024 190024 AGT
chrXIII 190026 190026 ACGT
chrXIII 190027 190027 AG
chrXIII 190028 190028 CT
chrXIII 190029 190029 AGT
chrXIII 190030 190030 AC
chrXIII 190033 190033 CG
chrXIII 190034 190034 CG
chrXIII 190035 190035 ACT
chrXIII 190036 190036 AGT
chrXIII 190037 190037 CG
chrXIII 190038 190038 AT
chrXIII 190039 190039 G
chrXIII 190041 190041 AT
chrXIII 190042 190042 CG
chrXIII 190044 190044 AC
chrXIII 190045 190045 AT
chrXIII 190050 190050 AT
chrXIII 190051 190051 T
chrXIII 190052 190052 T
chrXIII 190053 190053 G
chrXIII 190054 190054 G
chrXIII 190058 190058 G
chrXIII 190060 190060 CG
chrXIII 190061 190061 CG
chrXIII 190062 190062 AGT
chrXIII 190063 190063 T
chrXIII 190064 190064 ACGT
chrXIII 190066 190066 ACT
chrXIII 190067 190067 ACGT
chrXIII 190069 190069 AT
chrXIII 190070 190070 AT
chrXIII 190071 190071 T
chrXIII 190073 190073 A
chrXIII 190074 190074 CG
chrXIII 190075 190075 ACG
chrXIII 190078 190078 AT
chrXIII 190084 190084 ACGT
chrXIII 190085 190085 ACGT
chrXIII 190086 190086 ACGT
chrXIII 190087 190087 ACGT
chrXIII 190088 190088 AGT
chrXIII 190089 190089 AT
chrXIII 190092 190092 T
chrXIII 190093 190093 G
chrXIII 196056 196056 G
chrXIII 196057 196057 A
chrXIII 196058 196058 T
chrXIII 196059 196059 ACG
chrXIII 196060 196060 AT
chrXIII 196061 196061 T
chrXIII 196062 196062 GT
chrXIII 196063 196063 T
chrXIII 196064 196064 T
chrXIII 196065 196065 T
chrXIII 196066 196066 T
chrXIII 196067 196067 CGT
chrXIII 196112 196112 A
chrXIII 196113 196113 CG
chrXIII 196114 196114 CG
chrXIII 196117 196117 CG
chrXIII 196118 196118 AT
chrXIII 196119 196119 CG
chrXIII 196121 196121 AT
chrXIII 196122 196122 C
chrXIII 196123 196123 ACGT
chrXIII 196124 196124 CG
chrXIII 196171 196171 ACG
chrXIII 196172 196172 ACT
chrXIII 196173 196173 AT
chrXIII 196174 196174 ACG
chrXIII 196175 196175 AT
chrXIII 196176 196176 C
chrXIII 196177 196177 T
chrXIII 196183 196183 AT
chrXIII 196184 196184 CG
chrXIII 196185 196185 AT
chrXIII 196186 196186 CG
chrXIII 196187 196187 AT
chrXIII 196325 196325 A
chrXIII 196326 196326 CGT
chrXIII 196327 196327 AGT
chrXIII 196328 196328 ACG
chrXIII 196329 196329 CGT
chrXIII 196330 196330 ACT
chrXIII 196331 196331 ACG
chrXIII 196339 196339 G
chrXIII 196342 196342 A
chrXIII 196344 196344 G
chrXIII 196346 196346 C
chrXIII 196351 196351 A
chrXIII 196352 196352 C
chrXIII 196353 196353 A
chrXIII 196369 196369 G
chrXIII 196374 196374 T
chrXIII 196375 196375 G
chrXIII 196378 196378 G
chrXIII 196382 196382 A
chrXIII 196388 196388 A
chrXIII 196391 196391 CG
chrXIII 196396 196396 AT
chrXIII 196409 196409 C
chrXIII 196412 196412 G
chrXIII 196414 196414 A
chrXIII 196415 196415 T
chrXIII 196425 196425 AT
chrXIII 196437 196437 CG
chrXIII 196438 196438 A
chrXIII 196439 196439 AT
chrXIII 196440 196440 G
chrXIII 196442 196442 CG
chrXIII 196444 196444 A
chrXIII 196445 196445 AC
chrXIII 196450 196450 A
chrXIII 196457 196457 T
chrXIII 196458 196458 A
chrXIII 196482 196482 C
chrXIII 196483 196483 A
chrXIII 196486 196486 A
chrXIII 196487 196487 AT
chrXIII 196488 196488 T
chrXIII 196490 196490 A
chrXIII 196491 196491 CGT
chrXIII 196492 196492 CG
chrXIII 196493 196493 ACT
chrXIII 196496 196496 G
chrXIII 196497 196497 G
chrXIII 196498 196498 A
chrXIII 196499 196499 T
chrXIII 196500 196500 A
chrXIII 196501 196501 T
chrXIII 196502 196502 T
chrXIII 196505 196505 AT
chrXIII 196506 196506 AT
chrXIII 196507 196507 AT
chrXIII 196508 196508 AC
chrXIII 196509 196509 C
chrXIII 196510 196510 G
chrXIII 196511 196511 T
chrXIII 196512 196512 G
chrXIII 196515 196515 G
chrXIII 196517 196517 C
chrXIII 196518 196518 G
chrXIII 196519 196519 T
chrXIII 196522 196522 CT
chrXIII 196523 196523 C
chrXIII 196524 196524 G
chrXIII 196525 196525 G
chrXIII 196526 196526 CG
chrXIII 196527 196527 T
chrXIII 196528 196528 A
chrXIII 196529 196529 C
chrXIII 196530 196530 G
chrXIII 196531 196531 T
chrXIII 196532 196532 CG
chrXIII 196533 196533 GT
chrXIII 196534 196534 AC
chrXIII 196535 196535 A
chrXIII 196536 196536 C
chrXIII 196538 196538 A
chrXIII 196540 196540 G
chrXIII 196541 196541 CG
chrXIII 196543 196543 T
chrXIII 196544 196544 AC
chrXIII 196545 196545 ACGT
chrXIII 196546 196546 AC
chrXIII 196547 196547 G
chrXIII 196549 196549 CG
chrXIII 196551 196551 T
chrXIII 196552 196552 CGT
chrXIII 196553 196553 AC
chrXIII 196555 196555 AT
chrXIII 196556 196556 ACG
chrXIII 196557 196557 AT
chrXIII 196558 196558 CGT
chrXIII 196559 196559 A
chrXIII 196560 196560 A
chrXIII 196562 196562 C
chrXIII 196564 196564 T
chrXIII 196565 196565 GT
chrXIII 196566 196566 AC
chrXIII 196567 196567 CGT
chrXIII 196568 196568 ACGT
chrXIII 196569 196569 G
chrXIII 196570 196570 CG
chrXIII 196571 196571 G
chrXIII 196572 196572 AGT
chrXIII 196573 196573 AG
chrXIII 196574 196574 AGT
chrXIII 196575 196575 T
chrXIII 196576 196576 T
chrXIII 196577 196577 AT
chrXIII 196578 196578 A
chrXIII 196579 196579 G
chrXIII 196580 196580 AT
chrXIII 196581 196581 C
chrXIII 196582 196582 CT
chrXIII 196583 196583 AT
chrXIII 196584 196584 AC
chrXIII 196585 196585 A
chrXIII 196586 196586 AT
chrXIII 196587 196587 ACG
chrXIII 196588 196588 T
chrXIII 196589 196589 A
chrXIII 196590 196590 C
chrXIII 196591 196591 G
chrXIII 196592 196592 ACT
chrXIII 196594 196594 AC
chrXIII 196595 196595 ACGT
chrXIII 196596 196596 AGT
chrXIII 196597 196597 ACG
chrXIII 196598 196598 AC
chrXIII 196599 196599 C
chrXIII 196600 196600 CG
chrXIII 196601 196601 C
chrXIII 196603 196603 AT
chrXIII 196604 196604 AT
chrXIII 196605 196605 AGT
chrXIII 196606 196606 G
chrXIII 196607 196607 AT
chrXIII 196608 196608 AT
chrXIII 196609 196609 AGT
chrXIII 196611 196611 ACGT
chrXIII 196612 196612 AG
chrXIII 196613 196613 CT
chrXIII 196614 196614 AGT
chrXIII 196615 196615 AC
chrXIII 196618 196618 CG
chrXIII 196619 196619 CG
chrXIII 196620 196620 ACT
chrXIII 196621 196621 AGT
chrXIII 196622 196622 C
chrXIII 196623 196623 AT
chrXIII 196624 196624 G
chrXIII 196626 196626 AT
chrXIII 196627 196627 CG
chrXIII 196629 196629 AC
chrXIII 196630 196630 AT
chrXIII 196635 196635 AT
chrXIII 196636 196636 T
chrXIII 196637 196637 AT
chrXIII 196638 196638 G
chrXIII 196639 196639 G
chrXIII 196643 196643 G
chrXIII 196645 196645 CG
chrXIII 196646 196646 CG
chrXIII 196647 196647 AGT
chrXIII 196648 196648 AT
chrXIII 196649 196649 AT
chrXIII 196651 196651 AT
chrXIII 196652 196652 AT
chrXIII 196653 196653 C
chrXIII 196654 196654 ACT
chrXIII 196655 196655 C
chrXIII 196656 196656 T
chrXIII 196657 196657 CG
chrXIII 196658 196658 A
chrXIII 196659 196659 CG
chrXIII 196660 196660 ACGT
chrXIII 196663 196663 AT
chrXIII 196665 196665 T
chrXIII 196669 196669 ACGT
chrXIII 196670 196670 AT
chrXIII 196671 196671 ACT
chrXIII 196672 196672 CG
chrXIII 196674 196674 AC
chrXIII 196675 196675 G
chrXIII 196678 196678 A
chrXIII 196679 196679 G
chrXIII 196680 196680 AC
chrXIII 196699 196699 A
chrXIII 196707 196707 C
chrXIII 196708 196708 AT
chrXIII 196709 196709 GT
chrXIII 196713 196713 CG
chrXIII 196728 196728 C
chrXIII 196730 196730 A
chrXIII 196746 196746 AT
chrXIII 196747 196747 AT
chrXIII 196748 196748 CG
chrXIII 196755 196755 AT
chrXIII 196759 196759 T
chrXIII 196764 196764 AT
chrXIII 196767 196767 T
chrXIII 196768 196768 AT
chrXIII 196772 196772 CG
chrXIII 196780 196780 AT
chrXIII 196827 196827 AT
chrXIII 196828 196828 T
chrXIII 196836 196836 T
chrXIII 196847 196847 AT
chrXIII 196853 196853 G
chrXIII 196854 196854 GT
chrXIII 196855 196855 C
chrXIII 196860 196860 A
chrXIII 196861 196861 T
chrXIII 196862 196862 T
chrXIII 196864 196864 A
chrXIII 196876 196876 AT
chrXIII 196878 196878 AT
chrXIII 196884 196884 A
chrXIII 196926 196926 A
chrXIII 196944 196944 CG
chrXIII 197008 197008 AT
chrXIII 197101 197101 AT
chrXIII 197134 197134 T
chrXIII 197135 197135 G
chrXIII 197137 197137 G
chrXIII 197143 197143 G
chrXIII 197149 197149 C
chrXIII 197167 197167 AT
chrXIII 197172 197172 AT
chrXIII 197187 197187 T
chrXIII 197194 197194 T
chrXIII 197209 197209 AT
chrXIII 197223 197223 AT
chrXIII 197238 197238 CG
chrXIII 197256 197256 CG
chrXIII 197257 197257 AT
chrXIII 197259 197259 CG
chrXIII 197260 197260 AT
chrXIII 197294 197294 G
chrXIII 197314 197314 A
chrXIII 197348 197348 T
chrXIII 197353 197353 T
chrXIII 197365 197365 A
chrXIII 197392 197392 C
chrXIII 197396 197396 A
chrXIII 197398 197398 C
chrXIII 197443 197443 A
chrXIII 197455 197455 T
chrXIII 197464 197464 A
chrXIII 197489 197489 G
chrXIII 197492 197492 G
chrXIII 197510 197510 A
chrXIII 197535 197535 C
chrXIII 197551 197551 A
chrXIII 197557 197557 T
chrXIII 197563 197563 C
chrXIII 197587 197587 CG
chrXIII 197590 197590 C
chrXIII 197606 197606 G
chrXIII 197618 197618 T
chrXIII 197695 197695 AT
chrXIII 197718 197718 CG
chrXIII 197734 197734 A
chrXIII 197737 197737 C
chrXIII 197745 197745 C
chrXIII 197752 197752 A
chrXIII 197847 197847 AT
chrXIII 197882 197882 G
chrXIII 197883 197883 G
chrXIII 197911 197911 G
chrXIII 197916 197916 C
chrXIII 197917 197917 A
chrXIII 197929 197929 AT
chrXIII 197940 197940 AT
chrXIII 197957 197957 AT
chrXIII 197960 197960 G
chrXIII 197966 197966 T
chrXIII 197985 197985 AT
chrXIII 198008 198008 AT
chrXIII 198047 198047 CG
chrXIII 198076 198076 CG
chrXIII 198168 198168 T
chrXIII 198272 198272 CG
chrXIII 198293 198293 G
chrXIII 198302 198302 CG
chrXIII 198303 198303 CG
chrXIII 198334 198334 CG
chrXIII 198347 198347 T
chrXIII 198379 198379 C
chrXIII 198388 198388 A
chrXIII 198404 198404 G
chrXIII 198437 198437 CG
chrXIII 198447 198447 A
chrXIII 198451 198451 CGT
chrXIII 198452 198452 C
chrXIII 198457 198457 AT
chrXIII 198459 198459 A
chrXIII 198513 198513 AT
chrXIII 198525 198525 G
chrXIII 198671 198671 AGT
chrXIII 198719 198719 CG
chrXIII 198737 198737 CG
chrXIII 198770 198770 AT
chrXIII 198776 198776 CG
chrXIII 198791 198791 CG
chrXIII 198797 198797 AT
chrXIII 198803 198803 A
chrXIII 198821 198821 AT
chrXIII 198873 198873 C
chrXIII 198876 198876 A
chrXIII 198877 198877 AG
chrXIII 198878 198878 AG
chrXIII 198879 198879 A
chrXIII 198887 198887 A
chrXIII 198888 198888 A
chrXIII 198889 198889 AC
chrXIII 198890 198890 A
chrXIII 198918 198918 A
chrXIII 198947 198947 A
chrXIII 198950 198950 ACGT
chrXIII 199008 199008 T
chrXIII 199083 199083 C
chrXIII 199084 199084 A
chrXIII 199088 199088 CG
chrXIII 199202 199202 AT
chrXIII 199220 199220 A
chrXIII 199235 199235 C
chrXIII 199241 199241 T
chrXIII 199253 199253 CG
chrXIII 199262 199262 A
chrXIII 199307 199307 CG
chrXIII 199382 199382 AT
chrXIII 199410 199410 CG
chrXIII 199416 199416 AT
chrXIII 199428 199428 T
chrXIII 199430 199430 C
chrXIII 199431 199431 C
chrXIII 199436 199436 AT
chrXIII 199439 199439 T
chrXIII 199441 199441 T
chrXIII 199443 199443 A
chrXIII 199448 199448 AT
chrXIII 199454 199454 CG
chrXIII 199457 199457 T
chrXIII 199460 199460 AT
chrXIII 199467 199467 T
chrXIII 199480 199480 AT
chrXIII 199526 199526 CG
chrXIII 199550 199550 AT
chrXIII 199555 199555 CG
chrXIII 199557 199557 AT
chrXIII 199562 199562 CG
chrXIII 199567 199567 T
chrXIII 199572 199572 C
chrXIII 199577 199577 T
chrXIII 199595 199595 AT
chrXIII 199608 199608 AT
chrXIII 199614 199614 G
chrXIII 199619 199619 CG
chrXIII 199628 199628 AT
chrXIII 199659 199659 CG
chrXIII 199673 199673 AT
chrXIII 199675 199675 AT
chrXIII 199693 199693 CG
chrXIII 199698 199698 CG
chrXIII 199729 199729 AT
chrXIII 199742 199742 A
chrXIII 199749 199749 AT
chrXIII 199752 199752 AT
chrXIII 199794 199794 AT
chrXIII 199796 199796 CG
chrXIII 199847 199847 AT
chrXIII 199850 199850 AT
chrXIII 199867 199867 CG
chrXIII 199871 199871 CG
chrXIII 199877 199877 CG
chrXIII 199913 199913 G
chrXIII 199920 199920 A
chrXIII 199925 199925 C
chrXIII 199926 199926 T
chrXIII 200009 200009 AT
chrXIII 200027 200027 AT
chrXIII 200030 200030 CG
chrXIII 200063 200063 A
chrXIII 200067 200067 T
chrXIII 200069 200069 C
chrXIII 200081 200081 T
chrXIII 200090 200090 CG
chrXIII 200098 200098 CG
chrXIII 200144 200144 G
chrXIII 200152 200152 C
chrXIII 200156 200156 A
chrXIII 200196 200196 CG
chrXIII 200204 200204 CG
chrXIII 200221 200221 AT
chrXIII 200267 200267 CG
chrXIII 200284 200284 C
chrXIII 200315 200315 AT
chrXIII 200318 200318 AT
chrXIII 200321 200321 AT
chrXIII 200325 200325 AT
chrXIII 200369 200369 CG
chrXIII 200382 200382 CG
chrXIII 200384 200384 AT
chrXIII 200405 200405 CG
chrXIII 200411 200411 AT
chrXIII 200416 200416 AT
chrXIII 200417 200417 AT
chrXIII 200423 200423 T
chrXIII 200439 200439 AT
chrXIII 200440 200440 CG
chrXIII 200468 200468 CG
chrXIII 200483 200483 AT
chrXIII 200498 200498 AT
chrXIII 200503 200503 CG
chrXIII 200512 200512 G
chrXIII 200516 200516 AT
chrXIII 200540 200540 CG
chrXIII 200549 200549 CG
chrXIII 200555 200555 AT
chrXIII 200564 200564 AT
chrXIII 200567 200567 CG
chrXIII 200574 200574 CG
chrXIII 200603 200603 T
chrXIII 200609 200609 G
chrXIII 200612 200612 G
chrXIII 200635 200635 CG
chrXIII 200649 200649 C
chrXIII 200684 200684 A
chrXIII 200690 200690 T
chrXIII 200693 200693 T
chrXIII 200706 200706 CG
chrXIII 200735 200735 AT
chrXIII 200736 200736 AT
chrXIII 200747 200747 AT
chrXIII 200750 200750 AT
chrXIII 200751 200751 CG
chrXIII 200768 200768 CG
chrXIII 200770 200770 AT
chrXIII 200777 200777 T
chrXIII 200792 200792 AT
chrXIII 200795 200795 A
chrXIII 200829 200829 CG
chrXIII 200834 200834 AT
chrXIII 200839 200839 A
chrXIII 200840 200840 C
chrXIII 200844 200844 C
chrXIII 200855 200855 C
chrXIII 200874 200874 CG
chrXIII 200876 200876 AT
chrXIII 200879 200879 CG
chrXIII 200888 200888 CG
chrXIII 200894 200894 AT
chrXIII 200897 200897 CG
chrXIII 200903 200903 CG
chrXIII 200909 200909 T
chrXIII 200912 200912 T
chrXIII 200918 200918 A
chrXIII 200921 200921 G
chrXIII 200924 200924 T
chrXIII 200946 200946 G
chrXIII 201006 201006 CG
chrXIII 201008 201008 A
chrXIII 201014 201014 GT
chrXIII 201017 201017 CG
chrXIII 201023 201023 A
chrXIII 201024 201024 C
chrXIII 201026 201026 T
chrXIII 201032 201032 CT
chrXIII 201038 201038 AT
chrXIII 201041 201041 G
chrXIII 201044 201044 CG
chrXIII 201053 201053 C
chrXIII 201060 201060 AT
chrXIII 201077 201077 G
chrXIII 201089 201089 AT
chrXIII 201092 201092 CG
chrXIII 201095 201095 CG
chrXIII 201101 201101 AT
chrXIII 201114 201114 CG
chrXIII 201124 201124 A
chrXIII 201128 201128 AT
chrXIII 201131 201131 CG
chrXIII 201137 201137 CG
chrXIII 201142 201142 A
chrXIII 201143 201143 G
chrXIII 201150 201150 CG
chrXIII 201152 201152 AT
chrXIII 201172 201172 A
chrXIII 201173 201173 AT
chrXIII 201186 201186 CG
chrXIII 201188 201188 A
chrXIII 201201 201201 AT
chrXIII 201209 201209 C
chrXIII 201215 201215 AT
chrXIII 201224 201224 AT
chrXIII 201227 201227 CG
chrXIII 201243 201243 C
chrXIII 201248 201248 A
chrXIII 201257 201257 A
chrXIII 201260 201260 T
chrXIII 201288 201288 C
chrXIII 201291 201291 T
chrXIII 201314 201314 AT
chrXIII 201338 201338 A
chrXIII 201362 201362 A
chrXIII 201365 201365 AT
chrXIII 201371 201371 G
chrXIII 201377 201377 A
chrXIII 201399 201399 AT
chrXIII 201401 201401 AT
chrXIII 201414 201414 C
chrXIII 201426 201426 AT
chrXIII 201449 201449 T
chrXIII 201455 201455 CG
chrXIII 201461 201461 AC
chrXIII 201464 201464 AT
chrXIII 201470 201470 AT
chrXIII 201479 201479 AT
chrXIII 201485 201485 CG
chrXIII 201488 201488 G
chrXIII 201524 201524 AT
chrXIII 201527 201527 G
chrXIII 201542 201542 G
chrXIII 201545 201545 A
chrXIII 201572 201572 C
chrXIII 201593 201593 AT
chrXIII 201623 201623 CG
chrXIII 201626 201626 CG
chrXIII 201630 201630 CG
chrXIII 201635 201635 T
chrXIII 201636 201636 G
chrXIII 201638 201638 G
chrXIII 201647 201647 CG
chrXIII 201648 201648 CG
chrXIII 201664 201664 CG
chrXIII 201665 201665 CG
chrXIII 201671 201671 AT
chrXIII 201673 201673 C
chrXIII 201710 201710 T
chrXIII 201711 201711 C
chrXIII 201712 201712 T
chrXIII 201715 201715 T
chrXIII 201749 201749 T
chrXIII 201752 201752 CGT
chrXIII 201755 201755 A
chrXIII 201792 201792 CG
chrXIII 201818 201818 AT
chrXIII 201820 201820 T
chrXIII 201838 201838 A
chrXIII 201839 201839 C
chrXIII 201842 201842 C
chrXIII 201866 201866 C
chrXIII 201878 201878 AT
chrXIII 201910 201910 G
chrXIII 201911 201911 T
chrXIII 201912 201912 ACT
chrXIII 201913 201913 ACT
chrXIII 201914 201914 ACG
chrXIII 201915 201915 AC
chrXIII 201916 201916 ACT
chrXIII 201917 201917 ACG
chrXIII 201918 201918 CGT
chrXIII 201926 201926 G
chrXIII 201929 201929 AT
chrXIII 201931 201931 G
chrXIII 201933 201933 C
chrXIII 201935 201935 CG
chrXIII 201938 201938 A
chrXIII 201939 201939 C
chrXIII 201940 201940 A
chrXIII 201942 201942 CG
chrXIII 201956 201956 G
chrXIII 201961 201961 T
chrXIII 201962 201962 CG
chrXIII 201965 201965 G
chrXIII 201969 201969 A
chrXIII 201975 201975 A
chrXIII 201978 201978 CG
chrXIII 201983 201983 AT
chrXIII 201996 201996 C
chrXIII 201999 201999 G
chrXIII 202001 202001 A
chrXIII 202002 202002 T
chrXIII 202012 202012 AT
chrXIII 202024 202024 CG
chrXIII 202025 202025 A
chrXIII 202026 202026 AT
chrXIII 202027 202027 G
chrXIII 202029 202029 CG
chrXIII 202031 202031 A
chrXIII 202032 202032 AC
chrXIII 202037 202037 A
chrXIII 202044 202044 T
chrXIII 202045 202045 A
chrXIII 202069 202069 C
chrXIII 202070 202070 A
chrXIII 202073 202073 A
chrXIII 202074 202074 AT
chrXIII 202075 202075 T
chrXIII 202077 202077 A
chrXIII 202078 202078 CGT
chrXIII 202079 202079 CG
chrXIII 202080 202080 ACT
chrXIII 202083 202083 G
chrXIII 202084 202084 G
chrXIII 202085 202085 A
chrXIII 202086 202086 T
chrXIII 202087 202087 A
chrXIII 202088 202088 T
chrXIII 202089 202089 T
chrXIII 202092 202092 AT
chrXIII 202093 202093 AT
chrXIII 202094 202094 AT
chrXIII 202095 202095 AC
chrXIII 202096 202096 C
chrXIII 202097 202097 G
chrXIII 202098 202098 T
chrXIII 202099 202099 G
chrXIII 202102 202102 G
chrXIII 202104 202104 C
chrXIII 202105 202105 G
chrXIII 202106 202106 T
chrXIII 202109 202109 CT
chrXIII 202110 202110 C
chrXIII 202111 202111 G
chrXIII 202112 202112 G
chrXIII 202113 202113 CG
chrXIII 202114 202114 T
chrXIII 202115 202115 A
chrXIII 202116 202116 C
chrXIII 202117 202117 G
chrXIII 202118 202118 T
chrXIII 202119 202119 CG
chrXIII 202120 202120 GT
chrXIII 202121 202121 AC
chrXIII 202122 202122 A
chrXIII 202123 202123 C
chrXIII 202125 202125 A
chrXIII 202127 202127 G
chrXIII 202128 202128 CG
chrXIII 202130 202130 T
chrXIII 202131 202131 AC
chrXIII 202132 202132 ACGT
chrXIII 202133 202133 AC
chrXIII 202134 202134 G
chrXIII 202136 202136 CG
chrXIII 202138 202138 T
chrXIII 202139 202139 CGT
chrXIII 202140 202140 AC
chrXIII 202142 202142 AT
chrXIII 202143 202143 ACG
chrXIII 202144 202144 AT
chrXIII 202145 202145 CGT
chrXIII 202146 202146 A
chrXIII 202147 202147 A
chrXIII 202149 202149 C
chrXIII 202151 202151 T
chrXIII 202152 202152 GT
chrXIII 202153 202153 AC
chrXIII 202154 202154 CGT
chrXIII 202155 202155 ACGT
chrXIII 202156 202156 G
chrXIII 202157 202157 CG
chrXIII 202158 202158 G
chrXIII 202159 202159 AGT
chrXIII 202160 202160 AG
chrXIII 202161 202161 AGT
chrXIII 202162 202162 T
chrXIII 202163 202163 T
chrXIII 202164 202164 AT
chrXIII 202165 202165 A
chrXIII 202166 202166 G
chrXIII 202167 202167 AT
chrXIII 202168 202168 C
chrXIII 202169 202169 CT
chrXIII 202170 202170 AT
chrXIII 202171 202171 AC
chrXIII 202172 202172 A
chrXIII 202173 202173 AT
chrXIII 202174 202174 ACG
chrXIII 202175 202175 T
chrXIII 202176 202176 A
chrXIII 202177 202177 C
chrXIII 202178 202178 G
chrXIII 202179 202179 ACT
chrXIII 202181 202181 AC
chrXIII 202182 202182 CGT
chrXIII 202183 202183 AGT
chrXIII 202184 202184 ACG
chrXIII 202185 202185 AC
chrXIII 202186 202186 C
chrXIII 202187 202187 CG
chrXIII 202188 202188 C
chrXIII 202190 202190 AT
chrXIII 202191 202191 AT
chrXIII 202192 202192 AGT
chrXIII 202193 202193 G
chrXIII 202194 202194 AT
chrXIII 202195 202195 AT
chrXIII 202196 202196 AGT
chrXIII 202198 202198 AT
chrXIII 202199 202199 AG
chrXIII 202200 202200 CT
chrXIII 202201 202201 AGT
chrXIII 202202 202202 AC
chrXIII 202205 202205 CG
chrXIII 202206 202206 CG
chrXIII 202207 202207 ACT
chrXIII 202208 202208 AT
chrXIII 202209 202209 C
chrXIII 202210 202210 AT
chrXIII 202211 202211 G
chrXIII 202213 202213 AT
chrXIII 202214 202214 CG
chrXIII 202216 202216 AC
chrXIII 202217 202217 AT
chrXIII 202222 202222 CG
chrXIII 202223 202223 CG
chrXIII 202226 202226 AT
chrXIII 209870 209870 G
chrXIII 209905 209905 T
chrXIII 209906 209906 T
chrXIII 222980 222980 T
chrXIII 222983 222983 C
chrXIII 222984 222984 A
chrXIII 222985 222985 G
chrXIII 223035 223035 CG
chrXIII 223053 223053 CG
chrXIII 223062 223062 AT
chrXIII 223065 223065 A
chrXIII 223074 223074 T
chrXIII 223104 223104 T
chrXIII 223152 223152 CG
chrXIII 223158 223158 AT
chrXIII 223170 223170 CG
chrXIII 223194 223194 G
chrXIII 223212 223212 A
chrXIII 223218 223218 A
chrXIII 223266 223266 AT
chrXIII 223323 223323 CG
chrXIII 223344 223344 CG
chrXIII 223347 223347 CG
chrXIII 223770 223770 A
chrXIII 223771 223771 T
chrXIII 223814 223814 G
chrXIII 223833 223833 A
chrXIII 223834 223834 T
chrXIII 226316 226316 A
chrXIII 226322 226322 C
chrXIII 226325 226325 C
chrXIII 226361 226361 C
chrXIII 226376 226376 AT
chrXIII 226400 226400 AT
chrXIII 226403 226403 A
chrXIII 226448 226448 AT
chrXIII 226451 226451 AT
chrXIII 226463 226463 AT
chrXIII 226493 226493 T
chrXIII 226532 226532 AT
chrXIII 226604 226604 CG
chrXIII 226649 226649 CG
chrXIII 226661 226661 CG
chrXIII 226664 226664 AT
chrXIII 238326 238326 A
chrXIII 238328 238328 T
chrXIII 238329 238329 A
chrXIII 238358 238358 A
chrXIII 238374 238374 T
chrXIII 238375 238375 A
chrXIII 259141 259141 A
chrXIII 259142 259142 CG
chrXIII 259143 259143 G
chrXIII 259144 259144 A
chrXIII 259145 259145 GT
chrXIII 259146 259146 A
chrXIII 259147 259147 ACT
chrXIII 259148 259148 AGT
chrXIII 259149 259149 CG
chrXIII 259150 259150 CG
chrXIII 259151 259151 CG
chrXIII 259152 259152 T
chrXIII 259153 259153 T
chrXIII 259154 259154 T
chrXIII 259155 259155 A
chrXIII 259156 259156 G
chrXIII 259157 259157 T
chrXIII 259187 259187 C
chrXIII 259240 259240 AT
chrXIII 259241 259241 ACG
chrXIII 259242 259242 CT
chrXIII 259243 259243 AGT
chrXIII 259244 259244 AG
chrXIII 259245 259245 AGT
chrXIII 259246 259246 AT
chrXIII 259247 259247 ACGT
chrXIII 259248 259248 CG
chrXIII 259249 259249 T
chrXIII 278191 278191 G
chrXIII 278203 278203 T
chrXIII 278213 278213 C
chrXIII 278233 278233 G
chrXIII 278825 278825 T
chrXIII 278827 278827 A
chrXIII 278830 278830 T
chrXIII 278881 278881 G
chrXIII 278893 278893 G
chrXIII 278896 278896 A
chrXIII 279289 279289 A
chrXIII 279292 279292 T
chrXIII 279295 279295 G
chrXIII 279324 279324 G
chrXIII 279338 279338 G
chrXIII 279339 279339 A
chrXIII 279403 279403 G
chrXIII 279408 279408 C
chrXIII 279409 279409 A
chrXIII 279427 279427 G
chrXIII 281100 281100 A
chrXIII 281112 281112 C
chrXIII 281122 281122 T
chrXIII 281142 281142 C
chrXIII 281734 281734 G
chrXIII 281736 281736 G
chrXIII 281739 281739 C
chrXIII 281790 281790 A
chrXIII 281802 281802 A
chrXIII 281805 281805 T
chrXIII 282198 282198 G
chrXIII 282201 282201 A
chrXIII 282204 282204 A
chrXIII 282233 282233 T
chrXIII 282247 282247 C
chrXIII 282248 282248 C
chrXIII 282312 282312 A
chrXIII 282317 282317 T
chrXIII 282318 282318 G
chrXIII 282336 282336 A
chrXIII 288549 288549 G
chrXIII 288586 288586 T
chrXIII 288588 288588 A
chrXIII 288603 288603 CG
chrXIII 288604 288604 AT
chrXIII 288606 288606 CG
chrXIII 290789 290789 G
chrXIII 290790 290790 A
chrXIII 290792 290792 A
chrXIII 290793 290793 CGT
chrXIII 290794 290794 GT
chrXIII 290795 290795 CT
chrXIII 290796 290796 A
chrXIII 290797 290797 GT
chrXIII 290798 290798 C
chrXIII 290799 290799 CGT
chrXIII 290800 290800 G
chrXIII 290807 290807 G
chrXIII 290832 290832 T
chrXIII 290834 290834 C
chrXIII 290865 290865 G
chrXIII 290867 290867 AT
chrXIII 290873 290873 A
chrXIII 290874 290874 AGT
chrXIII 290875 290875 AC
chrXIII 290877 290877 AT
chrXIII 290878 290878 ACGT
chrXIII 290879 290879 G
chrXIII 290881 290881 AT
chrXIII 290883 290883 G
chrXIII 290884 290884 AG
chrXIII 290885 290885 AG
chrXIII 290886 290886 A
chrXIII 321131 321131 A
chrXIII 321132 321132 A
chrXIII 321133 321133 T
chrXIII 321134 321134 T
chrXIII 321135 321135 CG
chrXIII 321138 321138 C
chrXIII 321139 321139 T
chrXIII 321140 321140 A
chrXIII 321141 321141 T
chrXIII 321142 321142 GT
chrXIII 321143 321143 T
chrXIII 321144 321144 GT
chrXIII 321145 321145 CGT
chrXIII 321146 321146 T
chrXIII 321220 321220 AT
chrXIII 321221 321221 AGT
chrXIII 321222 321222 AT
chrXIII 321223 321223 AT
chrXIII 321224 321224 ACGT
chrXIII 321225 321225 AT
chrXIII 321226 321226 CG
chrXIII 321227 321227 AGT
chrXIII 339576 339576 C
chrXIII 339577 339577 A
chrXIII 339612 339612 A
chrXIII 339615 339615 T
chrXIII 339628 339628 AT
chrXIII 352272 352272 A
chrXIII 352273 352273 G
chrXIII 352274 352274 GT
chrXIII 352275 352275 A
chrXIII 352276 352276 GT
chrXIII 352277 352277 G
chrXIII 352278 352278 G
chrXIII 352279 352279 T
chrXIII 352285 352285 C
chrXIII 352315 352315 G
chrXIII 352316 352316 A
chrXIII 352320 352320 AT
chrXIII 352322 352322 T
chrXIII 352325 352325 T
chrXIII 352333 352333 A
chrXIII 352334 352334 C
chrXIII 352364 352364 G
chrXIII 352371 352371 A
chrXIII 352372 352372 AT
chrXIII 352373 352373 ACGT
chrXIII 352374 352374 ACGT
chrXIII 352375 352375 T
chrXIII 352376 352376 ACGT
chrXIII 352378 352378 T
chrXIII 352379 352379 T
chrXIII 352380 352380 T
chrXIII 352381 352381 CGT
chrXIII 352382 352382 CG
chrXIII 352383 352383 T
chrXIII 354551 354551 T
chrXIII 354574 354574 A
chrXIII 354593 354593 A
chrXIII 354596 354596 G
chrXIII 356997 356997 AC
chrXIII 356998 356998 G
chrXIII 356999 356999 CT
chrXIII 357000 357000 ACG
chrXIII 357001 357001 AGT
chrXIII 357002 357002 CGT
chrXIII 357003 357003 ACG
chrXIII 357004 357004 ACG
chrXIII 357005 357005 A
chrXIII 357008 357008 A
chrXIII 357011 357011 T
chrXIII 357013 357013 ACT
chrXIII 357014 357014 T
chrXIII 357016 357016 CT
chrXIII 357017 357017 A
chrXIII 357018 357018 G
chrXIII 357019 357019 GT
chrXIII 357020 357020 G
chrXIII 357021 357021 AT
chrXIII 357022 357022 A
chrXIII 357024 357024 AT
chrXIII 357025 357025 T
chrXIII 357026 357026 AC
chrXIII 357027 357027 G
chrXIII 357028 357028 G
chrXIII 357030 357030 CG
chrXIII 357034 357034 C
chrXIII 357035 357035 G
chrXIII 357036 357036 T
chrXIII 357037 357037 A
chrXIII 357038 357038 AT
chrXIII 357043 357043 AT
chrXIII 357044 357044 GT
chrXIII 357046 357046 CG
chrXIII 357047 357047 AT
chrXIII 357049 357049 C
chrXIII 357050 357050 A
chrXIII 357051 357051 G
chrXIII 357052 357052 AC
chrXIII 357053 357053 CGT
chrXIII 357054 357054 G
chrXIII 357055 357055 G
chrXIII 357058 357058 G
chrXIII 357059 357059 AC
chrXIII 357060 357060 G
chrXIII 357062 357062 CGT
chrXIII 357064 357064 AC
chrXIII 357065 357065 T
chrXIII 357066 357066 AT
chrXIII 357067 357067 CG
chrXIII 357068 357068 T
chrXIII 357069 357069 T
chrXIII 357070 357070 A
chrXIII 357072 357072 CG
chrXIII 357073 357073 C
chrXIII 357074 357074 G
chrXIII 357075 357075 GT
chrXIII 357076 357076 CGT
chrXIII 357077 357077 ACGT
chrXIII 357078 357078 CGT
chrXIII 357079 357079 CG
chrXIII 357081 357081 GT
chrXIII 357082 357082 C
chrXIII 357083 357083 G
chrXIII 357084 357084 G
chrXIII 357085 357085 AT
chrXIII 357086 357086 ACGT
chrXIII 357087 357087 AT
chrXIII 357088 357088 G
chrXIII 357089 357089 CT
chrXIII 357090 357090 AT
chrXIII 357091 357091 CGT
chrXIII 357092 357092 G
chrXIII 357093 357093 AT
chrXIII 357094 357094 CG
chrXIII 357095 357095 AT
chrXIII 357096 357096 AT
chrXIII 357097 357097 C
chrXIII 357098 357098 A
chrXIII 357099 357099 CGT
chrXIII 357100 357100 CGT
chrXIII 357101 357101 ACT
chrXIII 357102 357102 A
chrXIII 357103 357103 CG
chrXIII 357104 357104 C
chrXIII 357105 357105 ACGT
chrXIII 357106 357106 CG
chrXIII 357107 357107 T
chrXIII 357109 357109 A
chrXIII 357111 357111 G
chrXIII 357113 357113 AT
chrXIII 357115 357115 ACGT
chrXIII 357116 357116 AT
chrXIII 357117 357117 CGT
chrXIII 357118 357118 T
chrXIII 357120 357120 G
chrXIII 357121 357121 ACG
chrXIII 357122 357122 A
chrXIII 357124 357124 G
chrXIII 357127 357127 AGT
chrXIII 357128 357128 ACGT
chrXIII 357129 357129 AGT
chrXIII 357130 357130 A
chrXIII 357132 357132 CG
chrXIII 357133 357133 CG
chrXIII 357135 357135 AT
chrXIII 357137 357137 G
chrXIII 357138 357138 AT
chrXIII 357139 357139 GT
chrXIII 357140 357140 ACT
chrXIII 357141 357141 CGT
chrXIII 357142 357142 AG
chrXIII 357143 357143 C
chrXIII 357144 357144 G
chrXIII 357145 357145 T
chrXIII 357146 357146 A
chrXIII 357147 357147 CG
chrXIII 357148 357148 C
chrXIII 357149 357149 ACG
chrXIII 357150 357150 CG
chrXIII 357151 357151 AG
chrXIII 357152 357152 T
chrXIII 357153 357153 T
chrXIII 357154 357154 AT
chrXIII 357155 357155 C
chrXIII 357156 357156 G
chrXIII 357157 357157 A
chrXIII 357158 357158 CG
chrXIII 357159 357159 T
chrXIII 357160 357160 T
chrXIII 357161 357161 C
chrXIII 357162 357162 AT
chrXIII 357163 357163 CT
chrXIII 357164 357164 C
chrXIII 357165 357165 C
chrXIII 357166 357166 T
chrXIII 357167 357167 AGT
chrXIII 357168 357168 ACT
chrXIII 357169 357169 G
chrXIII 357171 357171 AT
chrXIII 357172 357172 CT
chrXIII 357173 357173 A
chrXIII 357174 357174 ACT
chrXIII 357175 357175 T
chrXIII 357176 357176 C
chrXIII 357177 357177 AC
chrXIII 357178 357178 A
chrXIII 357181 357181 ACGT
chrXIII 357182 357182 ACGT
chrXIII 357183 357183 AT
chrXIII 357184 357184 G
chrXIII 357185 357185 ACG
chrXIII 357186 357186 AGT
chrXIII 357187 357187 ACGT
chrXIII 357188 357188 AT
chrXIII 357189 357189 CG
chrXIII 357190 357190 CG
chrXIII 357191 357191 CG
chrXIII 357192 357192 C
chrXIII 357193 357193 CG
chrXIII 357194 357194 AGT
chrXIII 357195 357195 G
chrXIII 357196 357196 C
chrXIII 357197 357197 CG
chrXIII 357198 357198 T
chrXIII 357199 357199 ACG
chrXIII 357200 357200 T
chrXIII 357201 357201 G
chrXIII 357202 357202 CG
chrXIII 357204 357204 AT
chrXIII 357205 357205 AT
chrXIII 357208 357208 AT
chrXIII 357209 357209 AT
chrXIII 357210 357210 CG
chrXIII 357211 357211 AT
chrXIII 357213 357213 A
chrXIII 357214 357214 AT
chrXIII 357217 357217 AT
chrXIII 357218 357218 ACG
chrXIII 357220 357220 T
chrXIII 357221 357221 ACGT
chrXIII 357222 357222 ACGT
chrXIII 357223 357223 AT
chrXIII 357224 357224 C
chrXIII 357225 357225 G
chrXIII 357226 357226 A
chrXIII 357227 357227 T
chrXIII 357228 357228 ACGT
chrXIII 357231 357231 ACT
chrXIII 357232 357232 G
chrXIII 357233 357233 A
chrXIII 357235 357235 C
chrXIII 357236 357236 CT
chrXIII 357237 357237 CG
chrXIII 357238 357238 T
chrXIII 357239 357239 AT
chrXIII 357241 357241 CG
chrXIII 357242 357242 AT
chrXIII 357248 357248 CG
chrXIII 357249 357249 G
chrXIII 357250 357250 CG
chrXIII 357251 357251 C
chrXIII 357252 357252 G
chrXIII 357254 357254 AT
chrXIII 357255 357255 C
chrXIII 357258 357258 CG
chrXIII 357259 357259 AT
chrXIII 357260 357260 CG
chrXIII 357261 357261 A
chrXIII 357262 357262 T
chrXIII 357263 357263 C
chrXIII 357264 357264 ACT
chrXIII 357265 357265 T
chrXIII 357266 357266 CG
chrXIII 357267 357267 AT
chrXIII 357268 357268 CG
chrXIII 357269 357269 AT
chrXIII 357271 357271 A
chrXIII 357273 357273 C
chrXIII 357281 357281 G
chrXIII 357283 357283 AT
chrXIII 357284 357284 ACG
chrXIII 357285 357285 ACGT
chrXIII 357286 357286 A
chrXIII 357287 357287 CG
chrXIII 357289 357289 CG
chrXIII 357290 357290 G
chrXIII 357291 357291 C
chrXIII 357292 357292 CG
chrXIII 357293 357293 C
chrXIII 357294 357294 G
chrXIII 357295 357295 CG
chrXIII 357296 357296 G
chrXIII 357298 357298 GT
chrXIII 357299 357299 C
chrXIII 357300 357300 AT
chrXIII 357301 357301 CG
chrXIII 357302 357302 AT
chrXIII 357303 357303 ACGT
chrXIII 357304 357304 AT
chrXIII 357306 357306 C
chrXIII 357307 357307 A
chrXIII 357308 357308 G
chrXIII 357309 357309 C
chrXIII 357312 357312 G
chrXIII 357313 357313 AT
chrXIII 357314 357314 A
chrXIII 357315 357315 CG
chrXIII 357320 357320 T
chrXIII 357321 357321 A
chrXIII 357325 357325 CG
chrXIII 357326 357326 C
chrXIII 357332 357332 T
chrXIII 357337 357337 ACGT
chrXIII 357338 357338 ACGT
chrXIII 357339 357339 ACGT
chrXIII 357340 357340 ACGT
chrXIII 357341 357341 ACGT
chrXIII 357342 357342 ACGT
chrXIII 357343 357343 G
chrXIII 357344 357344 G
chrXIII 357349 357349 T
chrXIII 357377 357377 AT
chrXIII 357389 357389 AT
chrXIII 357413 357413 AT
chrXIII 357416 357416 G
chrXIII 357417 357417 T
chrXIII 357419 357419 CG
chrXIII 357422 357422 AT
chrXIII 357488 357488 AT
chrXIII 357490 357490 AT
chrXIII 357500 357500 C
chrXIII 357503 357503 CT
chrXIII 357506 357506 G
chrXIII 357521 357521 CG
chrXIII 357584 357584 G
chrXIII 357590 357590 AT
chrXIII 357591 357591 A
chrXIII 357607 357607 AT
chrXIII 357608 357608 AT
chrXIII 357617 357617 CG
chrXIII 357629 357629 G
chrXIII 357632 357632 G
chrXIII 357662 357662 CG
chrXIII 357683 357683 CG
chrXIII 357710 357710 AT
chrXIII 357713 357713 CG
chrXIII 357728 357728 CG
chrXIII 357731 357731 CG
chrXIII 357767 357767 CG
chrXIII 357770 357770 CG
chrXIII 357776 357776 T
chrXIII 357785 357785 CG
chrXIII 357794 357794 ACGT
chrXIII 357800 357800 AT
chrXIII 357905 357905 CG
chrXIII 357911 357911 AT
chrXIII 357918 357918 CG
chrXIII 357941 357941 A
chrXIII 357964 357964 G
chrXIII 357967 357967 A
chrXIII 357995 357995 AT
chrXIII 357998 357998 AT
chrXIII 358007 358007 A
chrXIII 358012 358012 A
chrXIII 358067 358067 A
chrXIII 358069 358069 C
chrXIII 358075 358075 AT
chrXIII 358082 358082 ACG
chrXIII 358083 358083 T
chrXIII 358094 358094 CG
chrXIII 358103 358103 AT
chrXIII 358112 358112 T
chrXIII 358113 358113 T
chrXIII 358124 358124 AT
chrXIII 358127 358127 AT
chrXIII 358141 358141 AT
chrXIII 358150 358150 AT
chrXIII 358154 358154 C
chrXIII 358157 358157 AT
chrXIII 358166 358166 T
chrXIII 358178 358178 AT
chrXIII 358202 358202 AT
chrXIII 358214 358214 AT
chrXIII 358223 358223 GT
chrXIII 358295 358295 CG
chrXIII 358336 358336 AT
chrXIII 358376 358376 A
chrXIII 358379 358379 C
chrXIII 358381 358381 AT
chrXIII 358421 358421 AT
chrXIII 358426 358426 CG
chrXIII 358460 358460 T
chrXIII 358463 358463 A
chrXIII 358478 358478 A
chrXIII 358485 358485 AT
chrXIII 358487 358487 C
chrXIII 358504 358504 G
chrXIII 358505 358505 T
chrXIII 358508 358508 T
chrXIII 358519 358519 A
chrXIII 358520 358520 A
chrXIII 358549 358549 G
chrXIII 358562 358562 AT
chrXIII 358565 358565 AT
chrXIII 358571 358571 AT
chrXIII 358606 358606 CG
chrXIII 358620 358620 G
chrXIII 358643 358643 CG
chrXIII 358646 358646 CG
chrXIII 358652 358652 AT
chrXIII 358681 358681 G
chrXIII 358688 358688 C
chrXIII 358691 358691 A
chrXIII 358700 358700 T
chrXIII 358706 358706 G
chrXIII 358715 358715 C
chrXIII 358739 358739 AT
chrXIII 358743 358743 C
chrXIII 358752 358752 AT
chrXIII 358757 358757 A
chrXIII 358772 358772 CG
chrXIII 358787 358787 G
chrXIII 358815 358815 C
chrXIII 358816 358816 CG
chrXIII 358832 358832 AT
chrXIII 358838 358838 AT
chrXIII 358839 358839 A
chrXIII 358844 358844 AT
chrXIII 358850 358850 G
chrXIII 358871 358871 T
chrXIII 358873 358873 G
chrXIII 358886 358886 C
chrXIII 358930 358930 AT
chrXIII 358934 358934 A
chrXIII 358937 358937 A
chrXIII 358940 358940 CG
chrXIII 358971 358971 CG
chrXIII 358988 358988 AT
chrXIII 359034 359034 T
chrXIII 359051 359051 G
chrXIII 359059 359059 C
chrXIII 359099 359099 AT
chrXIII 359103 359103 CG
chrXIII 359111 359111 G
chrXIII 359157 359157 AT
chrXIII 359165 359165 AT
chrXIII 359174 359174 CG
chrXIII 359180 359180 CG
chrXIII 359186 359186 AT
chrXIII 359188 359188 CG
chrXIII 359200 359200 AT
chrXIII 359220 359220 CG
chrXIII 359228 359228 CG
chrXIII 359234 359234 CG
chrXIII 359243 359243 CG
chrXIII 359246 359246 AT
chrXIII 359264 359264 T
chrXIII 359271 359271 A
chrXIII 359272 359272 A
chrXIII 359276 359276 A
chrXIII 359303 359303 A
chrXIII 359330 359330 CG
chrXIII 359332 359332 CG
chrXIII 359335 359335 C
chrXIII 359342 359342 T
chrXIII 359351 359351 G
chrXIII 359360 359360 AT
chrXIII 359381 359381 G
chrXIII 359388 359388 A
chrXIII 359405 359405 G
chrXIII 359408 359408 G
chrXIII 359459 359459 AT
chrXIII 359461 359461 AT
chrXIII 359503 359503 AT
chrXIII 359506 359506 AT
chrXIII 359513 359513 AT
chrXIII 359526 359526 T
chrXIII 359557 359557 AT
chrXIII 359562 359562 AT
chrXIII 359580 359580 AT
chrXIII 359582 359582 AT
chrXIII 359596 359596 AT
chrXIII 359627 359627 AT
chrXIII 359636 359636 CG
chrXIII 359641 359641 CG
chrXIII 359647 359647 T
chrXIII 359660 359660 A
chrXIII 359678 359678 AT
chrXIII 359683 359683 CG
chrXIII 359688 359688 AT
chrXIII 359693 359693 AT
chrXIII 359698 359698 T
chrXIII 359700 359700 G
chrXIII 359705 359705 T
chrXIII 359729 359729 CG
chrXIII 359775 359775 CG
chrXIII 359788 359788 AT
chrXIII 359795 359795 CG
chrXIII 359798 359798 AT
chrXIII 359801 359801 CG
chrXIII 359807 359807 A
chrXIII 359812 359812 AT
chrXIII 359819 359819 T
chrXIII 359827 359827 A
chrXIII 359839 359839 CG
chrXIII 359845 359845 CG
chrXIII 359873 359873 AT
chrXIII 359948 359948 CG
chrXIII 360002 360002 AT
chrXIII 360053 360053 AT
chrXIII 360167 360167 CG
chrXIII 360171 360171 T
chrXIII 360172 360172 G
chrXIII 360247 360247 AT
chrXIII 360305 360305 CG
chrXIII 360308 360308 AT
chrXIII 360337 360337 AT
chrXIII 360365 360365 T
chrXIII 360366 360366 GT
chrXIII 360367 360367 T
chrXIII 360368 360368 T
chrXIII 360376 360376 A
chrXIII 360377 360377 AC
chrXIII 360378 360378 ACGT
chrXIII 360379 360379 T
chrXIII 360382 360382 C
chrXIII 360434 360434 CG
chrXIII 360452 360452 AT
chrXIII 360458 360458 CG
chrXIII 360464 360464 CG
chrXIII 360479 360479 G
chrXIII 360485 360485 T
chrXIII 360518 360518 CG
chrXIII 360536 360536 C
chrXIII 360584 360584 ACGT
chrXIII 360730 360730 CG
chrXIII 360742 360742 AT
chrXIII 360796 360796 A
chrXIII 360798 360798 T
chrXIII 360803 360803 G
chrXIII 360804 360804 AG
chrXIII 360808 360808 T
chrXIII 360818 360818 CG
chrXIII 360851 360851 CG
chrXIII 360867 360867 AT
chrXIII 360876 360876 CG
chrXIII 360908 360908 AT
chrXIII 360921 360921 CG
chrXIII 360952 360952 CG
chrXIII 360953 360953 C
chrXIII 360962 360962 CG
chrXIII 360983 360983 CG
chrXIII 361087 361087 AT
chrXIII 361179 361179 C
chrXIII 361208 361208 CG
chrXIII 361247 361247 CG
chrXIII 361270 361270 CG
chrXIII 361289 361289 AT
chrXIII 361295 361295 CG
chrXIII 361298 361298 AT
chrXIII 361315 361315 T
chrXIII 361326 361326 A
chrXIII 361338 361338 CG
chrXIII 361339 361339 AT
chrXIII 361344 361344 CG
chrXIII 361368 361368 AT
chrXIII 361400 361400 A
chrXIII 361402 361402 AT
chrXIII 361411 361411 CG
chrXIII 361449 361449 AT
chrXIII 361506 361506 G
chrXIII 361510 361510 C
chrXIII 361518 361518 A
chrXIII 361521 361521 A
chrXIII 361540 361540 T
chrXIII 361550 361550 AT
chrXIII 361636 361636 AT
chrXIII 361649 361649 T
chrXIII 361653 361653 CG
chrXIII 361654 361654 CG
chrXIII 361665 361665 A
chrXIII 361668 361668 AT
chrXIII 361692 361692 T
chrXIII 361698 361698 A
chrXIII 361704 361704 G
chrXIII 361720 361720 AT
chrXIII 361725 361725 CG
chrXIII 361734 361734 AT
chrXIII 361763 361763 T
chrXIII 361766 361766 T
chrXIII 361788 361788 G
chrXIII 361791 361791 G
chrXIII 361807 361807 AT
chrXIII 361848 361848 T
chrXIII 361890 361890 C
chrXIII 361900 361900 G
chrXIII 361902 361902 G
chrXIII 361907 361907 G
chrXIII 361925 361925 AT
chrXIII 361942 361942 AT
chrXIII 362032 362032 C
chrXIII 362046 362046 G
chrXIII 362061 362061 CG
chrXIII 362068 362068 G
chrXIII 362082 362082 AT
chrXIII 362106 362106 C
chrXIII 362112 362112 T
chrXIII 362253 362253 AT
chrXIII 362304 362304 AT
chrXIII 362328 362328 AT
chrXIII 362351 362351 CG
chrXIII 362353 362353 G
chrXIII 362361 362361 T
chrXIII 362447 362447 CG
chrXIII 362452 362452 CG
chrXIII 362475 362475 G
chrXIII 362483 362483 T
chrXIII 362487 362487 A
chrXIII 362488 362488 AT
chrXIII 362491 362491 G
chrXIII 362525 362525 CG
chrXIII 362542 362542 AT
chrXIII 362547 362547 CG
chrXIII 362556 362556 C
chrXIII 362580 362580 CT
chrXIII 362581 362581 AGT
chrXIII 362582 362582 ACG
chrXIII 362583 362583 CT
chrXIII 362584 362584 AGT
chrXIII 362585 362585 AGT
chrXIII 362586 362586 CGT
chrXIII 362587 362587 A
chrXIII 362590 362590 AT
chrXIII 362592 362592 AT
chrXIII 362593 362593 T
chrXIII 362595 362595 ACGT
chrXIII 362596 362596 AT
chrXIII 362598 362598 ACT
chrXIII 362599 362599 A
chrXIII 362600 362600 G
chrXIII 362601 362601 GT
chrXIII 362602 362602 G
chrXIII 362603 362603 AT
chrXIII 362604 362604 A
chrXIII 362606 362606 AT
chrXIII 362607 362607 T
chrXIII 362608 362608 AC
chrXIII 362609 362609 G
chrXIII 362610 362610 G
chrXIII 362612 362612 CG
chrXIII 362616 362616 C
chrXIII 362617 362617 G
chrXIII 362618 362618 T
chrXIII 362619 362619 A
chrXIII 362620 362620 AT
chrXIII 362625 362625 AT
chrXIII 362626 362626 GT
chrXIII 362628 362628 CG
chrXIII 362629 362629 AT
chrXIII 362631 362631 C
chrXIII 362632 362632 A
chrXIII 362633 362633 G
chrXIII 362634 362634 AC
chrXIII 362635 362635 CGT
chrXIII 362636 362636 G
chrXIII 362637 362637 G
chrXIII 362640 362640 G
chrXIII 362641 362641 AC
chrXIII 362642 362642 G
chrXIII 362644 362644 CGT
chrXIII 362646 362646 AC
chrXIII 362647 362647 T
chrXIII 362648 362648 AT
chrXIII 362649 362649 CG
chrXIII 362650 362650 T
chrXIII 362651 362651 T
chrXIII 362652 362652 A
chrXIII 362654 362654 CG
chrXIII 362655 362655 C
chrXIII 362656 362656 G
chrXIII 362657 362657 GT
chrXIII 362658 362658 CGT
chrXIII 362659 362659 ACGT
chrXIII 362660 362660 CGT
chrXIII 362661 362661 CG
chrXIII 362663 362663 GT
chrXIII 362664 362664 C
chrXIII 362665 362665 G
chrXIII 362666 362666 G
chrXIII 362667 362667 AT
chrXIII 362668 362668 ACGT
chrXIII 362669 362669 AT
chrXIII 362670 362670 G
chrXIII 362671 362671 CT
chrXIII 362672 362672 AT
chrXIII 362673 362673 CGT
chrXIII 362674 362674 G
chrXIII 362675 362675 AT
chrXIII 362676 362676 CG
chrXIII 362677 362677 AT
chrXIII 362678 362678 AT
chrXIII 362679 362679 C
chrXIII 362680 362680 A
chrXIII 362681 362681 CGT
chrXIII 362682 362682 CGT
chrXIII 362683 362683 ACT
chrXIII 362684 362684 A
chrXIII 362685 362685 CG
chrXIII 362686 362686 C
chrXIII 362687 362687 ACGT
chrXIII 362688 362688 CG
chrXIII 362689 362689 T
chrXIII 362691 362691 A
chrXIII 362693 362693 G
chrXIII 362695 362695 AT
chrXIII 362697 362697 ACGT
chrXIII 362698 362698 AT
chrXIII 362699 362699 CGT
chrXIII 362700 362700 T
chrXIII 362702 362702 G
chrXIII 362703 362703 ACG
chrXIII 362704 362704 A
chrXIII 362706 362706 G
chrXIII 362709 362709 AGT
chrXIII 362710 362710 ACGT
chrXIII 362711 362711 AGT
chrXIII 362712 362712 A
chrXIII 362714 362714 CG
chrXIII 362715 362715 CG
chrXIII 362717 362717 AT
chrXIII 362719 362719 G
chrXIII 362720 362720 AT
chrXIII 362721 362721 GT
chrXIII 362722 362722 ACT
chrXIII 362723 362723 CGT
chrXIII 362724 362724 AG
chrXIII 362725 362725 C
chrXIII 362726 362726 G
chrXIII 362727 362727 T
chrXIII 362728 362728 A
chrXIII 362729 362729 CG
chrXIII 362730 362730 C
chrXIII 362731 362731 ACG
chrXIII 362732 362732 CG
chrXIII 362733 362733 AG
chrXIII 362734 362734 T
chrXIII 362735 362735 T
chrXIII 362736 362736 AT
chrXIII 362737 362737 C
chrXIII 362738 362738 G
chrXIII 362739 362739 A
chrXIII 362740 362740 CG
chrXIII 362741 362741 T
chrXIII 362742 362742 T
chrXIII 362743 362743 C
chrXIII 362744 362744 AT
chrXIII 362745 362745 CT
chrXIII 362746 362746 C
chrXIII 362747 362747 C
chrXIII 362748 362748 T
chrXIII 362749 362749 AGT
chrXIII 362750 362750 ACT
chrXIII 362751 362751 G
chrXIII 362753 362753 AT
chrXIII 362754 362754 CT
chrXIII 362755 362755 A
chrXIII 362756 362756 ACT
chrXIII 362757 362757 T
chrXIII 362758 362758 C
chrXIII 362759 362759 AC
chrXIII 362760 362760 A
chrXIII 362763 362763 ACGT
chrXIII 362764 362764 ACGT
chrXIII 362765 362765 AT
chrXIII 362766 362766 G
chrXIII 362767 362767 ACG
chrXIII 362768 362768 AGT
chrXIII 362769 362769 ACGT
chrXIII 362770 362770 AT
chrXIII 362771 362771 CG
chrXIII 362772 362772 CG
chrXIII 362773 362773 CG
chrXIII 362774 362774 C
chrXIII 362775 362775 CG
chrXIII 362776 362776 AGT
chrXIII 362777 362777 G
chrXIII 362778 362778 C
chrXIII 362779 362779 CG
chrXIII 362780 362780 T
chrXIII 362781 362781 ACG
chrXIII 362782 362782 T
chrXIII 362783 362783 G
chrXIII 362784 362784 CG
chrXIII 362786 362786 AT
chrXIII 362787 362787 AT
chrXIII 362790 362790 AT
chrXIII 362791 362791 AT
chrXIII 362792 362792 CG
chrXIII 362793 362793 AT
chrXIII 362795 362795 A
chrXIII 362796 362796 AT
chrXIII 362799 362799 AT
chrXIII 362800 362800 ACG
chrXIII 362802 362802 T
chrXIII 362803 362803 ACGT
chrXIII 362804 362804 ACGT
chrXIII 362805 362805 AT
chrXIII 362806 362806 C
chrXIII 362807 362807 G
chrXIII 362808 362808 A
chrXIII 362809 362809 T
chrXIII 362810 362810 ACGT
chrXIII 362813 362813 ACT
chrXIII 362814 362814 G
chrXIII 362815 362815 A
chrXIII 362817 362817 C
chrXIII 362818 362818 CT
chrXIII 362819 362819 CG
chrXIII 362820 362820 T
chrXIII 362821 362821 AT
chrXIII 362823 362823 CG
chrXIII 362824 362824 AT
chrXIII 362830 362830 CG
chrXIII 362831 362831 G
chrXIII 362832 362832 CG
chrXIII 362833 362833 C
chrXIII 362834 362834 G
chrXIII 362836 362836 AT
chrXIII 362837 362837 C
chrXIII 362840 362840 CG
chrXIII 362841 362841 AT
chrXIII 362842 362842 CG
chrXIII 362843 362843 A
chrXIII 362844 362844 T
chrXIII 362845 362845 C
chrXIII 362846 362846 ACT
chrXIII 362847 362847 T
chrXIII 362848 362848 CG
chrXIII 362849 362849 AT
chrXIII 362850 362850 CG
chrXIII 362851 362851 AT
chrXIII 362853 362853 A
chrXIII 362855 362855 C
chrXIII 362863 362863 G
chrXIII 362865 362865 AT
chrXIII 362866 362866 ACG
chrXIII 362867 362867 ACGT
chrXIII 362868 362868 A
chrXIII 362869 362869 CG
chrXIII 362871 362871 CG
chrXIII 362872 362872 AG
chrXIII 362873 362873 CG
chrXIII 362874 362874 CGT
chrXIII 362875 362875 C
chrXIII 362876 362876 G
chrXIII 362877 362877 CG
chrXIII 362878 362878 G
chrXIII 362880 362880 GT
chrXIII 362881 362881 C
chrXIII 362882 362882 AT
chrXIII 362883 362883 CG
chrXIII 362884 362884 AT
chrXIII 362885 362885 ACGT
chrXIII 362886 362886 AT
chrXIII 362888 362888 C
chrXIII 362891 362891 C
chrXIII 362894 362894 G
chrXIII 362895 362895 AT
chrXIII 362896 362896 A
chrXIII 362897 362897 CG
chrXIII 362902 362902 T
chrXIII 362903 362903 A
chrXIII 362907 362907 CG
chrXIII 362908 362908 C
chrXIII 362914 362914 T
chrXIII 362919 362919 ACGT
chrXIII 362920 362920 ACGT
chrXIII 362921 362921 ACGT
chrXIII 362922 362922 ACGT
chrXIII 362923 362923 ACGT
chrXIII 362924 362924 ACGT
chrXIII 362925 362925 ACGT
chrXIII 362926 362926 T
chrXIII 362927 362927 CGT
chrXIII 362928 362928 T
chrXIII 362929 362929 G
chrXIII 363054 363054 C
chrXIII 363055 363055 A
chrXIII 363056 363056 A
chrXIII 363057 363057 GT
chrXIII 363058 363058 T
chrXIII 363059 363059 C
chrXIII 363060 363060 A
chrXIII 363061 363061 G
chrXIII 363062 363062 A
chrXIII 363063 363063 AC
chrXIII 363136 363136 AT
chrXIII 363137 363137 A
chrXIII 363139 363139 A
chrXIII 363140 363140 AT
chrXIII 363141 363141 A
chrXIII 363144 363144 T
chrXIII 363147 363147 T
chrXIII 363148 363148 CG
chrXIII 363149 363149 CG
chrXIII 363150 363150 A
chrXIII 363153 363153 G
chrXIII 363154 363154 A
chrXIII 372433 372433 AC
chrXIII 372434 372434 AG
chrXIII 372435 372435 ACT
chrXIII 372436 372436 AGT
chrXIII 372437 372437 ACG
chrXIII 372438 372438 CT
chrXIII 372439 372439 T
chrXIII 372440 372440 T
chrXIII 372441 372441 T
chrXIII 372442 372442 T
chrXIII 372443 372443 C
chrXIII 372444 372444 T
chrXIII 372445 372445 C
chrXIII 372519 372519 AT
chrXIII 372520 372520 ACGT
chrXIII 372521 372521 ACT
chrXIII 372522 372522 ACG
chrXIII 372523 372523 AT
chrXIII 372524 372524 ACT
chrXIII 372525 372525 ACGT
chrXIII 372526 372526 AGT
chrXIII 372527 372527 AC
chrXIII 372684 372684 A
chrXIII 372688 372688 A
chrXIII 372689 372689 CG
chrXIII 372690 372690 CGT
chrXIII 372691 372691 CGT
chrXIII 372692 372692 AT
chrXIII 372693 372693 C
chrXIII 372694 372694 CGT
chrXIII 372695 372695 ACT
chrXIII 372696 372696 ACT
chrXIII 372702 372702 A
chrXIII 372705 372705 GT
chrXIII 372706 372706 G
chrXIII 372707 372707 T
chrXIII 372709 372709 A
chrXIII 372710 372710 A
chrXIII 372711 372711 A
chrXIII 372713 372713 GT
chrXIII 372714 372714 GT
chrXIII 372716 372716 AG
chrXIII 372717 372717 T
chrXIII 372718 372718 AC
chrXIII 372719 372719 G
chrXIII 372720 372720 G
chrXIII 372722 372722 C
chrXIII 372726 372726 C
chrXIII 372727 372727 G
chrXIII 372728 372728 T
chrXIII 372729 372729 A
chrXIII 372730 372730 AT
chrXIII 372735 372735 AT
chrXIII 372736 372736 GT
chrXIII 372738 372738 CG
chrXIII 372739 372739 AT
chrXIII 372741 372741 C
chrXIII 372742 372742 A
chrXIII 372743 372743 CG
chrXIII 372744 372744 AC
chrXIII 372745 372745 GT
chrXIII 372746 372746 G
chrXIII 372747 372747 G
chrXIII 372750 372750 GT
chrXIII 372751 372751 AC
chrXIII 372752 372752 GT
chrXIII 372753 372753 AC
chrXIII 372754 372754 CGT
chrXIII 372756 372756 AC
chrXIII 372757 372757 T
chrXIII 372758 372758 A
chrXIII 372759 372759 CG
chrXIII 372760 372760 CGT
chrXIII 372761 372761 AT
chrXIII 372762 372762 AT
chrXIII 372764 372764 G
chrXIII 372765 372765 C
chrXIII 372766 372766 G
chrXIII 372767 372767 GT
chrXIII 372768 372768 CGT
chrXIII 372769 372769 ACGT
chrXIII 372770 372770 CGT
chrXIII 372771 372771 CGT
chrXIII 372773 372773 GT
chrXIII 372774 372774 C
chrXIII 372775 372775 G
chrXIII 372776 372776 T
chrXIII 372777 372777 AT
chrXIII 372778 372778 ACGT
chrXIII 372779 372779 AT
chrXIII 372780 372780 T
chrXIII 372781 372781 CGT
chrXIII 372782 372782 AT
chrXIII 372783 372783 CGT
chrXIII 372784 372784 G
chrXIII 372785 372785 AT
chrXIII 372786 372786 CG
chrXIII 372787 372787 AT
chrXIII 372788 372788 AT
chrXIII 372789 372789 A
chrXIII 372790 372790 A
chrXIII 372791 372791 ACGT
chrXIII 372792 372792 CT
chrXIII 372793 372793 ACT
chrXIII 372794 372794 C
chrXIII 372795 372795 CG
chrXIII 372796 372796 C
chrXIII 372797 372797 ACGT
chrXIII 372798 372798 ACGT
chrXIII 372799 372799 ACGT
chrXIII 372800 372800 ACT
chrXIII 372801 372801 A
chrXIII 372803 372803 G
chrXIII 372805 372805 T
chrXIII 372806 372806 T
chrXIII 372807 372807 ACGT
chrXIII 372808 372808 AT
chrXIII 372809 372809 CGT
chrXIII 372810 372810 T
chrXIII 372812 372812 ACGT
chrXIII 372813 372813 ACG
chrXIII 372814 372814 AT
chrXIII 372816 372816 G
chrXIII 372818 372818 C
chrXIII 372819 372819 AGT
chrXIII 372820 372820 ACGT
chrXIII 372821 372821 ACGT
chrXIII 372822 372822 A
chrXIII 372824 372824 CG
chrXIII 372825 372825 CG
chrXIII 372827 372827 T
chrXIII 372829 372829 G
chrXIII 372830 372830 AT
chrXIII 372831 372831 GT
chrXIII 372832 372832 ACT
chrXIII 372833 372833 CG
chrXIII 372834 372834 AT
chrXIII 372835 372835 C
chrXIII 372836 372836 CG
chrXIII 372837 372837 T
chrXIII 372838 372838 A
chrXIII 372839 372839 CG
chrXIII 372840 372840 C
chrXIII 372841 372841 CG
chrXIII 372842 372842 CG
chrXIII 372843 372843 AG
chrXIII 372846 372846 AT
chrXIII 372847 372847 C
chrXIII 372848 372848 G
chrXIII 372850 372850 CG
chrXIII 372853 372853 C
chrXIII 372854 372854 A
chrXIII 372855 372855 C
chrXIII 372856 372856 C
chrXIII 372857 372857 AG
chrXIII 372858 372858 T
chrXIII 372859 372859 AT
chrXIII 372860 372860 A
chrXIII 372863 372863 AT
chrXIII 372864 372864 T
chrXIII 372865 372865 A
chrXIII 372866 372866 AT
chrXIII 372867 372867 T
chrXIII 372868 372868 C
chrXIII 372869 372869 C
chrXIII 372872 372872 AG
chrXIII 372873 372873 CG
chrXIII 372874 372874 ACGT
chrXIII 372875 372875 AT
chrXIII 372877 372877 AT
chrXIII 372878 372878 AT
chrXIII 372879 372879 T
chrXIII 372880 372880 A
chrXIII 372882 372882 T
chrXIII 372883 372883 G
chrXIII 372886 372886 T
chrXIII 372891 372891 CG
chrXIII 372892 372892 GT
chrXIII 372893 372893 T
chrXIII 372896 372896 T
chrXIII 372902 372902 T
chrXIII 372903 372903 T
chrXIII 372906 372906 A
chrXIII 372907 372907 AT
chrXIII 372908 372908 AT
chrXIII 372909 372909 C
chrXIII 372911 372911 A
chrXIII 372912 372912 T
chrXIII 372916 372916 A
chrXIII 372919 372919 T
chrXIII 372920 372920 ACGT
chrXIII 372921 372921 AT
chrXIII 372923 372923 G
chrXIII 372925 372925 AT
chrXIII 372926 372926 ACT
chrXIII 372931 372931 A
chrXIII 372934 372934 T
chrXIII 372936 372936 T
chrXIII 372937 372937 AT
chrXIII 372946 372946 C
chrXIII 372947 372947 G
chrXIII 372948 372948 CG
chrXIII 372949 372949 C
chrXIII 372950 372950 G
chrXIII 372952 372952 AT
chrXIII 372953 372953 C
chrXIII 372956 372956 C
chrXIII 372957 372957 A
chrXIII 372959 372959 A
chrXIII 372960 372960 T
chrXIII 372961 372961 C
chrXIII 372962 372962 ACT
chrXIII 372963 372963 T
chrXIII 372964 372964 CG
chrXIII 372965 372965 A
chrXIII 372966 372966 C
chrXIII 372967 372967 AT
chrXIII 372969 372969 A
chrXIII 372971 372971 C
chrXIII 372979 372979 G
chrXIII 372981 372981 AT
chrXIII 372982 372982 ACG
chrXIII 372983 372983 ACGT
chrXIII 372984 372984 A
chrXIII 372985 372985 CG
chrXIII 372987 372987 CG
chrXIII 372988 372988 G
chrXIII 372989 372989 C
chrXIII 372990 372990 CG
chrXIII 372991 372991 C
chrXIII 372992 372992 G
chrXIII 372993 372993 CG
chrXIII 372994 372994 G
chrXIII 372996 372996 GT
chrXIII 372997 372997 C
chrXIII 372998 372998 AT
chrXIII 372999 372999 CG
chrXIII 373000 373000 AT
chrXIII 373001 373001 ACGT
chrXIII 373002 373002 AT
chrXIII 373004 373004 C
chrXIII 373005 373005 A
chrXIII 373006 373006 G
chrXIII 373007 373007 C
chrXIII 373010 373010 G
chrXIII 373011 373011 AT
chrXIII 373012 373012 A
chrXIII 373013 373013 CG
chrXIII 373018 373018 T
chrXIII 373019 373019 A
chrXIII 373023 373023 CG
chrXIII 373024 373024 C
chrXIII 373030 373030 T
chrXIII 373035 373035 ACGT
chrXIII 373036 373036 ACGT
chrXIII 373037 373037 ACGT
chrXIII 373038 373038 ACGT
chrXIII 373039 373039 ACGT
chrXIII 373040 373040 ACGT
chrXIII 373041 373041 G
chrXIII 373042 373042 G
chrXIII 373047 373047 T
chrXIII 373075 373075 AT
chrXIII 373087 373087 AT
chrXIII 373111 373111 AT
chrXIII 373114 373114 G
chrXIII 373115 373115 T
chrXIII 373117 373117 CG
chrXIII 373120 373120 AT
chrXIII 373186 373186 CG
chrXIII 373188 373188 AT
chrXIII 373198 373198 C
chrXIII 373201 373201 CT
chrXIII 373204 373204 G
chrXIII 373219 373219 CG
chrXIII 373276 373276 A
chrXIII 373280 373280 G
chrXIII 373282 373282 G
chrXIII 373288 373288 CG
chrXIII 373289 373289 A
chrXIII 373305 373305 CG
chrXIII 373306 373306 CG
chrXIII 373315 373315 AT
chrXIII 373323 373323 A
chrXIII 373327 373327 T
chrXIII 373330 373330 A
chrXIII 373336 373336 CG
chrXIII 373341 373341 CG
chrXIII 373342 373342 CG
chrXIII 373345 373345 AT
chrXIII 373360 373360 T
chrXIII 373381 373381 CG
chrXIII 373408 373408 AT
chrXIII 373411 373411 CG
chrXIII 373426 373426 CG
chrXIII 373429 373429 CG
chrXIII 373465 373465 CG
chrXIII 373468 373468 CG
chrXIII 373474 373474 T
chrXIII 373483 373483 CG
chrXIII 373492 373492 ACGT
chrXIII 373498 373498 AT
chrXIII 373603 373603 CG
chrXIII 373609 373609 AT
chrXIII 373616 373616 CG
chrXIII 373639 373639 A
chrXIII 373662 373662 G
chrXIII 373665 373665 A
chrXIII 373693 373693 AT
chrXIII 373696 373696 AT
chrXIII 373705 373705 A
chrXIII 373710 373710 A
chrXIII 373765 373765 A
chrXIII 373767 373767 C
chrXIII 373773 373773 AT
chrXIII 373780 373780 ACG
chrXIII 373781 373781 T
chrXIII 373792 373792 CG
chrXIII 373801 373801 AT
chrXIII 373810 373810 T
chrXIII 373811 373811 T
chrXIII 373822 373822 AT
chrXIII 373825 373825 AT
chrXIII 373839 373839 AT
chrXIII 373848 373848 AT
chrXIII 373852 373852 C
chrXIII 373855 373855 AT
chrXIII 373858 373858 C
chrXIII 373861 373861 G
chrXIII 373864 373864 T
chrXIII 373876 373876 CG
chrXIII 373893 373893 T
chrXIII 373900 373900 CG
chrXIII 373909 373909 C
chrXIII 373912 373912 CG
chrXIII 373915 373915 T
chrXIII 373921 373921 ACG
chrXIII 373927 373927 AT
chrXIII 373929 373929 CG
chrXIII 373930 373930 AT
chrXIII 373936 373936 G
chrXIII 373939 373939 ACGT
chrXIII 373945 373945 AT
chrXIII 373947 373947 CG
chrXIII 374007 374007 CG
chrXIII 374011 374011 C
chrXIII 374013 374013 A
chrXIII 374023 374023 C
chrXIII 374029 374029 AT
chrXIII 374032 374032 AT
chrXIII 374035 374035 AT
chrXIII 374041 374041 CG
chrXIII 374044 374044 G
chrXIII 374050 374050 A
chrXIII 374056 374056 A
chrXIII 374059 374059 T
chrXIII 374065 374065 C
chrXIII 374074 374074 G
chrXIII 374077 374077 T
chrXIII 374079 374079 C
chrXIII 374098 374098 CG
chrXIII 374109 374109 CG
chrXIII 374113 374113 CG
chrXIII 374114 374114 AT
chrXIII 374119 374119 AT
chrXIII 374124 374124 CG
chrXIII 374158 374158 T
chrXIII 374161 374161 A
chrXIII 374176 374176 A
chrXIII 374183 374183 AT
chrXIII 374185 374185 C
chrXIII 374191 374191 T
chrXIII 374192 374192 C
chrXIII 374202 374202 G
chrXIII 374203 374203 CG
chrXIII 374206 374206 T
chrXIII 374217 374217 A
chrXIII 374218 374218 A
chrXIII 374247 374247 AT
chrXIII 374260 374260 AT
chrXIII 374263 374263 A
chrXIII 374304 374304 CG
chrXIII 374318 374318 G
chrXIII 374341 374341 CG
chrXIII 374344 374344 CG
chrXIII 374350 374350 AT
chrXIII 374379 374379 AT
chrXIII 374389 374389 A
chrXIII 374398 374398 CG
chrXIII 374404 374404 G
chrXIII 374413 374413 C
chrXIII 374437 374437 T
chrXIII 374441 374441 C
chrXIII 374450 374450 AT
chrXIII 374455 374455 CG
chrXIII 374470 374470 CG
chrXIII 374485 374485 AT
chrXIII 374513 374513 AT
chrXIII 374514 374514 CG
chrXIII 374530 374530 AT
chrXIII 374536 374536 AT
chrXIII 374537 374537 A
chrXIII 374542 374542 T
chrXIII 374548 374548 G
chrXIII 374569 374569 T
chrXIII 374571 374571 CG
chrXIII 374584 374584 C
chrXIII 374628 374628 AT
chrXIII 374632 374632 A
chrXIII 374635 374635 A
chrXIII 374638 374638 AT
chrXIII 374669 374669 CG
chrXIII 374686 374686 G
chrXIII 374732 374732 T
chrXIII 374749 374749 G
chrXIII 374757 374757 C
chrXIII 374797 374797 AT
chrXIII 374801 374801 CG
chrXIII 374809 374809 G
chrXIII 374855 374855 AT
chrXIII 374863 374863 AT
chrXIII 374872 374872 AT
chrXIII 374878 374878 CG
chrXIII 374884 374884 ACGT
chrXIII 374886 374886 AT
chrXIII 374923 374923 G
chrXIII 374926 374926 A
chrXIII 374944 374944 A
chrXIII 375027 375027 A
chrXIII 375028 375028 G
chrXIII 375033 375033 T
chrXIII 375040 375040 C
chrXIII 375076 375076 CG
chrXIII 375082 375082 CG
chrXIII 375086 375086 G
chrXIII 375103 375103 A
chrXIII 375106 375106 A
chrXIII 375157 375157 CG
chrXIII 375159 375159 AT
chrXIII 375201 375201 AT
chrXIII 375204 375204 AT
chrXIII 375211 375211 AT
chrXIII 375224 375224 T
chrXIII 375255 375255 CG
chrXIII 375260 375260 CG
chrXIII 375278 375278 AT
chrXIII 375280 375280 AT
chrXIII 375294 375294 C
chrXIII 375325 375325 AT
chrXIII 375334 375334 CG
chrXIII 375339 375339 CG
chrXIII 375345 375345 AT
chrXIII 375358 375358 A
chrXIII 375376 375376 AT
chrXIII 375381 375381 CG
chrXIII 375386 375386 AT
chrXIII 375391 375391 G
chrXIII 375396 375396 T
chrXIII 375398 375398 G
chrXIII 375403 375403 T
chrXIII 375427 375427 CG
chrXIII 375473 375473 A
chrXIII 375486 375486 AT
chrXIII 375493 375493 AT
chrXIII 375496 375496 AT
chrXIII 375499 375499 CG
chrXIII 375505 375505 A
chrXIII 375510 375510 AT
chrXIII 375512 375512 AT
chrXIII 375514 375514 AT
chrXIII 375517 375517 T
chrXIII 375522 375522 G
chrXIII 375523 375523 G
chrXIII 375525 375525 A
chrXIII 375537 375537 AT
chrXIII 375543 375543 CG
chrXIII 375571 375571 AT
chrXIII 375646 375646 CG
chrXIII 375691 375691 T
chrXIII 375700 375700 CG
chrXIII 375712 375712 A
chrXIII 375718 375718 G
chrXIII 375733 375733 T
chrXIII 375751 375751 AT
chrXIII 375865 375865 CG
chrXIII 375869 375869 T
chrXIII 375870 375870 G
chrXIII 375945 375945 AT
chrXIII 376003 376003 ACGT
chrXIII 376006 376006 AT
chrXIII 376035 376035 AT
chrXIII 376063 376063 T
chrXIII 376064 376064 GT
chrXIII 376065 376065 T
chrXIII 376066 376066 T
chrXIII 376074 376074 A
chrXIII 376075 376075 AC
chrXIII 376076 376076 ACGT
chrXIII 376077 376077 T
chrXIII 376080 376080 C
chrXIII 376132 376132 AT
chrXIII 376150 376150 AT
chrXIII 376156 376156 AT
chrXIII 376162 376162 CG
chrXIII 376177 376177 G
chrXIII 376183 376183 T
chrXIII 376216 376216 CG
chrXIII 376234 376234 C
chrXIII 376282 376282 ACGT
chrXIII 376428 376428 CG
chrXIII 376440 376440 AT
chrXIII 376492 376492 C
chrXIII 376493 376493 G
chrXIII 376494 376494 A
chrXIII 376496 376496 T
chrXIII 376501 376501 G
chrXIII 376502 376502 AG
chrXIII 376506 376506 T
chrXIII 376516 376516 AT
chrXIII 376549 376549 CG
chrXIII 376565 376565 AT
chrXIII 376574 376574 CG
chrXIII 376606 376606 AT
chrXIII 376619 376619 CG
chrXIII 376650 376650 CG
chrXIII 376651 376651 C
chrXIII 376660 376660 CG
chrXIII 376681 376681 AT
chrXIII 376785 376785 AT
chrXIII 376877 376877 C
chrXIII 376906 376906 CG
chrXIII 376945 376945 AT
chrXIII 376968 376968 T
chrXIII 376987 376987 CG
chrXIII 376993 376993 CG
chrXIII 376996 376996 CG
chrXIII 377013 377013 CG
chrXIII 377024 377024 G
chrXIII 377036 377036 T
chrXIII 377042 377042 C
chrXIII 377106 377106 A
chrXIII 377201 377201 AT
chrXIII 377208 377208 G
chrXIII 377216 377216 G
chrXIII 377219 377219 T
chrXIII 377235 377235 ACT
chrXIII 377258 377258 AT
chrXIII 377335 377335 A
chrXIII 377347 377347 C
chrXIII 377363 377363 G
chrXIII 377366 377366 C
chrXIII 377390 377390 CG
chrXIII 377396 377396 AT
chrXIII 377402 377402 AT
chrXIII 377418 377418 CG
chrXIII 377443 377443 AT
chrXIII 377461 377461 C
chrXIII 377464 377464 C
chrXIII 377489 377489 T
chrXIII 377498 377498 A
chrXIII 377510 377510 T
chrXIII 377555 377555 G
chrXIII 377557 377557 T
chrXIII 377561 377561 G
chrXIII 377588 377588 T
chrXIII 377600 377600 A
chrXIII 377605 377605 A
chrXIII 377639 377639 AT
chrXIII 377659 377659 CG
chrXIII 377693 377693 T
chrXIII 377694 377694 CG
chrXIII 377696 377696 T
chrXIII 377697 377697 G
chrXIII 377715 377715 G
chrXIII 377730 377730 T
chrXIII 377744 377744 A
chrXIII 377759 377759 A
chrXIII 377766 377766 AT
chrXIII 377781 377781 AT
chrXIII 377786 377786 CG
chrXIII 377816 377816 C
chrXIII 377852 377852 T
chrXIII 377945 377945 AT
chrXIII 378009 378009 CG
chrXIII 378027 378027 AT
chrXIII 378069 378069 T
chrXIII 378075 378075 T
chrXIII 378077 378077 T
chrXIII 378089 378089 AT
chrXIII 378091 378091 AT
chrXIII 378092 378092 AT
chrXIII 378093 378093 AT
chrXIII 378098 378098 C
chrXIII 378099 378099 CT
chrXIII 378100 378100 G
chrXIII 378106 378106 T
chrXIII 378117 378117 A
chrXIII 378125 378125 AT
chrXIII 378126 378126 AT
chrXIII 378185 378185 A
chrXIII 378194 378194 CG
chrXIII 378198 378198 CG
chrXIII 378205 378205 CG
chrXIII 378206 378206 AT
chrXIII 378207 378207 G
chrXIII 378225 378225 G
chrXIII 378240 378240 G
chrXIII 378244 378244 AC
chrXIII 378245 378245 T
chrXIII 378246 378246 G
chrXIII 378254 378254 T
chrXIII 378273 378273 GT
chrXIII 378274 378274 C
chrXIII 378279 378279 AG
chrXIII 378280 378280 ACG
chrXIII 378281 378281 CG
chrXIII 378282 378282 AGT
chrXIII 378283 378283 AGT
chrXIII 378284 378284 CGT
chrXIII 378290 378290 AT
chrXIII 378293 378293 ACGT
chrXIII 378294 378294 CG
chrXIII 378295 378295 AT
chrXIII 378297 378297 A
chrXIII 378298 378298 AT
chrXIII 378299 378299 AT
chrXIII 378301 378301 CGT
chrXIII 378302 378302 GT
chrXIII 378304 378304 AG
chrXIII 378305 378305 T
chrXIII 378306 378306 AC
chrXIII 378307 378307 G
chrXIII 378308 378308 G
chrXIII 378310 378310 C
chrXIII 378314 378314 C
chrXIII 378315 378315 G
chrXIII 378316 378316 T
chrXIII 378317 378317 A
chrXIII 378318 378318 AT
chrXIII 378323 378323 AT
chrXIII 378324 378324 GT
chrXIII 378326 378326 CG
chrXIII 378327 378327 AT
chrXIII 378329 378329 C
chrXIII 378330 378330 A
chrXIII 378331 378331 CG
chrXIII 378332 378332 AC
chrXIII 378333 378333 GT
chrXIII 378334 378334 G
chrXIII 378335 378335 G
chrXIII 378338 378338 GT
chrXIII 378339 378339 AC
chrXIII 378340 378340 GT
chrXIII 378341 378341 AC
chrXIII 378342 378342 CGT
chrXIII 378344 378344 AC
chrXIII 378345 378345 T
chrXIII 378346 378346 A
chrXIII 378347 378347 CG
chrXIII 378348 378348 CGT
chrXIII 378349 378349 AT
chrXIII 378350 378350 AT
chrXIII 378352 378352 G
chrXIII 378353 378353 C
chrXIII 378354 378354 G
chrXIII 378355 378355 GT
chrXIII 378356 378356 CGT
chrXIII 378357 378357 ACGT
chrXIII 378358 378358 CGT
chrXIII 378359 378359 CGT
chrXIII 378361 378361 GT
chrXIII 378362 378362 C
chrXIII 378363 378363 G
chrXIII 378364 378364 T
chrXIII 378365 378365 AT
chrXIII 378366 378366 ACGT
chrXIII 378367 378367 AT
chrXIII 378368 378368 T
chrXIII 378369 378369 CGT
chrXIII 378370 378370 AT
chrXIII 378371 378371 CGT
chrXIII 378372 378372 G
chrXIII 378373 378373 AT
chrXIII 378374 378374 CG
chrXIII 378375 378375 AT
chrXIII 378376 378376 AT
chrXIII 378377 378377 A
chrXIII 378378 378378 A
chrXIII 378379 378379 ACGT
chrXIII 378380 378380 CT
chrXIII 378381 378381 ACT
chrXIII 378382 378382 C
chrXIII 378383 378383 CG
chrXIII 378384 378384 C
chrXIII 378385 378385 ACGT
chrXIII 378386 378386 ACGT
chrXIII 378387 378387 ACGT
chrXIII 378388 378388 ACT
chrXIII 378389 378389 A
chrXIII 378391 378391 G
chrXIII 378393 378393 T
chrXIII 378394 378394 T
chrXIII 378395 378395 ACGT
chrXIII 378396 378396 AT
chrXIII 378397 378397 CGT
chrXIII 378398 378398 T
chrXIII 378400 378400 ACGT
chrXIII 378401 378401 ACG
chrXIII 378402 378402 AT
chrXIII 378404 378404 G
chrXIII 378406 378406 C
chrXIII 378407 378407 AGT
chrXIII 378408 378408 ACGT
chrXIII 378409 378409 ACGT
chrXIII 378410 378410 A
chrXIII 378412 378412 CG
chrXIII 378413 378413 CG
chrXIII 378415 378415 T
chrXIII 378417 378417 G
chrXIII 378418 378418 AT
chrXIII 378419 378419 GT
chrXIII 378420 378420 ACT
chrXIII 378421 378421 CG
chrXIII 378422 378422 AT
chrXIII 378423 378423 C
chrXIII 378424 378424 CG
chrXIII 378425 378425 T
chrXIII 378426 378426 A
chrXIII 378427 378427 CG
chrXIII 378428 378428 C
chrXIII 378429 378429 CG
chrXIII 378430 378430 CG
chrXIII 378431 378431 AG
chrXIII 378434 378434 AT
chrXIII 378435 378435 C
chrXIII 378436 378436 G
chrXIII 378438 378438 CG
chrXIII 378441 378441 C
chrXIII 378442 378442 A
chrXIII 378443 378443 C
chrXIII 378444 378444 C
chrXIII 378445 378445 AG
chrXIII 378446 378446 T
chrXIII 378447 378447 AT
chrXIII 378448 378448 A
chrXIII 378451 378451 AT
chrXIII 378452 378452 T
chrXIII 378453 378453 A
chrXIII 378454 378454 AT
chrXIII 378455 378455 T
chrXIII 378456 378456 C
chrXIII 378457 378457 C
chrXIII 378460 378460 AG
chrXIII 378461 378461 CG
chrXIII 378462 378462 ACGT
chrXIII 378463 378463 AT
chrXIII 378465 378465 AT
chrXIII 378466 378466 AT
chrXIII 378467 378467 T
chrXIII 378468 378468 A
chrXIII 378470 378470 T
chrXIII 378471 378471 G
chrXIII 378474 378474 T
chrXIII 378479 378479 CG
chrXIII 378480 378480 GT
chrXIII 378481 378481 T
chrXIII 378484 378484 T
chrXIII 378490 378490 T
chrXIII 378491 378491 T
chrXIII 378494 378494 A
chrXIII 378495 378495 AT
chrXIII 378496 378496 AT
chrXIII 378497 378497 C
chrXIII 378499 378499 A
chrXIII 378500 378500 T
chrXIII 378504 378504 A
chrXIII 378507 378507 T
chrXIII 378508 378508 ACGT
chrXIII 378509 378509 AT
chrXIII 378511 378511 G
chrXIII 378513 378513 AT
chrXIII 378514 378514 ACT
chrXIII 378519 378519 A
chrXIII 378522 378522 T
chrXIII 378524 378524 T
chrXIII 378525 378525 AT
chrXIII 378534 378534 C
chrXIII 378535 378535 G
chrXIII 378536 378536 CG
chrXIII 378537 378537 C
chrXIII 378538 378538 G
chrXIII 378540 378540 AT
chrXIII 378541 378541 C
chrXIII 378544 378544 C
chrXIII 378545 378545 A
chrXIII 378547 378547 A
chrXIII 378548 378548 T
chrXIII 378549 378549 C
chrXIII 378550 378550 ACT
chrXIII 378551 378551 T
chrXIII 378552 378552 CG
chrXIII 378553 378553 A
chrXIII 378554 378554 C
chrXIII 378555 378555 AT
chrXIII 378557 378557 A
chrXIII 378559 378559 C
chrXIII 378567 378567 G
chrXIII 378569 378569 AT
chrXIII 378570 378570 ACG
chrXIII 378571 378571 ACGT
chrXIII 378572 378572 A
chrXIII 378573 378573 CG
chrXIII 378575 378575 CG
chrXIII 378576 378576 AG
chrXIII 378577 378577 CG
chrXIII 378578 378578 CGT
chrXIII 378579 378579 C
chrXIII 378580 378580 G
chrXIII 378581 378581 CG
chrXIII 378582 378582 G
chrXIII 378584 378584 GT
chrXIII 378585 378585 C
chrXIII 378586 378586 AT
chrXIII 378587 378587 CG
chrXIII 378588 378588 AT
chrXIII 378589 378589 ACGT
chrXIII 378590 378590 AT
chrXIII 378592 378592 C
chrXIII 378595 378595 C
chrXIII 378598 378598 G
chrXIII 378599 378599 AT
chrXIII 378600 378600 A
chrXIII 378601 378601 CG
chrXIII 378606 378606 T
chrXIII 378607 378607 A
chrXIII 378611 378611 CG
chrXIII 378612 378612 C
chrXIII 378618 378618 T
chrXIII 378623 378623 ACGT
chrXIII 378624 378624 ACGT
chrXIII 378625 378625 ACGT
chrXIII 378626 378626 ACGT
chrXIII 378627 378627 ACGT
chrXIII 378628 378628 ACGT
chrXIII 378629 378629 ACT
chrXIII 378630 378630 AC
chrXIII 378631 378631 CG
chrXIII 378632 378632 ACT
chrXIII 378633 378633 CG
chrXIII 378634 378634 CG
chrXIII 379120 379120 G
chrXIII 379121 379121 T
chrXIII 379131 379131 G
chrXIII 379136 379136 C
chrXIII 379285 379285 A
chrXIII 379286 379286 T
chrXIII 379288 379288 A
chrXIII 379289 379289 A
chrXIII 379290 379290 GT
chrXIII 379291 379291 A
chrXIII 379295 379295 T
chrXIII 379296 379296 T
chrXIII 379298 379298 AG
chrXIII 379299 379299 T
chrXIII 379302 379302 A
chrXIII 379410 379410 AT
chrXIII 379413 379413 A
chrXIII 379414 379414 CG
chrXIII 379415 379415 ACG
chrXIII 379416 379416 G
chrXIII 379417 379417 AT
chrXIII 379420 379420 A
chrXIII 379421 379421 A
chrXIII 379422 379422 A
chrXIII 379425 379425 T
chrXIII 409585 409585 C
chrXIII 409586 409586 G
chrXIII 409606 409606 T
chrXIII 420576 420576 AG
chrXIII 420577 420577 G
chrXIII 420578 420578 AT
chrXIII 420579 420579 CT
chrXIII 420580 420580 ACT
chrXIII 420581 420581 GT
chrXIII 420582 420582 A
chrXIII 420583 420583 T
chrXIII 420584 420584 T
chrXIII 420585 420585 T
chrXIII 420586 420586 C
chrXIII 420587 420587 T
chrXIII 420588 420588 C
chrXIII 420662 420662 AT
chrXIII 420663 420663 ACGT
chrXIII 420664 420664 AGT
chrXIII 420665 420665 ACG
chrXIII 420666 420666 AT
chrXIII 420667 420667 AT
chrXIII 420669 420669 G
chrXIII 420670 420670 ACGT
chrXIII 420673 420673 T
chrXIII 463176 463176 A
chrXIII 463187 463187 T
chrXIII 463195 463195 G
chrXIII 463229 463229 A
chrXIII 463232 463232 AT
chrXIII 463233 463233 T
chrXIII 463240 463240 T
chrXIII 463246 463246 T
chrXIII 463247 463247 G
chrXIII 463267 463267 C
chrXIII 463279 463279 C
chrXIII 463283 463283 T
chrXIII 463285 463285 T
chrXIII 463286 463286 ACG
chrXIII 463287 463287 AT
chrXIII 463291 463291 G
chrXIII 463292 463292 C
chrXIII 463293 463293 AT
chrXIII 463296 463296 A
chrXIII 463297 463297 A
chrXIII 463298 463298 G
chrXIII 463303 463303 G
chrXIII 463304 463304 G
chrXIII 463306 463306 T
chrXIII 463307 463307 AT
chrXIII 463308 463308 C
chrXIII 463312 463312 G
chrXIII 463313 463313 T
chrXIII 463314 463314 G
chrXIII 463315 463315 C
chrXIII 463318 463318 C
chrXIII 463320 463320 G
chrXIII 463321 463321 G
chrXIII 463324 463324 T
chrXIII 463327 463327 A
chrXIII 463329 463329 G
chrXIII 463330 463330 CG
chrXIII 463333 463333 T
chrXIII 463336 463336 A
chrXIII 463337 463337 AT
chrXIII 463340 463340 AGT
chrXIII 463341 463341 C
chrXIII 463343 463343 C
chrXIII 463347 463347 ACGT
chrXIII 463350 463350 AC
chrXIII 463351 463351 G
chrXIII 463352 463352 A
chrXIII 463356 463356 C
chrXIII 463358 463358 AT
chrXIII 463360 463360 CG
chrXIII 463361 463361 T
chrXIII 463367 463367 AT
chrXIII 463370 463370 C
chrXIII 463373 463373 T
chrXIII 463374 463374 T
chrXIII 463377 463377 C
chrXIII 463378 463378 A
chrXIII 463379 463379 GT
chrXIII 463383 463383 GT
chrXIII 463384 463384 G
chrXIII 463388 463388 T
chrXIII 463393 463393 G
chrXIII 463395 463395 CG
chrXIII 463404 463404 T
chrXIII 463407 463407 C
chrXIII 463412 463412 A
chrXIII 463425 463425 AT
chrXIII 463426 463426 T
chrXIII 463429 463429 AT
chrXIII 463431 463431 A
chrXIII 463438 463438 CG
chrXIII 463441 463441 AT
chrXIII 463445 463445 T
chrXIII 463446 463446 AT
chrXIII 463447 463447 AT
chrXIII 463544 463544 A
chrXIII 463545 463545 CG
chrXIII 463546 463546 A
chrXIII 463548 463548 CGT
chrXIII 463549 463549 T
chrXIII 463550 463550 ACG
chrXIII 463551 463551 ACG
chrXIII 463552 463552 ACG
chrXIII 463553 463553 AT
chrXIII 463559 463559 T
chrXIII 463560 463560 G
chrXIII 463627 463627 A
chrXIII 463628 463628 A
chrXIII 463632 463632 C
chrXIII 463633 463633 ACT
chrXIII 463634 463634 ACGT
chrXIII 463635 463635 ACG
chrXIII 463636 463636 AT
chrXIII 463637 463637 ACGT
chrXIII 463638 463638 AT
chrXIII 463639 463639 AC
chrXIII 463640 463640 AT
chrXIII 463647 463647 T
chrXIII 480607 480607 C
chrXIII 480609 480609 AC
chrXIII 480610 480610 ACG
chrXIII 480611 480611 AGT
chrXIII 480612 480612 GT
chrXIII 480615 480615 CG
chrXIII 480617 480617 GT
chrXIII 480618 480618 G
chrXIII 480619 480619 AT
chrXIII 480620 480620 T
chrXIII 480694 480694 A
chrXIII 480695 480695 ACGT
chrXIII 480696 480696 AT
chrXIII 480698 480698 ACGT
chrXIII 480699 480699 ACGT
chrXIII 480700 480700 ACGT
chrXIII 480702 480702 AT
chrXIII 480703 480703 CG
chrXIII 480704 480704 CG
chrXIII 481286 481286 A
chrXIII 481313 481313 A
chrXIII 481315 481315 A
chrXIII 481323 481323 T
chrXIII 481333 481333 A
chrXIII 481418 481418 T
chrXIII 481431 481431 C
chrXIII 481437 481437 T
chrXIII 481449 481449 A
chrXIII 481458 481458 T
chrXIII 487840 487840 C
chrXIII 487855 487855 A
chrXIII 487858 487858 A
chrXIII 487891 487891 CG
chrXIII 487894 487894 T
chrXIII 487900 487900 C
chrXIII 503760 503760 T
chrXIII 503761 503761 A
chrXIII 503762 503762 T
chrXIII 503763 503763 AC
chrXIII 503764 503764 CGT
chrXIII 503765 503765 CGT
chrXIII 503766 503766 ACG
chrXIII 503767 503767 CT
chrXIII 503768 503768 CGT
chrXIII 503769 503769 CGT
chrXIII 503770 503770 AT
chrXIII 503790 503790 G
chrXIII 503796 503796 A
chrXIII 503802 503802 T
chrXIII 503820 503820 AT
chrXIII 503821 503821 CG
chrXIII 503832 503832 C
chrXIII 503849 503849 CG
chrXIII 503850 503850 A
chrXIII 503874 503874 T
chrXIII 503875 503875 AT
chrXIII 503908 503908 CG
chrXIII 503913 503913 C
chrXIII 503924 503924 G
chrXIII 503928 503928 CG
chrXIII 503930 503930 AT
chrXIII 503931 503931 G
chrXIII 503933 503933 ACG
chrXIII 503935 503935 AT
chrXIII 503936 503936 A
chrXIII 503942 503942 A
chrXIII 503943 503943 C
chrXIII 503952 503952 AT
chrXIII 503992 503992 AT
chrXIII 503998 503998 AT
chrXIII 504014 504014 CG
chrXIII 504033 504033 CG
chrXIII 504050 504050 AT
chrXIII 504062 504062 T
chrXIII 504063 504063 G
chrXIII 504068 504068 AT
chrXIII 504094 504094 AT
chrXIII 504097 504097 AT
chrXIII 504099 504099 AT
chrXIII 504101 504101 AT
chrXIII 504124 504124 AT
chrXIII 504142 504142 ACGT
chrXIII 504143 504143 ACT
chrXIII 504144 504144 ACGT
chrXIII 504145 504145 CGT
chrXIII 504146 504146 AGT
chrXIII 504147 504147 CT
chrXIII 504148 504148 ACG
chrXIII 504149 504149 T
chrXIII 504150 504150 A
chrXIII 504343 504343 A
chrXIII 504344 504344 CGT
chrXIII 504345 504345 CGT
chrXIII 504356 504356 G
chrXIII 504367 504367 T
chrXIII 504381 504381 A
chrXIII 504386 504386 C
chrXIII 504390 504390 CG
chrXIII 504409 504409 AT
chrXIII 504417 504417 AT
chrXIII 504419 504419 T
chrXIII 504420 504420 C
chrXIII 504427 504427 AC
chrXIII 504431 504431 G
chrXIII 504432 504432 G
chrXIII 504451 504451 G
chrXIII 504460 504460 G
chrXIII 504470 504470 G
chrXIII 504476 504476 G
chrXIII 504485 504485 G
chrXIII 504487 504487 G
chrXIII 504488 504488 C
chrXIII 504489 504489 A
chrXIII 504490 504490 C
chrXIII 504493 504493 A
chrXIII 504513 504513 CG
chrXIII 504514 504514 CG
chrXIII 504515 504515 AT
chrXIII 504518 504518 GT
chrXIII 504519 504519 A
chrXIII 504523 504523 A
chrXIII 504525 504525 C
chrXIII 504527 504527 T
chrXIII 504531 504531 C
chrXIII 504532 504532 G
chrXIII 504543 504543 AT
chrXIII 504546 504546 CG
chrXIII 504553 504553 CG
chrXIII 504554 504554 AG
chrXIII 504557 504557 C
chrXIII 504561 504561 C
chrXIII 504564 504564 ACG
chrXIII 504566 504566 G
chrXIII 504577 504577 AT
chrXIII 504584 504584 A
chrXIII 504594 504594 C
chrXIII 504595 504595 C
chrXIII 504604 504604 T
chrXIII 504608 504608 A
chrXIII 504620 504620 T
chrXIII 504621 504621 A
chrXIII 504622 504622 T
chrXIII 504623 504623 G
chrXIII 504624 504624 CG
chrXIII 504626 504626 C
chrXIII 504627 504627 G
chrXIII 504629 504629 A
chrXIII 504632 504632 T
chrXIII 504633 504633 G
chrXIII 504635 504635 A
chrXIII 504652 504652 C
chrXIII 504654 504654 C
chrXIII 504658 504658 A
chrXIII 504661 504661 C
chrXIII 504666 504666 CG
chrXIII 504668 504668 A
chrXIII 504669 504669 AC
chrXIII 504670 504670 T
chrXIII 504671 504671 AC
chrXIII 504672 504672 T
chrXIII 504677 504677 A
chrXIII 504678 504678 AG
chrXIII 504679 504679 T
chrXIII 504680 504680 G
chrXIII 504848 504848 A
chrXIII 504853 504853 T
chrXIII 504858 504858 A
chrXIII 504875 504875 A
chrXIII 504877 504877 AT
chrXIII 504878 504878 AGT
chrXIII 504879 504879 AC
chrXIII 504880 504880 C
chrXIII 504881 504881 C
chrXIII 504882 504882 AC
chrXIII 504883 504883 AT
chrXIII 504884 504884 CT
chrXIII 504888 504888 A
chrXIII 504889 504889 G
chrXIII 504893 504893 T
chrXIII 504931 504931 G
chrXIII 504932 504932 A
chrXIII 504933 504933 C
chrXIII 504936 504936 AT
chrXIII 504938 504938 AT
chrXIII 504939 504939 AT
chrXIII 504940 504940 CG
chrXIII 504941 504941 C
chrXIII 504942 504942 C
chrXIII 504945 504945 T
chrXIII 504951 504951 G
chrXIII 504958 504958 A
chrXIII 505009 505009 AT
chrXIII 505010 505010 A
chrXIII 505011 505011 T
chrXIII 505012 505012 AT
chrXIII 505015 505015 A
chrXIII 505017 505017 AG
chrXIII 505018 505018 ACT
chrXIII 505019 505019 ACGT
chrXIII 505020 505020 C
chrXIII 505021 505021 AGT
chrXIII 505022 505022 CT
chrXIII 505023 505023 GT
chrXIII 505024 505024 T
chrXIII 509773 509773 C
chrXIII 509791 509791 A
chrXIII 509794 509794 A
chrXIII 509818 509818 A
chrXIII 509833 509833 T
chrXIII 509848 509848 A
chrXIII 509860 509860 A
chrXIII 509890 509890 G
chrXIII 509892 509892 C
chrXIII 509893 509893 A
chrXIII 509908 509908 A
chrXIII 509941 509941 G
chrXIII 509944 509944 G
chrXIII 509950 509950 G
chrXIII 509977 509977 A
chrXIII 509986 509986 A
chrXIII 510019 510019 G
chrXIII 510028 510028 A
chrXIII 510145 510145 A
chrXIII 510154 510154 T
chrXIII 510184 510184 A
chrXIII 510193 510193 A
chrXIII 510196 510196 C
chrXIII 510198 510198 A
chrXIII 510202 510202 T
chrXIII 510250 510250 C
chrXIII 510271 510271 T
chrXIII 510318 510318 G
chrXIII 510319 510319 C
chrXIII 510328 510328 C
chrXIII 550206 550206 C
chrXIII 550239 550239 T
chrXIII 550248 550248 T
chrXIII 550278 550278 CG
chrXIII 550281 550281 A
chrXIII 550329 550329 CG
chrXIII 550377 550377 AT
chrXIII 550410 550410 CG
chrXIII 550419 550419 AT
chrXIII 550421 550421 T
chrXIII 550452 550452 T
chrXIII 550458 550458 T
chrXIII 550476 550476 A
chrXIII 550518 550518 CG
chrXIII 550521 550521 CG
chrXIII 550527 550527 CG
chrXIII 550530 550530 A
chrXIII 550539 550539 A
chrXIII 550590 550590 CG
chrXIII 550599 550599 CG
chrXIII 550611 550611 AT
chrXIII 550674 550674 A
chrXIII 550685 550685 T
chrXIII 550713 550713 CG
chrXIII 550728 550728 CG
chrXIII 550734 550734 C
chrXIII 552522 552522 C
chrXIII 552534 552534 C
chrXIII 552558 552558 AT
chrXIII 552564 552564 C
chrXIII 552567 552567 C
chrXIII 552601 552601 C
chrXIII 552615 552615 CG
chrXIII 552633 552633 CG
chrXIII 552648 552648 G
chrXIII 552666 552666 CG
chrXIII 552678 552678 C
chrXIII 552699 552699 AT
chrXIII 552705 552705 C
chrXIII 552732 552732 CG
chrXIII 552741 552741 C
chrXIII 552750 552750 C
chrXIII 552765 552765 C
chrXIII 552795 552795 C
chrXIII 552801 552801 C
chrXIII 552816 552816 AT
chrXIII 552825 552825 C
chrXIII 552879 552879 AT
chrXIII 552908 552908 AT
chrXIII 552910 552910 AT
chrXIII 572869 572869 G
chrXIII 572870 572870 G
chrXIII 572871 572871 CG
chrXIII 572873 572873 T
chrXIII 572875 572875 T
chrXIII 572876 572876 GT
chrXIII 572880 572880 T
chrXIII 572881 572881 A
chrXIII 572882 572882 AT
chrXIII 572956 572956 ACGT
chrXIII 572957 572957 ACGT
chrXIII 572958 572958 AT
chrXIII 572959 572959 ACG
chrXIII 572960 572960 T
chrXIII 572961 572961 AT
chrXIII 573111 573111 G
chrXIII 573130 573130 C
chrXIII 573131 573131 C
chrXIII 573148 573148 A
chrXIII 573151 573151 T
chrXIII 573162 573162 T
chrXIII 573177 573177 C
chrXIII 573182 573182 T
chrXIII 573190 573190 C
chrXIII 573191 573191 C
chrXIII 573198 573198 G
chrXIII 573213 573213 G
chrXIII 573214 573214 C
chrXIII 573216 573216 A
chrXIII 573221 573221 A
chrXIII 573223 573223 T
chrXIII 573224 573224 CT
chrXIII 573227 573227 C
chrXIII 573234 573234 AGT
chrXIII 573242 573242 CG
chrXIII 573244 573244 CG
chrXIII 573251 573251 AT
chrXIII 573258 573258 C
chrXIII 573263 573263 CG
chrXIII 573271 573271 T
chrXIII 573272 573272 T
chrXIII 573276 573276 AT
chrXIII 573279 573279 T
chrXIII 573284 573284 AT
chrXIII 573298 573298 G
chrXIII 573323 573323 G
chrXIII 573324 573324 T
chrXIII 573329 573329 T
chrXIII 586624 586624 AG
chrXIII 586625 586625 AGT
chrXIII 586626 586626 ACG
chrXIII 586627 586627 AC
chrXIII 586628 586628 AGT
chrXIII 586629 586629 CT
chrXIII 586630 586630 T
chrXIII 586631 586631 T
chrXIII 586632 586632 T
chrXIII 586633 586633 T
chrXIII 586634 586634 C
chrXIII 586635 586635 T
chrXIII 586636 586636 C
chrXIII 586710 586710 AT
chrXIII 586711 586711 ACGT
chrXIII 586712 586712 ACGT
chrXIII 586713 586713 ACGT
chrXIII 586714 586714 C
chrXIII 586715 586715 AGT
chrXIII 586716 586716 AGT
chrXIII 586717 586717 ACG
chrXIII 587623 587623 T
chrXIII 587624 587624 AC
chrXIII 587625 587625 AT
chrXIII 587626 587626 ACT
chrXIII 587627 587627 ACT
chrXIII 587628 587628 ACG
chrXIII 587629 587629 ACT
chrXIII 587630 587630 G
chrXIII 587631 587631 CGT
chrXIII 587632 587632 ACG
chrXIII 587633 587633 C
chrXIII 587634 587634 GT
chrXIII 587635 587635 ACG
chrXIII 587636 587636 AC
chrXIII 587637 587637 GT
chrXIII 587638 587638 AGT
chrXIII 587639 587639 C
chrXIII 587640 587640 G
chrXIII 587641 587641 CG
chrXIII 587642 587642 C
chrXIII 587643 587643 G
chrXIII 587644 587644 CG
chrXIII 587645 587645 C
chrXIII 587646 587646 G
chrXIII 587647 587647 CG
chrXIII 587648 587648 CG
chrXIII 587649 587649 G
chrXIII 587650 587650 CG
chrXIII 587651 587651 C
chrXIII 587652 587652 GT
chrXIII 587653 587653 CG
chrXIII 587654 587654 C
chrXIII 587655 587655 G
chrXIII 587656 587656 CG
chrXIII 587657 587657 ACG
chrXIII 587658 587658 GT
chrXIII 587659 587659 CG
chrXIII 587660 587660 AC
chrXIII 587661 587661 G
chrXIII 587662 587662 ACG
chrXIII 587664 587664 GT
chrXIII 587665 587665 C
chrXIII 587667 587667 G
chrXIII 587668 587668 ACG
chrXIII 587669 587669 AC
chrXIII 587670 587670 G
chrXIII 587671 587671 CG
chrXIII 587672 587672 C
chrXIII 587673 587673 GT
chrXIII 587674 587674 AC
chrXIII 587675 587675 CG
chrXIII 587676 587676 GT
chrXIII 587677 587677 AT
chrXIII 587678 587678 ACG
chrXIII 587679 587679 AGT
chrXIII 587680 587680 ACGT
chrXIII 587681 587681 ACGT
chrXIII 587682 587682 AGT
chrXIII 587683 587683 ACGT
chrXIII 587684 587684 CGT
chrXIII 587685 587685 ACGT
chrXIII 587686 587686 AT
chrXIII 587687 587687 ACGT
chrXIII 587688 587688 AGT
chrXIII 587689 587689 ACGT
chrXIII 587690 587690 ACGT
chrXIII 587691 587691 AGT
chrXIII 587692 587692 ACGT
chrXIII 587693 587693 ACG
chrXIII 587694 587694 ACGT
chrXIII 587695 587695 CG
chrXIII 587696 587696 ACGT
chrXIII 587697 587697 GT
chrXIII 587698 587698 CG
chrXIII 587699 587699 ACG
chrXIII 587700 587700 GT
chrXIII 587701 587701 CG
chrXIII 587702 587702 ACG
chrXIII 587703 587703 GT
chrXIII 587704 587704 CG
chrXIII 587705 587705 ACG
chrXIII 587706 587706 GT
chrXIII 587707 587707 CG
chrXIII 587708 587708 CG
chrXIII 587709 587709 AT
chrXIII 587710 587710 CG
chrXIII 587712 587712 A
chrXIII 587715 587715 A
chrXIII 587730 587730 A
chrXIII 588582 588582 C
chrXIII 588585 588585 C
chrXIII 588588 588588 T
chrXIII 588600 588600 T
chrXIII 588603 588603 C
chrXIII 588604 588604 G
chrXIII 588606 588606 T
chrXIII 588607 588607 C
chrXIII 588608 588608 AC
chrXIII 588609 588609 AT
chrXIII 588610 588610 G
chrXIII 588612 588612 C
chrXIII 588615 588615 T
chrXIII 588618 588618 C
chrXIII 588621 588621 T
chrXIII 588624 588624 C
chrXIII 588627 588627 T
chrXIII 588630 588630 C
chrXIII 588631 588631 A
chrXIII 588632 588632 A
chrXIII 588633 588633 AT
chrXIII 588636 588636 C
chrXIII 588639 588639 C
chrXIII 588642 588642 C
chrXIII 588645 588645 C
chrXIII 588648 588648 C
chrXIII 588654 588654 AT
chrXIII 588655 588655 G
chrXIII 588658 588658 G
chrXIII 588660 588660 AT
chrXIII 588661 588661 G
chrXIII 588664 588664 G
chrXIII 588667 588667 G
chrXIII 588673 588673 T
chrXIII 599486 599486 A
chrXIII 599488 599488 G
chrXIII 599489 599489 A
chrXIII 599490 599490 G
chrXIII 599553 599553 T
chrXIII 599655 599655 C
chrXIII 599661 599661 C
chrXIII 599662 599662 T
chrXIII 599681 599681 G
chrXIII 599682 599682 C
chrXIII 599685 599685 G
chrXIII 599776 599776 C
chrXIII 599964 599964 G
chrXIII 599967 599967 A
chrXIII 600009 600009 A
chrXIII 600012 600012 G
chrXIII 600045 600045 G
chrXIII 600078 600078 A
chrXIII 600080 600080 C
chrXIII 600081 600081 G
chrXIII 600084 600084 T
chrXIII 600198 600198 T
chrXIII 600212 600212 C
chrXIII 600215 600215 T
chrXIII 600288 600288 C
chrXIII 600321 600321 T
chrXIII 600338 600338 A
chrXIII 600342 600342 C
chrXIII 600344 600344 A
chrXIII 600441 600441 T
chrXIII 600448 600448 G
chrXIII 600528 600528 T
chrXIII 600535 600535 T
chrXIII 600543 600543 T
chrXIII 600886 600886 T
chrXIII 600893 600893 A
chrXIII 600894 600894 C
chrXIII 600895 600895 G
chrXIII 601696 601696 T
chrXIII 601698 601698 T
chrXIII 601699 601699 G
chrXIII 601700 601700 A
chrXIII 601763 601763 G
chrXIII 601865 601865 T
chrXIII 601871 601871 A
chrXIII 601872 601872 C
chrXIII 601891 601891 C
chrXIII 601892 601892 T
chrXIII 601895 601895 T
chrXIII 601986 601986 T
chrXIII 602174 602174 A
chrXIII 602177 602177 G
chrXIII 602219 602219 T
chrXIII 602222 602222 T
chrXIII 602255 602255 A
chrXIII 602288 602288 G
chrXIII 602290 602290 T
chrXIII 602291 602291 A
chrXIII 602294 602294 C
chrXIII 602408 602408 A
chrXIII 602422 602422 T
chrXIII 602425 602425 C
chrXIII 602498 602498 T
chrXIII 602531 602531 C
chrXIII 602548 602548 T
chrXIII 602552 602552 T
chrXIII 602554 602554 T
chrXIII 602651 602651 A
chrXIII 602658 602658 T
chrXIII 602738 602738 G
chrXIII 602745 602745 A
chrXIII 602753 602753 A
chrXIII 603096 603096 A
chrXIII 603103 603103 T
chrXIII 603104 603104 A
chrXIII 603105 603105 A
chrXIII 608937 608937 C
chrXIII 608941 608941 G
chrXIII 608943 608943 T
chrXIII 608949 608949 G
chrXIII 608955 608955 C
chrXIII 608958 608958 C
chrXIII 608961 608961 T
chrXIII 608965 608965 G
chrXIII 608967 608967 C
chrXIII 608979 608979 T
chrXIII 608982 608982 C
chrXIII 608989 608989 G
chrXIII 608991 608991 C
chrXIII 608997 608997 C
chrXIII 609000 609000 C
chrXIII 609003 609003 T
chrXIII 609006 609006 T
chrXIII 609013 609013 G
chrXIII 609027 609027 T
chrXIII 609030 609030 C
chrXIII 609036 609036 T
chrXIII 609037 609037 A
chrXIII 609045 609045 AT
chrXIII 609048 609048 T
chrXIII 609057 609057 T
chrXIII 609063 609063 A
chrXIII 609072 609072 T
chrXIII 609084 609084 C
chrXIII 609090 609090 C
chrXIII 609093 609093 T
chrXIII 609099 609099 AT
chrXIII 609108 609108 AT
chrXIII 609109 609109 T
chrXIII 609110 609110 C
chrXIII 609132 609132 CG
chrXIII 609133 609133 A
chrXIII 609134 609134 G
chrXIII 609141 609141 T
chrXIII 609142 609142 G
chrXIII 609144 609144 C
chrXIII 609156 609156 CG
chrXIII 609157 609157 A
chrXIII 609158 609158 G
chrXIII 609165 609165 T
chrXIII 609166 609166 G
chrXIII 609168 609168 C
chrXIII 609189 609189 C
chrXIII 609190 609190 A
chrXIII 609192 609192 T
chrXIII 609207 609207 C
chrXIII 609210 609210 T
chrXIII 609213 609213 T
chrXIII 609219 609219 G
chrXIII 609225 609225 T
chrXIII 609231 609231 T
chrXIII 609238 609238 C
chrXIII 609239 609239 T
chrXIII 609241 609241 G
chrXIII 609267 609267 C
chrXIII 609276 609276 C
chrXIII 609279 609279 C
chrXIII 609317 609317 A
chrXIII 609321 609321 T
chrXIII 609322 609322 G
chrXIII 609330 609330 AT
chrXIII 609342 609342 T
chrXIII 609346 609346 A
chrXIII 609348 609348 C
chrXIII 609354 609354 C
chrXIII 609357 609357 C
chrXIII 609360 609360 C
chrXIII 609363 609363 C
chrXIII 609384 609384 T
chrXIII 609387 609387 C
chrXIII 609393 609393 T
chrXIII 609394 609394 A
chrXIII 609402 609402 AT
chrXIII 609405 609405 T
chrXIII 609414 609414 T
chrXIII 609420 609420 A
chrXIII 609429 609429 T
chrXIII 609441 609441 C
chrXIII 609447 609447 C
chrXIII 609450 609450 T
chrXIII 609456 609456 AT
chrXIII 609465 609465 AT
chrXIII 609466 609466 T
chrXIII 609467 609467 C
chrXIII 609498 609498 C
chrXIII 609499 609499 A
chrXIII 609501 609501 T
chrXIII 609516 609516 C
chrXIII 609519 609519 T
chrXIII 609522 609522 T
chrXIII 609547 609547 G
chrXIII 609548 609548 G
chrXIII 609550 609550 G
chrXIII 609591 609591 C
chrXIII 609594 609594 T
chrXIII 609612 609612 T
chrXIII 609618 609618 C
chrXIII 609624 609624 C
chrXIII 609630 609630 T
chrXIII 609632 609632 G
chrXIII 609636 609636 C
chrXIII 609637 609637 A
chrXIII 609645 609645 G
chrXIII 609660 609660 C
chrXIII 609669 609669 C
chrXIII 609672 609672 C
chrXIII 609710 609710 A
chrXIII 609714 609714 T
chrXIII 609715 609715 G
chrXIII 609723 609723 T
chrXIII 609729 609729 C
chrXIII 609747 609747 A
chrXIII 609750 609750 T
chrXIII 609759 609759 C
chrXIII 609765 609765 G
chrXIII 609774 609774 C
chrXIII 609792 609792 T
chrXIII 609795 609795 C
chrXIII 609801 609801 G
chrXIII 609810 609810 AT
chrXIII 609811 609811 T
chrXIII 609812 609812 C
chrXIII 609843 609843 C
chrXIII 609844 609844 A
chrXIII 609846 609846 T
chrXIII 609861 609861 G
chrXIII 609864 609864 A
chrXIII 609867 609867 C
chrXIII 632352 632352 G
chrXIII 632361 632361 A
chrXIII 632390 632390 T
chrXIII 632420 632420 CG
chrXIII 632459 632459 AT
chrXIII 632465 632465 AT
chrXIII 632471 632471 CG
chrXIII 632496 632496 A
chrXIII 632499 632499 T
chrXIII 632528 632528 A
chrXIII 632561 632561 G
chrXIII 632567 632567 G
chrXIII 632568 632568 C
chrXIII 632627 632627 AT
chrXIII 632630 632630 CG
chrXIII 632645 632645 CG
chrXIII 632657 632657 C
chrXIII 632663 632663 C
chrXIII 632744 632744 AT
chrXIII 632759 632759 CG
chrXIII 632768 632768 AT
chrXIII 632861 632861 G
chrXIII 632868 632868 A
chrXIII 632876 632876 G
chrXIII 632924 632924 AT
chrXIII 632927 632927 CG
chrXIII 632933 632933 AT
chrXIII 632975 632975 A
chrXIII 632976 632976 G
chrXIII 632978 632978 C
chrXIII 632993 632993 T
chrXIII 633029 633029 G
chrXIII 633032 633032 T
chrXIII 633050 633050 CG
chrXIII 633053 633053 ACT
chrXIII 633054 633054 AT
chrXIII 633092 633092 CG
chrXIII 633096 633096 AT
chrXIII 633152 633152 A
chrXIII 633167 633167 T
chrXIII 633170 633170 G
chrXIII 633203 633203 AT
chrXIII 633233 633233 AT
chrXIII 633272 633272 CG
chrXIII 633305 633305 AT
chrXIII 633335 633335 CG
chrXIII 633347 633347 AT
chrXIII 633359 633359 AT
chrXIII 633386 633386 AT
chrXIII 633458 633458 CG
chrXIII 633506 633506 CG
chrXIII 633527 633527 CG
chrXIII 633536 633536 AT
chrXIII 633539 633539 G
chrXIII 633701 633701 G
chrXIII 633713 633713 A
chrXIII 633728 633728 C
chrXIII 633758 633758 CG
chrXIII 633767 633767 AT
chrXIII 633785 633785 AT
chrXIII 633803 633803 T
chrXIII 633809 633809 T
chrXIII 633824 633824 A
chrXIII 633830 633830 C
chrXIII 633833 633833 G
chrXIII 633869 633869 C
chrXIII 633893 633893 AT
chrXIII 633941 633941 AT
chrXIII 633983 633983 AT
chrXIII 634007 634007 AT
chrXIII 634010 634010 AT
chrXIII 634013 634013 T
chrXIII 634034 634034 A
chrXIII 634056 634056 T
chrXIII 634058 634058 G
chrXIII 634073 634073 T
chrXIII 634091 634091 T
chrXIII 634094 634094 T
chrXIII 634208 634208 CG
chrXIII 634232 634232 CG
chrXIII 634235 634235 AT
chrXIII 634349 634349 C
chrXIII 634358 634358 C
chrXIII 634364 634364 G
chrXIII 634397 634397 G
chrXIII 634400 634400 T
chrXIII 634412 634412 A
chrXIII 651697 651697 G
chrXIII 651706 651706 C
chrXIII 651727 651727 C
chrXIII 651739 651739 T
chrXIII 651751 651751 C
chrXIII 651790 651790 C
chrXIII 651799 651799 C
chrXIII 651814 651814 C
chrXIII 651895 651895 CG
chrXIII 651907 651907 AT
chrXIII 651911 651911 T
chrXIII 668249 668249 T
chrXIII 668250 668250 A
chrXIII 668251 668251 T
chrXIII 668253 668253 T
chrXIII 668255 668255 T
chrXIII 668256 668256 C
chrXIII 668257 668257 G
chrXIII 668270 668270 T
chrXIII 668273 668273 C
chrXIII 668276 668276 T
chrXIII 668301 668301 T
chrXIII 668302 668302 AT
chrXIII 668303 668303 AT
chrXIII 668304 668304 A
chrXIII 668305 668305 A
chrXIII 732886 732886 T
chrXIII 732892 732892 C
chrXIII 732913 732913 C
chrXIII 732931 732931 C
chrXIII 732949 732949 C
chrXIII 732952 732952 T
chrXIII 732961 732961 A
chrXIII 732988 732988 C
chrXIII 733018 733018 C
chrXIII 733024 733024 C
chrXIII 733072 733072 A
chrXIII 733084 733084 T
chrXIII 733115 733115 A
chrXIII 733117 733117 T
chrXIII 733126 733126 A
chrXIII 747880 747880 GT
chrXIII 747881 747881 CT
chrXIII 747882 747882 CG
chrXIII 747883 747883 CGT
chrXIII 747884 747884 AGT
chrXIII 747885 747885 A
chrXIII 747887 747887 C
chrXIII 747889 747889 C
chrXIII 747891 747891 G
chrXIII 747964 747964 T
chrXIII 747965 747965 A
chrXIII 747966 747966 ACGT
chrXIII 747967 747967 G
chrXIII 747968 747968 ACGT
chrXIII 747969 747969 AT
chrXIII 747970 747970 AT
chrXIII 747971 747971 A
chrXIII 753240 753240 T
chrXIII 753252 753252 A
chrXIII 753267 753267 A
chrXIII 753288 753288 T
chrXIII 753300 753300 T
chrXIII 753315 753315 G
chrXIII 753324 753324 G
chrXIII 753342 753342 A
chrXIII 753408 753408 A
chrXIII 753453 753453 T
chrXIII 753477 753477 G
chrXIII 753498 753498 A
chrXIII 753513 753513 A
chrXIII 753540 753540 G
chrXIII 753603 753603 T
chrXIII 753636 753636 G
chrXIII 753639 753639 G
chrXIII 753657 753657 A
chrXIII 753690 753690 G
chrXIII 753702 753702 T
chrXIII 753711 753711 A
chrXIII 756957 756957 T
chrXIII 756958 756958 C
chrXIII 756960 756960 T
chrXIII 756967 756967 T
chrXIII 756969 756969 C
chrXIII 756970 756970 T
chrXIII 756972 756972 A
chrXIII 756979 756979 T
chrXIII 757003 757003 T
chrXIII 757010 757010 A
chrXIII 757011 757011 T
chrXIII 757012 757012 T
chrXIII 757013 757013 C
chrXIII 757015 757015 A
chrXIII 757016 757016 T
chrXIII 757017 757017 T
chrXIII 757018 757018 C
chrXIII 757020 757020 A
chrXIII 757021 757021 CG
chrXIII 757022 757022 A
chrXIII 757023 757023 T
chrXIII 757024 757024 T
chrXIII 757025 757025 C
chrXIII 757027 757027 A
chrXIII 757028 757028 T
chrXIII 757029 757029 T
chrXIII 757030 757030 C
chrXIII 757032 757032 T
chrXIII 757033 757033 AT
chrXIII 757034 757034 T
chrXIII 760268 760268 A
chrXIII 760277 760277 T
chrXIII 760280 760280 T
chrXIII 760316 760316 T
chrXIII 760764 760764 C
chrXIII 760766 760766 G
chrXIII 760767 760767 G
chrXIII 760768 760768 T
chrXIII 760784 760784 C
chrXIII 768357 768357 G
chrXIII 768359 768359 AC
chrXIII 768360 768360 A
chrXIII 768361 768361 T
chrXIII 768362 768362 T
chrXIII 768363 768363 T
chrXIII 768364 768364 GT
chrXIII 768365 768365 T
chrXIII 768366 768366 G
chrXIII 768367 768367 AC
chrXIII 768368 768368 A
chrXIII 768442 768442 ACGT
chrXIII 768443 768443 ACGT
chrXIII 768444 768444 AGT
chrXIII 768445 768445 ACT
chrXIII 768446 768446 AGT
chrXIII 768447 768447 ACGT
chrXIII 768448 768448 AG
chrXIII 768449 768449 CG
chrXIII 768453 768453 A
chrXIII 768454 768454 T
chrXIII 768540 768540 T
chrXIII 768541 768541 CGT
chrXIII 768542 768542 ACG
chrXIII 768543 768543 ACG
chrXIII 768544 768544 ACT
chrXIII 768545 768545 ACG
chrXIII 768546 768546 AGT
chrXIII 768547 768547 ACT
chrXIII 768555 768555 G
chrXIII 768558 768558 G
chrXIII 768560 768560 G
chrXIII 768562 768562 C
chrXIII 768567 768567 AC
chrXIII 768568 768568 C
chrXIII 768569 768569 A
chrXIII 768585 768585 G
chrXIII 768590 768590 T
chrXIII 768591 768591 A
chrXIII 768594 768594 CG
chrXIII 768598 768598 A
chrXIII 768604 768604 A
chrXIII 768607 768607 CG
chrXIII 768610 768610 C
chrXIII 768611 768611 A
chrXIII 768612 768612 AT
chrXIII 768625 768625 C
chrXIII 768628 768628 G
chrXIII 768630 768630 A
chrXIII 768631 768631 GT
chrXIII 768632 768632 C
chrXIII 768641 768641 AT
chrXIII 768653 768653 CG
chrXIII 768654 768654 A
chrXIII 768655 768655 AT
chrXIII 768656 768656 G
chrXIII 768658 768658 CG
chrXIII 768660 768660 A
chrXIII 768661 768661 AC
chrXIII 768666 768666 A
chrXIII 768673 768673 T
chrXIII 768674 768674 A
chrXIII 768682 768682 C
chrXIII 768683 768683 A
chrXIII 768684 768684 CT
chrXIII 768685 768685 C
chrXIII 768686 768686 G
chrXIII 768698 768698 C
chrXIII 768699 768699 A
chrXIII 768707 768707 G
chrXIII 768709 768709 ACT
chrXIII 768721 768721 AT
chrXIII 768723 768723 C
chrXIII 768724 768724 GT
chrXIII 768725 768725 T
chrXIII 768728 768728 CG
chrXIII 768748 768748 AT
chrXIII 768756 768756 A
chrXIII 768761 768761 CG
chrXIII 768762 768762 C
chrXIII 768763 768763 AT
chrXIII 768765 768765 A
chrXIII 768769 768769 CG
chrXIII 768770 768770 G
chrXIII 768771 768771 ACG
chrXIII 768774 768774 T
chrXIII 768775 768775 G
chrXIII 768781 768781 T
chrXIII 768787 768787 ACGT
chrXIII 768791 768791 A
chrXIII 768803 768803 C
chrXIII 768805 768805 CG
chrXIII 768806 768806 AGT
chrXIII 768807 768807 C
chrXIII 768808 768808 A
chrXIII 768809 768809 G
chrXIII 768810 768810 A
chrXIII 768811 768811 T
chrXIII 768812 768812 G
chrXIII 768813 768813 C
chrXIII 768814 768814 G
chrXIII 768815 768815 T
chrXIII 768816 768816 G
chrXIII 768817 768817 CG
chrXIII 768826 768826 ACGT
chrXIII 768827 768827 A
chrXIII 768828 768828 A
chrXIII 768833 768833 AT
chrXIII 768834 768834 ACT
chrXIII 768835 768835 AT
chrXIII 768837 768837 A
chrXIII 768857 768857 AT
chrXIII 768858 768858 CG
chrXIII 768862 768862 G
chrXIII 768865 768865 CG
chrXIII 768866 768866 AT
chrXIII 768871 768871 C
chrXIII 768872 768872 AGT
chrXIII 768873 768873 G
chrXIII 768874 768874 C
chrXIII 768876 768876 AC
chrXIII 768877 768877 AT
chrXIII 768878 768878 AT
chrXIII 768880 768880 ACT
chrXIII 768881 768881 AT
chrXIII 768882 768882 ACGT
chrXIII 768883 768883 AGT
chrXIII 768884 768884 ACT
chrXIII 768885 768885 ACT
chrXIII 768886 768886 GT
chrXIII 768887 768887 C
chrXIII 795021 795021 G
chrXIII 795022 795022 G
chrXIII 795023 795023 C
chrXIII 795038 795038 T
chrXIII 795047 795047 T
chrXIII 795050 795050 C
chrXIII 795056 795056 C
chrXIII 795059 795059 C
chrXIII 795061 795061 G
chrXIII 795062 795062 C
chrXIII 795068 795068 T
chrXIII 795070 795070 A
chrXIII 795071 795071 T
chrXIII 808251 808251 T
chrXIII 808252 808252 T
chrXIII 808267 808267 C
chrXIII 808276 808276 C
chrXIII 808284 808284 A
chrXIII 808313 808313 A
chrXIII 808314 808314 A
chrXIII 808318 808318 CGT
chrXIII 808319 808319 C
chrXIII 808527 808527 A
chrXIII 808528 808528 C
chrXIII 808529 808529 G
chrXIII 808533 808533 T
chrXIII 808534 808534 T
chrXIII 808535 808535 T
chrXIII 808536 808536 C
chrXIII 808545 808545 G
chrXIII 808548 808548 G
chrXIII 808549 808549 A
chrXIII 808550 808550 G
chrXIII 808552 808552 T
chrXIII 808553 808553 A
chrXIII 808559 808559 T
chrXIII 808576 808576 G
chrXIII 808578 808578 G
chrXIII 808580 808580 G
chrXIII 808583 808583 T
chrXIII 808609 808609 T
chrXIII 808612 808612 T
chrXIII 808614 808614 C
chrXIII 808615 808615 A
chrXIII 808621 808621 A
chrXIII 808622 808622 C
chrXIII 808623 808623 A
chrXIII 808626 808626 C
chrXIII 808627 808627 T
chrXIII 808644 808644 AT
chrXIII 808663 808663 CG
chrXIII 808679 808679 A
chrXIII 808685 808685 CG
chrXIII 808725 808725 AT
chrXIII 808734 808734 CG
chrXIII 808735 808735 AT
chrXIII 808741 808741 T
chrXIII 808742 808742 AT
chrXIII 808744 808744 GT
chrXIII 808746 808746 C
chrXIII 808747 808747 A
chrXIII 808749 808749 G
chrXIII 808753 808753 CG
chrXIII 808764 808764 CG
chrXIII 808769 808769 C
chrXIII 808802 808802 CG
chrXIII 808803 808803 AT
chrXIII 808827 808827 AT
chrXIII 808828 808828 AT
chrXIII 808845 808845 CG
chrXIII 808856 808856 G
chrXIII 808857 808857 AT
chrXIII 808875 808875 AT
chrXIII 808881 808881 AT
chrXIII 808887 808887 CG
chrXIII 808907 808907 ACG
chrXIII 808908 808908 ACGT
chrXIII 808909 808909 ACGT
chrXIII 808910 808910 ACG
chrXIII 808911 808911 CGT
chrXIII 808912 808912 AT
chrXIII 808913 808913 AT
chrXIII 808914 808914 AT
chrXIII 808915 808915 AT
chrXIII 808916 808916 AT
chrXIII 822631 822631 C
chrXIII 837540 837540 T
chrXIII 837543 837543 AT
chrXIII 837544 837544 G
chrXIII 837545 837545 CT
chrXIII 837547 837547 G
chrXIII 837548 837548 G
chrXIII 837549 837549 AG
chrXIII 837550 837550 AC
chrXIII 837551 837551 A
chrXIII 837553 837553 CT
chrXIII 837554 837554 A
chrXIII 837557 837557 A
chrXIII 837558 837558 T
chrXIII 837560 837560 A
chrXIII 837561 837561 C
chrXIII 837563 837563 AT
chrXIII 837569 837569 C
chrXIII 837570 837570 C
chrXIII 837572 837572 G
chrXIII 837575 837575 G
chrXIII 837577 837577 A
chrXIII 837578 837578 C
chrXIII 837582 837582 G
chrXIII 837583 837583 A
chrXIII 837586 837586 C
chrXIII 837590 837590 C
chrXIII 837593 837593 AT
chrXIII 837594 837594 ACGT
chrXIII 837596 837596 ACG
chrXIII 837597 837597 GT
chrXIII 837598 837598 A
chrXIII 837599 837599 CG
chrXIII 837602 837602 AT
chrXIII 837603 837603 ACGT
chrXIII 837604 837604 GT
chrXIII 837605 837605 CG
chrXIII 837606 837606 CT
chrXIII 837607 837607 AT
chrXIII 837614 837614 C
chrXIII 837616 837616 T
chrXIII 837620 837620 C
chrXIII 837621 837621 G
chrXIII 837623 837623 C
chrXIII 837624 837624 A
chrXIII 837625 837625 A
chrXIII 837628 837628 G
chrXIII 837629 837629 CG
chrXIII 837630 837630 T
chrXIII 837632 837632 A
chrXIII 837638 837638 G
chrXIII 837642 837642 C
chrXIII 837644 837644 C
chrXIII 837646 837646 C
chrXIII 837653 837653 ACG
chrXIII 837655 837655 CG
chrXIII 837657 837657 C
chrXIII 837683 837683 G
chrXIII 837693 837693 C
chrXIII 837694 837694 A
chrXIII 837716 837716 T
chrXIII 837727 837727 G
chrXIII 837744 837744 T
chrXIII 837918 837918 T
chrXIII 837919 837919 AC
chrXIII 837920 837920 AG
chrXIII 837921 837921 A
chrXIII 837922 837922 T
chrXIII 837923 837923 T
chrXIII 837924 837924 AG
chrXIII 837925 837925 AC
chrXIII 837926 837926 CT
chrXIII 837927 837927 T
chrXIII 837971 837971 AT
chrXIII 838018 838018 AT
chrXIII 838024 838024 ACG
chrXIII 838026 838026 AGT
chrXIII 838027 838027 AG
chrXIII 838028 838028 AC
chrXIII 838029 838029 C
chrXIII 838030 838030 C
chrXIII 838031 838031 C
chrXIII 838033 838033 C
chrXIII 838034 838034 A
chrXIII 838035 838035 C
chrXIII 838037 838037 T
chrXIII 873555 873555 T
chrXIII 873559 873559 A
chrXIII 873560 873560 C
chrXIII 873579 873579 A
chrXIII 873603 873603 G
chrXIII 873611 873611 C
chrXIII 873759 873759 A
chrXIII 873765 873765 G
chrXIII 873768 873768 G
chrXIII 873807 873807 G
chrXIII 873832 873832 A
chrXIII 873840 873840 A
chrXIII 873861 873861 G
chrXIII 873885 873885 G
chrXIII 873888 873888 G
chrXIII 873896 873896 G
chrXIII 873897 873897 G
chrXIII 873906 873906 G
chrXIII 873956 873956 G
chrXIII 874146 874146 G
chrXIII 874157 874157 G
chrXIII 874162 874162 A
chrXIII 874163 874163 C
chrXIII 874182 874182 G
chrXIII 908160 908160 T
chrXIII 908177 908177 G
chrXIII 908179 908179 G
chrXIII 908203 908203 A
chrXIII 908215 908215 A
chrXIII 908218 908218 T
chrXIII 908221 908221 A
chrXIII 908232 908232 C
chrXIII 908234 908234 T
chrXIII 908246 908246 T
chrXIII 908247 908247 C
chrXIII 908251 908251 A
chrXIII 908257 908257 G
chrXIII 908268 908268 T
chrXIII 908270 908270 G
chrXIII 908275 908275 A
chrXIII 908282 908282 T
chrXIII 908283 908283 C
chrXIII 908293 908293 G
chrXIII 908311 908311 G
chrXIII 908318 908318 G
chrXIII 908319 908319 T
chrXIII 908329 908329 AG
chrXIII 908333 908333 G
chrXIII 908334 908334 C
chrXIII 908336 908336 C
chrXIII 908346 908346 A
chrXIII 908359 908359 G
chrXIII 908362 908362 C
chrXIII 908365 908365 G
chrXIII 908376 908376 C
chrXIII 908378 908378 T
chrXIII 908383 908383 A
chrXIII 908390 908390 T
chrXIII 908391 908391 C
chrXIII 908393 908393 A
chrXIII 908395 908395 T
chrXIII 908419 908419 G
chrXIII 908426 908426 G
chrXIII 908427 908427 T
chrXIII 908437 908437 AG
chrXIII 908441 908441 G
chrXIII 908442 908442 C
chrXIII 908444 908444 C
chrXIII 908454 908454 A
chrXIII 908455 908455 G
chrXIII 908467 908467 G
chrXIII 908470 908470 C
chrXIII 908473 908473 A
chrXIII 908484 908484 C
chrXIII 908486 908486 T
chrXIII 908491 908491 A
chrXIII 908498 908498 T
chrXIII 908499 908499 C
chrXIII 908527 908527 G
chrXIII 908534 908534 G
chrXIII 908535 908535 T
chrXIII 908545 908545 CG
chrXIII 908549 908549 A
chrXIII 908550 908550 T
chrXIII 908552 908552 T
chrXIII 908563 908563 G
chrXIII 908570 908570 G
chrXIII 908571 908571 T
chrXIII 908581 908581 CG
chrXIII 908585 908585 A
chrXIII 908586 908586 T
chrXIII 908588 908588 T
chrXIII 908599 908599 A
chrXIII 908606 908606 G
chrXIII 908607 908607 T
chrXIII 908617 908617 AC
chrXIII 908621 908621 G
chrXIII 908622 908622 C
chrXIII 908634 908634 C
chrXIII 917558 917558 T
chrXIII 917559 917559 T
chrXIII 917561 917561 A
chrXIII 917562 917562 C
chrXIII 917574 917574 C
chrXIII 917789 917789 AT
chrXIII 917863 917863 AT
chrXIII 917886 917886 C
chrXIII 917887 917887 GT
chrXIII 917888 917888 T
chrXIII 917892 917892 AT
chrXIII 917894 917894 AT
chrXIII 917908 917908 A
chrXIII 917973 917973 AT
chrXIII 917990 917990 G
chrXIII 917991 917991 A
chrXIII 917992 917992 AGT
chrXIII 917993 917993 AT
chrXIII 917994 917994 A
chrXIII 917999 917999 AT
chrXIII 918000 918000 CG
chrXIII 918042 918042 CG
chrXIII 918043 918043 G
chrXIII 918044 918044 G
chrXIII 918046 918046 AT
chrXIII 918052 918052 CG
chrXIII 918054 918054 A
chrXIII 918122 918122 G
chrXIII 918123 918123 CG
chrXIII 918124 918124 C
chrXIII 918134 918134 AT
chrXIII 918135 918135 A
chrXIII 918136 918136 AT
chrXIII 918137 918137 A
chrXIII 918138 918138 AT
chrXIII 918181 918181 A
chrXIII 918260 918260 CG
chrXIII 918322 918322 AT
chrXIII 918324 918324 T
chrXIII 918330 918330 A
chrXIII 918447 918447 AT
chrXIII 918474 918474 CG
chrXIII 918497 918497 CG
chrXIII 918675 918675 AT
chrXIII 918779 918779 C
chrXIII 918969 918969 T
chrXIII 918981 918981 T
chrXIII 919026 919026 G
chrXIII 919196 919196 CG
chrXIII 919198 919198 CG
chrXIII 919224 919224 A
chrXIII 919291 919291 CG
chrXIII 919292 919292 AT
chrXIII 919300 919300 G
chrXIII 919313 919313 T
chrXIII 919324 919324 C
chrXIII 919337 919337 C
chrXIII 919341 919341 A
chrXIII 919400 919400 CG
chrXIII 919401 919401 CG
chrXIII 919417 919417 G
chrXIII 919420 919420 T
chrXIII 919421 919421 C
chrXIII 919423 919423 T
chrXIII 919424 919424 G
chrXIII 919441 919441 C
chrXIII 919476 919476 CG
chrXIII 919565 919565 CG
chrXIII 919637 919637 CG
chrXIII 919676 919676 CG
chrXIII 919702 919702 AT
chrXIII 919704 919704 AT
chrXIII 919735 919735 C
chrXIII 919736 919736 A
chrXIII 919739 919739 G
chrXIII 919741 919741 T
chrXIII 919742 919742 C
chrXIII 919743 919743 G
chrXIII 919945 919945 CG
chrXIII 919960 919960 CG
chrXIII 919972 919972 AT
chrXIII 920135 920135 CG
chrXIII 920330 920330 AT
chrXIII 920654 920654 AT
chrXIII 920732 920732 AT
chrXIII 920744 920744 AT
chrXIII 920756 920756 AT
chrXIII 920778 920778 G
chrXIII 920918 920918 CG
chrXIII 920936 920936 CG
chrXIII 920978 920978 AT
chrXIII 921041 921041 AT
chrXIII 921206 921206 CG
chrXIII 921411 921411 C
chrXIII 921412 921412 C
chrXIII 921413 921413 T
chrXIII 921417 921417 T
chrXIII 921418 921418 T
chrXIII 921433 921433 AT
chrXIII 921439 921439 G
chrXIII 921440 921440 CG
chrXIII 921441 921441 AT
chrXIII 921911 921911 AT
chrXIII 921949 921949 CG
chrXIII 921982 921982 AT
chrXIII 922056 922056 AT
chrXIII 922118 922118 CG
chrXIII 922141 922141 A
chrXIII 922144 922144 T
chrXIII 922145 922145 A
chrXIII 922146 922146 G
chrXIII 922148 922148 CG
chrXIII 922149 922149 AT
chrXIII 922152 922152 C
chrXIII 922258 922258 AT
chrXIII 922267 922267 AT
chrXIII 922274 922274 G
chrXIII 922282 922282 CG
chrXIII 922285 922285 A
chrXIII 922298 922298 T
chrXIII 922299 922299 C
chrXIII 922307 922307 T
chrXIII 922308 922308 C
chrXIII 922309 922309 T
chrXIII 922323 922323 T
chrXIII 922324 922324 A
chrXIII 922332 922332 CG
chrXIII 922340 922340 AT
chrXIII 922354 922354 CG
chrXIII 922388 922388 CG
chrXIII 922415 922415 C
chrXIII 922424 922424 AT
chrXIII 922442 922442 AT
chrXIII 922445 922445 CG
chrXIII 922447 922447 G
chrXIII 922448 922448 CG
chrXIII 922454 922454 CG
chrXIII 922470 922470 CG
chrXIII 922489 922489 G
chrXIII 922493 922493 C
chrXIII 922496 922496 C
chrXIII 922517 922517 A
chrXIII 922518 922518 A
chrXIII 922538 922538 G
chrXIII 922552 922552 C
chrXIII 922554 922554 G
chrXIII 922557 922557 C
chrXIII 922563 922563 G
chrXIII 922572 922572 CG
chrXIII 922583 922583 T
chrXIII 922591 922591 AT
chrXIII 922594 922594 AT
chrXIII 922596 922596 T
chrXIII 922600 922600 T
chrXIII 922604 922604 A
chrXIII 922605 922605 G
chrXIII 922606 922606 G
chrXIII 922608 922608 A
chrXIII 922610 922610 C
chrXIII 922612 922612 C
chrXIII 922614 922614 C
chrXIII 922624 922624 AG
chrXIII 922628 922628 A
chrXIII 922630 922630 ACT
chrXIII 922637 922637 CG
chrXIII 922639 922639 AT
chrXIII 922650 922650 C
chrXIII 922664 922664 CG
chrXIII 922667 922667 AT
chrXIII 922673 922673 CG
chrXIII 922676 922676 AT
chrXIII 922679 922679 AT
chrXIII 922682 922682 AT
chrXIII 922688 922688 AT
chrXIII 922689 922689 AT
chrXIII 922690 922690 CG
chrXIII 922692 922692 A
chrXIII 922703 922703 C
chrXIII 922722 922722 G
chrXIII 922726 922726 A
chrXIII 922739 922739 G
chrXIII 922742 922742 AT
chrXIII 922751 922751 GT
chrXIII 922763 922763 C
chrXIII 922769 922769 A
chrXIII 922772 922772 T
chrXIII 922793 922793 CG
chrXIII 922825 922825 CG
chrXIII 922826 922826 AT
chrXIII 922829 922829 A
chrXIII 922832 922832 T
chrXIII 922844 922844 AT
chrXIII 922845 922845 G
chrXIII 922847 922847 C
chrXIII 922850 922850 A
chrXIII 922853 922853 G
chrXIII 922856 922856 C
chrXIII 922868 922868 C
chrXIII 922874 922874 T
chrXIII 922883 922883 T
chrXIII 922892 922892 C
chrXIII 922899 922899 ACGT
chrXIII 922901 922901 CG
chrXIII 922907 922907 T
chrXIII 922916 922916 T
chrXIII 922922 922922 AT
chrXIII 922934 922934 T
chrXIII 922946 922946 AT
chrXIII 922949 922949 CG
chrXIII 922961 922961 CG
chrXIII 922964 922964 C
chrXIII 922967 922967 CG
chrXIII 922973 922973 CG
chrXIII 922982 922982 C
chrXIII 922994 922994 T
chrXIII 923001 923001 T
chrXIII 923002 923002 A
chrXIII 923003 923003 G
chrXIII 923019 923019 C
chrXIII 923021 923021 T
chrXIII 923024 923024 C
chrXIII 923047 923047 A
chrXIII 923048 923048 C
chrXIII 923049 923049 AT
chrXIII 923051 923051 T
chrXIII 923056 923056 CG
chrXIII 923057 923057 AT
chrXIII 923058 923058 AT
chrXIII 923064 923064 A
chrXIII 923106 923106 AT
chrXIII 923169 923169 AT
chrXIII 923177 923177 CG
chrXIII 923196 923196 AT
chrXIII 923206 923206 T
chrXIII 923213 923213 C
chrXIII 923214 923214 G
chrXIII 923271 923271 C
chrXIII 923299 923299 C
chrXIII 923305 923305 C
chrXIII 923331 923331 CG
chrXIII 923367 923367 A
chrXIII 923368 923368 G
chrXIII 923369 923369 GT
chrXIII 923370 923370 T
chrXIII 923372 923372 AT
chrXIII 923375 923375 AT
chrXIII 923430 923430 CG
chrXIII 923469 923469 AT
chrXIII 923473 923473 AT
chrXIII 923478 923478 T
chrXIII 923489 923489 G
chrXIII 923490 923490 T
chrXIII 923508 923508 C
chrXIII 923531 923531 CG
chrXIII 923539 923539 T
chrXIII 923602 923602 G
chrXIII 923606 923606 T
chrXIII 923621 923621 G
chrXIII 923622 923622 G
chrXIII 923631 923631 A
chrXIII 923632 923632 T
chrXIII 923636 923636 A
chrXIII 923640 923640 A
chrXIII 923654 923654 C
chrXIII 923657 923657 C
chrXIII 923659 923659 AC
chrXIII 923665 923665 AC
chrXIII 923666 923666 A
chrXIII 923667 923667 A
chrXIII 923669 923669 G
chrXIII 923675 923675 T
chrXIII 923679 923679 C
chrXIII 923686 923686 CG
chrXIII 923689 923689 AT
chrXIII 923690 923690 T
chrXIII 923693 923693 T
chrXIII 923697 923697 G
chrXIII 923698 923698 G
chrXIII 923701 923701 C
chrXIII 923703 923703 C
chrXIII 923704 923704 T
chrXIII 923705 923705 A
chrXIII 923706 923706 AT
chrXIII 923707 923707 ACG
chrXIII 923708 923708 T
chrXIII 923710 923710 A
chrXIII 923712 923712 ACG
chrXIII 923713 923713 A
chrXIII 923717 923717 A
chrXIII 923722 923722 G
chrXIII 923725 923725 A
chrXIII 923726 923726 CG
chrXIII 923729 923729 AT
chrXIII 923730 923730 C
chrXIII 923738 923738 AT
chrXIII 923745 923745 CG
chrXIII 923746 923746 CG
chrXIII 923749 923749 A
chrXIII 923750 923750 A
chrXIII 923751 923751 AT
chrXIII 923752 923752 CG
chrXIII 923758 923758 C
chrXIII 923761 923761 G
chrXIII 923765 923765 AT
chrXIII 923767 923767 CG
chrXIII 923768 923768 T
chrXIII 923772 923772 A
chrXIII 923778 923778 A
chrXIII 923780 923780 A
chrXIII 923782 923782 CG
chrXIII 923793 923793 C
chrXIII 923794 923794 A
chrXIII 923799 923799 T
chrXIII 923800 923800 AT
chrXIII 923809 923809 CG
chrXIII 923810 923810 CG
chrXIII 923812 923812 G
chrXIII 923819 923819 AT
chrXIII 923821 923821 T
chrXIII 923830 923830 G
chrXIII 923831 923831 A
chrXIII 923834 923834 A
chrXIII 923835 923835 C
chrXIII 923839 923839 A
chrXIII 923840 923840 T
chrXIII 923841 923841 G
chrXIII 923847 923847 A
chrXIII 923863 923863 A
chrXIII 923874 923874 C
chrXIII 923877 923877 A
chrXIII 923881 923881 A
chrXIII 923882 923882 C
chrXIII 923883 923883 A
chrXIII 923884 923884 C
chrXIII 923889 923889 C
chrXIII 923890 923890 T
chrXIII 923891 923891 AGT
chrXIII 923892 923892 ACG
chrXIII 923893 923893 AC
chrXIII 923894 923894 T
chrXIII 923895 923895 AC
chrXIII 923896 923896 GT
chrXIII 923898 923898 T
chrXIII 923906 923906 G
chrXIII 923909 923909 AC
chrXIII 923913 923913 A
chrXIII 923914 923914 AG
chrXIII 923916 923916 CG
chrXIII 923917 923917 G
chrXIII 923922 923922 A
chrXIII 923923 923923 A
chrXIII 923930 923930 T
chrXIII 923932 923932 A
chrXIII 923933 923933 C
chrXIII 923934 923934 CGT
chrXIII 923935 923935 A
chrXIII 923939 923939 CG
chrXIII 923940 923940 AT
chrXIII 923942 923942 CG
chrXIII 923943 923943 CG
chrXIII 923945 923945 AT
chrXIII 923948 923948 AT
chrXIII 923952 923952 AT
chrXIII 923954 923954 AT
chrXIII 923959 923959 T
chrXIII 923960 923960 GT
chrXIII 923961 923961 G
chrXIII 923962 923962 G
chrXIII 923963 923963 AT
chrXIII 923965 923965 AT
chrXIII 923966 923966 T
chrXIII 923968 923968 G
chrXIII 923969 923969 CGT
chrXIII 923970 923970 G
chrXIII 923974 923974 A
chrXIII 923975 923975 C
chrXIII 923978 923978 A
chrXIII 923984 923984 C
chrXIII 923985 923985 G
chrXIII 923986 923986 C
chrXIII 923987 923987 A
chrXIII 923989 923989 A
chrXIII 923992 923992 C
chrXIII 923993 923993 G
chrXIII 923996 923996 G
chrXIII 924005 924005 T
chrXIII 924012 924012 AC
chrXIII 924013 924013 G
chrXIII 924014 924014 G
chrXIII 924016 924016 AT
chrXIII 924023 924023 CG
chrXIII 924025 924025 G
chrXIII 924026 924026 T
chrXIII 924027 924027 AT
chrXIII 924028 924028 AT
chrXIII 924029 924029 CG
chrXIII 924033 924033 G
chrXIII 924034 924034 A
chrXIII 924037 924037 CG
chrXIII 924046 924046 A
chrXIII 924055 924055 CGT
chrXIII 924056 924056 AT
chrXIII 924057 924057 CG
chrXIII 924072 924072 CG
chrXIII 924074 924074 AT
chrXIII 924075 924075 G
chrXIII 924078 924078 G
chrXIII 924080 924080 T
chrXIII 924085 924085 G
chrXIII 924086 924086 T
chrXIII 924088 924088 A
chrXIII 924089 924089 C
chrXIII 924092 924092 C
chrXIII 924093 924093 G
chrXIII 924095 924095 C
chrXIII 924097 924097 AT
chrXIII 924098 924098 G
chrXIII 924101 924101 A
chrXIII 924103 924103 A
chrXIII 924107 924107 C
chrXIII 924110 924110 C
chrXIII 924111 924111 C
chrXIII 924113 924113 G
chrXIII 924126 924126 T
chrXIII 924133 924133 AT
chrXIII 924136 924136 CG
chrXIII 924137 924137 G
chrXIII 924140 924140 CG
chrXIII 924142 924142 C
chrXIII 924144 924144 AT
chrXIII 924155 924155 GT
chrXIII 924181 924181 G
chrXIII 924183 924183 T
chrXIII 924196 924196 T
chrXIII 924198 924198 A
chrXIII 924199 924199 A
chrXIII 924200 924200 G
chrXIII 924216 924216 A
chrXIII 924224 924224 G
chrXIII 924238 924238 C
chrXIII 924242 924242 G
chrXIII 924250 924250 CG
chrXIII 924288 924288 T
chrXIII 924292 924292 G
chrXIII 924293 924293 A
chrXIII 924300 924300 A
chrXIII 924302 924302 G
chrXIII 924303 924303 GT
chrXIII 924305 924305 T
chrXIII 924306 924306 T
chrXIII 924311 924311 T
chrXIII 924314 924314 T
chrXIII 924315 924315 G
chrXIII 924316 924316 T
chrXIII 924317 924317 AT
chrXIII 924318 924318 G
chrXIII 924319 924319 T
chrXIII 924320 924320 G
chrXIII 924321 924321 T
chrXIII 924322 924322 G
chrXIII 924323 924323 T
chrXIII 924324 924324 G
chrXIII 924325 924325 T
chrXIII 924326 924326 G
chrXIII 924327 924327 T
chrXIII 924328 924328 G
chrXIII 924329 924329 T
chrXIII 924330 924330 T
chrXIII 924331 924331 T
chrXIII 924332 924332 G
chrXIII 924333 924333 T
chrXIII 924334 924334 G
chrXIII 924335 924335 T
chrXIII 924336 924336 T
chrXIII 924338 924338 T
chrXIII 924339 924339 G
chrXIII 924340 924340 T
chrXIII 924341 924341 T
chrXIII 924342 924342 T
chrXIII 924345 924345 G
chrXIII 924346 924346 T
chrXIII 924347 924347 T
chrXIII 924349 924349 G
chrXIII 924350 924350 T
chrXIII 924351 924351 G
chrXIII 924352 924352 T
chrXIII 924353 924353 AT
chrXIII 924354 924354 CG
chrXIII 924355 924355 AT
chrXIII 924356 924356 C
chrXIII 924357 924357 T
chrXIII 924358 924358 CG
chrXIII 924359 924359 AT
chrXIII 924360 924360 T
chrXIII 924361 924361 AT
chrXIII 924362 924362 CG
chrXIII 924365 924365 T
chrXIII 924366 924366 AT
chrXIII 924367 924367 CG
chrXIII 924368 924368 AT
chrXIII 924369 924369 C
chrXIII 924370 924370 AT
chrXIII 924371 924371 CG
chrXIII 924372 924372 T
chrXIII 924373 924373 AT
chrXIII 924374 924374 AT
chrXIII 924375 924375 CG
chrXIII 924377 924377 G
chrXIII 924379 924379 CG
chrXIII 924380 924380 T
chrXIII 924381 924381 G
chrXIII 924382 924382 T
chrXIII 924383 924383 AT
chrXIII 924384 924384 T
chrXIII 924389 924389 T
chrXIII 924390 924390 G
chrXIII 924394 924394 AT
chrXIII 924395 924395 CG
chrXIII 924396 924396 AT
chrXIII 924400 924400 T
chrXIII 924401 924401 T
chrXIII 924402 924402 AT
chrXIII 924403 924403 CG
chrXIII 924404 924404 AT
chrXIII 924406 924406 T
chrXIII 924411 924411 T
chrXIII 924412 924412 T
chrXIII 924413 924413 AT
chrXIII 924414 924414 C
chrXIII 924415 924415 A
chrXIII 924417 924417 T
chrXIII 924418 924418 T
chrXIII 924420 924420 T
chrXIII 924422 924422 T
chrXIII 924424 924424 T
chrXIII 924425 924425 CG
chrXIII 924427 924427 G
chrXIII 924429 924429 AT
