# Supplementary material for: Sequence Profiling of the Saccharomyces cerevisiae Genome Permits Deconvolution of Unique and Multialigned Reads for Variant Detection
Source: G3 (Bethesda). 2014 Feb 20;4(4):707–15. doi: 10.1534/g3.113.009464 (PMC4059241; doi:10.1534/g3.113.009464)
Supplement: Supporting Information [file supp_g3.113.009464_FileS1.zip › resources/50nt/chrXIV_50_intrasnv.bed]

track name=intraSNV_50 description="intra SNV from HTS profile"
chrXIV 15 15 C
chrXIV 16 16 C
chrXIV 17 17 G
chrXIV 18 18 T
chrXIV 20 20 A
chrXIV 21 21 T
chrXIV 22 22 T
chrXIV 44 44 T
chrXIV 48 48 C
chrXIV 64 64 AT
chrXIV 70 70 T
chrXIV 78 78 T
chrXIV 79 79 T
chrXIV 80 80 T
chrXIV 83 83 C
chrXIV 94 94 G
chrXIV 105 105 T
chrXIV 125 125 A
chrXIV 129 129 A
chrXIV 154 154 C
chrXIV 155 155 T
chrXIV 156 156 A
chrXIV 193 193 G
chrXIV 194 194 C
chrXIV 203 203 C
chrXIV 208 208 C
chrXIV 212 212 T
chrXIV 213 213 C
chrXIV 217 217 G
chrXIV 264 264 A
chrXIV 266 266 A
chrXIV 276 276 A
chrXIV 277 277 T
chrXIV 281 281 T
chrXIV 291 291 T
chrXIV 298 298 C
chrXIV 299 299 A
chrXIV 300 300 G
chrXIV 308 308 T
chrXIV 346 346 G
chrXIV 398 398 C
chrXIV 401 401 T
chrXIV 402 402 A
chrXIV 403 403 G
chrXIV 406 406 CG
chrXIV 409 409 T
chrXIV 413 413 AT
chrXIV 414 414 AT
chrXIV 415 415 AT
chrXIV 477 477 C
chrXIV 480 480 C
chrXIV 481 481 A
chrXIV 482 482 T
chrXIV 489 489 T
chrXIV 496 496 C
chrXIV 532 532 CG
chrXIV 553 553 T
chrXIV 578 578 C
chrXIV 606 606 AT
chrXIV 629 629 G
chrXIV 679 679 T
chrXIV 704 704 G
chrXIV 819 819 C
chrXIV 841 841 C
chrXIV 842 842 A
chrXIV 873 873 T
chrXIV 884 884 CG
chrXIV 951 951 A
chrXIV 1102 1102 T
chrXIV 1119 1119 AT
chrXIV 1130 1130 AT
chrXIV 1187 1187 A
chrXIV 1229 1229 T
chrXIV 1237 1237 T
chrXIV 1275 1275 C
chrXIV 1319 1319 C
chrXIV 1322 1322 G
chrXIV 1342 1342 AT
chrXIV 1460 1460 G
chrXIV 1492 1492 G
chrXIV 1580 1580 G
chrXIV 1583 1583 AG
chrXIV 1584 1584 G
chrXIV 1595 1595 AT
chrXIV 1599 1599 C
chrXIV 1605 1605 T
chrXIV 1616 1616 A
chrXIV 1619 1619 T
chrXIV 1620 1620 T
chrXIV 1631 1631 AT
chrXIV 1635 1635 CG
chrXIV 1641 1641 AT
chrXIV 1645 1645 C
chrXIV 1650 1650 A
chrXIV 1652 1652 A
chrXIV 1655 1655 GT
chrXIV 1656 1656 T
chrXIV 1658 1658 G
chrXIV 1667 1667 CG
chrXIV 1671 1671 AT
chrXIV 1676 1676 T
chrXIV 1677 1677 CG
chrXIV 1684 1684 AT
chrXIV 1690 1690 CG
chrXIV 1691 1691 AG
chrXIV 1692 1692 G
chrXIV 1694 1694 AT
chrXIV 1702 1702 C
chrXIV 1703 1703 C
chrXIV 1707 1707 T
chrXIV 1712 1712 T
chrXIV 1713 1713 C
chrXIV 1717 1717 C
chrXIV 1720 1720 AT
chrXIV 1724 1724 G
chrXIV 1727 1727 G
chrXIV 1728 1728 G
chrXIV 1730 1730 AT
chrXIV 1737 1737 C
chrXIV 1738 1738 C
chrXIV 1739 1739 CG
chrXIV 1743 1743 T
chrXIV 1748 1748 T
chrXIV 1749 1749 C
chrXIV 1751 1751 A
chrXIV 1756 1756 CG
chrXIV 1758 1758 A
chrXIV 1760 1760 G
chrXIV 1762 1762 C
chrXIV 1763 1763 AG
chrXIV 1764 1764 G
chrXIV 1765 1765 T
chrXIV 1766 1766 CG
chrXIV 1767 1767 T
chrXIV 1769 1769 A
chrXIV 1770 1770 A
chrXIV 1773 1773 A
chrXIV 1774 1774 C
chrXIV 1775 1775 AT
chrXIV 1779 1779 T
chrXIV 1784 1784 G
chrXIV 1794 1794 G
chrXIV 1796 1796 A
chrXIV 1797 1797 G
chrXIV 1799 1799 ACT
chrXIV 1800 1800 T
chrXIV 1801 1801 T
chrXIV 1803 1803 T
chrXIV 1805 1805 A
chrXIV 1809 1809 A
chrXIV 1811 1811 CG
chrXIV 1815 1815 AT
chrXIV 1820 1820 CG
chrXIV 1821 1821 T
chrXIV 1824 1824 CG
chrXIV 1825 1825 A
chrXIV 1830 1830 AT
chrXIV 1832 1832 A
chrXIV 1834 1834 C
chrXIV 1835 1835 AT
chrXIV 1836 1836 T
chrXIV 1838 1838 G
chrXIV 1841 1841 A
chrXIV 1845 1845 C
chrXIV 1847 1847 CG
chrXIV 1851 1851 CG
chrXIV 1856 1856 C
chrXIV 1857 1857 T
chrXIV 1859 1859 A
chrXIV 1864 1864 C
chrXIV 1866 1866 A
chrXIV 1868 1868 G
chrXIV 1869 1869 CG
chrXIV 1871 1871 CG
chrXIV 1872 1872 CG
chrXIV 1873 1873 T
chrXIV 1874 1874 G
chrXIV 1875 1875 T
chrXIV 1877 1877 A
chrXIV 1878 1878 A
chrXIV 1881 1881 AT
chrXIV 1883 1883 AT
chrXIV 1887 1887 AT
chrXIV 1892 1892 CG
chrXIV 1893 1893 AT
chrXIV 1902 1902 G
chrXIV 1904 1904 A
chrXIV 1905 1905 G
chrXIV 1907 1907 ACT
chrXIV 1908 1908 T
chrXIV 1909 1909 T
chrXIV 1911 1911 T
chrXIV 1913 1913 A
chrXIV 1917 1917 A
chrXIV 1919 1919 CG
chrXIV 1923 1923 AT
chrXIV 1928 1928 CG
chrXIV 1929 1929 T
chrXIV 1932 1932 CG
chrXIV 1933 1933 A
chrXIV 1938 1938 AT
chrXIV 1943 1943 A
chrXIV 1949 1949 A
chrXIV 1955 1955 C
chrXIV 1959 1959 CG
chrXIV 1964 1964 C
chrXIV 1965 1965 T
chrXIV 1972 1972 C
chrXIV 1977 1977 CG
chrXIV 1979 1979 AGT
chrXIV 1980 1980 AT
chrXIV 1982 1982 G
chrXIV 1985 1985 A
chrXIV 1989 1989 G
chrXIV 1991 1991 A
chrXIV 1994 1994 G
chrXIV 1995 1995 C
chrXIV 1997 1997 G
chrXIV 1999 1999 T
chrXIV 2000 2000 G
chrXIV 2001 2001 GT
chrXIV 2004 2004 A
chrXIV 2005 2005 G
chrXIV 2020 2020 AT
chrXIV 2052 2052 T
chrXIV 2082 2082 T
chrXIV 2098 2098 AT
chrXIV 2123 2123 AT
chrXIV 2176 2176 C
chrXIV 2177 2177 A
chrXIV 2178 2178 G
chrXIV 2185 2185 A
chrXIV 2187 2187 C
chrXIV 2190 2190 A
chrXIV 2208 2208 G
chrXIV 2210 2210 C
chrXIV 2213 2213 T
chrXIV 2220 2220 AT
chrXIV 2222 2222 CG
chrXIV 2225 2225 AT
chrXIV 2226 2226 CG
chrXIV 2282 2282 T
chrXIV 2288 2288 C
chrXIV 2312 2312 G
chrXIV 2345 2345 A
chrXIV 2346 2346 CG
chrXIV 2347 2347 C
chrXIV 2348 2348 C
chrXIV 2372 2372 A
chrXIV 2462 2462 T
chrXIV 2478 2478 AT
chrXIV 2484 2484 T
chrXIV 2492 2492 C
chrXIV 2528 2528 T
chrXIV 2529 2529 AC
chrXIV 2530 2530 A
chrXIV 2531 2531 C
chrXIV 2532 2532 AT
chrXIV 2533 2533 A
chrXIV 2534 2534 A
chrXIV 2536 2536 AT
chrXIV 2537 2537 ACG
chrXIV 2538 2538 CG
chrXIV 2540 2540 AT
chrXIV 2643 2643 C
chrXIV 2704 2704 G
chrXIV 2734 2734 T
chrXIV 2831 2831 T
chrXIV 2879 2879 AT
chrXIV 2891 2891 CG
chrXIV 2993 2993 C
chrXIV 3141 3141 T
chrXIV 3190 3190 CG
chrXIV 3196 3196 CG
chrXIV 3259 3259 C
chrXIV 3275 3275 AT
chrXIV 3373 3373 A
chrXIV 3429 3429 CG
chrXIV 3437 3437 A
chrXIV 3494 3494 G
chrXIV 3503 3503 G
chrXIV 3505 3505 CG
chrXIV 3511 3511 T
chrXIV 3560 3560 G
chrXIV 3599 3599 C
chrXIV 3619 3619 AT
chrXIV 3620 3620 CG
chrXIV 3621 3621 AT
chrXIV 3624 3624 CG
chrXIV 3961 3961 T
chrXIV 4001 4001 T
chrXIV 4003 4003 A
chrXIV 4004 4004 C
chrXIV 4005 4005 C
chrXIV 4036 4036 C
chrXIV 4076 4076 C
chrXIV 4079 4079 G
chrXIV 4082 4082 G
chrXIV 4103 4103 AT
chrXIV 4123 4123 T
chrXIV 4136 4136 A
chrXIV 4137 4137 G
chrXIV 4138 4138 C
chrXIV 4255 4255 CG
chrXIV 4297 4297 CG
chrXIV 4299 4299 C
chrXIV 4300 4300 A
chrXIV 4301 4301 A
chrXIV 4310 4310 G
chrXIV 4359 4359 CG
chrXIV 4360 4360 ACT
chrXIV 4361 4361 A
chrXIV 4362 4362 CG
chrXIV 4363 4363 A
chrXIV 4364 4364 C
chrXIV 4390 4390 AT
chrXIV 4391 4391 AT
chrXIV 4403 4403 AT
chrXIV 4430 4430 CG
chrXIV 4433 4433 T
chrXIV 4470 4470 T
chrXIV 4476 4476 A
chrXIV 4477 4477 T
chrXIV 4478 4478 A
chrXIV 4479 4479 C
chrXIV 4481 4481 T
chrXIV 4482 4482 T
chrXIV 4483 4483 CG
chrXIV 4507 4507 AT
chrXIV 4514 4514 CG
chrXIV 4518 4518 CG
chrXIV 4532 4532 G
chrXIV 4579 4579 A
chrXIV 4580 4580 C
chrXIV 4581 4581 C
chrXIV 4583 4583 AT
chrXIV 4585 4585 A
chrXIV 4586 4586 G
chrXIV 4603 4603 AT
chrXIV 4651 4651 AT
chrXIV 4700 4700 AT
chrXIV 4713 4713 CG
chrXIV 4742 4742 AT
chrXIV 4820 4820 AT
chrXIV 4840 4840 CG
chrXIV 4886 4886 AT
chrXIV 4940 4940 AT
chrXIV 4958 4958 C
chrXIV 4960 4960 C
chrXIV 4962 4962 C
chrXIV 4969 4969 C
chrXIV 4985 4985 AT
chrXIV 5034 5034 AT
chrXIV 5108 5108 G
chrXIV 5109 5109 T
chrXIV 5110 5110 A
chrXIV 5112 5112 C
chrXIV 5113 5113 G
chrXIV 5114 5114 AT
chrXIV 5115 5115 CG
chrXIV 5116 5116 T
chrXIV 5117 5117 A
chrXIV 5150 5150 CG
chrXIV 5154 5154 G
chrXIV 5158 5158 CG
chrXIV 5161 5161 C
chrXIV 5174 5174 CG
chrXIV 5181 5181 C
chrXIV 5192 5192 AT
chrXIV 5206 5206 AT
chrXIV 5221 5221 CG
chrXIV 5225 5225 CG
chrXIV 5273 5273 AT
chrXIV 5283 5283 AT
chrXIV 5290 5290 CG
chrXIV 5305 5305 A
chrXIV 5306 5306 C
chrXIV 5307 5307 G
chrXIV 5309 5309 A
chrXIV 5313 5313 T
chrXIV 5314 5314 AG
chrXIV 5315 5315 AG
chrXIV 5419 5419 CG
chrXIV 5422 5422 CG
chrXIV 5424 5424 AT
chrXIV 5437 5437 CG
chrXIV 5439 5439 G
chrXIV 5441 5441 T
chrXIV 5443 5443 T
chrXIV 5444 5444 G
chrXIV 5492 5492 AT
chrXIV 5506 5506 AT
chrXIV 5533 5533 AT
chrXIV 5539 5539 CG
chrXIV 5563 5563 T
chrXIV 5600 5600 CG
chrXIV 5739 5739 T
chrXIV 5742 5742 A
chrXIV 5743 5743 GT
chrXIV 5744 5744 AC
chrXIV 5745 5745 G
chrXIV 5801 5801 AT
chrXIV 5802 5802 CG
chrXIV 5845 5845 CG
chrXIV 5854 5854 AT
chrXIV 5871 5871 CG
chrXIV 5883 5883 G
chrXIV 5884 5884 C
chrXIV 5887 5887 C
chrXIV 5888 5888 T
chrXIV 5892 5892 CG
chrXIV 5894 5894 G
chrXIV 5895 5895 A
chrXIV 5896 5896 T
chrXIV 5901 5901 A
chrXIV 5927 5927 C
chrXIV 5928 5928 G
chrXIV 5929 5929 CT
chrXIV 5930 5930 T
chrXIV 5931 5931 C
chrXIV 5933 5933 C
chrXIV 5947 5947 AT
chrXIV 5959 5959 AT
chrXIV 5960 5960 A
chrXIV 5962 5962 C
chrXIV 5963 5963 A
chrXIV 5964 5964 CG
chrXIV 5996 5996 T
chrXIV 5997 5997 CT
chrXIV 5998 5998 AG
chrXIV 6002 6002 T
chrXIV 6004 6004 C
chrXIV 6016 6016 AT
chrXIV 6035 6035 T
chrXIV 6036 6036 AG
chrXIV 6037 6037 AT
chrXIV 6038 6038 C
chrXIV 6066 6066 C
chrXIV 6077 6077 C
chrXIV 6078 6078 G
chrXIV 6080 6080 AT
chrXIV 6117 6117 C
chrXIV 6118 6118 G
chrXIV 6153 6153 C
chrXIV 6154 6154 G
chrXIV 6164 6164 A
chrXIV 6175 6175 A
chrXIV 6176 6176 A
chrXIV 6177 6177 T
chrXIV 6179 6179 GT
chrXIV 6190 6190 C
chrXIV 6194 6194 CG
chrXIV 6206 6206 AT
chrXIV 6208 6208 G
chrXIV 6230 6230 A
chrXIV 6231 6231 CG
chrXIV 6232 6232 G
chrXIV 6240 6240 A
chrXIV 6261 6261 AT
chrXIV 6302 6302 AT
chrXIV 6315 6315 AT
chrXIV 6323 6323 A
chrXIV 6355 6355 A
chrXIV 6362 6362 CG
chrXIV 6366 6366 T
chrXIV 6367 6367 T
chrXIV 6369 6369 AT
chrXIV 6370 6370 T
chrXIV 6371 6371 C
chrXIV 6375 6375 A
chrXIV 6386 6386 T
chrXIV 6400 6400 G
chrXIV 6415 6415 AT
chrXIV 6431 6431 C
chrXIV 6440 6440 A
chrXIV 6442 6442 A
chrXIV 6443 6443 AG
chrXIV 6444 6444 CT
chrXIV 6470 6470 A
chrXIV 6481 6481 AT
chrXIV 6486 6486 CG
chrXIV 6501 6501 C
chrXIV 6502 6502 AT
chrXIV 6503 6503 T
chrXIV 6504 6504 CG
chrXIV 6505 6505 A
chrXIV 6508 6508 G
chrXIV 6509 6509 T
chrXIV 6510 6510 C
chrXIV 6570 6570 A
chrXIV 6571 6571 T
chrXIV 6573 6573 T
chrXIV 6574 6574 A
chrXIV 6602 6602 AT
chrXIV 6603 6603 CG
chrXIV 6612 6612 CG
chrXIV 6616 6616 C
chrXIV 6617 6617 C
chrXIV 6618 6618 GT
chrXIV 6619 6619 AGT
chrXIV 6620 6620 AG
chrXIV 6621 6621 CG
chrXIV 6623 6623 CG
chrXIV 6624 6624 AT
chrXIV 6625 6625 AT
chrXIV 6626 6626 AT
chrXIV 6627 6627 ACGT
chrXIV 6628 6628 AT
chrXIV 6629 6629 ACT
chrXIV 6630 6630 A
chrXIV 6631 6631 A
chrXIV 6632 6632 AT
chrXIV 6633 6633 G
chrXIV 6634 6634 T
chrXIV 6637 6637 C
chrXIV 6638 6638 A
chrXIV 6644 6644 A
chrXIV 6645 6645 A
chrXIV 6650 6650 C
chrXIV 6652 6652 A
chrXIV 6656 6656 C
chrXIV 6663 6663 A
chrXIV 6664 6664 A
chrXIV 6665 6665 C
chrXIV 6666 6666 T
chrXIV 6668 6668 A
chrXIV 6669 6669 AT
chrXIV 6670 6670 AT
chrXIV 6671 6671 CG
chrXIV 6672 6672 AT
chrXIV 6674 6674 A
chrXIV 6675 6675 CG
chrXIV 6676 6676 AT
chrXIV 6677 6677 A
chrXIV 6678 6678 AT
chrXIV 6679 6679 CG
chrXIV 6682 6682 A
chrXIV 6683 6683 A
chrXIV 6689 6689 A
chrXIV 6690 6690 A
chrXIV 6714 6714 C
chrXIV 6722 6722 A
chrXIV 6727 6727 C
chrXIV 6729 6729 T
chrXIV 6731 6731 AC
chrXIV 6732 6732 C
chrXIV 6733 6733 T
chrXIV 6738 6738 AC
chrXIV 6739 6739 AT
chrXIV 6742 6742 A
chrXIV 6743 6743 CG
chrXIV 6744 6744 A
chrXIV 6745 6745 C
chrXIV 6748 6748 T
chrXIV 6749 6749 C
chrXIV 6750 6750 A
chrXIV 6757 6757 G
chrXIV 6758 6758 T
chrXIV 6760 6760 GT
chrXIV 6762 6762 T
chrXIV 6763 6763 C
chrXIV 6765 6765 T
chrXIV 6770 6770 A
chrXIV 6771 6771 AT
chrXIV 6781 6781 AT
chrXIV 6782 6782 AT
chrXIV 6783 6783 AT
chrXIV 6785 6785 C
chrXIV 6786 6786 T
chrXIV 6788 6788 T
chrXIV 6789 6789 C
chrXIV 6791 6791 T
chrXIV 6792 6792 T
chrXIV 6793 6793 G
chrXIV 6795 6795 C
chrXIV 6799 6799 A
chrXIV 6800 6800 C
chrXIV 6801 6801 T
chrXIV 6803 6803 G
chrXIV 6805 6805 C
chrXIV 6818 6818 ACT
chrXIV 6832 6832 CG
chrXIV 6837 6837 A
chrXIV 6843 6843 A
chrXIV 6844 6844 AT
chrXIV 6848 6848 CG
chrXIV 6873 6873 A
chrXIV 6874 6874 T
chrXIV 6875 6875 AT
chrXIV 6876 6876 T
chrXIV 6877 6877 C
chrXIV 6884 6884 A
chrXIV 6885 6885 ACG
chrXIV 6886 6886 C
chrXIV 6888 6888 CG
chrXIV 6889 6889 G
chrXIV 6897 6897 T
chrXIV 6900 6900 CG
chrXIV 6902 6902 AT
chrXIV 6905 6905 G
chrXIV 6906 6906 AC
chrXIV 6907 6907 CG
chrXIV 6912 6912 G
chrXIV 6914 6914 AC
chrXIV 6915 6915 GT
chrXIV 6923 6923 C
chrXIV 6924 6924 G
chrXIV 6935 6935 T
chrXIV 6936 6936 AC
chrXIV 6937 6937 C
chrXIV 6940 6940 T
chrXIV 6941 6941 AT
chrXIV 6946 6946 G
chrXIV 6953 6953 T
chrXIV 6955 6955 C
chrXIV 6957 6957 T
chrXIV 6964 6964 CG
chrXIV 6973 6973 CG
chrXIV 6977 6977 CG
chrXIV 6980 6980 AT
chrXIV 6982 6982 CG
chrXIV 6983 6983 G
chrXIV 6984 6984 CG
chrXIV 6985 6985 G
chrXIV 6990 6990 T
chrXIV 6991 6991 T
chrXIV 6994 6994 G
chrXIV 6995 6995 AT
chrXIV 6999 6999 CG
chrXIV 7000 7000 AGT
chrXIV 7001 7001 CG
chrXIV 7003 7003 AT
chrXIV 7004 7004 AT
chrXIV 7010 7010 CG
chrXIV 7022 7022 C
chrXIV 7024 7024 CG
chrXIV 7025 7025 C
chrXIV 7028 7028 T
chrXIV 7029 7029 AT
chrXIV 7030 7030 C
chrXIV 7031 7031 CG
chrXIV 7032 7032 AT
chrXIV 7034 7034 AT
chrXIV 7037 7037 AT
chrXIV 7041 7041 AT
chrXIV 7042 7042 C
chrXIV 7043 7043 T
chrXIV 7047 7047 AT
chrXIV 7048 7048 AT
chrXIV 7050 7050 CG
chrXIV 7057 7057 C
chrXIV 7066 7066 A
chrXIV 7082 7082 G
chrXIV 7083 7083 A
chrXIV 7084 7084 G
chrXIV 7087 7087 C
chrXIV 7088 7088 A
chrXIV 7089 7089 C
chrXIV 7098 7098 T
chrXIV 7099 7099 C
chrXIV 7101 7101 C
chrXIV 7103 7103 GT
chrXIV 7107 7107 G
chrXIV 7108 7108 T
chrXIV 7112 7112 T
chrXIV 7122 7122 A
chrXIV 7123 7123 G
chrXIV 7126 7126 C
chrXIV 7127 7127 A
chrXIV 7128 7128 T
chrXIV 7134 7134 T
chrXIV 7136 7136 CG
chrXIV 7137 7137 C
chrXIV 7143 7143 G
chrXIV 7144 7144 GT
chrXIV 7145 7145 A
chrXIV 7146 7146 AT
chrXIV 7148 7148 GT
chrXIV 7149 7149 A
chrXIV 7150 7150 C
chrXIV 7151 7151 G
chrXIV 7155 7155 AT
chrXIV 7157 7157 G
chrXIV 7158 7158 T
chrXIV 7163 7163 C
chrXIV 7164 7164 C
chrXIV 7165 7165 G
chrXIV 7167 7167 AT
chrXIV 7168 7168 A
chrXIV 7173 7173 T
chrXIV 7174 7174 G
chrXIV 7185 7185 T
chrXIV 7187 7187 T
chrXIV 7189 7189 T
chrXIV 7195 7195 AT
chrXIV 7198 7198 T
chrXIV 7199 7199 AT
chrXIV 7200 7200 CT
chrXIV 7202 7202 A
chrXIV 7206 7206 CG
chrXIV 7209 7209 CG
chrXIV 7210 7210 T
chrXIV 7215 7215 AT
chrXIV 7216 7216 ACG
chrXIV 7217 7217 T
chrXIV 7218 7218 AT
chrXIV 7221 7221 AT
chrXIV 7222 7222 CGT
chrXIV 7229 7229 T
chrXIV 7237 7237 G
chrXIV 7238 7238 T
chrXIV 7241 7241 C
chrXIV 7242 7242 T
chrXIV 7250 7250 T
chrXIV 7254 7254 T
chrXIV 7255 7255 ACT
chrXIV 7259 7259 A
chrXIV 7260 7260 CGT
chrXIV 7261 7261 AT
chrXIV 7263 7263 A
chrXIV 7266 7266 CG
chrXIV 7269 7269 CG
chrXIV 7270 7270 CG
chrXIV 7274 7274 AT
chrXIV 7277 7277 AT
chrXIV 7278 7278 AT
chrXIV 7281 7281 CG
chrXIV 7288 7288 CG
chrXIV 7292 7292 CG
chrXIV 7293 7293 AT
chrXIV 7298 7298 AT
chrXIV 7302 7302 CGT
chrXIV 7303 7303 A
chrXIV 7308 7308 ACGT
chrXIV 7310 7310 G
chrXIV 7313 7313 AT
chrXIV 7315 7315 C
chrXIV 7321 7321 T
chrXIV 7327 7327 AT
chrXIV 7330 7330 A
chrXIV 7334 7334 A
chrXIV 7336 7336 C
chrXIV 7337 7337 G
chrXIV 7346 7346 AT
chrXIV 7347 7347 AT
chrXIV 7351 7351 G
chrXIV 7352 7352 C
chrXIV 7353 7353 AT
chrXIV 7356 7356 C
chrXIV 7357 7357 CGT
chrXIV 7358 7358 C
chrXIV 7364 7364 T
chrXIV 7365 7365 C
chrXIV 7369 7369 T
chrXIV 7370 7370 ACG
chrXIV 7376 7376 T
chrXIV 7396 7396 AT
chrXIV 7397 7397 C
chrXIV 7399 7399 C
chrXIV 7400 7400 CG
chrXIV 7401 7401 T
chrXIV 7405 7405 G
chrXIV 7408 7408 ACGT
chrXIV 7412 7412 CG
chrXIV 7413 7413 G
chrXIV 7415 7415 A
chrXIV 7417 7417 AT
chrXIV 7423 7423 AT
chrXIV 7424 7424 AT
chrXIV 7425 7425 AT
chrXIV 7427 7427 ACGT
chrXIV 7432 7432 AT
chrXIV 7436 7436 CG
chrXIV 7438 7438 AT
chrXIV 7439 7439 T
chrXIV 7452 7452 G
chrXIV 7462 7462 CG
chrXIV 7465 7465 AT
chrXIV 7467 7467 A
chrXIV 7472 7472 T
chrXIV 7474 7474 A
chrXIV 7476 7476 T
chrXIV 7477 7477 A
chrXIV 7478 7478 CT
chrXIV 7479 7479 A
chrXIV 7480 7480 G
chrXIV 7481 7481 C
chrXIV 7482 7482 AG
chrXIV 7483 7483 G
chrXIV 7494 7494 A
chrXIV 7501 7501 T
chrXIV 7502 7502 A
chrXIV 7522 7522 C
chrXIV 7541 7541 T
chrXIV 7542 7542 A
chrXIV 7543 7543 T
chrXIV 7547 7547 C
chrXIV 7557 7557 AT
chrXIV 7559 7559 C
chrXIV 7561 7561 A
chrXIV 7563 7563 AT
chrXIV 7564 7564 CG
chrXIV 7565 7565 AT
chrXIV 7566 7566 CG
chrXIV 7569 7569 AT
chrXIV 7570 7570 C
chrXIV 7579 7579 G
chrXIV 7585 7585 G
chrXIV 7588 7588 AT
chrXIV 7595 7595 AT
chrXIV 7614 7614 CG
chrXIV 7619 7619 G
chrXIV 7620 7620 A
chrXIV 7622 7622 A
chrXIV 7628 7628 CT
chrXIV 7631 7631 C
chrXIV 7632 7632 T
chrXIV 7636 7636 T
chrXIV 7637 7637 T
chrXIV 7639 7639 T
chrXIV 7658 7658 A
chrXIV 7661 7661 C
chrXIV 7683 7683 G
chrXIV 7698 7698 AT
chrXIV 7699 7699 CG
chrXIV 7712 7712 T
chrXIV 7722 7722 CG
chrXIV 7727 7727 T
chrXIV 7730 7730 C
chrXIV 7737 7737 AT
chrXIV 7746 7746 AT
chrXIV 7753 7753 AT
chrXIV 7763 7763 C
chrXIV 7778 7778 A
chrXIV 7808 7808 T
chrXIV 7826 7826 T
chrXIV 7828 7828 T
chrXIV 7870 7870 T
chrXIV 7871 7871 GT
chrXIV 7872 7872 GT
chrXIV 7873 7873 C
chrXIV 7874 7874 T
chrXIV 7875 7875 T
chrXIV 7876 7876 C
chrXIV 7877 7877 T
chrXIV 7880 7880 AT
chrXIV 7881 7881 T
chrXIV 7882 7882 CG
chrXIV 7883 7883 A
chrXIV 7884 7884 C
chrXIV 7918 7918 T
chrXIV 7921 7921 T
chrXIV 7924 7924 A
chrXIV 7933 7933 T
chrXIV 7938 7938 CG
chrXIV 7946 7946 CG
chrXIV 7965 7965 A
chrXIV 7966 7966 C
chrXIV 7967 7967 G
chrXIV 7986 7986 T
chrXIV 7992 7992 G
chrXIV 7996 7996 A
chrXIV 7997 7997 T
chrXIV 8019 8019 CG
chrXIV 8027 8027 CG
chrXIV 8034 8034 AT
chrXIV 8047 8047 AT
chrXIV 8048 8048 CG
chrXIV 8054 8054 C
chrXIV 8059 8059 T
chrXIV 8094 8094 T
chrXIV 8097 8097 A
chrXIV 8099 8099 G
chrXIV 8100 8100 AT
chrXIV 8101 8101 T
chrXIV 8114 8114 T
chrXIV 8115 8115 A
chrXIV 8123 8123 AT
chrXIV 8130 8130 C
chrXIV 8131 8131 AT
chrXIV 8146 8146 T
chrXIV 8147 8147 A
chrXIV 8148 8148 A
chrXIV 8156 8156 G
chrXIV 8159 8159 AT
chrXIV 8174 8174 CG
chrXIV 8181 8181 CG
chrXIV 8195 8195 C
chrXIV 8234 8234 AT
chrXIV 8247 8247 CG
chrXIV 8248 8248 AT
chrXIV 8249 8249 CG
chrXIV 8250 8250 T
chrXIV 8251 8251 T
chrXIV 8252 8252 C
chrXIV 8253 8253 C
chrXIV 8254 8254 C
chrXIV 8255 8255 A
chrXIV 8257 8257 G
chrXIV 8258 8258 C
chrXIV 8274 8274 AT
chrXIV 8284 8284 T
chrXIV 8288 8288 T
chrXIV 8290 8290 T
chrXIV 8321 8321 T
chrXIV 8338 8338 A
chrXIV 8345 8345 G
chrXIV 8347 8347 C
chrXIV 8351 8351 G
chrXIV 8359 8359 A
chrXIV 8362 8362 C
chrXIV 8371 8371 G
chrXIV 8377 8377 T
chrXIV 8378 8378 CG
chrXIV 8394 8394 T
chrXIV 8395 8395 T
chrXIV 8403 8403 CG
chrXIV 8404 8404 C
chrXIV 8408 8408 T
chrXIV 8420 8420 G
chrXIV 8434 8434 A
chrXIV 8437 8437 G
chrXIV 8467 8467 T
chrXIV 8472 8472 AT
chrXIV 8478 8478 CG
chrXIV 8479 8479 CG
chrXIV 8491 8491 G
chrXIV 8510 8510 AT
chrXIV 8515 8515 AT
chrXIV 8521 8521 G
chrXIV 8529 8529 G
chrXIV 8536 8536 CG
chrXIV 8540 8540 C
chrXIV 8545 8545 CG
chrXIV 8551 8551 CG
chrXIV 8572 8572 C
chrXIV 8582 8582 T
chrXIV 8584 8584 T
chrXIV 8603 8603 A
chrXIV 8607 8607 C
chrXIV 8617 8617 A
chrXIV 8620 8620 C
chrXIV 8640 8640 C
chrXIV 8657 8657 AT
chrXIV 8663 8663 A
chrXIV 8666 8666 G
chrXIV 8667 8667 G
chrXIV 8680 8680 G
chrXIV 8690 8690 A
chrXIV 8699 8699 A
chrXIV 8701 8701 C
chrXIV 8706 8706 T
chrXIV 8728 8728 CG
chrXIV 8740 8740 CG
chrXIV 8741 8741 A
chrXIV 8742 8742 AT
chrXIV 8751 8751 T
chrXIV 8752 8752 CG
chrXIV 8754 8754 CG
chrXIV 8756 8756 A
chrXIV 8758 8758 T
chrXIV 8761 8761 C
chrXIV 8764 8764 AT
chrXIV 8778 8778 CG
chrXIV 8782 8782 CG
chrXIV 8791 8791 A
chrXIV 8804 8804 G
chrXIV 8809 8809 T
chrXIV 8815 8815 CG
chrXIV 8818 8818 C
chrXIV 8824 8824 A
chrXIV 8833 8833 AT
chrXIV 8834 8834 AT
chrXIV 8837 8837 T
chrXIV 8842 8842 A
chrXIV 8866 8866 T
chrXIV 8869 8869 T
chrXIV 8870 8870 AT
chrXIV 8875 8875 T
chrXIV 8892 8892 AT
chrXIV 8904 8904 CG
chrXIV 8926 8926 AT
chrXIV 8934 8934 T
chrXIV 8936 8936 AT
chrXIV 8941 8941 AT
chrXIV 8965 8965 AT
chrXIV 8971 8971 CG
chrXIV 8986 8986 CG
chrXIV 9010 9010 CG
chrXIV 9014 9014 ACGT
chrXIV 9017 9017 CG
chrXIV 9115 9115 CG
chrXIV 9150 9150 A
chrXIV 9156 9156 G
chrXIV 9157 9157 G
chrXIV 9160 9160 AT
chrXIV 9163 9163 AT
chrXIV 9167 9167 CG
chrXIV 9172 9172 T
chrXIV 9179 9179 CG
chrXIV 9180 9180 T
chrXIV 9181 9181 T
chrXIV 9182 9182 A
chrXIV 9183 9183 C
chrXIV 9184 9184 AT
chrXIV 9185 9185 G
chrXIV 9186 9186 G
chrXIV 9187 9187 C
chrXIV 9199 9199 A
chrXIV 9205 9205 A
chrXIV 9208 9208 AT
chrXIV 9211 9211 AT
chrXIV 9213 9213 T
chrXIV 9214 9214 A
chrXIV 9217 9217 G
chrXIV 9238 9238 CG
chrXIV 9244 9244 AT
chrXIV 9267 9267 CG
chrXIV 9268 9268 CG
chrXIV 9277 9277 C
chrXIV 9283 9283 AT
chrXIV 9300 9300 CG
chrXIV 9306 9306 C
chrXIV 9307 9307 AT
chrXIV 9309 9309 G
chrXIV 9324 9324 T
chrXIV 9325 9325 CG
chrXIV 9328 9328 CGT
chrXIV 9354 9354 AT
chrXIV 9364 9364 T
chrXIV 9371 9371 CG
chrXIV 9376 9376 AT
chrXIV 9382 9382 CG
chrXIV 9395 9395 AT
chrXIV 9401 9401 T
chrXIV 9404 9404 C
chrXIV 9430 9430 C
chrXIV 9448 9448 G
chrXIV 9452 9452 CG
chrXIV 9456 9456 AT
chrXIV 9462 9462 AT
chrXIV 9464 9464 C
chrXIV 9465 9465 T
chrXIV 9471 9471 T
chrXIV 9475 9475 G
chrXIV 9529 9529 AT
chrXIV 9553 9553 AG
chrXIV 9559 9559 C
chrXIV 9560 9560 C
chrXIV 9566 9566 C
chrXIV 9594 9594 CG
chrXIV 9599 9599 CG
chrXIV 9602 9602 CG
chrXIV 9603 9603 AT
chrXIV 9609 9609 CG
chrXIV 9611 9611 CG
chrXIV 9629 9629 AT
chrXIV 9652 9652 C
chrXIV 9655 9655 T
chrXIV 9662 9662 A
chrXIV 9685 9685 C
chrXIV 9692 9692 T
chrXIV 9696 9696 C
chrXIV 9739 9739 CG
chrXIV 9797 9797 AT
chrXIV 9802 9802 CG
chrXIV 9807 9807 CG
chrXIV 9851 9851 AT
chrXIV 9858 9858 AT
chrXIV 9859 9859 CG
chrXIV 9860 9860 AT
chrXIV 9930 9930 G
chrXIV 9948 9948 C
chrXIV 10096 10096 T
chrXIV 10103 10103 G
chrXIV 10105 10105 G
chrXIV 10272 10272 A
chrXIV 10361 10361 G
chrXIV 10362 10362 A
chrXIV 10368 10368 C
chrXIV 10369 10369 AT
chrXIV 10370 10370 T
chrXIV 10371 10371 A
chrXIV 10379 10379 A
chrXIV 10543 10543 T
chrXIV 10544 10544 T
chrXIV 10546 10546 G
chrXIV 10549 10549 T
chrXIV 10559 10559 T
chrXIV 10561 10561 T
chrXIV 10562 10562 A
chrXIV 10594 10594 T
chrXIV 10595 10595 A
chrXIV 10596 10596 T
chrXIV 10597 10597 T
chrXIV 10599 10599 T
chrXIV 10600 10600 A
chrXIV 10601 10601 T
chrXIV 10613 10613 C
chrXIV 10615 10615 A
chrXIV 10616 10616 G
chrXIV 10617 10617 A
chrXIV 10756 10756 G
chrXIV 10800 10800 A
chrXIV 10855 10855 G
chrXIV 10888 10888 G
chrXIV 11013 11013 T
chrXIV 11132 11132 T
chrXIV 11432 11432 T
chrXIV 11829 11829 T
chrXIV 12563 12563 G
chrXIV 12597 12597 A
chrXIV 12913 12913 A
chrXIV 12969 12969 T
chrXIV 12973 12973 CT
chrXIV 12974 12974 CT
chrXIV 12975 12975 T
chrXIV 12987 12987 T
chrXIV 12989 12989 T
chrXIV 13115 13115 G
chrXIV 13218 13218 G
chrXIV 13569 13569 T
chrXIV 13968 13968 C
chrXIV 14016 14016 C
chrXIV 14043 14043 C
chrXIV 14055 14055 A
chrXIV 14062 14062 G
chrXIV 14320 14320 T
chrXIV 14330 14330 T
chrXIV 14332 14332 G
chrXIV 14333 14333 C
chrXIV 14335 14335 C
chrXIV 14336 14336 T
chrXIV 14580 14580 G
chrXIV 14582 14582 T
chrXIV 14587 14587 T
chrXIV 14645 14645 CG
chrXIV 14649 14649 CGT
chrXIV 14650 14650 A
chrXIV 14652 14652 T
chrXIV 14653 14653 G
chrXIV 14654 14654 T
chrXIV 14655 14655 AT
chrXIV 14698 14698 AT
chrXIV 14770 14770 T
chrXIV 14791 14791 AT
chrXIV 14816 14816 CG
chrXIV 14820 14820 AT
chrXIV 14942 14942 AT
chrXIV 14969 14969 CG
chrXIV 15026 15026 CG
chrXIV 15095 15095 CG
chrXIV 15155 15155 C
chrXIV 15182 15182 T
chrXIV 15242 15242 AT
chrXIV 15245 15245 ACT
chrXIV 15281 15281 T
chrXIV 15286 15286 AT
chrXIV 15293 15293 C
chrXIV 15299 15299 C
chrXIV 15305 15305 C
chrXIV 15329 15329 T
chrXIV 15341 15341 A
chrXIV 15350 15350 CG
chrXIV 15359 15359 T
chrXIV 15380 15380 AT
chrXIV 15422 15422 AT
chrXIV 15467 15467 AT
chrXIV 15574 15574 AT
chrXIV 15593 15593 ACT
chrXIV 15605 15605 T
chrXIV 15695 15695 AT
chrXIV 15696 15696 CG
chrXIV 15735 15735 C
chrXIV 15779 15779 C
chrXIV 15858 15858 C
chrXIV 15859 15859 A
chrXIV 15871 15871 C
chrXIV 15955 15955 AT
chrXIV 15990 15990 CG
chrXIV 15992 15992 CG
chrXIV 16016 16016 CG
chrXIV 16256 16256 T
chrXIV 16271 16271 G
chrXIV 16292 16292 T
chrXIV 16298 16298 G
chrXIV 16304 16304 G
chrXIV 16316 16316 A
chrXIV 16321 16321 C
chrXIV 16328 16328 A
chrXIV 16333 16333 A
chrXIV 16343 16343 C
chrXIV 16367 16367 A
chrXIV 16382 16382 T
chrXIV 16385 16385 AT
chrXIV 16388 16388 G
chrXIV 16462 16462 A
chrXIV 16465 16465 C
chrXIV 16474 16474 T
chrXIV 16477 16477 A
chrXIV 16491 16491 C
chrXIV 16499 16499 C
chrXIV 16538 16538 A
chrXIV 16550 16550 A
chrXIV 16553 16553 ACG
chrXIV 16556 16556 CG
chrXIV 16565 16565 CG
chrXIV 16571 16571 T
chrXIV 16574 16574 G
chrXIV 16586 16586 G
chrXIV 16592 16592 G
chrXIV 16595 16595 T
chrXIV 16601 16601 A
chrXIV 16604 16604 T
chrXIV 16613 16613 C
chrXIV 16636 16636 AT
chrXIV 16637 16637 AT
chrXIV 16643 16643 CG
chrXIV 16646 16646 G
chrXIV 16652 16652 C
chrXIV 16657 16657 A
chrXIV 16662 16662 T
chrXIV 16664 16664 CG
chrXIV 16673 16673 G
chrXIV 16679 16679 T
chrXIV 16694 16694 CG
chrXIV 16700 16700 C
chrXIV 16709 16709 C
chrXIV 16712 16712 AT
chrXIV 16715 16715 CG
chrXIV 16721 16721 G
chrXIV 16727 16727 T
chrXIV 16742 16742 C
chrXIV 16744 16744 G
chrXIV 16748 16748 G
chrXIV 16751 16751 T
chrXIV 16765 16765 A
chrXIV 16775 16775 A
chrXIV 16778 16778 G
chrXIV 16801 16801 CG
chrXIV 16808 16808 A
chrXIV 16832 16832 CG
chrXIV 16862 16862 C
chrXIV 16869 16869 T
chrXIV 16880 16880 G
chrXIV 16886 16886 A
chrXIV 16892 16892 T
chrXIV 16896 16896 CG
chrXIV 16898 16898 CG
chrXIV 16903 16903 A
chrXIV 16904 16904 G
chrXIV 16940 16940 T
chrXIV 16943 16943 A
chrXIV 16958 16958 T
chrXIV 16969 16969 A
chrXIV 16970 16970 C
chrXIV 16980 16980 T
chrXIV 16981 16981 T
chrXIV 16994 16994 CG
chrXIV 17001 17001 CG
chrXIV 17011 17011 C
chrXIV 17042 17042 G
chrXIV 17054 17054 T
chrXIV 17084 17084 A
chrXIV 17126 17126 A
chrXIV 17165 17165 T
chrXIV 17207 17207 C
chrXIV 17237 17237 T
chrXIV 17240 17240 T
chrXIV 26612 26612 T
chrXIV 26615 26615 C
chrXIV 26624 26624 T
chrXIV 26669 26669 G
chrXIV 26681 26681 T
chrXIV 26726 26726 G
chrXIV 26729 26729 T
chrXIV 26738 26738 C
chrXIV 26744 26744 A
chrXIV 26746 26746 A
chrXIV 26783 26783 A
chrXIV 26795 26795 C
chrXIV 26852 26852 T
chrXIV 26858 26858 G
chrXIV 26860 26860 G
chrXIV 61951 61951 C
chrXIV 61952 61952 C
chrXIV 61953 61953 A
chrXIV 61954 61954 G
chrXIV 61955 61955 T
chrXIV 61956 61956 A
chrXIV 61957 61957 T
chrXIV 62054 62054 G
chrXIV 62060 62060 A
chrXIV 62063 62063 C
chrXIV 62081 62081 A
chrXIV 62108 62108 G
chrXIV 62129 62129 A
chrXIV 62156 62156 T
chrXIV 62168 62168 T
chrXIV 62180 62180 A
chrXIV 62186 62186 T
chrXIV 62207 62207 G
chrXIV 62213 62213 A
chrXIV 62243 62243 G
chrXIV 62246 62246 A
chrXIV 62264 62264 G
chrXIV 62303 62303 A
chrXIV 62311 62311 G
chrXIV 62312 62312 C
chrXIV 62348 62348 A
chrXIV 62363 62363 A
chrXIV 63563 63563 A
chrXIV 63564 63564 G
chrXIV 63565 63565 T
chrXIV 63568 63568 A
chrXIV 63569 63569 C
chrXIV 63684 63684 A
chrXIV 63735 63735 T
chrXIV 63759 63759 C
chrXIV 63777 63777 A
chrXIV 63789 63789 A
chrXIV 63849 63849 A
chrXIV 63855 63855 T
chrXIV 63873 63873 A
chrXIV 63900 63900 A
chrXIV 63936 63936 A
chrXIV 63942 63942 A
chrXIV 63987 63987 G
chrXIV 64021 64021 A
chrXIV 64022 64022 AG
chrXIV 64023 64023 A
chrXIV 96229 96229 A
chrXIV 96231 96231 A
chrXIV 96232 96232 G
chrXIV 96233 96233 T
chrXIV 96234 96234 G
chrXIV 96235 96235 T
chrXIV 96238 96238 T
chrXIV 96239 96239 C
chrXIV 96240 96240 A
chrXIV 96313 96313 CG
chrXIV 96314 96314 CG
chrXIV 96316 96316 CG
chrXIV 96317 96317 AT
chrXIV 96318 96318 C
chrXIV 96319 96319 C
chrXIV 96443 96443 A
chrXIV 96444 96444 AG
chrXIV 96445 96445 AGT
chrXIV 96446 96446 ACT
chrXIV 96447 96447 GT
chrXIV 96448 96448 ACG
chrXIV 96449 96449 CGT
chrXIV 96450 96450 CT
chrXIV 96470 96470 G
chrXIV 96476 96476 A
chrXIV 96482 96482 A
chrXIV 96500 96500 AT
chrXIV 96501 96501 CG
chrXIV 96512 96512 C
chrXIV 96529 96529 AT
chrXIV 96530 96530 A
chrXIV 96554 96554 T
chrXIV 96555 96555 CG
chrXIV 96588 96588 CG
chrXIV 96593 96593 C
chrXIV 96601 96601 G
chrXIV 96602 96602 AT
chrXIV 96603 96603 AGT
chrXIV 96604 96604 AG
chrXIV 96605 96605 ACT
chrXIV 96606 96606 ACG
chrXIV 96607 96607 ACT
chrXIV 96608 96608 ACG
chrXIV 96609 96609 ACG
chrXIV 96610 96610 AT
chrXIV 96611 96611 AT
chrXIV 96612 96612 G
chrXIV 96613 96613 ACG
chrXIV 96615 96615 CGT
chrXIV 96616 96616 CGT
chrXIV 96618 96618 ACT
chrXIV 96619 96619 T
chrXIV 96621 96621 CG
chrXIV 96622 96622 A
chrXIV 96623 96623 G
chrXIV 96624 96624 GT
chrXIV 96625 96625 G
chrXIV 96626 96626 AT
chrXIV 96627 96627 AG
chrXIV 96629 96629 AT
chrXIV 96630 96630 T
chrXIV 96631 96631 AC
chrXIV 96632 96632 G
chrXIV 96633 96633 G
chrXIV 96635 96635 CG
chrXIV 96639 96639 C
chrXIV 96640 96640 G
chrXIV 96641 96641 T
chrXIV 96642 96642 A
chrXIV 96643 96643 AT
chrXIV 96644 96644 G
chrXIV 96648 96648 AT
chrXIV 96649 96649 GT
chrXIV 96651 96651 CG
chrXIV 96652 96652 AT
chrXIV 96654 96654 C
chrXIV 96655 96655 A
chrXIV 96656 96656 G
chrXIV 96657 96657 AC
chrXIV 96658 96658 CGT
chrXIV 96659 96659 G
chrXIV 96660 96660 G
chrXIV 96663 96663 GT
chrXIV 96664 96664 AC
chrXIV 96665 96665 GT
chrXIV 96666 96666 AC
chrXIV 96667 96667 CGT
chrXIV 96669 96669 AC
chrXIV 96670 96670 T
chrXIV 96671 96671 AT
chrXIV 96672 96672 CG
chrXIV 96673 96673 CT
chrXIV 96674 96674 AT
chrXIV 96675 96675 AT
chrXIV 96677 96677 CG
chrXIV 96678 96678 C
chrXIV 96679 96679 G
chrXIV 96680 96680 GT
chrXIV 96681 96681 CGT
chrXIV 96682 96682 ACGT
chrXIV 96683 96683 CGT
chrXIV 96684 96684 CGT
chrXIV 96686 96686 GT
chrXIV 96687 96687 C
chrXIV 96688 96688 G
chrXIV 96689 96689 T
chrXIV 96690 96690 AT
chrXIV 96691 96691 ACGT
chrXIV 96692 96692 AT
chrXIV 96693 96693 T
chrXIV 96694 96694 CGT
chrXIV 96695 96695 AT
chrXIV 96696 96696 CGT
chrXIV 96697 96697 G
chrXIV 96698 96698 AT
chrXIV 96699 96699 CG
chrXIV 96700 96700 AT
chrXIV 96701 96701 AT
chrXIV 96702 96702 A
chrXIV 96703 96703 A
chrXIV 96704 96704 ACGT
chrXIV 96705 96705 CT
chrXIV 96706 96706 ACT
chrXIV 96707 96707 C
chrXIV 96708 96708 CG
chrXIV 96709 96709 C
chrXIV 96710 96710 ACGT
chrXIV 96711 96711 ACGT
chrXIV 96712 96712 ACGT
chrXIV 96713 96713 ACT
chrXIV 96714 96714 A
chrXIV 96716 96716 G
chrXIV 96718 96718 T
chrXIV 96719 96719 T
chrXIV 96720 96720 ACGT
chrXIV 96721 96721 AT
chrXIV 96722 96722 CGT
chrXIV 96723 96723 T
chrXIV 96725 96725 ACGT
chrXIV 96726 96726 ACG
chrXIV 96727 96727 AT
chrXIV 96729 96729 G
chrXIV 96731 96731 C
chrXIV 96732 96732 AGT
chrXIV 96733 96733 ACGT
chrXIV 96734 96734 ACGT
chrXIV 96735 96735 A
chrXIV 96737 96737 CG
chrXIV 96738 96738 CG
chrXIV 96740 96740 T
chrXIV 96742 96742 G
chrXIV 96743 96743 AT
chrXIV 96744 96744 GT
chrXIV 96745 96745 ACT
chrXIV 96746 96746 CGT
chrXIV 96747 96747 AGT
chrXIV 96748 96748 C
chrXIV 96749 96749 CG
chrXIV 96750 96750 T
chrXIV 96751 96751 A
chrXIV 96752 96752 CG
chrXIV 96753 96753 C
chrXIV 96754 96754 ACG
chrXIV 96755 96755 CG
chrXIV 96756 96756 AG
chrXIV 96757 96757 T
chrXIV 96758 96758 T
chrXIV 96759 96759 AT
chrXIV 96760 96760 C
chrXIV 96761 96761 G
chrXIV 96762 96762 A
chrXIV 96763 96763 CG
chrXIV 96764 96764 T
chrXIV 96765 96765 T
chrXIV 96766 96766 C
chrXIV 96767 96767 AT
chrXIV 96768 96768 CT
chrXIV 96769 96769 C
chrXIV 96770 96770 C
chrXIV 96771 96771 T
chrXIV 96772 96772 AGT
chrXIV 96773 96773 ACT
chrXIV 96774 96774 G
chrXIV 96776 96776 AT
chrXIV 96777 96777 CT
chrXIV 96778 96778 A
chrXIV 96779 96779 ACT
chrXIV 96780 96780 T
chrXIV 96781 96781 C
chrXIV 96782 96782 AC
chrXIV 96783 96783 A
chrXIV 96786 96786 ACGT
chrXIV 96787 96787 ACGT
chrXIV 96788 96788 AT
chrXIV 96789 96789 AG
chrXIV 96790 96790 ACGT
chrXIV 96791 96791 AGT
chrXIV 96792 96792 ACGT
chrXIV 96793 96793 AT
chrXIV 96794 96794 CG
chrXIV 96795 96795 CG
chrXIV 96796 96796 CG
chrXIV 96797 96797 C
chrXIV 96798 96798 CG
chrXIV 96799 96799 AGT
chrXIV 96801 96801 C
chrXIV 96802 96802 CG
chrXIV 96803 96803 T
chrXIV 96804 96804 CG
chrXIV 96805 96805 T
chrXIV 96806 96806 G
chrXIV 96807 96807 CG
chrXIV 96809 96809 AT
chrXIV 96810 96810 AT
chrXIV 96813 96813 AT
chrXIV 96814 96814 AT
chrXIV 96815 96815 CG
chrXIV 96816 96816 AT
chrXIV 96818 96818 A
chrXIV 96819 96819 AT
chrXIV 96822 96822 AT
chrXIV 96823 96823 ACG
chrXIV 96825 96825 T
chrXIV 96826 96826 ACT
chrXIV 96827 96827 ACGT
chrXIV 96828 96828 AT
chrXIV 96829 96829 C
chrXIV 96830 96830 G
chrXIV 96831 96831 AT
chrXIV 96832 96832 AT
chrXIV 96833 96833 AT
chrXIV 96838 96838 A
chrXIV 96840 96840 C
chrXIV 96841 96841 T
chrXIV 96843 96843 T
chrXIV 96844 96844 AT
chrXIV 96847 96847 T
chrXIV 96853 96853 CG
chrXIV 96854 96854 G
chrXIV 96855 96855 CG
chrXIV 96856 96856 C
chrXIV 96857 96857 G
chrXIV 96859 96859 AT
chrXIV 96860 96860 C
chrXIV 96863 96863 CG
chrXIV 96864 96864 AT
chrXIV 96866 96866 A
chrXIV 96867 96867 T
chrXIV 96868 96868 C
chrXIV 96869 96869 ACT
chrXIV 96870 96870 T
chrXIV 96871 96871 CG
chrXIV 96872 96872 A
chrXIV 96873 96873 C
chrXIV 96874 96874 AT
chrXIV 96876 96876 A
chrXIV 96878 96878 C
chrXIV 96886 96886 G
chrXIV 96888 96888 AT
chrXIV 96889 96889 ACG
chrXIV 96890 96890 ACGT
chrXIV 96891 96891 A
chrXIV 96892 96892 CG
chrXIV 96894 96894 CG
chrXIV 96895 96895 G
chrXIV 96896 96896 C
chrXIV 96897 96897 CG
chrXIV 96898 96898 C
chrXIV 96899 96899 G
chrXIV 96900 96900 CG
chrXIV 96901 96901 G
chrXIV 96903 96903 GT
chrXIV 96904 96904 C
chrXIV 96905 96905 AT
chrXIV 96906 96906 CG
chrXIV 96907 96907 AT
chrXIV 96908 96908 ACGT
chrXIV 96909 96909 AT
chrXIV 96911 96911 C
chrXIV 96912 96912 A
chrXIV 96913 96913 G
chrXIV 96914 96914 C
chrXIV 96917 96917 G
chrXIV 96918 96918 AT
chrXIV 96919 96919 A
chrXIV 96920 96920 CG
chrXIV 96925 96925 T
chrXIV 96926 96926 A
chrXIV 96930 96930 CG
chrXIV 96931 96931 C
chrXIV 96937 96937 T
chrXIV 96942 96942 ACGT
chrXIV 96943 96943 ACGT
chrXIV 96944 96944 ACGT
chrXIV 96945 96945 ACGT
chrXIV 96946 96946 ACGT
chrXIV 96947 96947 ACGT
chrXIV 96948 96948 G
chrXIV 96949 96949 G
chrXIV 96954 96954 T
chrXIV 96982 96982 AT
chrXIV 96994 96994 AT
chrXIV 97018 97018 AT
chrXIV 97021 97021 G
chrXIV 97022 97022 T
chrXIV 97024 97024 CG
chrXIV 97027 97027 AT
chrXIV 97093 97093 AT
chrXIV 97095 97095 CG
chrXIV 97126 97126 AT
chrXIV 97189 97189 G
chrXIV 97195 97195 AT
chrXIV 97196 97196 A
chrXIV 97212 97212 AT
chrXIV 97213 97213 CG
chrXIV 97222 97222 CG
chrXIV 97230 97230 G
chrXIV 97234 97234 G
chrXIV 97237 97237 G
chrXIV 97267 97267 AT
chrXIV 97288 97288 CG
chrXIV 97315 97315 AT
chrXIV 97318 97318 CG
chrXIV 97333 97333 CG
chrXIV 97336 97336 AT
chrXIV 97372 97372 CG
chrXIV 97375 97375 CG
chrXIV 97381 97381 AT
chrXIV 97390 97390 AT
chrXIV 97399 97399 AT
chrXIV 97405 97405 AT
chrXIV 97411 97411 A
chrXIV 97510 97510 CG
chrXIV 97516 97516 AT
chrXIV 97523 97523 CG
chrXIV 97546 97546 A
chrXIV 97569 97569 G
chrXIV 97572 97572 A
chrXIV 97600 97600 AT
chrXIV 97603 97603 AT
chrXIV 97612 97612 A
chrXIV 97617 97617 A
chrXIV 97680 97680 AT
chrXIV 97687 97687 ACG
chrXIV 97688 97688 T
chrXIV 97699 97699 CG
chrXIV 97708 97708 CGT
chrXIV 97717 97717 T
chrXIV 97718 97718 T
chrXIV 97732 97732 CG
chrXIV 97746 97746 A
chrXIV 97755 97755 A
chrXIV 97759 97759 C
chrXIV 97771 97771 T
chrXIV 97783 97783 AT
chrXIV 97807 97807 AT
chrXIV 97819 97819 AT
chrXIV 97828 97828 GT
chrXIV 97900 97900 CG
chrXIV 97941 97941 G
chrXIV 97963 97963 G
chrXIV 97972 97972 T
chrXIV 97981 97981 A
chrXIV 97984 97984 C
chrXIV 97986 97986 C
chrXIV 98005 98005 G
chrXIV 98021 98021 T
chrXIV 98026 98026 CG
chrXIV 98031 98031 ACT
chrXIV 98032 98032 A
chrXIV 98065 98065 T
chrXIV 98068 98068 AT
chrXIV 98083 98083 A
chrXIV 98090 98090 AT
chrXIV 98092 98092 AT
chrXIV 98098 98098 T
chrXIV 98099 98099 C
chrXIV 98109 98109 G
chrXIV 98110 98110 CG
chrXIV 98113 98113 T
chrXIV 98124 98124 A
chrXIV 98125 98125 A
chrXIV 98154 98154 G
chrXIV 98167 98167 AT
chrXIV 98170 98170 AT
chrXIV 98176 98176 AT
chrXIV 98211 98211 CG
chrXIV 98225 98225 G
chrXIV 98248 98248 CG
chrXIV 98251 98251 CG
chrXIV 98257 98257 AT
chrXIV 98286 98286 G
chrXIV 98305 98305 CG
chrXIV 98311 98311 G
chrXIV 98320 98320 AT
chrXIV 98344 98344 T
chrXIV 98348 98348 C
chrXIV 98357 98357 AT
chrXIV 98362 98362 CG
chrXIV 98377 98377 CG
chrXIV 98392 98392 AT
chrXIV 98420 98420 AT
chrXIV 98421 98421 CG
chrXIV 98437 98437 AT
chrXIV 98443 98443 AT
chrXIV 98444 98444 A
chrXIV 98449 98449 T
chrXIV 98455 98455 AT
chrXIV 98476 98476 CG
chrXIV 98478 98478 G
chrXIV 98491 98491 CG
chrXIV 98535 98535 AT
chrXIV 98539 98539 A
chrXIV 98542 98542 A
chrXIV 98545 98545 CG
chrXIV 98576 98576 CG
chrXIV 98593 98593 G
chrXIV 98639 98639 T
chrXIV 98656 98656 G
chrXIV 98664 98664 C
chrXIV 98704 98704 AT
chrXIV 98708 98708 CG
chrXIV 98716 98716 G
chrXIV 98762 98762 AT
chrXIV 98770 98770 AT
chrXIV 98779 98779 CG
chrXIV 98785 98785 CG
chrXIV 98791 98791 AT
chrXIV 98793 98793 CG
chrXIV 98805 98805 CG
chrXIV 98825 98825 CG
chrXIV 98833 98833 CG
chrXIV 98839 98839 CG
chrXIV 98848 98848 CG
chrXIV 98851 98851 A
chrXIV 98869 98869 T
chrXIV 98876 98876 A
chrXIV 98877 98877 A
chrXIV 98881 98881 A
chrXIV 98908 98908 A
chrXIV 98934 98934 G
chrXIV 98935 98935 ACG
chrXIV 98937 98937 CG
chrXIV 98940 98940 C
chrXIV 98947 98947 T
chrXIV 98952 98952 T
chrXIV 98953 98953 G
chrXIV 98954 98954 A
chrXIV 98956 98956 G
chrXIV 98965 98965 G
chrXIV 98983 98983 T
chrXIV 98986 98986 CG
chrXIV 98993 98993 AT
chrXIV 99010 99010 CG
chrXIV 99013 99013 G
chrXIV 99064 99064 AT
chrXIV 99066 99066 AT
chrXIV 99108 99108 CG
chrXIV 99111 99111 AT
chrXIV 99118 99118 CG
chrXIV 99131 99131 CG
chrXIV 99162 99162 AT
chrXIV 99167 99167 T
chrXIV 99185 99185 AT
chrXIV 99187 99187 CG
chrXIV 99201 99201 T
chrXIV 99232 99232 AT
chrXIV 99241 99241 AT
chrXIV 99246 99246 CG
chrXIV 99252 99252 CG
chrXIV 99265 99265 CG
chrXIV 99298 99298 G
chrXIV 99303 99303 T
chrXIV 99305 99305 G
chrXIV 99310 99310 T
chrXIV 99334 99334 CG
chrXIV 99380 99380 A
chrXIV 99393 99393 AT
chrXIV 99400 99400 AT
chrXIV 99403 99403 AT
chrXIV 99406 99406 CG
chrXIV 99412 99412 A
chrXIV 99417 99417 AT
chrXIV 99419 99419 AT
chrXIV 99421 99421 AT
chrXIV 99424 99424 T
chrXIV 99429 99429 G
chrXIV 99430 99430 G
chrXIV 99432 99432 A
chrXIV 99444 99444 AT
chrXIV 99450 99450 CG
chrXIV 99478 99478 AT
chrXIV 99553 99553 CG
chrXIV 99598 99598 T
chrXIV 99607 99607 CG
chrXIV 99619 99619 A
chrXIV 99625 99625 G
chrXIV 99640 99640 T
chrXIV 99658 99658 AT
chrXIV 99772 99772 CG
chrXIV 99776 99776 T
chrXIV 99777 99777 G
chrXIV 99852 99852 AT
chrXIV 99910 99910 ACGT
chrXIV 99913 99913 AT
chrXIV 99942 99942 AT
chrXIV 99970 99970 T
chrXIV 99971 99971 GT
chrXIV 99972 99972 T
chrXIV 99973 99973 T
chrXIV 99981 99981 A
chrXIV 99982 99982 AC
chrXIV 99983 99983 ACGT
chrXIV 99984 99984 T
chrXIV 99987 99987 C
chrXIV 100039 100039 AT
chrXIV 100057 100057 AT
chrXIV 100063 100063 AT
chrXIV 100069 100069 CG
chrXIV 100084 100084 G
chrXIV 100090 100090 T
chrXIV 100123 100123 CG
chrXIV 100141 100141 C
chrXIV 100189 100189 ACGT
chrXIV 100335 100335 CG
chrXIV 100347 100347 AT
chrXIV 100401 100401 A
chrXIV 100403 100403 T
chrXIV 100408 100408 G
chrXIV 100409 100409 AG
chrXIV 100413 100413 T
chrXIV 100423 100423 CG
chrXIV 100456 100456 CG
chrXIV 100472 100472 AT
chrXIV 100481 100481 CG
chrXIV 100513 100513 AT
chrXIV 100526 100526 CG
chrXIV 100557 100557 CG
chrXIV 100558 100558 C
chrXIV 100567 100567 CG
chrXIV 100588 100588 CG
chrXIV 100692 100692 AT
chrXIV 100784 100784 AT
chrXIV 100813 100813 AT
chrXIV 100852 100852 AT
chrXIV 100875 100875 T
chrXIV 100894 100894 AT
chrXIV 100900 100900 CG
chrXIV 100903 100903 AT
chrXIV 100920 100920 AT
chrXIV 100931 100931 A
chrXIV 100943 100943 CG
chrXIV 100944 100944 CG
chrXIV 100949 100949 CG
chrXIV 100973 100973 CG
chrXIV 100977 100977 A
chrXIV 100978 100978 A
chrXIV 101005 101005 CG
chrXIV 101007 101007 AT
chrXIV 101016 101016 AT
chrXIV 101054 101054 CG
chrXIV 101111 101111 AT
chrXIV 101145 101145 CG
chrXIV 101155 101155 G
chrXIV 101241 101241 CG
chrXIV 101254 101254 T
chrXIV 101258 101258 CG
chrXIV 101259 101259 CG
chrXIV 101270 101270 A
chrXIV 101273 101273 AT
chrXIV 101297 101297 T
chrXIV 101303 101303 A
chrXIV 101309 101309 G
chrXIV 101325 101325 AT
chrXIV 101330 101330 A
chrXIV 101339 101339 AT
chrXIV 101393 101393 AT
chrXIV 101412 101412 AT
chrXIV 101453 101453 CG
chrXIV 101462 101462 T
chrXIV 101464 101464 C
chrXIV 101468 101468 A
chrXIV 101505 101505 AT
chrXIV 101530 101530 CG
chrXIV 101547 101547 AT
chrXIV 101622 101622 A
chrXIV 101637 101637 C
chrXIV 101651 101651 G
chrXIV 101666 101666 A
chrXIV 101673 101673 AT
chrXIV 101687 101687 G
chrXIV 101688 101688 CG
chrXIV 101693 101693 A
chrXIV 101711 101711 CG
chrXIV 101717 101717 CG
chrXIV 101723 101723 C
chrXIV 101731 101731 CG
chrXIV 101759 101759 T
chrXIV 101852 101852 AT
chrXIV 101916 101916 AT
chrXIV 101934 101934 AT
chrXIV 101976 101976 CG
chrXIV 101996 101996 AT
chrXIV 101998 101998 C
chrXIV 102005 102005 T
chrXIV 102006 102006 AG
chrXIV 102007 102007 A
chrXIV 102013 102013 G
chrXIV 102033 102033 A
chrXIV 102092 102092 A
chrXIV 102101 102101 CG
chrXIV 102105 102105 CG
chrXIV 102112 102112 CG
chrXIV 102113 102113 AT
chrXIV 102114 102114 G
chrXIV 102132 102132 G
chrXIV 102147 102147 G
chrXIV 102151 102151 AC
chrXIV 102152 102152 T
chrXIV 102153 102153 G
chrXIV 102161 102161 T
chrXIV 102180 102180 GT
chrXIV 102181 102181 C
chrXIV 102183 102183 CT
chrXIV 102184 102184 AG
chrXIV 102185 102185 ACT
chrXIV 102186 102186 AGT
chrXIV 102187 102187 ACG
chrXIV 102188 102188 CGT
chrXIV 102189 102189 AGT
chrXIV 102190 102190 AGT
chrXIV 102191 102191 CGT
chrXIV 102192 102192 A
chrXIV 102194 102194 G
chrXIV 102195 102195 A
chrXIV 102196 102196 G
chrXIV 102197 102197 AT
chrXIV 102198 102198 GT
chrXIV 102200 102200 ACT
chrXIV 102201 102201 AT
chrXIV 102202 102202 AT
chrXIV 102203 102203 CG
chrXIV 102204 102204 A
chrXIV 102205 102205 CG
chrXIV 102206 102206 CGT
chrXIV 102207 102207 G
chrXIV 102208 102208 AT
chrXIV 102209 102209 AG
chrXIV 102211 102211 AT
chrXIV 102212 102212 T
chrXIV 102213 102213 AC
chrXIV 102214 102214 G
chrXIV 102215 102215 G
chrXIV 102217 102217 CG
chrXIV 102221 102221 C
chrXIV 102222 102222 G
chrXIV 102223 102223 T
chrXIV 102224 102224 A
chrXIV 102225 102225 AT
chrXIV 102226 102226 G
chrXIV 102230 102230 AT
chrXIV 102231 102231 GT
chrXIV 102233 102233 CG
chrXIV 102234 102234 AT
chrXIV 102236 102236 C
chrXIV 102237 102237 A
chrXIV 102238 102238 G
chrXIV 102239 102239 AC
chrXIV 102240 102240 CGT
chrXIV 102241 102241 G
chrXIV 102242 102242 G
chrXIV 102245 102245 GT
chrXIV 102246 102246 AC
chrXIV 102247 102247 GT
chrXIV 102248 102248 AC
chrXIV 102249 102249 CGT
chrXIV 102251 102251 AC
chrXIV 102252 102252 T
chrXIV 102253 102253 AT
chrXIV 102254 102254 CG
chrXIV 102255 102255 CT
chrXIV 102256 102256 AT
chrXIV 102257 102257 AT
chrXIV 102259 102259 CG
chrXIV 102260 102260 C
chrXIV 102261 102261 G
chrXIV 102262 102262 GT
chrXIV 102263 102263 CGT
chrXIV 102264 102264 ACGT
chrXIV 102265 102265 CGT
chrXIV 102266 102266 CGT
chrXIV 102268 102268 GT
chrXIV 102269 102269 C
chrXIV 102270 102270 G
chrXIV 102271 102271 T
chrXIV 102272 102272 AT
chrXIV 102273 102273 ACGT
chrXIV 102274 102274 AT
chrXIV 102275 102275 T
chrXIV 102276 102276 CGT
chrXIV 102277 102277 AT
chrXIV 102278 102278 CGT
chrXIV 102279 102279 G
chrXIV 102280 102280 AT
chrXIV 102281 102281 CG
chrXIV 102282 102282 AT
chrXIV 102283 102283 AT
chrXIV 102284 102284 A
chrXIV 102285 102285 A
chrXIV 102286 102286 ACGT
chrXIV 102287 102287 CT
chrXIV 102288 102288 ACT
chrXIV 102289 102289 C
chrXIV 102290 102290 CG
chrXIV 102291 102291 C
chrXIV 102292 102292 ACGT
chrXIV 102293 102293 ACGT
chrXIV 102294 102294 ACGT
chrXIV 102295 102295 ACT
chrXIV 102296 102296 A
chrXIV 102298 102298 G
chrXIV 102300 102300 T
chrXIV 102301 102301 T
chrXIV 102302 102302 ACGT
chrXIV 102303 102303 AT
chrXIV 102304 102304 CGT
chrXIV 102305 102305 T
chrXIV 102307 102307 ACGT
chrXIV 102308 102308 ACG
chrXIV 102309 102309 AT
chrXIV 102311 102311 G
chrXIV 102313 102313 C
chrXIV 102314 102314 AGT
chrXIV 102315 102315 ACGT
chrXIV 102316 102316 ACGT
chrXIV 102317 102317 A
chrXIV 102319 102319 CG
chrXIV 102320 102320 CG
chrXIV 102322 102322 T
chrXIV 102324 102324 G
chrXIV 102325 102325 AT
chrXIV 102326 102326 GT
chrXIV 102327 102327 ACT
chrXIV 102328 102328 CGT
chrXIV 102329 102329 AGT
chrXIV 102330 102330 C
chrXIV 102331 102331 CG
chrXIV 102332 102332 T
chrXIV 102333 102333 A
chrXIV 102334 102334 CG
chrXIV 102335 102335 C
chrXIV 102336 102336 ACG
chrXIV 102337 102337 CG
chrXIV 102338 102338 AG
chrXIV 102339 102339 T
chrXIV 102340 102340 T
chrXIV 102341 102341 AT
chrXIV 102342 102342 C
chrXIV 102343 102343 G
chrXIV 102344 102344 A
chrXIV 102345 102345 CG
chrXIV 102346 102346 T
chrXIV 102347 102347 T
chrXIV 102348 102348 C
chrXIV 102349 102349 AT
chrXIV 102350 102350 CT
chrXIV 102351 102351 C
chrXIV 102352 102352 C
chrXIV 102353 102353 T
chrXIV 102354 102354 AGT
chrXIV 102355 102355 ACT
chrXIV 102356 102356 G
chrXIV 102358 102358 AT
chrXIV 102359 102359 CT
chrXIV 102360 102360 A
chrXIV 102361 102361 ACT
chrXIV 102362 102362 T
chrXIV 102363 102363 C
chrXIV 102364 102364 AC
chrXIV 102365 102365 A
chrXIV 102368 102368 ACGT
chrXIV 102369 102369 ACGT
chrXIV 102370 102370 AT
chrXIV 102371 102371 AG
chrXIV 102372 102372 ACGT
chrXIV 102373 102373 AGT
chrXIV 102374 102374 ACGT
chrXIV 102375 102375 AT
chrXIV 102376 102376 CG
chrXIV 102377 102377 CG
chrXIV 102378 102378 CG
chrXIV 102379 102379 C
chrXIV 102380 102380 CG
chrXIV 102381 102381 AGT
chrXIV 102383 102383 C
chrXIV 102384 102384 CG
chrXIV 102385 102385 T
chrXIV 102386 102386 CG
chrXIV 102387 102387 T
chrXIV 102388 102388 G
chrXIV 102389 102389 CG
chrXIV 102391 102391 AT
chrXIV 102392 102392 AT
chrXIV 102395 102395 AT
chrXIV 102396 102396 AT
chrXIV 102397 102397 CG
chrXIV 102398 102398 AT
chrXIV 102400 102400 A
chrXIV 102401 102401 AT
chrXIV 102404 102404 AT
chrXIV 102405 102405 ACG
chrXIV 102407 102407 T
chrXIV 102408 102408 ACT
chrXIV 102409 102409 ACGT
chrXIV 102410 102410 AT
chrXIV 102411 102411 C
chrXIV 102412 102412 G
chrXIV 102413 102413 AT
chrXIV 102414 102414 AT
chrXIV 102415 102415 AT
chrXIV 102420 102420 A
chrXIV 102422 102422 C
chrXIV 102423 102423 T
chrXIV 102425 102425 T
chrXIV 102426 102426 AT
chrXIV 102429 102429 T
chrXIV 102435 102435 CG
chrXIV 102436 102436 G
chrXIV 102437 102437 CG
chrXIV 102438 102438 C
chrXIV 102439 102439 G
chrXIV 102441 102441 AT
chrXIV 102442 102442 C
chrXIV 102445 102445 CG
chrXIV 102446 102446 AT
chrXIV 102448 102448 A
chrXIV 102449 102449 T
chrXIV 102450 102450 C
chrXIV 102451 102451 ACT
chrXIV 102452 102452 T
chrXIV 102453 102453 CG
chrXIV 102454 102454 A
chrXIV 102455 102455 C
chrXIV 102456 102456 AT
chrXIV 102458 102458 A
chrXIV 102460 102460 C
chrXIV 102468 102468 G
chrXIV 102470 102470 AT
chrXIV 102471 102471 ACG
chrXIV 102472 102472 ACGT
chrXIV 102473 102473 A
chrXIV 102474 102474 CG
chrXIV 102476 102476 CG
chrXIV 102477 102477 AG
chrXIV 102478 102478 CG
chrXIV 102479 102479 CGT
chrXIV 102480 102480 C
chrXIV 102481 102481 G
chrXIV 102482 102482 CG
chrXIV 102483 102483 G
chrXIV 102485 102485 GT
chrXIV 102486 102486 C
chrXIV 102487 102487 AT
chrXIV 102488 102488 CG
chrXIV 102489 102489 AT
chrXIV 102490 102490 ACGT
chrXIV 102491 102491 AT
chrXIV 102493 102493 C
chrXIV 102496 102496 C
chrXIV 102499 102499 G
chrXIV 102500 102500 AT
chrXIV 102501 102501 A
chrXIV 102502 102502 CG
chrXIV 102507 102507 T
chrXIV 102508 102508 A
chrXIV 102512 102512 CG
chrXIV 102513 102513 C
chrXIV 102519 102519 T
chrXIV 102524 102524 ACGT
chrXIV 102525 102525 ACGT
chrXIV 102526 102526 ACGT
chrXIV 102527 102527 ACGT
chrXIV 102528 102528 ACGT
chrXIV 102529 102529 ACGT
chrXIV 102530 102530 ACGT
chrXIV 102531 102531 ACGT
chrXIV 102532 102532 ACG
chrXIV 102533 102533 AT
chrXIV 102708 102708 A
chrXIV 102709 102709 CGT
chrXIV 102710 102710 ACG
chrXIV 102711 102711 A
chrXIV 102712 102712 GT
chrXIV 102713 102713 A
chrXIV 102714 102714 GT
chrXIV 102715 102715 CT
chrXIV 102790 102790 C
chrXIV 102791 102791 A
chrXIV 102792 102792 A
chrXIV 102793 102793 AT
chrXIV 102796 102796 G
chrXIV 102797 102797 ACT
chrXIV 102798 102798 CG
chrXIV 102799 102799 AC
chrXIV 102800 102800 AG
chrXIV 102801 102801 A
chrXIV 102802 102802 T
chrXIV 102803 102803 CG
chrXIV 102807 102807 T
chrXIV 102808 102808 T
chrXIV 104797 104797 C
chrXIV 104798 104798 ACT
chrXIV 104799 104799 ACG
chrXIV 104800 104800 AC
chrXIV 104801 104801 AGT
chrXIV 104802 104802 ACG
chrXIV 104803 104803 ACT
chrXIV 104804 104804 GT
chrXIV 104878 104878 A
chrXIV 104879 104879 AT
chrXIV 104880 104880 AT
chrXIV 104881 104881 AT
chrXIV 104882 104882 AT
chrXIV 104884 104884 ACG
chrXIV 104885 104885 ACGT
chrXIV 104886 104886 ACT
chrXIV 104887 104887 AC
chrXIV 104888 104888 A
chrXIV 136767 136767 T
chrXIV 136768 136768 C
chrXIV 136798 136798 G
chrXIV 136846 136846 CG
chrXIV 136852 136852 CG
chrXIV 136873 136873 AT
chrXIV 136877 136877 C
chrXIV 136894 136894 G
chrXIV 136900 136900 T
chrXIV 136942 136942 AT
chrXIV 136945 136945 CG
chrXIV 139383 139383 A
chrXIV 139386 139386 C
chrXIV 139428 139428 T
chrXIV 139434 139434 AT
chrXIV 139451 139451 AT
chrXIV 139455 139455 G
chrXIV 139476 139476 T
chrXIV 139482 139482 T
chrXIV 139530 139530 AT
chrXIV 139560 139560 AT
chrXIV 139561 139561 CG
chrXIV 144075 144075 G
chrXIV 144076 144076 A
chrXIV 144079 144079 T
chrXIV 144080 144080 T
chrXIV 144144 144144 A
chrXIV 144145 144145 G
chrXIV 144146 144146 AG
chrXIV 144147 144147 A
chrXIV 144148 144148 A
chrXIV 144149 144149 A
chrXIV 252053 252053 A
chrXIV 252054 252054 A
chrXIV 252055 252055 C
chrXIV 252056 252056 C
chrXIV 252057 252057 A
chrXIV 252109 252109 C
chrXIV 252130 252130 C
chrXIV 252136 252136 C
chrXIV 252145 252145 C
chrXIV 252160 252160 C
chrXIV 252173 252173 A
chrXIV 252174 252174 C
chrXIV 252175 252175 C
chrXIV 252178 252178 C
chrXIV 252193 252193 T
chrXIV 252203 252203 G
chrXIV 252205 252205 A
chrXIV 252217 252217 T
chrXIV 252265 252265 C
chrXIV 252268 252268 C
chrXIV 252307 252307 A
chrXIV 252313 252313 T
chrXIV 252373 252373 C
chrXIV 252433 252433 T
chrXIV 252490 252490 C
chrXIV 252514 252514 C
chrXIV 252520 252520 C
chrXIV 252521 252521 T
chrXIV 252523 252523 T
chrXIV 253063 253063 T
chrXIV 253067 253067 A
chrXIV 253078 253078 C
chrXIV 253087 253087 C
chrXIV 253111 253111 A
chrXIV 253147 253147 C
chrXIV 253149 253149 G
chrXIV 253156 253156 C
chrXIV 253197 253197 CG
chrXIV 253204 253204 AT
chrXIV 253210 253210 C
chrXIV 253213 253213 A
chrXIV 253297 253297 G
chrXIV 253306 253306 C
chrXIV 253312 253312 T
chrXIV 253324 253324 T
chrXIV 253354 253354 T
chrXIV 253363 253363 T
chrXIV 253364 253364 G
chrXIV 253365 253365 C
chrXIV 253414 253414 T
chrXIV 253582 253582 T
chrXIV 253591 253591 T
chrXIV 253636 253636 T
chrXIV 253654 253654 C
chrXIV 253669 253669 C
chrXIV 253694 253694 T
chrXIV 253696 253696 G
chrXIV 253708 253708 T
chrXIV 253711 253711 C
chrXIV 253726 253726 T
chrXIV 253780 253780 T
chrXIV 253831 253831 T
chrXIV 253840 253840 A
chrXIV 253852 253852 T
chrXIV 253903 253903 C
chrXIV 253904 253904 T
chrXIV 253905 253905 G
chrXIV 253912 253912 A
chrXIV 282533 282533 G
chrXIV 282534 282534 AG
chrXIV 282535 282535 T
chrXIV 282547 282547 C
chrXIV 282565 282565 C
chrXIV 282571 282571 A
chrXIV 282574 282574 T
chrXIV 282580 282580 T
chrXIV 282589 282589 T
chrXIV 282592 282592 C
chrXIV 282607 282607 T
chrXIV 282625 282625 T
chrXIV 282631 282631 A
chrXIV 282634 282634 C
chrXIV 282640 282640 T
chrXIV 282649 282649 C
chrXIV 282652 282652 T
chrXIV 282653 282653 A
chrXIV 282654 282654 CT
chrXIV 282655 282655 C
chrXIV 282667 282667 C
chrXIV 282682 282682 A
chrXIV 282685 282685 C
chrXIV 282691 282691 A
chrXIV 282694 282694 T
chrXIV 282700 282700 C
chrXIV 282709 282709 C
chrXIV 282712 282712 T
chrXIV 282727 282727 T
chrXIV 282742 282742 A
chrXIV 282745 282745 T
chrXIV 282751 282751 G
chrXIV 282754 282754 T
chrXIV 282760 282760 C
chrXIV 282769 282769 T
chrXIV 282772 282772 C
chrXIV 282787 282787 T
chrXIV 282805 282805 T
chrXIV 282811 282811 A
chrXIV 282814 282814 C
chrXIV 282820 282820 T
chrXIV 282847 282847 C
chrXIV 282862 282862 G
chrXIV 290010 290010 C
chrXIV 290022 290022 T
chrXIV 290034 290034 C
chrXIV 290043 290043 T
chrXIV 290046 290046 C
chrXIV 290055 290055 T
chrXIV 290067 290067 C
chrXIV 290074 290074 A
chrXIV 290077 290077 T
chrXIV 290079 290079 C
chrXIV 290086 290086 G
chrXIV 290089 290089 A
chrXIV 331833 331833 A
chrXIV 331834 331834 C
chrXIV 331835 331835 C
chrXIV 331845 331845 C
chrXIV 331941 331941 CG
chrXIV 331944 331944 AT
chrXIV 332070 332070 AT
chrXIV 332082 332082 AT
chrXIV 332097 332097 AT
chrXIV 332155 332155 CG
chrXIV 332156 332156 AT
chrXIV 332157 332157 CG
chrXIV 332159 332159 AT
chrXIV 332160 332160 CG
chrXIV 359338 359338 T
chrXIV 359339 359339 C
chrXIV 359340 359340 T
chrXIV 359341 359341 CG
chrXIV 359342 359342 CG
chrXIV 359343 359343 AC
chrXIV 359344 359344 AC
chrXIV 359345 359345 GT
chrXIV 359346 359346 AC
chrXIV 359347 359347 A
chrXIV 359348 359348 A
chrXIV 359349 359349 CG
chrXIV 359350 359350 A
chrXIV 359351 359351 C
chrXIV 359352 359352 C
chrXIV 359358 359358 C
chrXIV 359382 359382 C
chrXIV 359383 359383 ACG
chrXIV 359384 359384 G
chrXIV 359385 359385 A
chrXIV 359386 359386 A
chrXIV 359387 359387 G
chrXIV 359388 359388 ACT
chrXIV 359389 359389 GT
chrXIV 359390 359390 T
chrXIV 359391 359391 T
chrXIV 359392 359392 AT
chrXIV 359393 359393 C
chrXIV 359396 359396 G
chrXIV 374863 374863 CT
chrXIV 374864 374864 CT
chrXIV 374865 374865 G
chrXIV 374866 374866 G
chrXIV 374867 374867 T
chrXIV 374868 374868 T
chrXIV 374874 374874 T
chrXIV 374904 374904 G
chrXIV 374905 374905 A
chrXIV 374909 374909 T
chrXIV 374914 374914 T
chrXIV 374922 374922 A
chrXIV 374923 374923 T
chrXIV 374953 374953 AT
chrXIV 374960 374960 AT
chrXIV 374961 374961 AT
chrXIV 374962 374962 AT
chrXIV 414436 414436 A
chrXIV 414457 414457 G
chrXIV 414469 414469 C
chrXIV 415044 415044 A
chrXIV 415047 415047 T
chrXIV 415063 415063 C
chrXIV 415070 415070 C
chrXIV 415071 415071 T
chrXIV 415072 415072 C
chrXIV 415079 415079 C
chrXIV 415087 415087 C
chrXIV 415088 415088 T
chrXIV 415089 415089 C
chrXIV 415095 415095 C
chrXIV 415096 415096 T
chrXIV 415097 415097 C
chrXIV 415098 415098 CG
chrXIV 415105 415105 C
chrXIV 425528 425528 G
chrXIV 425543 425543 T
chrXIV 425549 425549 A
chrXIV 425753 425753 A
chrXIV 425756 425756 T
chrXIV 425765 425765 T
chrXIV 425801 425801 G
chrXIV 425807 425807 AT
chrXIV 425816 425816 AT
chrXIV 425819 425819 A
chrXIV 425849 425849 T
chrXIV 425855 425855 A
chrXIV 425867 425867 A
chrXIV 425870 425870 A
chrXIV 425873 425873 G
chrXIV 425891 425891 T
chrXIV 425933 425933 CG
chrXIV 425939 425939 AT
chrXIV 425942 425942 AT
chrXIV 425996 425996 G
chrXIV 426023 426023 A
chrXIV 426029 426029 T
chrXIV 426047 426047 CG
chrXIV 426077 426077 AT
chrXIV 426089 426089 AT
chrXIV 426116 426116 CG
chrXIV 426137 426137 AT
chrXIV 426161 426161 AT
chrXIV 426167 426167 CG
chrXIV 426185 426185 G
chrXIV 426200 426200 C
chrXIV 426212 426212 T
chrXIV 426320 426320 C
chrXIV 426332 426332 G
chrXIV 426338 426338 T
chrXIV 426379 426379 CG
chrXIV 426386 426386 AT
chrXIV 426392 426392 AT
chrXIV 426410 426410 C
chrXIV 426413 426413 G
chrXIV 426449 426449 AT
chrXIV 426452 426452 C
chrXIV 426455 426455 T
chrXIV 442984 442984 A
chrXIV 442985 442985 A
chrXIV 442987 442987 AC
chrXIV 442988 442988 AC
chrXIV 442989 442989 AC
chrXIV 442991 442991 AT
chrXIV 442992 442992 C
chrXIV 442993 442993 ACG
chrXIV 442994 442994 AT
chrXIV 442995 442995 CT
chrXIV 442999 442999 G
chrXIV 443000 443000 G
chrXIV 443004 443004 T
chrXIV 443042 443042 G
chrXIV 443043 443043 A
chrXIV 443044 443044 C
chrXIV 443047 443047 AT
chrXIV 443049 443049 AT
chrXIV 443050 443050 AT
chrXIV 443051 443051 CG
chrXIV 443052 443052 C
chrXIV 443053 443053 C
chrXIV 443056 443056 T
chrXIV 443062 443062 G
chrXIV 443069 443069 A
chrXIV 443120 443120 AT
chrXIV 443121 443121 A
chrXIV 443122 443122 T
chrXIV 443123 443123 AT
chrXIV 443126 443126 A
chrXIV 443128 443128 A
chrXIV 443129 443129 ACT
chrXIV 443130 443130 C
chrXIV 443131 443131 AT
chrXIV 443132 443132 AT
chrXIV 443133 443133 G
chrXIV 443134 443134 ACG
chrXIV 443135 443135 CG
chrXIV 443136 443136 AC
chrXIV 443137 443137 A
chrXIV 443138 443138 T
chrXIV 443446 443446 T
chrXIV 443455 443455 A
chrXIV 443476 443476 T
chrXIV 443494 443494 G
chrXIV 443503 443503 T
chrXIV 443557 443557 CG
chrXIV 443563 443563 AT
chrXIV 443566 443566 CG
chrXIV 443598 443598 T
chrXIV 443605 443605 A
chrXIV 443620 443620 G
chrXIV 443668 443668 CG
chrXIV 443698 443698 CG
chrXIV 443701 443701 CG
chrXIV 494082 494082 T
chrXIV 494083 494083 G
chrXIV 494088 494088 C
chrXIV 494094 494094 G
chrXIV 494124 494124 G
chrXIV 494145 494145 G
chrXIV 494166 494166 C
chrXIV 494187 494187 T
chrXIV 494193 494193 T
chrXIV 494316 494316 G
chrXIV 494318 494318 A
chrXIV 494319 494319 G
chrXIV 494331 494331 G
chrXIV 494361 494361 A
chrXIV 494370 494370 G
chrXIV 494385 494385 G
chrXIV 499714 499714 G
chrXIV 499728 499728 C
chrXIV 499740 499740 C
chrXIV 499764 499764 AT
chrXIV 499800 499800 CG
chrXIV 499862 499862 CG
chrXIV 499878 499878 AT
chrXIV 499893 499893 CG
chrXIV 499896 499896 G
chrXIV 500007 500007 CG
chrXIV 500058 500058 AT
chrXIV 500088 500088 AT
chrXIV 500091 500091 CG
chrXIV 500133 500133 C
chrXIV 500151 500151 C
chrXIV 500154 500154 T
chrXIV 500181 500181 C
chrXIV 500202 500202 AT
chrXIV 500211 500211 CG
chrXIV 500226 500226 T
chrXIV 519083 519083 C
chrXIV 519084 519084 AG
chrXIV 519085 519085 A
chrXIV 519086 519086 ACG
chrXIV 519087 519087 ACT
chrXIV 519088 519088 AGT
chrXIV 519089 519089 ACT
chrXIV 519090 519090 ACT
chrXIV 519091 519091 AT
chrXIV 519096 519096 T
chrXIV 519097 519097 T
chrXIV 519151 519151 A
chrXIV 519152 519152 T
chrXIV 519153 519153 GT
chrXIV 519154 519154 AG
chrXIV 519155 519155 CGT
chrXIV 519156 519156 ACG
chrXIV 519157 519157 ACG
chrXIV 519158 519158 CGT
chrXIV 519159 519159 CGT
chrXIV 519160 519160 CGT
chrXIV 519161 519161 AGT
chrXIV 519162 519162 ACG
chrXIV 519163 519163 T
chrXIV 519164 519164 A
chrXIV 519165 519165 G
chrXIV 519170 519170 G
chrXIV 519173 519173 G
chrXIV 519175 519175 G
chrXIV 519177 519177 C
chrXIV 519182 519182 AC
chrXIV 519183 519183 C
chrXIV 519184 519184 A
chrXIV 519200 519200 G
chrXIV 519205 519205 T
chrXIV 519206 519206 A
chrXIV 519209 519209 CG
chrXIV 519213 519213 A
chrXIV 519219 519219 A
chrXIV 519222 519222 CG
chrXIV 519225 519225 C
chrXIV 519226 519226 A
chrXIV 519227 519227 AT
chrXIV 519240 519240 C
chrXIV 519243 519243 G
chrXIV 519245 519245 A
chrXIV 519246 519246 GT
chrXIV 519247 519247 C
chrXIV 519256 519256 AT
chrXIV 519268 519268 CG
chrXIV 519269 519269 A
chrXIV 519270 519270 AT
chrXIV 519271 519271 G
chrXIV 519273 519273 CG
chrXIV 519275 519275 A
chrXIV 519276 519276 AC
chrXIV 519281 519281 A
chrXIV 519288 519288 T
chrXIV 519289 519289 A
chrXIV 519297 519297 C
chrXIV 519298 519298 A
chrXIV 519299 519299 CT
chrXIV 519300 519300 C
chrXIV 519301 519301 G
chrXIV 519313 519313 C
chrXIV 519314 519314 A
chrXIV 519322 519322 G
chrXIV 519324 519324 ACT
chrXIV 519336 519336 AT
chrXIV 519338 519338 C
chrXIV 519339 519339 GT
chrXIV 519340 519340 T
chrXIV 519343 519343 CG
chrXIV 519363 519363 AT
chrXIV 519371 519371 CG
chrXIV 519376 519376 CG
chrXIV 519377 519377 C
chrXIV 519378 519378 CG
chrXIV 519384 519384 CG
chrXIV 519385 519385 G
chrXIV 519386 519386 ACG
chrXIV 519392 519392 T
chrXIV 519393 519393 G
chrXIV 519394 519394 C
chrXIV 519395 519395 GT
chrXIV 519396 519396 GT
chrXIV 519398 519398 C
chrXIV 519400 519400 AG
chrXIV 519401 519401 G
chrXIV 519402 519402 ACGT
chrXIV 519405 519405 T
chrXIV 519406 519406 A
chrXIV 519407 519407 G
chrXIV 519408 519408 A
chrXIV 519409 519409 C
chrXIV 519410 519410 CT
chrXIV 519411 519411 T
chrXIV 519412 519412 AC
chrXIV 519414 519414 A
chrXIV 519415 519415 ACG
chrXIV 519416 519416 T
chrXIV 519420 519420 ACG
chrXIV 519421 519421 AT
chrXIV 519422 519422 C
chrXIV 519423 519423 ACG
chrXIV 519424 519424 AG
chrXIV 519425 519425 CGT
chrXIV 519426 519426 AT
chrXIV 519427 519427 CG
chrXIV 519428 519428 G
chrXIV 519429 519429 C
chrXIV 519430 519430 G
chrXIV 519431 519431 GT
chrXIV 519432 519432 A
chrXIV 519433 519433 AT
chrXIV 519434 519434 G
chrXIV 519435 519435 AT
chrXIV 519436 519436 AT
chrXIV 519437 519437 AGT
chrXIV 519439 519439 ACG
chrXIV 519440 519440 GT
chrXIV 519441 519441 C
chrXIV 519442 519442 AGT
chrXIV 519443 519443 C
chrXIV 519446 519446 CG
chrXIV 519447 519447 CG
chrXIV 519448 519448 ACGT
chrXIV 519449 519449 AGT
chrXIV 519450 519450 C
chrXIV 519451 519451 AT
chrXIV 519452 519452 G
chrXIV 519454 519454 AT
chrXIV 519455 519455 CG
chrXIV 519457 519457 AC
chrXIV 519458 519458 AT
chrXIV 519462 519462 C
chrXIV 519463 519463 AT
chrXIV 519464 519464 T
chrXIV 519465 519465 AT
chrXIV 519466 519466 G
chrXIV 519467 519467 G
chrXIV 519471 519471 CG
chrXIV 519473 519473 CG
chrXIV 519474 519474 CG
chrXIV 519475 519475 AGT
chrXIV 519476 519476 AT
chrXIV 519477 519477 AT
chrXIV 519479 519479 ACT
chrXIV 519480 519480 AT
chrXIV 519481 519481 C
chrXIV 519482 519482 ACT
chrXIV 519483 519483 C
chrXIV 519484 519484 T
chrXIV 519485 519485 CG
chrXIV 519486 519486 A
chrXIV 519487 519487 AT
chrXIV 519488 519488 AGT
chrXIV 519490 519490 ACT
chrXIV 519491 519491 AT
chrXIV 519492 519492 C
chrXIV 519493 519493 AT
chrXIV 519494 519494 G
chrXIV 519496 519496 A
chrXIV 519497 519497 ACGT
chrXIV 519498 519498 ACT
chrXIV 519499 519499 ACGT
chrXIV 519500 519500 ACGT
chrXIV 519501 519501 ACGT
chrXIV 519502 519502 ACGT
chrXIV 519503 519503 ACT
chrXIV 519504 519504 AC
chrXIV 519505 519505 GT
chrXIV 519507 519507 G
chrXIV 519508 519508 AC
chrXIV 519527 519527 AT
chrXIV 519535 519535 C
chrXIV 519536 519536 AT
chrXIV 519537 519537 GT
chrXIV 519541 519541 CG
chrXIV 519556 519556 C
chrXIV 519574 519574 CG
chrXIV 519575 519575 AT
chrXIV 519576 519576 CG
chrXIV 519583 519583 CG
chrXIV 519587 519587 G
chrXIV 519596 519596 T
chrXIV 519655 519655 AT
chrXIV 519675 519675 CG
chrXIV 519681 519681 A
chrXIV 519682 519682 GT
chrXIV 519683 519683 T
chrXIV 519688 519688 C
chrXIV 519689 519689 A
chrXIV 519690 519690 C
chrXIV 519692 519692 T
chrXIV 519712 519712 AT
chrXIV 519754 519754 CG
chrXIV 519772 519772 AT
chrXIV 519836 519836 AT
chrXIV 519929 519929 AT
chrXIV 519957 519957 C
chrXIV 519965 519965 G
chrXIV 519971 519971 G
chrXIV 519977 519977 C
chrXIV 519995 519995 AT
chrXIV 520000 520000 CG
chrXIV 520001 520001 C
chrXIV 520015 520015 T
chrXIV 520022 520022 T
chrXIV 520037 520037 AT
chrXIV 520051 520051 AT
chrXIV 520066 520066 CG
chrXIV 520084 520084 CG
chrXIV 520085 520085 AT
chrXIV 520087 520087 CG
chrXIV 520088 520088 AT
chrXIV 520122 520122 G
chrXIV 520142 520142 CG
chrXIV 520176 520176 T
chrXIV 520181 520181 T
chrXIV 520193 520193 A
chrXIV 520220 520220 C
chrXIV 520224 520224 A
chrXIV 520226 520226 C
chrXIV 520271 520271 A
chrXIV 520283 520283 T
chrXIV 520292 520292 A
chrXIV 520317 520317 G
chrXIV 520320 520320 G
chrXIV 520338 520338 A
chrXIV 520363 520363 C
chrXIV 520379 520379 A
chrXIV 520385 520385 T
chrXIV 520391 520391 C
chrXIV 520415 520415 CG
chrXIV 520418 520418 C
chrXIV 520434 520434 G
chrXIV 520446 520446 T
chrXIV 520523 520523 AT
chrXIV 520546 520546 ACGT
chrXIV 520580 520580 CG
chrXIV 520675 520675 AT
chrXIV 520739 520739 G
chrXIV 520745 520745 A
chrXIV 520757 520757 CG
chrXIV 520768 520768 CG
chrXIV 520785 520785 CG
chrXIV 520788 520788 G
chrXIV 520794 520794 CG
chrXIV 520813 520813 A
chrXIV 520836 520836 AT
chrXIV 520875 520875 CG
chrXIV 520904 520904 CG
chrXIV 520996 520996 T
chrXIV 521100 521100 CG
chrXIV 521121 521121 G
chrXIV 521130 521130 CG
chrXIV 521131 521131 CG
chrXIV 521162 521162 CG
chrXIV 521175 521175 T
chrXIV 521207 521207 C
chrXIV 521216 521216 A
chrXIV 521232 521232 G
chrXIV 521265 521265 AT
chrXIV 521275 521275 A
chrXIV 521279 521279 CGT
chrXIV 521280 521280 C
chrXIV 521285 521285 AT
chrXIV 521287 521287 A
chrXIV 521288 521288 G
chrXIV 521289 521289 C
chrXIV 521341 521341 A
chrXIV 521353 521353 G
chrXIV 521499 521499 AT
chrXIV 521547 521547 CG
chrXIV 521565 521565 CG
chrXIV 521598 521598 AT
chrXIV 521604 521604 CG
chrXIV 521619 521619 CG
chrXIV 521625 521625 AT
chrXIV 521631 521631 A
chrXIV 521649 521649 AT
chrXIV 521701 521701 C
chrXIV 521704 521704 A
chrXIV 521705 521705 AG
chrXIV 521706 521706 AG
chrXIV 521707 521707 A
chrXIV 521715 521715 A
chrXIV 521716 521716 A
chrXIV 521717 521717 AC
chrXIV 521718 521718 A
chrXIV 521746 521746 A
chrXIV 521775 521775 A
chrXIV 521778 521778 ACGT
chrXIV 521836 521836 T
chrXIV 521911 521911 C
chrXIV 521912 521912 A
chrXIV 521916 521916 CG
chrXIV 522030 522030 AT
chrXIV 522048 522048 A
chrXIV 522063 522063 C
chrXIV 522069 522069 T
chrXIV 522081 522081 CG
chrXIV 522090 522090 A
chrXIV 522135 522135 CG
chrXIV 522210 522210 AT
chrXIV 522238 522238 CG
chrXIV 522244 522244 AT
chrXIV 522249 522249 C
chrXIV 522251 522251 A
chrXIV 522253 522253 G
chrXIV 522256 522256 AT
chrXIV 522258 522258 AT
chrXIV 522259 522259 CG
chrXIV 522264 522264 C
chrXIV 522267 522267 T
chrXIV 522270 522270 T
chrXIV 522277 522277 T
chrXIV 522290 522290 T
chrXIV 522336 522336 CG
chrXIV 522360 522360 AT
chrXIV 522365 522365 CG
chrXIV 522367 522367 AT
chrXIV 522372 522372 CG
chrXIV 522405 522405 CG
chrXIV 522418 522418 CG
chrXIV 522424 522424 AT
chrXIV 522429 522429 T
chrXIV 522438 522438 T
chrXIV 522469 522469 AT
chrXIV 522483 522483 CG
chrXIV 522485 522485 AT
chrXIV 522503 522503 AT
chrXIV 522508 522508 A
chrXIV 522539 522539 AT
chrXIV 522552 522552 CG
chrXIV 522559 522559 AT
chrXIV 522562 522562 CG
chrXIV 522604 522604 AT
chrXIV 522606 522606 AT
chrXIV 522657 522657 CG
chrXIV 522660 522660 CG
chrXIV 522677 522677 AT
chrXIV 522684 522684 C
chrXIV 522687 522687 A
chrXIV 522705 522705 CG
chrXIV 522714 522714 C
chrXIV 522716 522716 T
chrXIV 522717 522717 C
chrXIV 522718 522718 A
chrXIV 522723 522723 AT
chrXIV 522730 522730 CG
chrXIV 522733 522733 C
chrXIV 522735 522735 AGT
chrXIV 522736 522736 CG
chrXIV 522762 522762 T
chrXIV 522789 522789 T
chrXIV 522793 522793 T
chrXIV 522794 522794 T
chrXIV 522801 522801 A
chrXIV 522819 522819 AT
chrXIV 522822 522822 CG
chrXIV 522831 522831 C
chrXIV 522837 522837 CG
chrXIV 522845 522845 C
chrXIV 522865 522865 CG
chrXIV 522877 522877 C
chrXIV 522879 522879 AT
chrXIV 522885 522885 G
chrXIV 522891 522891 CG
chrXIV 522900 522900 AT
chrXIV 522908 522908 A
chrXIV 522954 522954 G
chrXIV 522962 522962 C
chrXIV 522966 522966 A
chrXIV 523006 523006 CG
chrXIV 523014 523014 CG
chrXIV 523031 523031 AT
chrXIV 523077 523077 CG
chrXIV 523094 523094 C
chrXIV 523125 523125 AT
chrXIV 523128 523128 AT
chrXIV 523131 523131 AT
chrXIV 523135 523135 AT
chrXIV 523179 523179 CG
chrXIV 523192 523192 CG
chrXIV 523194 523194 AT
chrXIV 523215 523215 CG
chrXIV 523221 523221 AT
chrXIV 523226 523226 AT
chrXIV 523227 523227 AT
chrXIV 523233 523233 T
chrXIV 523249 523249 CG
chrXIV 523250 523250 CG
chrXIV 523278 523278 CG
chrXIV 523293 523293 CG
chrXIV 523308 523308 AT
chrXIV 523313 523313 AT
chrXIV 523322 523322 CG
chrXIV 523326 523326 AT
chrXIV 523350 523350 CG
chrXIV 523359 523359 CG
chrXIV 523365 523365 AT
chrXIV 523374 523374 AT
chrXIV 523377 523377 CG
chrXIV 523384 523384 CG
chrXIV 523404 523404 T
chrXIV 523413 523413 T
chrXIV 523419 523419 G
chrXIV 523422 523422 AT
chrXIV 523445 523445 CG
chrXIV 523459 523459 C
chrXIV 523494 523494 A
chrXIV 523500 523500 T
chrXIV 523503 523503 T
chrXIV 523516 523516 CG
chrXIV 523545 523545 AT
chrXIV 523546 523546 AT
chrXIV 523557 523557 AT
chrXIV 523560 523560 AT
chrXIV 523561 523561 CG
chrXIV 523571 523571 G
chrXIV 523572 523572 A
chrXIV 523578 523578 CG
chrXIV 523580 523580 AT
chrXIV 523581 523581 C
chrXIV 523587 523587 AT
chrXIV 523602 523602 AT
chrXIV 523605 523605 CG
chrXIV 523620 523620 CG
chrXIV 523623 523623 AT
chrXIV 523633 523633 AT
chrXIV 523638 523638 A
chrXIV 523639 523639 C
chrXIV 523644 523644 G
chrXIV 523647 523647 C
chrXIV 523649 523649 G
chrXIV 523650 523650 C
chrXIV 523654 523654 C
chrXIV 523665 523665 T
chrXIV 523686 523686 A
chrXIV 523704 523704 AT
chrXIV 523707 523707 AT
chrXIV 523713 523713 T
chrXIV 523719 523719 CG
chrXIV 523722 523722 CG
chrXIV 523728 523728 AT
chrXIV 523731 523731 AT
chrXIV 523734 523734 T
chrXIV 523740 523740 CG
chrXIV 523750 523750 AT
chrXIV 523752 523752 CG
chrXIV 523756 523756 G
chrXIV 523816 523816 CG
chrXIV 523818 523818 A
chrXIV 523827 523827 CG
chrXIV 523848 523848 CG
chrXIV 523854 523854 AT
chrXIV 523870 523870 CG
chrXIV 523872 523872 T
chrXIV 523875 523875 A
chrXIV 523902 523902 CG
chrXIV 523932 523932 AT
chrXIV 523934 523934 CG
chrXIV 523938 523938 G
chrXIV 523941 523941 C
chrXIV 523952 523952 G
chrXIV 523953 523953 G
chrXIV 523962 523962 AT
chrXIV 523982 523982 A
chrXIV 523983 523983 A
chrXIV 523996 523996 CG
chrXIV 523998 523998 A
chrXIV 524011 524011 AT
chrXIV 524019 524019 C
chrXIV 524025 524025 AT
chrXIV 524034 524034 AT
chrXIV 524037 524037 CG
chrXIV 524053 524053 C
chrXIV 524058 524058 A
chrXIV 524067 524067 A
chrXIV 524070 524070 T
chrXIV 524098 524098 C
chrXIV 524101 524101 T
chrXIV 524124 524124 AT
chrXIV 524148 524148 A
chrXIV 524172 524172 A
chrXIV 524175 524175 CG
chrXIV 524181 524181 G
chrXIV 524209 524209 AT
chrXIV 524211 524211 AT
chrXIV 524224 524224 CG
chrXIV 524236 524236 CG
chrXIV 524265 524265 AT
chrXIV 524274 524274 CG
chrXIV 524280 524280 C
chrXIV 524310 524310 CG
chrXIV 524316 524316 AT
chrXIV 524318 524318 T
chrXIV 524319 524319 T
chrXIV 524320 524320 T
chrXIV 524325 524325 T
chrXIV 524328 524328 T
chrXIV 524364 524364 A
chrXIV 524373 524373 T
chrXIV 524385 524385 G
chrXIV 524418 524418 ACT
chrXIV 524421 524421 A
chrXIV 524422 524422 T
chrXIV 524427 524427 A
chrXIV 524445 524445 G
chrXIV 524446 524446 A
chrXIV 524448 524448 A
chrXIV 524474 524474 CG
chrXIV 524481 524481 AT
chrXIV 524483 524483 CG
chrXIV 524487 524487 AT
chrXIV 524520 524520 T
chrXIV 524521 524521 C
chrXIV 524522 524522 T
chrXIV 524525 524525 T
chrXIV 524559 524559 T
chrXIV 524562 524562 CGT
chrXIV 524565 524565 A
chrXIV 524602 524602 CG
chrXIV 524628 524628 AT
chrXIV 524630 524630 T
chrXIV 524648 524648 A
chrXIV 524649 524649 C
chrXIV 524652 524652 C
chrXIV 524676 524676 C
chrXIV 524688 524688 AT
chrXIV 524719 524719 T
chrXIV 524720 524720 A
chrXIV 524721 524721 T
chrXIV 524722 524722 ACT
chrXIV 524723 524723 ACT
chrXIV 524724 524724 ACG
chrXIV 524725 524725 ACT
chrXIV 524726 524726 ACT
chrXIV 524727 524727 ACG
chrXIV 524728 524728 CGT
chrXIV 524736 524736 G
chrXIV 524739 524739 CG
chrXIV 524741 524741 G
chrXIV 524743 524743 C
chrXIV 524745 524745 CG
chrXIV 524748 524748 AC
chrXIV 524749 524749 C
chrXIV 524750 524750 A
chrXIV 524752 524752 CG
chrXIV 524757 524757 AT
chrXIV 524758 524758 CG
chrXIV 524766 524766 G
chrXIV 524771 524771 T
chrXIV 524772 524772 AT
chrXIV 524775 524775 CG
chrXIV 524779 524779 A
chrXIV 524785 524785 A
chrXIV 524788 524788 CG
chrXIV 524791 524791 C
chrXIV 524792 524792 A
chrXIV 524793 524793 AT
chrXIV 524806 524806 C
chrXIV 524809 524809 G
chrXIV 524811 524811 A
chrXIV 524812 524812 GT
chrXIV 524813 524813 C
chrXIV 524822 524822 AT
chrXIV 524834 524834 CG
chrXIV 524835 524835 A
chrXIV 524836 524836 AT
chrXIV 524837 524837 G
chrXIV 524839 524839 CG
chrXIV 524841 524841 A
chrXIV 524842 524842 AC
chrXIV 524847 524847 A
chrXIV 524854 524854 T
chrXIV 524855 524855 A
chrXIV 524863 524863 C
chrXIV 524864 524864 A
chrXIV 524865 524865 CT
chrXIV 524866 524866 C
chrXIV 524867 524867 G
chrXIV 524879 524879 C
chrXIV 524880 524880 A
chrXIV 524888 524888 G
chrXIV 524890 524890 ACT
chrXIV 524902 524902 AT
chrXIV 524904 524904 C
chrXIV 524905 524905 GT
chrXIV 524906 524906 T
chrXIV 524909 524909 CG
chrXIV 524929 524929 AT
chrXIV 524937 524937 CG
chrXIV 524942 524942 CG
chrXIV 524943 524943 C
chrXIV 524944 524944 CG
chrXIV 524950 524950 CG
chrXIV 524951 524951 G
chrXIV 524952 524952 ACG
chrXIV 524958 524958 T
chrXIV 524959 524959 G
chrXIV 524960 524960 C
chrXIV 524961 524961 GT
chrXIV 524962 524962 GT
chrXIV 524964 524964 C
chrXIV 524966 524966 AG
chrXIV 524967 524967 G
chrXIV 524968 524968 ACGT
chrXIV 524971 524971 T
chrXIV 524972 524972 A
chrXIV 524973 524973 G
chrXIV 524974 524974 A
chrXIV 524975 524975 C
chrXIV 524976 524976 CT
chrXIV 524977 524977 T
chrXIV 524978 524978 AC
chrXIV 524980 524980 A
chrXIV 524981 524981 ACG
chrXIV 524982 524982 T
chrXIV 524986 524986 ACG
chrXIV 524987 524987 AT
chrXIV 524988 524988 C
chrXIV 524989 524989 ACG
chrXIV 524990 524990 AG
chrXIV 524991 524991 CGT
chrXIV 524992 524992 AT
chrXIV 524993 524993 CG
chrXIV 524994 524994 G
chrXIV 524995 524995 C
chrXIV 524996 524996 G
chrXIV 524997 524997 GT
chrXIV 524998 524998 A
chrXIV 524999 524999 AT
chrXIV 525000 525000 G
chrXIV 525001 525001 AT
chrXIV 525002 525002 AT
chrXIV 525003 525003 AGT
chrXIV 525005 525005 ACG
chrXIV 525006 525006 GT
chrXIV 525007 525007 C
chrXIV 525008 525008 AGT
chrXIV 525009 525009 C
chrXIV 525012 525012 CG
chrXIV 525013 525013 CG
chrXIV 525014 525014 ACGT
chrXIV 525015 525015 AGT
chrXIV 525016 525016 C
chrXIV 525017 525017 AT
chrXIV 525018 525018 G
chrXIV 525020 525020 AT
chrXIV 525021 525021 CG
chrXIV 525023 525023 AC
chrXIV 525024 525024 AT
chrXIV 525028 525028 C
chrXIV 525029 525029 AT
chrXIV 525030 525030 T
chrXIV 525031 525031 AT
chrXIV 525032 525032 G
chrXIV 525033 525033 G
chrXIV 525037 525037 CG
chrXIV 525039 525039 CG
chrXIV 525040 525040 CG
chrXIV 525041 525041 AGT
chrXIV 525042 525042 AT
chrXIV 525043 525043 AT
chrXIV 525045 525045 ACT
chrXIV 525046 525046 AT
chrXIV 525047 525047 C
chrXIV 525048 525048 ACT
chrXIV 525049 525049 C
chrXIV 525050 525050 T
chrXIV 525051 525051 CG
chrXIV 525053 525053 AT
chrXIV 525054 525054 AGT
chrXIV 525056 525056 AT
chrXIV 525057 525057 AT
chrXIV 525059 525059 AT
chrXIV 525060 525060 G
chrXIV 525062 525062 A
chrXIV 525063 525063 ACGT
chrXIV 525064 525064 ACGT
chrXIV 525065 525065 ACGT
chrXIV 525066 525066 ACGT
chrXIV 525067 525067 ACGT
chrXIV 525068 525068 CG
chrXIV 525069 525069 ACGT
chrXIV 525070 525070 T
chrXIV 546727 546727 A
chrXIV 546728 546728 T
chrXIV 546732 546732 CT
chrXIV 546733 546733 CGT
chrXIV 546734 546734 AGT
chrXIV 546735 546735 AGT
chrXIV 546736 546736 CGT
chrXIV 546737 546737 AGT
chrXIV 546745 546745 A
chrXIV 546747 546747 A
chrXIV 546757 546757 G
chrXIV 546760 546760 C
chrXIV 546777 546777 AT
chrXIV 546778 546778 A
chrXIV 546779 546779 G
chrXIV 546780 546780 G
chrXIV 546781 546781 AT
chrXIV 546782 546782 T
chrXIV 546785 546785 AT
chrXIV 546787 546787 C
chrXIV 546788 546788 A
chrXIV 546791 546791 C
chrXIV 546793 546793 G
chrXIV 546796 546796 C
chrXIV 546799 546799 T
chrXIV 546803 546803 G
chrXIV 546813 546813 T
chrXIV 546814 546814 T
chrXIV 546815 546815 C
chrXIV 546818 546818 C
chrXIV 546819 546819 T
chrXIV 546820 546820 GT
chrXIV 546821 546821 A
chrXIV 546822 546822 A
chrXIV 546825 546825 G
chrXIV 546827 546827 A
chrXIV 546829 546829 C
chrXIV 546839 546839 G
chrXIV 546840 546840 AT
chrXIV 546846 546846 A
chrXIV 546849 546849 ACGT
chrXIV 546853 546853 C
chrXIV 546856 546856 T
chrXIV 546865 546865 GT
chrXIV 546866 546866 AC
chrXIV 546867 546867 C
chrXIV 546870 546870 AT
chrXIV 546873 546873 C
chrXIV 546874 546874 GT
chrXIV 546875 546875 C
chrXIV 546876 546876 A
chrXIV 546877 546877 C
chrXIV 546878 546878 G
chrXIV 546881 546881 C
chrXIV 546884 546884 T
chrXIV 546889 546889 A
chrXIV 546893 546893 C
chrXIV 546894 546894 G
chrXIV 546895 546895 A
chrXIV 546899 546899 G
chrXIV 546905 546905 A
chrXIV 546908 546908 GT
chrXIV 546916 546916 T
chrXIV 546919 546919 T
chrXIV 546922 546922 T
chrXIV 546925 546925 T
chrXIV 546926 546926 C
chrXIV 546927 546927 A
chrXIV 546929 546929 AT
chrXIV 546930 546930 C
chrXIV 546933 546933 A
chrXIV 546936 546936 C
chrXIV 546938 546938 C
chrXIV 546939 546939 A
chrXIV 546940 546940 T
chrXIV 546941 546941 C
chrXIV 546942 546942 A
chrXIV 546943 546943 AC
chrXIV 546948 546948 AC
chrXIV 546949 546949 GT
chrXIV 546950 546950 G
chrXIV 546951 546951 G
chrXIV 546953 546953 AC
chrXIV 546957 546957 G
chrXIV 546965 546965 CG
chrXIV 546968 546968 A
chrXIV 546969 546969 AC
chrXIV 546970 546970 CT
chrXIV 546971 546971 T
chrXIV 546975 546975 A
chrXIV 546977 546977 G
chrXIV 546978 546978 C
chrXIV 546979 546979 C
chrXIV 546982 546982 G
chrXIV 546990 546990 T
chrXIV 546992 546992 AT
chrXIV 546998 546998 A
chrXIV 546999 546999 G
chrXIV 547005 547005 C
chrXIV 547008 547008 A
chrXIV 547013 547013 A
chrXIV 547014 547014 T
chrXIV 547016 547016 AG
chrXIV 547017 547017 T
chrXIV 547021 547021 G
chrXIV 547022 547022 ACG
chrXIV 547023 547023 T
chrXIV 547024 547024 G
chrXIV 547026 547026 CG
chrXIV 547027 547027 CG
chrXIV 547028 547028 CG
chrXIV 547030 547030 A
chrXIV 547031 547031 C
chrXIV 547033 547033 A
chrXIV 547041 547041 CG
chrXIV 547043 547043 AT
chrXIV 547045 547045 A
chrXIV 547046 547046 C
chrXIV 547048 547048 C
chrXIV 547049 547049 CG
chrXIV 547050 547050 A
chrXIV 547052 547052 A
chrXIV 547060 547060 AT
chrXIV 547070 547070 CG
chrXIV 547072 547072 T
chrXIV 547073 547073 A
chrXIV 547078 547078 ACGT
chrXIV 547079 547079 ACGT
chrXIV 547080 547080 AGT
chrXIV 547081 547081 ACGT
chrXIV 547082 547082 ACGT
chrXIV 547083 547083 ACGT
chrXIV 547084 547084 AT
chrXIV 547085 547085 ACT
chrXIV 547087 547087 GT
chrXIV 547088 547088 T
chrXIV 547089 547089 A
chrXIV 547090 547090 CGT
chrXIV 547091 547091 CT
chrXIV 547092 547092 AC
chrXIV 547093 547093 AT
chrXIV 547140 547140 AT
chrXIV 547141 547141 AT
chrXIV 547142 547142 CG
chrXIV 547143 547143 T
chrXIV 547145 547145 C
chrXIV 547146 547146 A
chrXIV 547147 547147 G
chrXIV 547150 547150 G
chrXIV 547151 547151 G
chrXIV 547152 547152 A
chrXIV 547197 547197 ACT
chrXIV 547200 547200 AT
chrXIV 547201 547201 A
chrXIV 547202 547202 AT
chrXIV 547203 547203 AT
chrXIV 547205 547205 C
chrXIV 547210 547210 C
chrXIV 560680 560680 A
chrXIV 560681 560681 T
chrXIV 560683 560683 CGT
chrXIV 560684 560684 GT
chrXIV 560685 560685 CGT
chrXIV 560686 560686 CT
chrXIV 560688 560688 T
chrXIV 560689 560689 T
chrXIV 560690 560690 A
chrXIV 560691 560691 A
chrXIV 560692 560692 T
chrXIV 560766 560766 AT
chrXIV 560767 560767 ACGT
chrXIV 560768 560768 ACT
chrXIV 560769 560769 CG
chrXIV 560770 560770 AGT
chrXIV 560771 560771 ACGT
chrXIV 560772 560772 CG
chrXIV 560773 560773 C
chrXIV 560774 560774 A
chrXIV 561600 561600 T
chrXIV 561601 561601 G
chrXIV 561602 561602 CT
chrXIV 561604 561604 AG
chrXIV 561605 561605 CGT
chrXIV 561606 561606 AT
chrXIV 561626 561626 G
chrXIV 561632 561632 G
chrXIV 561638 561638 T
chrXIV 561656 561656 AT
chrXIV 561657 561657 CG
chrXIV 561668 561668 C
chrXIV 561685 561685 CG
chrXIV 561686 561686 A
chrXIV 561710 561710 T
chrXIV 561711 561711 AT
chrXIV 561744 561744 CG
chrXIV 561749 561749 C
chrXIV 561760 561760 G
chrXIV 561764 561764 CG
chrXIV 561766 561766 AT
chrXIV 561767 561767 G
chrXIV 561769 561769 ACG
chrXIV 561771 561771 ACG
chrXIV 561772 561772 A
chrXIV 561778 561778 A
chrXIV 561779 561779 C
chrXIV 561788 561788 AT
chrXIV 561828 561828 AT
chrXIV 561834 561834 AT
chrXIV 561850 561850 CG
chrXIV 561869 561869 AT
chrXIV 561886 561886 AT
chrXIV 561898 561898 T
chrXIV 561899 561899 G
chrXIV 561901 561901 A
chrXIV 561904 561904 AT
chrXIV 561930 561930 AT
chrXIV 561933 561933 AT
chrXIV 561935 561935 AT
chrXIV 561937 561937 AT
chrXIV 561960 561960 AT
chrXIV 561978 561978 ACT
chrXIV 561979 561979 ACT
chrXIV 561980 561980 ACG
chrXIV 561982 561982 T
chrXIV 561983 561983 AT
chrXIV 561984 561984 ACG
chrXIV 561985 561985 CT
chrXIV 561986 561986 T
chrXIV 562026 562026 A
chrXIV 562027 562027 A
chrXIV 562028 562028 G
chrXIV 562030 562030 CG
chrXIV 562031 562031 AC
chrXIV 562032 562032 AT
chrXIV 562034 562034 A
chrXIV 562035 562035 T
chrXIV 562036 562036 G
chrXIV 562037 562037 G
chrXIV 562039 562039 A
chrXIV 562042 562042 C
chrXIV 562044 562044 C
chrXIV 562050 562050 C
chrXIV 562052 562052 T
chrXIV 562054 562054 G
chrXIV 562055 562055 A
chrXIV 562060 562060 C
chrXIV 562075 562075 G
chrXIV 562077 562077 G
chrXIV 562078 562078 AGT
chrXIV 562079 562079 GT
chrXIV 562083 562083 C
chrXIV 562084 562084 A
chrXIV 562085 562085 T
chrXIV 562086 562086 GT
chrXIV 562095 562095 CG
chrXIV 562096 562096 C
chrXIV 562097 562097 A
chrXIV 562098 562098 C
chrXIV 562099 562099 G
chrXIV 562100 562100 C
chrXIV 562101 562101 A
chrXIV 562102 562102 A
chrXIV 562103 562103 G
chrXIV 562104 562104 A
chrXIV 562105 562105 G
chrXIV 562106 562106 ACT
chrXIV 562107 562107 AG
chrXIV 562108 562108 C
chrXIV 562110 562110 T
chrXIV 562111 562111 G
chrXIV 562121 562121 AT
chrXIV 562125 562125 ACGT
chrXIV 562131 562131 AT
chrXIV 562137 562137 C
chrXIV 562138 562138 A
chrXIV 562141 562141 GT
chrXIV 562142 562142 C
chrXIV 562143 562143 CG
chrXIV 562147 562147 T
chrXIV 562149 562149 AT
chrXIV 562150 562150 CG
chrXIV 562151 562151 G
chrXIV 562156 562156 AT
chrXIV 562164 562164 CG
chrXIV 562184 562184 C
chrXIV 562189 562189 C
chrXIV 562191 562191 CG
chrXIV 562203 562203 ACGT
chrXIV 562205 562205 C
chrXIV 562213 562213 T
chrXIV 562214 562214 CG
chrXIV 562226 562226 CG
chrXIV 562228 562228 T
chrXIV 562238 562238 AT
chrXIV 562239 562239 AT
chrXIV 562246 562246 T
chrXIV 562251 562251 ACGT
chrXIV 562252 562252 AT
chrXIV 562254 562254 CG
chrXIV 562256 562256 CG
chrXIV 562257 562257 AT
chrXIV 562258 562258 A
chrXIV 562259 562259 CG
chrXIV 562271 562271 T
chrXIV 562280 562280 G
chrXIV 562281 562281 ACT
chrXIV 562282 562282 AT
chrXIV 562284 562284 CG
chrXIV 562287 562287 CG
chrXIV 562300 562300 A
chrXIV 562301 562301 T
chrXIV 562302 562302 G
chrXIV 562305 562305 C
chrXIV 562308 562308 T
chrXIV 562314 562314 T
chrXIV 562318 562318 CG
chrXIV 562321 562321 AT
chrXIV 562322 562322 AT
chrXIV 562327 562327 CG
chrXIV 562335 562335 G
chrXIV 562336 562336 A
chrXIV 562341 562341 C
chrXIV 562343 562343 A
chrXIV 562344 562344 C
chrXIV 562345 562345 AG
chrXIV 562348 562348 G
chrXIV 562350 562350 CG
chrXIV 562352 562352 CG
chrXIV 562354 562354 CG
chrXIV 562357 562357 C
chrXIV 562365 562365 ACGT
chrXIV 562366 562366 ACGT
chrXIV 562367 562367 ACGT
chrXIV 562368 562368 AGT
chrXIV 562369 562369 ACGT
chrXIV 562370 562370 ACGT
chrXIV 562371 562371 AGT
chrXIV 562372 562372 T
chrXIV 562373 562373 AT
chrXIV 562374 562374 AT
chrXIV 562405 562405 AT
chrXIV 562417 562417 CG
chrXIV 562441 562441 CG
chrXIV 562444 562444 G
chrXIV 562445 562445 T
chrXIV 562463 562463 AT
chrXIV 562465 562465 A
chrXIV 562491 562491 CG
chrXIV 562528 562528 T
chrXIV 562531 562531 ACG
chrXIV 562534 562534 A
chrXIV 562568 562568 A
chrXIV 562571 562571 A
chrXIV 562572 562572 G
chrXIV 562573 562573 A
chrXIV 562606 562606 T
chrXIV 562610 562610 G
chrXIV 562612 562612 T
chrXIV 562619 562619 G
chrXIV 562645 562645 AT
chrXIV 562647 562647 AT
chrXIV 562648 562648 CG
chrXIV 562666 562666 AT
chrXIV 562671 562671 AT
chrXIV 562672 562672 AT
chrXIV 562675 562675 ACGT
chrXIV 562708 562708 C
chrXIV 562720 562720 A
chrXIV 562729 562729 T
chrXIV 562765 562765 AT
chrXIV 562768 562768 AT
chrXIV 562773 562773 T
chrXIV 562774 562774 T
chrXIV 562775 562775 T
chrXIV 562777 562777 T
chrXIV 562783 562783 G
chrXIV 562813 562813 G
chrXIV 562819 562819 C
chrXIV 562828 562828 AT
chrXIV 562857 562857 CG
chrXIV 562861 562861 G
chrXIV 562863 562863 T
chrXIV 562869 562869 G
chrXIV 562882 562882 CG
chrXIV 562884 562884 CG
chrXIV 562912 562912 C
chrXIV 562918 562918 CG
chrXIV 562921 562921 T
chrXIV 562945 562945 AT
chrXIV 562969 562969 T
chrXIV 562992 562992 A
chrXIV 562995 562995 G
chrXIV 563023 563023 AT
chrXIV 563026 563026 AT
chrXIV 563035 563035 T
chrXIV 563040 563040 G
chrXIV 563056 563056 CG
chrXIV 563059 563059 CG
chrXIV 563068 563068 A
chrXIV 563073 563073 T
chrXIV 563074 563074 C
chrXIV 563082 563082 T
chrXIV 563110 563110 T
chrXIV 563111 563111 AT
chrXIV 563131 563131 ACG
chrXIV 563140 563140 AT
chrXIV 563141 563141 CG
chrXIV 563152 563152 A
chrXIV 563155 563155 T
chrXIV 563159 563159 T
chrXIV 563161 563161 A
chrXIV 563178 563178 AT
chrXIV 563185 563185 AT
chrXIV 563191 563191 A
chrXIV 563218 563218 T
chrXIV 563221 563221 A
chrXIV 563223 563223 C
chrXIV 563239 563239 T
chrXIV 563245 563245 G
chrXIV 563266 563266 AT
chrXIV 563275 563275 AT
chrXIV 563277 563277 CG
chrXIV 563337 563337 CG
chrXIV 563343 563343 A
chrXIV 563353 563353 C
chrXIV 563359 563359 AT
chrXIV 563362 563362 CG
chrXIV 563365 563365 AT
chrXIV 563371 563371 CG
chrXIV 563374 563374 CG
chrXIV 563386 563386 A
chrXIV 563389 563389 T
chrXIV 563395 563395 C
chrXIV 563404 563404 G
chrXIV 563407 563407 CG
chrXIV 563428 563428 AT
chrXIV 563439 563439 CG
chrXIV 563443 563443 AT
chrXIV 563460 563460 G
chrXIV 563470 563470 G
chrXIV 563473 563473 C
chrXIV 563512 563512 AT
chrXIV 563521 563521 CG
chrXIV 563522 563522 AT
chrXIV 563532 563532 AT
chrXIV 563533 563533 C
chrXIV 563536 563536 CG
chrXIV 563547 563547 T
chrXIV 563548 563548 T
chrXIV 563577 563577 G
chrXIV 563590 563590 CG
chrXIV 563593 563593 AT
chrXIV 563599 563599 CG
chrXIV 563641 563641 AT
chrXIV 563661 563661 AT
chrXIV 563739 563739 T
chrXIV 563755 563755 CG
chrXIV 563779 563779 AT
chrXIV 563812 563812 CG
chrXIV 563867 563867 CG
chrXIV 563879 563879 AT
chrXIV 563904 563904 AT
chrXIV 563931 563931 CG
chrXIV 563938 563938 AT
chrXIV 563983 563983 AT
chrXIV 563989 563989 AT
chrXIV 564004 564004 A
chrXIV 564012 564012 CG
chrXIV 564019 564019 A
chrXIV 564062 564062 G
chrXIV 564079 564079 T
chrXIV 564087 564087 T
chrXIV 564127 564127 CG
chrXIV 564131 564131 AT
chrXIV 564139 564139 T
chrXIV 564202 564202 CG
chrXIV 564213 564213 CG
chrXIV 564240 564240 AT
chrXIV 564243 564243 AT
chrXIV 564244 564244 AT
chrXIV 564343 564343 CG
chrXIV 564385 564385 CG
chrXIV 564389 564389 CG
chrXIV 564424 564424 AT
chrXIV 564427 564427 CG
chrXIV 564435 564435 C
chrXIV 564438 564438 G
chrXIV 564466 564466 CG
chrXIV 564538 564538 CG
chrXIV 564560 564560 AT
chrXIV 564598 564598 CG
chrXIV 564601 564601 CG
chrXIV 564606 564606 AT
chrXIV 564619 564619 CG
chrXIV 564678 564678 AT
chrXIV 564686 564686 CG
chrXIV 564735 564735 CG
chrXIV 564738 564738 CG
chrXIV 564785 564785 AT
chrXIV 564796 564796 CG
chrXIV 564811 564811 CG
chrXIV 564813 564813 CG
chrXIV 564826 564826 CG
chrXIV 564832 564832 CG
chrXIV 564834 564834 AT
chrXIV 564850 564850 AT
chrXIV 564911 564911 T
chrXIV 564934 564934 AT
chrXIV 564945 564945 T
chrXIV 564997 564997 CG
chrXIV 565009 565009 AT
chrXIV 565012 565012 AT
chrXIV 565030 565030 G
chrXIV 565032 565032 A
chrXIV 565036 565036 AGT
chrXIV 565041 565041 C
chrXIV 565084 565084 CG
chrXIV 565120 565120 A
chrXIV 565123 565123 AT
chrXIV 565131 565131 G
chrXIV 565132 565132 A
chrXIV 565144 565144 G
chrXIV 565171 565171 AT
chrXIV 565255 565255 CG
chrXIV 565258 565258 AT
chrXIV 565265 565265 CG
chrXIV 565266 565266 G
chrXIV 565267 565267 T
chrXIV 565274 565274 T
chrXIV 565579 565579 AT
chrXIV 565612 565612 CG
chrXIV 565705 565705 CG
chrXIV 565761 565761 AT
chrXIV 565765 565765 CG
chrXIV 565843 565843 AT
chrXIV 566053 566053 CG
chrXIV 566110 566110 CG
chrXIV 566115 566115 AT
chrXIV 566161 566161 CG
chrXIV 566370 566370 AT
chrXIV 566375 566375 CG
chrXIV 566422 566422 C
chrXIV 566472 566472 CG
chrXIV 566495 566495 CG
chrXIV 566549 566549 AT
chrXIV 566562 566562 CG
chrXIV 566573 566573 CG
chrXIV 566681 566681 AT
chrXIV 566753 566753 AT
chrXIV 566828 566828 AT
chrXIV 566840 566840 CG
chrXIV 566846 566846 CG
chrXIV 566881 566881 AT
chrXIV 566912 566912 AT
chrXIV 566963 566963 A
chrXIV 566977 566977 AT
chrXIV 567083 567083 AT
chrXIV 567101 567101 AT
chrXIV 567113 567113 AT
chrXIV 567168 567168 AT
chrXIV 567188 567188 C
chrXIV 567189 567189 A
chrXIV 567190 567190 C
chrXIV 567209 567209 AT
chrXIV 567217 567217 AT
chrXIV 567229 567229 CG
chrXIV 567241 567241 CG
chrXIV 567256 567256 C
chrXIV 567257 567257 CG
chrXIV 567259 567259 G
chrXIV 567261 567261 G
chrXIV 567264 567264 C
chrXIV 567293 567293 C
chrXIV 567306 567306 AT
chrXIV 567313 567313 CG
chrXIV 567380 567380 CG
chrXIV 567407 567407 AT
chrXIV 567425 567425 AT
chrXIV 567444 567444 G
chrXIV 567450 567450 G
chrXIV 567452 567452 C
chrXIV 567492 567492 G
chrXIV 567500 567500 CG
chrXIV 567501 567501 ACGT
chrXIV 567518 567518 A
chrXIV 567541 567541 CG
chrXIV 567600 567600 T
chrXIV 567618 567618 T
chrXIV 567619 567619 T
chrXIV 567620 567620 G
chrXIV 567621 567621 T
chrXIV 567622 567622 AT
chrXIV 567648 567648 CG
chrXIV 567649 567649 CG
chrXIV 567662 567662 AGT
chrXIV 567663 567663 ACGT
chrXIV 567664 567664 A
chrXIV 567665 567665 CG
chrXIV 567666 567666 CG
chrXIV 567667 567667 CG
chrXIV 567669 567669 AG
chrXIV 567670 567670 AC
chrXIV 567671 567671 AC
chrXIV 567672 567672 AC
chrXIV 567674 567674 T
chrXIV 567678 567678 C
chrXIV 567680 567680 T
chrXIV 567682 567682 G
chrXIV 567683 567683 A
chrXIV 567688 567688 C
chrXIV 567705 567705 G
chrXIV 567706 567706 AG
chrXIV 567707 567707 GT
chrXIV 567711 567711 C
chrXIV 567712 567712 A
chrXIV 567713 567713 T
chrXIV 567714 567714 GT
chrXIV 567723 567723 CG
chrXIV 567724 567724 C
chrXIV 567725 567725 A
chrXIV 567726 567726 C
chrXIV 567727 567727 G
chrXIV 567728 567728 C
chrXIV 567729 567729 A
chrXIV 567730 567730 A
chrXIV 567731 567731 G
chrXIV 567732 567732 A
chrXIV 567733 567733 G
chrXIV 567734 567734 ACT
chrXIV 567735 567735 AG
chrXIV 567736 567736 C
chrXIV 567738 567738 T
chrXIV 567739 567739 G
chrXIV 567749 567749 AT
chrXIV 567753 567753 ACGT
chrXIV 567759 567759 AT
chrXIV 567765 567765 C
chrXIV 567766 567766 A
chrXIV 567769 567769 GT
chrXIV 567770 567770 C
chrXIV 567771 567771 CG
chrXIV 567775 567775 T
chrXIV 567777 567777 AT
chrXIV 567778 567778 CG
chrXIV 567779 567779 G
chrXIV 567784 567784 AT
chrXIV 567792 567792 CG
chrXIV 567812 567812 C
chrXIV 567817 567817 C
chrXIV 567819 567819 CG
chrXIV 567831 567831 ACGT
chrXIV 567833 567833 C
chrXIV 567841 567841 T
chrXIV 567842 567842 CG
chrXIV 567854 567854 CG
chrXIV 567856 567856 T
chrXIV 567866 567866 AT
chrXIV 567867 567867 AT
chrXIV 567874 567874 T
chrXIV 567879 567879 ACGT
chrXIV 567880 567880 AT
chrXIV 567882 567882 CG
chrXIV 567884 567884 CG
chrXIV 567885 567885 AT
chrXIV 567886 567886 A
chrXIV 567887 567887 CG
chrXIV 567899 567899 T
chrXIV 567908 567908 G
chrXIV 567909 567909 ACT
chrXIV 567910 567910 AT
chrXIV 567912 567912 CG
chrXIV 567915 567915 CG
chrXIV 567928 567928 A
chrXIV 567929 567929 T
chrXIV 567930 567930 G
chrXIV 567933 567933 C
chrXIV 567936 567936 T
chrXIV 567942 567942 T
chrXIV 567946 567946 CG
chrXIV 567949 567949 AT
chrXIV 567950 567950 AT
chrXIV 567955 567955 CG
chrXIV 567971 567971 A
chrXIV 567972 567972 C
chrXIV 567973 567973 AG
chrXIV 567978 567978 CG
chrXIV 567980 567980 CG
chrXIV 567982 567982 CG
chrXIV 567985 567985 C
chrXIV 567993 567993 ACGT
chrXIV 567994 567994 ACGT
chrXIV 567995 567995 ACGT
chrXIV 567996 567996 ACGT
chrXIV 567997 567997 ACGT
chrXIV 567998 567998 ACGT
chrXIV 567999 567999 ACGT
chrXIV 568001 568001 CG
chrXIV 568099 568099 A
chrXIV 568101 568101 C
chrXIV 568102 568102 A
chrXIV 568105 568105 AC
chrXIV 568106 568106 CG
chrXIV 568108 568108 GT
chrXIV 568109 568109 T
chrXIV 568110 568110 A
chrXIV 568111 568111 CGT
chrXIV 568112 568112 CT
chrXIV 568113 568113 AC
chrXIV 568114 568114 AT
chrXIV 568161 568161 AT
chrXIV 568162 568162 AT
chrXIV 568163 568163 CG
chrXIV 568164 568164 T
chrXIV 568166 568166 C
chrXIV 568167 568167 A
chrXIV 568168 568168 G
chrXIV 568171 568171 G
chrXIV 568172 568172 G
chrXIV 568173 568173 A
chrXIV 568218 568218 ACGT
chrXIV 568221 568221 AT
chrXIV 568222 568222 A
chrXIV 568223 568223 ACT
chrXIV 568224 568224 AT
chrXIV 568225 568225 C
chrXIV 568226 568226 C
chrXIV 568230 568230 A
chrXIV 568231 568231 C
chrXIV 569853 569853 AT
chrXIV 569854 569854 AG
chrXIV 569855 569855 CT
chrXIV 569856 569856 CG
chrXIV 569857 569857 C
chrXIV 569858 569858 CG
chrXIV 569861 569861 T
chrXIV 569862 569862 G
chrXIV 569863 569863 CGT
chrXIV 569864 569864 AT
chrXIV 569865 569865 T
chrXIV 569866 569866 GT
chrXIV 569941 569941 AT
chrXIV 569942 569942 ACGT
chrXIV 569943 569943 ACT
chrXIV 569944 569944 ACGT
chrXIV 569945 569945 A
chrXIV 569946 569946 AT
chrXIV 569947 569947 AT
chrXIV 569948 569948 C
chrXIV 569956 569956 AT
chrXIV 569961 569961 CG
chrXIV 570003 570003 A
chrXIV 570020 570020 T
chrXIV 570034 570034 A
chrXIV 570112 570112 A
chrXIV 570113 570113 AT
chrXIV 570115 570115 AT
chrXIV 570117 570117 CG
chrXIV 570140 570140 C
chrXIV 570162 570162 CG
chrXIV 570167 570167 CG
chrXIV 570509 570509 CG
chrXIV 570574 570574 AT
chrXIV 570707 570707 AT
chrXIV 570750 570750 CG
chrXIV 570761 570761 AT
chrXIV 570777 570777 AT
chrXIV 570782 570782 G
chrXIV 570786 570786 C
chrXIV 570872 570872 AT
chrXIV 570887 570887 AT
chrXIV 570941 570941 CG
chrXIV 570946 570946 CG
chrXIV 570956 570956 CG
chrXIV 570960 570960 T
chrXIV 570996 570996 AT
chrXIV 571049 571049 AT
chrXIV 571139 571139 AT
chrXIV 571276 571276 CG
chrXIV 571312 571312 CG
chrXIV 571347 571347 AT
chrXIV 571375 571375 AT
chrXIV 571380 571380 AT
chrXIV 571619 571619 CG
chrXIV 571622 571622 AT
chrXIV 571771 571771 CG
chrXIV 572008 572008 AT
chrXIV 572063 572063 CG
chrXIV 572070 572070 AT
chrXIV 572086 572086 CG
chrXIV 572096 572096 T
chrXIV 572097 572097 A
chrXIV 572150 572150 CG
chrXIV 572180 572180 AT
chrXIV 572187 572187 AT
chrXIV 572195 572195 T
chrXIV 572219 572219 A
chrXIV 572263 572263 CG
chrXIV 572277 572277 AT
chrXIV 572330 572330 AT
chrXIV 572360 572360 CG
chrXIV 572371 572371 AT
chrXIV 572374 572374 A
chrXIV 572449 572449 ACG
chrXIV 572450 572450 C
chrXIV 572452 572452 AT
chrXIV 572455 572455 A
chrXIV 572564 572564 AT
chrXIV 572567 572567 T
chrXIV 572568 572568 G
chrXIV 572569 572569 A
chrXIV 572575 572575 T
chrXIV 572597 572597 C
chrXIV 572600 572600 G
chrXIV 572617 572617 A
chrXIV 572643 572643 G
chrXIV 572679 572679 AT
chrXIV 572774 572774 CG
chrXIV 572788 572788 AT
chrXIV 572878 572878 AT
chrXIV 572998 572998 AT
chrXIV 573537 573537 CG
chrXIV 573927 573927 T
chrXIV 573928 573928 G
chrXIV 573931 573931 AT
chrXIV 573933 573933 AT
chrXIV 573934 573934 AT
chrXIV 573935 573935 CG
chrXIV 573939 573939 C
chrXIV 574051 574051 AT
chrXIV 574054 574054 CG
chrXIV 574071 574071 AT
chrXIV 575660 575660 A
chrXIV 575667 575667 A
chrXIV 575673 575673 C
chrXIV 575763 575763 A
chrXIV 575775 575775 G
chrXIV 575784 575784 G
chrXIV 575853 575853 CG
chrXIV 575895 575895 CG
chrXIV 575907 575907 AT
chrXIV 575982 575982 AT
chrXIV 575985 575985 AT
chrXIV 575994 575994 CG
chrXIV 576725 576725 A
chrXIV 576726 576726 T
chrXIV 576762 576762 T
chrXIV 576807 576807 CG
chrXIV 576816 576816 AT
chrXIV 576897 576897 AT
chrXIV 576930 576930 AT
chrXIV 576942 576942 CG
chrXIV 576948 576948 CG
chrXIV 577023 577023 CG
chrXIV 577039 577039 AT
chrXIV 577040 577040 AT
chrXIV 577041 577041 AT
chrXIV 579946 579946 C
chrXIV 579947 579947 A
chrXIV 579948 579948 G
chrXIV 579969 579969 G
chrXIV 598159 598159 T
chrXIV 598176 598176 T
chrXIV 598179 598179 C
chrXIV 598291 598291 AT
chrXIV 598294 598294 T
chrXIV 598295 598295 A
chrXIV 598296 598296 T
chrXIV 598298 598298 A
chrXIV 598301 598301 T
chrXIV 598302 598302 AC
chrXIV 598303 598303 AC
chrXIV 598692 598692 AT
chrXIV 599231 599231 CG
chrXIV 599351 599351 CG
chrXIV 599441 599441 CG
chrXIV 599455 599455 AT
chrXIV 599550 599550 CG
chrXIV 599586 599586 AT
chrXIV 599612 599612 CG
chrXIV 599629 599629 AT
chrXIV 599632 599632 A
chrXIV 599654 599654 G
chrXIV 599680 599680 C
chrXIV 599681 599681 C
chrXIV 599688 599688 G
chrXIV 599798 599798 G
chrXIV 599800 599800 CG
chrXIV 599801 599801 A
chrXIV 599802 599802 AT
chrXIV 599803 599803 AT
chrXIV 599876 599876 CG
chrXIV 599880 599880 T
chrXIV 599884 599884 C
chrXIV 599885 599885 A
chrXIV 599886 599886 T
chrXIV 599891 599891 C
chrXIV 599921 599921 G
chrXIV 599974 599974 CG
chrXIV 599988 599988 AT
chrXIV 600032 600032 CG
chrXIV 600056 600056 CG
chrXIV 600064 600064 CG
chrXIV 600071 600071 T
chrXIV 600101 600101 T
chrXIV 600154 600154 CG
chrXIV 600155 600155 CG
chrXIV 600165 600165 CG
chrXIV 600181 600181 G
chrXIV 600188 600188 A
chrXIV 600243 600243 CG
chrXIV 600480 600480 AT
chrXIV 600629 600629 CG
chrXIV 600632 600632 AT
chrXIV 600871 600871 CG
chrXIV 600876 600876 CG
chrXIV 600904 600904 CG
chrXIV 600939 600939 AT
chrXIV 600975 600975 AT
chrXIV 601112 601112 CG
chrXIV 601202 601202 CG
chrXIV 601255 601255 CG
chrXIV 601291 601291 CG
chrXIV 601295 601295 AT
chrXIV 601305 601305 CG
chrXIV 601310 601310 A
chrXIV 601364 601364 CG
chrXIV 601379 601379 CG
chrXIV 601465 601465 AT
chrXIV 601469 601469 AT
chrXIV 601474 601474 CG
chrXIV 601490 601490 G
chrXIV 601501 601501 T
chrXIV 601544 601544 CG
chrXIV 601677 601677 CG
chrXIV 601742 601742 AT
chrXIV 602084 602084 AT
chrXIV 602089 602089 CG
chrXIV 602111 602111 AT
chrXIV 602135 602135 T
chrXIV 602137 602137 C
chrXIV 602138 602138 CG
chrXIV 602139 602139 ACT
chrXIV 602218 602218 CG
chrXIV 602232 602232 CG
chrXIV 602249 602249 CG
chrXIV 602291 602291 C
chrXIV 602296 602296 G
chrXIV 602303 602303 ACT
chrXIV 602304 602304 CGT
chrXIV 602305 602305 A
chrXIV 602306 602306 T
chrXIV 602307 602307 T
chrXIV 602308 602308 AGT
chrXIV 602309 602309 CT
chrXIV 602310 602310 CGT
chrXIV 602311 602311 A
chrXIV 602386 602386 ACGT
chrXIV 602387 602387 AT
chrXIV 602388 602388 AT
chrXIV 602389 602389 ACGT
chrXIV 602390 602390 C
chrXIV 602391 602391 AT
chrXIV 602393 602393 G
chrXIV 602394 602394 CG
chrXIV 602395 602395 AG
chrXIV 602396 602396 ACGT
chrXIV 602397 602397 AGT
chrXIV 602398 602398 CG
chrXIV 602399 602399 G
chrXIV 605714 605714 T
chrXIV 605717 605717 A
chrXIV 605719 605719 G
chrXIV 605728 605728 G
chrXIV 605753 605753 T
chrXIV 605765 605765 T
chrXIV 605766 605766 A
chrXIV 605767 605767 C
chrXIV 605768 605768 C
chrXIV 605769 605769 CG
chrXIV 605770 605770 T
chrXIV 605774 605774 A
chrXIV 608769 608769 A
chrXIV 608772 608772 G
chrXIV 608778 608778 A
chrXIV 608820 608820 C
chrXIV 608829 608829 C
chrXIV 608836 608836 A
chrXIV 608865 608865 C
chrXIV 608871 608871 G
chrXIV 608884 608884 G
chrXIV 608920 608920 C
chrXIV 631840 631840 C
chrXIV 631841 631841 A
chrXIV 631843 631843 T
chrXIV 631844 631844 G
chrXIV 631845 631845 T
chrXIV 631919 631919 A
chrXIV 631920 631920 AG
chrXIV 631921 631921 G
chrXIV 632006 632006 GT
chrXIV 632009 632009 G
chrXIV 632012 632012 A
chrXIV 632013 632013 A
chrXIV 632014 632014 AG
chrXIV 632015 632015 A
chrXIV 632017 632017 AT
chrXIV 632019 632019 AC
chrXIV 632021 632021 G
chrXIV 632023 632023 C
chrXIV 632030 632030 A
chrXIV 632031 632031 AT
chrXIV 632039 632039 CG
chrXIV 632040 632040 AT
chrXIV 632042 632042 C
chrXIV 632043 632043 A
chrXIV 632044 632044 G
chrXIV 632045 632045 CT
chrXIV 632046 632046 GT
chrXIV 632047 632047 G
chrXIV 632048 632048 G
chrXIV 632051 632051 GT
chrXIV 632052 632052 AC
chrXIV 632053 632053 G
chrXIV 632054 632054 C
chrXIV 632055 632055 GT
chrXIV 632057 632057 AC
chrXIV 632058 632058 T
chrXIV 632059 632059 AT
chrXIV 632060 632060 C
chrXIV 632061 632061 T
chrXIV 632062 632062 AT
chrXIV 632063 632063 A
chrXIV 632065 632065 G
chrXIV 632066 632066 C
chrXIV 632067 632067 G
chrXIV 632068 632068 GT
chrXIV 632069 632069 CGT
chrXIV 632070 632070 ACT
chrXIV 632071 632071 GT
chrXIV 632072 632072 G
chrXIV 632074 632074 GT
chrXIV 632078 632078 AT
chrXIV 632079 632079 ACGT
chrXIV 632080 632080 AT
chrXIV 632082 632082 T
chrXIV 632083 632083 AT
chrXIV 632084 632084 CG
chrXIV 632087 632087 C
chrXIV 632089 632089 A
chrXIV 632092 632092 ACT
chrXIV 632093 632093 C
chrXIV 632094 632094 ACT
chrXIV 632096 632096 CG
chrXIV 632098 632098 AT
chrXIV 632099 632099 ACT
chrXIV 632100 632100 CGT
chrXIV 632101 632101 C
chrXIV 632102 632102 A
chrXIV 632108 632108 ACGT
chrXIV 632109 632109 AT
chrXIV 632110 632110 CG
chrXIV 632111 632111 ACT
chrXIV 632112 632112 G
chrXIV 632113 632113 AT
chrXIV 632115 632115 ACGT
chrXIV 632116 632116 ACT
chrXIV 632117 632117 T
chrXIV 632118 632118 AGT
chrXIV 632119 632119 AG
chrXIV 632135 632135 G
chrXIV 632136 632136 A
chrXIV 632142 632142 A
chrXIV 632159 632159 G
chrXIV 632161 632161 G
chrXIV 632163 632163 T
chrXIV 632166 632166 T
chrXIV 632192 632192 CG
chrXIV 632197 632197 C
chrXIV 632198 632198 A
chrXIV 632204 632204 A
chrXIV 632205 632205 C
chrXIV 632206 632206 A
chrXIV 632210 632210 CG
chrXIV 632227 632227 AT
chrXIV 632246 632246 CG
chrXIV 632262 632262 AT
chrXIV 632268 632268 T
chrXIV 632308 632308 AT
chrXIV 632317 632317 CG
chrXIV 632318 632318 AT
chrXIV 632324 632324 T
chrXIV 632325 632325 AT
chrXIV 632327 632327 GT
chrXIV 632329 632329 C
chrXIV 632330 632330 A
chrXIV 632332 632332 G
chrXIV 632336 632336 CG
chrXIV 632347 632347 CG
chrXIV 632352 632352 C
chrXIV 632385 632385 AT
chrXIV 632386 632386 AT
chrXIV 632410 632410 AT
chrXIV 632411 632411 AT
chrXIV 632428 632428 CG
chrXIV 632439 632439 G
chrXIV 632440 632440 AT
chrXIV 632458 632458 AT
chrXIV 632464 632464 AT
chrXIV 632470 632470 CG
chrXIV 632490 632490 ACGT
chrXIV 632491 632491 ACGT
chrXIV 632492 632492 ACGT
chrXIV 632493 632493 AGT
chrXIV 632494 632494 ACGT
chrXIV 632495 632495 ACT
chrXIV 632496 632496 AG
chrXIV 632497 632497 C
chrXIV 632588 632588 T
chrXIV 632589 632589 C
chrXIV 632590 632590 C
chrXIV 632591 632591 G
chrXIV 632592 632592 A
chrXIV 632593 632593 AC
chrXIV 632594 632594 T
chrXIV 632595 632595 T
chrXIV 632596 632596 T
chrXIV 632597 632597 ACT
chrXIV 632598 632598 AC
chrXIV 632673 632673 C
chrXIV 632674 632674 A
chrXIV 632675 632675 A
chrXIV 632676 632676 AT
chrXIV 632679 632679 G
chrXIV 632680 632680 ACT
chrXIV 632681 632681 AT
chrXIV 632682 632682 C
chrXIV 632683 632683 ACG
chrXIV 632684 632684 AT
chrXIV 632688 632688 T
chrXIV 632689 632689 G
chrXIV 704244 704244 A
chrXIV 704245 704245 T
chrXIV 704253 704253 A
chrXIV 704254 704254 T
chrXIV 704255 704255 C
chrXIV 704275 704275 T
chrXIV 704280 704280 T
chrXIV 704283 704283 G
chrXIV 704292 704292 C
chrXIV 704295 704295 C
chrXIV 704296 704296 T
chrXIV 704297 704297 A
chrXIV 704301 704301 T
chrXIV 704304 704304 G
chrXIV 704317 704317 C
chrXIV 704322 704322 C
chrXIV 704325 704325 AT
chrXIV 704334 704334 A
chrXIV 704337 704337 C
chrXIV 704338 704338 C
chrXIV 704339 704339 A
chrXIV 704346 704346 T
chrXIV 704355 704355 A
chrXIV 704358 704358 T
chrXIV 704359 704359 C
chrXIV 704376 704376 C
chrXIV 704379 704379 A
chrXIV 704380 704380 T
chrXIV 704385 704385 C
chrXIV 704388 704388 T
chrXIV 704394 704394 T
chrXIV 704442 704442 AT
chrXIV 704443 704443 T
chrXIV 704444 704444 C
chrXIV 704448 704448 C
chrXIV 704451 704451 G
chrXIV 704454 704454 T
chrXIV 704455 704455 A
chrXIV 704463 704463 C
chrXIV 704464 704464 C
chrXIV 704465 704465 T
chrXIV 704469 704469 C
chrXIV 704472 704472 AT
chrXIV 704490 704490 T
chrXIV 704493 704493 G
chrXIV 704495 704495 A
chrXIV 704499 704499 C
chrXIV 704502 704502 A
chrXIV 704514 704514 G
chrXIV 704523 704523 C
chrXIV 704532 704532 C
chrXIV 704537 704537 C
chrXIV 726114 726114 T
chrXIV 726115 726115 C
chrXIV 726116 726116 A
chrXIV 726118 726118 T
chrXIV 726119 726119 CT
chrXIV 726120 726120 T
chrXIV 726121 726121 AG
chrXIV 726122 726122 CG
chrXIV 726124 726124 C
chrXIV 726128 726128 T
chrXIV 726129 726129 G
chrXIV 726130 726130 T
chrXIV 726133 726133 T
chrXIV 726218 726218 CG
chrXIV 726219 726219 ACGT
chrXIV 726220 726220 CG
chrXIV 726221 726221 ACGT
chrXIV 726223 726223 AT
chrXIV 726224 726224 AT
chrXIV 726225 726225 A
chrXIV 726226 726226 A
chrXIV 726227 726227 G
chrXIV 726269 726269 A
chrXIV 726271 726271 A
chrXIV 726272 726272 CG
chrXIV 726273 726273 T
chrXIV 726274 726274 T
chrXIV 726275 726275 CT
chrXIV 726277 726277 C
chrXIV 726281 726281 G
chrXIV 726283 726283 C
chrXIV 726284 726284 A
chrXIV 726287 726287 C
chrXIV 726289 726289 G
chrXIV 726292 726292 C
chrXIV 726295 726295 T
chrXIV 726299 726299 CG
chrXIV 726309 726309 T
chrXIV 726310 726310 T
chrXIV 726311 726311 C
chrXIV 726314 726314 C
chrXIV 726315 726315 T
chrXIV 726316 726316 GT
chrXIV 726317 726317 AG
chrXIV 726319 726319 C
chrXIV 726321 726321 G
chrXIV 726323 726323 A
chrXIV 726324 726324 C
chrXIV 726325 726325 AC
chrXIV 726326 726326 AT
chrXIV 726335 726335 G
chrXIV 726336 726336 AT
chrXIV 726342 726342 A
chrXIV 726345 726345 ACGT
chrXIV 726349 726349 C
chrXIV 726352 726352 T
chrXIV 726357 726357 C
chrXIV 726358 726358 A
chrXIV 726362 726362 AC
chrXIV 726363 726363 GT
chrXIV 726364 726364 A
chrXIV 726365 726365 T
chrXIV 726366 726366 AT
chrXIV 726367 726367 C
chrXIV 726370 726370 CG
chrXIV 726371 726371 A
chrXIV 726372 726372 T
chrXIV 726374 726374 C
chrXIV 726375 726375 G
chrXIV 726378 726378 C
chrXIV 726381 726381 T
chrXIV 726386 726386 A
chrXIV 726390 726390 C
chrXIV 726392 726392 A
chrXIV 726396 726396 G
chrXIV 726402 726402 A
chrXIV 726405 726405 GT
chrXIV 726413 726413 T
chrXIV 726416 726416 T
chrXIV 726419 726419 T
chrXIV 726422 726422 T
chrXIV 726426 726426 AT
chrXIV 726427 726427 AT
chrXIV 726433 726433 C
chrXIV 726435 726435 C
chrXIV 726436 726436 A
chrXIV 726437 726437 T
chrXIV 726438 726438 C
chrXIV 726439 726439 A
chrXIV 726440 726440 AC
chrXIV 726445 726445 AC
chrXIV 726446 726446 GT
chrXIV 726447 726447 G
chrXIV 726448 726448 G
chrXIV 726450 726450 C
chrXIV 726454 726454 G
chrXIV 726462 726462 CG
chrXIV 726465 726465 A
chrXIV 726466 726466 C
chrXIV 726467 726467 CT
chrXIV 726474 726474 G
chrXIV 726476 726476 C
chrXIV 726479 726479 G
chrXIV 726489 726489 ACG
chrXIV 726495 726495 A
chrXIV 726496 726496 G
chrXIV 726502 726502 C
chrXIV 726505 726505 A
chrXIV 726510 726510 A
chrXIV 726511 726511 T
chrXIV 726513 726513 AG
chrXIV 726514 726514 T
chrXIV 726516 726516 T
chrXIV 726518 726518 G
chrXIV 726519 726519 ACG
chrXIV 726520 726520 T
chrXIV 726521 726521 G
chrXIV 726523 726523 CG
chrXIV 726524 726524 CG
chrXIV 726525 726525 CG
chrXIV 726527 726527 A
chrXIV 726528 726528 C
chrXIV 726530 726530 A
chrXIV 726538 726538 CG
chrXIV 726540 726540 AT
chrXIV 726542 726542 A
chrXIV 726543 726543 C
chrXIV 726545 726545 C
chrXIV 726546 726546 CG
chrXIV 726547 726547 A
chrXIV 726549 726549 A
chrXIV 726557 726557 AT
chrXIV 726567 726567 CG
chrXIV 726569 726569 T
chrXIV 726570 726570 A
chrXIV 726575 726575 ACGT
chrXIV 726576 726576 ACGT
chrXIV 726577 726577 ACGT
chrXIV 726578 726578 ACG
chrXIV 726579 726579 ACG
chrXIV 726580 726580 ACGT
chrXIV 726581 726581 ACGT
chrXIV 726582 726582 AGT
chrXIV 726583 726583 CGT
chrXIV 726627 726627 G
chrXIV 726628 726628 A
chrXIV 726631 726631 C
chrXIV 726635 726635 T
chrXIV 726636 726636 G
chrXIV 726658 726658 T
chrXIV 726659 726659 GT
chrXIV 726660 726660 A
chrXIV 726665 726665 A
chrXIV 726666 726666 T
chrXIV 726667 726667 AG
chrXIV 726676 726676 CG
chrXIV 726677 726677 C
chrXIV 726678 726678 A
chrXIV 726679 726679 C
chrXIV 726680 726680 G
chrXIV 726681 726681 C
chrXIV 726682 726682 AT
chrXIV 726683 726683 A
chrXIV 726684 726684 G
chrXIV 726685 726685 A
chrXIV 726686 726686 G
chrXIV 726687 726687 AC
chrXIV 726688 726688 G
chrXIV 726690 726690 G
chrXIV 726702 726702 T
chrXIV 726706 726706 ACGT
chrXIV 726712 726712 AT
chrXIV 726718 726718 C
chrXIV 726719 726719 A
chrXIV 726722 726722 GT
chrXIV 726723 726723 C
chrXIV 726724 726724 CG
chrXIV 726728 726728 T
chrXIV 726730 726730 AT
chrXIV 726731 726731 CG
chrXIV 726732 726732 G
chrXIV 726737 726737 AT
chrXIV 726745 726745 AT
chrXIV 726765 726765 C
chrXIV 726770 726770 C
chrXIV 726772 726772 CG
chrXIV 726784 726784 ACGT
chrXIV 726786 726786 CG
chrXIV 726794 726794 T
chrXIV 726795 726795 CG
chrXIV 726807 726807 CG
chrXIV 726809 726809 T
chrXIV 726819 726819 AT
chrXIV 726820 726820 AT
chrXIV 726827 726827 T
chrXIV 726832 726832 ACGT
chrXIV 726833 726833 AT
chrXIV 726835 726835 CG
chrXIV 726837 726837 CG
chrXIV 726838 726838 AT
chrXIV 726839 726839 A
chrXIV 726840 726840 CG
chrXIV 726852 726852 T
chrXIV 726861 726861 G
chrXIV 726862 726862 ACT
chrXIV 726863 726863 AT
chrXIV 726865 726865 CG
chrXIV 726868 726868 CG
chrXIV 726881 726881 A
chrXIV 726882 726882 T
chrXIV 726883 726883 G
chrXIV 726886 726886 C
chrXIV 726889 726889 T
chrXIV 726895 726895 T
chrXIV 726899 726899 CG
chrXIV 726902 726902 AT
chrXIV 726903 726903 AT
chrXIV 726908 726908 CG
chrXIV 726924 726924 A
chrXIV 726925 726925 C
chrXIV 726926 726926 AG
chrXIV 726931 726931 CG
chrXIV 726933 726933 CG
chrXIV 726935 726935 CG
chrXIV 726938 726938 C
chrXIV 726946 726946 ACGT
chrXIV 726947 726947 ACGT
chrXIV 726948 726948 ACGT
chrXIV 726949 726949 ACGT
chrXIV 726950 726950 ACGT
chrXIV 726951 726951 ACGT
chrXIV 726952 726952 ACGT
chrXIV 726953 726953 ACGT
chrXIV 726954 726954 AT
chrXIV 726955 726955 C
chrXIV 726956 726956 GT
chrXIV 750602 750602 G
chrXIV 750604 750604 C
chrXIV 750612 750612 T
chrXIV 750667 750667 C
chrXIV 750677 750677 C
chrXIV 750689 750689 G
chrXIV 750779 750779 CG
chrXIV 750812 750812 T
chrXIV 750824 750824 G
chrXIV 750827 750827 A
chrXIV 750843 750843 AT
chrXIV 750905 750905 CG
chrXIV 751004 751004 CG
chrXIV 751013 751013 CG
chrXIV 751148 751148 AT
chrXIV 751151 751151 AT
chrXIV 751159 751159 CG
chrXIV 751171 751171 T
chrXIV 751172 751172 A
chrXIV 751175 751175 T
chrXIV 751178 751178 T
chrXIV 751214 751214 A
chrXIV 751238 751238 AT
chrXIV 751241 751241 AT
chrXIV 751246 751246 AT
chrXIV 751247 751247 G
chrXIV 751250 751250 G
chrXIV 751256 751256 C
chrXIV 751258 751258 A
chrXIV 751259 751259 G
chrXIV 751308 751308 CG
chrXIV 751313 751313 CG
chrXIV 751514 751514 A
chrXIV 751517 751517 A
chrXIV 751520 751520 G
chrXIV 751642 751642 CG
chrXIV 751674 751674 CG
chrXIV 751718 751718 CG
chrXIV 751721 751721 AT
chrXIV 751793 751793 CG
chrXIV 751841 751841 T
chrXIV 751865 751865 T
chrXIV 751871 751871 CG
chrXIV 751880 751880 C
chrXIV 751897 751897 T
chrXIV 751913 751913 CG
chrXIV 751925 751925 CG
chrXIV 751946 751946 CG
chrXIV 751972 751972 T
chrXIV 751985 751985 ACG
chrXIV 751991 751991 G
chrXIV 752021 752021 C
chrXIV 752024 752024 CG
chrXIV 752045 752045 T
chrXIV 752063 752063 A
chrXIV 752066 752066 G
chrXIV 752069 752069 CG
chrXIV 752083 752083 G
chrXIV 752085 752085 A
chrXIV 752087 752087 CG
chrXIV 752108 752108 G
chrXIV 752114 752114 AT
chrXIV 752122 752122 CG
chrXIV 752129 752129 C
chrXIV 752130 752130 T
chrXIV 752135 752135 T
chrXIV 752147 752147 CG
chrXIV 752174 752174 T
chrXIV 752207 752207 G
chrXIV 752208 752208 T
chrXIV 752216 752216 G
chrXIV 752219 752219 C
chrXIV 752222 752222 T
chrXIV 752228 752228 T
chrXIV 752258 752258 CG
chrXIV 752273 752273 AT
chrXIV 752302 752302 CG
chrXIV 752304 752304 G
chrXIV 752410 752410 T
chrXIV 752411 752411 G
chrXIV 752414 752414 T
chrXIV 752419 752419 A
chrXIV 752420 752420 T
chrXIV 752423 752423 C
chrXIV 752459 752459 C
chrXIV 752465 752465 C
chrXIV 752471 752471 G
chrXIV 752474 752474 CG
chrXIV 752495 752495 CG
chrXIV 752498 752498 C
chrXIV 752510 752510 C
chrXIV 752519 752519 AT
chrXIV 752525 752525 C
chrXIV 752537 752537 AT
chrXIV 752591 752591 CG
chrXIV 752627 752627 CG
chrXIV 752635 752635 AT
chrXIV 752652 752652 AT
chrXIV 752699 752699 CG
chrXIV 752714 752714 CG
chrXIV 752716 752716 AT
chrXIV 752720 752720 G
chrXIV 752737 752737 C
chrXIV 752756 752756 C
chrXIV 752858 752858 AT
chrXIV 752864 752864 CG
chrXIV 752879 752879 AT
chrXIV 752892 752892 T
chrXIV 752911 752911 T
chrXIV 752933 752933 CG
chrXIV 752941 752941 A
chrXIV 752954 752954 A
chrXIV 752968 752968 T
chrXIV 752989 752989 G
chrXIV 752995 752995 T
chrXIV 753012 753012 C
chrXIV 753032 753032 A
chrXIV 753034 753034 C
chrXIV 753040 753040 G
chrXIV 753120 753120 G
chrXIV 753121 753121 T
chrXIV 753128 753128 G
chrXIV 753191 753191 CG
chrXIV 753206 753206 CG
chrXIV 753236 753236 AT
chrXIV 753242 753242 AT
chrXIV 753551 753551 T
chrXIV 753569 753569 A
chrXIV 753587 753587 T
chrXIV 753602 753602 G
chrXIV 753603 753603 G
chrXIV 753803 753803 T
chrXIV 753806 753806 A
chrXIV 753812 753812 A
chrXIV 753848 753848 G
chrXIV 753857 753857 G
chrXIV 755019 755019 G
chrXIV 755021 755021 A
chrXIV 755024 755024 A
chrXIV 755070 755070 T
chrXIV 755101 755101 A
chrXIV 755180 755180 G
chrXIV 755218 755218 C
chrXIV 755221 755221 T
chrXIV 755248 755248 C
chrXIV 755252 755252 G
chrXIV 755254 755254 C
chrXIV 755350 755350 G
chrXIV 755351 755351 G
chrXIV 755358 755358 G
chrXIV 755392 755392 C
chrXIV 755402 755402 C
chrXIV 755412 755412 C
chrXIV 755414 755414 G
chrXIV 755415 755415 T
chrXIV 755430 755430 G
chrXIV 755437 755437 T
chrXIV 755470 755470 G
chrXIV 755473 755473 T
chrXIV 755475 755475 G
chrXIV 755497 755497 C
chrXIV 755522 755522 T
chrXIV 755547 755547 C
chrXIV 755549 755549 G
chrXIV 772697 772697 T
chrXIV 772700 772700 G
chrXIV 772701 772701 A
chrXIV 772716 772716 T
chrXIV 772834 772834 CG
chrXIV 772854 772854 AT
chrXIV 772944 772944 C
chrXIV 772947 772947 T
chrXIV 772956 772956 G
chrXIV 772989 772989 C
chrXIV 772995 772995 C
chrXIV 773005 773005 G
chrXIV 773025 773025 CG
chrXIV 773040 773040 A
chrXIV 773067 773067 A
chrXIV 773076 773076 CG
chrXIV 773085 773085 T
chrXIV 773124 773124 AT
chrXIV 773142 773142 CG
chrXIV 773148 773148 AT
chrXIV 773151 773151 CG
chrXIV 773160 773160 CG
chrXIV 773166 773166 C
chrXIV 773211 773211 AT
chrXIV 773223 773223 CG
chrXIV 773226 773226 CG
chrXIV 773247 773247 CG
chrXIV 773265 773265 G
chrXIV 773274 773274 G
chrXIV 773310 773310 AT
chrXIV 773313 773313 AT
chrXIV 773316 773316 CG
chrXIV 773349 773349 CG
chrXIV 773371 773371 CG
chrXIV 773391 773391 C
chrXIV 773400 773400 A
chrXIV 773424 773424 CG
chrXIV 773442 773442 AT
chrXIV 773452 773452 AT
chrXIV 773456 773456 T
chrXIV 773457 773457 C
chrXIV 773463 773463 C
chrXIV 773469 773469 G
chrXIV 773473 773473 G
chrXIV 773547 773547 CG
chrXIV 773556 773556 CG
chrXIV 773562 773562 CG
chrXIV 773583 773583 AT
chrXIV 773586 773586 AT
chrXIV 773592 773592 AT
chrXIV 773664 773664 CG
chrXIV 773688 773688 AT
chrXIV 773697 773697 AT
chrXIV 773700 773700 CG
chrXIV 773721 773721 AT
chrXIV 773730 773730 CG
chrXIV 773745 773745 T
chrXIV 773751 773751 CG
chrXIV 773787 773787 AT
chrXIV 773805 773805 CG
chrXIV 773811 773811 CG
chrXIV 773821 773821 T
chrXIV 773822 773822 C
chrXIV 773823 773823 A
chrXIV 773862 773862 A
chrXIV 773889 773889 CG
chrXIV 773895 773895 AT
chrXIV 773898 773898 AT
chrXIV 773901 773901 CG
chrXIV 773934 773934 AT
chrXIV 773937 773937 T
chrXIV 773949 773949 CG
chrXIV 773970 773970 CG
chrXIV 774000 774000 AT
chrXIV 774018 774018 CG
chrXIV 774023 774023 AT
chrXIV 774024 774024 AT
chrXIV 774027 774027 AT
chrXIV 774039 774039 AT
chrXIV 774057 774057 A
chrXIV 774066 774066 C
chrXIV 774072 774072 T
chrXIV 774075 774075 AT
chrXIV 774147 774147 AT
chrXIV 774154 774154 AT
chrXIV 774183 774183 AT
chrXIV 774206 774206 C
chrXIV 774210 774210 CG
chrXIV 774219 774219 CG
chrXIV 774258 774258 AT
chrXIV 774264 774264 CG
chrXIV 774267 774267 AT
chrXIV 774280 774280 AT
chrXIV 774340 774340 AT
chrXIV 774341 774341 AT
chrXIV 774368 774368 AT
chrXIV 774399 774399 CG
chrXIV 774421 774421 AT
chrXIV 774448 774448 AT
chrXIV 774450 774450 CG
chrXIV 774476 774476 CG
chrXIV 774484 774484 C
chrXIV 774495 774495 A
chrXIV 774504 774504 C
chrXIV 774550 774550 A
chrXIV 774567 774567 T
chrXIV 774568 774568 G
chrXIV 774569 774569 CT
chrXIV 774570 774570 A
chrXIV 774589 774589 A
chrXIV 774599 774599 CG
chrXIV 774636 774636 CG
chrXIV 774644 774644 AT
chrXIV 774647 774647 G
chrXIV 774663 774663 A
chrXIV 774779 774779 AT
chrXIV 774840 774840 CG
chrXIV 774867 774867 AT
chrXIV 774924 774924 AT
chrXIV 774948 774948 CG
chrXIV 775065 775065 CG
chrXIV 775095 775095 CG
chrXIV 775176 775176 AT
chrXIV 775521 775521 AT
chrXIV 775764 775764 AT
chrXIV 775773 775773 CG
chrXIV 775974 775974 CG
chrXIV 776073 776073 CG
chrXIV 776103 776103 CG
chrXIV 776214 776214 CG
chrXIV 776235 776235 AT
chrXIV 776259 776259 AT
chrXIV 776313 776313 AT
chrXIV 776315 776315 CG
chrXIV 776317 776317 AT
chrXIV 776318 776318 AT
chrXIV 776338 776338 C
chrXIV 776339 776339 C
chrXIV 776346 776346 T
chrXIV 776461 776461 G
chrXIV 776481 776481 G
chrXIV 776497 776497 C
chrXIV 776508 776508 A
chrXIV 776583 776583 G
chrXIV 776586 776586 A
chrXIV 776590 776590 A
chrXIV 776649 776649 C
chrXIV 776650 776650 A
chrXIV 776651 776651 C
chrXIV 776652 776652 A
chrXIV 776653 776653 C
chrXIV 776654 776654 A
chrXIV 776835 776835 G
chrXIV 776837 776837 A
chrXIV 776841 776841 C
chrXIV 776898 776898 CG
chrXIV 776900 776900 AT
chrXIV 776907 776907 CG
chrXIV 780950 780950 G
chrXIV 780956 780956 C
chrXIV 780957 780957 CT
chrXIV 780958 780958 T
chrXIV 781007 781007 AT
chrXIV 781018 781018 CG
chrXIV 781020 781020 CG
chrXIV 781028 781028 A
chrXIV 781048 781048 G
chrXIV 781055 781055 C
chrXIV 781063 781063 G
chrXIV 781075 781075 T
chrXIV 781126 781126 A
chrXIV 781127 781127 G
chrXIV 781130 781130 C
chrXIV 781141 781141 T
chrXIV 781152 781152 G
chrXIV 781155 781155 T
chrXIV 781163 781163 T
chrXIV 781177 781177 AT
chrXIV 781191 781191 AT
chrXIV 781192 781192 AT
chrXIV 781251 781251 A
chrXIV 781255 781255 T
chrXIV 781256 781256 A
chrXIV 781270 781270 A
chrXIV 781274 781274 A
chrXIV 781282 781282 T
chrXIV 781293 781293 G
chrXIV 781298 781298 T
chrXIV 781341 781341 AT
chrXIV 781342 781342 AT
chrXIV 781344 781344 AT
chrXIV 781349 781349 CG
chrXIV 781354 781354 CG
chrXIV 781357 781357 AT
chrXIV 781360 781360 AT
chrXIV 781372 781372 C
chrXIV 781374 781374 AT
chrXIV 781392 781392 G
chrXIV 781401 781401 AT
chrXIV 781403 781403 G
chrXIV 781406 781406 CG
chrXIV 781418 781418 A
chrXIV 781438 781438 AT
chrXIV 781442 781442 G
chrXIV 781449 781449 CG
chrXIV 781450 781450 AT
chrXIV 781451 781451 AT
chrXIV 781458 781458 A
chrXIV 781460 781460 AT
chrXIV 781471 781471 AT
chrXIV 781472 781472 C
chrXIV 781473 781473 A
chrXIV 781487 781487 G
chrXIV 781495 781495 AT
chrXIV 781505 781505 CG
chrXIV 781506 781506 AT
chrXIV 781523 781523 A
chrXIV 781540 781540 A
chrXIV 781541 781541 T
chrXIV 781551 781551 A
chrXIV 781560 781560 T
chrXIV 781568 781568 AT
chrXIV 781572 781572 A
chrXIV 781573 781573 T
chrXIV 781581 781581 T
chrXIV 781582 781582 C
chrXIV 781583 781583 T
chrXIV 781586 781586 G
chrXIV 781587 781587 C
chrXIV 781588 781588 AT
chrXIV 781597 781597 C
chrXIV 781598 781598 A
chrXIV 781606 781606 CG
chrXIV 781614 781614 G
chrXIV 781615 781615 A
chrXIV 781628 781628 CG
chrXIV 781633 781633 AT
chrXIV 781636 781636 CG
chrXIV 781644 781644 AT
chrXIV 781648 781648 AT
chrXIV 781664 781664 AT
chrXIV 781665 781665 CG
chrXIV 781670 781670 CG
chrXIV 781677 781677 T
chrXIV 781689 781689 T
chrXIV 781691 781691 CG
chrXIV 781700 781700 CG
chrXIV 781706 781706 C
chrXIV 781711 781711 C
chrXIV 781712 781712 A
chrXIV 781716 781716 C
chrXIV 781719 781719 C
chrXIV 781721 781721 A
chrXIV 781722 781722 G
chrXIV 781725 781725 C
chrXIV 781728 781728 G
chrXIV 781743 781743 AT
chrXIV 781744 781744 T
chrXIV 781747 781747 CG
chrXIV 781753 781753 C
chrXIV 781756 781756 A
chrXIV 781759 781759 AT
chrXIV 781765 781765 G
chrXIV 781770 781770 CG
chrXIV 781771 781771 CG
chrXIV 781772 781772 AT
chrXIV 781791 781791 A
chrXIV 781793 781793 CG
chrXIV 781794 781794 AT
chrXIV 781799 781799 CG
chrXIV 781802 781802 AT
chrXIV 781806 781806 AT
chrXIV 781807 781807 A
chrXIV 781808 781808 G
chrXIV 781813 781813 T
chrXIV 781833 781833 CG
chrXIV 781836 781836 G
chrXIV 781842 781842 C
chrXIV 781843 781843 A
chrXIV 781844 781844 T
chrXIV 781852 781852 T
chrXIV 781853 781853 T
chrXIV 781854 781854 A
chrXIV 781877 781877 C
chrXIV 781885 781885 C
chrXIV 781889 781889 T
chrXIV 781891 781891 C
chrXIV 781901 781901 AG
chrXIV 781907 781907 CT
chrXIV 781916 781916 AT
chrXIV 781927 781927 C
chrXIV 781938 781938 T
chrXIV 781941 781941 CG
chrXIV 781944 781944 C
chrXIV 781950 781950 CG
chrXIV 781953 781953 AT
chrXIV 781956 781956 AT
chrXIV 781959 781959 AT
chrXIV 781965 781965 CG
chrXIV 781966 781966 CG
chrXIV 781967 781967 CG
chrXIV 781968 781968 A
chrXIV 781969 781969 AT
chrXIV 781970 781970 T
chrXIV 781973 781973 AT
chrXIV 781974 781974 T
chrXIV 781987 781987 A
chrXIV 781990 781990 T
chrXIV 781994 781994 C
chrXIV 781995 781995 CG
chrXIV 782010 782010 T
chrXIV 782013 782013 AT
chrXIV 782014 782014 C
chrXIV 782019 782019 CG
chrXIV 782025 782025 AT
chrXIV 782031 782031 T
chrXIV 782037 782037 A
chrXIV 782040 782040 C
chrXIV 782055 782055 T
chrXIV 782058 782058 AT
chrXIV 782061 782061 AT
chrXIV 782071 782071 T
chrXIV 782072 782072 C
chrXIV 782073 782073 T
chrXIV 782081 782081 T
chrXIV 782085 782085 AT
chrXIV 782094 782094 CG
chrXIV 782106 782106 CG
chrXIV 782107 782107 A
chrXIV 782109 782109 AT
chrXIV 782112 782112 G
chrXIV 782113 782113 A
chrXIV 782115 782115 C
chrXIV 782118 782118 A
chrXIV 782121 782121 G
chrXIV 782124 782124 T
chrXIV 782136 782136 T
chrXIV 782142 782142 T
chrXIV 782151 782151 T
chrXIV 782160 782160 CG
chrXIV 782167 782167 ACGT
chrXIV 782169 782169 AT
chrXIV 782181 782181 CG
chrXIV 782193 782193 CG
chrXIV 782202 782202 AT
chrXIV 782216 782216 CG
chrXIV 782225 782225 G
chrXIV 782226 782226 A
chrXIV 782232 782232 CG
chrXIV 782240 782240 G
chrXIV 782241 782241 T
chrXIV 782253 782253 AT
chrXIV 782256 782256 AT
chrXIV 782277 782277 AT
chrXIV 782281 782281 AT
chrXIV 782284 782284 C
chrXIV 782293 782293 C
chrXIV 782305 782305 T
chrXIV 782327 782327 A
chrXIV 782328 782328 T
chrXIV 782329 782329 G
chrXIV 782334 782334 AT
chrXIV 782335 782335 AT
chrXIV 782339 782339 AT
chrXIV 782340 782340 AT
chrXIV 782343 782343 CG
chrXIV 782346 782346 G
chrXIV 782348 782348 AG
chrXIV 782349 782349 CT
chrXIV 782350 782350 T
chrXIV 782374 782374 CG
chrXIV 782375 782375 ACG
chrXIV 782404 782404 AT
chrXIV 782407 782407 AT
chrXIV 782423 782423 A
chrXIV 782436 782436 CG
chrXIV 782441 782441 AT
chrXIV 782449 782449 AT
chrXIV 782453 782453 CG
chrXIV 782465 782465 A
chrXIV 782466 782466 G
chrXIV 782469 782469 A
chrXIV 782472 782472 C
chrXIV 782477 782477 T
chrXIV 782491 782491 AT
chrXIV 782501 782501 AT
chrXIV 782516 782516 AT
chrXIV 782521 782521 T
chrXIV 782522 782522 AT
chrXIV 782534 782534 AT
chrXIV 782548 782548 A
chrXIV 782549 782549 T
chrXIV 782551 782551 C
chrXIV 782560 782560 T
chrXIV 782573 782573 T
chrXIV 782576 782576 A
chrXIV 782577 782577 A
chrXIV 782587 782587 T
chrXIV 782599 782599 G
chrXIV 782631 782631 AT
chrXIV 782638 782638 CG
chrXIV 782645 782645 CG
chrXIV 782660 782660 AT
chrXIV 782663 782663 C
chrXIV 782676 782676 AT
chrXIV 782681 782681 C
chrXIV 782685 782685 CG
chrXIV 782689 782689 C
chrXIV 782690 782690 C
chrXIV 782691 782691 T
chrXIV 782692 782692 A
chrXIV 782693 782693 G
chrXIV 782695 782695 C
chrXIV 782700 782700 AT
chrXIV 782703 782703 AT
chrXIV 782714 782714 G
chrXIV 782719 782719 T
chrXIV 782722 782722 C
chrXIV 782723 782723 A
chrXIV 782724 782724 T
chrXIV 782730 782730 AG
chrXIV 782731 782731 CT
chrXIV 782732 782732 T
chrXIV 782736 782736 G
chrXIV 782762 782762 C
chrXIV 782763 782763 CG
chrXIV 782764 782764 CT
chrXIV 782770 782770 G
chrXIV 782771 782771 T
chrXIV 782778 782778 CG
chrXIV 782784 782784 CG
chrXIV 782799 782799 AT
chrXIV 782811 782811 CG
chrXIV 782814 782814 C
chrXIV 782817 782817 CG
chrXIV 782862 782862 T
chrXIV 782863 782863 A
chrXIV 782871 782871 ACGT
chrXIV 782880 782880 CG
chrXIV 782896 782896 AT
chrXIV 782899 782899 AT
chrXIV 782900 782900 AT
chrXIV 782904 782904 AT
chrXIV 782914 782914 AT
chrXIV 782924 782924 A
chrXIV 782943 782943 T
chrXIV 782946 782946 A
chrXIV 782953 782953 AT
chrXIV 782964 782964 G
chrXIV 782965 782965 A
chrXIV 782966 782966 C
chrXIV 782967 782967 C
chrXIV 782978 782978 C
chrXIV 783015 783015 AT
chrXIV 783019 783019 T
chrXIV 783026 783026 CG
chrXIV 783037 783037 CG
chrXIV 783044 783044 AT
chrXIV 783054 783054 AT
chrXIV 783059 783059 A
chrXIV 783066 783066 AT
chrXIV 783070 783070 CG
chrXIV 783071 783071 AT
chrXIV 783072 783072 CG
chrXIV 783076 783076 CG
chrXIV 783086 783086 CG
chrXIV 783089 783089 CG
chrXIV 783098 783098 G
chrXIV 783100 783100 C
chrXIV 783116 783116 A
chrXIV 783119 783119 G
chrXIV 783123 783123 A
chrXIV 783129 783129 G
chrXIV 783130 783130 G
chrXIV 783131 783131 AG
chrXIV 783135 783135 A
chrXIV 783148 783148 A
chrXIV 783150 783150 T
chrXIV 783153 783153 A
chrXIV 783154 783154 A
chrXIV 783159 783159 G
chrXIV 783164 783164 G
chrXIV 783172 783172 A
chrXIV 783179 783179 C
chrXIV 783180 783180 A
chrXIV 783181 783181 T
chrXIV 783186 783186 A
chrXIV 783187 783187 C
chrXIV 783189 783189 T
chrXIV 783195 783195 C
chrXIV 783201 783201 G
chrXIV 783205 783205 AT
chrXIV 783210 783210 A
chrXIV 783211 783211 G
chrXIV 783220 783220 T
chrXIV 783221 783221 C
chrXIV 783222 783222 T
chrXIV 783223 783223 A
chrXIV 783224 783224 CG
chrXIV 783225 783225 G
chrXIV 783236 783236 T
chrXIV 783240 783240 AT
chrXIV 783243 783243 A
chrXIV 783244 783244 A
chrXIV 783248 783248 G
chrXIV 783254 783254 C
chrXIV 783255 783255 CG
chrXIV 783261 783261 CG
chrXIV 783264 783264 AT
chrXIV 783265 783265 AT
chrXIV 783268 783268 CG
chrXIV 783273 783273 C
chrXIV 783279 783279 G
chrXIV 783281 783281 G
chrXIV 783282 783282 AT
chrXIV 783283 783283 G
chrXIV 783291 783291 CG
chrXIV 783307 783307 CG
chrXIV 783309 783309 G
chrXIV 783310 783310 G
chrXIV 783311 783311 T
chrXIV 783312 783312 A
chrXIV 783313 783313 T
chrXIV 783330 783330 A
chrXIV 783336 783336 AT
chrXIV 783342 783342 AT
chrXIV 783348 783348 AT
chrXIV 783352 783352 T
chrXIV 783353 783353 A
chrXIV 783361 783361 C
chrXIV 783369 783369 C
chrXIV 783370 783370 A
chrXIV 783372 783372 T
chrXIV 783375 783375 C
chrXIV 783376 783376 T
chrXIV 783378 783378 G
chrXIV 783379 783379 A
chrXIV 783381 783381 AT
chrXIV 783385 783385 A
chrXIV 783386 783386 A
chrXIV 783391 783391 G
chrXIV 783393 783393 C
chrXIV 783396 783396 ACT
chrXIV 783398 783398 AT
chrXIV 783401 783401 C
chrXIV 783402 783402 C
chrXIV 783404 783404 AC
chrXIV 783405 783405 A
chrXIV 783406 783406 A
chrXIV 783408 783408 G
chrXIV 783409 783409 C
chrXIV 783412 783412 T
chrXIV 783413 783413 A
chrXIV 783414 783414 C
chrXIV 783418 783418 C
chrXIV 783425 783425 CG
chrXIV 783428 783428 AT
chrXIV 783429 783429 T
chrXIV 783432 783432 T
chrXIV 783436 783436 G
chrXIV 783437 783437 G
chrXIV 783440 783440 C
chrXIV 783443 783443 T
chrXIV 783445 783445 AT
chrXIV 783446 783446 ACGT
chrXIV 783447 783447 AT
chrXIV 783451 783451 GT
chrXIV 783452 783452 A
chrXIV 783456 783456 AT
chrXIV 783464 783464 AT
chrXIV 783465 783465 CG
chrXIV 783468 783468 AT
chrXIV 783469 783469 CG
chrXIV 783477 783477 AT
chrXIV 783484 783484 ACG
chrXIV 783485 783485 AT
chrXIV 783488 783488 A
chrXIV 783489 783489 A
chrXIV 783490 783490 ACGT
chrXIV 783491 783491 AT
chrXIV 783496 783496 A
chrXIV 783497 783497 CG
chrXIV 783500 783500 G
chrXIV 783504 783504 AT
chrXIV 783506 783506 AG
chrXIV 783507 783507 AT
chrXIV 783508 783508 A
chrXIV 783511 783511 A
chrXIV 783517 783517 A
chrXIV 783519 783519 A
chrXIV 783521 783521 A
chrXIV 783532 783532 C
chrXIV 783533 783533 A
chrXIV 783538 783538 AT
chrXIV 783539 783539 AT
chrXIV 783541 783541 C
chrXIV 783542 783542 G
chrXIV 783543 783543 G
chrXIV 783548 783548 A
chrXIV 783549 783549 CG
chrXIV 783551 783551 AT
chrXIV 783558 783558 ACT
chrXIV 783560 783560 ACG
chrXIV 783561 783561 AC
chrXIV 783562 783562 CGT
chrXIV 783563 783563 GT
chrXIV 783569 783569 C
chrXIV 783570 783570 CG
chrXIV 783572 783572 A
chrXIV 783578 783578 A
chrXIV 783579 783579 T
chrXIV 783580 783580 CG
chrXIV 783581 783581 AT
chrXIV 783582 783582 AT
chrXIV 783584 783584 CG
chrXIV 783586 783586 G
chrXIV 783598 783598 AT
chrXIV 783599 783599 CG
chrXIV 783603 783603 CG
chrXIV 783618 783618 C
chrXIV 783622 783622 G
chrXIV 783623 783623 A
chrXIV 783624 783624 G
chrXIV 783627 783627 A
chrXIV 783640 783640 T
chrXIV 783643 783643 CG
chrXIV 783656 783656 ACG
chrXIV 783658 783658 T
chrXIV 783661 783661 A
chrXIV 783662 783662 G
chrXIV 783663 783663 T
chrXIV 783667 783667 C
chrXIV 783670 783670 T
chrXIV 783672 783672 A
chrXIV 783673 783673 C
chrXIV 783674 783674 G
chrXIV 783675 783675 A
chrXIV 783682 783682 G
chrXIV 783694 783694 A
chrXIV 783696 783696 G
chrXIV 783697 783697 T
chrXIV 783699 783699 T
chrXIV 783700 783700 T
chrXIV 783701 783701 A
chrXIV 783703 783703 G
chrXIV 783704 783704 ACT
chrXIV 783705 783705 G
chrXIV 783709 783709 A
chrXIV 783710 783710 C
chrXIV 783713 783713 A
chrXIV 783714 783714 AT
chrXIV 783719 783719 C
chrXIV 783720 783720 G
chrXIV 783721 783721 C
chrXIV 783722 783722 CG
chrXIV 783724 783724 A
chrXIV 783727 783727 C
chrXIV 783731 783731 G
chrXIV 783740 783740 AT
chrXIV 783747 783747 ACT
chrXIV 783748 783748 CG
chrXIV 783749 783749 CG
chrXIV 783751 783751 AT
chrXIV 783758 783758 CG
chrXIV 783762 783762 AT
chrXIV 783763 783763 AT
chrXIV 783764 783764 A
chrXIV 783766 783766 T
chrXIV 783767 783767 A
chrXIV 783768 783768 AT
chrXIV 783769 783769 CG
chrXIV 783771 783771 AT
chrXIV 783772 783772 CG
chrXIV 783779 783779 CG
chrXIV 783780 783780 G
chrXIV 783788 783788 A
chrXIV 783789 783789 G
chrXIV 783791 783791 C
chrXIV 783796 783796 T
chrXIV 783797 783797 C
chrXIV 783798 783798 C
chrXIV 783806 783806 A
chrXIV 783808 783808 G
chrXIV 783809 783809 G
chrXIV 783812 783812 A
chrXIV 783814 783814 T
chrXIV 783820 783820 CGT
chrXIV 783822 783822 A
chrXIV 783823 783823 C
chrXIV 783826 783826 C
chrXIV 783827 783827 G
chrXIV 783829 783829 C
chrXIV 783831 783831 AT
chrXIV 783832 783832 AT
chrXIV 783836 783836 A
chrXIV 783837 783837 A
chrXIV 783843 783843 AT
chrXIV 783844 783844 C
chrXIV 783845 783845 C
chrXIV 783849 783849 CG
chrXIV 783860 783860 AT
chrXIV 783867 783867 AT
chrXIV 783870 783870 C
chrXIV 783871 783871 AT
chrXIV 783872 783872 T
chrXIV 783876 783876 C
chrXIV 783878 783878 AGT
chrXIV 783880 783880 GT
chrXIV 783883 783883 A
chrXIV 783899 783899 AT
chrXIV 783900 783900 AT
chrXIV 783901 783901 CG
chrXIV 783911 783911 CG
chrXIV 783912 783912 AT
chrXIV 783913 783913 CG
chrXIV 783918 783918 T
chrXIV 783922 783922 T
chrXIV 783923 783923 A
chrXIV 783928 783928 A
chrXIV 783929 783929 G
chrXIV 783930 783930 GT
chrXIV 783946 783946 A
chrXIV 783951 783951 C
chrXIV 783954 783954 C
chrXIV 783968 783968 AGT
chrXIV 783969 783969 T
chrXIV 783972 783972 ACGT
chrXIV 783973 783973 AGT
chrXIV 783980 783980 CGT
chrXIV 784012 784012 A
chrXIV 784013 784013 A
chrXIV 784017 784017 G
chrXIV 784043 784043 G
chrXIV 784044 784044 T
chrXIV 784046 784046 T
chrXIV 784047 784047 G
chrXIV 784048 784048 T
chrXIV 784050 784050 T
chrXIV 784051 784051 T
chrXIV 784052 784052 CG
chrXIV 784053 784053 AT
chrXIV 784054 784054 CG
chrXIV 784055 784055 T
chrXIV 784059 784059 AT
chrXIV 784060 784060 T
chrXIV 784061 784061 T
chrXIV 784062 784062 G
chrXIV 784063 784063 T
chrXIV 784065 784065 T
chrXIV 784066 784066 G
chrXIV 784067 784067 T
chrXIV 784068 784068 T
chrXIV 784069 784069 T
chrXIV 784070 784070 G
chrXIV 784071 784071 T
chrXIV 784072 784072 G
chrXIV 784073 784073 T
chrXIV 784074 784074 AT
chrXIV 784075 784075 T
chrXIV 784076 784076 G
chrXIV 784078 784078 A
chrXIV 784079 784079 T
chrXIV 784080 784080 G
chrXIV 784081 784081 T
chrXIV 784082 784082 T
chrXIV 784083 784083 T
chrXIV 784084 784084 A
chrXIV 784085 784085 T
chrXIV 784086 784086 G
chrXIV 784087 784087 T
chrXIV 784088 784088 T
chrXIV 784089 784089 T
chrXIV 784090 784090 G
chrXIV 784093 784093 T
chrXIV 784094 784094 T
chrXIV 784095 784095 G
chrXIV 784099 784099 CG
chrXIV 784100 784100 T
chrXIV 784101 784101 T
chrXIV 784105 784105 G
chrXIV 784106 784106 T
chrXIV 784107 784107 T
chrXIV 784108 784108 CG
chrXIV 784109 784109 A
chrXIV 784110 784110 CG
chrXIV 784111 784111 AT
chrXIV 784112 784112 G
chrXIV 784113 784113 T
chrXIV 784114 784114 AT
chrXIV 784115 784115 T
chrXIV 784116 784116 CG
chrXIV 784117 784117 T
chrXIV 784118 784118 G
chrXIV 784119 784119 T
chrXIV 784120 784120 AT
chrXIV 784121 784121 CG
chrXIV 784122 784122 A
chrXIV 784123 784123 C
chrXIV 784124 784124 T
chrXIV 784125 784125 T
chrXIV 784127 784127 CG
chrXIV 784128 784128 A
chrXIV 784130 784130 T
chrXIV 784131 784131 AT
chrXIV 784132 784132 CG
chrXIV 784133 784133 AT
chrXIV 784134 784134 CG
chrXIV 784135 784135 T
chrXIV 784136 784136 CG
chrXIV 784137 784137 AT
chrXIV 784138 784138 AT
chrXIV 784139 784139 T
chrXIV 784140 784140 G
chrXIV 784141 784141 T
chrXIV 784142 784142 G
chrXIV 784143 784143 T
chrXIV 784144 784144 CG
chrXIV 784147 784147 T
chrXIV 784148 784148 AT
chrXIV 784149 784149 T
chrXIV 784150 784150 G
chrXIV 784151 784151 T
chrXIV 784152 784152 CG
chrXIV 784153 784153 T
chrXIV 784159 784159 T
chrXIV 784160 784160 T
chrXIV 784161 784161 G
chrXIV 784162 784162 T
chrXIV 784164 784164 T
chrXIV 784165 784165 AT
chrXIV 784166 784166 CG
chrXIV 784167 784167 AT
chrXIV 784168 784168 G
chrXIV 784169 784169 T
chrXIV 784170 784170 AT
chrXIV 784171 784171 CG
chrXIV 784172 784172 A
chrXIV 784175 784175 CG
chrXIV 784176 784176 AT
chrXIV 784177 784177 T
chrXIV 784178 784178 T
chrXIV 784182 784182 T
chrXIV 784183 784183 T
chrXIV 784184 784184 A
chrXIV 784185 784185 CG
chrXIV 784186 784186 A
chrXIV 784187 784187 G
chrXIV 784188 784188 T
chrXIV 784189 784189 T
chrXIV 784190 784190 AT
chrXIV 784191 784191 CG
chrXIV 784192 784192 AT
chrXIV 784193 784193 G
chrXIV 784194 784194 T
chrXIV 784195 784195 T
chrXIV 784196 784196 G
chrXIV 784197 784197 T
chrXIV 784198 784198 G
chrXIV 784201 784201 T
chrXIV 784202 784202 G
chrXIV 784203 784203 T
chrXIV 784204 784204 T
chrXIV 784205 784205 T
chrXIV 784217 784217 G
chrXIV 784221 784221 A
chrXIV 784223 784223 T
chrXIV 784224 784224 T
chrXIV 784226 784226 T
chrXIV 784227 784227 AG
chrXIV 784228 784228 T
chrXIV 784229 784229 T
chrXIV 784235 784235 T
chrXIV 784236 784236 G
chrXIV 784237 784237 T
chrXIV 784239 784239 T
chrXIV 784240 784240 CG
chrXIV 784241 784241 T
chrXIV 784242 784242 T
chrXIV 784243 784243 CG
chrXIV 784244 784244 AT
chrXIV 784245 784245 C
chrXIV 784246 784246 T
chrXIV 784247 784247 G
chrXIV 784248 784248 T
chrXIV 784249 784249 G
chrXIV 784250 784250 T
chrXIV 784251 784251 G
chrXIV 784252 784252 T
chrXIV 784253 784253 AT
chrXIV 784254 784254 T
chrXIV 784255 784255 G
chrXIV 784257 784257 G
chrXIV 784258 784258 T
chrXIV 784259 784259 T
chrXIV 784261 784261 G
chrXIV 784262 784262 T
chrXIV 784263 784263 G
chrXIV 784264 784264 T
chrXIV 784265 784265 T
chrXIV 784266 784266 AT
chrXIV 784267 784267 CG
chrXIV 784268 784268 AT
chrXIV 784269 784269 G
chrXIV 784271 784271 T
chrXIV 784272 784272 G
chrXIV 784274 784274 A
chrXIV 784275 784275 T
chrXIV 784276 784276 CG
chrXIV 784277 784277 AT
chrXIV 784278 784278 T
chrXIV 784279 784279 T
chrXIV 784282 784282 G
chrXIV 784283 784283 T
chrXIV 784284 784284 T
chrXIV 784286 784286 G
chrXIV 784290 784290 AT
chrXIV 784291 784291 CG
chrXIV 784292 784292 T
chrXIV 784293 784293 CG
chrXIV 784294 784294 A
chrXIV 784295 784295 CG
chrXIV 784296 784296 T
chrXIV 784297 784297 AT
chrXIV 784301 784301 CG
chrXIV 784302 784302 AT
chrXIV 784303 784303 T
chrXIV 784304 784304 CG
chrXIV 784305 784305 A
chrXIV 784306 784306 C
chrXIV 784308 784308 CG
chrXIV 784310 784310 ACT
chrXIV 784311 784311 T
chrXIV 784312 784312 G
chrXIV 784314 784314 G
chrXIV 784316 784316 CG
chrXIV 784318 784318 CG
chrXIV 784319 784319 AT
chrXIV 784320 784320 T
chrXIV 784321 784321 T
chrXIV 784326 784326 T
chrXIV 784327 784327 G
chrXIV 784331 784331 T
