# Supplementary material for: Sequence Profiling of the Saccharomyces cerevisiae Genome Permits Deconvolution of Unique and Multialigned Reads for Variant Detection
Source: G3 (Bethesda). 2014 Feb 20;4(4):707–15. doi: 10.1534/g3.113.009464 (PMC4059241; doi:10.1534/g3.113.009464)
Supplement: Supporting Information [file supp_g3.113.009464_FileS1.zip › resources/50nt/chrXV_50_intrasnv.bed]

track name=intraSNV_50 description="intra SNV from HTS profile"
chrXV 1 1 C
chrXV 2 2 A
chrXV 3 3 C
chrXV 4 4 A
chrXV 5 5 A
chrXV 7 7 A
chrXV 8 8 C
chrXV 9 9 A
chrXV 10 10 A
chrXV 11 11 A
chrXV 13 13 A
chrXV 14 14 C
chrXV 15 15 A
chrXV 21 21 A
chrXV 26 26 A
chrXV 27 27 A
chrXV 28 28 A
chrXV 29 29 C
chrXV 31 31 C
chrXV 32 32 A
chrXV 33 33 C
chrXV 34 34 A
chrXV 35 35 A
chrXV 36 36 C
chrXV 39 39 A
chrXV 40 40 A
chrXV 41 41 A
chrXV 42 42 C
chrXV 44 44 C
chrXV 45 45 A
chrXV 46 46 C
chrXV 48 48 C
chrXV 50 50 C
chrXV 51 51 A
chrXV 52 52 C
chrXV 53 53 A
chrXV 54 54 CG
chrXV 55 55 AT
chrXV 56 56 CG
chrXV 57 57 A
chrXV 58 58 T
chrXV 59 59 G
chrXV 60 60 T
chrXV 61 61 G
chrXV 62 62 A
chrXV 63 63 A
chrXV 64 64 AT
chrXV 65 65 CG
chrXV 66 66 T
chrXV 67 67 C
chrXV 69 69 C
chrXV 73 73 A
chrXV 74 74 A
chrXV 78 78 A
chrXV 79 79 CG
chrXV 80 80 AT
chrXV 82 82 G
chrXV 83 83 T
chrXV 84 84 G
chrXV 87 87 G
chrXV 88 88 AT
chrXV 89 89 G
chrXV 91 91 A
chrXV 92 92 A
chrXV 93 93 C
chrXV 97 97 CG
chrXV 98 98 A
chrXV 99 99 A
chrXV 100 100 CG
chrXV 101 101 AT
chrXV 102 102 A
chrXV 112 112 C
chrXV 113 113 A
chrXV 114 114 C
chrXV 115 115 G
chrXV 116 116 T
chrXV 117 117 G
chrXV 119 119 T
chrXV 121 121 T
chrXV 136 136 C
chrXV 137 137 G
chrXV 139 139 G
chrXV 150 150 AT
chrXV 151 151 C
chrXV 155 155 C
chrXV 170 170 CG
chrXV 193 193 AT
chrXV 194 194 T
chrXV 198 198 C
chrXV 200 200 C
chrXV 219 219 T
chrXV 222 222 C
chrXV 228 228 T
chrXV 229 229 CT
chrXV 230 230 C
chrXV 237 237 G
chrXV 239 239 AG
chrXV 250 250 AT
chrXV 252 252 AG
chrXV 254 254 T
chrXV 258 258 G
chrXV 281 281 AT
chrXV 287 287 G
chrXV 293 293 AT
chrXV 296 296 CG
chrXV 297 297 T
chrXV 299 299 CG
chrXV 301 301 CG
chrXV 302 302 AT
chrXV 316 316 T
chrXV 322 322 C
chrXV 333 333 C
chrXV 338 338 A
chrXV 339 339 C
chrXV 340 340 C
chrXV 348 348 C
chrXV 349 349 G
chrXV 357 357 CT
chrXV 358 358 G
chrXV 360 360 T
chrXV 361 361 C
chrXV 365 365 AT
chrXV 366 366 CT
chrXV 367 367 A
chrXV 368 368 A
chrXV 369 369 C
chrXV 371 371 G
chrXV 378 378 T
chrXV 380 380 AT
chrXV 381 381 C
chrXV 382 382 T
chrXV 389 389 A
chrXV 398 398 CG
chrXV 401 401 C
chrXV 405 405 AT
chrXV 407 407 CG
chrXV 408 408 G
chrXV 409 409 C
chrXV 410 410 G
chrXV 415 415 T
chrXV 416 416 AT
chrXV 419 419 G
chrXV 420 420 AT
chrXV 424 424 CG
chrXV 425 425 AT
chrXV 426 426 AT
chrXV 428 428 T
chrXV 429 429 AG
chrXV 432 432 A
chrXV 433 433 C
chrXV 434 434 A
chrXV 435 435 T
chrXV 437 437 T
chrXV 441 441 T
chrXV 447 447 C
chrXV 454 454 AT
chrXV 455 455 CG
chrXV 456 456 CG
chrXV 457 457 AT
chrXV 459 459 AT
chrXV 462 462 AT
chrXV 466 466 A
chrXV 467 467 CG
chrXV 475 475 CGT
chrXV 483 483 AT
chrXV 495 495 CG
chrXV 504 504 AT
chrXV 505 505 A
chrXV 506 506 C
chrXV 509 509 C
chrXV 510 510 T
chrXV 511 511 C
chrXV 525 525 C
chrXV 529 529 AGT
chrXV 537 537 AT
chrXV 541 541 C
chrXV 542 542 C
chrXV 543 543 A
chrXV 547 547 G
chrXV 557 557 T
chrXV 558 558 C
chrXV 561 561 G
chrXV 565 565 C
chrXV 566 566 CGT
chrXV 568 568 AGT
chrXV 575 575 AT
chrXV 577 577 G
chrXV 585 585 G
chrXV 587 587 AT
chrXV 588 588 A
chrXV 593 593 T
chrXV 594 594 A
chrXV 607 607 T
chrXV 609 609 T
chrXV 615 615 T
chrXV 618 618 CG
chrXV 619 619 AT
chrXV 626 626 CG
chrXV 629 629 CG
chrXV 635 635 CG
chrXV 636 636 CG
chrXV 637 637 CG
chrXV 642 642 C
chrXV 649 649 C
chrXV 674 674 CG
chrXV 675 675 AT
chrXV 679 679 A
chrXV 680 680 GT
chrXV 681 681 T
chrXV 683 683 C
chrXV 694 694 A
chrXV 697 697 A
chrXV 701 701 AT
chrXV 719 719 G
chrXV 720 720 G
chrXV 721 721 ACG
chrXV 722 722 C
chrXV 723 723 C
chrXV 727 727 T
chrXV 739 739 T
chrXV 740 740 T
chrXV 746 746 T
chrXV 747 747 C
chrXV 752 752 GT
chrXV 753 753 A
chrXV 756 756 G
chrXV 757 757 A
chrXV 764 764 T
chrXV 765 765 CG
chrXV 770 770 AT
chrXV 771 771 C
chrXV 774 774 T
chrXV 775 775 C
chrXV 776 776 AT
chrXV 777 777 C
chrXV 783 783 T
chrXV 784 784 C
chrXV 788 788 T
chrXV 789 789 ACG
chrXV 795 795 T
chrXV 815 815 AT
chrXV 816 816 C
chrXV 818 818 CG
chrXV 819 819 CG
chrXV 820 820 AT
chrXV 824 824 G
chrXV 827 827 CGT
chrXV 828 828 T
chrXV 831 831 G
chrXV 834 834 A
chrXV 836 836 AT
chrXV 842 842 AT
chrXV 843 843 AT
chrXV 844 844 AT
chrXV 846 846 AGT
chrXV 847 847 AGT
chrXV 848 848 ACT
chrXV 851 851 CG
chrXV 858 858 T
chrXV 863 863 T
chrXV 869 869 A
chrXV 871 871 G
chrXV 881 881 AT
chrXV 884 884 A
chrXV 888 888 A
chrXV 900 900 CG
chrXV 902 902 A
chrXV 903 903 G
chrXV 906 906 CG
chrXV 907 907 CG
chrXV 908 908 AT
chrXV 910 910 C
chrXV 913 913 CG
chrXV 914 914 T
chrXV 919 919 A
chrXV 923 923 CG
chrXV 928 928 A
chrXV 929 929 G
chrXV 935 935 AT
chrXV 937 937 AT
chrXV 938 938 AT
chrXV 943 943 T
chrXV 944 944 C
chrXV 945 945 A
chrXV 971 971 AT
chrXV 974 974 AT
chrXV 976 976 CG
chrXV 980 980 A
chrXV 982 982 T
chrXV 989 989 CG
chrXV 993 993 A
chrXV 1028 1028 C
chrXV 1040 1040 C
chrXV 1041 1041 T
chrXV 1081 1081 G
chrXV 1082 1082 A
chrXV 1083 1083 T
chrXV 1085 1085 AT
chrXV 1111 1111 A
chrXV 1112 1112 T
chrXV 1113 1113 C
chrXV 1149 1149 CG
chrXV 1161 1161 CG
chrXV 1210 1210 AT
chrXV 1216 1216 AT
chrXV 1245 1245 CG
chrXV 1253 1253 C
chrXV 1273 1273 AT
chrXV 1291 1291 T
chrXV 1309 1309 CG
chrXV 1334 1334 CG
chrXV 1364 1364 AT
chrXV 1442 1442 AT
chrXV 1515 1515 AT
chrXV 1571 1571 CG
chrXV 1699 1699 AT
chrXV 1701 1701 AT
chrXV 1730 1730 AT
chrXV 1732 1732 C
chrXV 1737 1737 T
chrXV 1755 1755 T
chrXV 1816 1816 C
chrXV 1822 1822 A
chrXV 1824 1824 T
chrXV 1827 1827 G
chrXV 1832 1832 AT
chrXV 1842 1842 T
chrXV 1866 1866 G
chrXV 1881 1881 T
chrXV 1884 1884 T
chrXV 1887 1887 T
chrXV 1904 1904 AT
chrXV 1911 1911 CG
chrXV 1923 1923 G
chrXV 1929 1929 A
chrXV 1950 1950 A
chrXV 1973 1973 G
chrXV 1976 1976 CG
chrXV 1990 1990 T
chrXV 1998 1998 T
chrXV 2037 2037 A
chrXV 2052 2052 T
chrXV 2055 2055 A
chrXV 2064 2064 A
chrXV 2085 2085 G
chrXV 2094 2094 T
chrXV 2097 2097 G
chrXV 2100 2100 G
chrXV 2103 2103 C
chrXV 2112 2112 T
chrXV 2116 2116 C
chrXV 2117 2117 G
chrXV 2118 2118 G
chrXV 2121 2121 A
chrXV 2122 2122 A
chrXV 2123 2123 AG
chrXV 2124 2124 C
chrXV 2125 2125 A
chrXV 2126 2126 G
chrXV 2294 2294 CG
chrXV 2345 2345 AT
chrXV 2398 2398 CG
chrXV 2556 2556 AT
chrXV 2605 2605 AT
chrXV 2611 2611 CG
chrXV 2612 2612 AT
chrXV 2615 2615 CG
chrXV 2751 2751 C
chrXV 2773 2773 T
chrXV 2785 2785 G
chrXV 2792 2792 G
chrXV 2893 2893 T
chrXV 2894 2894 A
chrXV 2899 2899 T
chrXV 2900 2900 A
chrXV 2902 2902 AT
chrXV 2903 2903 T
chrXV 2905 2905 CG
chrXV 2907 2907 GT
chrXV 2908 2908 GT
chrXV 2910 2910 AG
chrXV 2911 2911 A
chrXV 2913 2913 AT
chrXV 2915 2915 A
chrXV 2917 2917 T
chrXV 2919 2919 CG
chrXV 2925 2925 CT
chrXV 2926 2926 A
chrXV 2927 2927 T
chrXV 2935 2935 CG
chrXV 2936 2936 AT
chrXV 2938 2938 C
chrXV 2939 2939 AT
chrXV 2940 2940 GT
chrXV 2941 2941 AC
chrXV 2942 2942 GT
chrXV 2943 2943 G
chrXV 2944 2944 G
chrXV 2947 2947 G
chrXV 2948 2948 AC
chrXV 2949 2949 G
chrXV 2950 2950 A
chrXV 2951 2951 GT
chrXV 2953 2953 C
chrXV 2955 2955 AT
chrXV 2956 2956 CG
chrXV 2958 2958 T
chrXV 2959 2959 A
chrXV 2961 2961 CG
chrXV 2962 2962 AT
chrXV 2963 2963 G
chrXV 2964 2964 T
chrXV 2965 2965 CG
chrXV 2966 2966 ACT
chrXV 2967 2967 GT
chrXV 2968 2968 GT
chrXV 2970 2970 G
chrXV 2972 2972 G
chrXV 2973 2973 T
chrXV 2974 2974 AT
chrXV 2975 2975 ACGT
chrXV 2976 2976 AT
chrXV 2978 2978 T
chrXV 2979 2979 ACT
chrXV 2980 2980 CG
chrXV 2982 2982 T
chrXV 2984 2984 T
chrXV 2985 2985 T
chrXV 2987 2987 A
chrXV 2988 2988 ACT
chrXV 2989 2989 CT
chrXV 2990 2990 ACT
chrXV 2992 2992 CG
chrXV 2994 2994 ACGT
chrXV 2995 2995 AGT
chrXV 3002 3002 T
chrXV 3004 3004 AC
chrXV 3006 3006 CGT
chrXV 3007 3007 T
chrXV 3010 3010 G
chrXV 3011 3011 A
chrXV 3013 3013 G
chrXV 3016 3016 A
chrXV 3017 3017 AGT
chrXV 3018 3018 AGT
chrXV 3019 3019 A
chrXV 3022 3022 C
chrXV 3024 3024 T
chrXV 3026 3026 AT
chrXV 3027 3027 T
chrXV 3028 3028 T
chrXV 3029 3029 AC
chrXV 3030 3030 CGT
chrXV 3031 3031 AG
chrXV 3032 3032 C
chrXV 3034 3034 T
chrXV 3036 3036 CG
chrXV 3037 3037 C
chrXV 3038 3038 AC
chrXV 3039 3039 G
chrXV 3040 3040 AG
chrXV 3041 3041 T
chrXV 3042 3042 T
chrXV 3043 3043 A
chrXV 3044 3044 C
chrXV 3045 3045 G
chrXV 3047 3047 C
chrXV 3048 3048 T
chrXV 3049 3049 T
chrXV 3050 3050 C
chrXV 3051 3051 AT
chrXV 3052 3052 CT
chrXV 3055 3055 T
chrXV 3056 3056 AGT
chrXV 3057 3057 A
chrXV 3061 3061 C
chrXV 3063 3063 A
chrXV 3070 3070 ACGT
chrXV 3071 3071 AGT
chrXV 3072 3072 AT
chrXV 3074 3074 C
chrXV 3075 3075 AT
chrXV 3076 3076 ACGT
chrXV 3077 3077 AT
chrXV 3078 3078 CG
chrXV 3079 3079 CG
chrXV 3080 3080 CG
chrXV 3081 3081 C
chrXV 3082 3082 CG
chrXV 3083 3083 AGT
chrXV 3086 3086 CG
chrXV 3088 3088 G
chrXV 3091 3091 AT
chrXV 3093 3093 T
chrXV 3094 3094 T
chrXV 3097 3097 AT
chrXV 3098 3098 CG
chrXV 3099 3099 CG
chrXV 3100 3100 CG
chrXV 3105 3105 CG
chrXV 3106 3106 A
chrXV 3118 3118 C
chrXV 3122 3122 T
chrXV 3137 3137 T
chrXV 3144 3144 C
chrXV 3149 3149 T
chrXV 3153 3153 C
chrXV 3162 3162 T
chrXV 3163 3163 T
chrXV 3169 3169 T
chrXV 3170 3170 A
chrXV 3174 3174 A
chrXV 11050 11050 A
chrXV 11052 11052 A
chrXV 11056 11056 A
chrXV 11079 11079 G
chrXV 11084 11084 C
chrXV 11095 11095 C
chrXV 11096 11096 A
chrXV 11098 11098 A
chrXV 11099 11099 C
chrXV 11100 11100 A
chrXV 11102 11102 AC
chrXV 11129 11129 AT
chrXV 11132 11132 G
chrXV 11141 11141 T
chrXV 11142 11142 C
chrXV 11143 11143 C
chrXV 11147 11147 A
chrXV 11169 11169 G
chrXV 11172 11172 AT
chrXV 11187 11187 G
chrXV 11194 11194 C
chrXV 11201 11201 T
chrXV 11233 11233 C
chrXV 11245 11245 AT
chrXV 11255 11255 T
chrXV 11256 11256 T
chrXV 11259 11259 AT
chrXV 11272 11272 AT
chrXV 11279 11279 G
chrXV 11280 11280 C
chrXV 11281 11281 CG
chrXV 11283 11283 A
chrXV 11284 11284 AT
chrXV 11298 11298 AT
chrXV 11310 11310 CG
chrXV 11311 11311 AT
chrXV 11316 11316 A
chrXV 11319 11319 A
chrXV 11331 11331 AT
chrXV 11334 11334 AT
chrXV 11340 11340 C
chrXV 11341 11341 T
chrXV 11355 11355 A
chrXV 11356 11356 G
chrXV 11357 11357 T
chrXV 11358 11358 A
chrXV 11360 11360 G
chrXV 11362 11362 G
chrXV 11363 11363 CG
chrXV 11366 11366 AT
chrXV 11367 11367 CG
chrXV 11369 11369 C
chrXV 11370 11370 AT
chrXV 11371 11371 G
chrXV 11377 11377 C
chrXV 11381 11381 G
chrXV 11389 11389 G
chrXV 11394 11394 A
chrXV 11407 11407 T
chrXV 11423 11423 CG
chrXV 11426 11426 C
chrXV 11455 11455 AGT
chrXV 11456 11456 G
chrXV 11480 11480 T
chrXV 11481 11481 ACG
chrXV 11482 11482 ACG
chrXV 11483 11483 CT
chrXV 11486 11486 C
chrXV 11487 11487 C
chrXV 11489 11489 A
chrXV 11490 11490 T
chrXV 11494 11494 A
chrXV 11495 11495 T
chrXV 11501 11501 AT
chrXV 11502 11502 CG
chrXV 11503 11503 AT
chrXV 11505 11505 A
chrXV 11511 11511 T
chrXV 11513 11513 A
chrXV 11514 11514 G
chrXV 11517 11517 T
chrXV 11522 11522 A
chrXV 11524 11524 A
chrXV 11536 11536 CG
chrXV 11542 11542 C
chrXV 11543 11543 T
chrXV 11544 11544 C
chrXV 11545 11545 CG
chrXV 11548 11548 CG
chrXV 11573 11573 CG
chrXV 11576 11576 CG
chrXV 11588 11588 T
chrXV 11589 11589 C
chrXV 11591 11591 A
chrXV 11597 11597 G
chrXV 11613 11613 CG
chrXV 11627 11627 AT
chrXV 11636 11636 AT
chrXV 11648 11648 CG
chrXV 11660 11660 A
chrXV 11662 11662 CG
chrXV 11669 11669 CG
chrXV 11678 11678 A
chrXV 11687 11687 A
chrXV 11693 11693 A
chrXV 11705 11705 A
chrXV 11708 11708 CG
chrXV 11711 11711 T
chrXV 11714 11714 CG
chrXV 11716 11716 AT
chrXV 11717 11717 CG
chrXV 11720 11720 AT
chrXV 11722 11722 AT
chrXV 11723 11723 C
chrXV 11735 11735 CG
chrXV 11744 11744 AT
chrXV 11748 11748 A
chrXV 11756 11756 A
chrXV 11757 11757 G
chrXV 11758 11758 A
chrXV 11768 11768 A
chrXV 11771 11771 T
chrXV 11774 11774 A
chrXV 11789 11789 G
chrXV 11792 11792 T
chrXV 11798 11798 A
chrXV 11804 11804 T
chrXV 11810 11810 AGT
chrXV 11816 11816 A
chrXV 11834 11834 C
chrXV 11835 11835 G
chrXV 11839 11839 A
chrXV 11842 11842 AT
chrXV 11852 11852 A
chrXV 11855 11855 A
chrXV 11857 11857 C
chrXV 11858 11858 G
chrXV 11859 11859 A
chrXV 11860 11860 T
chrXV 11861 11861 G
chrXV 11862 11862 CGT
chrXV 11863 11863 AT
chrXV 11864 11864 G
chrXV 11867 11867 G
chrXV 11870 11870 A
chrXV 11873 11873 A
chrXV 11876 11876 AT
chrXV 11879 11879 AT
chrXV 11885 11885 G
chrXV 11888 11888 G
chrXV 11891 11891 A
chrXV 11902 11902 G
chrXV 11913 11913 CG
chrXV 11922 11922 G
chrXV 11928 11928 CG
chrXV 11938 11938 G
chrXV 11940 11940 CG
chrXV 11942 11942 AT
chrXV 11946 11946 G
chrXV 11947 11947 G
chrXV 11961 11961 AT
chrXV 11962 11962 A
chrXV 11969 11969 CG
chrXV 11971 11971 CGT
chrXV 11983 11983 A
chrXV 11984 11984 G
chrXV 11989 11989 T
chrXV 12015 12015 G
chrXV 12017 12017 T
chrXV 12021 12021 C
chrXV 12022 12022 T
chrXV 12037 12037 AT
chrXV 12048 12048 CG
chrXV 12056 12056 A
chrXV 12057 12057 CG
chrXV 12058 12058 CG
chrXV 12068 12068 CG
chrXV 12072 12072 C
chrXV 12374 12374 G
chrXV 12375 12375 C
chrXV 12376 12376 T
chrXV 12387 12387 T
chrXV 12422 12422 AT
chrXV 12433 12433 AT
chrXV 12453 12453 CG
chrXV 12464 12464 T
chrXV 12468 12468 A
chrXV 12476 12476 C
chrXV 12481 12481 A
chrXV 12483 12483 G
chrXV 12484 12484 C
chrXV 12516 12516 G
chrXV 12517 12517 A
chrXV 12527 12527 AT
chrXV 12532 12532 CG
chrXV 12543 12543 CG
chrXV 12551 12551 AT
chrXV 12555 12555 T
chrXV 12574 12574 T
chrXV 12583 12583 G
chrXV 12607 12607 G
chrXV 12637 12637 T
chrXV 12639 12639 T
chrXV 12644 12644 T
chrXV 12654 12654 T
chrXV 12668 12668 A
chrXV 12676 12676 AT
chrXV 12679 12679 G
chrXV 12690 12690 CG
chrXV 12747 12747 G
chrXV 12751 12751 G
chrXV 12758 12758 A
chrXV 12763 12763 A
chrXV 12764 12764 T
chrXV 12770 12770 A
chrXV 12778 12778 T
chrXV 12785 12785 T
chrXV 12797 12797 C
chrXV 12805 12805 AT
chrXV 12809 12809 AT
chrXV 12813 12813 T
chrXV 12815 12815 C
chrXV 12826 12826 C
chrXV 12875 12875 CG
chrXV 12876 12876 CG
chrXV 12877 12877 AT
chrXV 12883 12883 AT
chrXV 22426 22426 T
chrXV 22432 22432 C
chrXV 22435 22435 G
chrXV 22478 22478 T
chrXV 22522 22522 T
chrXV 22588 22588 A
chrXV 22624 22624 T
chrXV 22651 22651 G
chrXV 22765 22765 C
chrXV 22780 22780 A
chrXV 22783 22783 C
chrXV 22795 22795 C
chrXV 22796 22796 T
chrXV 22834 22834 G
chrXV 22841 22841 A
chrXV 22842 22842 T
chrXV 22846 22846 A
chrXV 22861 22861 G
chrXV 22867 22867 T
chrXV 22876 22876 G
chrXV 22904 22904 C
chrXV 22969 22969 C
chrXV 22975 22975 G
chrXV 22987 22987 G
chrXV 23170 23170 G
chrXV 23172 23172 G
chrXV 23173 23173 T
chrXV 23197 23197 T
chrXV 23200 23200 G
chrXV 23221 23221 C
chrXV 23257 23257 G
chrXV 23275 23275 T
chrXV 23278 23278 A
chrXV 23338 23338 T
chrXV 23362 23362 T
chrXV 23371 23371 C
chrXV 23392 23392 A
chrXV 23419 23419 AC
chrXV 23425 23425 C
chrXV 23443 23443 C
chrXV 23452 23452 G
chrXV 23459 23459 C
chrXV 23482 23482 C
chrXV 23485 23485 C
chrXV 23515 23515 T
chrXV 23576 23576 A
chrXV 23629 23629 T
chrXV 23641 23641 A
chrXV 23647 23647 G
chrXV 23719 23719 G
chrXV 23725 23725 T
chrXV 23728 23728 G
chrXV 23737 23737 G
chrXV 23740 23740 T
chrXV 23742 23742 G
chrXV 23752 23752 A
chrXV 23776 23776 G
chrXV 23779 23779 T
chrXV 23800 23800 G
chrXV 23818 23818 A
chrXV 23821 23821 A
chrXV 23822 23822 A
chrXV 23824 23824 G
chrXV 23827 23827 T
chrXV 23828 23828 T
chrXV 23872 23872 AT
chrXV 23902 23902 CG
chrXV 23905 23905 CG
chrXV 23911 23911 A
chrXV 23914 23914 CG
chrXV 23917 23917 C
chrXV 23953 23953 G
chrXV 23959 23959 G
chrXV 23962 23962 A
chrXV 23971 23971 C
chrXV 24031 24031 T
chrXV 24034 24034 A
chrXV 24043 24043 A
chrXV 24046 24046 T
chrXV 24109 24109 A
chrXV 24115 24115 C
chrXV 24135 24135 T
chrXV 24151 24151 G
chrXV 24159 24159 G
chrXV 24172 24172 C
chrXV 24190 24190 A
chrXV 24211 24211 A
chrXV 24220 24220 T
chrXV 24223 24223 G
chrXV 24235 24235 A
chrXV 24238 24238 C
chrXV 24259 24259 T
chrXV 24268 24268 C
chrXV 24277 24277 AT
chrXV 24278 24278 AT
chrXV 24295 24295 C
chrXV 24311 24311 A
chrXV 24315 24315 C
chrXV 24352 24352 T
chrXV 24407 24407 C
chrXV 24425 24425 G
chrXV 24429 24429 T
chrXV 24430 24430 A
chrXV 24433 24433 T
chrXV 24436 24436 G
chrXV 24560 24560 G
chrXV 24577 24577 C
chrXV 24588 24588 T
chrXV 24590 24590 A
chrXV 24611 24611 T
chrXV 24614 24614 C
chrXV 24643 24643 T
chrXV 24654 24654 G
chrXV 24655 24655 C
chrXV 24667 24667 A
chrXV 24711 24711 A
chrXV 24717 24717 G
chrXV 24721 24721 C
chrXV 24767 24767 G
chrXV 24821 24821 T
chrXV 24822 24822 T
chrXV 24824 24824 C
chrXV 24825 24825 C
chrXV 24826 24826 T
chrXV 24850 24850 T
chrXV 24852 24852 C
chrXV 24883 24883 C
chrXV 24887 24887 A
chrXV 24888 24888 C
chrXV 24889 24889 T
chrXV 24894 24894 G
chrXV 24895 24895 A
chrXV 24898 24898 G
chrXV 24899 24899 A
chrXV 24902 24902 T
chrXV 24981 24981 T
chrXV 24995 24995 T
chrXV 24997 24997 A
chrXV 25002 25002 T
chrXV 25003 25003 A
chrXV 25004 25004 C
chrXV 25015 25015 G
chrXV 25071 25071 C
chrXV 25130 25130 A
chrXV 25152 25152 C
chrXV 25163 25163 A
chrXV 25165 25165 A
chrXV 25170 25170 A
chrXV 25174 25174 T
chrXV 25175 25175 G
chrXV 25217 25217 G
chrXV 25240 25240 G
chrXV 25244 25244 A
chrXV 25265 25265 C
chrXV 25278 25278 C
chrXV 25305 25305 T
chrXV 25311 25311 C
chrXV 25318 25318 G
chrXV 25319 25319 A
chrXV 25350 25350 T
chrXV 25365 25365 G
chrXV 25377 25377 C
chrXV 25395 25395 G
chrXV 25403 25403 C
chrXV 25407 25407 A
chrXV 25408 25408 G
chrXV 25443 25443 A
chrXV 25464 25464 A
chrXV 25488 25488 T
chrXV 25542 25542 C
chrXV 25545 25545 T
chrXV 25557 25557 T
chrXV 25569 25569 C
chrXV 25578 25578 G
chrXV 25581 25581 T
chrXV 25614 25614 T
chrXV 25746 25746 C
chrXV 25795 25795 A
chrXV 25809 25809 A
chrXV 25857 25857 A
chrXV 25863 25863 G
chrXV 25869 25869 C
chrXV 25894 25894 T
chrXV 25917 25917 T
chrXV 25996 25996 A
chrXV 26016 26016 G
chrXV 26052 26052 C
chrXV 26055 26055 A
chrXV 26081 26081 A
chrXV 26088 26088 T
chrXV 26112 26112 C
chrXV 26128 26128 T
chrXV 26132 26132 C
chrXV 26133 26133 A
chrXV 26154 26154 G
chrXV 26160 26160 C
chrXV 26164 26164 A
chrXV 26173 26173 T
chrXV 26238 26238 T
chrXV 26250 26250 A
chrXV 26280 26280 T
chrXV 26301 26301 C
chrXV 26343 26343 A
chrXV 26355 26355 C
chrXV 26358 26358 T
chrXV 26367 26367 C
chrXV 26454 26454 G
chrXV 26469 26469 C
chrXV 26481 26481 T
chrXV 26494 26494 C
chrXV 26538 26538 T
chrXV 26577 26577 C
chrXV 26586 26586 T
chrXV 26595 26595 C
chrXV 26622 26622 G
chrXV 26643 26643 A
chrXV 26645 26645 C
chrXV 26754 26754 T
chrXV 26821 26821 T
chrXV 26826 26826 G
chrXV 26832 26832 A
chrXV 26838 26838 A
chrXV 26877 26877 A
chrXV 26895 26895 A
chrXV 26898 26898 A
chrXV 26925 26925 C
chrXV 27259 27259 G
chrXV 27260 27260 A
chrXV 27261 27261 AT
chrXV 27262 27262 T
chrXV 27263 27263 A
chrXV 27264 27264 T
chrXV 27272 27272 G
chrXV 27273 27273 T
chrXV 27274 27274 C
chrXV 27495 27495 A
chrXV 27496 27496 A
chrXV 27515 27515 G
chrXV 27866 27866 T
chrXV 27867 27867 C
chrXV 27868 27868 T
chrXV 27870 27870 A
chrXV 27881 27881 A
chrXV 27882 27882 AG
chrXV 27883 27883 T
chrXV 27886 27886 C
chrXV 27887 27887 G
chrXV 27928 27928 A
chrXV 28019 28019 G
chrXV 28020 28020 C
chrXV 28021 28021 AG
chrXV 28022 28022 T
chrXV 28023 28023 C
chrXV 28024 28024 C
chrXV 28025 28025 C
chrXV 28026 28026 C
chrXV 28027 28027 T
chrXV 28034 28034 T
chrXV 28352 28352 C
chrXV 28523 28523 C
chrXV 28562 28562 C
chrXV 28567 28567 A
chrXV 28570 28570 A
chrXV 28571 28571 T
chrXV 28578 28578 T
chrXV 28579 28579 A
chrXV 28642 28642 T
chrXV 28833 28833 C
chrXV 28834 28834 G
chrXV 28835 28835 G
chrXV 28836 28836 T
chrXV 28837 28837 G
chrXV 28840 28840 G
chrXV 28843 28843 A
chrXV 28938 28938 T
chrXV 28939 28939 G
chrXV 28940 28940 C
chrXV 28943 28943 C
chrXV 28945 28945 T
chrXV 28946 28946 T
chrXV 28969 28969 T
chrXV 29008 29008 C
chrXV 29009 29009 A
chrXV 29031 29031 C
chrXV 29032 29032 G
chrXV 29033 29033 G
chrXV 29034 29034 T
chrXV 29035 29035 C
chrXV 29077 29077 C
chrXV 29082 29082 C
chrXV 29083 29083 A
chrXV 29105 29105 C
chrXV 29106 29106 T
chrXV 29123 29123 A
chrXV 29144 29144 G
chrXV 29186 29186 A
chrXV 29189 29189 T
chrXV 29192 29192 G
chrXV 29195 29195 A
chrXV 29207 29207 G
chrXV 29268 29268 AT
chrXV 29270 29270 CG
chrXV 29273 29273 CG
chrXV 29281 29281 C
chrXV 29282 29282 T
chrXV 29290 29290 T
chrXV 29291 29291 G
chrXV 29293 29293 A
chrXV 29303 29303 G
chrXV 29318 29318 C
chrXV 29319 29319 C
chrXV 29324 29324 T
chrXV 29330 29330 A
chrXV 29332 29332 C
chrXV 29333 29333 A
chrXV 29342 29342 AT
chrXV 29345 29345 AT
chrXV 29348 29348 AT
chrXV 29351 29351 G
chrXV 29645 29645 A
chrXV 29654 29654 G
chrXV 29657 29657 A
chrXV 29960 29960 A
chrXV 29969 29969 G
chrXV 29971 29971 C
chrXV 29972 29972 A
chrXV 29993 29993 A
chrXV 29999 29999 G
chrXV 30038 30038 T
chrXV 30044 30044 AT
chrXV 30047 30047 CG
chrXV 30059 30059 AT
chrXV 30632 30632 G
chrXV 30650 30650 G
chrXV 30651 30651 C
chrXV 30930 30930 A
chrXV 30931 30931 C
chrXV 30932 30932 GT
chrXV 30933 30933 T
chrXV 30934 30934 A
chrXV 30935 30935 T
chrXV 30947 30947 A
chrXV 30958 30958 T
chrXV 30964 30964 T
chrXV 30969 30969 G
chrXV 30970 30970 A
chrXV 30971 30971 ACG
chrXV 30972 30972 T
chrXV 30973 30973 C
chrXV 30974 30974 G
chrXV 30980 30980 C
chrXV 30986 30986 A
chrXV 30997 30997 T
chrXV 31003 31003 T
chrXV 31008 31008 G
chrXV 31010 31010 G
chrXV 31012 31012 C
chrXV 31013 31013 G
chrXV 31019 31019 C
chrXV 31025 31025 A
chrXV 31031 31031 G
chrXV 31034 31034 G
chrXV 31047 31047 A
chrXV 31049 31049 T
chrXV 31058 31058 C
chrXV 31064 31064 T
chrXV 31070 31070 G
chrXV 31073 31073 G
chrXV 31075 31075 T
chrXV 31081 31081 T
chrXV 31086 31086 A
chrXV 31088 31088 T
chrXV 31103 31103 T
chrXV 31108 31108 A
chrXV 31111 31111 T
chrXV 31114 31114 A
chrXV 31120 31120 T
chrXV 31125 31125 G
chrXV 31127 31127 G
chrXV 31136 31136 T
chrXV 31157 31157 A
chrXV 31160 31160 G
chrXV 31163 31163 G
chrXV 31171 31171 C
chrXV 31174 31174 A
chrXV 31177 31177 T
chrXV 31199 31199 T
chrXV 31205 31205 T
chrXV 31211 31211 A
chrXV 31214 31214 A
chrXV 31220 31220 G
chrXV 31223 31223 T
chrXV 31226 31226 T
chrXV 31229 31229 T
chrXV 31231 31231 C
chrXV 31232 31232 G
chrXV 31244 31244 T
chrXV 31255 31255 T
chrXV 31261 31261 C
chrXV 31266 31266 G
chrXV 31268 31268 G
chrXV 31277 31277 C
chrXV 45684 45684 A
chrXV 45685 45685 A
chrXV 45686 45686 A
chrXV 45687 45687 T
chrXV 45689 45689 A
chrXV 45690 45690 G
chrXV 45691 45691 A
chrXV 45693 45693 C
chrXV 45694 45694 AG
chrXV 45702 45702 C
chrXV 45708 45708 A
chrXV 45727 45727 G
chrXV 45731 45731 G
chrXV 45732 45732 AC
chrXV 45733 45733 T
chrXV 45734 45734 T
chrXV 45735 45735 T
chrXV 45737 45737 C
chrXV 63055 63055 C
chrXV 63056 63056 A
chrXV 63086 63086 G
chrXV 63087 63087 T
chrXV 63088 63088 T
chrXV 63093 63093 C
chrXV 63099 63099 A
chrXV 63104 63104 AT
chrXV 63105 63105 AT
chrXV 75761 75761 G
chrXV 75770 75770 G
chrXV 75776 75776 C
chrXV 75815 75815 AT
chrXV 75816 75816 AT
chrXV 75818 75818 A
chrXV 75824 75824 A
chrXV 76040 76040 A
chrXV 76052 76052 A
chrXV 76069 76069 G
chrXV 76109 76109 AT
chrXV 76112 76112 CG
chrXV 76115 76115 A
chrXV 76193 76193 T
chrXV 76208 76208 C
chrXV 76220 76220 G
chrXV 76251 76251 CG
chrXV 76262 76262 CG
chrXV 76263 76263 AT
chrXV 76295 76295 C
chrXV 76307 76307 T
chrXV 76317 76317 A
chrXV 76490 76490 G
chrXV 76505 76505 G
chrXV 76520 76520 A
chrXV 76521 76521 T
chrXV 76535 76535 G
chrXV 76574 76574 A
chrXV 76592 76592 C
chrXV 76607 76607 T
chrXV 76628 76628 AT
chrXV 76647 76647 T
chrXV 76667 76667 T
chrXV 76676 76676 G
chrXV 76691 76691 A
chrXV 92019 92019 G
chrXV 92020 92020 G
chrXV 92021 92021 G
chrXV 92022 92022 C
chrXV 92023 92023 C
chrXV 92024 92024 G
chrXV 92025 92025 C
chrXV 92122 92122 A
chrXV 92128 92128 G
chrXV 92131 92131 T
chrXV 92149 92149 G
chrXV 92176 92176 A
chrXV 92197 92197 G
chrXV 92224 92224 C
chrXV 92236 92236 C
chrXV 92248 92248 G
chrXV 92254 92254 C
chrXV 92275 92275 A
chrXV 92281 92281 G
chrXV 92311 92311 A
chrXV 92314 92314 G
chrXV 92332 92332 A
chrXV 92371 92371 G
chrXV 92379 92379 A
chrXV 92380 92380 T
chrXV 92416 92416 G
chrXV 92431 92431 T
chrXV 93388 93388 T
chrXV 93389 93389 A
chrXV 93390 93390 C
chrXV 93393 93393 G
chrXV 93394 93394 A
chrXV 93509 93509 C
chrXV 93560 93560 A
chrXV 93584 93584 T
chrXV 93602 93602 G
chrXV 93614 93614 G
chrXV 93674 93674 G
chrXV 93680 93680 C
chrXV 93698 93698 G
chrXV 93725 93725 G
chrXV 93761 93761 G
chrXV 93767 93767 T
chrXV 93812 93812 A
chrXV 93846 93846 G
chrXV 93847 93847 CT
chrXV 93848 93848 G
chrXV 110771 110771 A
chrXV 110772 110772 AGT
chrXV 110773 110773 T
chrXV 110774 110774 CT
chrXV 110775 110775 AG
chrXV 110777 110777 AC
chrXV 110778 110778 CGT
chrXV 110780 110780 C
chrXV 110782 110782 G
chrXV 110783 110783 C
chrXV 110785 110785 G
chrXV 110788 110788 C
chrXV 110790 110790 G
chrXV 110791 110791 A
chrXV 110794 110794 C
chrXV 110797 110797 C
chrXV 110807 110807 A
chrXV 110811 110811 G
chrXV 110812 110812 G
chrXV 110813 110813 C
chrXV 110815 110815 G
chrXV 110818 110818 CG
chrXV 110819 110819 CG
chrXV 110820 110820 G
chrXV 110821 110821 ACT
chrXV 110822 110822 ACG
chrXV 110823 110823 G
chrXV 110824 110824 ACT
chrXV 110825 110825 CG
chrXV 110826 110826 G
chrXV 110827 110827 AT
chrXV 110830 110830 A
chrXV 110833 110833 A
chrXV 110835 110835 G
chrXV 110836 110836 A
chrXV 110838 110838 G
chrXV 110839 110839 A
chrXV 110842 110842 G
chrXV 110844 110844 G
chrXV 110847 110847 A
chrXV 110869 110869 AT
chrXV 110872 110872 AT
chrXV 110950 110950 C
chrXV 110952 110952 T
chrXV 110953 110953 C
chrXV 110954 110954 A
chrXV 110959 110959 T
chrXV 110960 110960 CG
chrXV 110961 110961 T
chrXV 111034 111034 A
chrXV 111035 111035 T
chrXV 111037 111037 CG
chrXV 111039 111039 AGT
chrXV 111040 111040 G
chrXV 111041 111041 T
chrXV 113293 113293 G
chrXV 113294 113294 A
chrXV 113302 113302 T
chrXV 113305 113305 G
chrXV 113310 113310 G
chrXV 113313 113313 AT
chrXV 113315 113315 G
chrXV 113316 113316 G
chrXV 113317 113317 G
chrXV 113319 113319 CG
chrXV 113327 113327 A
chrXV 113335 113335 GT
chrXV 113336 113336 AT
chrXV 113338 113338 C
chrXV 113339 113339 A
chrXV 113340 113340 G
chrXV 113341 113341 A
chrXV 113342 113342 GT
chrXV 113343 113343 G
chrXV 113344 113344 G
chrXV 113347 113347 G
chrXV 113348 113348 AC
chrXV 113351 113351 T
chrXV 113356 113356 C
chrXV 113358 113358 T
chrXV 113359 113359 A
chrXV 113361 113361 G
chrXV 113362 113362 C
chrXV 113363 113363 G
chrXV 113364 113364 T
chrXV 113365 113365 CG
chrXV 113366 113366 ACT
chrXV 113367 113367 GT
chrXV 113368 113368 G
chrXV 113369 113369 A
chrXV 113370 113370 AT
chrXV 113374 113374 T
chrXV 113375 113375 AGT
chrXV 113378 113378 T
chrXV 113379 113379 A
chrXV 113385 113385 A
chrXV 113388 113388 ACT
chrXV 113389 113389 C
chrXV 113390 113390 CG
chrXV 113392 113392 CG
chrXV 113393 113393 A
chrXV 113394 113394 ACGT
chrXV 113396 113396 AT
chrXV 113404 113404 AT
chrXV 113406 113406 GT
chrXV 113407 113407 A
chrXV 113414 113414 G
chrXV 113427 113427 CG
chrXV 113428 113428 AT
chrXV 113429 113429 C
chrXV 113430 113430 G
chrXV 113432 113432 T
chrXV 113434 113434 T
chrXV 113436 113436 C
chrXV 113437 113437 C
chrXV 113438 113438 AC
chrXV 113439 113439 G
chrXV 113440 113440 A
chrXV 113443 113443 A
chrXV 113445 113445 G
chrXV 113449 113449 T
chrXV 113455 113455 T
chrXV 113456 113456 AT
chrXV 113457 113457 CG
chrXV 113461 113461 AT
chrXV 113463 113463 C
chrXV 113466 113466 A
chrXV 113467 113467 A
chrXV 113470 113470 G
chrXV 113474 113474 CG
chrXV 113477 113477 T
chrXV 113482 113482 G
chrXV 113483 113483 AGT
chrXV 113484 113484 G
chrXV 113485 113485 C
chrXV 113488 113488 CG
chrXV 113489 113489 AT
chrXV 113490 113490 AT
chrXV 113491 113491 G
chrXV 113497 113497 A
chrXV 113498 113498 AT
chrXV 113499 113499 G
chrXV 113500 113500 C
chrXV 113503 113503 T
chrXV 113507 113507 A
chrXV 113509 113509 AT
chrXV 113510 113510 ACGT
chrXV 113511 113511 CGT
chrXV 113513 113513 C
chrXV 113517 113517 ACGT
chrXV 113520 113520 A
chrXV 113521 113521 AT
chrXV 113522 113522 A
chrXV 113528 113528 AT
chrXV 113533 113533 C
chrXV 113535 113535 C
chrXV 113542 113542 C
chrXV 113543 113543 C
chrXV 113545 113545 T
chrXV 113549 113549 T
chrXV 113550 113550 C
chrXV 113551 113551 T
chrXV 113552 113552 C
chrXV 113553 113553 T
chrXV 113556 113556 G
chrXV 113557 113557 T
chrXV 113561 113561 A
chrXV 113563 113563 C
chrXV 113565 113565 G
chrXV 113576 113576 C
chrXV 113578 113578 A
chrXV 113579 113579 G
chrXV 113581 113581 T
chrXV 113582 113582 AC
chrXV 113583 113583 C
chrXV 113584 113584 G
chrXV 113585 113585 C
chrXV 113586 113586 AT
chrXV 113587 113587 CG
chrXV 113589 113589 C
chrXV 113591 113591 T
chrXV 113593 113593 G
chrXV 113601 113601 ACT
chrXV 113603 113603 T
chrXV 113604 113604 A
chrXV 113610 113610 CG
chrXV 113612 113612 AT
chrXV 113716 113716 C
chrXV 113728 113728 T
chrXV 113737 113737 A
chrXV 113794 113794 A
chrXV 113795 113795 CG
chrXV 113796 113796 AT
chrXV 113797 113797 CT
chrXV 113798 113798 ACG
chrXV 113799 113799 AC
chrXV 113800 113800 ACG
chrXV 113801 113801 T
chrXV 113875 113875 A
chrXV 113876 113876 AT
chrXV 113877 113877 AT
chrXV 113878 113878 AT
chrXV 113879 113879 A
chrXV 113881 113881 ACG
chrXV 113882 113882 ACGT
chrXV 113883 113883 ACGT
chrXV 113884 113884 ACT
chrXV 113885 113885 ACT
chrXV 113886 113886 AG
chrXV 113887 113887 C
chrXV 115038 115038 G
chrXV 115050 115050 A
chrXV 115059 115059 G
chrXV 115062 115062 A
chrXV 115068 115068 CG
chrXV 115070 115070 A
chrXV 115071 115071 G
chrXV 115074 115074 G
chrXV 115080 115080 G
chrXV 115082 115082 A
chrXV 115083 115083 G
chrXV 115086 115086 G
chrXV 115092 115092 A
chrXV 115095 115095 G
chrXV 115104 115104 A
chrXV 115116 115116 A
chrXV 115122 115122 G
chrXV 115128 115128 A
chrXV 115134 115134 G
chrXV 115137 115137 A
chrXV 115140 115140 G
chrXV 115146 115146 A
chrXV 115149 115149 G
chrXV 115152 115152 A
chrXV 115154 115154 T
chrXV 115155 115155 A
chrXV 115158 115158 G
chrXV 115164 115164 GT
chrXV 115167 115167 GT
chrXV 115170 115170 G
chrXV 115172 115172 T
chrXV 115176 115176 A
chrXV 115188 115188 A
chrXV 115200 115200 A
chrXV 115206 115206 G
chrXV 115212 115212 G
chrXV 115218 115218 A
chrXV 115221 115221 G
chrXV 115236 115236 A
chrXV 115239 115239 A
chrXV 115244 115244 A
chrXV 117693 117693 T
chrXV 117694 117694 GT
chrXV 117695 117695 GT
chrXV 117696 117696 AGT
chrXV 117697 117697 AC
chrXV 117698 117698 AGT
chrXV 117699 117699 AGT
chrXV 117700 117700 ACG
chrXV 117701 117701 ACG
chrXV 117702 117702 AGT
chrXV 117707 117707 A
chrXV 117713 117713 G
chrXV 117714 117714 G
chrXV 117718 117718 T
chrXV 117719 117719 A
chrXV 117724 117724 C
chrXV 117725 117725 T
chrXV 117726 117726 AT
chrXV 117727 117727 C
chrXV 117730 117730 G
chrXV 117733 117733 C
chrXV 117735 117735 A
chrXV 117736 117736 AC
chrXV 117737 117737 T
chrXV 117738 117738 CG
chrXV 117739 117739 A
chrXV 117740 117740 G
chrXV 117741 117741 AC
chrXV 117743 117743 C
chrXV 117744 117744 G
chrXV 117745 117745 C
chrXV 117746 117746 G
chrXV 117747 117747 CGT
chrXV 117748 117748 G
chrXV 117749 117749 AC
chrXV 117750 117750 CG
chrXV 117752 117752 C
chrXV 117753 117753 T
chrXV 117754 117754 ACG
chrXV 117755 117755 CT
chrXV 117756 117756 A
chrXV 117758 117758 C
chrXV 117766 117766 G
chrXV 117768 117768 T
chrXV 117770 117770 T
chrXV 117771 117771 G
chrXV 117772 117772 T
chrXV 117773 117773 CG
chrXV 117774 117774 AT
chrXV 117775 117775 GT
chrXV 117776 117776 C
chrXV 117777 117777 T
chrXV 117778 117778 A
chrXV 117780 117780 T
chrXV 117781 117781 G
chrXV 117784 117784 G
chrXV 117785 117785 A
chrXV 117787 117787 CG
chrXV 117788 117788 G
chrXV 117789 117789 G
chrXV 117790 117790 C
chrXV 117791 117791 G
chrXV 117800 117800 A
chrXV 117801 117801 A
chrXV 117803 117803 A
chrXV 117806 117806 T
chrXV 117811 117811 ACGT
chrXV 117812 117812 A
chrXV 117814 117814 CG
chrXV 117816 117816 A
chrXV 117817 117817 CGT
chrXV 117818 117818 A
chrXV 117821 117821 T
chrXV 117825 117825 A
chrXV 117826 117826 AT
chrXV 117828 117828 CG
chrXV 117829 117829 AT
chrXV 117830 117830 A
chrXV 117831 117831 AT
chrXV 117834 117834 A
chrXV 117835 117835 A
chrXV 117841 117841 AT
chrXV 117844 117844 AT
chrXV 117845 117845 ACG
chrXV 117846 117846 CG
chrXV 117851 117851 A
chrXV 117854 117854 C
chrXV 117855 117855 AT
chrXV 117857 117857 A
chrXV 117858 117858 A
chrXV 117859 117859 AT
chrXV 117860 117860 T
chrXV 117862 117862 A
chrXV 117863 117863 CGT
chrXV 117864 117864 CG
chrXV 117865 117865 ACT
chrXV 117868 117868 G
chrXV 117869 117869 G
chrXV 117870 117870 A
chrXV 117871 117871 T
chrXV 117872 117872 A
chrXV 117873 117873 T
chrXV 117874 117874 T
chrXV 117877 117877 AT
chrXV 117878 117878 AT
chrXV 117879 117879 AT
chrXV 117880 117880 AC
chrXV 117881 117881 C
chrXV 117882 117882 G
chrXV 117883 117883 T
chrXV 117884 117884 G
chrXV 117887 117887 G
chrXV 117889 117889 C
chrXV 117890 117890 G
chrXV 117891 117891 T
chrXV 117894 117894 CT
chrXV 117895 117895 C
chrXV 117896 117896 G
chrXV 117897 117897 G
chrXV 117898 117898 CG
chrXV 117899 117899 T
chrXV 117900 117900 A
chrXV 117901 117901 C
chrXV 117902 117902 G
chrXV 117903 117903 T
chrXV 117904 117904 CG
chrXV 117905 117905 GT
chrXV 117906 117906 AC
chrXV 117907 117907 A
chrXV 117908 117908 C
chrXV 117910 117910 A
chrXV 117912 117912 G
chrXV 117913 117913 CG
chrXV 117915 117915 T
chrXV 117916 117916 AC
chrXV 117917 117917 ACGT
chrXV 117918 117918 AC
chrXV 117919 117919 G
chrXV 117921 117921 CG
chrXV 117923 117923 T
chrXV 117924 117924 CGT
chrXV 117925 117925 AC
chrXV 117927 117927 AT
chrXV 117928 117928 ACG
chrXV 117929 117929 AT
chrXV 117930 117930 CGT
chrXV 117931 117931 A
chrXV 117932 117932 A
chrXV 117934 117934 C
chrXV 117936 117936 T
chrXV 117937 117937 GT
chrXV 117938 117938 AC
chrXV 117939 117939 CGT
chrXV 117940 117940 ACGT
chrXV 117941 117941 G
chrXV 117942 117942 CG
chrXV 117943 117943 G
chrXV 117944 117944 AGT
chrXV 117945 117945 AG
chrXV 117946 117946 AGT
chrXV 117947 117947 T
chrXV 117948 117948 T
chrXV 117949 117949 AT
chrXV 117950 117950 A
chrXV 117951 117951 G
chrXV 117952 117952 AT
chrXV 117953 117953 C
chrXV 117954 117954 CT
chrXV 117955 117955 AT
chrXV 117956 117956 AC
chrXV 117957 117957 A
chrXV 117958 117958 AT
chrXV 117959 117959 ACG
chrXV 117960 117960 T
chrXV 117961 117961 A
chrXV 117962 117962 C
chrXV 117963 117963 G
chrXV 117964 117964 ACT
chrXV 117966 117966 AC
chrXV 117967 117967 ACGT
chrXV 117968 117968 AGT
chrXV 117969 117969 ACG
chrXV 117970 117970 AC
chrXV 117971 117971 C
chrXV 117972 117972 CG
chrXV 117973 117973 C
chrXV 117975 117975 AT
chrXV 117976 117976 AT
chrXV 117977 117977 ACGT
chrXV 117978 117978 G
chrXV 117979 117979 AT
chrXV 117980 117980 AT
chrXV 117981 117981 AGT
chrXV 117983 117983 ACGT
chrXV 117984 117984 AG
chrXV 117985 117985 CT
chrXV 117986 117986 AGT
chrXV 117987 117987 AC
chrXV 117990 117990 CG
chrXV 117991 117991 CG
chrXV 117992 117992 ACT
chrXV 117993 117993 AGT
chrXV 117994 117994 CG
chrXV 117995 117995 AT
chrXV 117996 117996 G
chrXV 117998 117998 AT
chrXV 117999 117999 CG
chrXV 118001 118001 AC
chrXV 118002 118002 AT
chrXV 118007 118007 AT
chrXV 118008 118008 T
chrXV 118009 118009 T
chrXV 118010 118010 G
chrXV 118011 118011 G
chrXV 118015 118015 G
chrXV 118017 118017 CG
chrXV 118018 118018 CG
chrXV 118019 118019 AGT
chrXV 118020 118020 T
chrXV 118021 118021 ACGT
chrXV 118023 118023 ACT
chrXV 118024 118024 ACGT
chrXV 118026 118026 AT
chrXV 118027 118027 AT
chrXV 118028 118028 T
chrXV 118029 118029 C
chrXV 118030 118030 A
chrXV 118031 118031 CG
chrXV 118032 118032 ACGT
chrXV 118035 118035 AT
chrXV 118036 118036 C
chrXV 118037 118037 T
chrXV 118041 118041 ACGT
chrXV 118042 118042 CGT
chrXV 118043 118043 ACGT
chrXV 118044 118044 G
chrXV 118045 118045 T
chrXV 118046 118046 C
chrXV 118047 118047 A
chrXV 118051 118051 G
chrXV 118052 118052 AC
chrXV 118071 118071 A
chrXV 118079 118079 C
chrXV 118080 118080 AT
chrXV 118081 118081 GT
chrXV 118085 118085 CG
chrXV 118100 118100 C
chrXV 118102 118102 A
chrXV 118118 118118 AT
chrXV 118119 118119 AT
chrXV 118120 118120 CG
chrXV 118127 118127 AT
chrXV 118131 118131 T
chrXV 118136 118136 AT
chrXV 118139 118139 T
chrXV 118140 118140 AT
chrXV 118144 118144 CG
chrXV 118152 118152 AT
chrXV 118199 118199 AT
chrXV 118200 118200 T
chrXV 118208 118208 T
chrXV 118219 118219 AT
chrXV 118225 118225 G
chrXV 118226 118226 GT
chrXV 118227 118227 C
chrXV 118232 118232 A
chrXV 118233 118233 T
chrXV 118234 118234 T
chrXV 118236 118236 A
chrXV 118248 118248 AT
chrXV 118250 118250 AT
chrXV 118256 118256 A
chrXV 118298 118298 A
chrXV 118316 118316 CG
chrXV 118380 118380 AT
chrXV 118473 118473 AT
chrXV 118506 118506 T
chrXV 118507 118507 G
chrXV 118509 118509 G
chrXV 118515 118515 G
chrXV 118521 118521 C
chrXV 118539 118539 AT
chrXV 118544 118544 AT
chrXV 118559 118559 T
chrXV 118566 118566 T
chrXV 118581 118581 AT
chrXV 118595 118595 AT
chrXV 118610 118610 CG
chrXV 118628 118628 CG
chrXV 118629 118629 AT
chrXV 118631 118631 CG
chrXV 118632 118632 AT
chrXV 118666 118666 G
chrXV 118686 118686 A
chrXV 118720 118720 T
chrXV 118725 118725 T
chrXV 118737 118737 A
chrXV 118764 118764 C
chrXV 118768 118768 A
chrXV 118770 118770 C
chrXV 118815 118815 A
chrXV 118827 118827 T
chrXV 118836 118836 A
chrXV 118861 118861 G
chrXV 118864 118864 G
chrXV 118882 118882 CG
chrXV 118907 118907 C
chrXV 118923 118923 A
chrXV 118929 118929 T
chrXV 118935 118935 C
chrXV 118959 118959 CG
chrXV 118962 118962 C
chrXV 118978 118978 G
chrXV 118990 118990 T
chrXV 119067 119067 AT
chrXV 119090 119090 CG
chrXV 119106 119106 A
chrXV 119109 119109 C
chrXV 119117 119117 C
chrXV 119124 119124 A
chrXV 119219 119219 AT
chrXV 119254 119254 G
chrXV 119255 119255 G
chrXV 119283 119283 G
chrXV 119288 119288 C
chrXV 119289 119289 A
chrXV 119301 119301 AT
chrXV 119312 119312 AT
chrXV 119329 119329 AT
chrXV 119332 119332 G
chrXV 119338 119338 T
chrXV 119357 119357 AT
chrXV 119380 119380 AT
chrXV 119419 119419 CG
chrXV 119448 119448 CG
chrXV 119540 119540 T
chrXV 119644 119644 CG
chrXV 119665 119665 G
chrXV 119674 119674 CG
chrXV 119675 119675 CG
chrXV 119706 119706 CG
chrXV 119719 119719 T
chrXV 119751 119751 C
chrXV 119760 119760 A
chrXV 119776 119776 G
chrXV 119809 119809 CG
chrXV 119819 119819 A
chrXV 119823 119823 CGT
chrXV 119824 119824 C
chrXV 119829 119829 AT
chrXV 119831 119831 A
chrXV 119885 119885 A
chrXV 119897 119897 G
chrXV 120043 120043 AGT
chrXV 120091 120091 CG
chrXV 120109 120109 CG
chrXV 120142 120142 AT
chrXV 120148 120148 CG
chrXV 120163 120163 CG
chrXV 120169 120169 AT
chrXV 120175 120175 A
chrXV 120193 120193 AT
chrXV 120245 120245 C
chrXV 120248 120248 A
chrXV 120249 120249 AG
chrXV 120250 120250 AG
chrXV 120251 120251 A
chrXV 120259 120259 A
chrXV 120260 120260 A
chrXV 120261 120261 AC
chrXV 120262 120262 A
chrXV 120290 120290 A
chrXV 120319 120319 A
chrXV 120322 120322 ACGT
chrXV 120380 120380 T
chrXV 120455 120455 C
chrXV 120456 120456 A
chrXV 120460 120460 CG
chrXV 120574 120574 AT
chrXV 120592 120592 A
chrXV 120607 120607 C
chrXV 120613 120613 T
chrXV 120625 120625 CG
chrXV 120634 120634 A
chrXV 120679 120679 CG
chrXV 120754 120754 AT
chrXV 120782 120782 CG
chrXV 120788 120788 AT
chrXV 120800 120800 T
chrXV 120802 120802 C
chrXV 120803 120803 C
chrXV 120808 120808 AT
chrXV 120811 120811 T
chrXV 120813 120813 T
chrXV 120815 120815 A
chrXV 120820 120820 AT
chrXV 120826 120826 CG
chrXV 120829 120829 T
chrXV 120832 120832 AT
chrXV 120839 120839 T
chrXV 120852 120852 AT
chrXV 120898 120898 CG
chrXV 120922 120922 AT
chrXV 120927 120927 CG
chrXV 120929 120929 AT
chrXV 120934 120934 CG
chrXV 120939 120939 T
chrXV 120944 120944 C
chrXV 120949 120949 T
chrXV 120967 120967 AT
chrXV 120980 120980 AT
chrXV 120986 120986 G
chrXV 120991 120991 CG
chrXV 121000 121000 AT
chrXV 121031 121031 CG
chrXV 121045 121045 AT
chrXV 121047 121047 AT
chrXV 121065 121065 CG
chrXV 121070 121070 CG
chrXV 121101 121101 AT
chrXV 121114 121114 A
chrXV 121121 121121 AT
chrXV 121124 121124 AT
chrXV 121166 121166 AT
chrXV 121168 121168 CG
chrXV 121219 121219 AT
chrXV 121222 121222 AT
chrXV 121239 121239 CG
chrXV 121243 121243 CG
chrXV 121249 121249 CG
chrXV 121285 121285 G
chrXV 121292 121292 A
chrXV 121297 121297 C
chrXV 121298 121298 T
chrXV 121381 121381 AT
chrXV 121399 121399 AT
chrXV 121402 121402 CG
chrXV 121435 121435 A
chrXV 121439 121439 T
chrXV 121441 121441 C
chrXV 121453 121453 T
chrXV 121462 121462 CG
chrXV 121470 121470 CG
chrXV 121516 121516 G
chrXV 121524 121524 C
chrXV 121528 121528 A
chrXV 121568 121568 CG
chrXV 121576 121576 CG
chrXV 121593 121593 AT
chrXV 121639 121639 CG
chrXV 121656 121656 C
chrXV 121687 121687 AT
chrXV 121690 121690 AT
chrXV 121693 121693 AT
chrXV 121697 121697 AT
chrXV 121741 121741 CG
chrXV 121754 121754 CG
chrXV 121756 121756 AT
chrXV 121777 121777 CG
chrXV 121783 121783 AT
chrXV 121788 121788 AT
chrXV 121789 121789 AT
chrXV 121795 121795 T
chrXV 121811 121811 AT
chrXV 121812 121812 CG
chrXV 121840 121840 CG
chrXV 121855 121855 AT
chrXV 121870 121870 AT
chrXV 121875 121875 CG
chrXV 121884 121884 G
chrXV 121888 121888 AT
chrXV 121912 121912 CG
chrXV 121921 121921 CG
chrXV 121927 121927 AT
chrXV 121936 121936 AT
chrXV 121939 121939 CG
chrXV 121946 121946 CG
chrXV 121975 121975 T
chrXV 121981 121981 G
chrXV 121984 121984 G
chrXV 122007 122007 CG
chrXV 122021 122021 C
chrXV 122056 122056 A
chrXV 122062 122062 T
chrXV 122065 122065 T
chrXV 122078 122078 CG
chrXV 122107 122107 AT
chrXV 122108 122108 AT
chrXV 122119 122119 AT
chrXV 122122 122122 AT
chrXV 122123 122123 CG
chrXV 122140 122140 CG
chrXV 122142 122142 AT
chrXV 122149 122149 T
chrXV 122164 122164 AT
chrXV 122167 122167 A
chrXV 122201 122201 CG
chrXV 122206 122206 AT
chrXV 122211 122211 A
chrXV 122212 122212 C
chrXV 122216 122216 C
chrXV 122227 122227 C
chrXV 122246 122246 CG
chrXV 122248 122248 AT
chrXV 122251 122251 CG
chrXV 122260 122260 CG
chrXV 122266 122266 AT
chrXV 122269 122269 CG
chrXV 122275 122275 CG
chrXV 122281 122281 T
chrXV 122284 122284 T
chrXV 122290 122290 A
chrXV 122293 122293 G
chrXV 122296 122296 T
chrXV 122318 122318 G
chrXV 122378 122378 CG
chrXV 122380 122380 A
chrXV 122386 122386 GT
chrXV 122389 122389 CG
chrXV 122395 122395 A
chrXV 122396 122396 C
chrXV 122398 122398 T
chrXV 122404 122404 CT
chrXV 122410 122410 AT
chrXV 122413 122413 G
chrXV 122416 122416 CG
chrXV 122425 122425 C
chrXV 122432 122432 AT
chrXV 122449 122449 G
chrXV 122461 122461 AT
chrXV 122464 122464 CG
chrXV 122467 122467 CG
chrXV 122473 122473 AT
chrXV 122486 122486 CG
chrXV 122496 122496 A
chrXV 122500 122500 AT
chrXV 122503 122503 CG
chrXV 122509 122509 CG
chrXV 122514 122514 A
chrXV 122515 122515 G
chrXV 122522 122522 CG
chrXV 122524 122524 AT
chrXV 122544 122544 A
chrXV 122545 122545 AT
chrXV 122558 122558 CG
chrXV 122560 122560 A
chrXV 122573 122573 AT
chrXV 122581 122581 C
chrXV 122587 122587 AT
chrXV 122596 122596 AT
chrXV 122599 122599 CG
chrXV 122615 122615 C
chrXV 122620 122620 A
chrXV 122629 122629 A
chrXV 122632 122632 T
chrXV 122660 122660 C
chrXV 122663 122663 T
chrXV 122686 122686 AT
chrXV 122710 122710 A
chrXV 122734 122734 A
chrXV 122737 122737 AT
chrXV 122743 122743 G
chrXV 122749 122749 A
chrXV 122771 122771 AT
chrXV 122773 122773 AT
chrXV 122786 122786 C
chrXV 122798 122798 AT
chrXV 122821 122821 T
chrXV 122827 122827 CG
chrXV 122833 122833 AC
chrXV 122836 122836 AT
chrXV 122842 122842 AT
chrXV 122851 122851 AT
chrXV 122857 122857 CG
chrXV 122860 122860 G
chrXV 122896 122896 AT
chrXV 122899 122899 G
chrXV 122914 122914 G
chrXV 122917 122917 A
chrXV 122944 122944 C
chrXV 122965 122965 AT
chrXV 122995 122995 CG
chrXV 122998 122998 CG
chrXV 123002 123002 CG
chrXV 123007 123007 T
chrXV 123008 123008 G
chrXV 123010 123010 G
chrXV 123019 123019 CG
chrXV 123020 123020 CG
chrXV 123036 123036 CG
chrXV 123037 123037 CG
chrXV 123043 123043 AT
chrXV 123045 123045 C
chrXV 123082 123082 T
chrXV 123083 123083 C
chrXV 123084 123084 T
chrXV 123087 123087 T
chrXV 123121 123121 T
chrXV 123124 123124 CGT
chrXV 123127 123127 A
chrXV 123164 123164 CG
chrXV 123190 123190 AT
chrXV 123192 123192 T
chrXV 123205 123205 C
chrXV 123208 123208 A
chrXV 123210 123210 A
chrXV 123211 123211 C
chrXV 123214 123214 C
chrXV 123238 123238 AT
chrXV 123250 123250 AT
chrXV 123278 123278 T
chrXV 123283 123283 C
chrXV 123284 123284 C
chrXV 123285 123285 ACT
chrXV 123286 123286 ACG
chrXV 123287 123287 ACT
chrXV 123288 123288 ACT
chrXV 123289 123289 ACG
chrXV 123290 123290 CGT
chrXV 123295 123295 A
chrXV 123301 123301 CG
chrXV 123302 123302 G
chrXV 123306 123306 T
chrXV 123307 123307 AT
chrXV 123312 123312 C
chrXV 123313 123313 T
chrXV 123314 123314 AT
chrXV 123315 123315 C
chrXV 123318 123318 G
chrXV 123319 123319 CG
chrXV 123320 123320 AT
chrXV 123321 123321 C
chrXV 123323 123323 A
chrXV 123324 123324 AC
chrXV 123325 123325 T
chrXV 123326 123326 CG
chrXV 123327 123327 A
chrXV 123328 123328 G
chrXV 123329 123329 AC
chrXV 123331 123331 C
chrXV 123332 123332 G
chrXV 123333 123333 C
chrXV 123334 123334 G
chrXV 123335 123335 CG
chrXV 123336 123336 G
chrXV 123337 123337 C
chrXV 123338 123338 CG
chrXV 123340 123340 C
chrXV 123341 123341 T
chrXV 123342 123342 ACG
chrXV 123343 123343 CT
chrXV 123344 123344 A
chrXV 123346 123346 C
chrXV 123354 123354 G
chrXV 123356 123356 T
chrXV 123358 123358 T
chrXV 123359 123359 G
chrXV 123360 123360 T
chrXV 123361 123361 CG
chrXV 123362 123362 AT
chrXV 123363 123363 GT
chrXV 123364 123364 C
chrXV 123365 123365 T
chrXV 123366 123366 A
chrXV 123368 123368 T
chrXV 123369 123369 G
chrXV 123372 123372 G
chrXV 123373 123373 A
chrXV 123375 123375 CG
chrXV 123376 123376 G
chrXV 123377 123377 G
chrXV 123378 123378 C
chrXV 123379 123379 G
chrXV 123388 123388 A
chrXV 123389 123389 A
chrXV 123391 123391 A
chrXV 123394 123394 T
chrXV 123399 123399 ACGT
chrXV 123400 123400 A
chrXV 123402 123402 CG
chrXV 123404 123404 A
chrXV 123405 123405 CGT
chrXV 123406 123406 A
chrXV 123409 123409 T
chrXV 123413 123413 A
chrXV 123414 123414 AT
chrXV 123416 123416 CG
chrXV 123417 123417 AT
chrXV 123418 123418 A
chrXV 123419 123419 AT
chrXV 123422 123422 A
chrXV 123423 123423 A
chrXV 123429 123429 AT
chrXV 123432 123432 AT
chrXV 123433 123433 ACG
chrXV 123434 123434 CG
chrXV 123439 123439 A
chrXV 123442 123442 C
chrXV 123443 123443 AT
chrXV 123445 123445 A
chrXV 123446 123446 A
chrXV 123447 123447 AT
chrXV 123448 123448 T
chrXV 123450 123450 A
chrXV 123451 123451 CGT
chrXV 123452 123452 CG
chrXV 123453 123453 ACT
chrXV 123456 123456 G
chrXV 123457 123457 G
chrXV 123458 123458 A
chrXV 123459 123459 T
chrXV 123460 123460 A
chrXV 123461 123461 T
chrXV 123462 123462 T
chrXV 123465 123465 AT
chrXV 123466 123466 AT
chrXV 123467 123467 AT
chrXV 123468 123468 AC
chrXV 123469 123469 C
chrXV 123470 123470 G
chrXV 123471 123471 T
chrXV 123472 123472 G
chrXV 123475 123475 G
chrXV 123477 123477 C
chrXV 123478 123478 G
chrXV 123479 123479 T
chrXV 123482 123482 CT
chrXV 123483 123483 C
chrXV 123484 123484 G
chrXV 123485 123485 G
chrXV 123486 123486 CG
chrXV 123487 123487 T
chrXV 123488 123488 A
chrXV 123489 123489 C
chrXV 123490 123490 G
chrXV 123491 123491 T
chrXV 123492 123492 CG
chrXV 123493 123493 GT
chrXV 123494 123494 AC
chrXV 123495 123495 A
chrXV 123496 123496 C
chrXV 123498 123498 A
chrXV 123500 123500 G
chrXV 123501 123501 CG
chrXV 123503 123503 T
chrXV 123504 123504 AC
chrXV 123505 123505 ACGT
chrXV 123506 123506 AC
chrXV 123507 123507 G
chrXV 123509 123509 CG
chrXV 123511 123511 T
chrXV 123512 123512 CGT
chrXV 123513 123513 AC
chrXV 123515 123515 AT
chrXV 123516 123516 ACG
chrXV 123517 123517 AT
chrXV 123518 123518 CGT
chrXV 123519 123519 A
chrXV 123520 123520 A
chrXV 123522 123522 C
chrXV 123524 123524 T
chrXV 123525 123525 GT
chrXV 123526 123526 AC
chrXV 123527 123527 CGT
chrXV 123528 123528 ACGT
chrXV 123529 123529 G
chrXV 123530 123530 CG
chrXV 123531 123531 G
chrXV 123532 123532 AGT
chrXV 123533 123533 AG
chrXV 123534 123534 AGT
chrXV 123535 123535 T
chrXV 123536 123536 T
chrXV 123537 123537 AT
chrXV 123538 123538 A
chrXV 123539 123539 G
chrXV 123540 123540 AT
chrXV 123541 123541 C
chrXV 123542 123542 CT
chrXV 123543 123543 AT
chrXV 123544 123544 AC
chrXV 123545 123545 A
chrXV 123546 123546 AT
chrXV 123547 123547 ACG
chrXV 123548 123548 T
chrXV 123549 123549 A
chrXV 123550 123550 C
chrXV 123551 123551 G
chrXV 123552 123552 ACT
chrXV 123554 123554 AC
chrXV 123555 123555 ACGT
chrXV 123556 123556 AGT
chrXV 123557 123557 ACG
chrXV 123558 123558 AC
chrXV 123559 123559 C
chrXV 123560 123560 CG
chrXV 123561 123561 C
chrXV 123563 123563 AT
chrXV 123564 123564 AT
chrXV 123565 123565 AGT
chrXV 123566 123566 G
chrXV 123567 123567 AT
chrXV 123568 123568 AT
chrXV 123569 123569 AGT
chrXV 123571 123571 ACGT
chrXV 123572 123572 AGT
chrXV 123573 123573 CT
chrXV 123574 123574 AGT
chrXV 123575 123575 AC
chrXV 123578 123578 CG
chrXV 123579 123579 CG
chrXV 123580 123580 ACGT
chrXV 123581 123581 AGT
chrXV 123582 123582 C
chrXV 123583 123583 AT
chrXV 123584 123584 G
chrXV 123586 123586 AT
chrXV 123587 123587 CG
chrXV 123589 123589 AC
chrXV 123590 123590 AT
chrXV 123594 123594 C
chrXV 123595 123595 AT
chrXV 123596 123596 T
chrXV 123597 123597 AT
chrXV 123598 123598 G
chrXV 123599 123599 G
chrXV 123603 123603 CG
chrXV 123605 123605 CG
chrXV 123606 123606 CG
chrXV 123607 123607 AGT
chrXV 123608 123608 AT
chrXV 123609 123609 AT
chrXV 123611 123611 ACT
chrXV 123612 123612 AT
chrXV 123613 123613 C
chrXV 123614 123614 ACT
chrXV 123615 123615 C
chrXV 123616 123616 T
chrXV 123617 123617 CG
chrXV 123619 123619 AT
chrXV 123620 123620 AGT
chrXV 123622 123622 AT
chrXV 123623 123623 AT
chrXV 123625 123625 AT
chrXV 123626 123626 G
chrXV 123628 123628 AT
chrXV 123629 123629 ACGT
chrXV 123630 123630 ACGT
chrXV 123631 123631 ACGT
chrXV 123632 123632 ACT
chrXV 123633 123633 ACGT
chrXV 123634 123634 ACGT
chrXV 123635 123635 AT
chrXV 123636 123636 AT
chrXV 123638 123638 A
chrXV 159812 159812 C
chrXV 159816 159816 C
chrXV 159817 159817 A
chrXV 159836 159836 G
chrXV 159860 159860 A
chrXV 159868 159868 T
chrXV 160016 160016 C
chrXV 160022 160022 A
chrXV 160025 160025 A
chrXV 160064 160064 A
chrXV 160089 160089 C
chrXV 160097 160097 G
chrXV 160118 160118 T
chrXV 160142 160142 T
chrXV 160145 160145 C
chrXV 160153 160153 C
chrXV 160154 160154 A
chrXV 160163 160163 A
chrXV 160213 160213 C
chrXV 160403 160403 A
chrXV 160414 160414 A
chrXV 160419 160419 G
chrXV 160420 160420 T
chrXV 160439 160439 A
chrXV 217959 217959 T
chrXV 217961 217961 G
chrXV 217971 217971 A
chrXV 224699 224699 C
chrXV 224726 224726 A
chrXV 224739 224739 C
chrXV 224747 224747 C
chrXV 225731 225731 C
chrXV 225752 225752 A
chrXV 225755 225755 C
chrXV 225860 225860 A
chrXV 225869 225869 T
chrXV 225893 225893 C
chrXV 225905 225905 G
chrXV 225914 225914 A
chrXV 226599 226599 T
chrXV 226601 226601 CG
chrXV 226602 226602 AT
chrXV 226603 226603 GT
chrXV 226604 226604 T
chrXV 226605 226605 T
chrXV 226606 226606 G
chrXV 226607 226607 G
chrXV 226608 226608 CG
chrXV 226609 226609 ACG
chrXV 226610 226610 ACG
chrXV 226682 226682 CG
chrXV 226683 226683 ACGT
chrXV 226684 226684 ACG
chrXV 226685 226685 ACGT
chrXV 226686 226686 AGT
chrXV 226687 226687 ACGT
chrXV 226688 226688 CGT
chrXV 226689 226689 T
chrXV 226693 226693 A
chrXV 226745 226745 A
chrXV 226751 226751 T
chrXV 226752 226752 A
chrXV 226772 226772 G
chrXV 226782 226782 C
chrXV 226799 226799 C
chrXV 226802 226802 G
chrXV 226803 226803 T
chrXV 226827 226827 T
chrXV 226844 226844 G
chrXV 226866 226866 C
chrXV 226867 226867 A
chrXV 226875 226875 G
chrXV 227281 227281 C
chrXV 227282 227282 C
chrXV 227284 227284 T
chrXV 227286 227286 G
chrXV 227287 227287 T
chrXV 227289 227289 G
chrXV 227290 227290 T
chrXV 227292 227292 A
chrXV 227297 227297 C
chrXV 227299 227299 G
chrXV 227300 227300 T
chrXV 227303 227303 C
chrXV 227324 227324 C
chrXV 227325 227325 A
chrXV 227327 227327 C
chrXV 227328 227328 A
chrXV 227330 227330 CG
chrXV 227331 227331 AT
chrXV 227333 227333 CT
chrXV 227334 227334 A
chrXV 227336 227336 CG
chrXV 227337 227337 ACG
chrXV 227339 227339 CG
chrXV 227340 227340 AT
chrXV 227341 227341 CG
chrXV 227342 227342 G
chrXV 227343 227343 CG
chrXV 227350 227350 T
chrXV 227900 227900 A
chrXV 227904 227904 C
chrXV 227931 227931 C
chrXV 227937 227937 G
chrXV 227940 227940 C
chrXV 227946 227946 A
chrXV 227948 227948 T
chrXV 227952 227952 CT
chrXV 227953 227953 G
chrXV 227954 227954 T
chrXV 227958 227958 G
chrXV 227962 227962 C
chrXV 227964 227964 CGT
chrXV 227968 227968 GT
chrXV 227971 227971 G
chrXV 227975 227975 C
chrXV 227976 227976 G
chrXV 227982 227982 T
chrXV 227985 227985 T
chrXV 227986 227986 T
chrXV 227988 227988 G
chrXV 227989 227989 AT
chrXV 227991 227991 CG
chrXV 227995 227995 CG
chrXV 227996 227996 CG
chrXV 227997 227997 CG
chrXV 228001 228001 AT
chrXV 228008 228008 AT
chrXV 228009 228009 CG
chrXV 228023 228023 AT
chrXV 228024 228024 CG
chrXV 228036 228036 C
chrXV 228047 228047 C
chrXV 228049 228049 A
chrXV 228085 228085 T
chrXV 228098 228098 C
chrXV 228104 228104 T
chrXV 228111 228111 C
chrXV 228129 228129 G
chrXV 228130 228130 C
chrXV 228135 228135 T
chrXV 228136 228136 GT
chrXV 228142 228142 G
chrXV 228150 228150 CG
chrXV 228151 228151 CG
chrXV 228152 228152 AT
chrXV 228153 228153 A
chrXV 228320 228320 T
chrXV 228321 228321 A
chrXV 228322 228322 T
chrXV 228323 228323 CGT
chrXV 228324 228324 GT
chrXV 228325 228325 CT
chrXV 228326 228326 AC
chrXV 228327 228327 GT
chrXV 228328 228328 A
chrXV 228329 228329 ACG
chrXV 228330 228330 CT
chrXV 228405 228405 C
chrXV 228406 228406 A
chrXV 228407 228407 AT
chrXV 228408 228408 AT
chrXV 228412 228412 AT
chrXV 228413 228413 AT
chrXV 228414 228414 ACT
chrXV 228415 228415 AT
chrXV 228420 228420 T
chrXV 228421 228421 G
chrXV 236235 236235 A
chrXV 236241 236241 A
chrXV 236256 236256 A
chrXV 236277 236277 A
chrXV 236280 236280 A
chrXV 236283 236283 G
chrXV 236286 236286 A
chrXV 236292 236292 G
chrXV 236298 236298 G
chrXV 236301 236301 G
chrXV 236307 236307 G
chrXV 236310 236310 G
chrXV 236313 236313 G
chrXV 236319 236319 A
chrXV 236322 236322 G
chrXV 236325 236325 A
chrXV 236328 236328 G
chrXV 236331 236331 A
chrXV 236334 236334 C
chrXV 236337 236337 G
chrXV 236340 236340 A
chrXV 236953 236953 C
chrXV 236956 236956 C
chrXV 236957 236957 A
chrXV 236958 236958 A
chrXV 236968 236968 A
chrXV 236971 236971 A
chrXV 236972 236972 T
chrXV 236973 236973 G
chrXV 236979 236979 A
chrXV 236991 236991 A
chrXV 236992 236992 T
chrXV 236994 236994 A
chrXV 237009 237009 A
chrXV 237012 237012 G
chrXV 237024 237024 G
chrXV 237027 237027 A
chrXV 246145 246145 T
chrXV 246154 246154 G
chrXV 246163 246163 C
chrXV 246193 246193 C
chrXV 254539 254539 C
chrXV 254560 254560 A
chrXV 254572 254572 T
chrXV 254618 254618 A
chrXV 254619 254619 C
chrXV 254620 254620 A
chrXV 254623 254623 T
chrXV 274666 274666 A
chrXV 274667 274667 G
chrXV 274670 274670 T
chrXV 274671 274671 C
chrXV 274699 274699 C
chrXV 274700 274700 A
chrXV 274701 274701 AT
chrXV 274702 274702 G
chrXV 274775 274775 T
chrXV 274776 274776 CG
chrXV 274779 274779 AT
chrXV 274780 274780 AT
chrXV 274782 274782 A
chrXV 274783 274783 A
chrXV 274786 274786 T
chrXV 274787 274787 T
chrXV 274788 274788 T
chrXV 282158 282158 ACT
chrXV 282159 282159 GT
chrXV 282160 282160 CG
chrXV 282161 282161 CGT
chrXV 282162 282162 AT
chrXV 282163 282163 A
chrXV 282235 282235 ACGT
chrXV 282236 282236 ACGT
chrXV 282237 282237 CG
chrXV 282238 282238 AT
chrXV 282239 282239 C
chrXV 282242 282242 CG
chrXV 282243 282243 CGT
chrXV 282244 282244 CG
chrXV 282245 282245 AT
chrXV 282247 282247 T
chrXV 282248 282248 A
chrXV 288180 288180 T
chrXV 288181 288181 C
chrXV 288185 288185 T
chrXV 288188 288188 AT
chrXV 288189 288189 AT
chrXV 288190 288190 CG
chrXV 288191 288191 A
chrXV 288235 288235 C
chrXV 288282 288282 AT
chrXV 288288 288288 ACG
chrXV 288290 288290 AGT
chrXV 288291 288291 AG
chrXV 288292 288292 AC
chrXV 288293 288293 C
chrXV 288294 288294 C
chrXV 288295 288295 C
chrXV 288297 288297 A
chrXV 288298 288298 T
chrXV 288299 288299 T
chrXV 288301 288301 C
chrXV 301085 301085 C
chrXV 301086 301086 A
chrXV 301087 301087 CT
chrXV 301088 301088 A
chrXV 301090 301090 T
chrXV 301091 301091 T
chrXV 301092 301092 T
chrXV 301093 301093 AC
chrXV 301094 301094 CT
chrXV 301095 301095 ACG
chrXV 301096 301096 A
chrXV 301142 301142 A
chrXV 301143 301143 CGT
chrXV 301144 301144 ACG
chrXV 301145 301145 A
chrXV 301148 301148 AT
chrXV 301149 301149 CG
chrXV 301150 301150 AT
chrXV 301151 301151 A
chrXV 301152 301152 A
chrXV 301153 301153 AT
chrXV 301154 301154 AT
chrXV 301155 301155 C
chrXV 301199 301199 AGT
chrXV 301200 301200 A
chrXV 301201 301201 A
chrXV 301202 301202 AT
chrXV 301203 301203 A
chrXV 301204 301204 ACT
chrXV 301205 301205 T
chrXV 301206 301206 ACGT
chrXV 301207 301207 AT
chrXV 301208 301208 AC
chrXV 301209 301209 G
chrXV 340286 340286 A
chrXV 340287 340287 AT
chrXV 340288 340288 AG
chrXV 340289 340289 G
chrXV 340290 340290 C
chrXV 340291 340291 T
chrXV 340294 340294 T
chrXV 340297 340297 T
chrXV 340298 340298 C
chrXV 340315 340315 C
chrXV 340329 340329 C
chrXV 340372 340372 T
chrXV 340374 340374 T
chrXV 340375 340375 C
chrXV 340376 340376 GT
chrXV 340379 340379 T
chrXV 340380 340380 T
chrXV 344740 344740 G
chrXV 344741 344741 T
chrXV 344742 344742 C
chrXV 344748 344748 C
chrXV 344751 344751 C
chrXV 344757 344757 G
chrXV 344776 344776 A
chrXV 344777 344777 C
chrXV 344778 344778 T
chrXV 344784 344784 C
chrXV 344787 344787 T
chrXV 344793 344793 GT
chrXV 344794 344794 T
chrXV 344812 344812 A
chrXV 344813 344813 C
chrXV 344814 344814 T
chrXV 344820 344820 C
chrXV 344823 344823 T
chrXV 344829 344829 GT
chrXV 344830 344830 T
chrXV 344849 344849 C
chrXV 344865 344865 A
chrXV 344866 344866 C
chrXV 344868 344868 T
chrXV 344885 344885 T
chrXV 344886 344886 T
chrXV 344892 344892 T
chrXV 344895 344895 C
chrXV 344901 344901 A
chrXV 344937 344937 A
chrXV 344938 344938 C
chrXV 344940 344940 T
chrXV 344943 344943 T
chrXV 344944 344944 A
chrXV 344957 344957 T
chrXV 344958 344958 T
chrXV 344964 344964 T
chrXV 344967 344967 C
chrXV 344973 344973 A
chrXV 344992 344992 A
chrXV 344993 344993 C
chrXV 344994 344994 T
chrXV 345000 345000 C
chrXV 345003 345003 T
chrXV 345009 345009 GT
chrXV 345010 345010 T
chrXV 345012 345012 T
chrXV 345029 345029 C
chrXV 345045 345045 A
chrXV 345046 345046 C
chrXV 345048 345048 T
chrXV 345065 345065 T
chrXV 345066 345066 T
chrXV 345072 345072 T
chrXV 345075 345075 C
chrXV 345081 345081 A
chrXV 345117 345117 A
chrXV 345118 345118 C
chrXV 345120 345120 A
chrXV 345123 345123 C
chrXV 345124 345124 T
chrXV 345723 345723 T
chrXV 345747 345747 C
chrXV 345762 345762 T
chrXV 346228 346228 G
chrXV 346243 346243 A
chrXV 346267 346267 G
chrXV 346473 346473 T
chrXV 346486 346486 G
chrXV 346506 346506 A
chrXV 346509 346509 T
chrXV 346519 346519 A
chrXV 346525 346525 A
chrXV 346542 346542 C
chrXV 346558 346558 G
chrXV 346654 346654 G
chrXV 346657 346657 G
chrXV 346691 346691 C
chrXV 346732 346732 CG
chrXV 346747 346747 AT
chrXV 346753 346753 CG
chrXV 346915 346915 A
chrXV 346924 346924 G
chrXV 346939 346939 A
chrXV 346940 346940 G
chrXV 354027 354027 A
chrXV 354028 354028 AT
chrXV 354029 354029 T
chrXV 354030 354030 G
chrXV 354031 354031 AT
chrXV 354032 354032 AT
chrXV 354033 354033 CGT
chrXV 354034 354034 AT
chrXV 354036 354036 T
chrXV 354037 354037 T
chrXV 354038 354038 T
chrXV 354039 354039 T
chrXV 354040 354040 T
chrXV 354114 354114 AT
chrXV 354115 354115 ACGT
chrXV 354116 354116 ACGT
chrXV 354117 354117 A
chrXV 354118 354118 AT
chrXV 354119 354119 AG
chrXV 354120 354120 ACT
chrXV 354121 354121 A
chrXV 354122 354122 A
chrXV 354176 354176 T
chrXV 354180 354180 A
chrXV 354181 354181 T
chrXV 354182 354182 C
chrXV 354183 354183 A
chrXV 354203 354203 G
chrXV 354213 354213 T
chrXV 354230 354230 G
chrXV 354234 354234 A
chrXV 354305 354305 C
chrXV 354318 354318 CT
chrXV 354322 354322 G
chrXV 354329 354329 T
chrXV 354350 354350 A
chrXV 354360 354360 G
chrXV 354363 354363 AT
chrXV 354366 354366 G
chrXV 354371 354371 A
chrXV 354810 354810 G
chrXV 354811 354811 A
chrXV 354814 354814 G
chrXV 355077 355077 T
chrXV 355116 355116 A
chrXV 427908 427908 G
chrXV 427911 427911 A
chrXV 427914 427914 A
chrXV 427929 427929 G
chrXV 427932 427932 G
chrXV 427938 427938 A
chrXV 427941 427941 G
chrXV 427944 427944 G
chrXV 427947 427947 AC
chrXV 427950 427950 AC
chrXV 427953 427953 CG
chrXV 427956 427956 CG
chrXV 427959 427959 G
chrXV 427962 427962 G
chrXV 427965 427965 A
chrXV 427966 427966 C
chrXV 427967 427967 T
chrXV 427968 427968 A
chrXV 427971 427971 A
chrXV 427977 427977 A
chrXV 427983 427983 A
chrXV 427989 427989 A
chrXV 427992 427992 A
chrXV 427995 427995 A
chrXV 427996 427996 C
chrXV 427997 427997 T
chrXV 427998 427998 A
chrXV 428001 428001 A
chrXV 428004 428004 G
chrXV 428005 428005 C
chrXV 428006 428006 T
chrXV 428007 428007 G
chrXV 428008 428008 C
chrXV 428010 428010 A
chrXV 428013 428013 G
chrXV 428014 428014 C
chrXV 428015 428015 T
chrXV 428016 428016 G
chrXV 428017 428017 C
chrXV 428018 428018 T
chrXV 428019 428019 G
chrXV 428022 428022 G
chrXV 428025 428025 A
chrXV 428028 428028 G
chrXV 428031 428031 AT
chrXV 428034 428034 T
chrXV 438621 438621 AC
chrXV 438622 438622 C
chrXV 438624 438624 AT
chrXV 438625 438625 AC
chrXV 438626 438626 G
chrXV 438627 438627 AGT
chrXV 438628 438628 ACT
chrXV 438629 438629 AG
chrXV 438630 438630 CG
chrXV 438631 438631 GT
chrXV 438684 438684 AT
chrXV 438744 438744 CG
chrXV 438745 438745 ACT
chrXV 438746 438746 CG
chrXV 438748 438748 A
chrXV 438751 438751 AT
chrXV 438752 438752 T
chrXV 438753 438753 C
chrXV 438754 438754 T
chrXV 438755 438755 C
chrXV 451407 451407 T
chrXV 451409 451409 A
chrXV 451422 451422 G
chrXV 451442 451442 C
chrXV 451446 451446 CT
chrXV 451447 451447 AG
chrXV 451448 451448 G
chrXV 451501 451501 A
chrXV 459625 459625 C
chrXV 459631 459631 A
chrXV 459645 459645 T
chrXV 459654 459654 G
chrXV 459666 459666 T
chrXV 459689 459689 C
chrXV 459702 459702 C
chrXV 459705 459705 AT
chrXV 459717 459717 AT
chrXV 459729 459729 G
chrXV 459732 459732 A
chrXV 459751 459751 T
chrXV 459753 459753 G
chrXV 459792 459792 A
chrXV 459795 459795 G
chrXV 459804 459804 G
chrXV 459860 459860 T
chrXV 459872 459872 C
chrXV 459876 459876 A
chrXV 459983 459983 C
chrXV 459993 459993 G
chrXV 459998 459998 C
chrXV 460035 460035 A
chrXV 460046 460046 A
chrXV 460050 460050 G
chrXV 460083 460083 A
chrXV 460089 460089 CG
chrXV 460113 460113 A
chrXV 460131 460131 G
chrXV 460142 460142 CG
chrXV 460143 460143 G
chrXV 460150 460150 CG
chrXV 460151 460151 CG
chrXV 460191 460191 T
chrXV 460202 460202 A
chrXV 460213 460213 C
chrXV 460240 460240 T
chrXV 460254 460254 AT
chrXV 460482 460482 G
chrXV 460485 460485 A
chrXV 460514 460514 C
chrXV 460530 460530 C
chrXV 460533 460533 G
chrXV 460857 460857 T
chrXV 460878 460878 G
chrXV 460880 460880 A
chrXV 460896 460896 T
chrXV 460902 460902 G
chrXV 460920 460920 A
chrXV 460932 460932 AT
chrXV 460938 460938 G
chrXV 461154 461154 C
chrXV 461163 461163 A
chrXV 461164 461164 A
chrXV 464435 464435 T
chrXV 464436 464436 T
chrXV 464437 464437 C
chrXV 464442 464442 AC
chrXV 464443 464443 A
chrXV 464444 464444 A
chrXV 464445 464445 CT
chrXV 464446 464446 G
chrXV 464447 464447 AT
chrXV 464448 464448 GT
chrXV 464449 464449 CT
chrXV 464494 464494 AG
chrXV 464495 464495 AC
chrXV 464496 464496 CGT
chrXV 464497 464497 AT
chrXV 464498 464498 A
chrXV 464500 464500 C
chrXV 464501 464501 AT
chrXV 464502 464502 CG
chrXV 464503 464503 AT
chrXV 464505 464505 G
chrXV 464506 464506 G
chrXV 464507 464507 A
chrXV 464552 464552 ACGT
chrXV 464553 464553 A
chrXV 464554 464554 A
chrXV 464555 464555 AT
chrXV 464556 464556 AT
chrXV 464557 464557 ACT
chrXV 464559 464559 CG
chrXV 464560 464560 ACT
chrXV 464561 464561 G
chrXV 464562 464562 A
chrXV 464564 464564 G
chrXV 487431 487431 AG
chrXV 487432 487432 GT
chrXV 487433 487433 CT
chrXV 487434 487434 T
chrXV 487435 487435 AT
chrXV 487436 487436 A
chrXV 487437 487437 ACG
chrXV 487438 487438 CT
chrXV 487513 487513 C
chrXV 487514 487514 A
chrXV 487515 487515 AT
chrXV 487516 487516 AT
chrXV 487519 487519 G
chrXV 487520 487520 ACT
chrXV 487521 487521 ACG
chrXV 487522 487522 ACG
chrXV 487523 487523 ACGT
chrXV 487524 487524 AT
chrXV 487525 487525 CG
chrXV 487527 487527 C
chrXV 506464 506464 T
chrXV 506467 506467 T
chrXV 506497 506497 A
chrXV 506545 506545 AT
chrXV 506560 506560 CG
chrXV 506567 506567 CG
chrXV 506599 506599 T
chrXV 506602 506602 C
chrXV 506608 506608 A
chrXV 506662 506662 CG
chrXV 506671 506671 AT
chrXV 506689 506689 CG
chrXV 506710 506710 C
chrXV 506719 506719 G
chrXV 523323 523323 G
chrXV 523326 523326 T
chrXV 523329 523329 C
chrXV 523365 523365 T
chrXV 523368 523368 A
chrXV 523386 523386 CG
chrXV 523392 523392 C
chrXV 523399 523399 A
chrXV 523440 523440 CG
chrXV 523446 523446 CG
chrXV 523458 523458 AT
chrXV 523566 523566 G
chrXV 523578 523578 A
chrXV 523593 523593 T
chrXV 523611 523611 A
chrXV 523617 523617 C
chrXV 523641 523641 C
chrXV 523662 523662 AT
chrXV 523689 523689 CG
chrXV 523701 523701 CG
chrXV 523731 523731 AT
chrXV 523749 523749 AT
chrXV 523755 523755 CG
chrXV 523782 523782 AT
chrXV 523836 523836 C
chrXV 523839 523839 C
chrXV 523845 523845 A
chrXV 523887 523887 CG
chrXV 523905 523905 AT
chrXV 523908 523908 CG
chrXV 523911 523911 C
chrXV 523923 523923 A
chrXV 523929 523929 C
chrXV 523959 523959 G
chrXV 523962 523962 C
chrXV 523971 523971 T
chrXV 523977 523977 T
chrXV 524013 524013 CG
chrXV 524022 524022 AT
chrXV 524025 524025 C
chrXV 524229 524229 C
chrXV 524235 524235 C
chrXV 524250 524250 T
chrXV 571945 571945 A
chrXV 571946 571946 A
chrXV 571947 571947 C
chrXV 571948 571948 CT
chrXV 571949 571949 AGT
chrXV 571950 571950 CGT
chrXV 571951 571951 T
chrXV 571952 571952 ACG
chrXV 571953 571953 AG
chrXV 571954 571954 CGT
chrXV 571955 571955 CT
chrXV 571956 571956 CGT
chrXV 571957 571957 GT
chrXV 571963 571963 T
chrXV 571964 571964 G
chrXV 572031 572031 A
chrXV 572032 572032 A
chrXV 572037 572037 ACGT
chrXV 572038 572038 ACGT
chrXV 572039 572039 ACGT
chrXV 572040 572040 ACG
chrXV 572041 572041 ACGT
chrXV 572042 572042 ACT
chrXV 572043 572043 CG
chrXV 572044 572044 G
chrXV 572051 572051 T
chrXV 575092 575092 GT
chrXV 575093 575093 G
chrXV 575094 575094 C
chrXV 575097 575097 G
chrXV 575544 575544 G
chrXV 575979 575979 T
chrXV 577242 577242 T
chrXV 577461 577461 T
chrXV 577630 577630 T
chrXV 577631 577631 G
chrXV 577632 577632 G
chrXV 577634 577634 T
chrXV 594358 594358 G
chrXV 594382 594382 C
chrXV 594399 594399 G
chrXV 594422 594422 T
chrXV 594522 594522 A
chrXV 594526 594526 G
chrXV 594529 594529 C
chrXV 594538 594538 T
chrXV 594541 594541 T
chrXV 594542 594542 A
chrXV 594552 594552 G
chrXV 594553 594553 G
chrXV 594563 594563 G
chrXV 594572 594572 CG
chrXV 594576 594576 T
chrXV 594588 594588 AGT
chrXV 594589 594589 C
chrXV 594600 594600 GT
chrXV 594603 594603 C
chrXV 594607 594607 G
chrXV 594609 594609 G
chrXV 594615 594615 T
chrXV 594617 594617 G
chrXV 594626 594626 T
chrXV 594627 594627 AG
chrXV 594628 594628 A
chrXV 594630 594630 T
chrXV 594637 594637 G
chrXV 594638 594638 C
chrXV 594647 594647 C
chrXV 594652 594652 G
chrXV 594653 594653 AT
chrXV 594654 594654 A
chrXV 594660 594660 AT
chrXV 594661 594661 AC
chrXV 594667 594667 CG
chrXV 594677 594677 AT
chrXV 594700 594700 A
chrXV 594706 594706 G
chrXV 594710 594710 A
chrXV 594724 594724 C
chrXV 594727 594727 AC
chrXV 594731 594731 G
chrXV 594737 594737 T
chrXV 594743 594743 AG
chrXV 594749 594749 T
chrXV 594755 594755 AT
chrXV 594758 594758 AT
chrXV 594760 594760 AT
chrXV 594806 594806 G
chrXV 594807 594807 G
chrXV 594811 594811 G
chrXV 594812 594812 AGT
chrXV 594813 594813 CT
chrXV 594814 594814 CGT
chrXV 594815 594815 CGT
chrXV 594816 594816 AGT
chrXV 594817 594817 ACG
chrXV 594818 594818 CGT
chrXV 594819 594819 ACG
chrXV 594820 594820 ACG
chrXV 594825 594825 A
chrXV 594831 594831 G
chrXV 594832 594832 G
chrXV 594836 594836 T
chrXV 594837 594837 A
chrXV 594842 594842 C
chrXV 594843 594843 T
chrXV 594844 594844 AT
chrXV 594845 594845 C
chrXV 594848 594848 G
chrXV 594851 594851 C
chrXV 594853 594853 A
chrXV 594854 594854 AC
chrXV 594855 594855 T
chrXV 594856 594856 CG
chrXV 594857 594857 A
chrXV 594858 594858 G
chrXV 594859 594859 AC
chrXV 594861 594861 C
chrXV 594862 594862 G
chrXV 594863 594863 C
chrXV 594864 594864 G
chrXV 594865 594865 CGT
chrXV 594866 594866 G
chrXV 594867 594867 AC
chrXV 594868 594868 CG
chrXV 594870 594870 C
chrXV 594871 594871 T
chrXV 594872 594872 ACG
chrXV 594873 594873 CT
chrXV 594874 594874 A
chrXV 594876 594876 C
chrXV 594884 594884 G
chrXV 594886 594886 T
chrXV 594888 594888 T
chrXV 594889 594889 G
chrXV 594890 594890 T
chrXV 594891 594891 CG
chrXV 594892 594892 AT
chrXV 594893 594893 GT
chrXV 594894 594894 C
chrXV 594895 594895 T
chrXV 594896 594896 A
chrXV 594897 594897 C
chrXV 594898 594898 T
chrXV 594899 594899 G
chrXV 594902 594902 G
chrXV 594903 594903 A
chrXV 594905 594905 CG
chrXV 594906 594906 G
chrXV 594907 594907 G
chrXV 594908 594908 C
chrXV 594909 594909 G
chrXV 594915 594915 A
chrXV 594916 594916 G
chrXV 594918 594918 A
chrXV 594919 594919 A
chrXV 594920 594920 G
chrXV 594921 594921 AC
chrXV 594922 594922 C
chrXV 594924 594924 T
chrXV 594925 594925 C
chrXV 594926 594926 AGT
chrXV 594929 594929 ACGT
chrXV 594930 594930 T
chrXV 594931 594931 A
chrXV 594932 594932 CG
chrXV 594933 594933 G
chrXV 594934 594934 A
chrXV 594935 594935 CGT
chrXV 594936 594936 AC
chrXV 594937 594937 A
chrXV 594939 594939 CT
chrXV 594940 594940 A
chrXV 594943 594943 A
chrXV 594944 594944 AT
chrXV 594946 594946 AT
chrXV 594947 594947 CG
chrXV 594948 594948 A
chrXV 594949 594949 AT
chrXV 594952 594952 A
chrXV 594953 594953 A
chrXV 594955 594955 CG
chrXV 594956 594956 C
chrXV 594957 594957 A
chrXV 594958 594958 GT
chrXV 594959 594959 AT
chrXV 594960 594960 G
chrXV 594961 594961 G
chrXV 594962 594962 C
chrXV 594963 594963 AC
chrXV 594964 594964 CG
chrXV 594965 594965 G
chrXV 594966 594966 CG
chrXV 594967 594967 CG
chrXV 594968 594968 G
chrXV 594969 594969 AT
chrXV 594970 594970 ACT
chrXV 594971 594971 GT
chrXV 594972 594972 ACG
chrXV 594973 594973 CG
chrXV 594974 594974 T
chrXV 594975 594975 AC
chrXV 594976 594976 CT
chrXV 594979 594979 T
chrXV 594980 594980 GT
chrXV 594981 594981 G
chrXV 594982 594982 A
chrXV 594983 594983 CGT
chrXV 594984 594984 A
chrXV 594985 594985 CGT
chrXV 594986 594986 T
chrXV 594988 594988 C
chrXV 594989 594989 AGT
chrXV 594990 594990 ACGT
chrXV 594991 594991 AT
chrXV 594992 594992 CG
chrXV 594993 594993 G
chrXV 594994 594994 ACG
chrXV 594995 594995 AT
chrXV 594996 594996 G
chrXV 594997 594997 AT
chrXV 594998 594998 A
chrXV 594999 594999 CG
chrXV 595000 595000 T
chrXV 595001 595001 C
chrXV 595002 595002 G
chrXV 595003 595003 T
chrXV 595004 595004 T
chrXV 595005 595005 AT
chrXV 595006 595006 ACGT
chrXV 595007 595007 C
chrXV 595008 595008 CGT
chrXV 595009 595009 G
chrXV 595010 595010 CG
chrXV 595011 595011 T
chrXV 595012 595012 A
chrXV 595013 595013 C
chrXV 595014 595014 CG
chrXV 595015 595015 ACT
chrXV 595016 595016 ACG
chrXV 595017 595017 GT
chrXV 595018 595018 ACT
chrXV 595019 595019 AT
chrXV 595020 595020 CG
chrXV 595022 595022 A
chrXV 595024 595024 G
chrXV 595025 595025 CG
chrXV 595027 595027 T
chrXV 595028 595028 AC
chrXV 595029 595029 ACGT
chrXV 595030 595030 AC
chrXV 595031 595031 G
chrXV 595033 595033 CG
chrXV 595035 595035 T
chrXV 595036 595036 CGT
chrXV 595037 595037 AC
chrXV 595039 595039 AT
chrXV 595040 595040 ACG
chrXV 595041 595041 AT
chrXV 595042 595042 CGT
chrXV 595043 595043 A
chrXV 595044 595044 A
chrXV 595046 595046 C
chrXV 595048 595048 T
chrXV 595049 595049 GT
chrXV 595050 595050 AC
chrXV 595051 595051 CGT
chrXV 595052 595052 ACGT
chrXV 595053 595053 G
chrXV 595054 595054 CG
chrXV 595055 595055 G
chrXV 595056 595056 AGT
chrXV 595057 595057 AG
chrXV 595058 595058 AGT
chrXV 595059 595059 T
chrXV 595060 595060 T
chrXV 595061 595061 AT
chrXV 595062 595062 A
chrXV 595063 595063 G
chrXV 595064 595064 AT
chrXV 595065 595065 C
chrXV 595066 595066 CT
chrXV 595067 595067 AT
chrXV 595068 595068 AC
chrXV 595069 595069 A
chrXV 595070 595070 AT
chrXV 595071 595071 ACG
chrXV 595072 595072 T
chrXV 595073 595073 A
chrXV 595074 595074 C
chrXV 595075 595075 G
chrXV 595076 595076 ACT
chrXV 595078 595078 AC
chrXV 595079 595079 ACGT
chrXV 595080 595080 AGT
chrXV 595081 595081 ACG
chrXV 595082 595082 AC
chrXV 595083 595083 C
chrXV 595084 595084 CG
chrXV 595085 595085 C
chrXV 595087 595087 AT
chrXV 595088 595088 AT
chrXV 595089 595089 ACGT
chrXV 595090 595090 G
chrXV 595091 595091 AT
chrXV 595092 595092 AT
chrXV 595093 595093 AGT
chrXV 595095 595095 ACGT
chrXV 595096 595096 AG
chrXV 595097 595097 CT
chrXV 595098 595098 AGT
chrXV 595099 595099 AC
chrXV 595102 595102 CG
chrXV 595103 595103 CG
chrXV 595104 595104 ACT
chrXV 595105 595105 AGT
chrXV 595106 595106 CG
chrXV 595107 595107 AT
chrXV 595108 595108 G
chrXV 595110 595110 AT
chrXV 595111 595111 CG
chrXV 595113 595113 AC
chrXV 595114 595114 AT
chrXV 595119 595119 AT
chrXV 595120 595120 T
chrXV 595121 595121 T
chrXV 595122 595122 G
chrXV 595123 595123 G
chrXV 595127 595127 G
chrXV 595129 595129 CG
chrXV 595130 595130 CG
chrXV 595131 595131 AGT
chrXV 595132 595132 T
chrXV 595133 595133 ACGT
chrXV 595135 595135 ACT
chrXV 595136 595136 ACGT
chrXV 595138 595138 AT
chrXV 595139 595139 AT
chrXV 595140 595140 T
chrXV 595142 595142 A
chrXV 595143 595143 CG
chrXV 595144 595144 ACG
chrXV 595147 595147 AT
chrXV 595153 595153 ACGT
chrXV 595154 595154 ACGT
chrXV 595155 595155 ACGT
chrXV 595156 595156 CG
chrXV 595157 595157 ACG
chrXV 595158 595158 AC
chrXV 595163 595163 G
chrXV 595164 595164 AC
chrXV 595183 595183 A
chrXV 595191 595191 C
chrXV 595192 595192 A
chrXV 595193 595193 GT
chrXV 595197 595197 CG
chrXV 595212 595212 C
chrXV 595230 595230 CG
chrXV 595231 595231 AT
chrXV 595232 595232 CG
chrXV 595239 595239 CG
chrXV 595243 595243 G
chrXV 595252 595252 T
chrXV 595311 595311 AT
chrXV 595312 595312 T
chrXV 595320 595320 T
chrXV 595331 595331 AT
chrXV 595337 595337 G
chrXV 595338 595338 GT
chrXV 595339 595339 C
chrXV 595344 595344 A
chrXV 595345 595345 T
chrXV 595346 595346 T
chrXV 595348 595348 A
chrXV 595360 595360 AT
chrXV 595362 595362 AT
chrXV 595368 595368 A
chrXV 595410 595410 A
chrXV 595428 595428 CG
chrXV 595492 595492 AT
chrXV 595585 595585 AT
chrXV 595618 595618 T
chrXV 595619 595619 G
chrXV 595621 595621 G
chrXV 595627 595627 G
chrXV 595633 595633 C
chrXV 595651 595651 AT
chrXV 595656 595656 AT
chrXV 595671 595671 T
chrXV 595678 595678 T
chrXV 595693 595693 AT
chrXV 595707 595707 AT
chrXV 595722 595722 CG
chrXV 595740 595740 CG
chrXV 595741 595741 AT
chrXV 595743 595743 AT
chrXV 595744 595744 AT
chrXV 595747 595747 C
chrXV 595748 595748 A
chrXV 595778 595778 G
chrXV 595798 595798 A
chrXV 595832 595832 T
chrXV 595837 595837 T
chrXV 595849 595849 A
chrXV 595876 595876 C
chrXV 595880 595880 A
chrXV 595882 595882 C
chrXV 595927 595927 A
chrXV 595939 595939 T
chrXV 595948 595948 A
chrXV 595973 595973 G
chrXV 595976 595976 G
chrXV 595994 595994 A
chrXV 596035 596035 A
chrXV 596041 596041 CG
chrXV 596047 596047 C
chrXV 596071 596071 G
chrXV 596074 596074 C
chrXV 596090 596090 G
chrXV 596102 596102 T
chrXV 596179 596179 AT
chrXV 596202 596202 ACGT
chrXV 596218 596218 A
chrXV 596221 596221 C
chrXV 596229 596229 C
chrXV 596236 596236 A
chrXV 596331 596331 AT
chrXV 596395 596395 G
chrXV 596401 596401 A
chrXV 596413 596413 CG
chrXV 596424 596424 CG
chrXV 596441 596441 CG
chrXV 596444 596444 G
chrXV 596450 596450 CG
chrXV 596469 596469 A
chrXV 596492 596492 AT
chrXV 596531 596531 CG
chrXV 596560 596560 CG
chrXV 596652 596652 T
chrXV 596756 596756 AT
chrXV 596777 596777 G
chrXV 596786 596786 CG
chrXV 596787 596787 CG
chrXV 596818 596818 CG
chrXV 596831 596831 T
chrXV 596863 596863 C
chrXV 596872 596872 A
chrXV 596888 596888 G
chrXV 596921 596921 AT
chrXV 596931 596931 A
chrXV 596935 596935 CGT
chrXV 596936 596936 C
chrXV 596941 596941 AT
chrXV 596943 596943 A
chrXV 596944 596944 G
chrXV 596945 596945 C
chrXV 596997 596997 A
chrXV 597009 597009 G
chrXV 597155 597155 AGT
chrXV 597203 597203 CG
chrXV 597221 597221 CG
chrXV 597254 597254 AT
chrXV 597260 597260 CG
chrXV 597275 597275 CG
chrXV 597281 597281 CG
chrXV 597287 597287 A
chrXV 597305 597305 CG
chrXV 597357 597357 C
chrXV 597360 597360 A
chrXV 597361 597361 AG
chrXV 597362 597362 AG
chrXV 597363 597363 A
chrXV 597371 597371 A
chrXV 597372 597372 A
chrXV 597373 597373 AC
chrXV 597374 597374 A
chrXV 597402 597402 A
chrXV 597431 597431 A
chrXV 597434 597434 ACGT
chrXV 597492 597492 T
chrXV 597567 597567 C
chrXV 597568 597568 A
chrXV 597572 597572 CG
chrXV 597686 597686 AT
chrXV 597704 597704 A
chrXV 597719 597719 C
chrXV 597725 597725 T
chrXV 597737 597737 CG
chrXV 597746 597746 A
chrXV 597791 597791 CG
chrXV 597866 597866 AT
chrXV 597894 597894 CG
chrXV 597900 597900 CG
chrXV 597920 597920 AT
chrXV 597927 597927 A
chrXV 597932 597932 AT
chrXV 597938 597938 AT
chrXV 597941 597941 T
chrXV 597944 597944 CG
chrXV 597951 597951 T
chrXV 597964 597964 AT
chrXV 598010 598010 CG
chrXV 598034 598034 AT
chrXV 598039 598039 CG
chrXV 598041 598041 AT
chrXV 598046 598046 CG
chrXV 598051 598051 T
chrXV 598056 598056 C
chrXV 598061 598061 T
chrXV 598079 598079 AT
chrXV 598092 598092 AT
chrXV 598098 598098 G
chrXV 598103 598103 CG
chrXV 598112 598112 AT
chrXV 598143 598143 CG
chrXV 598157 598157 AT
chrXV 598159 598159 AT
chrXV 598177 598177 CG
chrXV 598182 598182 CG
chrXV 598213 598213 AT
chrXV 598226 598226 A
chrXV 598233 598233 AT
chrXV 598236 598236 AT
chrXV 598278 598278 AT
chrXV 598280 598280 CG
chrXV 598331 598331 AT
chrXV 598334 598334 AT
chrXV 598351 598351 CG
chrXV 598355 598355 CG
chrXV 598361 598361 CG
chrXV 598397 598397 G
chrXV 598404 598404 A
chrXV 598409 598409 C
chrXV 598410 598410 T
chrXV 598493 598493 AT
chrXV 598511 598511 AT
chrXV 598514 598514 CG
chrXV 598551 598551 T
chrXV 598553 598553 CT
chrXV 598559 598559 G
chrXV 598565 598565 T
chrXV 598574 598574 CG
chrXV 598582 598582 AT
chrXV 598628 598628 G
chrXV 598636 598636 C
chrXV 598640 598640 A
chrXV 598680 598680 CG
chrXV 598688 598688 CG
chrXV 598705 598705 AT
chrXV 598751 598751 CG
chrXV 598768 598768 C
chrXV 598799 598799 CG
chrXV 598802 598802 AT
chrXV 598805 598805 AT
chrXV 598809 598809 AT
chrXV 598853 598853 CG
chrXV 598866 598866 CG
chrXV 598868 598868 AT
chrXV 598889 598889 CG
chrXV 598895 598895 AT
chrXV 598900 598900 AT
chrXV 598901 598901 AT
chrXV 598907 598907 T
chrXV 598923 598923 CG
chrXV 598924 598924 CG
chrXV 598952 598952 CG
chrXV 598967 598967 CG
chrXV 598982 598982 AT
chrXV 598987 598987 AT
chrXV 598996 598996 CG
chrXV 599000 599000 AT
chrXV 599024 599024 CG
chrXV 599033 599033 CG
chrXV 599039 599039 AT
chrXV 599048 599048 AT
chrXV 599051 599051 CG
chrXV 599058 599058 CG
chrXV 599087 599087 T
chrXV 599093 599093 G
chrXV 599096 599096 G
chrXV 599119 599119 CG
chrXV 599133 599133 C
chrXV 599168 599168 A
chrXV 599174 599174 T
chrXV 599177 599177 T
chrXV 599190 599190 CG
chrXV 599219 599219 AT
chrXV 599220 599220 AT
chrXV 599231 599231 AT
chrXV 599234 599234 AT
chrXV 599235 599235 CG
chrXV 599252 599252 CG
chrXV 599254 599254 AT
chrXV 599261 599261 T
chrXV 599276 599276 AT
chrXV 599279 599279 A
chrXV 599313 599313 CG
chrXV 599318 599318 AT
chrXV 599323 599323 A
chrXV 599324 599324 C
chrXV 599328 599328 C
chrXV 599339 599339 C
chrXV 599358 599358 CG
chrXV 599360 599360 AT
chrXV 599363 599363 CG
chrXV 599372 599372 CG
chrXV 599378 599378 AT
chrXV 599381 599381 AT
chrXV 599387 599387 AT
chrXV 599393 599393 CG
chrXV 599396 599396 CG
chrXV 599402 599402 AT
chrXV 599405 599405 AT
chrXV 599414 599414 AT
chrXV 599424 599424 CG
chrXV 599426 599426 AT
chrXV 599498 599498 CG
chrXV 599507 599507 G
chrXV 599508 599508 C
chrXV 599510 599510 T
chrXV 599516 599516 AT
chrXV 599525 599525 G
chrXV 599537 599537 C
chrXV 599561 599561 G
chrXV 599573 599573 AT
chrXV 599576 599576 CG
chrXV 599579 599579 CG
chrXV 599585 599585 AT
chrXV 599598 599598 CG
chrXV 599612 599612 AT
chrXV 599615 599615 CG
chrXV 599621 599621 AT
chrXV 599634 599634 AT
chrXV 599636 599636 CG
chrXV 599645 599645 T
chrXV 599657 599657 A
chrXV 599664 599664 G
chrXV 599727 599727 T
chrXV 599732 599732 T
chrXV 599741 599741 T
chrXV 599744 599744 T
chrXV 599772 599772 T
chrXV 599775 599775 C
chrXV 599798 599798 AT
chrXV 599821 599821 G
chrXV 599828 599828 T
chrXV 599834 599834 C
chrXV 599939 599939 T
chrXV 599945 599945 AT
chrXV 599954 599954 CG
chrXV 599963 599963 A
chrXV 599969 599969 C
chrXV 599972 599972 G
chrXV 600008 600008 CG
chrXV 600011 600011 G
chrXV 600026 600026 G
chrXV 600029 600029 A
chrXV 600056 600056 C
chrXV 600077 600077 CG
chrXV 600107 600107 CG
chrXV 600110 600110 CG
chrXV 600122 600122 G
chrXV 600131 600131 AT
chrXV 600132 600132 AT
chrXV 600148 600148 AT
chrXV 600149 600149 AT
chrXV 600155 600155 CG
chrXV 600218 600218 CG
chrXV 600233 600233 C
chrXV 600236 600236 AG
chrXV 600239 600239 G
chrXV 600249 600249 AT
chrXV 600251 600251 AT
chrXV 600317 600317 T
chrXV 600320 600320 G
chrXV 600322 600322 A
chrXV 600323 600323 C
chrXV 600326 600326 A
chrXV 600350 600350 T
chrXV 600362 600362 T
chrXV 600390 600390 T
chrXV 600395 600395 C
chrXV 600396 600396 C
chrXV 600397 600397 ACT
chrXV 600398 600398 ACG
chrXV 600399 600399 ACT
chrXV 600400 600400 ACT
chrXV 600401 600401 ACG
chrXV 600402 600402 CGT
chrXV 600407 600407 A
chrXV 600413 600413 CG
chrXV 600414 600414 G
chrXV 600418 600418 T
chrXV 600419 600419 AT
chrXV 600424 600424 C
chrXV 600425 600425 T
chrXV 600426 600426 AT
chrXV 600427 600427 C
chrXV 600430 600430 G
chrXV 600431 600431 CG
chrXV 600432 600432 AT
chrXV 600433 600433 C
chrXV 600435 600435 A
chrXV 600436 600436 AC
chrXV 600437 600437 T
chrXV 600438 600438 CG
chrXV 600439 600439 A
chrXV 600440 600440 G
chrXV 600441 600441 AC
chrXV 600443 600443 C
chrXV 600444 600444 G
chrXV 600445 600445 C
chrXV 600446 600446 G
chrXV 600447 600447 CG
chrXV 600448 600448 G
chrXV 600449 600449 C
chrXV 600450 600450 CG
chrXV 600452 600452 C
chrXV 600453 600453 T
chrXV 600454 600454 ACG
chrXV 600455 600455 CT
chrXV 600456 600456 A
chrXV 600458 600458 C
chrXV 600466 600466 G
chrXV 600468 600468 T
chrXV 600470 600470 T
chrXV 600471 600471 G
chrXV 600472 600472 T
chrXV 600473 600473 CG
chrXV 600474 600474 AT
chrXV 600475 600475 GT
chrXV 600476 600476 C
chrXV 600477 600477 T
chrXV 600478 600478 A
chrXV 600479 600479 C
chrXV 600480 600480 T
chrXV 600481 600481 G
chrXV 600484 600484 G
chrXV 600485 600485 A
chrXV 600487 600487 CG
chrXV 600488 600488 G
chrXV 600489 600489 G
chrXV 600490 600490 C
chrXV 600491 600491 G
chrXV 600497 600497 A
chrXV 600498 600498 G
chrXV 600500 600500 A
chrXV 600501 600501 A
chrXV 600502 600502 G
chrXV 600503 600503 AC
chrXV 600504 600504 C
chrXV 600506 600506 T
chrXV 600507 600507 C
chrXV 600508 600508 AGT
chrXV 600511 600511 ACGT
chrXV 600512 600512 T
chrXV 600513 600513 A
chrXV 600514 600514 CG
chrXV 600515 600515 G
chrXV 600516 600516 A
chrXV 600517 600517 CGT
chrXV 600518 600518 AC
chrXV 600519 600519 A
chrXV 600521 600521 CT
chrXV 600522 600522 A
chrXV 600525 600525 A
chrXV 600526 600526 AT
chrXV 600528 600528 AT
chrXV 600529 600529 CG
chrXV 600530 600530 A
chrXV 600531 600531 AT
chrXV 600534 600534 A
chrXV 600535 600535 A
chrXV 600537 600537 CG
chrXV 600538 600538 C
chrXV 600539 600539 A
chrXV 600540 600540 GT
chrXV 600541 600541 AT
chrXV 600542 600542 G
chrXV 600543 600543 G
chrXV 600544 600544 C
chrXV 600545 600545 AC
chrXV 600546 600546 CG
chrXV 600547 600547 G
chrXV 600548 600548 CG
chrXV 600549 600549 CG
chrXV 600550 600550 G
chrXV 600551 600551 AT
chrXV 600552 600552 ACT
chrXV 600553 600553 GT
chrXV 600554 600554 ACG
chrXV 600555 600555 CG
chrXV 600556 600556 T
chrXV 600557 600557 AC
chrXV 600558 600558 CT
chrXV 600561 600561 T
chrXV 600562 600562 GT
chrXV 600563 600563 G
chrXV 600564 600564 A
chrXV 600565 600565 CGT
chrXV 600566 600566 A
chrXV 600567 600567 CGT
chrXV 600568 600568 T
chrXV 600570 600570 C
chrXV 600571 600571 AGT
chrXV 600572 600572 ACGT
chrXV 600573 600573 AT
chrXV 600574 600574 CG
chrXV 600575 600575 G
chrXV 600576 600576 ACG
chrXV 600577 600577 AT
chrXV 600578 600578 G
chrXV 600579 600579 AT
chrXV 600580 600580 A
chrXV 600581 600581 CG
chrXV 600582 600582 T
chrXV 600583 600583 C
chrXV 600584 600584 G
chrXV 600585 600585 T
chrXV 600586 600586 T
chrXV 600587 600587 AT
chrXV 600588 600588 ACGT
chrXV 600589 600589 C
chrXV 600590 600590 CGT
chrXV 600591 600591 G
chrXV 600592 600592 CG
chrXV 600593 600593 T
chrXV 600594 600594 A
chrXV 600595 600595 C
chrXV 600596 600596 CG
chrXV 600597 600597 ACT
chrXV 600598 600598 ACG
chrXV 600599 600599 GT
chrXV 600600 600600 ACT
chrXV 600601 600601 AT
chrXV 600602 600602 CG
chrXV 600604 600604 A
chrXV 600606 600606 G
chrXV 600607 600607 CG
chrXV 600609 600609 T
chrXV 600610 600610 AC
chrXV 600611 600611 ACGT
chrXV 600612 600612 AC
chrXV 600613 600613 G
chrXV 600615 600615 CG
chrXV 600617 600617 T
chrXV 600618 600618 CGT
chrXV 600619 600619 AC
chrXV 600621 600621 AT
chrXV 600622 600622 ACG
chrXV 600623 600623 AT
chrXV 600624 600624 CGT
chrXV 600625 600625 A
chrXV 600626 600626 A
chrXV 600628 600628 C
chrXV 600630 600630 T
chrXV 600631 600631 GT
chrXV 600632 600632 AC
chrXV 600633 600633 CGT
chrXV 600634 600634 ACGT
chrXV 600635 600635 G
chrXV 600636 600636 CG
chrXV 600637 600637 G
chrXV 600638 600638 AGT
chrXV 600639 600639 AG
chrXV 600640 600640 AGT
chrXV 600641 600641 T
chrXV 600642 600642 T
chrXV 600643 600643 AT
chrXV 600644 600644 A
chrXV 600645 600645 G
chrXV 600646 600646 AT
chrXV 600647 600647 C
chrXV 600648 600648 CT
chrXV 600649 600649 AT
chrXV 600650 600650 AC
chrXV 600651 600651 A
chrXV 600652 600652 AT
chrXV 600653 600653 ACG
chrXV 600654 600654 T
chrXV 600655 600655 A
chrXV 600656 600656 C
chrXV 600657 600657 G
chrXV 600658 600658 ACT
chrXV 600660 600660 AC
chrXV 600661 600661 ACGT
chrXV 600662 600662 AGT
chrXV 600663 600663 ACG
chrXV 600664 600664 AC
chrXV 600665 600665 C
chrXV 600666 600666 CG
chrXV 600667 600667 C
chrXV 600669 600669 AT
chrXV 600670 600670 AT
chrXV 600671 600671 ACGT
chrXV 600672 600672 G
chrXV 600673 600673 AT
chrXV 600674 600674 AT
chrXV 600675 600675 AGT
chrXV 600677 600677 ACGT
chrXV 600678 600678 AG
chrXV 600679 600679 CT
chrXV 600680 600680 AGT
chrXV 600681 600681 AC
chrXV 600684 600684 CG
chrXV 600685 600685 CG
chrXV 600686 600686 ACT
chrXV 600687 600687 AGT
chrXV 600688 600688 CG
chrXV 600689 600689 AT
chrXV 600690 600690 G
chrXV 600692 600692 AT
chrXV 600693 600693 CG
chrXV 600695 600695 AC
chrXV 600696 600696 AT
chrXV 600701 600701 AT
chrXV 600702 600702 T
chrXV 600703 600703 T
chrXV 600704 600704 G
chrXV 600705 600705 G
chrXV 600709 600709 G
chrXV 600711 600711 CG
chrXV 600712 600712 CG
chrXV 600713 600713 AGT
chrXV 600714 600714 T
chrXV 600715 600715 ACGT
chrXV 600717 600717 ACT
chrXV 600718 600718 ACGT
chrXV 600720 600720 AT
chrXV 600721 600721 AT
chrXV 600722 600722 T
chrXV 600724 600724 A
chrXV 600725 600725 CG
chrXV 600726 600726 ACG
chrXV 600729 600729 AT
chrXV 600735 600735 ACGT
chrXV 600736 600736 ACGT
chrXV 600737 600737 ACGT
chrXV 600738 600738 ACGT
chrXV 600739 600739 CGT
chrXV 600740 600740 ACT
chrXV 600741 600741 AG
chrXV 623445 623445 A
chrXV 623466 623466 A
chrXV 623475 623475 G
chrXV 648840 648840 C
chrXV 648842 648842 A
chrXV 648843 648843 G
chrXV 648870 648870 AT
chrXV 648933 648933 A
chrXV 648954 648954 A
chrXV 648956 648956 G
chrXV 648957 648957 G
chrXV 663801 663801 C
chrXV 663802 663802 C
chrXV 663803 663803 A
chrXV 663804 663804 AGT
chrXV 663805 663805 AC
chrXV 663806 663806 A
chrXV 663809 663809 T
chrXV 663810 663810 C
chrXV 663811 663811 T
chrXV 663812 663812 T
chrXV 663886 663886 AT
chrXV 663887 663887 AGT
chrXV 663888 663888 ACGT
chrXV 663889 663889 ACGT
chrXV 663890 663890 AT
chrXV 663891 663891 ACT
chrXV 663892 663892 ACGT
chrXV 663893 663893 AT
chrXV 663894 663894 G
chrXV 664116 664116 GT
chrXV 664118 664118 AT
chrXV 664119 664119 G
chrXV 664122 664122 CG
chrXV 664125 664125 T
chrXV 664127 664127 G
chrXV 664128 664128 AT
chrXV 664129 664129 CG
chrXV 664130 664130 AC
chrXV 664131 664131 CG
chrXV 664132 664132 C
chrXV 664133 664133 C
chrXV 664135 664135 T
chrXV 664139 664139 C
chrXV 664140 664140 G
chrXV 664141 664141 G
chrXV 664142 664142 T
chrXV 664144 664144 A
chrXV 664149 664149 T
chrXV 664150 664150 T
chrXV 664151 664151 C
chrXV 664152 664152 A
chrXV 664153 664153 A
chrXV 664161 664161 C
chrXV 664162 664162 A
chrXV 664163 664163 T
chrXV 664164 664164 A
chrXV 664167 664167 AT
chrXV 664171 664171 T
chrXV 664175 664175 C
chrXV 664176 664176 T
chrXV 664177 664177 ACG
chrXV 664178 664178 AT
chrXV 664180 664180 G
chrXV 664181 664181 ACT
chrXV 664182 664182 AT
chrXV 664183 664183 G
chrXV 664184 664184 T
chrXV 664186 664186 T
chrXV 664195 664195 C
chrXV 664197 664197 C
chrXV 664210 664210 T
chrXV 664216 664216 CT
chrXV 664219 664219 C
chrXV 664220 664220 G
chrXV 664228 664228 G
chrXV 664229 664229 A
chrXV 664238 664238 T
chrXV 664251 664251 AT
chrXV 664261 664261 T
chrXV 664264 664264 A
chrXV 664278 664278 G
chrXV 664283 664283 G
chrXV 664302 664302 C
chrXV 664312 664312 A
chrXV 664801 664801 A
chrXV 664802 664802 T
chrXV 664803 664803 G
chrXV 664804 664804 AG
chrXV 664805 664805 CT
chrXV 664806 664806 ACG
chrXV 664807 664807 CGT
chrXV 664808 664808 AGT
chrXV 664809 664809 CGT
chrXV 664810 664810 ACG
chrXV 664811 664811 CGT
chrXV 664812 664812 ACT
chrXV 664813 664813 ACG
chrXV 664821 664821 G
chrXV 664824 664824 G
chrXV 664826 664826 G
chrXV 664828 664828 C
chrXV 664833 664833 AC
chrXV 664834 664834 C
chrXV 664835 664835 A
chrXV 664851 664851 G
chrXV 664856 664856 T
chrXV 664857 664857 A
chrXV 664860 664860 CG
chrXV 664864 664864 A
chrXV 664870 664870 A
chrXV 664873 664873 CG
chrXV 664876 664876 C
chrXV 664877 664877 A
chrXV 664878 664878 AT
chrXV 664891 664891 C
chrXV 664894 664894 G
chrXV 664896 664896 A
chrXV 664897 664897 GT
chrXV 664898 664898 C
chrXV 664907 664907 AT
chrXV 664919 664919 CG
chrXV 664920 664920 A
chrXV 664921 664921 A
chrXV 664922 664922 G
chrXV 664924 664924 CG
chrXV 664926 664926 A
chrXV 664927 664927 AC
chrXV 664932 664932 A
chrXV 664939 664939 T
chrXV 664940 664940 A
chrXV 664952 664952 G
chrXV 664964 664964 AT
chrXV 664965 664965 A
chrXV 664973 664973 G
chrXV 664975 664975 ACT
chrXV 664987 664987 CG
chrXV 664994 664994 CG
chrXV 665014 665014 AT
chrXV 665022 665022 A
chrXV 665027 665027 CG
chrXV 665028 665028 C
chrXV 665029 665029 AT
chrXV 665035 665035 CG
chrXV 665036 665036 G
chrXV 665037 665037 AT
chrXV 665040 665040 T
chrXV 665041 665041 G
chrXV 665047 665047 GT
chrXV 665051 665051 A
chrXV 665053 665053 ACGT
chrXV 665057 665057 A
chrXV 665068 665068 T
chrXV 665069 665069 C
chrXV 665070 665070 G
chrXV 665071 665071 AT
chrXV 665072 665072 AT
chrXV 665073 665073 A
chrXV 665074 665074 G
chrXV 665075 665075 AG
chrXV 665077 665077 CG
chrXV 665078 665078 AT
chrXV 665079 665079 G
chrXV 665083 665083 A
chrXV 665093 665093 ACT
chrXV 665094 665094 C
chrXV 665099 665099 AT
chrXV 665100 665100 ACGT
chrXV 665101 665101 AC
chrXV 665119 665119 CG
chrXV 665124 665124 CG
chrXV 665125 665125 AT
chrXV 665127 665127 A
chrXV 665129 665129 G
chrXV 665133 665133 CG
chrXV 665135 665135 C
chrXV 665137 665137 AT
chrXV 665138 665138 AT
chrXV 665139 665139 AT
chrXV 665140 665140 AT
chrXV 665142 665142 AT
chrXV 665143 665143 C
chrXV 665144 665144 AT
chrXV 665147 665147 ACG
chrXV 665148 665148 ACGT
chrXV 665149 665149 ACT
chrXV 665150 665150 AT
chrXV 665151 665151 CG
chrXV 665152 665152 C
chrXV 665153 665153 AT
chrXV 665154 665154 AT
chrXV 678189 678189 T
chrXV 678190 678190 C
chrXV 678191 678191 T
chrXV 678200 678200 G
chrXV 678275 678275 T
chrXV 678293 678293 A
chrXV 678296 678296 C
chrXV 678311 678311 G
chrXV 678329 678329 T
chrXV 678341 678341 G
chrXV 678368 678368 A
chrXV 681675 681675 C
chrXV 681681 681681 G
chrXV 681714 681714 T
chrXV 681729 681729 C
chrXV 681732 681732 G
chrXV 698916 698916 G
chrXV 698922 698922 T
chrXV 698924 698924 A
chrXV 698926 698926 C
chrXV 698936 698936 C
chrXV 698945 698945 G
chrXV 698957 698957 C
chrXV 698980 698980 T
chrXV 698993 698993 AT
chrXV 698996 698996 C
chrXV 699008 699008 AT
chrXV 699014 699014 CG
chrXV 699020 699020 A
chrXV 699023 699023 A
chrXV 699042 699042 C
chrXV 699044 699044 A
chrXV 699083 699083 G
chrXV 699086 699086 A
chrXV 699095 699095 A
chrXV 699098 699098 CG
chrXV 699107 699107 CG
chrXV 699116 699116 CG
chrXV 699131 699131 G
chrXV 699137 699137 G
chrXV 699139 699139 C
chrXV 699151 699151 C
chrXV 699163 699163 T
chrXV 699167 699167 G
chrXV 699182 699182 AT
chrXV 699200 699200 CG
chrXV 699202 699202 AT
chrXV 699274 699274 T
chrXV 699284 699284 A
chrXV 699289 699289 T
chrXV 699356 699356 A
chrXV 699368 699368 A
chrXV 699374 699374 G
chrXV 699380 699380 T
chrXV 699404 699404 G
chrXV 699422 699422 AT
chrXV 699433 699433 T
chrXV 699434 699434 AT
chrXV 699473 699473 C
chrXV 699476 699476 G
chrXV 699488 699488 G
chrXV 699530 699530 CG
chrXV 699533 699533 CG
chrXV 699536 699536 C
chrXV 699806 699806 G
chrXV 699813 699813 A
chrXV 699828 699828 A
chrXV 700148 700148 C
chrXV 700171 700171 T
chrXV 700187 700187 A
chrXV 700445 700445 T
chrXV 700454 700454 T
chrXV 700455 700455 G
chrXV 703472 703472 G
chrXV 703475 703475 A
chrXV 703476 703476 G
chrXV 703485 703485 A
chrXV 703498 703498 C
chrXV 703500 703500 T
chrXV 703504 703504 T
chrXV 703515 703515 G
chrXV 703524 703524 AG
chrXV 703534 703534 CG
chrXV 703541 703541 AT
chrXV 703669 703669 CT
chrXV 703678 703678 T
chrXV 703682 703682 C
chrXV 703687 703687 C
chrXV 703690 703690 C
chrXV 703691 703691 A
chrXV 703692 703692 G
chrXV 703694 703694 C
chrXV 703695 703695 G
chrXV 703696 703696 C
chrXV 703698 703698 C
chrXV 703699 703699 C
chrXV 703706 703706 A
chrXV 703708 703708 C
chrXV 703709 703709 GT
chrXV 703714 703714 C
chrXV 703715 703715 AC
chrXV 703716 703716 T
chrXV 703719 703719 G
chrXV 703721 703721 CGT
chrXV 703722 703722 C
chrXV 703732 703732 CG
chrXV 703740 703740 C
chrXV 703744 703744 AT
chrXV 703747 703747 CG
chrXV 703752 703752 C
chrXV 703755 703755 CGT
chrXV 703757 703757 A
chrXV 703758 703758 AT
chrXV 703764 703764 A
chrXV 703765 703765 CT
chrXV 703766 703766 ACG
chrXV 703767 703767 ACG
chrXV 703768 703768 ACT
chrXV 703769 703769 GT
chrXV 703770 703770 ACG
chrXV 703771 703771 ACG
chrXV 703772 703772 AT
chrXV 703792 703792 G
chrXV 703798 703798 A
chrXV 703804 703804 T
chrXV 703822 703822 AT
chrXV 703823 703823 CG
chrXV 703834 703834 C
chrXV 703851 703851 AT
chrXV 703852 703852 A
chrXV 703876 703876 CG
chrXV 703877 703877 AT
chrXV 703910 703910 CG
chrXV 703915 703915 AT
chrXV 703926 703926 G
chrXV 703930 703930 CG
chrXV 703932 703932 T
chrXV 703933 703933 G
chrXV 703935 703935 ACG
chrXV 703937 703937 T
chrXV 703944 703944 A
chrXV 703945 703945 C
chrXV 703954 703954 AT
chrXV 703994 703994 AT
chrXV 704000 704000 AT
chrXV 704016 704016 CG
chrXV 704035 704035 AT
chrXV 704052 704052 AT
chrXV 704055 704055 A
chrXV 704059 704059 AC
chrXV 704060 704060 CG
chrXV 704061 704061 ACG
chrXV 704062 704062 ACG
chrXV 704063 704063 AG
chrXV 704064 704064 AT
chrXV 704065 704065 AT
chrXV 704066 704066 T
chrXV 704067 704067 AGT
chrXV 704068 704068 G
chrXV 704070 704070 AT
chrXV 704071 704071 A
chrXV 704072 704072 AT
chrXV 704073 704073 T
chrXV 704075 704075 G
chrXV 704077 704077 G
chrXV 704081 704081 C
chrXV 704083 704083 T
chrXV 704085 704085 T
chrXV 704086 704086 G
chrXV 704091 704091 C
chrXV 704109 704109 GT
chrXV 704110 704110 G
chrXV 704117 704117 GT
chrXV 704131 704131 CG
chrXV 704132 704132 A
chrXV 704133 704133 C
chrXV 704135 704135 A
chrXV 704136 704136 G
chrXV 704137 704137 A
chrXV 704138 704138 AT
chrXV 704139 704139 A
chrXV 704140 704140 C
chrXV 704141 704141 G
chrXV 704142 704142 A
chrXV 704153 704153 T
chrXV 704157 704157 CGT
chrXV 704163 704163 A
chrXV 704169 704169 C
chrXV 704170 704170 A
chrXV 704173 704173 CG
chrXV 704175 704175 AT
chrXV 704181 704181 A
chrXV 704182 704182 G
chrXV 704183 704183 G
chrXV 704188 704188 AT
chrXV 704196 704196 AT
chrXV 704216 704216 C
chrXV 704221 704221 C
chrXV 704223 704223 CG
chrXV 704235 704235 ACGT
chrXV 704237 704237 CG
chrXV 704245 704245 T
chrXV 704246 704246 CG
chrXV 704258 704258 CG
chrXV 704260 704260 T
chrXV 704270 704270 AT
chrXV 704271 704271 AT
chrXV 704278 704278 T
chrXV 704283 704283 ACGT
chrXV 704284 704284 AT
chrXV 704286 704286 CG
chrXV 704288 704288 CG
chrXV 704289 704289 AT
chrXV 704290 704290 A
chrXV 704291 704291 CG
chrXV 704303 704303 T
chrXV 704312 704312 G
chrXV 704313 704313 ACT
chrXV 704314 704314 AT
chrXV 704316 704316 CG
chrXV 704319 704319 CG
chrXV 704332 704332 A
chrXV 704333 704333 T
chrXV 704334 704334 G
chrXV 704337 704337 C
chrXV 704340 704340 T
chrXV 704346 704346 T
chrXV 704350 704350 CG
chrXV 704353 704353 AT
chrXV 704354 704354 AT
chrXV 704359 704359 CG
chrXV 704367 704367 G
chrXV 704368 704368 A
chrXV 704373 704373 C
chrXV 704375 704375 A
chrXV 704376 704376 C
chrXV 704377 704377 AG
chrXV 704380 704380 G
chrXV 704382 704382 CG
chrXV 704384 704384 CG
chrXV 704386 704386 CG
chrXV 704389 704389 C
chrXV 704397 704397 ACGT
chrXV 704398 704398 ACGT
chrXV 704399 704399 ACGT
chrXV 704400 704400 AGT
chrXV 704401 704401 ACGT
chrXV 704402 704402 ACGT
chrXV 704403 704403 AGT
chrXV 704404 704404 T
chrXV 704405 704405 AT
chrXV 704406 704406 AT
chrXV 704437 704437 AT
chrXV 704449 704449 CG
chrXV 704473 704473 CG
chrXV 704476 704476 G
chrXV 704477 704477 T
chrXV 704495 704495 AT
chrXV 704497 704497 CG
chrXV 704523 704523 CG
chrXV 704560 704560 T
chrXV 704563 704563 AT
chrXV 704566 704566 A
chrXV 704600 704600 A
chrXV 704638 704638 T
chrXV 704642 704642 G
chrXV 704644 704644 T
chrXV 704651 704651 G
chrXV 704677 704677 AT
chrXV 704679 704679 AT
chrXV 704680 704680 CG
chrXV 704698 704698 AT
chrXV 704703 704703 AT
chrXV 704704 704704 AT
chrXV 704707 704707 ACGT
chrXV 704740 704740 C
chrXV 704752 704752 A
chrXV 704761 704761 T
chrXV 704797 704797 AT
chrXV 704800 704800 AT
chrXV 704805 704805 T
chrXV 704806 704806 T
chrXV 704807 704807 T
chrXV 704809 704809 T
chrXV 704815 704815 G
chrXV 704845 704845 G
chrXV 704851 704851 C
chrXV 704860 704860 AT
chrXV 704889 704889 CG
chrXV 704893 704893 G
chrXV 704895 704895 T
chrXV 704901 704901 G
chrXV 704914 704914 CG
chrXV 704916 704916 CG
chrXV 704944 704944 C
chrXV 704950 704950 CG
chrXV 704953 704953 T
chrXV 704977 704977 AT
chrXV 705001 705001 T
chrXV 705024 705024 A
chrXV 705027 705027 G
chrXV 705055 705055 AT
chrXV 705058 705058 AT
chrXV 705067 705067 T
chrXV 705072 705072 G
chrXV 705088 705088 AT
chrXV 705091 705091 CG
chrXV 705100 705100 A
chrXV 705105 705105 T
chrXV 705106 705106 C
chrXV 705114 705114 T
chrXV 705142 705142 T
chrXV 705143 705143 AT
chrXV 705163 705163 ACG
chrXV 705172 705172 AT
chrXV 705173 705173 CG
chrXV 705184 705184 A
chrXV 705187 705187 T
chrXV 705191 705191 T
chrXV 705193 705193 A
chrXV 705210 705210 AT
chrXV 705217 705217 AT
chrXV 705223 705223 A
chrXV 705250 705250 T
chrXV 705253 705253 A
chrXV 705255 705255 C
chrXV 705271 705271 T
chrXV 705277 705277 G
chrXV 705298 705298 G
chrXV 705307 705307 AT
chrXV 705309 705309 AT
chrXV 705369 705369 CG
chrXV 705391 705391 CG
chrXV 705394 705394 CG
chrXV 705397 705397 AT
chrXV 705403 705403 AT
chrXV 705406 705406 A
chrXV 705412 705412 AT
chrXV 705418 705418 AT
chrXV 705421 705421 T
chrXV 705439 705439 T
chrXV 705460 705460 AT
chrXV 705471 705471 CG
chrXV 705475 705475 AT
chrXV 705476 705476 CG
chrXV 705478 705478 AT
chrXV 705492 705492 G
chrXV 705502 705502 G
chrXV 705505 705505 C
chrXV 705544 705544 AT
chrXV 705553 705553 CG
chrXV 705554 705554 AT
chrXV 705564 705564 AT
chrXV 705565 705565 C
chrXV 705568 705568 CG
chrXV 705579 705579 T
chrXV 705580 705580 T
chrXV 705609 705609 G
chrXV 705622 705622 CG
chrXV 705625 705625 AT
chrXV 705631 705631 CG
chrXV 705673 705673 AT
chrXV 705693 705693 AT
chrXV 705771 705771 T
chrXV 705787 705787 CG
chrXV 705811 705811 AT
chrXV 705844 705844 CG
chrXV 705899 705899 CG
chrXV 705911 705911 AT
chrXV 705936 705936 AT
chrXV 705963 705963 CG
chrXV 705970 705970 AT
chrXV 706015 706015 AT
chrXV 706021 706021 AT
chrXV 706036 706036 A
chrXV 706044 706044 CG
chrXV 706051 706051 A
chrXV 706094 706094 G
chrXV 706111 706111 T
chrXV 706119 706119 T
chrXV 706159 706159 CG
chrXV 706163 706163 AT
chrXV 706171 706171 T
chrXV 706234 706234 CG
chrXV 706245 706245 CG
chrXV 706272 706272 AT
chrXV 706275 706275 AT
chrXV 706276 706276 AT
chrXV 706375 706375 CG
chrXV 706417 706417 CG
chrXV 706421 706421 AT
chrXV 706456 706456 AT
chrXV 706459 706459 CG
chrXV 706467 706467 CG
chrXV 706470 706470 G
chrXV 706498 706498 CG
chrXV 706570 706570 CG
chrXV 706592 706592 AT
chrXV 706630 706630 CG
chrXV 706633 706633 AT
chrXV 706638 706638 AT
chrXV 706651 706651 G
chrXV 706710 706710 CG
chrXV 706718 706718 A
chrXV 706767 706767 CG
chrXV 706770 706770 CG
chrXV 706817 706817 AT
chrXV 706828 706828 AT
chrXV 706843 706843 CG
chrXV 706845 706845 CG
chrXV 706858 706858 G
chrXV 706864 706864 AT
chrXV 706866 706866 AT
chrXV 706882 706882 CG
chrXV 706943 706943 T
chrXV 706966 706966 AT
chrXV 706977 706977 T
chrXV 707029 707029 CG
chrXV 707041 707041 AT
chrXV 707044 707044 AT
chrXV 707062 707062 G
chrXV 707064 707064 A
chrXV 707068 707068 AGT
chrXV 707073 707073 C
chrXV 707110 707110 C
chrXV 707116 707116 AT
chrXV 707131 707131 G
chrXV 707137 707137 T
chrXV 707155 707155 CG
chrXV 707203 707203 AT
chrXV 707287 707287 CG
chrXV 707290 707290 CG
chrXV 707297 707297 CG
chrXV 707298 707298 G
chrXV 707299 707299 T
chrXV 707306 707306 T
chrXV 707310 707310 T
chrXV 707311 707311 C
chrXV 707312 707312 T
chrXV 707611 707611 AT
chrXV 707644 707644 CG
chrXV 707737 707737 CG
chrXV 707793 707793 AT
chrXV 707797 707797 AT
chrXV 707875 707875 CG
chrXV 708085 708085 CG
chrXV 708142 708142 AT
chrXV 708147 708147 AT
chrXV 708193 708193 CG
chrXV 708402 708402 C
chrXV 708407 708407 AT
chrXV 708454 708454 C
chrXV 708504 708504 CG
chrXV 708527 708527 AT
chrXV 708581 708581 CG
chrXV 708594 708594 CG
chrXV 708605 708605 AT
chrXV 708713 708713 CG
chrXV 708785 708785 AT
chrXV 708860 708860 CG
chrXV 708872 708872 AT
chrXV 708878 708878 CG
chrXV 708913 708913 CG
chrXV 708944 708944 CG
chrXV 708995 708995 A
chrXV 709009 709009 CG
chrXV 709115 709115 AT
chrXV 709133 709133 AT
chrXV 709145 709145 ACGT
chrXV 709200 709200 AT
chrXV 709220 709220 C
chrXV 709221 709221 A
chrXV 709222 709222 C
chrXV 709225 709225 G
chrXV 709241 709241 CG
chrXV 709249 709249 CG
chrXV 709261 709261 CG
chrXV 709273 709273 AT
chrXV 709288 709288 AT
chrXV 709293 709293 A
chrXV 709296 709296 AT
chrXV 709325 709325 AT
chrXV 709338 709338 C
chrXV 709345 709345 AT
chrXV 709412 709412 CG
chrXV 709439 709439 CG
chrXV 709457 709457 AT
chrXV 709476 709476 G
chrXV 709482 709482 G
chrXV 709484 709484 C
chrXV 709524 709524 G
chrXV 709532 709532 CG
chrXV 709533 709533 ACGT
chrXV 709550 709550 A
chrXV 709573 709573 CG
chrXV 709632 709632 T
chrXV 709650 709650 T
chrXV 709651 709651 T
chrXV 709652 709652 G
chrXV 709653 709653 T
chrXV 709654 709654 AT
chrXV 709680 709680 CG
chrXV 709681 709681 CG
chrXV 709687 709687 A
chrXV 709688 709688 C
chrXV 709689 709689 AGT
chrXV 709690 709690 AGT
chrXV 709691 709691 GT
chrXV 709694 709694 AT
chrXV 709695 709695 ACG
chrXV 709696 709696 CG
chrXV 709698 709698 AGT
chrXV 709699 709699 AGT
chrXV 709700 709700 AT
chrXV 709701 709701 ACGT
chrXV 709703 709703 G
chrXV 709705 709705 G
chrXV 709708 709708 G
chrXV 709709 709709 C
chrXV 709711 709711 T
chrXV 709713 709713 T
chrXV 709714 709714 G
chrXV 709719 709719 C
chrXV 709737 709737 GT
chrXV 709738 709738 G
chrXV 709745 709745 GT
chrXV 709759 709759 CG
chrXV 709760 709760 A
chrXV 709761 709761 C
chrXV 709763 709763 A
chrXV 709764 709764 G
chrXV 709765 709765 A
chrXV 709766 709766 AT
chrXV 709767 709767 A
chrXV 709768 709768 C
chrXV 709769 709769 G
chrXV 709770 709770 A
chrXV 709781 709781 T
chrXV 709785 709785 CGT
chrXV 709791 709791 A
chrXV 709797 709797 C
chrXV 709798 709798 A
chrXV 709801 709801 CG
chrXV 709803 709803 AT
chrXV 709809 709809 A
chrXV 709810 709810 G
chrXV 709811 709811 G
chrXV 709816 709816 AT
chrXV 709824 709824 AT
chrXV 709844 709844 C
chrXV 709849 709849 C
chrXV 709851 709851 CG
chrXV 709863 709863 ACGT
chrXV 709865 709865 CG
chrXV 709873 709873 T
chrXV 709874 709874 CG
chrXV 709886 709886 CG
chrXV 709888 709888 T
chrXV 709898 709898 AT
chrXV 709899 709899 AT
chrXV 709906 709906 T
chrXV 709911 709911 ACGT
chrXV 709912 709912 AT
chrXV 709914 709914 CG
chrXV 709916 709916 CG
chrXV 709917 709917 AT
chrXV 709918 709918 A
chrXV 709919 709919 CG
chrXV 709931 709931 T
chrXV 709940 709940 G
chrXV 709941 709941 ACT
chrXV 709942 709942 AT
chrXV 709944 709944 CG
chrXV 709947 709947 CG
chrXV 709960 709960 A
chrXV 709961 709961 T
chrXV 709962 709962 G
chrXV 709965 709965 C
chrXV 709968 709968 T
chrXV 709974 709974 T
chrXV 709978 709978 CG
chrXV 709981 709981 AT
chrXV 709982 709982 AT
chrXV 709987 709987 CG
chrXV 710003 710003 A
chrXV 710004 710004 C
chrXV 710005 710005 AG
chrXV 710010 710010 CG
chrXV 710012 710012 CG
chrXV 710014 710014 CG
chrXV 710017 710017 C
chrXV 710020 710020 G
chrXV 710021 710021 C
chrXV 710022 710022 T
chrXV 710023 710023 G
chrXV 710024 710024 T
chrXV 710025 710025 ACGT
chrXV 710026 710026 ACGT
chrXV 710027 710027 ACGT
chrXV 710028 710028 ACGT
chrXV 710029 710029 ACGT
chrXV 710030 710030 ACGT
chrXV 710031 710031 ACGT
chrXV 710032 710032 ACGT
chrXV 710033 710033 ACG
chrXV 710034 710034 C
chrXV 710035 710035 C
chrXV 710036 710036 A
chrXV 710039 710039 A
chrXV 710062 710062 A
chrXV 710065 710065 C
chrXV 710067 710067 C
chrXV 710069 710069 C
chrXV 710086 710086 AT
chrXV 710092 710092 AT
chrXV 710093 710093 AT
chrXV 710095 710095 G
chrXV 710096 710096 A
chrXV 710097 710097 G
chrXV 710100 710100 C
chrXV 710109 710109 AT
chrXV 710110 710110 AT
chrXV 710111 710111 AT
chrXV 710112 710112 AT
chrXV 710113 710113 T
chrXV 710114 710114 G
chrXV 710115 710115 T
chrXV 710188 710188 C
chrXV 710189 710189 AT
chrXV 710192 710192 T
chrXV 710195 710195 T
chrXV 710198 710198 CGT
chrXV 710199 710199 T
chrXV 710200 710200 AG
chrXV 710273 710273 T
chrXV 710274 710274 ACGT
chrXV 710275 710275 ACG
chrXV 710276 710276 A
chrXV 710277 710277 A
chrXV 710278 710278 AT
chrXV 710279 710279 AT
chrXV 710280 710280 G
chrXV 710281 710281 AC
chrXV 723825 723825 T
chrXV 723846 723846 A
chrXV 723858 723858 T
chrXV 778615 778615 A
chrXV 778624 778624 G
chrXV 778630 778630 G
chrXV 778666 778666 AT
chrXV 778669 778669 C
chrXV 778672 778672 A
chrXV 778693 778693 A
chrXV 778699 778699 C
chrXV 778714 778714 G
chrXV 778789 778789 G
chrXV 778813 778813 G
chrXV 778822 778822 G
chrXV 778852 778852 CG
chrXV 780255 780255 G
chrXV 780273 780273 A
chrXV 780351 780351 CG
chrXV 780379 780379 CG
chrXV 780382 780382 T
chrXV 780389 780389 C
chrXV 780394 780394 T
chrXV 780452 780452 AT
chrXV 780456 780456 CG
chrXV 780457 780457 CG
chrXV 780458 780458 AT
chrXV 822915 822915 A
chrXV 822918 822918 CGT
chrXV 822919 822919 C
chrXV 822920 822920 A
chrXV 822921 822921 CGT
chrXV 822922 822922 ACG
chrXV 822923 822923 A
chrXV 822924 822924 ACT
chrXV 822925 822925 AC
chrXV 822926 822926 C
chrXV 822927 822927 ACG
chrXV 822928 822928 AC
chrXV 822929 822929 CT
chrXV 822930 822930 ACG
chrXV 822931 822931 AC
chrXV 822932 822932 C
chrXV 822933 822933 ACG
chrXV 822934 822934 AC
chrXV 822935 822935 C
chrXV 822936 822936 ACG
chrXV 822937 822937 AC
chrXV 822938 822938 C
chrXV 822939 822939 ACG
chrXV 822940 822940 AC
chrXV 822942 822942 ACG
chrXV 822943 822943 C
chrXV 822945 822945 CG
chrXV 822946 822946 C
chrXV 822948 822948 C
chrXV 822949 822949 C
chrXV 822951 822951 C
chrXV 822952 822952 C
chrXV 822954 822954 C
chrXV 822955 822955 C
chrXV 822957 822957 C
chrXV 822958 822958 C
chrXV 822960 822960 C
chrXV 822961 822961 C
chrXV 822963 822963 AC
chrXV 822964 822964 AC
chrXV 822965 822965 A
chrXV 822966 822966 C
chrXV 822967 822967 CG
chrXV 822969 822969 C
chrXV 822970 822970 CG
chrXV 822971 822971 AC
chrXV 822972 822972 AC
chrXV 822973 822973 CG
chrXV 822974 822974 ACGT
chrXV 822975 822975 ACGT
chrXV 822976 822976 CG
chrXV 822977 822977 ACGT
chrXV 822978 822978 ACGT
chrXV 822979 822979 CG
chrXV 822980 822980 ACGT
chrXV 822981 822981 ACGT
chrXV 822982 822982 CG
chrXV 822983 822983 ACGT
chrXV 822984 822984 ACGT
chrXV 822985 822985 CG
chrXV 822986 822986 AGT
chrXV 822987 822987 ACT
chrXV 822988 822988 ACT
chrXV 822989 822989 CGT
chrXV 822990 822990 CGT
chrXV 822991 822991 CGT
chrXV 822992 822992 CG
chrXV 822993 822993 AT
chrXV 822995 822995 G
chrXV 822996 822996 CT
chrXV 854178 854178 T
chrXV 854179 854179 A
chrXV 854180 854180 A
chrXV 854182 854182 T
chrXV 854183 854183 T
chrXV 854184 854184 C
chrXV 854185 854185 T
chrXV 854186 854186 A
chrXV 854260 854260 ACGT
chrXV 854261 854261 ACGT
chrXV 854262 854262 CG
chrXV 854263 854263 T
chrXV 854264 854264 ACGT
chrXV 854265 854265 G
chrXV 854266 854266 T
chrXV 854267 854267 ACG
chrXV 854268 854268 AT
chrXV 854269 854269 AC
chrXV 854270 854270 CG
chrXV 854271 854271 ACT
chrXV 854272 854272 CGT
chrXV 854273 854273 CGT
chrXV 854274 854274 CGT
chrXV 854275 854275 AGT
chrXV 854277 854277 T
chrXV 854281 854281 C
chrXV 854283 854283 A
chrXV 854285 854285 A
chrXV 854292 854292 A
chrXV 854293 854293 G
chrXV 854295 854295 G
chrXV 854298 854298 C
chrXV 854299 854299 C
chrXV 854315 854315 AT
chrXV 854316 854316 A
chrXV 854317 854317 G
chrXV 854319 854319 CG
chrXV 854320 854320 T
chrXV 854322 854322 C
chrXV 854323 854323 AT
chrXV 854325 854325 C
chrXV 854326 854326 A
chrXV 854329 854329 C
chrXV 854331 854331 G
chrXV 854334 854334 C
chrXV 854341 854341 CG
chrXV 854352 854352 T
chrXV 854356 854356 C
chrXV 854358 854358 T
chrXV 854360 854360 A
chrXV 854361 854361 C
chrXV 854362 854362 A
chrXV 854363 854363 AT
chrXV 854365 854365 A
chrXV 854371 854371 A
chrXV 854377 854377 G
chrXV 854378 854378 AT
chrXV 854384 854384 A
chrXV 854387 854387 ACGT
chrXV 854391 854391 C
chrXV 854394 854394 CG
chrXV 854399 854399 C
chrXV 854400 854400 A
chrXV 854404 854404 AC
chrXV 854405 854405 GT
chrXV 854406 854406 A
chrXV 854407 854407 T
chrXV 854409 854409 C
chrXV 854412 854412 C
chrXV 854413 854413 A
chrXV 854416 854416 C
chrXV 854417 854417 G
chrXV 854420 854420 C
chrXV 854423 854423 T
chrXV 854428 854428 A
chrXV 854432 854432 C
chrXV 854433 854433 G
chrXV 854434 854434 A
chrXV 854438 854438 G
chrXV 854444 854444 A
chrXV 854447 854447 GT
chrXV 854455 854455 T
chrXV 854458 854458 T
chrXV 854461 854461 T
chrXV 854464 854464 T
chrXV 854465 854465 C
chrXV 854466 854466 A
chrXV 854468 854468 AT
chrXV 854469 854469 C
chrXV 854472 854472 A
chrXV 854475 854475 C
chrXV 854477 854477 C
chrXV 854478 854478 A
chrXV 854479 854479 T
chrXV 854480 854480 C
chrXV 854481 854481 A
chrXV 854482 854482 AC
chrXV 854487 854487 AC
chrXV 854488 854488 GT
chrXV 854489 854489 G
chrXV 854490 854490 G
chrXV 854492 854492 AC
chrXV 854496 854496 G
chrXV 854504 854504 CG
chrXV 854507 854507 A
chrXV 854508 854508 C
chrXV 854509 854509 CT
chrXV 854510 854510 T
chrXV 854514 854514 A
chrXV 854516 854516 G
chrXV 854517 854517 C
chrXV 854518 854518 C
chrXV 854521 854521 G
chrXV 854531 854531 ACG
chrXV 854537 854537 A
chrXV 854547 854547 A
chrXV 854552 854552 A
chrXV 854555 854555 A
chrXV 854556 854556 T
chrXV 854557 854557 G
chrXV 854558 854558 AT
chrXV 854559 854559 CT
chrXV 854560 854560 GT
chrXV 854561 854561 CG
chrXV 854562 854562 T
chrXV 854564 854564 C
chrXV 854565 854565 AG
chrXV 854566 854566 CGT
chrXV 854567 854567 AC
chrXV 854568 854568 A
chrXV 854569 854569 AC
chrXV 854570 854570 AT
chrXV 854571 854571 AT
chrXV 854572 854572 A
chrXV 854579 854579 G
chrXV 854581 854581 A
chrXV 854586 854586 C
chrXV 854587 854587 G
chrXV 854590 854590 A
chrXV 854598 854598 T
chrXV 854608 854608 G
chrXV 854610 854610 T
chrXV 854611 854611 A
chrXV 854616 854616 ACGT
chrXV 854617 854617 ACGT
chrXV 854618 854618 ACGT
chrXV 854619 854619 ACGT
chrXV 854620 854620 ACGT
chrXV 854621 854621 ACT
chrXV 854622 854622 AT
chrXV 854623 854623 CGT
chrXV 854624 854624 G
chrXV 854625 854625 C
chrXV 854626 854626 C
chrXV 867597 867597 C
chrXV 867603 867603 T
chrXV 867624 867624 T
chrXV 867642 867642 T
chrXV 867660 867660 T
chrXV 867663 867663 C
chrXV 867672 867672 G
chrXV 867699 867699 T
chrXV 867729 867729 T
chrXV 867735 867735 T
chrXV 867783 867783 T
chrXV 867795 867795 C
chrXV 867826 867826 T
chrXV 867828 867828 C
chrXV 867837 867837 T
chrXV 896864 896864 T
chrXV 896873 896873 C
chrXV 896882 896882 C
chrXV 896888 896888 GT
chrXV 896891 896891 T
chrXV 896897 896897 C
chrXV 896900 896900 T
chrXV 896906 896906 G
chrXV 896915 896915 G
chrXV 896918 896918 T
chrXV 896924 896924 T
chrXV 896933 896933 CG
chrXV 896936 896936 T
chrXV 900265 900265 A
chrXV 900277 900277 G
chrXV 900292 900292 G
chrXV 900313 900313 C
chrXV 900325 900325 C
chrXV 900340 900340 A
chrXV 900349 900349 A
chrXV 900367 900367 G
chrXV 900433 900433 G
chrXV 900478 900478 G
chrXV 900502 900502 A
chrXV 900523 900523 G
chrXV 900538 900538 G
chrXV 900565 900565 A
chrXV 900628 900628 C
chrXV 900661 900661 A
chrXV 900664 900664 A
chrXV 900682 900682 G
chrXV 900715 900715 A
chrXV 900727 900727 C
chrXV 900736 900736 G
chrXV 969008 969008 G
chrXV 969012 969012 A
chrXV 969030 969030 GT
chrXV 969035 969035 C
chrXV 969038 969038 G
chrXV 969044 969044 C
chrXV 969046 969046 A
chrXV 969067 969067 C
chrXV 969078 969078 A
chrXV 969086 969086 C
chrXV 969115 969115 T
chrXV 969118 969118 C
chrXV 969123 969123 C
chrXV 969124 969124 A
chrXV 969128 969128 A
chrXV 969130 969130 A
chrXV 969131 969131 T
chrXV 969133 969133 C
chrXV 969136 969136 A
chrXV 969137 969137 A
chrXV 969140 969140 T
chrXV 969141 969141 A
chrXV 969144 969144 C
chrXV 969147 969147 T
chrXV 969152 969152 A
chrXV 969156 969156 C
chrXV 969168 969168 A
chrXV 969171 969171 GT
chrXV 969179 969179 T
chrXV 969182 969182 T
chrXV 969185 969185 CG
chrXV 969188 969188 CG
chrXV 969192 969192 AT
chrXV 969193 969193 C
chrXV 969196 969196 CG
chrXV 969199 969199 T
chrXV 969230 969230 G
chrXV 969232 969232 AT
chrXV 969233 969233 T
chrXV 969237 969237 T
chrXV 969249 969249 A
chrXV 970278 970278 C
chrXV 970279 970279 AC
chrXV 970280 970280 CGT
chrXV 970281 970281 ACG
chrXV 970282 970282 AGT
chrXV 970283 970283 CGT
chrXV 970284 970284 ACT
chrXV 970285 970285 ACG
chrXV 970286 970286 AGT
chrXV 970294 970294 G
chrXV 970297 970297 G
chrXV 970299 970299 G
chrXV 970301 970301 C
chrXV 970306 970306 AC
chrXV 970307 970307 C
chrXV 970308 970308 A
chrXV 970324 970324 G
chrXV 970329 970329 T
chrXV 970330 970330 AT
chrXV 970333 970333 CG
chrXV 970337 970337 A
chrXV 970343 970343 A
chrXV 970346 970346 CG
chrXV 970349 970349 C
chrXV 970350 970350 A
chrXV 970351 970351 AT
chrXV 970364 970364 C
chrXV 970367 970367 G
chrXV 970369 970369 A
chrXV 970370 970370 GT
chrXV 970371 970371 C
chrXV 970380 970380 AT
chrXV 970392 970392 CG
chrXV 970393 970393 A
chrXV 970394 970394 AT
chrXV 970395 970395 G
chrXV 970397 970397 CG
chrXV 970399 970399 A
chrXV 970400 970400 AC
chrXV 970405 970405 A
chrXV 970412 970412 T
chrXV 970413 970413 A
chrXV 970421 970421 C
chrXV 970422 970422 A
chrXV 970423 970423 CT
chrXV 970424 970424 C
chrXV 970425 970425 G
chrXV 970437 970437 C
chrXV 970438 970438 A
chrXV 970446 970446 G
chrXV 970448 970448 ACT
chrXV 970460 970460 AT
chrXV 970462 970462 C
chrXV 970463 970463 GT
chrXV 970464 970464 T
chrXV 970467 970467 CG
chrXV 970487 970487 AT
chrXV 970495 970495 A
chrXV 970500 970500 CG
chrXV 970501 970501 C
chrXV 970502 970502 AT
chrXV 970504 970504 A
chrXV 970508 970508 CG
chrXV 970509 970509 G
chrXV 970510 970510 ACG
chrXV 970513 970513 T
chrXV 970514 970514 G
chrXV 970520 970520 T
chrXV 970526 970526 ACGT
chrXV 970530 970530 A
chrXV 970542 970542 C
chrXV 970544 970544 CG
chrXV 970545 970545 AGT
chrXV 970546 970546 C
chrXV 970547 970547 A
chrXV 970548 970548 G
chrXV 970549 970549 A
chrXV 970550 970550 T
chrXV 970551 970551 G
chrXV 970552 970552 C
chrXV 970553 970553 G
chrXV 970554 970554 T
chrXV 970555 970555 G
chrXV 970556 970556 CG
chrXV 970565 970565 ACGT
chrXV 970566 970566 A
chrXV 970567 970567 A
chrXV 970572 970572 AT
chrXV 970573 970573 ACT
chrXV 970574 970574 AT
chrXV 970576 970576 A
chrXV 970596 970596 AT
chrXV 970597 970597 CG
chrXV 970601 970601 G
chrXV 970604 970604 CG
chrXV 970605 970605 AT
chrXV 970609 970609 T
chrXV 970610 970610 CG
chrXV 970611 970611 AGT
chrXV 970612 970612 CGT
chrXV 970613 970613 C
chrXV 970614 970614 T
chrXV 970615 970615 AT
chrXV 970616 970616 AT
chrXV 970617 970617 AT
chrXV 970619 970619 CT
chrXV 970620 970620 A
chrXV 970629 970629 G
chrXV 970630 970630 CG
chrXV 970656 970656 T
chrXV 970657 970657 A
chrXV 970658 970658 C
chrXV 970659 970659 A
chrXV 970660 970660 A
chrXV 970678 970678 A
chrXV 970737 970737 CG
chrXV 970760 970760 T
chrXV 970777 970777 CT
chrXV 970778 970778 C
chrXV 970786 970786 C
chrXV 970826 970826 CG
chrXV 970828 970828 CG
chrXV 970834 970834 C
chrXV 970853 970853 T
chrXV 970871 970871 CG
chrXV 970898 970898 G
chrXV 970965 970965 AT
chrXV 970972 970972 CG
chrXV 970985 970985 AT
chrXV 971014 971014 CG
chrXV 971017 971017 AT
chrXV 971019 971019 AT
chrXV 971021 971021 A
chrXV 971022 971022 A
chrXV 971037 971037 A
chrXV 971049 971049 G
chrXV 971061 971061 G
chrXV 971069 971069 C
chrXV 971085 971085 AT
chrXV 971087 971087 A
chrXV 971088 971088 AT
chrXV 971089 971089 AT
chrXV 971090 971090 A
chrXV 971110 971110 A
chrXV 971165 971165 ACG
chrXV 971177 971177 T
chrXV 971195 971195 T
chrXV 971301 971301 CG
chrXV 971315 971315 AT
chrXV 971366 971366 CG
chrXV 971397 971397 CG
chrXV 971432 971432 G
chrXV 971438 971438 AT
chrXV 971450 971450 CG
chrXV 971525 971525 CG
chrXV 971597 971597 CG
chrXV 971705 971705 AT
chrXV 971716 971716 G
chrXV 971729 971729 CG
chrXV 971783 971783 AT
chrXV 971806 971806 G
chrXV 971856 971856 CG
chrXV 971903 971903 AT
chrXV 971908 971908 CG
chrXV 972117 972117 G
chrXV 972163 972163 CG
chrXV 972168 972168 AT
chrXV 972225 972225 C
chrXV 972435 972435 CG
chrXV 972513 972513 AT
chrXV 972517 972517 A
chrXV 972573 972573 CG
chrXV 972666 972666 C
chrXV 972699 972699 A
chrXV 972998 972998 A
chrXV 972999 972999 G
chrXV 973000 973000 A
chrXV 973004 973004 A
chrXV 973011 973011 T
chrXV 973012 973012 G
chrXV 973013 973013 C
chrXV 973020 973020 CG
chrXV 973023 973023 C
chrXV 973107 973107 CG
chrXV 973155 973155 CG
chrXV 973173 973173 A
chrXV 973179 973179 C
chrXV 973194 973194 AT
chrXV 973200 973200 G
chrXV 973237 973237 CG
chrXV 973242 973242 CG
chrXV 973246 973246 AT
chrXV 973266 973266 T
chrXV 973269 973269 T
chrXV 973281 973281 C
chrXV 973333 973333 AT
chrXV 973344 973344 AT
chrXV 973367 973367 AT
chrXV 973428 973428 CG
chrXV 973444 973444 AT
chrXV 973446 973446 AT
chrXV 973452 973452 C
chrXV 973465 973465 C
chrXV 973467 973467 C
chrXV 973482 973482 AT
chrXV 973493 973493 T
chrXV 973540 973540 C
chrXV 973543 973543 G
chrXV 973592 973592 AT
chrXV 973600 973600 CG
chrXV 973659 973659 CG
chrXV 973672 973672 AT
chrXV 973677 973677 AT
chrXV 973680 973680 G
chrXV 973718 973718 A
chrXV 973740 973740 C
chrXV 973812 973812 AT
chrXV 973840 973840 C
chrXV 973843 973843 G
chrXV 973851 973851 AT
chrXV 973854 973854 T
chrXV 973889 973889 AT
chrXV 973893 973893 CG
chrXV 973935 973935 AT
chrXV 974034 974034 AT
chrXV 974035 974035 AT
chrXV 974038 974038 CG
chrXV 974065 974065 G
chrXV 974076 974076 AT
chrXV 974139 974139 T
chrXV 974147 974147 T
chrXV 974151 974151 C
chrXV 974191 974191 AT
chrXV 974199 974199 AT
chrXV 974216 974216 CG
chrXV 974259 974259 AT
chrXV 974266 974266 CG
chrXV 974274 974274 AT
chrXV 974289 974289 A
chrXV 974295 974295 A
chrXV 974340 974340 AT
chrXV 974347 974347 CG
chrXV 974374 974374 AT
chrXV 974399 974399 AT
chrXV 974411 974411 CG
chrXV 974466 974466 CG
chrXV 974499 974499 AT
chrXV 974523 974523 C
chrXV 974539 974539 AT
chrXV 974617 974617 CG
chrXV 974637 974637 CG
chrXV 974679 974679 G
chrXV 974685 974685 A
chrXV 974688 974688 C
chrXV 974701 974701 C
chrXV 974730 974730 AT
chrXV 974731 974731 AT
chrXV 974742 974742 AT
chrXV 974745 974745 CG
chrXV 974746 974746 AT
chrXV 974756 974756 AT
chrXV 974757 974757 CG
chrXV 974766 974766 T
chrXV 974805 974805 G
chrXV 974808 974808 C
chrXV 974818 974818 C
chrXV 974832 974832 T
chrXV 974834 974834 G
chrXV 974835 974835 T
chrXV 974839 974839 G
chrXV 974850 974850 T
chrXV 974871 974871 AT
chrXV 974889 974889 AT
chrXV 974892 974892 AT
chrXV 974898 974898 T
chrXV 974904 974904 CG
chrXV 974907 974907 CG
chrXV 974913 974913 AT
chrXV 974916 974916 CG
chrXV 974919 974919 T
chrXV 974925 974925 CG
chrXV 974935 974935 AT
chrXV 974941 974941 G
chrXV 975001 975001 AT
chrXV 975003 975003 A
chrXV 975012 975012 CG
chrXV 975033 975033 CG
chrXV 975039 975039 AT
chrXV 975055 975055 CG
chrXV 975057 975057 T
chrXV 975060 975060 A
chrXV 975087 975087 T
chrXV 975093 975093 T
chrXV 975100 975100 A
chrXV 975117 975117 T
chrXV 975119 975119 A
chrXV 975123 975123 A
chrXV 975126 975126 T
chrXV 975137 975137 G
chrXV 975138 975138 A
chrXV 975147 975147 CGT
chrXV 975167 975167 AT
chrXV 975168 975168 AT
chrXV 975196 975196 AT
chrXV 975204 975204 CG
chrXV 975205 975205 AT
chrXV 975210 975210 AT
chrXV 975219 975219 CG
chrXV 975222 975222 AT
chrXV 975238 975238 C
chrXV 975243 975243 A
chrXV 975252 975252 A
chrXV 975255 975255 T
chrXV 975283 975283 C
chrXV 975286 975286 T
chrXV 975309 975309 AT
chrXV 975333 975333 A
chrXV 975357 975357 A
chrXV 975360 975360 CG
chrXV 975366 975366 G
chrXV 975394 975394 CG
chrXV 975396 975396 CG
chrXV 975409 975409 CG
chrXV 975415 975415 AT
chrXV 975417 975417 G
chrXV 975421 975421 CG
chrXV 975450 975450 AT
chrXV 975459 975459 CG
chrXV 975465 975465 C
chrXV 975495 975495 CG
chrXV 975501 975501 AT
chrXV 975503 975503 T
chrXV 975504 975504 T
chrXV 975505 975505 T
chrXV 975510 975510 T
chrXV 975513 975513 T
chrXV 975549 975549 A
chrXV 975558 975558 T
chrXV 975570 975570 G
chrXV 975603 975603 ACT
chrXV 975606 975606 A
chrXV 975607 975607 T
chrXV 975612 975612 A
chrXV 975630 975630 G
chrXV 975631 975631 A
chrXV 975633 975633 A
chrXV 975659 975659 CG
chrXV 975666 975666 AT
chrXV 975668 975668 CG
chrXV 975672 975672 AT
chrXV 975705 975705 T
chrXV 975706 975706 C
chrXV 975707 975707 T
chrXV 975710 975710 T
chrXV 975744 975744 T
chrXV 975747 975747 CGT
chrXV 975750 975750 A
chrXV 975787 975787 CG
chrXV 975813 975813 AT
chrXV 975815 975815 T
chrXV 975831 975831 A
chrXV 975833 975833 A
chrXV 975834 975834 C
chrXV 975837 975837 C
chrXV 975861 975861 C
chrXV 975873 975873 AT
chrXV 975904 975904 T
chrXV 975905 975905 A
chrXV 975906 975906 T
chrXV 975907 975907 ACT
chrXV 975908 975908 ACT
chrXV 975909 975909 ACG
chrXV 975910 975910 ACT
chrXV 975911 975911 ACT
chrXV 975912 975912 ACG
chrXV 975913 975913 CGT
chrXV 975921 975921 G
chrXV 975924 975924 CG
chrXV 975926 975926 G
chrXV 975928 975928 C
chrXV 975930 975930 CG
chrXV 975933 975933 AC
chrXV 975934 975934 C
chrXV 975935 975935 A
chrXV 975937 975937 CG
chrXV 975942 975942 AT
chrXV 975943 975943 CG
chrXV 975951 975951 G
chrXV 975956 975956 T
chrXV 975957 975957 AT
chrXV 975960 975960 CG
chrXV 975964 975964 A
chrXV 975970 975970 A
chrXV 975973 975973 CG
chrXV 975976 975976 C
chrXV 975977 975977 A
chrXV 975978 975978 AT
chrXV 975991 975991 C
chrXV 975994 975994 G
chrXV 975996 975996 A
chrXV 975997 975997 GT
chrXV 975998 975998 C
chrXV 976007 976007 AT
chrXV 976019 976019 CG
chrXV 976020 976020 A
chrXV 976021 976021 AT
chrXV 976022 976022 G
chrXV 976024 976024 CG
chrXV 976026 976026 A
chrXV 976027 976027 AC
chrXV 976032 976032 A
chrXV 976039 976039 T
chrXV 976040 976040 A
chrXV 976048 976048 C
chrXV 976049 976049 A
chrXV 976050 976050 CT
chrXV 976051 976051 C
chrXV 976052 976052 G
chrXV 976064 976064 C
chrXV 976065 976065 A
chrXV 976073 976073 G
chrXV 976075 976075 ACT
chrXV 976087 976087 AT
chrXV 976089 976089 C
chrXV 976090 976090 GT
chrXV 976091 976091 T
chrXV 976094 976094 CG
chrXV 976114 976114 AT
chrXV 976122 976122 A
chrXV 976127 976127 CG
chrXV 976128 976128 C
chrXV 976129 976129 AT
chrXV 976131 976131 A
chrXV 976135 976135 CG
chrXV 976136 976136 G
chrXV 976137 976137 ACG
chrXV 976140 976140 T
chrXV 976141 976141 G
chrXV 976147 976147 T
chrXV 976153 976153 ACGT
chrXV 976157 976157 A
chrXV 976169 976169 C
chrXV 976171 976171 CG
chrXV 976172 976172 AGT
chrXV 976173 976173 C
chrXV 976174 976174 A
chrXV 976175 976175 G
chrXV 976176 976176 A
chrXV 976177 976177 T
chrXV 976178 976178 G
chrXV 976179 976179 C
chrXV 976180 976180 G
chrXV 976181 976181 T
chrXV 976182 976182 G
chrXV 976183 976183 CG
chrXV 976192 976192 ACGT
chrXV 976193 976193 A
chrXV 976194 976194 A
chrXV 976199 976199 AT
chrXV 976200 976200 ACT
chrXV 976201 976201 AT
chrXV 976203 976203 A
chrXV 976223 976223 AT
chrXV 976224 976224 CG
chrXV 976228 976228 G
chrXV 976231 976231 CG
chrXV 976232 976232 AT
chrXV 976237 976237 C
chrXV 976238 976238 AGT
chrXV 976239 976239 G
chrXV 976240 976240 C
chrXV 976242 976242 AT
chrXV 976243 976243 AT
chrXV 976244 976244 AT
chrXV 976246 976246 AT
chrXV 976247 976247 ACGT
chrXV 976248 976248 ACT
chrXV 976249 976249 G
chrXV 976250 976250 AT
chrXV 976412 976412 CG
chrXV 976413 976413 C
chrXV 976415 976415 G
chrXV 976417 976417 A
chrXV 976418 976418 A
chrXV 976419 976419 AC
chrXV 976420 976420 AT
chrXV 976494 976494 ACGT
chrXV 976495 976495 AT
chrXV 976496 976496 AT
chrXV 976500 976500 C
chrXV 976501 976501 AT
chrXV 976503 976503 AT
chrXV 976504 976504 CG
chrXV 976505 976505 CGT
chrXV 980251 980251 T
chrXV 980252 980252 GT
chrXV 980253 980253 CGT
chrXV 980254 980254 ACG
chrXV 980255 980255 ACT
chrXV 980256 980256 ACG
chrXV 980257 980257 ACG
chrXV 980258 980258 AGT
chrXV 980259 980259 ACG
chrXV 980260 980260 A
chrXV 980262 980262 G
chrXV 980263 980263 A
chrXV 980265 980265 T
chrXV 980266 980266 T
chrXV 980268 980268 ACT
chrXV 980269 980269 T
chrXV 980271 980271 CG
chrXV 980272 980272 A
chrXV 980273 980273 G
chrXV 980274 980274 GT
chrXV 980275 980275 G
chrXV 980276 980276 AT
chrXV 980277 980277 AG
chrXV 980279 980279 AT
chrXV 980280 980280 T
chrXV 980281 980281 AC
chrXV 980282 980282 G
chrXV 980283 980283 G
chrXV 980285 980285 CG
chrXV 980289 980289 C
chrXV 980290 980290 G
chrXV 980291 980291 T
chrXV 980292 980292 A
chrXV 980293 980293 AT
chrXV 980294 980294 G
chrXV 980298 980298 AT
chrXV 980299 980299 GT
chrXV 980301 980301 CG
chrXV 980302 980302 AT
chrXV 980304 980304 C
chrXV 980305 980305 A
chrXV 980306 980306 G
chrXV 980307 980307 AC
chrXV 980308 980308 CGT
chrXV 980309 980309 G
chrXV 980310 980310 G
chrXV 980313 980313 G
chrXV 980314 980314 AC
chrXV 980315 980315 G
chrXV 980316 980316 AC
chrXV 980317 980317 CGT
chrXV 980319 980319 C
chrXV 980321 980321 AT
chrXV 980322 980322 CG
chrXV 980324 980324 T
chrXV 980325 980325 A
chrXV 980327 980327 CG
chrXV 980328 980328 C
chrXV 980329 980329 G
chrXV 980330 980330 T
chrXV 980331 980331 CG
chrXV 980332 980332 ACGT
chrXV 980333 980333 GT
chrXV 980334 980334 CG
chrXV 980336 980336 GT
chrXV 980340 980340 AT
chrXV 980341 980341 ACGT
chrXV 980342 980342 AT
chrXV 980344 980344 CGT
chrXV 980345 980345 AT
chrXV 980346 980346 CGT
chrXV 980347 980347 G
chrXV 980348 980348 AT
chrXV 980349 980349 CG
chrXV 980350 980350 AT
chrXV 980351 980351 A
chrXV 980354 980354 ACGT
chrXV 980355 980355 C
chrXV 980356 980356 ACT
chrXV 980358 980358 AT
chrXV 980359 980359 G
chrXV 980360 980360 AT
chrXV 980361 980361 ACGT
chrXV 980362 980362 CG
chrXV 980363 980363 C
chrXV 980364 980364 AT
chrXV 980370 980370 AT
chrXV 980372 980372 T
chrXV 980373 980373 AT
chrXV 980375 980375 T
chrXV 980376 980376 G
chrXV 980377 980377 A
chrXV 980378 980378 A
chrXV 980379 980379 G
chrXV 980380 980380 G
chrXV 980381 980381 C
chrXV 980383 980383 ACG
chrXV 980384 980384 T
chrXV 980385 980385 A
chrXV 980388 980388 C
chrXV 980390 980390 T
chrXV 980392 980392 G
chrXV 980393 980393 C
chrXV 980394 980394 GT
chrXV 980395 980395 AC
chrXV 980396 980396 CG
chrXV 980397 980397 A
chrXV 980398 980398 T
chrXV 980399 980399 G
chrXV 980400 980400 T
chrXV 980402 980402 CG
chrXV 980403 980403 C
chrXV 980404 980404 AC
chrXV 980405 980405 G
chrXV 980406 980406 AG
chrXV 980407 980407 T
chrXV 980408 980408 T
chrXV 980409 980409 A
chrXV 980410 980410 C
chrXV 980411 980411 G
chrXV 980412 980412 A
chrXV 980413 980413 C
chrXV 980414 980414 T
chrXV 980415 980415 T
chrXV 980416 980416 C
chrXV 980417 980417 AT
chrXV 980418 980418 CT
chrXV 980419 980419 C
chrXV 980420 980420 C
chrXV 980421 980421 T
chrXV 980422 980422 AGT
chrXV 980423 980423 ACT
chrXV 980424 980424 G
chrXV 980426 980426 AT
chrXV 980427 980427 C
chrXV 980429 980429 AC
chrXV 980430 980430 CG
chrXV 980432 980432 A
chrXV 980433 980433 A
chrXV 980436 980436 CGT
chrXV 980437 980437 G
chrXV 980439 980439 G
chrXV 980440 980440 CG
chrXV 980441 980441 AT
chrXV 980442 980442 AGT
chrXV 980443 980443 AT
chrXV 980444 980444 CG
chrXV 980445 980445 G
chrXV 980446 980446 CG
chrXV 980447 980447 C
chrXV 980448 980448 CG
chrXV 980449 980449 AGT
chrXV 980450 980450 G
chrXV 980451 980451 C
chrXV 980452 980452 CG
chrXV 980453 980453 T
chrXV 980454 980454 ACG
chrXV 980455 980455 T
chrXV 980456 980456 G
chrXV 980457 980457 CG
chrXV 980459 980459 AT
chrXV 980460 980460 AT
chrXV 980463 980463 AT
chrXV 980464 980464 AT
chrXV 980465 980465 CG
chrXV 980466 980466 AT
chrXV 980468 980468 A
chrXV 980469 980469 AT
chrXV 980472 980472 AT
chrXV 980473 980473 ACG
chrXV 980475 980475 T
chrXV 980476 980476 ACGT
chrXV 980477 980477 ACGT
chrXV 980478 980478 AT
chrXV 980479 980479 C
chrXV 980480 980480 G
chrXV 980481 980481 A
chrXV 980482 980482 T
chrXV 980483 980483 ACGT
chrXV 980486 980486 AC
chrXV 980487 980487 G
chrXV 980488 980488 A
chrXV 980490 980490 C
chrXV 980491 980491 CT
chrXV 980492 980492 G
chrXV 980493 980493 T
chrXV 980494 980494 AT
chrXV 980496 980496 CG
chrXV 980497 980497 AT
chrXV 980503 980503 CG
chrXV 980504 980504 G
chrXV 980505 980505 CG
chrXV 980506 980506 C
chrXV 980507 980507 AT
chrXV 980509 980509 AT
chrXV 980510 980510 C
chrXV 980513 980513 CG
chrXV 980514 980514 AT
chrXV 980516 980516 A
chrXV 980517 980517 T
chrXV 980518 980518 C
chrXV 980519 980519 ACT
chrXV 980520 980520 T
chrXV 980521 980521 CG
chrXV 980522 980522 A
chrXV 980523 980523 C
chrXV 980524 980524 A
chrXV 980528 980528 C
chrXV 980532 980532 T
chrXV 980536 980536 G
chrXV 980538 980538 AT
chrXV 980539 980539 ACG
chrXV 980540 980540 ACGT
chrXV 980541 980541 A
chrXV 980543 980543 A
chrXV 980544 980544 CG
chrXV 980545 980545 AG
chrXV 980546 980546 G
chrXV 980547 980547 ACT
chrXV 980548 980548 C
chrXV 980549 980549 G
chrXV 980550 980550 CG
chrXV 980551 980551 G
chrXV 980552 980552 G
chrXV 980553 980553 GT
chrXV 980554 980554 C
chrXV 980555 980555 AT
chrXV 980556 980556 CG
chrXV 980557 980557 AT
chrXV 980558 980558 CG
chrXV 980559 980559 AT
chrXV 980564 980564 C
chrXV 980567 980567 G
chrXV 980568 980568 AT
chrXV 980569 980569 AT
chrXV 980570 980570 G
chrXV 980575 980575 T
chrXV 980576 980576 A
chrXV 980580 980580 CG
chrXV 980581 980581 C
chrXV 980584 980584 AT
chrXV 980585 980585 A
chrXV 980587 980587 T
chrXV 980592 980592 ACGT
chrXV 980593 980593 ACGT
chrXV 980594 980594 ACGT
chrXV 980595 980595 ACGT
chrXV 980596 980596 ACGT
chrXV 980597 980597 ACGT
chrXV 980598 980598 ACGT
chrXV 980599 980599 G
chrXV 980600 980600 CGT
chrXV 980601 980601 CG
chrXV 980736 980736 A
chrXV 980737 980737 C
chrXV 980738 980738 A
chrXV 980739 980739 A
chrXV 980740 980740 G
chrXV 980741 980741 A
chrXV 980742 980742 A
chrXV 980743 980743 G
chrXV 980788 980788 ACGT
chrXV 980789 980789 A
chrXV 980790 980790 A
chrXV 980791 980791 AT
chrXV 980792 980792 A
chrXV 980793 980793 ACT
chrXV 980794 980794 T
chrXV 980795 980795 AT
chrXV 980796 980796 AGT
chrXV 980797 980797 ACT
chrXV 980799 980799 AT
chrXV 1036130 1036130 T
chrXV 1036131 1036131 T
chrXV 1036132 1036132 G
chrXV 1036136 1036136 T
chrXV 1036172 1036172 T
chrXV 1036179 1036179 T
chrXV 1036180 1036180 G
chrXV 1036181 1036181 T
chrXV 1036184 1036184 T
chrXV 1037498 1037498 A
chrXV 1037499 1037499 C
chrXV 1037502 1037502 C
chrXV 1037503 1037503 G
chrXV 1037504 1037504 A
chrXV 1037505 1037505 T
chrXV 1037508 1037508 T
chrXV 1037514 1037514 CT
chrXV 1037517 1037517 T
chrXV 1037535 1037535 C
chrXV 1037538 1037538 C
chrXV 1037543 1037543 G
chrXV 1037547 1037547 C
chrXV 1037552 1037552 AT
chrXV 1037553 1037553 C
chrXV 1037555 1037555 AG
chrXV 1037561 1037561 AG
chrXV 1037569 1037569 AT
chrXV 1042512 1042512 A
chrXV 1042515 1042515 C
chrXV 1042518 1042518 C
chrXV 1042554 1042554 G
chrXV 1042560 1042560 T
chrXV 1042566 1042566 G
chrXV 1057024 1057024 G
chrXV 1057025 1057025 T
chrXV 1057038 1057038 A
chrXV 1057058 1057058 G
chrXV 1057081 1057081 CG
chrXV 1057096 1057096 AT
chrXV 1057131 1057131 AT
chrXV 1057143 1057143 CG
chrXV 1057155 1057155 CG
chrXV 1057156 1057156 AT
chrXV 1057239 1057239 T
chrXV 1057240 1057240 G
chrXV 1057253 1057253 C
chrXV 1057254 1057254 T
chrXV 1057255 1057255 G
chrXV 1057281 1057281 A
chrXV 1057284 1057284 C
chrXV 1057285 1057285 G
chrXV 1057302 1057302 T
chrXV 1060664 1060664 C
chrXV 1060665 1060665 C
chrXV 1060669 1060669 A
chrXV 1060708 1060708 A
chrXV 1060732 1060732 G
chrXV 1060738 1060738 G
chrXV 1060916 1060916 G
chrXV 1060917 1060917 T
chrXV 1060921 1060921 G
chrXV 1060960 1060960 G
chrXV 1060984 1060984 A
chrXV 1060990 1060990 A
chrXV 1069657 1069657 T
chrXV 1069659 1069659 G
chrXV 1069663 1069663 A
chrXV 1069726 1069726 T
chrXV 1069729 1069729 G
chrXV 1069744 1069744 A
chrXV 1069777 1069777 AT
chrXV 1069779 1069779 G
chrXV 1069789 1069789 G
chrXV 1069825 1069825 G
chrXV 1069834 1069834 AT
chrXV 1069852 1069852 AT
chrXV 1069897 1069897 CG
chrXV 1069926 1069926 AT
chrXV 1069945 1069945 CG
chrXV 1069963 1069963 AT
chrXV 1069966 1069966 C
chrXV 1069969 1069969 G
chrXV 1069972 1069972 A
chrXV 1070035 1070035 AT
chrXV 1070053 1070053 CG
chrXV 1070056 1070056 CG
chrXV 1070069 1070069 A
chrXV 1070098 1070098 G
chrXV 1070104 1070104 A
chrXV 1070134 1070134 AT
chrXV 1070150 1070150 CG
chrXV 1070151 1070151 CG
chrXV 1070152 1070152 C
chrXV 1070187 1070187 T
chrXV 1070200 1070200 A
chrXV 1070202 1070202 T
chrXV 1070228 1070228 C
chrXV 1070370 1070370 AT
chrXV 1070441 1070441 A
chrXV 1070442 1070442 T
chrXV 1070444 1070444 C
chrXV 1070445 1070445 AG
chrXV 1070446 1070446 A
chrXV 1070456 1070456 AT
chrXV 1070457 1070457 AT
chrXV 1070459 1070459 AT
chrXV 1070461 1070461 A
chrXV 1070546 1070546 AT
chrXV 1070549 1070549 CG
chrXV 1070650 1070650 CG
chrXV 1070669 1070669 AT
chrXV 1070724 1070724 C
chrXV 1070730 1070730 G
chrXV 1070731 1070731 AG
chrXV 1070732 1070732 C
chrXV 1070741 1070741 G
chrXV 1070796 1070796 AT
chrXV 1070807 1070807 CG
chrXV 1070813 1070813 AT
chrXV 1070875 1070875 T
chrXV 1070882 1070882 A
chrXV 1070895 1070895 A
chrXV 1070924 1070924 G
chrXV 1070965 1070965 AT
chrXV 1071029 1071029 AT
chrXV 1071037 1071037 G
chrXV 1071038 1071038 AG
chrXV 1071039 1071039 AG
chrXV 1071398 1071398 C
chrXV 1071403 1071403 A
chrXV 1071405 1071405 C
chrXV 1071523 1071523 CG
chrXV 1071930 1071930 CG
chrXV 1072438 1072438 G
chrXV 1072439 1072439 C
chrXV 1072441 1072441 G
chrXV 1072442 1072442 A
chrXV 1072450 1072450 AT
chrXV 1072451 1072451 AT
chrXV 1072452 1072452 CG
chrXV 1072454 1072454 G
chrXV 1072455 1072455 T
chrXV 1072488 1072488 A
chrXV 1072891 1072891 AT
chrXV 1072945 1072945 CG
chrXV 1072974 1072974 AT
chrXV 1073024 1073024 G
chrXV 1073030 1073030 T
chrXV 1073052 1073052 T
chrXV 1073085 1073085 CG
chrXV 1073200 1073200 A
chrXV 1073201 1073201 AT
chrXV 1073202 1073202 T
chrXV 1073204 1073204 T
chrXV 1073208 1073208 AT
chrXV 1073209 1073209 AT
chrXV 1073239 1073239 A
chrXV 1073288 1073288 CG
chrXV 1073289 1073289 G
chrXV 1073290 1073290 G
chrXV 1073291 1073291 AT
chrXV 1073292 1073292 G
chrXV 1073293 1073293 C
chrXV 1073294 1073294 C
chrXV 1073295 1073295 C
chrXV 1074357 1074357 T
chrXV 1074358 1074358 T
chrXV 1074392 1074392 C
chrXV 1074419 1074419 AT
chrXV 1074443 1074443 CG
chrXV 1074569 1074569 AT
chrXV 1074581 1074581 AT
chrXV 1074669 1074669 AT
chrXV 1074671 1074671 CG
chrXV 1074711 1074711 G
chrXV 1074721 1074721 G
chrXV 1074725 1074725 G
chrXV 1074746 1074746 AT
chrXV 1074803 1074803 CG
chrXV 1075085 1075085 AT
chrXV 1075094 1075094 CG
chrXV 1075097 1075097 AT
chrXV 1075126 1075126 G
chrXV 1075194 1075194 CG
chrXV 1075220 1075220 AT
chrXV 1075245 1075245 CG
chrXV 1075316 1075316 CG
chrXV 1075409 1075409 CG
chrXV 1075521 1075521 CG
chrXV 1075581 1075581 CG
chrXV 1075584 1075584 G
chrXV 1075585 1075585 G
chrXV 1075638 1075638 T
chrXV 1075639 1075639 T
chrXV 1075718 1075718 AT
chrXV 1075738 1075738 AT
chrXV 1075901 1075901 CG
chrXV 1076094 1076094 AT
chrXV 1076101 1076101 CG
chrXV 1076122 1076122 CG
chrXV 1076146 1076146 CG
chrXV 1076153 1076153 AT
chrXV 1076399 1076399 CG
chrXV 1076426 1076426 AT
chrXV 1076437 1076437 AT
chrXV 1076454 1076454 CG
chrXV 1076473 1076473 C
chrXV 1076512 1076512 A
chrXV 1076517 1076517 T
chrXV 1076518 1076518 C
chrXV 1076519 1076519 T
chrXV 1076522 1076522 C
chrXV 1076523 1076523 A
chrXV 1076527 1076527 C
chrXV 1076602 1076602 CG
chrXV 1076641 1076641 CG
chrXV 1076691 1076691 AT
chrXV 1076725 1076725 CG
chrXV 1077411 1077411 CG
chrXV 1077431 1077431 CG
chrXV 1077677 1077677 CG
chrXV 1077683 1077683 AT
chrXV 1077684 1077684 AT
chrXV 1077713 1077713 CG
chrXV 1077835 1077835 CG
chrXV 1077896 1077896 AT
chrXV 1077923 1077923 CG
chrXV 1077928 1077928 CG
chrXV 1077948 1077948 T
chrXV 1077949 1077949 G
chrXV 1077954 1077954 G
chrXV 1078014 1078014 CG
chrXV 1078058 1078058 A
chrXV 1078059 1078059 A
chrXV 1078060 1078060 G
chrXV 1078080 1078080 G
chrXV 1078145 1078145 AT
chrXV 1078163 1078163 A
chrXV 1078164 1078164 AGT
chrXV 1078165 1078165 CGT
chrXV 1078166 1078166 C
chrXV 1078167 1078167 T
chrXV 1078171 1078171 G
chrXV 1078172 1078172 A
chrXV 1078215 1078215 A
chrXV 1078219 1078219 G
chrXV 1078225 1078225 A
chrXV 1078226 1078226 A
chrXV 1078228 1078228 G
chrXV 1078236 1078236 G
chrXV 1078301 1078301 T
chrXV 1078302 1078302 GT
chrXV 1078303 1078303 C
chrXV 1078316 1078316 T
chrXV 1078317 1078317 AT
chrXV 1078318 1078318 T
chrXV 1078319 1078319 T
chrXV 1078326 1078326 C
chrXV 1078327 1078327 A
chrXV 1078328 1078328 C
chrXV 1078329 1078329 G
chrXV 1078330 1078330 T
chrXV 1078360 1078360 CG
chrXV 1078439 1078439 T
chrXV 1078501 1078501 G
chrXV 1078503 1078503 CG
chrXV 1078509 1078509 CG
chrXV 1078626 1078626 G
chrXV 1078653 1078653 A
chrXV 1078676 1078676 T
chrXV 1078854 1078854 G
chrXV 1078958 1078958 AT
chrXV 1079148 1079148 AT
chrXV 1079160 1079160 CG
chrXV 1079205 1079205 AT
chrXV 1079375 1079375 T
chrXV 1079377 1079377 CG
chrXV 1079403 1079403 CG
chrXV 1079470 1079470 T
chrXV 1079471 1079471 AT
chrXV 1079479 1079479 AT
chrXV 1079492 1079492 CG
chrXV 1079504 1079504 T
chrXV 1079517 1079517 T
chrXV 1079521 1079521 G
chrXV 1079580 1079580 T
chrXV 1079581 1079581 G
chrXV 1079596 1079596 T
chrXV 1079599 1079599 C
chrXV 1079600 1079600 T
chrXV 1079620 1079620 T
chrXV 1079655 1079655 A
chrXV 1079744 1079744 G
chrXV 1079816 1079816 T
chrXV 1079855 1079855 C
chrXV 1079881 1079881 G
chrXV 1079883 1079883 T
chrXV 1079923 1079923 G
chrXV 1079924 1079924 T
chrXV 1079927 1079927 C
chrXV 1079929 1079929 G
chrXV 1079930 1079930 A
chrXV 1079931 1079931 T
chrXV 1080133 1080133 T
chrXV 1080148 1080148 T
chrXV 1080160 1080160 A
chrXV 1080323 1080323 T
chrXV 1080518 1080518 C
chrXV 1080842 1080842 G
chrXV 1080920 1080920 C
chrXV 1080932 1080932 C
chrXV 1080944 1080944 G
chrXV 1080966 1080966 A
chrXV 1081106 1081106 T
chrXV 1081124 1081124 T
chrXV 1081166 1081166 C
chrXV 1081229 1081229 A
chrXV 1081394 1081394 A
chrXV 1081600 1081600 G
chrXV 1081601 1081601 T
chrXV 1081604 1081604 C
chrXV 1081605 1081605 T
chrXV 1081606 1081606 T
chrXV 1081607 1081607 G
chrXV 1081611 1081611 C
chrXV 1081612 1081612 C
chrXV 1081621 1081621 G
chrXV 1081627 1081627 AT
chrXV 1081628 1081628 CG
chrXV 1081629 1081629 A
chrXV 1081635 1081635 A
chrXV 1081636 1081636 T
chrXV 1081637 1081637 A
chrXV 1082105 1082105 C
chrXV 1082143 1082143 A
chrXV 1082176 1082176 G
chrXV 1082250 1082250 G
chrXV 1082312 1082312 T
chrXV 1082336 1082336 G
chrXV 1082339 1082339 A
chrXV 1082340 1082340 T
chrXV 1082341 1082341 A
chrXV 1082342 1082342 A
chrXV 1082343 1082343 G
chrXV 1082453 1082453 C
chrXV 1082462 1082462 T
chrXV 1082467 1082467 A
chrXV 1082469 1082469 G
chrXV 1082473 1082473 A
chrXV 1082477 1082477 A
chrXV 1082480 1082480 A
chrXV 1082493 1082493 T
chrXV 1082494 1082494 C
chrXV 1082502 1082502 T
chrXV 1082503 1082503 C
chrXV 1082504 1082504 T
chrXV 1082518 1082518 AT
chrXV 1082519 1082519 A
chrXV 1082527 1082527 CG
chrXV 1082535 1082535 AT
chrXV 1082549 1082549 CG
chrXV 1082583 1082583 CG
chrXV 1082619 1082619 AGT
chrXV 1082637 1082637 AT
chrXV 1082640 1082640 CG
chrXV 1082642 1082642 G
chrXV 1082643 1082643 A
chrXV 1082649 1082649 T
chrXV 1082668 1082668 G
chrXV 1082677 1082677 G
chrXV 1082680 1082680 A
chrXV 1082686 1082686 T
chrXV 1082690 1082690 G
chrXV 1082691 1082691 G
chrXV 1082693 1082693 A
chrXV 1082714 1082714 A
chrXV 1082749 1082749 C
chrXV 1082751 1082751 G
chrXV 1082754 1082754 C
chrXV 1082760 1082760 G
chrXV 1082769 1082769 T
chrXV 1082780 1082780 T
chrXV 1082788 1082788 CT
chrXV 1082791 1082791 C
chrXV 1082793 1082793 C
chrXV 1082797 1082797 T
chrXV 1082801 1082801 A
chrXV 1082802 1082802 G
chrXV 1082803 1082803 G
chrXV 1082805 1082805 A
chrXV 1082807 1082807 C
chrXV 1082809 1082809 C
chrXV 1082811 1082811 C
chrXV 1082821 1082821 ACG
chrXV 1082827 1082827 CT
chrXV 1082836 1082836 AT
chrXV 1082847 1082847 C
chrXV 1082858 1082858 T
chrXV 1082861 1082861 CG
chrXV 1082864 1082864 C
chrXV 1082870 1082870 CG
chrXV 1082873 1082873 AT
chrXV 1082876 1082876 CG
chrXV 1082879 1082879 T
chrXV 1082885 1082885 AT
chrXV 1082886 1082886 AT
chrXV 1082887 1082887 CG
chrXV 1082889 1082889 A
chrXV 1082900 1082900 C
chrXV 1082919 1082919 G
chrXV 1082923 1082923 A
chrXV 1082936 1082936 G
chrXV 1082939 1082939 AT
chrXV 1082948 1082948 GT
chrXV 1082960 1082960 C
chrXV 1082966 1082966 A
chrXV 1082969 1082969 T
chrXV 1082990 1082990 CG
chrXV 1083022 1083022 CG
chrXV 1083023 1083023 AT
chrXV 1083041 1083041 AT
chrXV 1083042 1083042 G
chrXV 1083044 1083044 C
chrXV 1083047 1083047 A
chrXV 1083050 1083050 G
chrXV 1083053 1083053 C
chrXV 1083065 1083065 C
chrXV 1083071 1083071 T
chrXV 1083080 1083080 T
chrXV 1083089 1083089 C
chrXV 1083096 1083096 ACGT
chrXV 1083098 1083098 CG
chrXV 1083104 1083104 CT
chrXV 1083113 1083113 T
chrXV 1083119 1083119 AT
chrXV 1083131 1083131 T
chrXV 1083143 1083143 C
chrXV 1083146 1083146 T
chrXV 1083158 1083158 AT
chrXV 1083161 1083161 C
chrXV 1083164 1083164 T
chrXV 1083170 1083170 CG
chrXV 1083179 1083179 CG
chrXV 1083191 1083191 T
chrXV 1083198 1083198 T
chrXV 1083199 1083199 A
chrXV 1083200 1083200 G
chrXV 1083201 1083201 G
chrXV 1083216 1083216 C
chrXV 1083218 1083218 T
chrXV 1083221 1083221 C
chrXV 1083243 1083243 C
chrXV 1083244 1083244 A
chrXV 1083246 1083246 A
chrXV 1083247 1083247 A
chrXV 1083253 1083253 A
chrXV 1083254 1083254 G
chrXV 1083255 1083255 T
chrXV 1083260 1083260 G
chrXV 1083302 1083302 C
chrXV 1083365 1083365 C
chrXV 1083373 1083373 G
chrXV 1083392 1083392 C
chrXV 1083402 1083402 C
chrXV 1083409 1083409 T
chrXV 1083410 1083410 A
chrXV 1083467 1083467 T
chrXV 1083495 1083495 T
chrXV 1083501 1083501 A
chrXV 1083527 1083527 CG
chrXV 1083565 1083565 T
chrXV 1083566 1083566 T
chrXV 1083567 1083567 AC
chrXV 1083568 1083568 AG
chrXV 1083571 1083571 G
chrXV 1083628 1083628 A
chrXV 1083667 1083667 T
chrXV 1083671 1083671 C
chrXV 1083676 1083676 G
chrXV 1083687 1083687 A
chrXV 1083688 1083688 C
chrXV 1083706 1083706 A
chrXV 1083729 1083729 T
chrXV 1083734 1083734 G
chrXV 1083737 1083737 A
chrXV 1083739 1083739 A
chrXV 1083742 1083742 T
chrXV 1083783 1083783 T
chrXV 1083786 1083786 G
chrXV 1083790 1083790 G
chrXV 1083815 1083815 A
chrXV 1083816 1083816 T
chrXV 1083817 1083817 G
chrXV 1083820 1083820 G
chrXV 1083823 1083823 C
chrXV 1083824 1083824 A
chrXV 1083831 1083831 A
chrXV 1083833 1083833 T
chrXV 1083845 1083845 A
chrXV 1083849 1083849 T
chrXV 1083854 1083854 A
chrXV 1083855 1083855 G
chrXV 1083864 1083864 T
chrXV 1083865 1083865 CG
chrXV 1083866 1083866 AT
chrXV 1083868 1083868 CT
chrXV 1083869 1083869 G
chrXV 1083884 1083884 AT
chrXV 1083887 1083887 A
chrXV 1083888 1083888 A
chrXV 1083892 1083892 G
chrXV 1083899 1083899 AT
chrXV 1083905 1083905 CG
chrXV 1083908 1083908 T
chrXV 1083909 1083909 AT
chrXV 1083912 1083912 AT
chrXV 1083917 1083917 AC
chrXV 1083922 1083922 C
chrXV 1083925 1083925 G
chrXV 1083926 1083926 AT
chrXV 1083927 1083927 G
chrXV 1083933 1083933 T
chrXV 1083935 1083935 AT
chrXV 1083942 1083942 CG
chrXV 1083945 1083945 C
chrXV 1083949 1083949 A
chrXV 1083950 1083950 G
chrXV 1083951 1083951 G
chrXV 1083953 1083953 A
chrXV 1083954 1083954 A
chrXV 1083955 1083955 T
chrXV 1083956 1083956 T
chrXV 1083957 1083957 A
chrXV 1083974 1083974 A
chrXV 1083980 1083980 AT
chrXV 1083981 1083981 CG
chrXV 1083986 1083986 A
chrXV 1083992 1083992 G
chrXV 1083993 1083993 GT
chrXV 1083994 1083994 AT
chrXV 1083997 1083997 A
chrXV 1084003 1084003 CG
chrXV 1084004 1084004 G
chrXV 1084014 1084014 G
chrXV 1084020 1084020 T
chrXV 1084023 1084023 G
chrXV 1084030 1084030 A
chrXV 1084037 1084037 T
chrXV 1084040 1084040 AC
chrXV 1084042 1084042 AC
chrXV 1084048 1084048 AC
chrXV 1084052 1084052 CG
chrXV 1084056 1084056 T
chrXV 1084057 1084057 A
chrXV 1084058 1084058 C
chrXV 1084062 1084062 C
chrXV 1084069 1084069 CG
chrXV 1084072 1084072 AT
chrXV 1084073 1084073 T
chrXV 1084076 1084076 T
chrXV 1084080 1084080 G
chrXV 1084081 1084081 G
chrXV 1084084 1084084 CG
chrXV 1084087 1084087 T
chrXV 1084089 1084089 AT
chrXV 1084090 1084090 ACGT
chrXV 1084091 1084091 AT
chrXV 1084095 1084095 GT
chrXV 1084096 1084096 A
chrXV 1084100 1084100 AT
chrXV 1084108 1084108 AT
chrXV 1084109 1084109 CG
chrXV 1084112 1084112 AT
chrXV 1084113 1084113 CG
chrXV 1084121 1084121 AT
chrXV 1084128 1084128 ACG
chrXV 1084129 1084129 AT
chrXV 1084132 1084132 A
chrXV 1084134 1084134 ACGT
chrXV 1084135 1084135 AT
chrXV 1084141 1084141 CG
chrXV 1084144 1084144 G
chrXV 1084148 1084148 T
chrXV 1084150 1084150 A
chrXV 1084151 1084151 AT
chrXV 1084152 1084152 A
chrXV 1084155 1084155 A
chrXV 1084161 1084161 A
chrXV 1084163 1084163 A
chrXV 1084165 1084165 A
chrXV 1084176 1084176 C
chrXV 1084177 1084177 A
chrXV 1084182 1084182 CG
chrXV 1084183 1084183 CGT
chrXV 1084185 1084185 C
chrXV 1084186 1084186 G
chrXV 1084187 1084187 G
chrXV 1084192 1084192 A
chrXV 1084193 1084193 CG
chrXV 1084195 1084195 CG
chrXV 1084201 1084201 C
chrXV 1084202 1084202 CG
chrXV 1084204 1084204 CGT
chrXV 1084205 1084205 A
chrXV 1084206 1084206 CT
chrXV 1084207 1084207 G
chrXV 1084210 1084210 C
chrXV 1084213 1084213 AT
chrXV 1084214 1084214 CGT
chrXV 1084217 1084217 A
chrXV 1084218 1084218 C
chrXV 1084220 1084220 A
chrXV 1084221 1084221 G
chrXV 1084222 1084222 A
chrXV 1084230 1084230 G
chrXV 1084238 1084238 AT
chrXV 1084240 1084240 G
chrXV 1084242 1084242 A
chrXV 1084246 1084246 A
chrXV 1084256 1084256 G
chrXV 1084257 1084257 CGT
chrXV 1084261 1084261 G
chrXV 1084262 1084262 A
chrXV 1084263 1084263 G
chrXV 1084264 1084264 C
chrXV 1084265 1084265 AT
chrXV 1084266 1084266 CG
chrXV 1084272 1084272 G
chrXV 1084273 1084273 T
chrXV 1084274 1084274 A
chrXV 1084290 1084290 ACG
chrXV 1084295 1084295 G
chrXV 1084297 1084297 G
chrXV 1084314 1084314 C
chrXV 1084315 1084315 AT
chrXV 1084316 1084316 A
chrXV 1084320 1084320 AT
chrXV 1084321 1084321 CG
chrXV 1084324 1084324 T
chrXV 1084327 1084327 AT
chrXV 1084328 1084328 T
chrXV 1084330 1084330 A
chrXV 1084331 1084331 AG
chrXV 1084332 1084332 A
chrXV 1084336 1084336 A
chrXV 1084337 1084337 C
chrXV 1084338 1084338 G
chrXV 1084340 1084340 A
chrXV 1084341 1084341 A
chrXV 1084346 1084346 C
chrXV 1084347 1084347 G
chrXV 1084348 1084348 C
chrXV 1084349 1084349 G
chrXV 1084351 1084351 A
chrXV 1084354 1084354 C
chrXV 1084358 1084358 G
chrXV 1084367 1084367 T
chrXV 1084374 1084374 AC
chrXV 1084375 1084375 G
chrXV 1084376 1084376 G
chrXV 1084378 1084378 A
chrXV 1084385 1084385 AT
chrXV 1084389 1084389 T
chrXV 1084390 1084390 AT
chrXV 1084391 1084391 A
chrXV 1084395 1084395 CG
chrXV 1084396 1084396 A
chrXV 1084397 1084397 G
chrXV 1084398 1084398 C
chrXV 1084399 1084399 AG
chrXV 1084407 1084407 CG
chrXV 1084408 1084408 AT
chrXV 1084417 1084417 GT
chrXV 1084418 1084418 AT
chrXV 1084419 1084419 C
chrXV 1084423 1084423 G
chrXV 1084436 1084436 G
chrXV 1084437 1084437 G
chrXV 1084440 1084440 G
chrXV 1084442 1084442 C
chrXV 1084448 1084448 T
chrXV 1084449 1084449 T
chrXV 1084450 1084450 ACT
chrXV 1084451 1084451 ACG
chrXV 1084452 1084452 A
chrXV 1084454 1084454 C
chrXV 1084455 1084455 A
chrXV 1084457 1084457 C
chrXV 1084458 1084458 A
chrXV 1084459 1084459 A
chrXV 1084460 1084460 G
chrXV 1084463 1084463 A
chrXV 1084464 1084464 T
chrXV 1084468 1084468 T
chrXV 1084475 1084475 G
chrXV 1084488 1084488 T
chrXV 1084495 1084495 CG
chrXV 1084499 1084499 AT
chrXV 1084500 1084500 T
chrXV 1084504 1084504 C
chrXV 1084506 1084506 AGT
chrXV 1084508 1084508 A
chrXV 1084510 1084510 G
chrXV 1084511 1084511 G
chrXV 1084514 1084514 G
chrXV 1084523 1084523 G
chrXV 1084524 1084524 A
chrXV 1084525 1084525 AGT
chrXV 1084536 1084536 A
chrXV 1084538 1084538 G
chrXV 1084540 1084540 C
chrXV 1084542 1084542 AT
chrXV 1084543 1084543 CG
chrXV 1084544 1084544 AT
chrXV 1084547 1084547 A
chrXV 1084548 1084548 T
chrXV 1084550 1084550 C
chrXV 1084551 1084551 A
chrXV 1084552 1084552 A
chrXV 1084554 1084554 G
chrXV 1084555 1084555 A
chrXV 1084557 1084557 AT
chrXV 1084560 1084560 CG
chrXV 1084561 1084561 A
chrXV 1084562 1084562 CGT
chrXV 1084572 1084572 AT
chrXV 1084573 1084573 T
chrXV 1084578 1084578 CG
chrXV 1084583 1084583 AC
chrXV 1084586 1084586 C
chrXV 1084593 1084593 A
chrXV 1084596 1084596 AT
chrXV 1084600 1084600 CG
chrXV 1084601 1084601 T
chrXV 1084604 1084604 AT
chrXV 1084605 1084605 CGT
chrXV 1084612 1084612 CG
chrXV 1084613 1084613 CT
chrXV 1084614 1084614 AGT
chrXV 1084615 1084615 AT
chrXV 1084616 1084616 AT
chrXV 1084617 1084617 GT
chrXV 1084618 1084618 AG
chrXV 1084619 1084619 T
chrXV 1084621 1084621 C
chrXV 1084624 1084624 C
chrXV 1084633 1084633 C
chrXV 1084634 1084634 T
chrXV 1084662 1084662 T
chrXV 1084663 1084663 A
chrXV 1084665 1084665 A
chrXV 1084666 1084666 T
chrXV 1084726 1084726 C
chrXV 1084727 1084727 T
chrXV 1084728 1084728 G
chrXV 1084731 1084731 T
chrXV 1084732 1084732 C
chrXV 1084733 1084733 T
chrXV 1084734 1084734 T
chrXV 1084735 1084735 CG
chrXV 1084750 1084750 C
chrXV 1084755 1084755 A
chrXV 1084766 1084766 T
chrXV 1084792 1084792 AC
chrXV 1084793 1084793 AC
chrXV 1084794 1084794 A
chrXV 1084796 1084796 T
chrXV 1084805 1084805 G
chrXV 1084821 1084821 T
chrXV 1084836 1084836 C
chrXV 1084850 1084850 AT
chrXV 1084861 1084861 A
chrXV 1084865 1084865 CG
chrXV 1084866 1084866 AT
chrXV 1084867 1084867 A
chrXV 1084869 1084869 A
chrXV 1084870 1084870 AT
chrXV 1084874 1084874 G
chrXV 1084881 1084881 T
chrXV 1084913 1084913 A
chrXV 1084921 1084921 AT
chrXV 1084934 1084934 T
chrXV 1084975 1084975 AT
chrXV 1084996 1084996 AT
chrXV 1085004 1085004 G
chrXV 1085005 1085005 C
chrXV 1085006 1085006 A
chrXV 1085028 1085028 G
chrXV 1085030 1085030 A
chrXV 1085042 1085042 CG
chrXV 1085046 1085046 CG
chrXV 1085057 1085057 AC
chrXV 1085059 1085059 A
chrXV 1085060 1085060 T
chrXV 1085061 1085061 T
chrXV 1085072 1085072 AT
chrXV 1085082 1085082 C
chrXV 1085083 1085083 G
chrXV 1085118 1085118 CG
chrXV 1085119 1085119 CG
chrXV 1085156 1085156 CG
chrXV 1085158 1085158 CG
chrXV 1085159 1085159 CG
chrXV 1085170 1085170 CG
chrXV 1085197 1085197 A
chrXV 1085198 1085198 CG
chrXV 1085199 1085199 T
chrXV 1085200 1085200 A
chrXV 1085220 1085220 CG
chrXV 1085227 1085227 C
chrXV 1085228 1085228 ACT
chrXV 1085229 1085229 AC
chrXV 1085230 1085230 G
chrXV 1085232 1085232 AT
chrXV 1085234 1085234 CG
chrXV 1085235 1085235 AT
chrXV 1085236 1085236 AT
chrXV 1085262 1085262 G
chrXV 1085267 1085267 C
chrXV 1085279 1085279 AT
chrXV 1085293 1085293 AT
chrXV 1085325 1085325 AT
chrXV 1085335 1085335 CG
chrXV 1085336 1085336 T
chrXV 1085337 1085337 C
chrXV 1085338 1085338 CG
chrXV 1085339 1085339 AT
chrXV 1085342 1085342 AT
chrXV 1085343 1085343 AT
chrXV 1085360 1085360 C
chrXV 1085377 1085377 A
chrXV 1085386 1085386 G
chrXV 1085429 1085429 CG
chrXV 1085430 1085430 A
chrXV 1085486 1085486 C
chrXV 1085487 1085487 AG
chrXV 1085488 1085488 CT
chrXV 1085489 1085489 A
chrXV 1085492 1085492 A
chrXV 1085631 1085631 AT
chrXV 1085668 1085668 AT
chrXV 1085692 1085692 CG
chrXV 1085698 1085698 CG
chrXV 1085725 1085725 AT
chrXV 1085739 1085739 CG
chrXV 1085787 1085787 CG
chrXV 1085788 1085788 AT
chrXV 1085790 1085790 AT
chrXV 1085792 1085792 G
chrXV 1085794 1085794 G
chrXV 1085807 1085807 A
chrXV 1085809 1085809 C
chrXV 1085812 1085812 G
chrXV 1085913 1085913 T
chrXV 1085914 1085914 G
chrXV 1085916 1085916 AC
chrXV 1085917 1085917 GT
chrXV 1085918 1085918 T
chrXV 1085922 1085922 AT
chrXV 1085924 1085924 G
chrXV 1085925 1085925 C
chrXV 1085926 1085926 A
chrXV 1085941 1085941 AT
chrXV 1085948 1085948 A
chrXV 1085958 1085958 AT
chrXV 1086006 1086006 CG
chrXV 1086010 1086010 AT
chrXV 1086025 1086025 CG
chrXV 1086039 1086039 T
chrXV 1086050 1086050 CG
chrXV 1086057 1086057 AT
chrXV 1086070 1086070 CG
chrXV 1086073 1086073 CG
chrXV 1086077 1086077 CG
chrXV 1086080 1086080 AT
chrXV 1086081 1086081 ACGT
chrXV 1086082 1086082 AT
chrXV 1086114 1086114 A
chrXV 1086115 1086115 A
chrXV 1086116 1086116 G
chrXV 1086117 1086117 A
chrXV 1086118 1086118 C
chrXV 1086119 1086119 G
chrXV 1086121 1086121 A
chrXV 1086122 1086122 T
chrXV 1086123 1086123 G
chrXV 1086197 1086197 CG
chrXV 1086246 1086246 CG
chrXV 1086262 1086262 CG
chrXV 1086269 1086269 CG
chrXV 1086271 1086271 CG
chrXV 1086291 1086291 AT
chrXV 1086345 1086345 CG
chrXV 1086391 1086391 CG
chrXV 1086411 1086411 CG
chrXV 1086489 1086489 CG
chrXV 1086518 1086518 AT
chrXV 1086531 1086531 CG
chrXV 1086580 1086580 CG
chrXV 1086628 1086628 CG
chrXV 1086641 1086641 A
chrXV 1086645 1086645 C
chrXV 1086646 1086646 T
chrXV 1086648 1086648 CG
chrXV 1086650 1086650 C
chrXV 1086651 1086651 C
chrXV 1086652 1086652 ACT
chrXV 1086653 1086653 T
chrXV 1086654 1086654 GT
chrXV 1086655 1086655 A
chrXV 1086656 1086656 GT
chrXV 1086699 1086699 AT
chrXV 1086713 1086713 AT
chrXV 1086717 1086717 AT
chrXV 1086724 1086724 G
chrXV 1086748 1086748 C
chrXV 1086749 1086749 A
chrXV 1086750 1086750 A
chrXV 1086752 1086752 G
chrXV 1086753 1086753 A
chrXV 1086754 1086754 T
chrXV 1086755 1086755 A
chrXV 1086761 1086761 AT
chrXV 1086798 1086798 AT
chrXV 1086801 1086801 CG
chrXV 1086828 1086828 CG
chrXV 1086840 1086840 CG
chrXV 1086841 1086841 T
chrXV 1086867 1086867 G
chrXV 1086868 1086868 T
chrXV 1086869 1086869 C
chrXV 1086870 1086870 T
chrXV 1086871 1086871 GT
chrXV 1086872 1086872 G
chrXV 1086921 1086921 CG
chrXV 1086930 1086930 A
chrXV 1086931 1086931 A
chrXV 1086932 1086932 C
chrXV 1086934 1086934 CG
chrXV 1086976 1086976 AT
chrXV 1087093 1087093 C
chrXV 1087094 1087094 CG
chrXV 1087095 1087095 A
chrXV 1087108 1087108 A
chrXV 1087128 1087128 AT
chrXV 1087149 1087149 CG
chrXV 1087152 1087152 CG
chrXV 1087155 1087155 C
chrXV 1087195 1087195 G
chrXV 1087226 1087226 CG
chrXV 1087227 1087227 CG
chrXV 1087228 1087228 AT
chrXV 1087230 1087230 AT
chrXV 1087270 1087270 AT
chrXV 1087607 1087607 G
chrXV 1087610 1087610 T
chrXV 1087611 1087611 C
chrXV 1087612 1087612 A
chrXV 1087632 1087632 CG
chrXV 1087671 1087671 CG
chrXV 1087720 1087720 AT
chrXV 1087726 1087726 CG
chrXV 1087728 1087728 CG
chrXV 1087737 1087737 CG
chrXV 1087794 1087794 AT
chrXV 1087802 1087802 CG
chrXV 1087858 1087858 AT
chrXV 1087956 1087956 AT
chrXV 1087972 1087972 CG
chrXV 1088035 1088035 CG
chrXV 1088041 1088041 CG
chrXV 1088090 1088090 AT
chrXV 1088238 1088238 CG
chrXV 1088340 1088340 CG
chrXV 1088352 1088352 AT
chrXV 1088400 1088400 AT
chrXV 1088497 1088497 AT
chrXV 1088527 1088527 CG
chrXV 1088588 1088588 CG
chrXV 1088691 1088691 A
chrXV 1088693 1088693 G
chrXV 1088694 1088694 CT
chrXV 1088695 1088695 T
chrXV 1088697 1088697 AT
chrXV 1088698 1088698 T
chrXV 1088699 1088699 AT
chrXV 1088700 1088700 C
chrXV 1088701 1088701 A
chrXV 1088702 1088702 CT
chrXV 1088703 1088703 A
chrXV 1088739 1088739 CG
chrXV 1088747 1088747 AT
chrXV 1088753 1088753 AT
chrXV 1088769 1088769 AT
chrXV 1088859 1088859 AT
chrXV 1088883 1088883 CG
chrXV 1088884 1088884 C
chrXV 1088885 1088885 C
chrXV 1088886 1088886 T
chrXV 1088919 1088919 C
chrXV 1088943 1088943 CG
chrXV 1088949 1088949 AT
chrXV 1089005 1089005 G
chrXV 1089006 1089006 A
chrXV 1089009 1089009 G
chrXV 1089011 1089011 A
chrXV 1089018 1089018 AT
chrXV 1089021 1089021 CG
chrXV 1089023 1089023 G
chrXV 1089041 1089041 AT
chrXV 1089044 1089044 CG
chrXV 1089046 1089046 AT
chrXV 1089053 1089053 C
chrXV 1089054 1089054 T
chrXV 1089055 1089055 G
chrXV 1089108 1089108 AT
chrXV 1089133 1089133 CG
chrXV 1089149 1089149 AT
chrXV 1089179 1089179 AT
chrXV 1089211 1089211 AT
chrXV 1089226 1089226 C
chrXV 1089227 1089227 T
chrXV 1089230 1089230 AC
chrXV 1089231 1089231 C
chrXV 1089232 1089232 A
chrXV 1089234 1089234 C
chrXV 1089236 1089236 G
chrXV 1089237 1089237 C
chrXV 1089240 1089240 T
chrXV 1089242 1089242 C
chrXV 1089246 1089246 AT
chrXV 1089249 1089249 CG
chrXV 1089251 1089251 A
chrXV 1089252 1089252 ACG
chrXV 1089254 1089254 G
chrXV 1089259 1089259 G
chrXV 1089266 1089266 A
chrXV 1089267 1089267 G
chrXV 1089272 1089272 G
chrXV 1089276 1089276 G
chrXV 1089282 1089282 T
chrXV 1089288 1089288 T
chrXV 1089293 1089293 AT
chrXV 1089298 1089298 T
chrXV 1089299 1089299 C
chrXV 1089302 1089302 A
chrXV 1089303 1089303 C
chrXV 1089308 1089308 A
chrXV 1089312 1089312 CG
chrXV 1089314 1089314 T
chrXV 1089318 1089318 AT
chrXV 1089320 1089320 AT
chrXV 1089322 1089322 AT
chrXV 1089323 1089323 AT
chrXV 1089324 1089324 ACGT
chrXV 1089326 1089326 G
chrXV 1089327 1089327 AT
chrXV 1089329 1089329 CG
chrXV 1089339 1089339 C
chrXV 1089344 1089344 AT
chrXV 1089348 1089348 AT
chrXV 1089350 1089350 CG
chrXV 1089357 1089357 C
chrXV 1089358 1089358 A
chrXV 1089359 1089359 CG
chrXV 1089360 1089360 CG
chrXV 1089362 1089362 C
chrXV 1089363 1089363 CG
chrXV 1089365 1089365 AT
chrXV 1089367 1089367 G
chrXV 1089374 1089374 AT
chrXV 1089375 1089375 G
chrXV 1089380 1089380 CG
chrXV 1089384 1089384 CG
chrXV 1089390 1089390 T
chrXV 1089393 1089393 CG
chrXV 1089395 1089395 AT
chrXV 1089396 1089396 AT
chrXV 1089397 1089397 CG
chrXV 1089399 1089399 AT
chrXV 1089401 1089401 AT
chrXV 1089406 1089406 AT
chrXV 1089407 1089407 CG
chrXV 1089410 1089410 A
chrXV 1089411 1089411 C
chrXV 1089416 1089416 A
chrXV 1089420 1089420 CG
chrXV 1089422 1089422 T
chrXV 1089426 1089426 AT
chrXV 1089428 1089428 AT
chrXV 1089430 1089430 AT
chrXV 1089431 1089431 AT
chrXV 1089432 1089432 ACGT
chrXV 1089434 1089434 G
chrXV 1089435 1089435 AT
chrXV 1089437 1089437 CG
chrXV 1089447 1089447 C
chrXV 1089452 1089452 AT
chrXV 1089456 1089456 AT
chrXV 1089457 1089457 G
chrXV 1089458 1089458 T
chrXV 1089461 1089461 T
chrXV 1089462 1089462 T
chrXV 1089464 1089464 A
chrXV 1089465 1089465 C
chrXV 1089466 1089466 AT
chrXV 1089467 1089467 CG
chrXV 1089468 1089468 CGT
chrXV 1089469 1089469 G
chrXV 1089471 1089471 CG
chrXV 1089473 1089473 AT
chrXV 1089475 1089475 G
chrXV 1089480 1089480 AT
chrXV 1089482 1089482 CG
chrXV 1089483 1089483 A
chrXV 1089488 1089488 AT
chrXV 1089492 1089492 CG
chrXV 1089493 1089493 G
chrXV 1089494 1089494 CG
chrXV 1089501 1089501 AT
chrXV 1089503 1089503 C
chrXV 1089504 1089504 C
chrXV 1089507 1089507 C
chrXV 1089511 1089511 AT
chrXV 1089514 1089514 G
chrXV 1089518 1089518 CG
chrXV 1089519 1089519 AT
chrXV 1089524 1089524 AT
chrXV 1089528 1089528 G
chrXV 1089529 1089529 G
chrXV 1089537 1089537 AT
chrXV 1089539 1089539 CG
chrXV 1089540 1089540 ACGT
chrXV 1089541 1089541 G
chrXV 1089547 1089547 AT
chrXV 1089554 1089554 CG
chrXV 1089555 1089555 A
chrXV 1089560 1089560 AT
chrXV 1089564 1089564 C
chrXV 1089573 1089573 CG
chrXV 1089575 1089575 AT
chrXV 1089576 1089576 ACGT
chrXV 1089579 1089579 AT
chrXV 1089581 1089581 AT
chrXV 1089586 1089586 C
chrXV 1089590 1089590 AT
chrXV 1089596 1089596 G
chrXV 1089600 1089600 AT
chrXV 1089611 1089611 AT
chrXV 1089612 1089612 AT
chrXV 1089615 1089615 AT
chrXV 1089626 1089626 A
chrXV 1089632 1089632 G
chrXV 1089636 1089636 AT
chrXV 1089647 1089647 CG
chrXV 1089648 1089648 ACT
chrXV 1089651 1089651 CG
chrXV 1089739 1089739 CG
chrXV 1089771 1089771 CG
chrXV 1089889 1089889 AT
chrXV 1089909 1089909 CG
chrXV 1089912 1089912 CG
chrXV 1089956 1089956 CG
chrXV 1089994 1089994 AT
chrXV 1090002 1090002 AT
chrXV 1090044 1090044 AT
chrXV 1090101 1090101 CG
chrXV 1090112 1090112 AT
chrXV 1090129 1090129 AT
chrXV 1090280 1090280 AT
chrXV 1090347 1090347 AT
chrXV 1090358 1090358 AT
chrXV 1090389 1090389 AT
chrXV 1090390 1090390 G
chrXV 1090412 1090412 CG
chrXV 1090527 1090527 CG
chrXV 1090552 1090552 AT
chrXV 1090602 1090602 CG
chrXV 1090625 1090625 CG
chrXV 1090653 1090653 CG
chrXV 1090678 1090678 AT
chrXV 1090699 1090699 CG
chrXV 1090735 1090735 CG
chrXV 1090742 1090742 AT
chrXV 1090749 1090749 AT
chrXV 1090750 1090750 A
chrXV 1090751 1090751 C
chrXV 1090754 1090754 C
chrXV 1090787 1090787 C
chrXV 1090788 1090788 G
chrXV 1090790 1090790 T
chrXV 1090791 1090791 A
chrXV 1090819 1090819 G
chrXV 1090820 1090820 A
chrXV 1090821 1090821 T
chrXV 1090822 1090822 AT
chrXV 1090828 1090828 AT
chrXV 1090829 1090829 C
chrXV 1090830 1090830 A
chrXV 1090836 1090836 G
chrXV 1090888 1090888 CG
chrXV 1090926 1090926 AT
chrXV 1090934 1090934 G
chrXV 1090935 1090935 A
chrXV 1090936 1090936 G
chrXV 1090943 1090943 AT
chrXV 1090953 1090953 AT
chrXV 1090957 1090957 A
chrXV 1090958 1090958 T
chrXV 1090968 1090968 T
chrXV 1090970 1090970 AT
chrXV 1091017 1091017 CG
chrXV 1091021 1091021 CG
chrXV 1091022 1091022 AT
chrXV 1091026 1091026 CG
chrXV 1091031 1091031 CG
chrXV 1091040 1091040 G
chrXV 1091041 1091041 CG
chrXV 1091078 1091078 A
chrXV 1091079 1091079 T
chrXV 1091080 1091080 C
chrXV 1091105 1091105 T
chrXV 1091109 1091109 T
chrXV 1091129 1091129 A
chrXV 1091140 1091140 CG
chrXV 1091151 1091151 CG
chrXV 1091154 1091154 T
chrXV 1091155 1091155 T
chrXV 1091156 1091156 T
chrXV 1091164 1091164 AT
chrXV 1091170 1091170 AT
chrXV 1091186 1091186 G
chrXV 1091190 1091190 AT
chrXV 1091198 1091198 A
chrXV 1091199 1091199 A
chrXV 1091200 1091200 A
chrXV 1091202 1091202 G
chrXV 1091204 1091204 C
chrXV 1091205 1091205 A
chrXV 1091212 1091212 T
chrXV 1091213 1091213 T
chrXV 1091214 1091214 AT
chrXV 1091216 1091216 AT
chrXV 1091217 1091217 G
chrXV 1091218 1091218 C
chrXV 1091219 1091219 C
chrXV 1091240 1091240 AT
chrXV 1091241 1091241 CG
chrXV 1091250 1091250 C
chrXV 1091256 1091256 AT
chrXV 1091267 1091267 AT
chrXV 1091269 1091269 AT
chrXV 1091270 1091270 G
chrXV 1091271 1091271 T
chrXV 1091272 1091272 C
chrXV 1091273 1091273 A
chrXV 1091283 1091283 A
chrXV 1091286 1091286 T
chrXV 1091287 1091287 CG
