# Supplementary material for: Sequence Profiling of the Saccharomyces cerevisiae Genome Permits Deconvolution of Unique and Multialigned Reads for Variant Detection
Source: G3 (Bethesda). 2014 Feb 20;4(4):707–15. doi: 10.1534/g3.113.009464 (PMC4059241; doi:10.1534/g3.113.009464)
Supplement: Supporting Information [file supp_g3.113.009464_FileS1.zip › resources/50nt/chrXVI_50_intrasnv.bed]

track name=intraSNV_50 description="intra SNV from HTS profile"
chrXVI 3 3 G
chrXVI 14 14 T
chrXVI 34 34 A
chrXVI 38 38 A
chrXVI 63 63 C
chrXVI 64 64 T
chrXVI 65 65 A
chrXVI 102 102 G
chrXVI 103 103 C
chrXVI 112 112 C
chrXVI 117 117 C
chrXVI 121 121 T
chrXVI 122 122 C
chrXVI 126 126 G
chrXVI 173 173 A
chrXVI 175 175 A
chrXVI 185 185 A
chrXVI 186 186 T
chrXVI 190 190 T
chrXVI 200 200 T
chrXVI 207 207 C
chrXVI 208 208 A
chrXVI 209 209 G
chrXVI 217 217 T
chrXVI 255 255 G
chrXVI 307 307 C
chrXVI 310 310 T
chrXVI 311 311 A
chrXVI 312 312 G
chrXVI 315 315 CG
chrXVI 318 318 T
chrXVI 322 322 AT
chrXVI 323 323 AT
chrXVI 324 324 AT
chrXVI 386 386 C
chrXVI 389 389 C
chrXVI 390 390 A
chrXVI 391 391 T
chrXVI 398 398 T
chrXVI 405 405 C
chrXVI 441 441 CG
chrXVI 462 462 T
chrXVI 487 487 C
chrXVI 515 515 AT
chrXVI 538 538 G
chrXVI 588 588 T
chrXVI 613 613 G
chrXVI 728 728 C
chrXVI 750 750 C
chrXVI 751 751 A
chrXVI 782 782 T
chrXVI 793 793 CG
chrXVI 860 860 A
chrXVI 1011 1011 T
chrXVI 1028 1028 AT
chrXVI 1039 1039 CG
chrXVI 1096 1096 A
chrXVI 1138 1138 T
chrXVI 1146 1146 T
chrXVI 1184 1184 C
chrXVI 1228 1228 C
chrXVI 1231 1231 G
chrXVI 1251 1251 AT
chrXVI 1369 1369 G
chrXVI 1401 1401 G
chrXVI 1489 1489 G
chrXVI 1492 1492 AG
chrXVI 1493 1493 G
chrXVI 1504 1504 AT
chrXVI 1508 1508 C
chrXVI 1514 1514 T
chrXVI 1525 1525 A
chrXVI 1528 1528 T
chrXVI 1529 1529 T
chrXVI 1540 1540 AT
chrXVI 1544 1544 CG
chrXVI 1550 1550 AT
chrXVI 1554 1554 C
chrXVI 1559 1559 A
chrXVI 1561 1561 A
chrXVI 1564 1564 GT
chrXVI 1565 1565 T
chrXVI 1567 1567 G
chrXVI 1576 1576 CG
chrXVI 1580 1580 AT
chrXVI 1585 1585 T
chrXVI 1586 1586 CG
chrXVI 1593 1593 AT
chrXVI 1599 1599 CG
chrXVI 1600 1600 AG
chrXVI 1601 1601 G
chrXVI 1603 1603 AT
chrXVI 1611 1611 C
chrXVI 1612 1612 C
chrXVI 1616 1616 T
chrXVI 1621 1621 T
chrXVI 1622 1622 C
chrXVI 1626 1626 C
chrXVI 1629 1629 AT
chrXVI 1633 1633 G
chrXVI 1636 1636 G
chrXVI 1637 1637 G
chrXVI 1639 1639 AT
chrXVI 1646 1646 C
chrXVI 1647 1647 C
chrXVI 1648 1648 CG
chrXVI 1652 1652 T
chrXVI 1657 1657 T
chrXVI 1658 1658 C
chrXVI 1660 1660 A
chrXVI 1665 1665 CG
chrXVI 1667 1667 A
chrXVI 1669 1669 G
chrXVI 1671 1671 C
chrXVI 1672 1672 AG
chrXVI 1673 1673 G
chrXVI 1674 1674 T
chrXVI 1675 1675 CG
chrXVI 1676 1676 T
chrXVI 1678 1678 A
chrXVI 1679 1679 A
chrXVI 1682 1682 A
chrXVI 1683 1683 C
chrXVI 1684 1684 AT
chrXVI 1688 1688 T
chrXVI 1693 1693 G
chrXVI 1703 1703 G
chrXVI 1705 1705 A
chrXVI 1706 1706 G
chrXVI 1708 1708 ACT
chrXVI 1709 1709 T
chrXVI 1710 1710 T
chrXVI 1712 1712 T
chrXVI 1714 1714 A
chrXVI 1718 1718 A
chrXVI 1720 1720 CG
chrXVI 1724 1724 AT
chrXVI 1729 1729 CG
chrXVI 1730 1730 T
chrXVI 1733 1733 CG
chrXVI 1734 1734 A
chrXVI 1739 1739 AT
chrXVI 1741 1741 A
chrXVI 1743 1743 C
chrXVI 1744 1744 AT
chrXVI 1745 1745 T
chrXVI 1747 1747 G
chrXVI 1750 1750 A
chrXVI 1754 1754 C
chrXVI 1756 1756 CG
chrXVI 1760 1760 CG
chrXVI 1765 1765 C
chrXVI 1766 1766 T
chrXVI 1768 1768 A
chrXVI 1773 1773 C
chrXVI 1775 1775 A
chrXVI 1777 1777 G
chrXVI 1778 1778 CG
chrXVI 1780 1780 CG
chrXVI 1781 1781 CG
chrXVI 1782 1782 T
chrXVI 1783 1783 G
chrXVI 1784 1784 T
chrXVI 1786 1786 A
chrXVI 1787 1787 A
chrXVI 1790 1790 AT
chrXVI 1792 1792 AT
chrXVI 1796 1796 AT
chrXVI 1801 1801 CG
chrXVI 1802 1802 AT
chrXVI 1811 1811 G
chrXVI 1813 1813 A
chrXVI 1814 1814 G
chrXVI 1816 1816 ACT
chrXVI 1817 1817 T
chrXVI 1818 1818 T
chrXVI 1820 1820 T
chrXVI 1822 1822 A
chrXVI 1826 1826 A
chrXVI 1828 1828 CG
chrXVI 1832 1832 AT
chrXVI 1837 1837 CG
chrXVI 1838 1838 T
chrXVI 1841 1841 CG
chrXVI 1842 1842 A
chrXVI 1847 1847 AT
chrXVI 1852 1852 A
chrXVI 1858 1858 A
chrXVI 1864 1864 C
chrXVI 1868 1868 CG
chrXVI 1873 1873 C
chrXVI 1874 1874 T
chrXVI 1881 1881 C
chrXVI 1886 1886 CG
chrXVI 1888 1888 AGT
chrXVI 1889 1889 AT
chrXVI 1891 1891 G
chrXVI 1894 1894 A
chrXVI 1898 1898 G
chrXVI 1900 1900 A
chrXVI 1903 1903 G
chrXVI 1904 1904 C
chrXVI 1906 1906 G
chrXVI 1908 1908 T
chrXVI 1909 1909 G
chrXVI 1910 1910 GT
chrXVI 1913 1913 A
chrXVI 1914 1914 G
chrXVI 1929 1929 AT
chrXVI 1961 1961 T
chrXVI 1991 1991 T
chrXVI 2007 2007 AT
chrXVI 2032 2032 AT
chrXVI 2085 2085 C
chrXVI 2086 2086 A
chrXVI 2087 2087 G
chrXVI 2094 2094 A
chrXVI 2096 2096 C
chrXVI 2099 2099 A
chrXVI 2117 2117 G
chrXVI 2119 2119 C
chrXVI 2122 2122 T
chrXVI 2129 2129 AT
chrXVI 2131 2131 CG
chrXVI 2134 2134 AT
chrXVI 2135 2135 CG
chrXVI 2191 2191 T
chrXVI 2197 2197 C
chrXVI 2221 2221 G
chrXVI 2254 2254 A
chrXVI 2255 2255 CG
chrXVI 2256 2256 C
chrXVI 2257 2257 C
chrXVI 2281 2281 A
chrXVI 2371 2371 T
chrXVI 2387 2387 AT
chrXVI 2393 2393 T
chrXVI 2401 2401 C
chrXVI 2437 2437 T
chrXVI 2438 2438 AC
chrXVI 2439 2439 A
chrXVI 2440 2440 C
chrXVI 2441 2441 AT
chrXVI 2442 2442 A
chrXVI 2443 2443 A
chrXVI 2445 2445 AT
chrXVI 2446 2446 ACG
chrXVI 2447 2447 CG
chrXVI 2449 2449 AT
chrXVI 2552 2552 C
chrXVI 2613 2613 G
chrXVI 2643 2643 T
chrXVI 2740 2740 T
chrXVI 2788 2788 AT
chrXVI 2800 2800 CG
chrXVI 2902 2902 C
chrXVI 3050 3050 T
chrXVI 3099 3099 CG
chrXVI 3105 3105 CG
chrXVI 3168 3168 C
chrXVI 3184 3184 AT
chrXVI 3282 3282 A
chrXVI 3338 3338 CG
chrXVI 3346 3346 A
chrXVI 3403 3403 G
chrXVI 3412 3412 G
chrXVI 3414 3414 CG
chrXVI 3420 3420 T
chrXVI 3469 3469 G
chrXVI 3508 3508 C
chrXVI 3528 3528 AT
chrXVI 3529 3529 CG
chrXVI 3530 3530 AT
chrXVI 3533 3533 CG
chrXVI 3870 3870 T
chrXVI 3910 3910 T
chrXVI 3912 3912 A
chrXVI 3913 3913 C
chrXVI 3914 3914 C
chrXVI 3945 3945 C
chrXVI 3985 3985 C
chrXVI 3988 3988 G
chrXVI 3991 3991 G
chrXVI 4012 4012 AT
chrXVI 4032 4032 T
chrXVI 4045 4045 A
chrXVI 4046 4046 G
chrXVI 4047 4047 C
chrXVI 4164 4164 CG
chrXVI 4206 4206 CG
chrXVI 4208 4208 C
chrXVI 4209 4209 A
chrXVI 4210 4210 A
chrXVI 4219 4219 G
chrXVI 4268 4268 CG
chrXVI 4269 4269 ACT
chrXVI 4270 4270 A
chrXVI 4271 4271 CG
chrXVI 4272 4272 A
chrXVI 4273 4273 C
chrXVI 4299 4299 AT
chrXVI 4300 4300 AT
chrXVI 4312 4312 AT
chrXVI 4339 4339 CG
chrXVI 4342 4342 T
chrXVI 4379 4379 T
chrXVI 4385 4385 A
chrXVI 4386 4386 T
chrXVI 4387 4387 A
chrXVI 4388 4388 C
chrXVI 4390 4390 T
chrXVI 4391 4391 T
chrXVI 4392 4392 CG
chrXVI 4416 4416 AT
chrXVI 4423 4423 CG
chrXVI 4427 4427 CG
chrXVI 4441 4441 G
chrXVI 4488 4488 A
chrXVI 4489 4489 C
chrXVI 4490 4490 C
chrXVI 4492 4492 AT
chrXVI 4494 4494 A
chrXVI 4495 4495 G
chrXVI 4512 4512 AT
chrXVI 4560 4560 AT
chrXVI 4609 4609 AT
chrXVI 4622 4622 CG
chrXVI 4651 4651 AT
chrXVI 4729 4729 AT
chrXVI 4749 4749 CG
chrXVI 4795 4795 AT
chrXVI 4849 4849 AT
chrXVI 4867 4867 C
chrXVI 4869 4869 C
chrXVI 4871 4871 C
chrXVI 4878 4878 C
chrXVI 4894 4894 AT
chrXVI 4943 4943 AT
chrXVI 5017 5017 G
chrXVI 5018 5018 T
chrXVI 5019 5019 A
chrXVI 5021 5021 C
chrXVI 5022 5022 G
chrXVI 5023 5023 AT
chrXVI 5024 5024 CG
chrXVI 5025 5025 T
chrXVI 5026 5026 A
chrXVI 5059 5059 CG
chrXVI 5063 5063 G
chrXVI 5067 5067 CG
chrXVI 5070 5070 C
chrXVI 5083 5083 CG
chrXVI 5090 5090 C
chrXVI 5101 5101 AT
chrXVI 5115 5115 AT
chrXVI 5130 5130 CG
chrXVI 5134 5134 CG
chrXVI 5182 5182 AT
chrXVI 5192 5192 AT
chrXVI 5199 5199 CG
chrXVI 5214 5214 A
chrXVI 5215 5215 C
chrXVI 5216 5216 G
chrXVI 5218 5218 A
chrXVI 5222 5222 T
chrXVI 5223 5223 AG
chrXVI 5224 5224 AG
chrXVI 5328 5328 CG
chrXVI 5331 5331 CG
chrXVI 5333 5333 AT
chrXVI 5346 5346 CG
chrXVI 5348 5348 G
chrXVI 5350 5350 T
chrXVI 5352 5352 T
chrXVI 5353 5353 G
chrXVI 5401 5401 AT
chrXVI 5415 5415 AT
chrXVI 5442 5442 AT
chrXVI 5448 5448 CG
chrXVI 5472 5472 T
chrXVI 5509 5509 CG
chrXVI 5648 5648 T
chrXVI 5651 5651 A
chrXVI 5652 5652 GT
chrXVI 5653 5653 AC
chrXVI 5654 5654 G
chrXVI 5710 5710 AT
chrXVI 5711 5711 CG
chrXVI 5754 5754 CG
chrXVI 5763 5763 AT
chrXVI 5780 5780 CG
chrXVI 5792 5792 G
chrXVI 5793 5793 C
chrXVI 5796 5796 C
chrXVI 5797 5797 T
chrXVI 5801 5801 CG
chrXVI 5803 5803 G
chrXVI 5804 5804 A
chrXVI 5805 5805 T
chrXVI 5810 5810 A
chrXVI 5836 5836 C
chrXVI 5837 5837 G
chrXVI 5838 5838 CT
chrXVI 5839 5839 T
chrXVI 5840 5840 C
chrXVI 5842 5842 C
chrXVI 5856 5856 AT
chrXVI 5868 5868 AT
chrXVI 5869 5869 A
chrXVI 5871 5871 C
chrXVI 5872 5872 A
chrXVI 5873 5873 CG
chrXVI 5905 5905 T
chrXVI 5906 5906 CT
chrXVI 5907 5907 AG
chrXVI 5911 5911 T
chrXVI 5913 5913 C
chrXVI 5925 5925 AT
chrXVI 5944 5944 T
chrXVI 5945 5945 AG
chrXVI 5946 5946 AT
chrXVI 5947 5947 C
chrXVI 5975 5975 C
chrXVI 5986 5986 C
chrXVI 5987 5987 G
chrXVI 5989 5989 AT
chrXVI 6026 6026 C
chrXVI 6027 6027 G
chrXVI 6062 6062 C
chrXVI 6063 6063 G
chrXVI 6073 6073 A
chrXVI 6084 6084 A
chrXVI 6085 6085 A
chrXVI 6086 6086 T
chrXVI 6088 6088 GT
chrXVI 6099 6099 C
chrXVI 6103 6103 CG
chrXVI 6115 6115 AT
chrXVI 6117 6117 G
chrXVI 6139 6139 A
chrXVI 6140 6140 CG
chrXVI 6141 6141 G
chrXVI 6149 6149 A
chrXVI 6170 6170 AT
chrXVI 6211 6211 AT
chrXVI 6224 6224 AT
chrXVI 6232 6232 A
chrXVI 6264 6264 A
chrXVI 6271 6271 CG
chrXVI 6275 6275 T
chrXVI 6276 6276 T
chrXVI 6278 6278 AT
chrXVI 6279 6279 T
chrXVI 6280 6280 C
chrXVI 6284 6284 A
chrXVI 6295 6295 T
chrXVI 6309 6309 G
chrXVI 6324 6324 AT
chrXVI 6340 6340 C
chrXVI 6349 6349 A
chrXVI 6351 6351 A
chrXVI 6352 6352 AG
chrXVI 6353 6353 CT
chrXVI 6379 6379 A
chrXVI 6390 6390 AT
chrXVI 6395 6395 CG
chrXVI 6410 6410 C
chrXVI 6411 6411 AT
chrXVI 6412 6412 T
chrXVI 6413 6413 CG
chrXVI 6414 6414 A
chrXVI 6417 6417 G
chrXVI 6418 6418 T
chrXVI 6419 6419 C
chrXVI 6479 6479 A
chrXVI 6480 6480 T
chrXVI 6482 6482 T
chrXVI 6483 6483 A
chrXVI 6511 6511 AT
chrXVI 6512 6512 CG
chrXVI 6521 6521 CG
chrXVI 6524 6524 C
chrXVI 6526 6526 T
chrXVI 6527 6527 GT
chrXVI 6528 6528 CGT
chrXVI 6529 6529 AT
chrXVI 6530 6530 AT
chrXVI 6531 6531 CGT
chrXVI 6532 6532 AGT
chrXVI 6533 6533 G
chrXVI 6540 6540 AC
chrXVI 6541 6541 AT
chrXVI 6544 6544 A
chrXVI 6545 6545 CG
chrXVI 6549 6549 T
chrXVI 6552 6552 A
chrXVI 6559 6559 G
chrXVI 6562 6562 GT
chrXVI 6567 6567 C
chrXVI 6572 6572 A
chrXVI 6573 6573 AT
chrXVI 6583 6583 ACT
chrXVI 6584 6584 T
chrXVI 6585 6585 C
chrXVI 6588 6588 T
chrXVI 6590 6590 T
chrXVI 6591 6591 C
chrXVI 6593 6593 T
chrXVI 6594 6594 T
chrXVI 6595 6595 G
chrXVI 6597 6597 T
chrXVI 6598 6598 A
chrXVI 6601 6601 A
chrXVI 6602 6602 C
chrXVI 6603 6603 T
chrXVI 6605 6605 G
chrXVI 6607 6607 C
chrXVI 6609 6609 T
chrXVI 6620 6620 ACT
chrXVI 6621 6621 A
chrXVI 6622 6622 G
chrXVI 6631 6631 C
chrXVI 6634 6634 CG
chrXVI 6635 6635 C
chrXVI 6637 6637 T
chrXVI 6639 6639 AC
chrXVI 6641 6641 G
chrXVI 6645 6645 A
chrXVI 6646 6646 AT
chrXVI 6650 6650 CG
chrXVI 6657 6657 A
chrXVI 6670 6670 C
chrXVI 6677 6677 A
chrXVI 6681 6681 A
chrXVI 6682 6682 T
chrXVI 6685 6685 C
chrXVI 6686 6686 T
chrXVI 6687 6687 T
chrXVI 6688 6688 G
chrXVI 6690 6690 AT
chrXVI 6691 6691 G
chrXVI 6693 6693 A
chrXVI 6694 6694 ACG
chrXVI 6695 6695 AGT
chrXVI 6696 6696 A
chrXVI 6697 6697 AT
chrXVI 6703 6703 CG
chrXVI 6705 6705 CG
chrXVI 6708 6708 G
chrXVI 6709 6709 CG
chrXVI 6722 6722 CG
chrXVI 6726 6726 CG
chrXVI 6727 6727 AT
chrXVI 6728 6728 ACG
chrXVI 6737 6737 T
chrXVI 6738 6738 G
chrXVI 6746 6746 CT
chrXVI 6747 6747 G
chrXVI 6748 6748 C
chrXVI 6749 6749 T
chrXVI 6750 6750 C
chrXVI 6754 6754 T
chrXVI 6755 6755 T
chrXVI 6756 6756 A
chrXVI 6760 6760 A
chrXVI 6767 6767 T
chrXVI 6769 6769 C
chrXVI 6770 6770 C
chrXVI 6771 6771 GT
chrXVI 6778 6778 A
chrXVI 6787 6787 CG
chrXVI 6791 6791 G
chrXVI 6794 6794 AT
chrXVI 6796 6796 CG
chrXVI 6797 6797 G
chrXVI 6798 6798 C
chrXVI 6799 6799 G
chrXVI 6804 6804 T
chrXVI 6805 6805 T
chrXVI 6807 6807 C
chrXVI 6808 6808 G
chrXVI 6809 6809 AT
chrXVI 6813 6813 AT
chrXVI 6814 6814 ACGT
chrXVI 6815 6815 AT
chrXVI 6817 6817 AT
chrXVI 6818 6818 AT
chrXVI 6821 6821 A
chrXVI 6822 6822 C
chrXVI 6824 6824 C
chrXVI 6825 6825 T
chrXVI 6829 6829 T
chrXVI 6830 6830 AT
chrXVI 6831 6831 G
chrXVI 6839 6839 C
chrXVI 6841 6841 T
chrXVI 6845 6845 G
chrXVI 6847 6847 C
chrXVI 6848 6848 CG
chrXVI 6850 6850 CT
chrXVI 6855 6855 CGT
chrXVI 6863 6863 A
chrXVI 6866 6866 A
chrXVI 6871 6871 AT
chrXVI 6872 6872 AT
chrXVI 6873 6873 CG
chrXVI 6875 6875 C
chrXVI 6876 6876 A
chrXVI 6877 6877 T
chrXVI 6879 6879 CG
chrXVI 6880 6880 T
chrXVI 6881 6881 G
chrXVI 6882 6882 G
chrXVI 6883 6883 A
chrXVI 6884 6884 G
chrXVI 6888 6888 ACT
chrXVI 6889 6889 CG
chrXVI 6891 6891 A
chrXVI 6899 6899 T
chrXVI 6903 6903 T
chrXVI 6905 6905 CG
chrXVI 6907 6907 T
chrXVI 6915 6915 C
chrXVI 6923 6923 A
chrXVI 6924 6924 G
chrXVI 6925 6925 A
chrXVI 6927 6927 G
chrXVI 6928 6928 T
chrXVI 6931 6931 AGT
chrXVI 6932 6932 A
chrXVI 6935 6935 G
chrXVI 6938 6938 G
chrXVI 6939 6939 GT
chrXVI 6940 6940 A
chrXVI 6941 6941 ACT
chrXVI 6943 6943 G
chrXVI 6944 6944 G
chrXVI 6950 6950 C
chrXVI 6952 6952 G
chrXVI 6953 6953 T
chrXVI 6958 6958 C
chrXVI 6959 6959 C
chrXVI 6960 6960 G
chrXVI 6962 6962 AG
chrXVI 6963 6963 C
chrXVI 6968 6968 T
chrXVI 6969 6969 G
chrXVI 6980 6980 T
chrXVI 6982 6982 T
chrXVI 6984 6984 T
chrXVI 6990 6990 AT
chrXVI 6993 6993 T
chrXVI 6994 6994 AT
chrXVI 6995 6995 T
chrXVI 6997 6997 A
chrXVI 7001 7001 CG
chrXVI 7004 7004 CG
chrXVI 7010 7010 AT
chrXVI 7011 7011 ACG
chrXVI 7013 7013 T
chrXVI 7016 7016 AT
chrXVI 7017 7017 CT
chrXVI 7024 7024 T
chrXVI 7032 7032 G
chrXVI 7033 7033 T
chrXVI 7036 7036 C
chrXVI 7037 7037 T
chrXVI 7045 7045 T
chrXVI 7049 7049 T
chrXVI 7050 7050 AC
chrXVI 7054 7054 A
chrXVI 7055 7055 CGT
chrXVI 7056 7056 AT
chrXVI 7058 7058 A
chrXVI 7061 7061 CG
chrXVI 7064 7064 CG
chrXVI 7065 7065 CG
chrXVI 7069 7069 AT
chrXVI 7072 7072 AT
chrXVI 7073 7073 AT
chrXVI 7076 7076 CG
chrXVI 7083 7083 CG
chrXVI 7087 7087 CG
chrXVI 7088 7088 AT
chrXVI 7089 7089 A
chrXVI 7093 7093 C
chrXVI 7097 7097 CGT
chrXVI 7103 7103 ACGT
chrXVI 7105 7105 GT
chrXVI 7108 7108 AT
chrXVI 7115 7115 T
chrXVI 7122 7122 CG
chrXVI 7125 7125 A
chrXVI 7131 7131 C
chrXVI 7141 7141 CG
chrXVI 7142 7142 CG
chrXVI 7148 7148 AT
chrXVI 7151 7151 A
chrXVI 7152 7152 GT
chrXVI 7153 7153 C
chrXVI 7159 7159 T
chrXVI 7164 7164 CG
chrXVI 7165 7165 T
chrXVI 7171 7171 T
chrXVI 7188 7188 T
chrXVI 7189 7189 A
chrXVI 7190 7190 A
chrXVI 7191 7191 T
chrXVI 7192 7192 AT
chrXVI 7194 7194 C
chrXVI 7195 7195 CG
chrXVI 7196 7196 AT
chrXVI 7200 7200 G
chrXVI 7203 7203 CG
chrXVI 7210 7210 A
chrXVI 7212 7212 AT
chrXVI 7218 7218 CG
chrXVI 7219 7219 T
chrXVI 7220 7220 C
chrXVI 7223 7223 G
chrXVI 7228 7228 ACG
chrXVI 7233 7233 T
chrXVI 7236 7236 A
chrXVI 7237 7237 T
chrXVI 7240 7240 C
chrXVI 7246 7246 A
chrXVI 7253 7253 C
chrXVI 7257 7257 T
chrXVI 7258 7258 AT
chrXVI 7261 7261 T
chrXVI 7276 7276 G
chrXVI 7277 7277 AGT
chrXVI 7279 7279 AT
chrXVI 7280 7280 CG
chrXVI 7281 7281 A
chrXVI 7290 7290 CG
chrXVI 7291 7291 T
chrXVI 7296 7296 A
chrXVI 7300 7300 AT
chrXVI 7312 7312 A
chrXVI 7314 7314 A
chrXVI 7321 7321 T
chrXVI 7322 7322 G
chrXVI 7325 7325 C
chrXVI 7328 7328 C
chrXVI 7329 7329 A
chrXVI 7330 7330 T
chrXVI 7355 7355 C
chrXVI 7359 7359 C
chrXVI 7362 7362 A
chrXVI 7403 7403 A
chrXVI 7406 7406 T
chrXVI 7408 7408 T
chrXVI 7411 7411 C
chrXVI 7416 7416 A
chrXVI 7439 7439 T
chrXVI 7457 7457 CG
chrXVI 7458 7458 AT
chrXVI 7469 7469 CG
chrXVI 7474 7474 G
chrXVI 7478 7478 A
chrXVI 7517 7517 T
chrXVI 7574 7574 C
chrXVI 7577 7577 GT
chrXVI 7578 7578 CT
chrXVI 7579 7579 T
chrXVI 7580 7580 A
chrXVI 7618 7618 CG
chrXVI 7644 7644 AT
chrXVI 7650 7650 AT
chrXVI 7678 7678 AT
chrXVI 7735 7735 T
chrXVI 7736 7736 A
chrXVI 7743 7743 G
chrXVI 7753 7753 G
chrXVI 7772 7772 C
chrXVI 7780 7780 G
chrXVI 7843 7843 CG
chrXVI 7885 7885 CG
chrXVI 7890 7890 A
chrXVI 7891 7891 C
chrXVI 7892 7892 T
chrXVI 7898 7898 AT
chrXVI 7899 7899 T
chrXVI 7901 7901 A
chrXVI 7902 7902 C
chrXVI 7924 7924 G
chrXVI 7927 7927 A
chrXVI 7929 7929 G
chrXVI 7944 7944 C
chrXVI 7945 7945 G
chrXVI 7946 7946 A
chrXVI 7947 7947 T
chrXVI 7954 7954 A
chrXVI 7966 7966 G
chrXVI 7975 7975 G
chrXVI 7981 7981 AT
chrXVI 7984 7984 CG
chrXVI 7987 7987 AT
chrXVI 7999 7999 AT
chrXVI 8002 8002 G
chrXVI 8014 8014 AT
chrXVI 8026 8026 AT
chrXVI 8032 8032 AT
chrXVI 8041 8041 ACG
chrXVI 8047 8047 CG
chrXVI 8049 8049 AC
chrXVI 8056 8056 G
chrXVI 8065 8065 AT
chrXVI 8074 8074 A
chrXVI 8080 8080 G
chrXVI 8092 8092 G
chrXVI 8095 8095 C
chrXVI 8098 8098 T
chrXVI 8101 8101 CG
chrXVI 8103 8103 CG
chrXVI 8104 8104 AT
chrXVI 8122 8122 AT
chrXVI 8123 8123 CG
chrXVI 8155 8155 CG
chrXVI 8176 8176 A
chrXVI 8179 8179 T
chrXVI 8185 8185 G
chrXVI 8197 8197 AC
chrXVI 8206 8206 AT
chrXVI 8209 8209 CG
chrXVI 8222 8222 T
chrXVI 8226 8226 C
chrXVI 8245 8245 CG
chrXVI 8256 8256 AT
chrXVI 8258 8258 G
chrXVI 8259 8259 T
chrXVI 8260 8260 AT
chrXVI 8266 8266 A
chrXVI 8269 8269 CG
chrXVI 8272 8272 A
chrXVI 8275 8275 G
chrXVI 8281 8281 CG
chrXVI 8284 8284 G
chrXVI 8287 8287 A
chrXVI 8298 8298 G
chrXVI 8309 8309 AT
chrXVI 8318 8318 ACG
chrXVI 8324 8324 ACT
chrXVI 8334 8334 G
chrXVI 8336 8336 CG
chrXVI 8338 8338 G
chrXVI 8340 8340 AT
chrXVI 8342 8342 CG
chrXVI 8343 8343 CG
chrXVI 8344 8344 AT
chrXVI 8348 8348 AT
chrXVI 8352 8352 CG
chrXVI 8354 8354 CG
chrXVI 8357 8357 ACG
chrXVI 8365 8365 AT
chrXVI 8376 8376 AT
chrXVI 8385 8385 CG
chrXVI 8391 8391 G
chrXVI 8394 8394 C
chrXVI 8396 8396 G
chrXVI 8431 8431 T
chrXVI 8452 8452 AT
chrXVI 8454 8454 C
chrXVI 8455 8455 CG
chrXVI 8459 8459 AT
chrXVI 8465 8465 T
chrXVI 8468 8468 C
chrXVI 8477 8477 C
chrXVI 8496 8496 AT
chrXVI 8502 8502 T
chrXVI 8503 8503 C
chrXVI 8505 8505 G
chrXVI 8508 8508 T
chrXVI 8526 8526 AC
chrXVI 8562 8562 C
chrXVI 8596 8596 G
chrXVI 8610 8610 A
chrXVI 8618 8618 G
chrXVI 8626 8626 T
chrXVI 8627 8627 A
chrXVI 8641 8641 A
chrXVI 8642 8642 G
chrXVI 8643 8643 A
chrXVI 8651 8651 CG
chrXVI 8652 8652 A
chrXVI 8665 8665 T
chrXVI 8668 8668 AT
chrXVI 8672 8672 T
chrXVI 8676 8676 C
chrXVI 8678 8678 T
chrXVI 8683 8683 AT
chrXVI 8692 8692 CG
chrXVI 8802 8802 C
chrXVI 8803 8803 T
chrXVI 8804 8804 AT
chrXVI 8805 8805 AT
chrXVI 8806 8806 AT
chrXVI 8809 8809 CG
chrXVI 8833 8833 A
chrXVI 8895 8895 CG
chrXVI 8969 8969 CG
chrXVI 9002 9002 AT
chrXVI 9040 9040 CG
chrXVI 9508 9508 G
chrXVI 9517 9517 T
chrXVI 9518 9518 A
chrXVI 9519 9519 C
chrXVI 9525 9525 C
chrXVI 9533 9533 CG
chrXVI 9534 9534 CG
chrXVI 9538 9538 CG
chrXVI 9539 9539 CG
chrXVI 9540 9540 AT
chrXVI 9541 9541 AT
chrXVI 9544 9544 CG
chrXVI 9545 9545 AT
chrXVI 9752 9752 AT
chrXVI 9917 9917 AT
chrXVI 9980 9980 CG
chrXVI 10022 10022 AT
chrXVI 10040 10040 AT
chrXVI 10180 10180 AT
chrXVI 10202 10202 CG
chrXVI 10214 10214 CG
chrXVI 10226 10226 G
chrXVI 10304 10304 CG
chrXVI 10628 10628 CG
chrXVI 10823 10823 AT
chrXVI 10986 10986 AT
chrXVI 10998 10998 AT
chrXVI 11013 11013 AT
chrXVI 11215 11215 AT
chrXVI 11216 11216 AT
chrXVI 11217 11217 CG
chrXVI 11219 11219 CG
chrXVI 11222 11222 AT
chrXVI 11223 11223 CG
chrXVI 11263 11263 A
chrXVI 11265 11265 C
chrXVI 11291 11291 G
chrXVI 11330 11330 AT
chrXVI 11402 11402 CG
chrXVI 11491 11491 AT
chrXVI 11526 11526 AT
chrXVI 11546 11546 AT
chrXVI 11547 11547 CG
chrXVI 11550 11550 T
chrXVI 11565 11565 C
chrXVI 11566 11566 A
chrXVI 11625 11625 AT
chrXVI 11629 11629 CG
chrXVI 11642 11642 CG
chrXVI 11653 11653 A
chrXVI 11666 11666 C
chrXVI 11674 11674 CG
chrXVI 11675 11675 AT
chrXVI 11742 11742 AT
chrXVI 11768 11768 CG
chrXVI 11770 11770 AT
chrXVI 11940 11940 CG
chrXVI 11985 11985 AT
chrXVI 11997 11997 AT
chrXVI 12187 12187 CG
chrXVI 12291 12291 CG
chrXVI 12469 12469 AT
chrXVI 12492 12492 AT
chrXVI 12519 12519 CG
chrXVI 12636 12636 AT
chrXVI 12642 12642 AT
chrXVI 12644 12644 CG
chrXVI 12706 12706 AT
chrXVI 12785 12785 AT
chrXVI 12814 12814 C
chrXVI 12815 12815 A
chrXVI 12817 12817 G
chrXVI 12818 12818 T
chrXVI 12824 12824 A
chrXVI 12826 12826 A
chrXVI 12828 12828 AT
chrXVI 12842 12842 AT
chrXVI 12843 12843 ACGT
chrXVI 12844 12844 CG
chrXVI 12846 12846 T
chrXVI 12908 12908 CG
chrXVI 12916 12916 CG
chrXVI 12918 12918 AT
chrXVI 12919 12919 AT
chrXVI 12925 12925 C
chrXVI 12929 12929 T
chrXVI 12972 12972 T
chrXVI 12973 12973 C
chrXVI 12977 12977 AT
chrXVI 12978 12978 CG
chrXVI 12979 12979 AT
chrXVI 12980 12980 CG
chrXVI 12981 12981 C
chrXVI 12982 12982 A
chrXVI 12999 12999 CG
chrXVI 13064 13064 CG
chrXVI 13084 13084 G
chrXVI 13085 13085 A
chrXVI 13086 13086 A
chrXVI 13130 13130 CG
chrXVI 13188 13188 T
chrXVI 13189 13189 T
chrXVI 13190 13190 GT
chrXVI 13211 13211 A
chrXVI 13216 13216 A
chrXVI 13243 13243 G
chrXVI 13304 13304 CG
chrXVI 13426 13426 AT
chrXVI 13455 13455 CG
chrXVI 13456 13456 CG
chrXVI 13462 13462 AT
chrXVI 13708 13708 AT
chrXVI 13728 13728 AT
chrXVI 14414 14414 CG
chrXVI 14448 14448 AT
chrXVI 14498 14498 AT
chrXVI 14537 14537 AT
chrXVI 14612 14612 AT
chrXVI 14619 14619 A
chrXVI 14626 14626 G
chrXVI 14627 14627 C
chrXVI 14628 14628 T
chrXVI 14667 14667 T
chrXVI 14686 14686 AT
chrXVI 14703 14703 AT
chrXVI 14714 14714 C
chrXVI 14741 14741 AT
chrXVI 14987 14987 CG
chrXVI 14994 14994 AT
chrXVI 15018 15018 AT
chrXVI 15039 15039 AT
chrXVI 15046 15046 CG
chrXVI 15239 15239 AT
chrXVI 15402 15402 CG
chrXVI 15422 15422 CG
chrXVI 15492 15492 G
chrXVI 15497 15497 A
chrXVI 15501 15501 CG
chrXVI 15502 15502 CG
chrXVI 15504 15504 T
chrXVI 15505 15505 T
chrXVI 15557 15557 AT
chrXVI 15669 15669 AT
chrXVI 15762 15762 AT
chrXVI 15833 15833 AT
chrXVI 15858 15858 CG
chrXVI 15884 15884 AT
chrXVI 15952 15952 AT
chrXVI 15981 15981 CG
chrXVI 15984 15984 AT
chrXVI 15993 15993 A
chrXVI 16275 16275 AT
chrXVI 16332 16332 CG
chrXVI 16353 16353 AT
chrXVI 16357 16357 AT
chrXVI 16389 16389 G
chrXVI 16410 16410 A
chrXVI 16412 16412 G
chrXVI 16500 16500 CG
chrXVI 16512 16512 CG
chrXVI 16638 16638 AT
chrXVI 16662 16662 CG
chrXVI 16689 16689 AT
chrXVI 16723 16723 CG
chrXVI 16724 16724 AT
chrXVI 17582 17582 C
chrXVI 17585 17585 T
chrXVI 17634 17634 CG
chrXVI 17663 17663 T
chrXVI 17664 17664 A
chrXVI 17669 17669 CG
chrXVI 17672 17672 AT
chrXVI 17787 17787 AT
chrXVI 17820 17820 CG
chrXVI 17842 17842 CG
chrXVI 17848 17848 AT
chrXVI 17897 17897 T
chrXVI 17926 17926 A
chrXVI 17980 17980 CG
chrXVI 18383 18383 CG
chrXVI 18420 18420 G
chrXVI 18421 18421 CG
chrXVI 18422 18422 T
chrXVI 18427 18427 A
chrXVI 18428 18428 C
chrXVI 18429 18429 CT
chrXVI 18430 18430 T
chrXVI 18942 18942 CG
chrXVI 19349 19349 AT
chrXVI 19467 19467 AT
chrXVI 19469 19469 CG
chrXVI 19474 19474 AT
chrXVI 25749 25749 G
chrXVI 25751 25751 T
chrXVI 25780 25780 C
chrXVI 25854 25854 CG
chrXVI 26069 26069 CG
chrXVI 26081 26081 AT
chrXVI 26082 26082 CG
chrXVI 26084 26084 CG
chrXVI 26085 26085 CG
chrXVI 53777 53777 T
chrXVI 53804 53804 G
chrXVI 53817 53817 G
chrXVI 53825 53825 T
chrXVI 54809 54809 T
chrXVI 54830 54830 G
chrXVI 54833 54833 T
chrXVI 54938 54938 T
chrXVI 54947 54947 G
chrXVI 54971 54971 T
chrXVI 54983 54983 A
chrXVI 54992 54992 G
chrXVI 56152 56152 A
chrXVI 56154 56154 A
chrXVI 56155 56155 A
chrXVI 56156 56156 CT
chrXVI 56157 56157 T
chrXVI 56161 56161 T
chrXVI 56162 56162 T
chrXVI 56164 56164 AG
chrXVI 56165 56165 A
chrXVI 56168 56168 A
chrXVI 56276 56276 AT
chrXVI 56277 56277 AG
chrXVI 56278 56278 A
chrXVI 56279 56279 AT
chrXVI 56280 56280 C
chrXVI 56281 56281 C
chrXVI 56282 56282 AC
chrXVI 56283 56283 C
chrXVI 56284 56284 CG
chrXVI 56285 56285 ACT
chrXVI 56286 56286 G
chrXVI 56287 56287 GT
chrXVI 56288 56288 GT
chrXVI 56289 56289 ACT
chrXVI 56291 56291 T
chrXVI 56306 56306 A
chrXVI 56307 56307 AC
chrXVI 56309 56309 G
chrXVI 56312 56312 T
chrXVI 56313 56313 C
chrXVI 56317 56317 A
chrXVI 56329 56329 AT
chrXVI 56333 56333 C
chrXVI 56334 56334 C
chrXVI 56336 56336 C
chrXVI 56337 56337 G
chrXVI 56340 56340 A
chrXVI 56348 56348 C
chrXVI 56355 56355 CG
chrXVI 56359 56359 T
chrXVI 56360 56360 T
chrXVI 56361 56361 T
chrXVI 56400 56400 G
chrXVI 56401 56401 T
chrXVI 56402 56402 C
chrXVI 56403 56403 T
chrXVI 56404 56404 G
chrXVI 56405 56405 AGT
chrXVI 56406 56406 GT
chrXVI 56407 56407 T
chrXVI 56408 56408 CG
chrXVI 56425 56425 C
chrXVI 56444 56444 CT
chrXVI 56445 56445 AG
chrXVI 56446 56446 CGT
chrXVI 56447 56447 ACT
chrXVI 56448 56448 ACG
chrXVI 56449 56449 ACG
chrXVI 56450 56450 CGT
chrXVI 56451 56451 ACG
chrXVI 56452 56452 AT
chrXVI 56453 56453 T
chrXVI 56459 56459 G
chrXVI 56462 56462 A
chrXVI 56464 56464 G
chrXVI 56466 56466 C
chrXVI 56471 56471 A
chrXVI 56472 56472 C
chrXVI 56473 56473 A
chrXVI 56489 56489 G
chrXVI 56494 56494 T
chrXVI 56495 56495 G
chrXVI 56498 56498 G
chrXVI 56502 56502 A
chrXVI 56508 56508 A
chrXVI 56511 56511 CG
chrXVI 56516 56516 AT
chrXVI 56529 56529 C
chrXVI 56532 56532 G
chrXVI 56534 56534 A
chrXVI 56535 56535 T
chrXVI 56545 56545 AT
chrXVI 56557 56557 CG
chrXVI 56558 56558 A
chrXVI 56559 56559 AT
chrXVI 56560 56560 G
chrXVI 56562 56562 CG
chrXVI 56564 56564 A
chrXVI 56565 56565 AC
chrXVI 56570 56570 A
chrXVI 56577 56577 T
chrXVI 56578 56578 A
chrXVI 56602 56602 C
chrXVI 56603 56603 A
chrXVI 56606 56606 A
chrXVI 56607 56607 AT
chrXVI 56608 56608 T
chrXVI 56610 56610 A
chrXVI 56611 56611 CGT
chrXVI 56612 56612 CG
chrXVI 56613 56613 ACT
chrXVI 56616 56616 G
chrXVI 56617 56617 G
chrXVI 56618 56618 A
chrXVI 56619 56619 T
chrXVI 56620 56620 A
chrXVI 56621 56621 T
chrXVI 56622 56622 T
chrXVI 56625 56625 AT
chrXVI 56626 56626 AT
chrXVI 56627 56627 AT
chrXVI 56628 56628 AC
chrXVI 56629 56629 C
chrXVI 56630 56630 G
chrXVI 56631 56631 T
chrXVI 56632 56632 G
chrXVI 56635 56635 G
chrXVI 56637 56637 C
chrXVI 56638 56638 G
chrXVI 56639 56639 T
chrXVI 56642 56642 CT
chrXVI 56643 56643 C
chrXVI 56644 56644 G
chrXVI 56645 56645 G
chrXVI 56646 56646 CG
chrXVI 56647 56647 T
chrXVI 56648 56648 A
chrXVI 56649 56649 C
chrXVI 56650 56650 G
chrXVI 56651 56651 T
chrXVI 56652 56652 CG
chrXVI 56653 56653 GT
chrXVI 56654 56654 AC
chrXVI 56655 56655 A
chrXVI 56656 56656 C
chrXVI 56658 56658 A
chrXVI 56660 56660 G
chrXVI 56661 56661 CG
chrXVI 56663 56663 T
chrXVI 56664 56664 AC
chrXVI 56665 56665 ACGT
chrXVI 56666 56666 AC
chrXVI 56667 56667 G
chrXVI 56669 56669 CG
chrXVI 56671 56671 T
chrXVI 56672 56672 CGT
chrXVI 56673 56673 AC
chrXVI 56675 56675 AT
chrXVI 56676 56676 ACG
chrXVI 56677 56677 AT
chrXVI 56678 56678 CGT
chrXVI 56679 56679 A
chrXVI 56680 56680 A
chrXVI 56682 56682 C
chrXVI 56684 56684 T
chrXVI 56685 56685 GT
chrXVI 56686 56686 AC
chrXVI 56687 56687 CGT
chrXVI 56688 56688 ACGT
chrXVI 56689 56689 G
chrXVI 56690 56690 CG
chrXVI 56691 56691 G
chrXVI 56692 56692 AGT
chrXVI 56693 56693 AG
chrXVI 56694 56694 AGT
chrXVI 56695 56695 T
chrXVI 56696 56696 T
chrXVI 56697 56697 AT
chrXVI 56698 56698 A
chrXVI 56699 56699 G
chrXVI 56700 56700 AT
chrXVI 56701 56701 C
chrXVI 56702 56702 CT
chrXVI 56703 56703 AT
chrXVI 56704 56704 AC
chrXVI 56705 56705 A
chrXVI 56706 56706 AT
chrXVI 56707 56707 ACG
chrXVI 56708 56708 T
chrXVI 56709 56709 A
chrXVI 56710 56710 C
chrXVI 56711 56711 G
chrXVI 56712 56712 ACT
chrXVI 56714 56714 AC
chrXVI 56715 56715 ACGT
chrXVI 56716 56716 AGT
chrXVI 56717 56717 ACG
chrXVI 56718 56718 AC
chrXVI 56719 56719 C
chrXVI 56720 56720 CG
chrXVI 56721 56721 C
chrXVI 56723 56723 AT
chrXVI 56724 56724 AT
chrXVI 56725 56725 AGT
chrXVI 56726 56726 G
chrXVI 56727 56727 AT
chrXVI 56728 56728 AT
chrXVI 56729 56729 AGT
chrXVI 56731 56731 ACGT
chrXVI 56732 56732 AGT
chrXVI 56733 56733 CT
chrXVI 56734 56734 AGT
chrXVI 56735 56735 AC
chrXVI 56738 56738 CG
chrXVI 56739 56739 CG
chrXVI 56740 56740 ACGT
chrXVI 56741 56741 AGT
chrXVI 56742 56742 C
chrXVI 56743 56743 AT
chrXVI 56744 56744 G
chrXVI 56746 56746 AT
chrXVI 56747 56747 CG
chrXVI 56749 56749 AC
chrXVI 56750 56750 AT
chrXVI 56754 56754 C
chrXVI 56755 56755 AT
chrXVI 56756 56756 T
chrXVI 56757 56757 AT
chrXVI 56758 56758 G
chrXVI 56759 56759 G
chrXVI 56763 56763 CG
chrXVI 56765 56765 CG
chrXVI 56766 56766 CG
chrXVI 56767 56767 AGT
chrXVI 56768 56768 AT
chrXVI 56769 56769 AT
chrXVI 56771 56771 ACT
chrXVI 56772 56772 AT
chrXVI 56773 56773 C
chrXVI 56774 56774 ACT
chrXVI 56775 56775 C
chrXVI 56776 56776 T
chrXVI 56777 56777 CG
chrXVI 56778 56778 A
chrXVI 56779 56779 AT
chrXVI 56780 56780 AGT
chrXVI 56782 56782 ACT
chrXVI 56783 56783 AT
chrXVI 56784 56784 C
chrXVI 56785 56785 AT
chrXVI 56786 56786 G
chrXVI 56788 56788 A
chrXVI 56789 56789 ACGT
chrXVI 56790 56790 ACT
chrXVI 56791 56791 ACGT
chrXVI 56792 56792 ACGT
chrXVI 56793 56793 ACGT
chrXVI 56794 56794 ACGT
chrXVI 56795 56795 ACT
chrXVI 56796 56796 AC
chrXVI 56797 56797 GT
chrXVI 56799 56799 G
chrXVI 56800 56800 AC
chrXVI 56819 56819 AT
chrXVI 56827 56827 C
chrXVI 56828 56828 AT
chrXVI 56829 56829 GT
chrXVI 56833 56833 CG
chrXVI 56848 56848 C
chrXVI 56850 56850 A
chrXVI 56866 56866 AT
chrXVI 56867 56867 AT
chrXVI 56868 56868 CG
chrXVI 56875 56875 AT
chrXVI 56879 56879 T
chrXVI 56884 56884 AT
chrXVI 56887 56887 T
chrXVI 56888 56888 AT
chrXVI 56892 56892 CG
chrXVI 56900 56900 AT
chrXVI 56947 56947 AT
chrXVI 56948 56948 T
chrXVI 56956 56956 T
chrXVI 56967 56967 AT
chrXVI 56973 56973 G
chrXVI 56974 56974 GT
chrXVI 56975 56975 C
chrXVI 56980 56980 A
chrXVI 56981 56981 T
chrXVI 56982 56982 T
chrXVI 56984 56984 A
chrXVI 56996 56996 AT
chrXVI 56998 56998 AT
chrXVI 57004 57004 A
chrXVI 57046 57046 A
chrXVI 57064 57064 CG
chrXVI 57128 57128 AT
chrXVI 57221 57221 AT
chrXVI 57254 57254 T
chrXVI 57255 57255 G
chrXVI 57257 57257 G
chrXVI 57263 57263 G
chrXVI 57269 57269 C
chrXVI 57287 57287 AT
chrXVI 57292 57292 AT
chrXVI 57307 57307 T
chrXVI 57314 57314 T
chrXVI 57329 57329 AT
chrXVI 57343 57343 AT
chrXVI 57358 57358 CG
chrXVI 57376 57376 CG
chrXVI 57377 57377 AT
chrXVI 57379 57379 CG
chrXVI 57380 57380 AT
chrXVI 57414 57414 G
chrXVI 57434 57434 A
chrXVI 57468 57468 T
chrXVI 57473 57473 T
chrXVI 57485 57485 A
chrXVI 57512 57512 C
chrXVI 57516 57516 A
chrXVI 57518 57518 C
chrXVI 57563 57563 A
chrXVI 57575 57575 T
chrXVI 57584 57584 A
chrXVI 57609 57609 G
chrXVI 57612 57612 G
chrXVI 57630 57630 A
chrXVI 57655 57655 C
chrXVI 57671 57671 A
chrXVI 57677 57677 T
chrXVI 57683 57683 C
chrXVI 57707 57707 CG
chrXVI 57710 57710 C
chrXVI 57726 57726 G
chrXVI 57738 57738 T
chrXVI 57815 57815 AT
chrXVI 57838 57838 CG
chrXVI 57854 57854 A
chrXVI 57857 57857 C
chrXVI 57865 57865 C
chrXVI 57872 57872 A
chrXVI 57967 57967 AT
chrXVI 58002 58002 G
chrXVI 58003 58003 G
chrXVI 58031 58031 G
chrXVI 58036 58036 C
chrXVI 58037 58037 A
chrXVI 58049 58049 AT
chrXVI 58060 58060 AT
chrXVI 58077 58077 AT
chrXVI 58080 58080 G
chrXVI 58086 58086 T
chrXVI 58105 58105 AT
chrXVI 58128 58128 AT
chrXVI 58167 58167 CG
chrXVI 58196 58196 CG
chrXVI 58288 58288 T
chrXVI 58392 58392 CG
chrXVI 58413 58413 G
chrXVI 58422 58422 CG
chrXVI 58423 58423 CG
chrXVI 58454 58454 CG
chrXVI 58467 58467 T
chrXVI 58499 58499 C
chrXVI 58508 58508 A
chrXVI 58524 58524 G
chrXVI 58557 58557 AT
chrXVI 58567 58567 A
chrXVI 58571 58571 CGT
chrXVI 58572 58572 C
chrXVI 58577 58577 AT
chrXVI 58579 58579 A
chrXVI 58580 58580 G
chrXVI 58581 58581 C
chrXVI 58633 58633 A
chrXVI 58645 58645 G
chrXVI 58791 58791 AGT
chrXVI 58839 58839 CG
chrXVI 58857 58857 CG
chrXVI 58890 58890 AT
chrXVI 58896 58896 CG
chrXVI 58911 58911 CG
chrXVI 58917 58917 AT
chrXVI 58923 58923 A
chrXVI 58941 58941 AT
chrXVI 58993 58993 C
chrXVI 58996 58996 A
chrXVI 58997 58997 AG
chrXVI 58998 58998 AG
chrXVI 58999 58999 A
chrXVI 59007 59007 A
chrXVI 59008 59008 A
chrXVI 59009 59009 AC
chrXVI 59010 59010 A
chrXVI 59038 59038 A
chrXVI 59067 59067 A
chrXVI 59070 59070 ACGT
chrXVI 59128 59128 T
chrXVI 59203 59203 C
chrXVI 59204 59204 A
chrXVI 59208 59208 CG
chrXVI 59322 59322 AT
chrXVI 59340 59340 A
chrXVI 59355 59355 C
chrXVI 59361 59361 T
chrXVI 59373 59373 CG
chrXVI 59382 59382 A
chrXVI 59427 59427 CG
chrXVI 59502 59502 AT
chrXVI 59530 59530 CG
chrXVI 59536 59536 CG
chrXVI 59556 59556 AT
chrXVI 59563 59563 A
chrXVI 59568 59568 AT
chrXVI 59574 59574 AT
chrXVI 59577 59577 T
chrXVI 59580 59580 CG
chrXVI 59587 59587 T
chrXVI 59600 59600 AT
chrXVI 59646 59646 CG
chrXVI 59670 59670 AT
chrXVI 59675 59675 CG
chrXVI 59677 59677 AT
chrXVI 59682 59682 CG
chrXVI 59687 59687 T
chrXVI 59692 59692 C
chrXVI 59697 59697 T
chrXVI 59715 59715 AT
chrXVI 59728 59728 AT
chrXVI 59734 59734 G
chrXVI 59739 59739 CG
chrXVI 59748 59748 AT
chrXVI 59779 59779 CG
chrXVI 59793 59793 AT
chrXVI 59795 59795 AT
chrXVI 59813 59813 CG
chrXVI 59818 59818 CG
chrXVI 59849 59849 AT
chrXVI 59862 59862 A
chrXVI 59869 59869 AT
chrXVI 59872 59872 AT
chrXVI 59914 59914 AT
chrXVI 59916 59916 CG
chrXVI 59967 59967 AT
chrXVI 59970 59970 AT
chrXVI 59987 59987 CG
chrXVI 59991 59991 CG
chrXVI 59997 59997 CG
chrXVI 60033 60033 G
chrXVI 60040 60040 A
chrXVI 60045 60045 C
chrXVI 60046 60046 T
chrXVI 60129 60129 AT
chrXVI 60147 60147 AT
chrXVI 60150 60150 CG
chrXVI 60187 60187 T
chrXVI 60189 60189 CT
chrXVI 60195 60195 G
chrXVI 60201 60201 T
chrXVI 60210 60210 CG
chrXVI 60218 60218 AT
chrXVI 60264 60264 G
chrXVI 60272 60272 C
chrXVI 60276 60276 A
chrXVI 60316 60316 CG
chrXVI 60324 60324 CG
chrXVI 60341 60341 AT
chrXVI 60387 60387 CG
chrXVI 60404 60404 C
chrXVI 60435 60435 AT
chrXVI 60438 60438 AT
chrXVI 60441 60441 AT
chrXVI 60445 60445 AT
chrXVI 60489 60489 CG
chrXVI 60502 60502 CG
chrXVI 60504 60504 AT
chrXVI 60525 60525 CG
chrXVI 60531 60531 AT
chrXVI 60536 60536 AT
chrXVI 60537 60537 AT
chrXVI 60543 60543 T
chrXVI 60559 60559 AT
chrXVI 60560 60560 CG
chrXVI 60588 60588 CG
chrXVI 60603 60603 AT
chrXVI 60618 60618 AT
chrXVI 60623 60623 CG
chrXVI 60632 60632 G
chrXVI 60636 60636 AT
chrXVI 60660 60660 CG
chrXVI 60669 60669 CG
chrXVI 60675 60675 AT
chrXVI 60684 60684 AT
chrXVI 60687 60687 CG
chrXVI 60694 60694 CG
chrXVI 60723 60723 T
chrXVI 60729 60729 G
chrXVI 60732 60732 G
chrXVI 60755 60755 CG
chrXVI 60769 60769 C
chrXVI 60804 60804 A
chrXVI 60810 60810 T
chrXVI 60813 60813 T
chrXVI 60826 60826 CG
chrXVI 60855 60855 AT
chrXVI 60856 60856 AT
chrXVI 60867 60867 AT
chrXVI 60870 60870 AT
chrXVI 60871 60871 CG
chrXVI 60888 60888 CG
chrXVI 60890 60890 AT
chrXVI 60897 60897 T
chrXVI 60912 60912 AT
chrXVI 60915 60915 A
chrXVI 60949 60949 CG
chrXVI 60954 60954 AT
chrXVI 60959 60959 A
chrXVI 60960 60960 C
chrXVI 60964 60964 C
chrXVI 60975 60975 C
chrXVI 60994 60994 CG
chrXVI 60996 60996 AT
chrXVI 60999 60999 CG
chrXVI 61008 61008 CG
chrXVI 61014 61014 AT
chrXVI 61017 61017 CG
chrXVI 61023 61023 CG
chrXVI 61029 61029 T
chrXVI 61032 61032 T
chrXVI 61038 61038 A
chrXVI 61041 61041 G
chrXVI 61044 61044 T
chrXVI 61066 61066 G
chrXVI 61126 61126 CG
chrXVI 61128 61128 A
chrXVI 61134 61134 GT
chrXVI 61137 61137 CG
chrXVI 61143 61143 A
chrXVI 61144 61144 C
chrXVI 61146 61146 T
chrXVI 61152 61152 CT
chrXVI 61158 61158 AT
chrXVI 61161 61161 G
chrXVI 61164 61164 CG
chrXVI 61173 61173 C
chrXVI 61180 61180 AT
chrXVI 61197 61197 G
chrXVI 61209 61209 AT
chrXVI 61212 61212 CG
chrXVI 61215 61215 CG
chrXVI 61221 61221 AT
chrXVI 61234 61234 CG
chrXVI 61244 61244 A
chrXVI 61248 61248 AT
chrXVI 61251 61251 CG
chrXVI 61257 61257 CG
chrXVI 61262 61262 A
chrXVI 61263 61263 G
chrXVI 61270 61270 CG
chrXVI 61272 61272 AT
chrXVI 61292 61292 A
chrXVI 61293 61293 AT
chrXVI 61306 61306 CG
chrXVI 61308 61308 A
chrXVI 61321 61321 AT
chrXVI 61329 61329 C
chrXVI 61335 61335 AT
chrXVI 61344 61344 AT
chrXVI 61347 61347 CG
chrXVI 61363 61363 C
chrXVI 61368 61368 A
chrXVI 61377 61377 A
chrXVI 61380 61380 T
chrXVI 61408 61408 C
chrXVI 61411 61411 T
chrXVI 61434 61434 AT
chrXVI 61458 61458 A
chrXVI 61482 61482 A
chrXVI 61485 61485 AT
chrXVI 61491 61491 G
chrXVI 61497 61497 A
chrXVI 61519 61519 AT
chrXVI 61521 61521 AT
chrXVI 61534 61534 C
chrXVI 61546 61546 AT
chrXVI 61569 61569 T
chrXVI 61575 61575 CG
chrXVI 61581 61581 AC
chrXVI 61584 61584 AT
chrXVI 61590 61590 AT
chrXVI 61599 61599 AT
chrXVI 61605 61605 CG
chrXVI 61608 61608 G
chrXVI 61644 61644 AT
chrXVI 61647 61647 G
chrXVI 61662 61662 G
chrXVI 61665 61665 A
chrXVI 61692 61692 C
chrXVI 61713 61713 AT
chrXVI 61743 61743 CG
chrXVI 61746 61746 CG
chrXVI 61750 61750 CG
chrXVI 61755 61755 T
chrXVI 61756 61756 G
chrXVI 61758 61758 G
chrXVI 61767 61767 CG
chrXVI 61768 61768 CG
chrXVI 61784 61784 CG
chrXVI 61785 61785 CG
chrXVI 61791 61791 AT
chrXVI 61793 61793 C
chrXVI 61830 61830 T
chrXVI 61831 61831 C
chrXVI 61832 61832 T
chrXVI 61835 61835 T
chrXVI 61869 61869 T
chrXVI 61872 61872 CGT
chrXVI 61875 61875 A
chrXVI 61912 61912 CG
chrXVI 61938 61938 AT
chrXVI 61940 61940 T
chrXVI 61958 61958 A
chrXVI 61959 61959 C
chrXVI 61962 61962 C
chrXVI 61986 61986 C
chrXVI 61998 61998 AT
chrXVI 62030 62030 G
chrXVI 62031 62031 T
chrXVI 62032 62032 ACT
chrXVI 62033 62033 ACT
chrXVI 62034 62034 ACG
chrXVI 62035 62035 AC
chrXVI 62036 62036 ACT
chrXVI 62037 62037 ACG
chrXVI 62038 62038 CGT
chrXVI 62046 62046 G
chrXVI 62049 62049 AT
chrXVI 62051 62051 G
chrXVI 62053 62053 C
chrXVI 62055 62055 CG
chrXVI 62058 62058 A
chrXVI 62059 62059 C
chrXVI 62060 62060 A
chrXVI 62062 62062 CG
chrXVI 62076 62076 G
chrXVI 62081 62081 T
chrXVI 62082 62082 CG
chrXVI 62085 62085 G
chrXVI 62089 62089 A
chrXVI 62095 62095 A
chrXVI 62098 62098 CG
chrXVI 62103 62103 AT
chrXVI 62116 62116 C
chrXVI 62119 62119 G
chrXVI 62121 62121 A
chrXVI 62122 62122 T
chrXVI 62132 62132 AT
chrXVI 62144 62144 CG
chrXVI 62145 62145 A
chrXVI 62146 62146 AT
chrXVI 62147 62147 G
chrXVI 62149 62149 CG
chrXVI 62151 62151 A
chrXVI 62152 62152 AC
chrXVI 62157 62157 A
chrXVI 62164 62164 T
chrXVI 62165 62165 A
chrXVI 62189 62189 C
chrXVI 62190 62190 A
chrXVI 62193 62193 A
chrXVI 62194 62194 AT
chrXVI 62195 62195 T
chrXVI 62197 62197 A
chrXVI 62198 62198 CGT
chrXVI 62199 62199 CG
chrXVI 62200 62200 ACT
chrXVI 62203 62203 G
chrXVI 62204 62204 G
chrXVI 62205 62205 A
chrXVI 62206 62206 T
chrXVI 62207 62207 A
chrXVI 62208 62208 T
chrXVI 62209 62209 T
chrXVI 62212 62212 AT
chrXVI 62213 62213 AT
chrXVI 62214 62214 AT
chrXVI 62215 62215 AC
chrXVI 62216 62216 C
chrXVI 62217 62217 G
chrXVI 62218 62218 T
chrXVI 62219 62219 G
chrXVI 62222 62222 G
chrXVI 62224 62224 C
chrXVI 62225 62225 G
chrXVI 62226 62226 T
chrXVI 62229 62229 CT
chrXVI 62230 62230 C
chrXVI 62231 62231 G
chrXVI 62232 62232 G
chrXVI 62233 62233 CG
chrXVI 62234 62234 T
chrXVI 62235 62235 A
chrXVI 62236 62236 C
chrXVI 62237 62237 G
chrXVI 62238 62238 T
chrXVI 62239 62239 CG
chrXVI 62240 62240 GT
chrXVI 62241 62241 AC
chrXVI 62242 62242 A
chrXVI 62243 62243 C
chrXVI 62245 62245 A
chrXVI 62247 62247 G
chrXVI 62248 62248 CG
chrXVI 62250 62250 T
chrXVI 62251 62251 AC
chrXVI 62252 62252 ACGT
chrXVI 62253 62253 AC
chrXVI 62254 62254 G
chrXVI 62256 62256 CG
chrXVI 62258 62258 T
chrXVI 62259 62259 CGT
chrXVI 62260 62260 AC
chrXVI 62262 62262 AT
chrXVI 62263 62263 ACG
chrXVI 62264 62264 AT
chrXVI 62265 62265 CGT
chrXVI 62266 62266 A
chrXVI 62267 62267 A
chrXVI 62269 62269 C
chrXVI 62271 62271 T
chrXVI 62272 62272 GT
chrXVI 62273 62273 AC
chrXVI 62274 62274 CGT
chrXVI 62275 62275 ACGT
chrXVI 62276 62276 G
chrXVI 62277 62277 CG
chrXVI 62278 62278 G
chrXVI 62279 62279 AGT
chrXVI 62280 62280 AG
chrXVI 62281 62281 AGT
chrXVI 62282 62282 T
chrXVI 62283 62283 T
chrXVI 62284 62284 AT
chrXVI 62285 62285 A
chrXVI 62286 62286 G
chrXVI 62287 62287 AT
chrXVI 62288 62288 C
chrXVI 62289 62289 CT
chrXVI 62290 62290 AT
chrXVI 62291 62291 AC
chrXVI 62292 62292 A
chrXVI 62293 62293 AT
chrXVI 62294 62294 ACG
chrXVI 62295 62295 T
chrXVI 62296 62296 A
chrXVI 62297 62297 C
chrXVI 62298 62298 G
chrXVI 62299 62299 ACT
chrXVI 62301 62301 AC
chrXVI 62302 62302 ACGT
chrXVI 62303 62303 AGT
chrXVI 62304 62304 ACG
chrXVI 62305 62305 AC
chrXVI 62306 62306 C
chrXVI 62307 62307 CG
chrXVI 62308 62308 C
chrXVI 62310 62310 AT
chrXVI 62311 62311 AT
chrXVI 62312 62312 AGT
chrXVI 62313 62313 G
chrXVI 62314 62314 AT
chrXVI 62315 62315 AT
chrXVI 62316 62316 AGT
chrXVI 62318 62318 ACGT
chrXVI 62319 62319 AGT
chrXVI 62320 62320 CT
chrXVI 62321 62321 AGT
chrXVI 62322 62322 AC
chrXVI 62325 62325 CG
chrXVI 62326 62326 CG
chrXVI 62327 62327 ACGT
chrXVI 62328 62328 AGT
chrXVI 62329 62329 C
chrXVI 62330 62330 AT
chrXVI 62331 62331 G
chrXVI 62333 62333 AT
chrXVI 62334 62334 CG
chrXVI 62336 62336 AC
chrXVI 62337 62337 AT
chrXVI 62341 62341 C
chrXVI 62342 62342 AT
chrXVI 62343 62343 T
chrXVI 62344 62344 AT
chrXVI 62345 62345 G
chrXVI 62346 62346 G
chrXVI 62350 62350 CG
chrXVI 62352 62352 CG
chrXVI 62353 62353 CG
chrXVI 62354 62354 AGT
chrXVI 62355 62355 AT
chrXVI 62356 62356 AT
chrXVI 62358 62358 ACT
chrXVI 62359 62359 AT
chrXVI 62360 62360 C
chrXVI 62361 62361 ACT
chrXVI 62362 62362 C
chrXVI 62363 62363 T
chrXVI 62364 62364 CG
chrXVI 62366 62366 AT
chrXVI 62367 62367 AGT
chrXVI 62369 62369 AT
chrXVI 62370 62370 AT
chrXVI 62372 62372 AT
chrXVI 62373 62373 G
chrXVI 62375 62375 AT
chrXVI 62376 62376 ACGT
chrXVI 62377 62377 ACGT
chrXVI 62378 62378 ACGT
chrXVI 62379 62379 AGT
chrXVI 62380 62380 ACGT
chrXVI 62381 62381 CGT
chrXVI 62382 62382 ACGT
chrXVI 62383 62383 ACGT
chrXVI 62384 62384 ACGT
chrXVI 62385 62385 ACG
chrXVI 62386 62386 AGT
chrXVI 62387 62387 CGT
chrXVI 62388 62388 CGT
chrXVI 62396 62396 G
chrXVI 62399 62399 G
chrXVI 62401 62401 G
chrXVI 62403 62403 C
chrXVI 62408 62408 AC
chrXVI 62409 62409 C
chrXVI 62410 62410 A
chrXVI 62426 62426 G
chrXVI 62431 62431 T
chrXVI 62432 62432 A
chrXVI 62435 62435 CG
chrXVI 62439 62439 A
chrXVI 62445 62445 A
chrXVI 62448 62448 CG
chrXVI 62451 62451 C
chrXVI 62452 62452 A
chrXVI 62453 62453 AT
chrXVI 62466 62466 C
chrXVI 62469 62469 G
chrXVI 62471 62471 A
chrXVI 62472 62472 CG
chrXVI 62473 62473 C
chrXVI 62482 62482 AT
chrXVI 62494 62494 CG
chrXVI 62495 62495 A
chrXVI 62496 62496 AT
chrXVI 62497 62497 G
chrXVI 62499 62499 C
chrXVI 62501 62501 A
chrXVI 62502 62502 AC
chrXVI 62507 62507 A
chrXVI 62514 62514 T
chrXVI 62515 62515 A
chrXVI 62525 62525 T
chrXVI 62527 62527 G
chrXVI 62539 62539 C
chrXVI 62540 62540 A
chrXVI 62548 62548 G
chrXVI 62550 62550 ACT
chrXVI 62562 62562 CG
chrXVI 62564 62564 C
chrXVI 62569 62569 CG
chrXVI 62589 62589 AT
chrXVI 62597 62597 A
chrXVI 62602 62602 CG
chrXVI 62603 62603 C
chrXVI 62604 62604 AT
chrXVI 62606 62606 A
chrXVI 62610 62610 CG
chrXVI 62611 62611 G
chrXVI 62612 62612 ACG
chrXVI 62615 62615 T
chrXVI 62616 62616 G
chrXVI 62622 62622 T
chrXVI 62628 62628 ACGT
chrXVI 62632 62632 A
chrXVI 62644 62644 C
chrXVI 62646 62646 CG
chrXVI 62647 62647 AGT
chrXVI 62648 62648 C
chrXVI 62649 62649 A
chrXVI 62650 62650 G
chrXVI 62651 62651 A
chrXVI 62652 62652 T
chrXVI 62653 62653 G
chrXVI 62654 62654 C
chrXVI 62655 62655 G
chrXVI 62656 62656 T
chrXVI 62657 62657 G
chrXVI 62658 62658 CG
chrXVI 62667 62667 ACGT
chrXVI 62668 62668 A
chrXVI 62669 62669 A
chrXVI 62674 62674 AT
chrXVI 62675 62675 ACT
chrXVI 62676 62676 AT
chrXVI 62698 62698 AT
chrXVI 62699 62699 CG
chrXVI 62703 62703 G
chrXVI 62706 62706 CG
chrXVI 62707 62707 AT
chrXVI 62712 62712 C
chrXVI 62713 62713 AT
chrXVI 62714 62714 GT
chrXVI 62715 62715 C
chrXVI 62716 62716 A
chrXVI 62717 62717 AC
chrXVI 62718 62718 AGT
chrXVI 62719 62719 AGT
chrXVI 62720 62720 T
chrXVI 62721 62721 ACGT
chrXVI 62722 62722 ACT
chrXVI 62723 62723 ACGT
chrXVI 62724 62724 AG
chrXVI 62725 62725 CG
chrXVI 62730 62730 C
chrXVI 62734 62734 A
chrXVI 62738 62738 G
chrXVI 62741 62741 A
chrXVI 62743 62743 C
chrXVI 62744 62744 A
chrXVI 62748 62748 A
chrXVI 62750 62750 A
chrXVI 62751 62751 AT
chrXVI 62752 62752 G
chrXVI 62755 62755 G
chrXVI 62756 62756 AT
chrXVI 62757 62757 G
chrXVI 62758 62758 CG
chrXVI 62759 62759 G
chrXVI 62760 62760 G
chrXVI 62761 62761 A
chrXVI 62762 62762 G
chrXVI 62766 62766 AT
chrXVI 62767 62767 G
chrXVI 62768 62768 A
chrXVI 62773 62773 G
chrXVI 62774 62774 CT
chrXVI 62775 62775 AGT
chrXVI 62776 62776 T
chrXVI 62777 62777 T
chrXVI 62778 62778 AT
chrXVI 62779 62779 G
chrXVI 62783 62783 GT
chrXVI 62789 62789 GT
chrXVI 62790 62790 A
chrXVI 62793 62793 T
chrXVI 62797 62797 G
chrXVI 62800 62800 A
chrXVI 62801 62801 C
chrXVI 62802 62802 A
chrXVI 62803 62803 AT
chrXVI 62806 62806 A
chrXVI 62807 62807 A
chrXVI 62809 62809 G
chrXVI 62810 62810 C
chrXVI 62817 62817 A
chrXVI 62818 62818 C
chrXVI 62822 62822 G
chrXVI 62823 62823 AT
chrXVI 62824 62824 AC
chrXVI 62826 62826 G
chrXVI 62827 62827 C
chrXVI 62829 62829 C
chrXVI 62830 62830 CGT
chrXVI 62837 62837 T
chrXVI 62839 62839 G
chrXVI 62843 62843 AT
chrXVI 62844 62844 ACT
chrXVI 62845 62845 A
chrXVI 62848 62848 CG
chrXVI 62849 62849 AT
chrXVI 62850 62850 G
chrXVI 62851 62851 AT
chrXVI 62852 62852 A
chrXVI 62853 62853 CG
chrXVI 62855 62855 C
chrXVI 62856 62856 G
chrXVI 62857 62857 T
chrXVI 62858 62858 T
chrXVI 62860 62860 ACT
chrXVI 62861 62861 C
chrXVI 62862 62862 CG
chrXVI 62864 62864 CG
chrXVI 62866 62866 A
chrXVI 62868 62868 AT
chrXVI 62871 62871 G
chrXVI 62872 62872 AC
chrXVI 62873 62873 CG
chrXVI 62874 62874 CG
chrXVI 62876 62876 A
chrXVI 62878 62878 G
chrXVI 62881 62881 AT
chrXVI 62883 62883 AT
chrXVI 62888 62888 CG
chrXVI 62889 62889 CG
chrXVI 62932 62932 T
chrXVI 62933 62933 AC
chrXVI 62934 62934 A
chrXVI 62935 62935 G
chrXVI 62938 62938 G
chrXVI 62939 62939 C
chrXVI 62940 62940 G
chrXVI 62941 62941 T
chrXVI 62942 62942 C
chrXVI 62944 62944 A
chrXVI 62945 62945 T
chrXVI 62949 62949 AG
chrXVI 62950 62950 T
chrXVI 62952 62952 G
chrXVI 62957 62957 C
chrXVI 62958 62958 AC
chrXVI 62959 62959 T
chrXVI 62960 62960 CG
chrXVI 62962 62962 G
chrXVI 62964 62964 AT
chrXVI 62965 62965 G
chrXVI 62975 62975 A
chrXVI 62981 62981 C
chrXVI 62983 62983 C
chrXVI 62985 62985 GT
chrXVI 62987 62987 CGT
chrXVI 62989 62989 ACT
chrXVI 62990 62990 ACT
chrXVI 62992 62992 ACG
chrXVI 62993 62993 CG
chrXVI 62995 62995 CG
chrXVI 62997 62997 AT
chrXVI 62998 62998 AT
chrXVI 63000 63000 AT
chrXVI 63001 63001 AT
chrXVI 75702 75702 G
chrXVI 75714 75714 A
chrXVI 75795 75795 AT
chrXVI 75810 75810 AT
chrXVI 75819 75819 AT
chrXVI 75858 75858 A
chrXVI 75870 75870 G
chrXVI 75882 75882 T
chrXVI 75903 75903 A
chrXVI 75912 75912 T
chrXVI 96556 96556 A
chrXVI 96568 96568 G
chrXVI 96571 96571 T
chrXVI 96604 96604 T
chrXVI 96610 96610 A
chrXVI 96619 96619 A
chrXVI 96733 96733 C
chrXVI 96736 96736 A
chrXVI 96760 96760 A
chrXVI 96874 96874 CG
chrXVI 96877 96877 CG
chrXVI 96895 96895 CG
chrXVI 96910 96910 T
chrXVI 96912 96912 G
chrXVI 96934 96934 C
chrXVI 96955 96955 G
chrXVI 96958 96958 A
chrXVI 96961 96961 C
chrXVI 96985 96985 G
chrXVI 97027 97027 AT
chrXVI 97075 97075 CG
chrXVI 97099 97099 AT
chrXVI 97135 97135 AT
chrXVI 97138 97138 AT
chrXVI 97144 97144 C
chrXVI 97159 97159 G
chrXVI 97165 97165 G
chrXVI 97183 97183 T
chrXVI 97201 97201 G
chrXVI 97210 97210 A
chrXVI 97240 97240 AT
chrXVI 97255 97255 CG
chrXVI 97267 97267 AT
chrXVI 97429 97429 T
chrXVI 97432 97432 C
chrXVI 97441 97441 A
chrXVI 97462 97462 A
chrXVI 97510 97510 AT
chrXVI 97582 97582 CG
chrXVI 97609 97609 CG
chrXVI 97621 97621 CG
chrXVI 97633 97633 AT
chrXVI 97663 97663 CG
chrXVI 97696 97696 AT
chrXVI 97735 97735 AT
chrXVI 97765 97765 CG
chrXVI 97798 97798 AT
chrXVI 97801 97801 AT
chrXVI 97816 97816 CG
chrXVI 97869 97869 C
chrXVI 97873 97873 T
chrXVI 97912 97912 A
chrXVI 97926 97926 C
chrXVI 97927 97927 A
chrXVI 97930 97930 T
chrXVI 97933 97933 CG
chrXVI 97936 97936 AT
chrXVI 97987 97987 CG
chrXVI 98002 98002 AT
chrXVI 98004 98004 CG
chrXVI 98005 98005 AT
chrXVI 98047 98047 G
chrXVI 98053 98053 T
chrXVI 98056 98056 A
chrXVI 98104 98104 AT
chrXVI 98112 98112 CG
chrXVI 98119 98119 AT
chrXVI 98212 98212 G
chrXVI 98221 98221 T
chrXVI 98236 98236 G
chrXVI 98317 98317 AT
chrXVI 98323 98323 AT
chrXVI 98335 98335 AT
chrXVI 98350 98350 A
chrXVI 98353 98353 G
chrXVI 98412 98412 CG
chrXVI 98413 98413 AT
chrXVI 98419 98419 AT
chrXVI 98452 98452 G
chrXVI 98481 98481 C
chrXVI 98484 98484 G
chrXVI 98509 98509 G
chrXVI 98515 98515 G
chrXVI 98521 98521 G
chrXVI 98560 98560 AT
chrXVI 98590 98590 CG
chrXVI 98619 98619 CG
chrXVI 98628 98628 AT
chrXVI 135786 135786 T
chrXVI 135795 135795 T
chrXVI 135804 135804 C
chrXVI 135960 135960 C
chrXVI 136128 136128 C
chrXVI 136444 136444 T
chrXVI 136448 136448 C
chrXVI 136449 136449 C
chrXVI 173479 173479 A
chrXVI 173480 173480 T
chrXVI 173517 173517 T
chrXVI 173518 173518 C
chrXVI 173519 173519 G
chrXVI 174087 174087 G
chrXVI 174093 174093 C
chrXVI 174252 174252 CG
chrXVI 174387 174387 CG
chrXVI 174633 174633 CG
chrXVI 174636 174636 AT
chrXVI 174678 174678 CG
chrXVI 174691 174691 AT
chrXVI 174693 174693 CG
chrXVI 185368 185368 G
chrXVI 185369 185369 A
chrXVI 185370 185370 GT
chrXVI 185371 185371 C
chrXVI 185372 185372 T
chrXVI 185374 185374 C
chrXVI 185377 185377 T
chrXVI 185401 185401 C
chrXVI 185402 185402 A
chrXVI 185414 185414 G
chrXVI 185416 185416 C
chrXVI 185422 185422 C
chrXVI 185423 185423 T
chrXVI 185426 185426 T
chrXVI 187342 187342 A
chrXVI 187345 187345 T
chrXVI 187351 187351 G
chrXVI 187354 187354 A
chrXVI 187357 187357 AC
chrXVI 187360 187360 G
chrXVI 187372 187372 T
chrXVI 193905 193905 AC
chrXVI 193924 193924 C
chrXVI 193929 193929 G
chrXVI 193930 193930 T
chrXVI 193935 193935 G
chrXVI 193938 193938 C
chrXVI 193954 193954 T
chrXVI 193956 193956 A
chrXVI 193968 193968 CG
chrXVI 193987 193987 T
chrXVI 193998 193998 A
chrXVI 194019 194019 G
chrXVI 194031 194031 AG
chrXVI 194050 194050 T
chrXVI 194055 194055 G
chrXVI 194056 194056 T
chrXVI 194061 194061 A
chrXVI 194082 194082 G
chrXVI 194094 194094 AG
chrXVI 194113 194113 C
chrXVI 194118 194118 A
chrXVI 194119 194119 C
chrXVI 194124 194124 G
chrXVI 194127 194127 T
chrXVI 194143 194143 A
chrXVI 210179 210179 CG
chrXVI 210180 210180 AT
chrXVI 210181 210181 AG
chrXVI 210182 210182 C
chrXVI 210183 210183 T
chrXVI 210185 210185 C
chrXVI 210186 210186 CT
chrXVI 210187 210187 AT
chrXVI 210188 210188 C
chrXVI 210189 210189 GT
chrXVI 210190 210190 CT
chrXVI 210191 210191 T
chrXVI 210197 210197 C
chrXVI 210199 210199 G
chrXVI 210230 210230 G
chrXVI 210232 210232 A
chrXVI 210257 210257 CG
chrXVI 210264 210264 AT
chrXVI 210265 210265 ACGT
chrXVI 210266 210266 CG
chrXVI 210267 210267 ACGT
chrXVI 210269 210269 AT
chrXVI 210270 210270 ACG
chrXVI 210271 210271 CG
chrXVI 210272 210272 AT
chrXVI 210273 210273 A
chrXVI 210274 210274 A
chrXVI 210275 210275 C
chrXVI 210284 210284 CG
chrXVI 210285 210285 CG
chrXVI 210286 210286 AT
chrXVI 211565 211565 A
chrXVI 211566 211566 T
chrXVI 211567 211567 CG
chrXVI 211568 211568 G
chrXVI 211569 211569 GT
chrXVI 211570 211570 AGT
chrXVI 211571 211571 CGT
chrXVI 211572 211572 ACT
chrXVI 211573 211573 ACG
chrXVI 211574 211574 CGT
chrXVI 211575 211575 CGT
chrXVI 211576 211576 CGT
chrXVI 211584 211584 G
chrXVI 211587 211587 G
chrXVI 211589 211589 G
chrXVI 211591 211591 C
chrXVI 211596 211596 AC
chrXVI 211597 211597 C
chrXVI 211598 211598 A
chrXVI 211614 211614 G
chrXVI 211619 211619 T
chrXVI 211620 211620 A
chrXVI 211623 211623 CG
chrXVI 211627 211627 A
chrXVI 211633 211633 A
chrXVI 211636 211636 CG
chrXVI 211639 211639 C
chrXVI 211640 211640 A
chrXVI 211641 211641 AT
chrXVI 211654 211654 C
chrXVI 211657 211657 G
chrXVI 211659 211659 CG
chrXVI 211660 211660 T
chrXVI 211670 211670 AT
chrXVI 211682 211682 CG
chrXVI 211683 211683 A
chrXVI 211684 211684 AT
chrXVI 211685 211685 G
chrXVI 211687 211687 C
chrXVI 211689 211689 A
chrXVI 211690 211690 AC
chrXVI 211695 211695 A
chrXVI 211702 211702 T
chrXVI 211703 211703 A
chrXVI 211713 211713 T
chrXVI 211715 211715 G
chrXVI 211727 211727 C
chrXVI 211728 211728 A
chrXVI 211736 211736 G
chrXVI 211738 211738 ACT
chrXVI 211750 211750 CG
chrXVI 211752 211752 C
chrXVI 211757 211757 CG
chrXVI 211777 211777 AT
chrXVI 211785 211785 A
chrXVI 211790 211790 CG
chrXVI 211791 211791 C
chrXVI 211792 211792 AT
chrXVI 211798 211798 AT
chrXVI 211800 211800 C
chrXVI 211803 211803 T
chrXVI 211804 211804 G
chrXVI 211810 211810 T
chrXVI 211816 211816 ACG
chrXVI 211820 211820 A
chrXVI 211834 211834 CG
chrXVI 211835 211835 GT
chrXVI 211836 211836 C
chrXVI 211837 211837 A
chrXVI 211838 211838 G
chrXVI 211839 211839 A
chrXVI 211840 211840 CG
chrXVI 211841 211841 G
chrXVI 211855 211855 ACGT
chrXVI 211856 211856 A
chrXVI 211886 211886 AT
chrXVI 211887 211887 CG
chrXVI 211891 211891 G
chrXVI 211894 211894 CG
chrXVI 211895 211895 AT
chrXVI 211899 211899 T
chrXVI 211900 211900 CG
chrXVI 211901 211901 AGT
chrXVI 211902 211902 CG
chrXVI 211903 211903 C
chrXVI 211905 211905 AC
chrXVI 211906 211906 AT
chrXVI 211907 211907 AT
chrXVI 211909 211909 ACT
chrXVI 211910 211910 ACGT
chrXVI 211911 211911 ACGT
chrXVI 211912 211912 A
chrXVI 211913 211913 T
chrXVI 281193 281193 G
chrXVI 281194 281194 C
chrXVI 281195 281195 A
chrXVI 281199 281199 T
chrXVI 281257 281257 CG
chrXVI 281262 281262 AT
chrXVI 281268 281268 C
chrXVI 281272 281272 T
chrXVI 281300 281300 A
chrXVI 281378 281378 AT
chrXVI 281396 281396 CG
chrXVI 282673 282673 T
chrXVI 282703 282703 T
chrXVI 282712 282712 T
chrXVI 282736 282736 AT
chrXVI 282811 282811 T
chrXVI 282826 282826 A
chrXVI 282832 282832 C
chrXVI 282853 282853 C
chrXVI 282856 282856 A
chrXVI 282859 282859 C
chrXVI 282895 282895 T
chrXVI 282901 282901 T
chrXVI 282910 282910 CG
chrXVI 338835 338835 GT
chrXVI 338840 338840 T
chrXVI 338841 338841 CGT
chrXVI 338842 338842 A
chrXVI 338845 338845 G
chrXVI 338846 338846 AC
chrXVI 338920 338920 AG
chrXVI 338921 338921 T
chrXVI 338922 338922 CT
chrXVI 338925 338925 AT
chrXVI 338926 338926 AT
chrXVI 338928 338928 AT
chrXVI 338931 338931 CG
chrXVI 338932 338932 AT
chrXVI 377290 377290 C
chrXVI 377330 377330 G
chrXVI 377336 377336 T
chrXVI 377648 377648 T
chrXVI 377861 377861 G
chrXVI 377873 377873 A
chrXVI 377975 377975 G
chrXVI 377998 377998 G
chrXVI 378001 378001 A
chrXVI 379409 379409 T
chrXVI 379412 379412 T
chrXVI 379424 379424 C
chrXVI 379426 379426 G
chrXVI 379427 379427 C
chrXVI 379439 379439 C
chrXVI 405474 405474 C
chrXVI 405477 405477 T
chrXVI 405492 405492 A
chrXVI 405569 405569 G
chrXVI 405570 405570 A
chrXVI 405588 405588 T
chrXVI 405594 405594 A
chrXVI 405618 405618 C
chrXVI 405630 405630 A
chrXVI 405633 405633 T
chrXVI 405675 405675 C
chrXVI 405681 405681 C
chrXVI 405684 405684 A
chrXVI 405741 405741 G
chrXVI 405744 405744 T
chrXVI 405753 405753 T
chrXVI 405796 405796 T
chrXVI 405798 405798 G
chrXVI 405804 405804 G
chrXVI 405822 405822 C
chrXVI 405825 405825 C
chrXVI 405846 405846 A
chrXVI 405870 405870 C
chrXVI 405882 405882 A
chrXVI 405909 405909 A
chrXVI 405924 405924 C
chrXVI 405933 405933 T
chrXVI 405960 405960 T
chrXVI 405978 405978 C
chrXVI 405984 405984 T
chrXVI 407063 407063 T
chrXVI 407071 407071 C
chrXVI 407089 407089 T
chrXVI 407131 407131 C
chrXVI 407140 407140 T
chrXVI 407143 407143 T
chrXVI 407153 407153 G
chrXVI 407224 407224 T
chrXVI 407245 407245 T
chrXVI 407260 407260 T
chrXVI 407308 407308 T
chrXVI 407309 407309 C
chrXVI 407311 407311 A
chrXVI 407317 407317 A
chrXVI 407329 407329 A
chrXVI 407353 407353 C
chrXVI 407356 407356 G
chrXVI 407413 407413 T
chrXVI 407419 407419 T
chrXVI 407434 407434 T
chrXVI 407476 407476 C
chrXVI 407479 407479 T
chrXVI 407509 407509 G
chrXVI 407512 407512 C
chrXVI 407530 407530 T
chrXVI 435876 435876 A
chrXVI 435877 435877 G
chrXVI 435880 435880 ACG
chrXVI 435881 435881 AT
chrXVI 435882 435882 AC
chrXVI 435883 435883 T
chrXVI 435884 435884 T
chrXVI 435885 435885 T
chrXVI 435888 435888 T
chrXVI 435890 435890 A
chrXVI 435891 435891 G
chrXVI 435967 435967 G
chrXVI 435968 435968 AC
chrXVI 435969 435969 T
chrXVI 435970 435970 A
chrXVI 435971 435971 A
chrXVI 435972 435972 T
chrXVI 435976 435976 G
chrXVI 436288 436288 C
chrXVI 436291 436291 G
chrXVI 436292 436292 T
chrXVI 436294 436294 A
chrXVI 436295 436295 T
chrXVI 436297 436297 AG
chrXVI 436298 436298 GT
chrXVI 436299 436299 G
chrXVI 436301 436301 A
chrXVI 436302 436302 A
chrXVI 436303 436303 GT
chrXVI 436304 436304 T
chrXVI 436305 436305 G
chrXVI 436312 436312 C
chrXVI 436314 436314 T
chrXVI 436315 436315 A
chrXVI 436317 436317 G
chrXVI 436318 436318 C
chrXVI 436319 436319 G
chrXVI 436320 436320 C
chrXVI 436321 436321 C
chrXVI 436322 436322 T
chrXVI 436323 436323 G
chrXVI 436324 436324 G
chrXVI 436325 436325 A
chrXVI 436326 436326 G
chrXVI 436328 436328 G
chrXVI 436331 436331 G
chrXVI 436335 436335 A
chrXVI 436343 436343 A
chrXVI 436344 436344 ACT
chrXVI 436348 436348 CG
chrXVI 436350 436350 ACGT
chrXVI 436352 436352 A
chrXVI 436354 436354 CG
chrXVI 436358 436358 CG
chrXVI 436359 436359 CG
chrXVI 436365 436365 AT
chrXVI 436382 436382 CG
chrXVI 436383 436383 AT
chrXVI 436384 436384 T
chrXVI 436395 436395 A
chrXVI 436396 436396 G
chrXVI 436407 436407 A
chrXVI 436410 436410 T
chrXVI 436433 436433 C
chrXVI 436434 436434 A
chrXVI 436435 436435 AGT
chrXVI 436436 436436 C
chrXVI 436437 436437 G
chrXVI 436438 436438 C
chrXVI 436449 436449 CG
chrXVI 436520 436520 A
chrXVI 436525 436525 C
chrXVI 436527 436527 C
chrXVI 436530 436530 A
chrXVI 436532 436532 C
chrXVI 436541 436541 T
chrXVI 436544 436544 AC
chrXVI 436549 436549 G
chrXVI 436562 436562 T
chrXVI 436568 436568 A
chrXVI 436578 436578 T
chrXVI 436582 436582 AT
chrXVI 436583 436583 A
chrXVI 436584 436584 T
chrXVI 436585 436585 A
chrXVI 436586 436586 A
chrXVI 436883 436883 G
chrXVI 436885 436885 C
chrXVI 436886 436886 CG
chrXVI 436887 436887 AT
chrXVI 436888 436888 CGT
chrXVI 436889 436889 CGT
chrXVI 436907 436907 T
chrXVI 436930 436930 A
chrXVI 436932 436932 A
chrXVI 436934 436934 T
chrXVI 436937 436937 T
chrXVI 436963 436963 T
chrXVI 436966 436966 T
chrXVI 436968 436968 C
chrXVI 436969 436969 A
chrXVI 436981 436981 T
chrXVI 436998 436998 AT
chrXVI 437017 437017 AT
chrXVI 437033 437033 A
chrXVI 437039 437039 T
chrXVI 437079 437079 AT
chrXVI 437088 437088 CG
chrXVI 437089 437089 AT
chrXVI 437095 437095 T
chrXVI 437096 437096 AT
chrXVI 437098 437098 GT
chrXVI 437100 437100 C
chrXVI 437101 437101 A
chrXVI 437103 437103 CG
chrXVI 437107 437107 CG
chrXVI 437118 437118 CG
chrXVI 437123 437123 C
chrXVI 437156 437156 AT
chrXVI 437157 437157 AT
chrXVI 437181 437181 AT
chrXVI 437182 437182 CG
chrXVI 437199 437199 CG
chrXVI 437210 437210 G
chrXVI 437211 437211 AT
chrXVI 437229 437229 AT
chrXVI 437235 437235 AT
chrXVI 437241 437241 CG
chrXVI 437261 437261 ACG
chrXVI 437262 437262 AGT
chrXVI 437263 437263 AGT
chrXVI 437264 437264 ACG
chrXVI 437265 437265 CGT
chrXVI 437266 437266 ACGT
chrXVI 437267 437267 ACT
chrXVI 437268 437268 T
chrXVI 437271 437271 A
chrXVI 437272 437272 A
chrXVI 437831 437831 AT
chrXVI 437969 437969 AT
chrXVI 437971 437971 CG
chrXVI 438257 438257 CG
chrXVI 438940 438940 CG
chrXVI 438948 438948 CG
chrXVI 438996 438996 AT
chrXVI 439435 439435 AT
chrXVI 439449 439449 A
chrXVI 439450 439450 A
chrXVI 439451 439451 A
chrXVI 439453 439453 T
chrXVI 439454 439454 G
chrXVI 439458 439458 CG
chrXVI 439459 439459 AT
chrXVI 439461 439461 CG
chrXVI 439463 439463 AT
chrXVI 439506 439506 AT
chrXVI 439509 439509 AT
chrXVI 439614 439614 AT
chrXVI 439626 439626 CG
chrXVI 439654 439654 AT
chrXVI 439792 439792 CG
chrXVI 439876 439876 AT
chrXVI 440120 440120 CG
chrXVI 440129 440129 CG
chrXVI 440153 440153 AT
chrXVI 440187 440187 AT
chrXVI 440382 440382 CG
chrXVI 440440 440440 AT
chrXVI 440531 440531 AT
chrXVI 440541 440541 AT
chrXVI 440562 440562 CG
chrXVI 440721 440721 AT
chrXVI 440723 440723 CG
chrXVI 440871 440871 CG
chrXVI 441327 441327 AT
chrXVI 441332 441332 CG
chrXVI 441489 441489 AT
chrXVI 441540 441540 CG
chrXVI 441544 441544 CG
chrXVI 441571 441571 G
chrXVI 441572 441572 T
chrXVI 441574 441574 C
chrXVI 441575 441575 G
chrXVI 441576 441576 CG
chrXVI 441577 441577 G
chrXVI 441578 441578 G
chrXVI 441579 441579 G
chrXVI 441580 441580 A
chrXVI 441581 441581 CT
chrXVI 441582 441582 G
chrXVI 441595 441595 G
chrXVI 441806 441806 CG
chrXVI 441818 441818 CG
chrXVI 442056 442056 CG
chrXVI 442061 442061 C
chrXVI 442070 442070 G
chrXVI 442071 442071 T
chrXVI 442078 442078 AT
chrXVI 442081 442081 AT
chrXVI 442520 442520 CG
chrXVI 442597 442597 CG
chrXVI 442723 442723 CG
chrXVI 442733 442733 A
chrXVI 442734 442734 T
chrXVI 442735 442735 T
chrXVI 442736 442736 C
chrXVI 442737 442737 A
chrXVI 442738 442738 AT
chrXVI 442739 442739 AT
chrXVI 442740 442740 AGT
chrXVI 442741 442741 CT
chrXVI 442759 442759 AT
chrXVI 442782 442782 A
chrXVI 442784 442784 A
chrXVI 442786 442786 T
chrXVI 442789 442789 T
chrXVI 442815 442815 T
chrXVI 442818 442818 T
chrXVI 442820 442820 C
chrXVI 442821 442821 A
chrXVI 442833 442833 T
chrXVI 442850 442850 AT
chrXVI 442869 442869 AT
chrXVI 442885 442885 A
chrXVI 442891 442891 T
chrXVI 442931 442931 AT
chrXVI 442940 442940 CG
chrXVI 442941 442941 AT
chrXVI 442947 442947 T
chrXVI 442948 442948 AT
chrXVI 442950 442950 GT
chrXVI 442952 442952 C
chrXVI 442953 442953 A
chrXVI 442955 442955 CG
chrXVI 442959 442959 CG
chrXVI 442970 442970 CG
chrXVI 442975 442975 C
chrXVI 443008 443008 AT
chrXVI 443009 443009 AT
chrXVI 443033 443033 AT
chrXVI 443034 443034 CG
chrXVI 443051 443051 CG
chrXVI 443062 443062 G
chrXVI 443063 443063 AT
chrXVI 443081 443081 AT
chrXVI 443087 443087 AT
chrXVI 443093 443093 CG
chrXVI 443113 443113 ACGT
chrXVI 443114 443114 ACGT
chrXVI 443115 443115 AT
chrXVI 443116 443116 ACGT
chrXVI 443117 443117 CGT
chrXVI 443118 443118 CG
chrXVI 443119 443119 AT
chrXVI 443120 443120 G
chrXVI 449462 449462 T
chrXVI 449490 449490 T
chrXVI 449499 449499 A
chrXVI 449514 449514 AT
chrXVI 465201 465201 C
chrXVI 465231 465231 C
chrXVI 465234 465234 C
chrXVI 465255 465255 G
chrXVI 465330 465330 T
chrXVI 465333 465333 C
chrXVI 465369 465369 T
chrXVI 465387 465387 T
chrXVI 465393 465393 T
chrXVI 483298 483298 A
chrXVI 483316 483316 A
chrXVI 483319 483319 C
chrXVI 483346 483346 C
chrXVI 483595 483595 C
chrXVI 483601 483601 A
chrXVI 483613 483613 T
chrXVI 483970 483970 C
chrXVI 483979 483979 T
chrXVI 483997 483997 A
chrXVI 484018 484018 G
chrXVI 484034 484034 AT
chrXVI 484168 484168 C
chrXVI 484180 484180 G
chrXVI 484207 484207 C
chrXVI 484216 484216 T
chrXVI 484442 484442 T
chrXVI 484444 484444 G
chrXVI 484456 484456 G
chrXVI 484489 484489 T
chrXVI 484531 484531 AT
chrXVI 484534 484534 AT
chrXVI 484537 484537 A
chrXVI 484717 484717 A
chrXVI 484720 484720 A
chrXVI 484753 484753 T
chrXVI 484768 484768 AT
chrXVI 484783 484783 AT
chrXVI 484846 484846 AT
chrXVI 484894 484894 AT
chrXVI 484909 484909 AT
chrXVI 484912 484912 AT
chrXVI 484933 484933 T
chrXVI 484942 484942 A
chrXVI 484960 484960 T
chrXVI 485167 485167 G
chrXVI 485170 485170 C
chrXVI 485173 485173 T
chrXVI 485248 485248 CG
chrXVI 485251 485251 CG
chrXVI 485254 485254 AT
chrXVI 485434 485434 C
chrXVI 485455 485455 C
chrXVI 485458 485458 T
chrXVI 485602 485602 G
chrXVI 485620 485620 C
chrXVI 485635 485635 C
chrXVI 485659 485659 CG
chrXVI 485677 485677 C
chrXVI 485678 485678 C
chrXVI 520952 520952 A
chrXVI 520981 520981 T
chrXVI 520986 520986 A
chrXVI 520996 520996 T
chrXVI 521001 521001 A
chrXVI 536680 536680 C
chrXVI 536681 536681 T
chrXVI 536683 536683 T
chrXVI 536686 536686 T
chrXVI 536689 536689 T
chrXVI 536691 536691 C
chrXVI 536692 536692 C
chrXVI 536694 536694 C
chrXVI 536695 536695 GT
chrXVI 536696 536696 C
chrXVI 536697 536697 C
chrXVI 536698 536698 T
chrXVI 536700 536700 C
chrXVI 536701 536701 T
chrXVI 536703 536703 CG
chrXVI 536704 536704 T
chrXVI 536705 536705 A
chrXVI 536706 536706 CG
chrXVI 536707 536707 AC
chrXVI 536708 536708 AC
chrXVI 536709 536709 ACG
chrXVI 536710 536710 T
chrXVI 536711 536711 C
chrXVI 536712 536712 C
chrXVI 536713 536713 T
chrXVI 536714 536714 C
chrXVI 536715 536715 C
chrXVI 536716 536716 T
chrXVI 536717 536717 C
chrXVI 536718 536718 C
chrXVI 536719 536719 T
chrXVI 536720 536720 C
chrXVI 536721 536721 C
chrXVI 536722 536722 T
chrXVI 536723 536723 C
chrXVI 536724 536724 CG
chrXVI 536725 536725 T
chrXVI 536726 536726 C
chrXVI 536727 536727 C
chrXVI 536728 536728 T
chrXVI 536729 536729 C
chrXVI 536730 536730 C
chrXVI 536731 536731 T
chrXVI 536732 536732 CG
chrXVI 536733 536733 CG
chrXVI 536734 536734 T
chrXVI 536735 536735 C
chrXVI 536736 536736 C
chrXVI 536737 536737 T
chrXVI 536738 536738 C
chrXVI 536739 536739 CG
chrXVI 536740 536740 T
chrXVI 536741 536741 CG
chrXVI 536742 536742 C
chrXVI 536743 536743 T
chrXVI 536744 536744 CG
chrXVI 536745 536745 C
chrXVI 536746 536746 T
chrXVI 536747 536747 CG
chrXVI 536748 536748 C
chrXVI 536749 536749 T
chrXVI 536750 536750 ACG
chrXVI 536751 536751 AC
chrXVI 536752 536752 AT
chrXVI 536753 536753 CG
chrXVI 536754 536754 C
chrXVI 536755 536755 T
chrXVI 536756 536756 AGT
chrXVI 536757 536757 C
chrXVI 536758 536758 T
chrXVI 536759 536759 ACG
chrXVI 536761 536761 T
chrXVI 536762 536762 CG
chrXVI 536763 536763 C
chrXVI 536764 536764 T
chrXVI 536765 536765 CG
chrXVI 536767 536767 T
chrXVI 536768 536768 CG
chrXVI 536770 536770 T
chrXVI 536771 536771 CG
chrXVI 536773 536773 T
chrXVI 536774 536774 CG
chrXVI 536775 536775 C
chrXVI 536776 536776 T
chrXVI 536777 536777 CG
chrXVI 536779 536779 T
chrXVI 536780 536780 ACT
chrXVI 536783 536783 CT
chrXVI 560187 560187 G
chrXVI 560188 560188 T
chrXVI 560189 560189 T
chrXVI 560190 560190 T
chrXVI 560191 560191 C
chrXVI 560192 560192 AC
chrXVI 560194 560194 AT
chrXVI 560195 560195 GT
chrXVI 560196 560196 T
chrXVI 560197 560197 T
chrXVI 560204 560204 C
chrXVI 560234 560234 G
chrXVI 560235 560235 T
chrXVI 560243 560243 A
chrXVI 560248 560248 AT
chrXVI 560249 560249 A
chrXVI 560252 560252 CG
chrXVI 560253 560253 AT
chrXVI 560255 560255 G
chrXVI 560284 560284 G
chrXVI 560290 560290 A
chrXVI 560291 560291 AT
chrXVI 560293 560293 CT
chrXVI 560294 560294 AG
chrXVI 560295 560295 A
chrXVI 560296 560296 A
chrXVI 560297 560297 A
chrXVI 560298 560298 T
chrXVI 560299 560299 A
chrXVI 560471 560471 GT
chrXVI 560472 560472 AG
chrXVI 560473 560473 CGT
chrXVI 560474 560474 CGT
chrXVI 560475 560475 ACG
chrXVI 560476 560476 CGT
chrXVI 560477 560477 ACG
chrXVI 560478 560478 CGT
chrXVI 560479 560479 ACG
chrXVI 560480 560480 AGT
chrXVI 560485 560485 A
chrXVI 560491 560491 G
chrXVI 560492 560492 G
chrXVI 560496 560496 T
chrXVI 560497 560497 A
chrXVI 560502 560502 C
chrXVI 560503 560503 T
chrXVI 560504 560504 AT
chrXVI 560505 560505 C
chrXVI 560508 560508 G
chrXVI 560511 560511 C
chrXVI 560513 560513 A
chrXVI 560514 560514 AC
chrXVI 560515 560515 T
chrXVI 560516 560516 CG
chrXVI 560517 560517 A
chrXVI 560518 560518 G
chrXVI 560519 560519 AC
chrXVI 560521 560521 C
chrXVI 560522 560522 G
chrXVI 560523 560523 C
chrXVI 560524 560524 G
chrXVI 560525 560525 CGT
chrXVI 560526 560526 G
chrXVI 560527 560527 AC
chrXVI 560528 560528 CG
chrXVI 560530 560530 C
chrXVI 560531 560531 T
chrXVI 560532 560532 ACG
chrXVI 560533 560533 CT
chrXVI 560534 560534 A
chrXVI 560536 560536 C
chrXVI 560544 560544 G
chrXVI 560546 560546 T
chrXVI 560548 560548 T
chrXVI 560549 560549 G
chrXVI 560550 560550 T
chrXVI 560551 560551 CG
chrXVI 560552 560552 AT
chrXVI 560553 560553 GT
chrXVI 560554 560554 C
chrXVI 560555 560555 T
chrXVI 560556 560556 A
chrXVI 560558 560558 T
chrXVI 560559 560559 G
chrXVI 560562 560562 G
chrXVI 560563 560563 A
chrXVI 560565 560565 CG
chrXVI 560566 560566 G
chrXVI 560567 560567 G
chrXVI 560568 560568 C
chrXVI 560569 560569 G
chrXVI 560575 560575 A
chrXVI 560578 560578 A
chrXVI 560579 560579 A
chrXVI 560581 560581 A
chrXVI 560582 560582 C
chrXVI 560584 560584 T
chrXVI 560589 560589 AT
chrXVI 560590 560590 T
chrXVI 560591 560591 A
chrXVI 560592 560592 CG
chrXVI 560593 560593 G
chrXVI 560594 560594 A
chrXVI 560595 560595 CGT
chrXVI 560596 560596 AC
chrXVI 560597 560597 A
chrXVI 560599 560599 CT
chrXVI 560600 560600 A
chrXVI 560603 560603 A
chrXVI 560604 560604 AT
chrXVI 560606 560606 AT
chrXVI 560607 560607 CG
chrXVI 560608 560608 A
chrXVI 560609 560609 AT
chrXVI 560612 560612 A
chrXVI 560613 560613 A
chrXVI 560615 560615 CG
chrXVI 560616 560616 C
chrXVI 560617 560617 A
chrXVI 560618 560618 G
chrXVI 560619 560619 AT
chrXVI 560621 560621 G
chrXVI 560623 560623 A
chrXVI 560624 560624 CG
chrXVI 560626 560626 CG
chrXVI 560627 560627 C
chrXVI 560628 560628 G
chrXVI 560629 560629 AT
chrXVI 560630 560630 ACT
chrXVI 560631 560631 T
chrXVI 560632 560632 CGT
chrXVI 560633 560633 ACG
chrXVI 560634 560634 T
chrXVI 560635 560635 AC
chrXVI 560636 560636 CT
chrXVI 560639 560639 T
chrXVI 560640 560640 T
chrXVI 560641 560641 G
chrXVI 560643 560643 CGT
chrXVI 560645 560645 CG
chrXVI 560648 560648 C
chrXVI 560649 560649 AGT
chrXVI 560650 560650 ACGT
chrXVI 560651 560651 AT
chrXVI 560652 560652 CG
chrXVI 560653 560653 G
chrXVI 560654 560654 ACG
chrXVI 560655 560655 AT
chrXVI 560656 560656 G
chrXVI 560657 560657 AT
chrXVI 560658 560658 A
chrXVI 560659 560659 CG
chrXVI 560660 560660 T
chrXVI 560661 560661 C
chrXVI 560662 560662 G
chrXVI 560663 560663 AT
chrXVI 560664 560664 T
chrXVI 560665 560665 T
chrXVI 560666 560666 ACT
chrXVI 560667 560667 C
chrXVI 560668 560668 CG
chrXVI 560670 560670 CG
chrXVI 560671 560671 T
chrXVI 560672 560672 A
chrXVI 560673 560673 C
chrXVI 560674 560674 CG
chrXVI 560675 560675 T
chrXVI 560676 560676 CG
chrXVI 560677 560677 GT
chrXVI 560678 560678 AT
chrXVI 560679 560679 AT
chrXVI 560680 560680 CG
chrXVI 560682 560682 A
chrXVI 560684 560684 G
chrXVI 560688 560688 AC
chrXVI 560689 560689 CGT
chrXVI 560690 560690 AC
chrXVI 560691 560691 G
chrXVI 560693 560693 CG
chrXVI 560695 560695 T
chrXVI 560696 560696 ACGT
chrXVI 560697 560697 AC
chrXVI 560699 560699 AT
chrXVI 560700 560700 ACG
chrXVI 560701 560701 AT
chrXVI 560702 560702 CGT
chrXVI 560703 560703 A
chrXVI 560704 560704 A
chrXVI 560706 560706 C
chrXVI 560708 560708 T
chrXVI 560709 560709 GT
chrXVI 560710 560710 AC
chrXVI 560711 560711 CGT
chrXVI 560712 560712 ACG
chrXVI 560713 560713 G
chrXVI 560714 560714 CG
chrXVI 560715 560715 G
chrXVI 560716 560716 AGT
chrXVI 560717 560717 AG
chrXVI 560718 560718 AGT
chrXVI 560719 560719 T
chrXVI 560720 560720 T
chrXVI 560721 560721 AT
chrXVI 560722 560722 A
chrXVI 560723 560723 G
chrXVI 560724 560724 AT
chrXVI 560725 560725 C
chrXVI 560726 560726 C
chrXVI 560727 560727 AT
chrXVI 560728 560728 AC
chrXVI 560729 560729 A
chrXVI 560730 560730 AT
chrXVI 560731 560731 ACG
chrXVI 560732 560732 T
chrXVI 560733 560733 A
chrXVI 560734 560734 C
chrXVI 560735 560735 G
chrXVI 560736 560736 ACT
chrXVI 560738 560738 AC
chrXVI 560739 560739 ACGT
chrXVI 560740 560740 AGT
chrXVI 560741 560741 ACG
chrXVI 560742 560742 AC
chrXVI 560743 560743 C
chrXVI 560744 560744 CG
chrXVI 560745 560745 C
chrXVI 560747 560747 AT
chrXVI 560748 560748 AT
chrXVI 560749 560749 AGT
chrXVI 560750 560750 G
chrXVI 560751 560751 AT
chrXVI 560752 560752 AT
chrXVI 560753 560753 AGT
chrXVI 560755 560755 ACT
chrXVI 560756 560756 AG
chrXVI 560757 560757 CT
chrXVI 560758 560758 AGT
chrXVI 560759 560759 AC
chrXVI 560762 560762 CG
chrXVI 560763 560763 CG
chrXVI 560764 560764 AGT
chrXVI 560765 560765 ACGT
chrXVI 560766 560766 C
chrXVI 560767 560767 T
chrXVI 560768 560768 G
chrXVI 560770 560770 AT
chrXVI 560771 560771 CG
chrXVI 560773 560773 C
chrXVI 560774 560774 A
chrXVI 560778 560778 C
chrXVI 560779 560779 AT
chrXVI 560780 560780 T
chrXVI 560781 560781 T
chrXVI 560782 560782 G
chrXVI 560783 560783 AG
chrXVI 560787 560787 CG
chrXVI 560789 560789 CG
chrXVI 560790 560790 C
chrXVI 560791 560791 AGT
chrXVI 560793 560793 AT
chrXVI 560795 560795 ACT
chrXVI 560796 560796 AT
chrXVI 560797 560797 CT
chrXVI 560798 560798 C
chrXVI 560799 560799 C
chrXVI 560800 560800 T
chrXVI 560801 560801 CG
chrXVI 560802 560802 T
chrXVI 560803 560803 AT
chrXVI 560804 560804 AGT
chrXVI 560806 560806 A
chrXVI 560809 560809 T
chrXVI 560812 560812 AT
chrXVI 560813 560813 ACGT
chrXVI 560814 560814 ACGT
chrXVI 560815 560815 ACGT
chrXVI 560816 560816 ACGT
chrXVI 560817 560817 ACGT
chrXVI 560818 560818 CG
chrXVI 560819 560819 ACGT
chrXVI 560820 560820 AT
chrXVI 560821 560821 C
chrXVI 560822 560822 A
chrXVI 560857 560857 C
chrXVI 560874 560874 A
chrXVI 560895 560895 A
chrXVI 560941 560941 AT
chrXVI 560984 560984 CG
chrXVI 561012 561012 AT
chrXVI 561014 561014 CG
chrXVI 571741 571741 G
chrXVI 571747 571747 T
chrXVI 571775 571775 C
chrXVI 571788 571788 A
chrXVI 571789 571789 A
chrXVI 571795 571795 C
chrXVI 571916 571916 T
chrXVI 571918 571918 T
chrXVI 571946 571946 T
chrXVI 571989 571989 AT
chrXVI 572035 572035 CG
chrXVI 572056 572056 CG
chrXVI 572073 572073 AT
chrXVI 572257 572257 C
chrXVI 572258 572258 A
chrXVI 572261 572261 T
chrXVI 572262 572262 T
chrXVI 572263 572263 ACG
chrXVI 572264 572264 T
chrXVI 572265 572265 AGT
chrXVI 572266 572266 AC
chrXVI 572267 572267 ACG
chrXVI 572268 572268 A
chrXVI 572340 572340 ACGT
chrXVI 572341 572341 ACGT
chrXVI 572342 572342 CG
chrXVI 572343 572343 CG
chrXVI 572344 572344 C
chrXVI 572345 572345 CT
chrXVI 572346 572346 AT
chrXVI 572347 572347 AT
chrXVI 572348 572348 ACGT
chrXVI 572349 572349 AT
chrXVI 572350 572350 AT
chrXVI 582048 582048 T
chrXVI 582050 582050 C
chrXVI 582051 582051 CG
chrXVI 582054 582054 C
chrXVI 582055 582055 AGT
chrXVI 582056 582056 GT
chrXVI 582057 582057 GT
chrXVI 582059 582059 GT
chrXVI 582060 582060 AT
chrXVI 582061 582061 T
chrXVI 582135 582135 AT
chrXVI 582136 582136 ACGT
chrXVI 582137 582137 AT
chrXVI 582138 582138 CG
chrXVI 582140 582140 CG
chrXVI 582143 582143 AGT
chrXVI 582144 582144 ACGT
chrXVI 582145 582145 ACGT
chrXVI 582146 582146 ACT
chrXVI 582147 582147 AGT
chrXVI 582148 582148 ACGT
chrXVI 582149 582149 T
chrXVI 606363 606363 T
chrXVI 606364 606364 G
chrXVI 606365 606365 C
chrXVI 606405 606405 G
chrXVI 622525 622525 A
chrXVI 622527 622527 AC
chrXVI 622528 622528 G
chrXVI 622529 622529 AC
chrXVI 622530 622530 CT
chrXVI 622531 622531 CT
chrXVI 622532 622532 CT
chrXVI 622533 622533 G
chrXVI 622534 622534 CT
chrXVI 622536 622536 AG
chrXVI 622537 622537 GT
chrXVI 622538 622538 T
chrXVI 622539 622539 T
chrXVI 622546 622546 C
chrXVI 622576 622576 G
chrXVI 622577 622577 T
chrXVI 622585 622585 A
chrXVI 622590 622590 AT
chrXVI 622594 622594 CG
chrXVI 622595 622595 AT
chrXVI 622597 622597 G
chrXVI 622626 622626 G
chrXVI 622632 622632 T
chrXVI 622633 622633 AC
chrXVI 622634 622634 C
chrXVI 622635 622635 C
chrXVI 622636 622636 AT
chrXVI 622637 622637 G
chrXVI 622639 622639 G
chrXVI 622640 622640 G
chrXVI 622641 622641 C
chrXVI 650468 650468 A
chrXVI 650469 650469 T
chrXVI 650472 650472 C
chrXVI 650473 650473 T
chrXVI 650474 650474 GT
chrXVI 650475 650475 CG
chrXVI 650476 650476 AC
chrXVI 650477 650477 G
chrXVI 650478 650478 ACG
chrXVI 650479 650479 C
chrXVI 650480 650480 G
chrXVI 650481 650481 ACG
chrXVI 650482 650482 ACG
chrXVI 650483 650483 GT
chrXVI 650484 650484 ACG
chrXVI 650485 650485 ACG
chrXVI 650486 650486 GT
chrXVI 650487 650487 ACG
chrXVI 650488 650488 C
chrXVI 650489 650489 CG
chrXVI 650490 650490 ACG
chrXVI 650491 650491 CG
chrXVI 650492 650492 GT
chrXVI 650493 650493 AGT
chrXVI 650494 650494 ACG
chrXVI 650495 650495 GT
chrXVI 650496 650496 ACG
chrXVI 650497 650497 AC
chrXVI 650498 650498 GT
chrXVI 650499 650499 ACG
chrXVI 650500 650500 C
chrXVI 650501 650501 GT
chrXVI 650502 650502 AGT
chrXVI 650503 650503 C
chrXVI 650504 650504 GT
chrXVI 650505 650505 ACG
chrXVI 650506 650506 C
chrXVI 650507 650507 GT
chrXVI 650508 650508 ACG
chrXVI 650509 650509 C
chrXVI 650510 650510 G
chrXVI 650511 650511 ACG
chrXVI 650512 650512 AC
chrXVI 650513 650513 G
chrXVI 650514 650514 CG
chrXVI 650515 650515 AC
chrXVI 650516 650516 G
chrXVI 650517 650517 CG
chrXVI 650518 650518 AC
chrXVI 650519 650519 G
chrXVI 650520 650520 C
chrXVI 650521 650521 AC
chrXVI 650522 650522 GT
chrXVI 650523 650523 CG
chrXVI 650524 650524 ACG
chrXVI 650525 650525 GT
chrXVI 650526 650526 CG
chrXVI 650527 650527 ACG
chrXVI 650528 650528 CGT
chrXVI 650529 650529 ACG
chrXVI 650530 650530 ACG
chrXVI 650531 650531 GT
chrXVI 650532 650532 ACG
chrXVI 650533 650533 ACG
chrXVI 650534 650534 GT
chrXVI 650535 650535 ACG
chrXVI 650536 650536 ACG
chrXVI 650537 650537 CGT
chrXVI 650538 650538 CG
chrXVI 650539 650539 ACGT
chrXVI 650540 650540 AGT
chrXVI 650541 650541 ACG
chrXVI 650542 650542 ACGT
chrXVI 650543 650543 ACGT
chrXVI 650544 650544 ACGT
chrXVI 650545 650545 ACGT
chrXVI 650546 650546 AT
chrXVI 650547 650547 ACG
chrXVI 650548 650548 ACGT
chrXVI 650549 650549 AGT
chrXVI 650550 650550 ACGT
chrXVI 650551 650551 ACG
chrXVI 650552 650552 AT
chrXVI 650553 650553 CGT
chrXVI 650554 650554 ACGT
chrXVI 650555 650555 ACGT
chrXVI 650556 650556 ACGT
chrXVI 650557 650557 ACG
chrXVI 650558 650558 AGT
chrXVI 650559 650559 CG
chrXVI 650560 650560 ACG
chrXVI 650561 650561 CGT
chrXVI 650562 650562 CG
chrXVI 650563 650563 CG
chrXVI 650564 650564 AT
chrXVI 650565 650565 CG
chrXVI 650567 650567 G
chrXVI 650568 650568 C
chrXVI 650569 650569 T
chrXVI 650570 650570 G
chrXVI 654706 654706 T
chrXVI 654709 654709 T
chrXVI 654721 654721 A
chrXVI 654760 654760 T
chrXVI 654763 654763 C
chrXVI 654775 654775 T
chrXVI 654799 654799 T
chrXVI 654802 654802 T
chrXVI 654826 654826 A
chrXVI 689555 689555 C
chrXVI 689559 689559 G
chrXVI 689561 689561 G
chrXVI 689562 689562 A
chrXVI 689564 689564 A
chrXVI 689600 689600 C
chrXVI 689601 689601 T
chrXVI 689606 689606 C
chrXVI 689648 689648 AT
chrXVI 689649 689649 A
chrXVI 689650 689650 A
chrXVI 689651 689651 AT
chrXVI 689655 689655 AT
chrXVI 700588 700588 C
chrXVI 700589 700589 T
chrXVI 700590 700590 A
chrXVI 700593 700593 C
chrXVI 701355 701355 C
chrXVI 701427 701427 C
chrXVI 701972 701972 A
chrXVI 701973 701973 G
chrXVI 701974 701974 T
chrXVI 701976 701976 A
chrXVI 731235 731235 G
chrXVI 731236 731236 C
chrXVI 731245 731245 G
chrXVI 731308 731308 A
chrXVI 731635 731635 T
chrXVI 731659 731659 T
chrXVI 731683 731683 G
chrXVI 731686 731686 G
chrXVI 744276 744276 T
chrXVI 744277 744277 A
chrXVI 744278 744278 AT
chrXVI 744279 744279 A
chrXVI 744280 744280 T
chrXVI 744281 744281 T
chrXVI 744282 744282 T
chrXVI 744283 744283 T
chrXVI 744332 744332 C
chrXVI 744346 744346 G
chrXVI 744356 744356 GT
chrXVI 744357 744357 T
chrXVI 744358 744358 T
chrXVI 744360 744360 C
chrXVI 744361 744361 C
chrXVI 744363 744363 A
chrXVI 769188 769188 G
chrXVI 769190 769190 C
chrXVI 769191 769191 C
chrXVI 769192 769192 T
chrXVI 769193 769193 T
chrXVI 769194 769194 CT
chrXVI 769197 769197 T
chrXVI 769199 769199 A
chrXVI 769200 769200 AG
chrXVI 769201 769201 G
chrXVI 769261 769261 A
chrXVI 769311 769311 G
chrXVI 769312 769312 AT
chrXVI 769313 769313 CT
chrXVI 769314 769314 ACT
chrXVI 769315 769315 CG
chrXVI 769316 769316 ACT
chrXVI 769317 769317 ACGT
chrXVI 769318 769318 ACT
chrXVI 769319 769319 AG
chrXVI 769320 769320 ACGT
chrXVI 769321 769321 CGT
chrXVI 769323 769323 AT
chrXVI 769324 769324 ACT
chrXVI 769326 769326 A
chrXVI 769328 769328 A
chrXVI 769335 769335 A
chrXVI 769338 769338 G
chrXVI 769341 769341 C
chrXVI 769342 769342 C
chrXVI 769357 769357 T
chrXVI 769358 769358 AT
chrXVI 769359 769359 A
chrXVI 769360 769360 G
chrXVI 769361 769361 G
chrXVI 769362 769362 CG
chrXVI 769363 769363 T
chrXVI 769365 769365 C
chrXVI 769366 769366 AT
chrXVI 769368 769368 C
chrXVI 769369 769369 A
chrXVI 769372 769372 C
chrXVI 769374 769374 G
chrXVI 769377 769377 C
chrXVI 769380 769380 T
chrXVI 769384 769384 CG
chrXVI 769394 769394 T
chrXVI 769395 769395 T
chrXVI 769396 769396 C
chrXVI 769399 769399 C
chrXVI 769400 769400 T
chrXVI 769401 769401 GT
chrXVI 769402 769402 A
chrXVI 769403 769403 A
chrXVI 769404 769404 C
chrXVI 769405 769405 A
chrXVI 769406 769406 G
chrXVI 769408 769408 A
chrXVI 769409 769409 C
chrXVI 769410 769410 AC
chrXVI 769420 769420 G
chrXVI 769421 769421 AT
chrXVI 769427 769427 A
chrXVI 769430 769430 ACGT
chrXVI 769434 769434 C
chrXVI 769437 769437 T
chrXVI 769442 769442 C
chrXVI 769443 769443 A
chrXVI 769447 769447 AC
chrXVI 769448 769448 GT
chrXVI 769449 769449 A
chrXVI 769450 769450 T
chrXVI 769451 769451 AT
chrXVI 769452 769452 C
chrXVI 769455 769455 CG
chrXVI 769456 769456 A
chrXVI 769457 769457 T
chrXVI 769459 769459 C
chrXVI 769460 769460 G
chrXVI 769463 769463 C
chrXVI 769466 769466 T
chrXVI 769471 769471 A
chrXVI 769475 769475 C
chrXVI 769487 769487 A
chrXVI 769490 769490 T
chrXVI 769498 769498 CG
chrXVI 769501 769501 T
chrXVI 769504 769504 T
chrXVI 769507 769507 T
chrXVI 769511 769511 AT
chrXVI 769512 769512 C
chrXVI 769518 769518 C
chrXVI 769523 769523 C
chrXVI 769524 769524 A
chrXVI 769525 769525 A
chrXVI 769530 769530 A
chrXVI 769531 769531 GT
chrXVI 769532 769532 AT
chrXVI 769533 769533 G
chrXVI 769535 769535 C
chrXVI 769539 769539 G
chrXVI 769547 769547 CG
chrXVI 769550 769550 A
chrXVI 769551 769551 C
chrXVI 769552 769552 CT
chrXVI 769564 769564 G
chrXVI 769574 769574 ACG
chrXVI 769580 769580 CG
chrXVI 769581 769581 G
chrXVI 769587 769587 C
chrXVI 769590 769590 A
chrXVI 769595 769595 A
chrXVI 769596 769596 T
chrXVI 769598 769598 AG
chrXVI 769599 769599 T
chrXVI 769603 769603 G
chrXVI 769604 769604 ACG
chrXVI 769605 769605 T
chrXVI 769606 769606 G
chrXVI 769608 769608 CG
chrXVI 769609 769609 CG
chrXVI 769610 769610 G
chrXVI 769612 769612 A
chrXVI 769613 769613 C
chrXVI 769615 769615 A
chrXVI 769623 769623 CG
chrXVI 769625 769625 AT
chrXVI 769627 769627 A
chrXVI 769628 769628 C
chrXVI 769630 769630 C
chrXVI 769631 769631 CG
chrXVI 769632 769632 A
chrXVI 769634 769634 A
chrXVI 769642 769642 AT
chrXVI 769652 769652 CG
chrXVI 769654 769654 T
chrXVI 769655 769655 A
chrXVI 769660 769660 ACGT
chrXVI 769661 769661 ACGT
chrXVI 769662 769662 ACGT
chrXVI 769663 769663 AGT
chrXVI 769664 769664 ACGT
chrXVI 769665 769665 ACGT
chrXVI 769666 769666 AGT
chrXVI 769667 769667 AG
chrXVI 775748 775748 T
chrXVI 775749 775749 C
chrXVI 775752 775752 A
chrXVI 775753 775753 ACG
chrXVI 775754 775754 AG
chrXVI 775755 775755 A
chrXVI 775756 775756 T
chrXVI 775757 775757 T
chrXVI 775760 775760 T
chrXVI 775762 775762 A
chrXVI 775763 775763 G
chrXVI 775840 775840 C
chrXVI 775841 775841 T
chrXVI 775842 775842 T
chrXVI 775843 775843 T
chrXVI 775844 775844 G
chrXVI 775848 775848 A
chrXVI 776186 776186 T
chrXVI 776216 776216 G
chrXVI 776219 776219 C
chrXVI 776220 776220 T
chrXVI 776334 776334 T
chrXVI 776361 776361 C
chrXVI 776365 776365 C
chrXVI 777158 777158 C
chrXVI 777161 777161 C
chrXVI 777167 777167 G
chrXVI 777232 777232 T
chrXVI 777268 777268 C
chrXVI 777271 777271 T
chrXVI 777309 777309 A
chrXVI 777316 777316 T
chrXVI 777319 777319 G
chrXVI 777391 777391 C
chrXVI 777392 777392 A
chrXVI 777393 777393 G
chrXVI 777394 777394 A
chrXVI 777395 777395 C
chrXVI 777396 777396 G
chrXVI 777440 777440 G
chrXVI 777447 777447 T
chrXVI 777484 777484 C
chrXVI 777486 777486 G
chrXVI 777501 777501 C
chrXVI 777535 777535 G
chrXVI 777543 777543 A
chrXVI 777551 777551 T
chrXVI 781587 781587 T
chrXVI 781590 781590 A
chrXVI 781596 781596 A
chrXVI 781661 781661 T
chrXVI 781698 781698 T
chrXVI 781701 781701 C
chrXVI 781739 781739 G
chrXVI 781746 781746 G
chrXVI 781749 781749 A
chrXVI 781838 781838 G
chrXVI 781839 781839 G
chrXVI 781840 781840 A
chrXVI 781841 781841 A
chrXVI 781842 781842 T
chrXVI 781843 781843 A
chrXVI 781887 781887 A
chrXVI 781894 781894 C
chrXVI 781933 781933 A
chrXVI 781935 781935 A
chrXVI 781950 781950 T
chrXVI 781984 781984 A
chrXVI 781992 781992 G
chrXVI 782000 782000 G
chrXVI 794959 794959 A
chrXVI 794960 794960 C
chrXVI 794997 794997 T
chrXVI 795007 795007 C
chrXVI 795009 795009 A
chrXVI 795392 795392 T
chrXVI 795416 795416 C
chrXVI 795428 795428 G
chrXVI 795473 795473 T
chrXVI 795485 795485 C
chrXVI 795497 795497 A
chrXVI 795578 795578 C
chrXVI 795620 795620 C
chrXVI 795629 795629 T
chrXVI 795644 795644 A
chrXVI 795665 795665 A
chrXVI 795740 795740 A
chrXVI 795764 795764 A
chrXVI 804495 804495 A
chrXVI 804509 804509 G
chrXVI 804519 804519 CT
chrXVI 804541 804541 T
chrXVI 804555 804555 G
chrXVI 804556 804556 G
chrXVI 804557 804557 A
chrXVI 804595 804595 C
chrXVI 804597 804597 G
chrXVI 804602 804602 AT
chrXVI 804603 804603 G
chrXVI 804605 804605 G
chrXVI 804613 804613 T
chrXVI 804625 804625 G
chrXVI 804628 804628 G
chrXVI 804633 804633 T
chrXVI 804634 804634 AG
chrXVI 804635 804635 CG
chrXVI 804636 804636 CG
chrXVI 804637 804637 G
chrXVI 804638 804638 AG
chrXVI 804639 804639 ACT
chrXVI 804640 804640 CGT
chrXVI 804641 804641 GT
chrXVI 804642 804642 ACG
chrXVI 804643 804643 ACG
chrXVI 804644 804644 CGT
chrXVI 804645 804645 A
chrXVI 804647 804647 G
chrXVI 804648 804648 A
chrXVI 804650 804650 T
chrXVI 804651 804651 T
chrXVI 804653 804653 ACT
chrXVI 804654 804654 T
chrXVI 804656 804656 CG
chrXVI 804657 804657 A
chrXVI 804658 804658 G
chrXVI 804659 804659 GT
chrXVI 804660 804660 G
chrXVI 804661 804661 AT
chrXVI 804662 804662 AG
chrXVI 804664 804664 AT
chrXVI 804665 804665 T
chrXVI 804666 804666 AC
chrXVI 804667 804667 G
chrXVI 804668 804668 G
chrXVI 804670 804670 CG
chrXVI 804674 804674 C
chrXVI 804675 804675 G
chrXVI 804676 804676 T
chrXVI 804677 804677 A
chrXVI 804678 804678 AT
chrXVI 804679 804679 G
chrXVI 804683 804683 AT
chrXVI 804684 804684 GT
chrXVI 804686 804686 CG
chrXVI 804687 804687 AT
chrXVI 804689 804689 C
chrXVI 804690 804690 A
chrXVI 804691 804691 G
chrXVI 804692 804692 AC
chrXVI 804693 804693 CGT
chrXVI 804694 804694 G
chrXVI 804695 804695 G
chrXVI 804698 804698 G
chrXVI 804699 804699 AC
chrXVI 804700 804700 G
chrXVI 804701 804701 A
chrXVI 804702 804702 CGT
chrXVI 804704 804704 C
chrXVI 804706 804706 AT
chrXVI 804707 804707 CG
chrXVI 804709 804709 AT
chrXVI 804710 804710 AC
chrXVI 804711 804711 C
chrXVI 804712 804712 CG
chrXVI 804713 804713 C
chrXVI 804714 804714 G
chrXVI 804715 804715 T
chrXVI 804716 804716 CGT
chrXVI 804717 804717 ACGT
chrXVI 804718 804718 GT
chrXVI 804719 804719 CG
chrXVI 804720 804720 A
chrXVI 804721 804721 GT
chrXVI 804725 804725 AT
chrXVI 804726 804726 ACGT
chrXVI 804727 804727 AT
chrXVI 804729 804729 CT
chrXVI 804730 804730 AT
chrXVI 804731 804731 CGT
chrXVI 804732 804732 G
chrXVI 804733 804733 AT
chrXVI 804734 804734 CG
chrXVI 804735 804735 AT
chrXVI 804739 804739 CGT
chrXVI 804740 804740 CG
chrXVI 804741 804741 ACT
chrXVI 804743 804743 CG
chrXVI 804745 804745 ACGT
chrXVI 804751 804751 C
chrXVI 804752 804752 A
chrXVI 804755 804755 AGT
chrXVI 804756 804756 CG
chrXVI 804757 804757 G
chrXVI 804763 804763 AT
chrXVI 804764 804764 CG
chrXVI 804765 804765 G
chrXVI 804770 804770 AT
chrXVI 804778 804778 AT
chrXVI 804798 804798 C
chrXVI 804801 804801 T
chrXVI 804802 804802 CT
chrXVI 804803 804803 C
chrXVI 804805 804805 CG
chrXVI 804817 804817 ACGT
chrXVI 804819 804819 C
chrXVI 804827 804827 T
chrXVI 804828 804828 CG
chrXVI 804840 804840 CG
chrXVI 804852 804852 AT
chrXVI 804853 804853 AT
chrXVI 804860 804860 T
chrXVI 804865 804865 ACGT
chrXVI 804866 804866 AT
chrXVI 804868 804868 CG
chrXVI 804870 804870 CG
chrXVI 804871 804871 AT
chrXVI 804872 804872 A
chrXVI 804873 804873 CG
chrXVI 804885 804885 T
chrXVI 804895 804895 AT
chrXVI 804896 804896 AT
chrXVI 804898 804898 CG
chrXVI 804901 804901 CG
chrXVI 804914 804914 A
chrXVI 804919 804919 C
chrXVI 804922 804922 T
chrXVI 804928 804928 T
chrXVI 804932 804932 CG
chrXVI 804935 804935 CG
chrXVI 804936 804936 AT
chrXVI 804941 804941 CG
chrXVI 804955 804955 C
chrXVI 804957 804957 A
chrXVI 804958 804958 C
chrXVI 804959 804959 A
chrXVI 804962 804962 G
chrXVI 804964 804964 CG
chrXVI 804966 804966 CG
chrXVI 804968 804968 AT
chrXVI 804971 804971 C
chrXVI 804979 804979 ACGT
chrXVI 804980 804980 ACGT
chrXVI 804981 804981 ACGT
chrXVI 804982 804982 AGT
chrXVI 804983 804983 ACGT
chrXVI 804984 804984 AGT
chrXVI 804985 804985 GT
chrXVI 804986 804986 T
chrXVI 804987 804987 G
chrXVI 805019 805019 AT
chrXVI 805031 805031 CG
chrXVI 805055 805055 CG
chrXVI 805058 805058 G
chrXVI 805059 805059 T
chrXVI 805077 805077 AT
chrXVI 805079 805079 A
chrXVI 805105 805105 AT
chrXVI 805142 805142 T
chrXVI 805145 805145 ACG
chrXVI 805148 805148 A
chrXVI 805182 805182 A
chrXVI 805185 805185 A
chrXVI 805186 805186 G
chrXVI 805187 805187 A
chrXVI 805220 805220 T
chrXVI 805224 805224 G
chrXVI 805226 805226 T
chrXVI 805233 805233 G
chrXVI 805259 805259 AT
chrXVI 805261 805261 AT
chrXVI 805262 805262 CG
chrXVI 805280 805280 AT
chrXVI 805285 805285 AT
chrXVI 805286 805286 AT
chrXVI 805289 805289 ACGT
chrXVI 805322 805322 C
chrXVI 805334 805334 A
chrXVI 805343 805343 T
chrXVI 805379 805379 AT
chrXVI 805382 805382 AT
chrXVI 805387 805387 T
chrXVI 805388 805388 T
chrXVI 805389 805389 T
chrXVI 805391 805391 T
chrXVI 805397 805397 G
chrXVI 805427 805427 G
chrXVI 805433 805433 C
chrXVI 805442 805442 AT
chrXVI 805471 805471 AT
chrXVI 805483 805483 G
chrXVI 805496 805496 AT
chrXVI 805498 805498 AT
chrXVI 805526 805526 C
chrXVI 805532 805532 CG
chrXVI 805535 805535 T
chrXVI 805559 805559 AT
chrXVI 805583 805583 T
chrXVI 805606 805606 A
chrXVI 805609 805609 G
chrXVI 805637 805637 AT
chrXVI 805640 805640 AT
chrXVI 805649 805649 T
chrXVI 805654 805654 G
chrXVI 805670 805670 CG
chrXVI 805673 805673 AT
chrXVI 805682 805682 A
chrXVI 805688 805688 C
chrXVI 805696 805696 T
chrXVI 805709 805709 T
chrXVI 805711 805711 G
chrXVI 805724 805724 T
chrXVI 805725 805725 AT
chrXVI 805745 805745 AT
chrXVI 805747 805747 C
chrXVI 805754 805754 CG
chrXVI 805755 805755 AT
chrXVI 805760 805760 G
chrXVI 805766 805766 CG
chrXVI 805769 805769 AT
chrXVI 805773 805773 AT
chrXVI 805783 805783 CG
chrXVI 805796 805796 T
chrXVI 805802 805802 C
chrXVI 805805 805805 G
chrXVI 805808 805808 T
chrXVI 805820 805820 CG
chrXVI 805837 805837 T
chrXVI 805844 805844 CG
chrXVI 805853 805853 C
chrXVI 805856 805856 CG
chrXVI 805859 805859 T
chrXVI 805865 805865 ACG
chrXVI 805871 805871 AT
chrXVI 805873 805873 CG
chrXVI 805874 805874 AT
chrXVI 805880 805880 G
chrXVI 805883 805883 ACGT
chrXVI 805889 805889 AT
chrXVI 805891 805891 CG
chrXVI 805951 805951 CG
chrXVI 805955 805955 C
chrXVI 805957 805957 A
chrXVI 805967 805967 C
chrXVI 805973 805973 AT
chrXVI 805976 805976 AT
chrXVI 805979 805979 AT
chrXVI 805985 805985 CG
chrXVI 805988 805988 G
chrXVI 805994 805994 A
chrXVI 806000 806000 A
chrXVI 806003 806003 T
chrXVI 806009 806009 C
chrXVI 806018 806018 G
chrXVI 806021 806021 T
chrXVI 806023 806023 C
chrXVI 806042 806042 CG
chrXVI 806053 806053 CG
chrXVI 806057 806057 CG
chrXVI 806058 806058 AT
chrXVI 806063 806063 AT
chrXVI 806068 806068 CG
chrXVI 806105 806105 A
chrXVI 806120 806120 A
chrXVI 806127 806127 AT
chrXVI 806129 806129 C
chrXVI 806146 806146 G
chrXVI 806147 806147 T
chrXVI 806150 806150 T
chrXVI 806161 806161 A
chrXVI 806162 806162 A
chrXVI 806191 806191 G
chrXVI 806204 806204 AT
chrXVI 806207 806207 AT
chrXVI 806213 806213 AT
chrXVI 806248 806248 CG
chrXVI 806262 806262 G
chrXVI 806285 806285 AT
chrXVI 806288 806288 AT
chrXVI 806294 806294 CG
chrXVI 806303 806303 CG
chrXVI 806330 806330 A
chrXVI 806333 806333 G
chrXVI 806342 806342 T
chrXVI 806348 806348 A
chrXVI 806357 806357 C
chrXVI 806381 806381 AT
chrXVI 806385 806385 C
chrXVI 806394 806394 CG
chrXVI 806399 806399 A
chrXVI 806414 806414 AT
chrXVI 806429 806429 G
chrXVI 806457 806457 C
chrXVI 806458 806458 CG
chrXVI 806474 806474 AT
chrXVI 806480 806480 CG
chrXVI 806486 806486 CG
chrXVI 806492 806492 A
chrXVI 806513 806513 AT
chrXVI 806515 806515 G
chrXVI 806528 806528 CG
chrXVI 806572 806572 AT
chrXVI 806576 806576 A
chrXVI 806579 806579 A
chrXVI 806582 806582 AT
chrXVI 806613 806613 CG
chrXVI 806630 806630 G
chrXVI 806676 806676 T
chrXVI 806693 806693 G
chrXVI 806701 806701 C
chrXVI 806741 806741 AT
chrXVI 806745 806745 CG
chrXVI 806753 806753 G
chrXVI 806799 806799 CG
chrXVI 806807 806807 CG
chrXVI 806816 806816 AT
chrXVI 806828 806828 G
chrXVI 806830 806830 A
chrXVI 806834 806834 T
chrXVI 806867 806867 G
chrXVI 806870 806870 A
chrXVI 806888 806888 A
chrXVI 806971 806971 A
chrXVI 806972 806972 G
chrXVI 806977 806977 T
chrXVI 806984 806984 C
chrXVI 807020 807020 CG
chrXVI 807026 807026 CG
chrXVI 807030 807030 G
chrXVI 807047 807047 A
chrXVI 807050 807050 A
chrXVI 807101 807101 CG
chrXVI 807103 807103 AT
chrXVI 807145 807145 AT
chrXVI 807148 807148 AT
chrXVI 807155 807155 AT
chrXVI 807168 807168 T
chrXVI 807199 807199 CG
chrXVI 807204 807204 CG
chrXVI 807222 807222 AT
chrXVI 807224 807224 AT
chrXVI 807238 807238 C
chrXVI 807269 807269 AT
chrXVI 807278 807278 CG
chrXVI 807283 807283 CG
chrXVI 807289 807289 AT
chrXVI 807302 807302 A
chrXVI 807320 807320 AT
chrXVI 807325 807325 CG
chrXVI 807330 807330 AT
chrXVI 807335 807335 G
chrXVI 807340 807340 T
chrXVI 807342 807342 G
chrXVI 807347 807347 T
chrXVI 807371 807371 CG
chrXVI 807417 807417 A
chrXVI 807430 807430 AT
chrXVI 807437 807437 CG
chrXVI 807440 807440 AT
chrXVI 807443 807443 AT
chrXVI 807449 807449 A
chrXVI 807454 807454 AT
chrXVI 807461 807461 T
chrXVI 807481 807481 CG
chrXVI 807487 807487 CG
chrXVI 807515 807515 AT
chrXVI 807590 807590 CG
chrXVI 807635 807635 T
chrXVI 807644 807644 CG
chrXVI 807656 807656 A
chrXVI 807662 807662 G
chrXVI 807677 807677 T
chrXVI 807695 807695 AT
chrXVI 807809 807809 CG
chrXVI 807813 807813 T
chrXVI 807814 807814 G
chrXVI 807889 807889 AT
chrXVI 807947 807947 CG
chrXVI 807950 807950 AT
chrXVI 807979 807979 AT
chrXVI 808007 808007 T
chrXVI 808008 808008 GT
chrXVI 808009 808009 T
chrXVI 808010 808010 T
chrXVI 808018 808018 A
chrXVI 808019 808019 AC
chrXVI 808020 808020 ACGT
chrXVI 808021 808021 T
chrXVI 808024 808024 C
chrXVI 808076 808076 AT
chrXVI 808094 808094 AT
chrXVI 808100 808100 CG
chrXVI 808106 808106 CG
chrXVI 808121 808121 CG
chrXVI 808127 808127 T
chrXVI 808160 808160 CG
chrXVI 808178 808178 C
chrXVI 808226 808226 ACGT
chrXVI 808372 808372 CG
chrXVI 808384 808384 AT
chrXVI 808436 808436 C
chrXVI 808437 808437 G
chrXVI 808438 808438 A
chrXVI 808440 808440 T
chrXVI 808445 808445 G
chrXVI 808446 808446 AG
chrXVI 808450 808450 T
chrXVI 808460 808460 AT
chrXVI 808493 808493 CG
chrXVI 808509 808509 AT
chrXVI 808518 808518 CG
chrXVI 808550 808550 AT
chrXVI 808563 808563 CG
chrXVI 808594 808594 CG
chrXVI 808595 808595 C
chrXVI 808604 808604 CG
chrXVI 808625 808625 AT
chrXVI 808729 808729 AT
chrXVI 808821 808821 C
chrXVI 808850 808850 CG
chrXVI 808889 808889 AT
chrXVI 808912 808912 T
chrXVI 808931 808931 CG
chrXVI 808937 808937 CG
chrXVI 808940 808940 CG
chrXVI 808957 808957 CG
chrXVI 808968 808968 G
chrXVI 808980 808980 T
chrXVI 808986 808986 C
chrXVI 809050 809050 A
chrXVI 809145 809145 AT
chrXVI 809152 809152 G
chrXVI 809160 809160 G
chrXVI 809163 809163 T
chrXVI 809179 809179 ACT
chrXVI 809202 809202 CG
chrXVI 809279 809279 A
chrXVI 809291 809291 C
chrXVI 809307 809307 G
chrXVI 809310 809310 C
chrXVI 809334 809334 CG
chrXVI 809340 809340 AT
chrXVI 809346 809346 AT
chrXVI 809362 809362 CG
chrXVI 809387 809387 AT
chrXVI 809405 809405 C
chrXVI 809408 809408 C
chrXVI 809433 809433 T
chrXVI 809442 809442 A
chrXVI 809454 809454 T
chrXVI 809499 809499 G
chrXVI 809501 809501 T
chrXVI 809505 809505 G
chrXVI 809532 809532 T
chrXVI 809544 809544 A
chrXVI 809549 809549 A
chrXVI 809583 809583 AT
chrXVI 809603 809603 CG
chrXVI 809637 809637 T
chrXVI 809638 809638 CG
chrXVI 809640 809640 T
chrXVI 809641 809641 G
chrXVI 809659 809659 G
chrXVI 809674 809674 T
chrXVI 809688 809688 A
chrXVI 809703 809703 A
chrXVI 809710 809710 AT
chrXVI 809725 809725 AT
chrXVI 809730 809730 A
chrXVI 809748 809748 CG
chrXVI 809754 809754 C
chrXVI 809760 809760 C
chrXVI 809762 809762 C
chrXVI 809763 809763 A
chrXVI 809796 809796 T
chrXVI 809889 809889 AT
chrXVI 809953 809953 CG
chrXVI 809971 809971 AT
chrXVI 810013 810013 T
chrXVI 810033 810033 AT
chrXVI 810035 810035 CG
chrXVI 810036 810036 AT
chrXVI 810037 810037 CG
chrXVI 810042 810042 T
chrXVI 810043 810043 AG
chrXVI 810044 810044 A
chrXVI 810050 810050 G
chrXVI 810070 810070 A
chrXVI 810117 810117 A
chrXVI 810125 810125 G
chrXVI 810129 810129 A
chrXVI 810130 810130 A
chrXVI 810133 810133 A
chrXVI 810138 810138 AT
chrXVI 810142 810142 AT
chrXVI 810149 810149 CG
chrXVI 810150 810150 AT
chrXVI 810151 810151 A
chrXVI 810167 810167 AT
chrXVI 810169 810169 G
chrXVI 810184 810184 CG
chrXVI 810188 810188 AC
chrXVI 810189 810189 AT
chrXVI 810190 810190 G
chrXVI 810198 810198 T
chrXVI 810217 810217 GT
chrXVI 810218 810218 C
chrXVI 810220 810220 CT
chrXVI 810221 810221 AG
chrXVI 810222 810222 ACT
chrXVI 810223 810223 AGT
chrXVI 810224 810224 ACG
chrXVI 810225 810225 CGT
chrXVI 810226 810226 AGT
chrXVI 810227 810227 AGT
chrXVI 810228 810228 CGT
chrXVI 810229 810229 A
chrXVI 810231 810231 G
chrXVI 810232 810232 A
chrXVI 810233 810233 G
chrXVI 810234 810234 AT
chrXVI 810235 810235 GT
chrXVI 810237 810237 ACT
chrXVI 810238 810238 AT
chrXVI 810239 810239 AT
chrXVI 810240 810240 CG
chrXVI 810241 810241 A
chrXVI 810242 810242 CG
chrXVI 810243 810243 CGT
chrXVI 810244 810244 G
chrXVI 810245 810245 AT
chrXVI 810246 810246 AG
chrXVI 810248 810248 AT
chrXVI 810249 810249 T
chrXVI 810250 810250 AC
chrXVI 810251 810251 G
chrXVI 810252 810252 G
chrXVI 810254 810254 CG
chrXVI 810258 810258 C
chrXVI 810259 810259 G
chrXVI 810260 810260 T
chrXVI 810261 810261 A
chrXVI 810262 810262 AT
chrXVI 810263 810263 G
chrXVI 810267 810267 AT
chrXVI 810268 810268 GT
chrXVI 810270 810270 CG
chrXVI 810271 810271 AT
chrXVI 810273 810273 C
chrXVI 810274 810274 A
chrXVI 810275 810275 G
chrXVI 810276 810276 AC
chrXVI 810277 810277 CGT
chrXVI 810278 810278 G
chrXVI 810279 810279 G
chrXVI 810282 810282 G
chrXVI 810283 810283 AC
chrXVI 810284 810284 G
chrXVI 810285 810285 A
chrXVI 810286 810286 CGT
chrXVI 810288 810288 C
chrXVI 810290 810290 AT
chrXVI 810291 810291 CG
chrXVI 810293 810293 AT
chrXVI 810294 810294 AC
chrXVI 810295 810295 C
chrXVI 810296 810296 CG
chrXVI 810297 810297 C
chrXVI 810298 810298 G
chrXVI 810299 810299 T
chrXVI 810300 810300 CGT
chrXVI 810301 810301 ACGT
chrXVI 810302 810302 GT
chrXVI 810303 810303 CG
chrXVI 810304 810304 A
chrXVI 810305 810305 GT
chrXVI 810309 810309 AT
chrXVI 810310 810310 ACGT
chrXVI 810311 810311 AT
chrXVI 810313 810313 CT
chrXVI 810314 810314 AT
chrXVI 810315 810315 CGT
chrXVI 810316 810316 G
chrXVI 810317 810317 AT
chrXVI 810318 810318 CG
chrXVI 810319 810319 AT
chrXVI 810323 810323 CGT
chrXVI 810324 810324 CG
chrXVI 810325 810325 ACT
chrXVI 810327 810327 CG
chrXVI 810329 810329 ACGT
chrXVI 810335 810335 C
chrXVI 810336 810336 A
chrXVI 810339 810339 AGT
chrXVI 810340 810340 CG
chrXVI 810341 810341 G
chrXVI 810347 810347 AT
chrXVI 810348 810348 CG
chrXVI 810349 810349 G
chrXVI 810354 810354 AT
chrXVI 810362 810362 AT
chrXVI 810382 810382 C
chrXVI 810385 810385 T
chrXVI 810386 810386 CT
chrXVI 810387 810387 C
chrXVI 810389 810389 CG
chrXVI 810401 810401 ACGT
chrXVI 810403 810403 C
chrXVI 810411 810411 T
chrXVI 810412 810412 CG
chrXVI 810424 810424 CG
chrXVI 810436 810436 AT
chrXVI 810437 810437 AT
chrXVI 810444 810444 T
chrXVI 810449 810449 ACGT
chrXVI 810450 810450 AT
chrXVI 810452 810452 CG
chrXVI 810454 810454 CG
chrXVI 810455 810455 AT
chrXVI 810456 810456 A
chrXVI 810457 810457 CG
chrXVI 810469 810469 T
chrXVI 810479 810479 AT
chrXVI 810480 810480 AT
chrXVI 810482 810482 CG
chrXVI 810485 810485 CG
chrXVI 810498 810498 A
chrXVI 810503 810503 C
chrXVI 810506 810506 T
chrXVI 810512 810512 T
chrXVI 810516 810516 CG
chrXVI 810519 810519 CG
chrXVI 810520 810520 AT
chrXVI 810525 810525 CG
chrXVI 810541 810541 A
chrXVI 810542 810542 C
chrXVI 810543 810543 A
chrXVI 810548 810548 CG
chrXVI 810550 810550 CG
chrXVI 810552 810552 AT
chrXVI 810555 810555 C
chrXVI 810563 810563 ACGT
chrXVI 810564 810564 ACGT
chrXVI 810565 810565 ACGT
chrXVI 810566 810566 ACGT
chrXVI 810567 810567 ACGT
chrXVI 810568 810568 ACGT
chrXVI 810569 810569 CGT
chrXVI 810570 810570 AT
chrXVI 810665 810665 G
chrXVI 810666 810666 A
chrXVI 810668 810668 A
chrXVI 810669 810669 AC
chrXVI 810670 810670 CGT
chrXVI 810671 810671 AC
chrXVI 810672 810672 ACG
chrXVI 810673 810673 AG
chrXVI 810674 810674 AT
chrXVI 810675 810675 AT
chrXVI 810750 810750 C
chrXVI 810751 810751 AT
chrXVI 810752 810752 A
chrXVI 810753 810753 AT
chrXVI 810757 810757 T
chrXVI 810758 810758 ACT
chrXVI 810759 810759 AT
chrXVI 810760 810760 A
chrXVI 819510 819510 A
chrXVI 819511 819511 C
chrXVI 819512 819512 T
chrXVI 819513 819513 A
chrXVI 819517 819517 T
chrXVI 819520 819520 AG
chrXVI 819521 819521 C
chrXVI 819522 819522 T
chrXVI 819523 819523 A
chrXVI 819524 819524 T
chrXVI 819525 819525 ACT
chrXVI 819526 819526 CT
chrXVI 819527 819527 CGT
chrXVI 819528 819528 A
chrXVI 819603 819603 ACGT
chrXVI 819604 819604 AT
chrXVI 819605 819605 ACGT
chrXVI 819606 819606 ACGT
chrXVI 819607 819607 C
chrXVI 819608 819608 AT
chrXVI 819610 819610 G
chrXVI 819611 819611 CG
chrXVI 819612 819612 ACT
chrXVI 819613 819613 AGT
chrXVI 819614 819614 ACT
chrXVI 819615 819615 G
chrXVI 819616 819616 G
chrXVI 823558 823558 C
chrXVI 823561 823561 C
chrXVI 823573 823573 T
chrXVI 823657 823657 T
chrXVI 823660 823660 A
chrXVI 823678 823678 T
chrXVI 823699 823699 T
chrXVI 823705 823705 A
chrXVI 823747 823747 C
chrXVI 823768 823768 A
chrXVI 823777 823777 T
chrXVI 823792 823792 C
chrXVI 823798 823798 T
chrXVI 823846 823846 T
chrXVI 823852 823852 C
chrXVI 823885 823885 C
chrXVI 823896 823896 A
chrXVI 823900 823900 C
chrXVI 823924 823924 T
chrXVI 823945 823945 C
chrXVI 823948 823948 G
chrXVI 824251 824251 C
chrXVI 824275 824275 T
chrXVI 824287 824287 C
chrXVI 824299 824299 A
chrXVI 837960 837960 G
chrXVI 837963 837963 C
chrXVI 837966 837966 A
chrXVI 838043 838043 A
chrXVI 838274 838274 G
chrXVI 838362 838362 T
chrXVI 838428 838428 T
chrXVI 838443 838443 A
chrXVI 838536 838536 G
chrXVI 838562 838562 C
chrXVI 838604 838604 T
chrXVI 838970 838970 A
chrXVI 839116 839116 C
chrXVI 839117 839117 A
chrXVI 839118 839118 T
chrXVI 839193 839193 A
chrXVI 839202 839202 A
chrXVI 839205 839205 G
chrXVI 844400 844400 T
chrXVI 844402 844402 T
chrXVI 844403 844403 AC
chrXVI 844404 844404 G
chrXVI 844405 844405 CGT
chrXVI 844406 844406 CGT
chrXVI 844407 844407 ACT
chrXVI 844408 844408 CGT
chrXVI 844409 844409 CGT
chrXVI 844410 844410 CGT
chrXVI 844411 844411 ACG
chrXVI 844416 844416 A
chrXVI 844422 844422 G
chrXVI 844423 844423 G
chrXVI 844427 844427 T
chrXVI 844428 844428 A
chrXVI 844433 844433 C
chrXVI 844434 844434 T
chrXVI 844435 844435 AT
chrXVI 844436 844436 C
chrXVI 844439 844439 G
chrXVI 844442 844442 C
chrXVI 844444 844444 A
chrXVI 844445 844445 AC
chrXVI 844446 844446 T
chrXVI 844447 844447 CG
chrXVI 844448 844448 A
chrXVI 844449 844449 G
chrXVI 844450 844450 AC
chrXVI 844452 844452 C
chrXVI 844453 844453 G
chrXVI 844454 844454 C
chrXVI 844455 844455 GT
chrXVI 844456 844456 CG
chrXVI 844457 844457 G
chrXVI 844458 844458 C
chrXVI 844459 844459 CG
chrXVI 844461 844461 C
chrXVI 844462 844462 T
chrXVI 844463 844463 ACG
chrXVI 844464 844464 CT
chrXVI 844465 844465 A
chrXVI 844467 844467 C
chrXVI 844475 844475 G
chrXVI 844477 844477 T
chrXVI 844479 844479 T
chrXVI 844480 844480 G
chrXVI 844481 844481 T
chrXVI 844482 844482 CG
chrXVI 844483 844483 AT
chrXVI 844484 844484 GT
chrXVI 844485 844485 C
chrXVI 844486 844486 T
chrXVI 844487 844487 A
chrXVI 844489 844489 T
chrXVI 844490 844490 G
chrXVI 844493 844493 G
chrXVI 844494 844494 A
chrXVI 844496 844496 CG
chrXVI 844497 844497 G
chrXVI 844498 844498 G
chrXVI 844499 844499 C
chrXVI 844500 844500 G
chrXVI 844509 844509 A
chrXVI 844510 844510 A
chrXVI 844512 844512 A
chrXVI 844515 844515 T
chrXVI 844520 844520 ACGT
chrXVI 844521 844521 A
chrXVI 844523 844523 CG
chrXVI 844525 844525 A
chrXVI 844526 844526 CGT
chrXVI 844527 844527 A
chrXVI 844530 844530 T
chrXVI 844534 844534 A
chrXVI 844535 844535 AT
chrXVI 844537 844537 CG
chrXVI 844538 844538 AT
chrXVI 844539 844539 A
chrXVI 844540 844540 AT
chrXVI 844543 844543 A
chrXVI 844544 844544 A
chrXVI 844550 844550 AT
chrXVI 844553 844553 AT
chrXVI 844554 844554 ACG
chrXVI 844555 844555 CG
chrXVI 844560 844560 A
chrXVI 844563 844563 C
chrXVI 844564 844564 AT
chrXVI 844566 844566 A
chrXVI 844567 844567 A
chrXVI 844568 844568 AT
chrXVI 844569 844569 T
chrXVI 844571 844571 A
chrXVI 844572 844572 CGT
chrXVI 844573 844573 CG
chrXVI 844574 844574 ACT
chrXVI 844577 844577 G
chrXVI 844578 844578 G
chrXVI 844579 844579 A
chrXVI 844580 844580 T
chrXVI 844581 844581 A
chrXVI 844582 844582 T
chrXVI 844583 844583 T
chrXVI 844586 844586 AT
chrXVI 844587 844587 AT
chrXVI 844588 844588 AT
chrXVI 844589 844589 AC
chrXVI 844590 844590 C
chrXVI 844591 844591 G
chrXVI 844592 844592 T
chrXVI 844593 844593 G
chrXVI 844596 844596 G
chrXVI 844598 844598 C
chrXVI 844599 844599 G
chrXVI 844600 844600 T
chrXVI 844603 844603 CT
chrXVI 844604 844604 C
chrXVI 844605 844605 G
chrXVI 844606 844606 G
chrXVI 844607 844607 CG
chrXVI 844608 844608 T
chrXVI 844609 844609 A
chrXVI 844610 844610 C
chrXVI 844611 844611 G
chrXVI 844612 844612 T
chrXVI 844613 844613 CG
chrXVI 844614 844614 GT
chrXVI 844615 844615 AC
chrXVI 844616 844616 A
chrXVI 844617 844617 C
chrXVI 844619 844619 A
chrXVI 844621 844621 G
chrXVI 844622 844622 CG
chrXVI 844624 844624 T
chrXVI 844625 844625 AC
chrXVI 844626 844626 ACGT
chrXVI 844627 844627 AC
chrXVI 844628 844628 G
chrXVI 844630 844630 CG
chrXVI 844632 844632 T
chrXVI 844633 844633 CGT
chrXVI 844634 844634 AC
chrXVI 844636 844636 AT
chrXVI 844637 844637 ACG
chrXVI 844638 844638 AT
chrXVI 844639 844639 CGT
chrXVI 844640 844640 A
chrXVI 844641 844641 A
chrXVI 844643 844643 C
chrXVI 844645 844645 T
chrXVI 844646 844646 GT
chrXVI 844647 844647 AC
chrXVI 844648 844648 CGT
chrXVI 844649 844649 ACGT
chrXVI 844650 844650 G
chrXVI 844651 844651 CG
chrXVI 844652 844652 G
chrXVI 844653 844653 AGT
chrXVI 844654 844654 AG
chrXVI 844655 844655 AGT
chrXVI 844656 844656 T
chrXVI 844657 844657 T
chrXVI 844658 844658 AT
chrXVI 844659 844659 A
chrXVI 844660 844660 G
chrXVI 844661 844661 AT
chrXVI 844662 844662 C
chrXVI 844663 844663 CT
chrXVI 844664 844664 AT
chrXVI 844665 844665 AC
chrXVI 844666 844666 A
chrXVI 844667 844667 AT
chrXVI 844668 844668 ACG
chrXVI 844669 844669 T
chrXVI 844670 844670 A
chrXVI 844671 844671 C
chrXVI 844672 844672 G
chrXVI 844673 844673 ACT
chrXVI 844675 844675 AC
chrXVI 844676 844676 ACGT
chrXVI 844677 844677 AGT
chrXVI 844678 844678 ACG
chrXVI 844679 844679 AC
chrXVI 844680 844680 C
chrXVI 844681 844681 CG
chrXVI 844682 844682 C
chrXVI 844684 844684 AT
chrXVI 844685 844685 AT
chrXVI 844686 844686 ACGT
chrXVI 844687 844687 G
chrXVI 844688 844688 AT
chrXVI 844689 844689 AT
chrXVI 844690 844690 AGT
chrXVI 844692 844692 ACGT
chrXVI 844693 844693 AG
chrXVI 844694 844694 CT
chrXVI 844695 844695 AGT
chrXVI 844696 844696 AC
chrXVI 844699 844699 CG
chrXVI 844700 844700 CG
chrXVI 844701 844701 ACT
chrXVI 844702 844702 AGT
chrXVI 844703 844703 CG
chrXVI 844704 844704 AT
chrXVI 844705 844705 G
chrXVI 844707 844707 AT
chrXVI 844708 844708 CG
chrXVI 844710 844710 AC
chrXVI 844711 844711 AT
chrXVI 844716 844716 AT
chrXVI 844717 844717 T
chrXVI 844718 844718 T
chrXVI 844719 844719 G
chrXVI 844720 844720 G
chrXVI 844724 844724 G
chrXVI 844726 844726 CG
chrXVI 844727 844727 CG
chrXVI 844728 844728 AGT
chrXVI 844729 844729 T
chrXVI 844730 844730 ACGT
chrXVI 844732 844732 ACT
chrXVI 844733 844733 ACGT
chrXVI 844735 844735 AT
chrXVI 844736 844736 AT
chrXVI 844737 844737 T
chrXVI 844739 844739 A
chrXVI 844740 844740 CG
chrXVI 844741 844741 ACG
chrXVI 844744 844744 AT
chrXVI 844750 844750 ACGT
chrXVI 844751 844751 ACGT
chrXVI 844752 844752 ACGT
chrXVI 844753 844753 CG
chrXVI 844754 844754 ACG
chrXVI 844755 844755 AC
chrXVI 844760 844760 G
chrXVI 844761 844761 AC
chrXVI 844780 844780 A
chrXVI 844788 844788 C
chrXVI 844789 844789 A
chrXVI 844790 844790 GT
chrXVI 844794 844794 CG
chrXVI 844809 844809 C
chrXVI 844827 844827 CG
chrXVI 844828 844828 AT
chrXVI 844829 844829 CG
chrXVI 844836 844836 CG
chrXVI 844840 844840 G
chrXVI 844849 844849 T
chrXVI 844908 844908 AT
chrXVI 844909 844909 T
chrXVI 844917 844917 T
chrXVI 844928 844928 AT
chrXVI 844934 844934 G
chrXVI 844935 844935 GT
chrXVI 844936 844936 C
chrXVI 844941 844941 A
chrXVI 844942 844942 T
chrXVI 844943 844943 T
chrXVI 844945 844945 A
chrXVI 844957 844957 AT
chrXVI 844959 844959 AT
chrXVI 844965 844965 A
chrXVI 845007 845007 A
chrXVI 845025 845025 CG
chrXVI 845089 845089 AT
chrXVI 845182 845182 AT
chrXVI 845215 845215 T
chrXVI 845216 845216 G
chrXVI 845218 845218 G
chrXVI 845224 845224 G
chrXVI 845230 845230 C
chrXVI 845248 845248 AT
chrXVI 845253 845253 AT
chrXVI 845268 845268 T
chrXVI 845275 845275 T
chrXVI 845290 845290 AT
chrXVI 845304 845304 AT
chrXVI 845319 845319 CG
chrXVI 845337 845337 CG
chrXVI 845338 845338 AT
chrXVI 845340 845340 AT
chrXVI 845341 845341 AT
chrXVI 845344 845344 C
chrXVI 845345 845345 A
chrXVI 845375 845375 G
chrXVI 845395 845395 A
chrXVI 845429 845429 T
chrXVI 845434 845434 T
chrXVI 845446 845446 A
chrXVI 845473 845473 C
chrXVI 845477 845477 A
chrXVI 845479 845479 C
chrXVI 845524 845524 A
chrXVI 845536 845536 T
chrXVI 845545 845545 A
chrXVI 845570 845570 G
chrXVI 845573 845573 G
chrXVI 845591 845591 A
chrXVI 845632 845632 A
chrXVI 845638 845638 CG
chrXVI 845644 845644 C
chrXVI 845668 845668 G
chrXVI 845671 845671 C
chrXVI 845687 845687 G
chrXVI 845699 845699 T
chrXVI 845776 845776 AT
chrXVI 845799 845799 ACGT
chrXVI 845815 845815 A
chrXVI 845818 845818 C
chrXVI 845826 845826 C
chrXVI 845833 845833 A
chrXVI 845928 845928 AT
chrXVI 845992 845992 G
chrXVI 845998 845998 A
chrXVI 846010 846010 CG
chrXVI 846021 846021 CG
chrXVI 846038 846038 CG
chrXVI 846041 846041 G
chrXVI 846047 846047 CG
chrXVI 846066 846066 A
chrXVI 846089 846089 AT
chrXVI 846128 846128 CG
chrXVI 846157 846157 CG
chrXVI 846249 846249 T
chrXVI 846353 846353 AT
chrXVI 846374 846374 G
chrXVI 846383 846383 CG
chrXVI 846384 846384 CG
chrXVI 846415 846415 CG
chrXVI 846428 846428 T
chrXVI 846460 846460 C
chrXVI 846469 846469 A
chrXVI 846485 846485 G
chrXVI 846518 846518 AT
chrXVI 846528 846528 A
chrXVI 846532 846532 CGT
chrXVI 846533 846533 C
chrXVI 846538 846538 AT
chrXVI 846540 846540 A
chrXVI 846541 846541 G
chrXVI 846542 846542 C
chrXVI 846594 846594 A
chrXVI 846606 846606 G
chrXVI 846752 846752 AGT
chrXVI 846800 846800 CG
chrXVI 846818 846818 CG
chrXVI 846851 846851 AT
chrXVI 846857 846857 CG
chrXVI 846872 846872 CG
chrXVI 846878 846878 CG
chrXVI 846884 846884 A
chrXVI 846902 846902 AT
chrXVI 846957 846957 T
chrXVI 846958 846958 C
chrXVI 846960 846960 T
chrXVI 846961 846961 CGT
chrXVI 846962 846962 CT
chrXVI 846963 846963 G
chrXVI 846968 846968 AT
chrXVI 846969 846969 CG
chrXVI 846970 846970 CGT
chrXVI 846971 846971 G
chrXVI 846972 846972 T
chrXVI 846973 846973 A
chrXVI 847002 847002 A
chrXVI 847031 847031 A
chrXVI 847034 847034 CG
chrXVI 847092 847092 T
chrXVI 847167 847167 C
chrXVI 847168 847168 A
chrXVI 847172 847172 CG
chrXVI 847286 847286 AT
chrXVI 847304 847304 A
chrXVI 847319 847319 C
chrXVI 847325 847325 T
chrXVI 847337 847337 CG
chrXVI 847346 847346 A
chrXVI 847391 847391 CG
chrXVI 847466 847466 AT
chrXVI 847494 847494 CG
chrXVI 847500 847500 CG
chrXVI 847520 847520 AT
chrXVI 847527 847527 A
chrXVI 847532 847532 AT
chrXVI 847538 847538 AT
chrXVI 847541 847541 T
chrXVI 847544 847544 CG
chrXVI 847551 847551 T
chrXVI 847564 847564 AT
chrXVI 847610 847610 CG
chrXVI 847634 847634 AT
chrXVI 847639 847639 CG
chrXVI 847641 847641 AT
chrXVI 847646 847646 CG
chrXVI 847651 847651 T
chrXVI 847656 847656 C
chrXVI 847661 847661 T
chrXVI 847679 847679 AT
chrXVI 847692 847692 AT
chrXVI 847698 847698 G
chrXVI 847703 847703 CG
chrXVI 847712 847712 AT
chrXVI 847743 847743 CG
chrXVI 847757 847757 AT
chrXVI 847759 847759 AT
chrXVI 847777 847777 CG
chrXVI 847782 847782 CG
chrXVI 847813 847813 AT
chrXVI 847826 847826 A
chrXVI 847833 847833 AT
chrXVI 847836 847836 AT
chrXVI 847878 847878 AT
chrXVI 847880 847880 CG
chrXVI 847931 847931 AT
chrXVI 847934 847934 AT
chrXVI 847951 847951 CG
chrXVI 847955 847955 CG
chrXVI 847961 847961 CG
chrXVI 847997 847997 G
chrXVI 848004 848004 A
chrXVI 848009 848009 C
chrXVI 848010 848010 T
chrXVI 848093 848093 AT
chrXVI 848111 848111 AT
chrXVI 848114 848114 CG
chrXVI 848147 848147 A
chrXVI 848151 848151 T
chrXVI 848153 848153 C
chrXVI 848165 848165 T
chrXVI 848174 848174 CG
chrXVI 848182 848182 CG
chrXVI 848228 848228 G
chrXVI 848236 848236 C
chrXVI 848240 848240 A
chrXVI 848280 848280 CG
chrXVI 848288 848288 CG
chrXVI 848305 848305 AT
chrXVI 848351 848351 CG
chrXVI 848368 848368 C
chrXVI 848399 848399 AT
chrXVI 848402 848402 AT
chrXVI 848405 848405 AT
chrXVI 848409 848409 CG
chrXVI 848453 848453 AT
chrXVI 848466 848466 CG
chrXVI 848468 848468 CG
chrXVI 848489 848489 AT
chrXVI 848495 848495 CG
chrXVI 848501 848501 CG
chrXVI 848507 848507 AT
chrXVI 848523 848523 G
chrXVI 848524 848524 G
chrXVI 848552 848552 CG
chrXVI 848567 848567 CG
chrXVI 848582 848582 AT
chrXVI 848587 848587 AT
chrXVI 848596 848596 CG
chrXVI 848600 848600 AT
chrXVI 848624 848624 CG
chrXVI 848633 848633 CG
chrXVI 848639 848639 AT
chrXVI 848648 848648 AT
chrXVI 848651 848651 CG
chrXVI 848658 848658 CG
chrXVI 848687 848687 T
chrXVI 848693 848693 G
chrXVI 848696 848696 G
chrXVI 848719 848719 CG
chrXVI 848733 848733 C
chrXVI 848768 848768 A
chrXVI 848774 848774 T
chrXVI 848777 848777 T
chrXVI 848790 848790 CG
chrXVI 848819 848819 AT
chrXVI 848820 848820 AT
chrXVI 848831 848831 AT
chrXVI 848834 848834 AT
chrXVI 848835 848835 CG
chrXVI 848852 848852 CG
chrXVI 848854 848854 AT
chrXVI 848861 848861 T
chrXVI 848876 848876 AT
chrXVI 848879 848879 A
chrXVI 848913 848913 CG
chrXVI 848918 848918 AT
chrXVI 848923 848923 A
chrXVI 848924 848924 C
chrXVI 848928 848928 C
chrXVI 848939 848939 C
chrXVI 848958 848958 CG
chrXVI 848960 848960 AT
chrXVI 848963 848963 CG
chrXVI 848972 848972 CG
chrXVI 848978 848978 AT
chrXVI 848981 848981 AT
chrXVI 848987 848987 AT
chrXVI 848993 848993 CG
chrXVI 848996 848996 CG
chrXVI 849002 849002 AT
chrXVI 849005 849005 AT
chrXVI 849008 849008 T
chrXVI 849014 849014 CG
chrXVI 849024 849024 AT
chrXVI 849026 849026 CG
chrXVI 849030 849030 G
chrXVI 849090 849090 CG
chrXVI 849092 849092 A
chrXVI 849098 849098 GT
chrXVI 849101 849101 CG
chrXVI 849107 849107 A
chrXVI 849108 849108 C
chrXVI 849110 849110 T
chrXVI 849116 849116 CT
chrXVI 849122 849122 AT
chrXVI 849125 849125 G
chrXVI 849128 849128 CG
chrXVI 849137 849137 C
chrXVI 849144 849144 AT
chrXVI 849161 849161 G
chrXVI 849173 849173 AT
chrXVI 849176 849176 CG
chrXVI 849179 849179 CG
chrXVI 849185 849185 AT
chrXVI 849198 849198 CG
chrXVI 849208 849208 A
chrXVI 849212 849212 AT
chrXVI 849215 849215 CG
chrXVI 849221 849221 CG
chrXVI 849226 849226 A
chrXVI 849227 849227 G
chrXVI 849234 849234 CG
chrXVI 849236 849236 AT
chrXVI 849256 849256 A
chrXVI 849257 849257 AT
chrXVI 849270 849270 CG
chrXVI 849272 849272 A
chrXVI 849285 849285 AT
chrXVI 849293 849293 C
chrXVI 849299 849299 AT
chrXVI 849308 849308 AT
chrXVI 849311 849311 CG
chrXVI 849327 849327 C
chrXVI 849332 849332 A
chrXVI 849341 849341 A
chrXVI 849344 849344 T
chrXVI 849372 849372 C
chrXVI 849375 849375 T
chrXVI 849398 849398 AT
chrXVI 849422 849422 A
chrXVI 849446 849446 A
chrXVI 849449 849449 CG
chrXVI 849455 849455 G
chrXVI 849483 849483 AT
chrXVI 849485 849485 AT
chrXVI 849498 849498 CG
chrXVI 849510 849510 AT
chrXVI 849539 849539 CG
chrXVI 849548 849548 CG
chrXVI 849554 849554 CG
chrXVI 849563 849563 CG
chrXVI 849569 849569 T
chrXVI 849572 849572 A
chrXVI 849584 849584 AT
chrXVI 849590 849590 AT
chrXVI 849592 849592 A
chrXVI 849608 849608 A
chrXVI 849611 849611 G
chrXVI 849626 849626 G
chrXVI 849629 849629 A
chrXVI 849656 849656 C
chrXVI 849677 849677 AT
chrXVI 849692 849692 AT
chrXVI 849695 849695 G
chrXVI 849696 849696 C
chrXVI 849701 849701 G
chrXVI 849707 849707 AT
chrXVI 849710 849710 AT
chrXVI 849714 849714 AT
chrXVI 849722 849722 A
chrXVI 849731 849731 C
chrXVI 849732 849732 G
chrXVI 849748 849748 AT
chrXVI 849749 849749 C
chrXVI 849755 849755 CG
chrXVI 849757 849757 CG
chrXVI 849761 849761 AT
chrXVI 849818 849818 CG
chrXVI 849833 849833 C
chrXVI 849836 849836 AG
chrXVI 849839 849839 G
chrXVI 849849 849849 AT
chrXVI 849851 849851 CG
chrXVI 849917 849917 T
chrXVI 849920 849920 G
chrXVI 849922 849922 A
chrXVI 849923 849923 C
chrXVI 849926 849926 A
chrXVI 849950 849950 T
chrXVI 849962 849962 T
chrXVI 849990 849990 T
chrXVI 849995 849995 C
chrXVI 849996 849996 C
chrXVI 849997 849997 ACT
chrXVI 849998 849998 ACG
chrXVI 849999 849999 ACT
chrXVI 850000 850000 ACT
chrXVI 850001 850001 ACG
chrXVI 850002 850002 CGT
chrXVI 850007 850007 A
chrXVI 850013 850013 CG
chrXVI 850014 850014 G
chrXVI 850018 850018 T
chrXVI 850019 850019 AT
chrXVI 850024 850024 C
chrXVI 850025 850025 T
chrXVI 850026 850026 AT
chrXVI 850027 850027 C
chrXVI 850030 850030 G
chrXVI 850031 850031 CG
chrXVI 850032 850032 AT
chrXVI 850033 850033 C
chrXVI 850035 850035 A
chrXVI 850036 850036 AC
chrXVI 850037 850037 T
chrXVI 850038 850038 CG
chrXVI 850039 850039 A
chrXVI 850040 850040 G
chrXVI 850041 850041 AC
chrXVI 850043 850043 C
chrXVI 850044 850044 G
chrXVI 850045 850045 C
chrXVI 850046 850046 G
chrXVI 850047 850047 CG
chrXVI 850048 850048 G
chrXVI 850049 850049 C
chrXVI 850050 850050 CG
chrXVI 850052 850052 C
chrXVI 850053 850053 T
chrXVI 850054 850054 ACG
chrXVI 850055 850055 CT
chrXVI 850056 850056 A
chrXVI 850058 850058 C
chrXVI 850066 850066 G
chrXVI 850068 850068 T
chrXVI 850070 850070 T
chrXVI 850071 850071 G
chrXVI 850072 850072 T
chrXVI 850073 850073 CG
chrXVI 850074 850074 AT
chrXVI 850075 850075 GT
chrXVI 850076 850076 C
chrXVI 850077 850077 T
chrXVI 850078 850078 A
chrXVI 850080 850080 T
chrXVI 850081 850081 G
chrXVI 850084 850084 G
chrXVI 850085 850085 A
chrXVI 850087 850087 CG
chrXVI 850088 850088 G
chrXVI 850089 850089 G
chrXVI 850090 850090 C
chrXVI 850091 850091 G
chrXVI 850100 850100 A
chrXVI 850101 850101 A
chrXVI 850103 850103 A
chrXVI 850106 850106 T
chrXVI 850111 850111 ACGT
chrXVI 850112 850112 A
chrXVI 850114 850114 CG
chrXVI 850116 850116 A
chrXVI 850117 850117 CGT
chrXVI 850118 850118 A
chrXVI 850121 850121 T
chrXVI 850125 850125 A
chrXVI 850126 850126 AT
chrXVI 850128 850128 CG
chrXVI 850129 850129 AT
chrXVI 850130 850130 A
chrXVI 850131 850131 AT
chrXVI 850134 850134 A
chrXVI 850135 850135 A
chrXVI 850141 850141 AT
chrXVI 850144 850144 AT
chrXVI 850145 850145 ACG
chrXVI 850146 850146 CG
chrXVI 850151 850151 A
chrXVI 850154 850154 C
chrXVI 850155 850155 AT
chrXVI 850157 850157 A
chrXVI 850158 850158 A
chrXVI 850159 850159 AT
chrXVI 850160 850160 T
chrXVI 850162 850162 A
chrXVI 850163 850163 CGT
chrXVI 850164 850164 CG
chrXVI 850165 850165 ACT
chrXVI 850168 850168 G
chrXVI 850169 850169 G
chrXVI 850170 850170 A
chrXVI 850171 850171 T
chrXVI 850172 850172 A
chrXVI 850173 850173 T
chrXVI 850174 850174 T
chrXVI 850177 850177 AT
chrXVI 850178 850178 AT
chrXVI 850179 850179 AT
chrXVI 850180 850180 AC
chrXVI 850181 850181 C
chrXVI 850182 850182 G
chrXVI 850183 850183 T
chrXVI 850184 850184 G
chrXVI 850187 850187 G
chrXVI 850189 850189 C
chrXVI 850190 850190 G
chrXVI 850191 850191 T
chrXVI 850194 850194 CT
chrXVI 850195 850195 C
chrXVI 850196 850196 G
chrXVI 850197 850197 G
chrXVI 850198 850198 CG
chrXVI 850199 850199 T
chrXVI 850200 850200 A
chrXVI 850201 850201 C
chrXVI 850202 850202 G
chrXVI 850203 850203 T
chrXVI 850204 850204 CG
chrXVI 850205 850205 GT
chrXVI 850206 850206 AC
chrXVI 850207 850207 A
chrXVI 850208 850208 C
chrXVI 850210 850210 A
chrXVI 850212 850212 G
chrXVI 850213 850213 CG
chrXVI 850215 850215 T
chrXVI 850216 850216 AC
chrXVI 850217 850217 ACGT
chrXVI 850218 850218 AC
chrXVI 850219 850219 G
chrXVI 850221 850221 CG
chrXVI 850223 850223 T
chrXVI 850224 850224 CGT
chrXVI 850225 850225 AC
chrXVI 850227 850227 AT
chrXVI 850228 850228 ACG
chrXVI 850229 850229 AT
chrXVI 850230 850230 CGT
chrXVI 850231 850231 A
chrXVI 850232 850232 A
chrXVI 850234 850234 C
chrXVI 850236 850236 T
chrXVI 850237 850237 GT
chrXVI 850238 850238 AC
chrXVI 850239 850239 CGT
chrXVI 850240 850240 ACGT
chrXVI 850241 850241 G
chrXVI 850242 850242 CG
chrXVI 850243 850243 G
chrXVI 850244 850244 AGT
chrXVI 850245 850245 AG
chrXVI 850246 850246 AGT
chrXVI 850247 850247 T
chrXVI 850248 850248 T
chrXVI 850249 850249 AT
chrXVI 850250 850250 A
chrXVI 850251 850251 G
chrXVI 850252 850252 AT
chrXVI 850253 850253 C
chrXVI 850254 850254 CT
chrXVI 850255 850255 AT
chrXVI 850256 850256 AC
chrXVI 850257 850257 A
chrXVI 850258 850258 AT
chrXVI 850259 850259 ACG
chrXVI 850260 850260 T
chrXVI 850261 850261 A
chrXVI 850262 850262 C
chrXVI 850263 850263 G
chrXVI 850264 850264 ACT
chrXVI 850266 850266 AC
chrXVI 850267 850267 ACGT
chrXVI 850268 850268 AGT
chrXVI 850269 850269 ACG
chrXVI 850270 850270 AC
chrXVI 850271 850271 C
chrXVI 850272 850272 CG
chrXVI 850273 850273 C
chrXVI 850275 850275 AT
chrXVI 850276 850276 AT
chrXVI 850277 850277 ACGT
chrXVI 850278 850278 G
chrXVI 850279 850279 AT
chrXVI 850280 850280 AT
chrXVI 850281 850281 AGT
chrXVI 850283 850283 ACGT
chrXVI 850284 850284 AG
chrXVI 850285 850285 CT
chrXVI 850286 850286 AGT
chrXVI 850287 850287 AC
chrXVI 850290 850290 CG
chrXVI 850291 850291 CG
chrXVI 850292 850292 ACT
chrXVI 850293 850293 AGT
chrXVI 850294 850294 CG
chrXVI 850295 850295 AT
chrXVI 850296 850296 G
chrXVI 850298 850298 AT
chrXVI 850299 850299 CG
chrXVI 850301 850301 AC
chrXVI 850302 850302 AT
chrXVI 850307 850307 AT
chrXVI 850308 850308 T
chrXVI 850309 850309 T
chrXVI 850310 850310 G
chrXVI 850311 850311 G
chrXVI 850315 850315 G
chrXVI 850317 850317 CG
chrXVI 850318 850318 CG
chrXVI 850319 850319 AGT
chrXVI 850320 850320 T
chrXVI 850321 850321 ACGT
chrXVI 850323 850323 ACT
chrXVI 850324 850324 ACGT
chrXVI 850326 850326 AT
chrXVI 850327 850327 AT
chrXVI 850328 850328 T
chrXVI 850330 850330 A
chrXVI 850331 850331 CG
chrXVI 850332 850332 ACG
chrXVI 850335 850335 AT
chrXVI 850341 850341 ACGT
chrXVI 850342 850342 ACGT
chrXVI 850343 850343 ACGT
chrXVI 850344 850344 ACGT
chrXVI 850345 850345 CG
chrXVI 850346 850346 AGT
chrXVI 850347 850347 CT
chrXVI 850348 850348 ACT
chrXVI 850349 850349 AGT
chrXVI 850350 850350 CGT
chrXVI 850351 850351 C
chrXVI 850618 850618 AT
chrXVI 850621 850621 AG
chrXVI 850622 850622 AGT
chrXVI 850623 850623 ACG
chrXVI 850624 850624 AGT
chrXVI 850625 850625 CGT
chrXVI 850626 850626 CGT
chrXVI 850627 850627 CGT
chrXVI 850628 850628 CGT
chrXVI 850629 850629 A
chrXVI 850631 850631 G
chrXVI 850632 850632 A
chrXVI 850634 850634 T
chrXVI 850635 850635 T
chrXVI 850637 850637 ACT
chrXVI 850638 850638 T
chrXVI 850640 850640 CG
chrXVI 850641 850641 A
chrXVI 850642 850642 G
chrXVI 850643 850643 GT
chrXVI 850644 850644 G
chrXVI 850645 850645 AT
chrXVI 850646 850646 AG
chrXVI 850648 850648 AT
chrXVI 850649 850649 T
chrXVI 850650 850650 AC
chrXVI 850651 850651 G
chrXVI 850652 850652 G
chrXVI 850654 850654 CG
chrXVI 850658 850658 C
chrXVI 850659 850659 G
chrXVI 850660 850660 T
chrXVI 850661 850661 A
chrXVI 850662 850662 AT
chrXVI 850663 850663 G
chrXVI 850667 850667 AT
chrXVI 850668 850668 GT
chrXVI 850670 850670 CG
chrXVI 850671 850671 AT
chrXVI 850673 850673 C
chrXVI 850674 850674 A
chrXVI 850675 850675 G
chrXVI 850676 850676 AC
chrXVI 850677 850677 CGT
chrXVI 850678 850678 G
chrXVI 850679 850679 G
chrXVI 850682 850682 GT
chrXVI 850683 850683 AC
chrXVI 850684 850684 GT
chrXVI 850685 850685 AC
chrXVI 850686 850686 CGT
chrXVI 850688 850688 AC
chrXVI 850689 850689 T
chrXVI 850690 850690 AT
chrXVI 850691 850691 CG
chrXVI 850692 850692 CT
chrXVI 850693 850693 AT
chrXVI 850694 850694 AT
chrXVI 850696 850696 CG
chrXVI 850697 850697 C
chrXVI 850698 850698 G
chrXVI 850699 850699 GT
chrXVI 850700 850700 CGT
chrXVI 850701 850701 ACGT
chrXVI 850702 850702 CGT
chrXVI 850703 850703 CGT
chrXVI 850705 850705 GT
chrXVI 850706 850706 C
chrXVI 850707 850707 G
chrXVI 850708 850708 T
chrXVI 850709 850709 AT
chrXVI 850710 850710 ACGT
chrXVI 850711 850711 AT
chrXVI 850712 850712 T
chrXVI 850713 850713 CGT
chrXVI 850714 850714 AT
chrXVI 850715 850715 CGT
chrXVI 850716 850716 G
chrXVI 850717 850717 AT
chrXVI 850718 850718 CG
chrXVI 850719 850719 AT
chrXVI 850720 850720 AT
chrXVI 850721 850721 A
chrXVI 850722 850722 A
chrXVI 850723 850723 ACGT
chrXVI 850724 850724 CT
chrXVI 850725 850725 ACT
chrXVI 850726 850726 C
chrXVI 850727 850727 CG
chrXVI 850728 850728 C
chrXVI 850729 850729 ACGT
chrXVI 850730 850730 ACGT
chrXVI 850731 850731 ACGT
chrXVI 850732 850732 ACT
chrXVI 850733 850733 A
chrXVI 850735 850735 G
chrXVI 850737 850737 T
chrXVI 850738 850738 T
chrXVI 850739 850739 ACGT
chrXVI 850740 850740 AT
chrXVI 850741 850741 CGT
chrXVI 850742 850742 T
chrXVI 850744 850744 ACGT
chrXVI 850745 850745 ACG
chrXVI 850746 850746 AT
chrXVI 850748 850748 G
chrXVI 850750 850750 C
chrXVI 850751 850751 AGT
chrXVI 850752 850752 ACGT
chrXVI 850753 850753 ACGT
chrXVI 850754 850754 A
chrXVI 850756 850756 CG
chrXVI 850757 850757 CG
chrXVI 850759 850759 T
chrXVI 850761 850761 G
chrXVI 850762 850762 AT
chrXVI 850763 850763 GT
chrXVI 850764 850764 ACT
chrXVI 850765 850765 CG
chrXVI 850766 850766 AT
chrXVI 850767 850767 C
chrXVI 850768 850768 CG
chrXVI 850769 850769 T
chrXVI 850770 850770 A
chrXVI 850771 850771 CG
chrXVI 850772 850772 C
chrXVI 850773 850773 CG
chrXVI 850774 850774 CG
chrXVI 850775 850775 AG
chrXVI 850778 850778 AT
chrXVI 850779 850779 C
chrXVI 850780 850780 G
chrXVI 850782 850782 CG
chrXVI 850785 850785 C
chrXVI 850786 850786 A
chrXVI 850787 850787 C
chrXVI 850788 850788 C
chrXVI 850789 850789 AG
chrXVI 850790 850790 T
chrXVI 850791 850791 AT
chrXVI 850792 850792 A
chrXVI 850795 850795 AT
chrXVI 850796 850796 T
chrXVI 850797 850797 A
chrXVI 850798 850798 AT
chrXVI 850799 850799 T
chrXVI 850800 850800 C
chrXVI 850801 850801 C
chrXVI 850804 850804 AG
chrXVI 850805 850805 CG
chrXVI 850806 850806 ACGT
chrXVI 850807 850807 AT
chrXVI 850809 850809 AT
chrXVI 850810 850810 AT
chrXVI 850811 850811 T
chrXVI 850812 850812 A
chrXVI 850814 850814 T
chrXVI 850815 850815 G
chrXVI 850818 850818 T
chrXVI 850823 850823 CG
chrXVI 850824 850824 GT
chrXVI 850825 850825 T
chrXVI 850828 850828 T
chrXVI 850834 850834 T
chrXVI 850835 850835 T
chrXVI 850838 850838 A
chrXVI 850839 850839 AT
chrXVI 850840 850840 AT
chrXVI 850841 850841 C
chrXVI 850843 850843 A
chrXVI 850844 850844 T
chrXVI 850848 850848 A
chrXVI 850851 850851 T
chrXVI 850852 850852 ACGT
chrXVI 850853 850853 AT
chrXVI 850855 850855 G
chrXVI 850857 850857 AT
chrXVI 850858 850858 ACT
chrXVI 850863 850863 A
chrXVI 850866 850866 T
chrXVI 850868 850868 T
chrXVI 850869 850869 AT
chrXVI 850878 850878 C
chrXVI 850879 850879 G
chrXVI 850880 850880 CG
chrXVI 850881 850881 C
chrXVI 850882 850882 G
chrXVI 850884 850884 AT
chrXVI 850885 850885 C
chrXVI 850888 850888 C
chrXVI 850889 850889 A
chrXVI 850891 850891 A
chrXVI 850892 850892 T
chrXVI 850893 850893 C
chrXVI 850894 850894 ACT
chrXVI 850895 850895 T
chrXVI 850896 850896 CG
chrXVI 850897 850897 A
chrXVI 850898 850898 C
chrXVI 850899 850899 AT
chrXVI 850901 850901 A
chrXVI 850903 850903 C
chrXVI 850911 850911 G
chrXVI 850913 850913 AT
chrXVI 850914 850914 ACG
chrXVI 850915 850915 ACGT
chrXVI 850916 850916 A
chrXVI 850917 850917 CG
chrXVI 850919 850919 CG
chrXVI 850920 850920 G
chrXVI 850921 850921 C
chrXVI 850922 850922 CG
chrXVI 850923 850923 C
chrXVI 850924 850924 G
chrXVI 850925 850925 CG
chrXVI 850926 850926 G
chrXVI 850928 850928 GT
chrXVI 850929 850929 C
chrXVI 850930 850930 AT
chrXVI 850931 850931 CG
chrXVI 850932 850932 AT
chrXVI 850933 850933 ACGT
chrXVI 850934 850934 AT
chrXVI 850936 850936 C
chrXVI 850937 850937 A
chrXVI 850938 850938 G
chrXVI 850939 850939 C
chrXVI 850942 850942 G
chrXVI 850943 850943 AT
chrXVI 850944 850944 A
chrXVI 850945 850945 CG
chrXVI 850950 850950 T
chrXVI 850951 850951 A
chrXVI 850955 850955 CG
chrXVI 850956 850956 C
chrXVI 850962 850962 T
chrXVI 850967 850967 ACGT
chrXVI 850968 850968 ACGT
chrXVI 850969 850969 ACGT
chrXVI 850970 850970 ACGT
chrXVI 850971 850971 ACGT
chrXVI 850972 850972 ACGT
chrXVI 850973 850973 G
chrXVI 850974 850974 G
chrXVI 850979 850979 T
chrXVI 851007 851007 AT
chrXVI 851019 851019 AT
chrXVI 851043 851043 AT
chrXVI 851046 851046 G
chrXVI 851047 851047 T
chrXVI 851049 851049 CG
chrXVI 851052 851052 AT
chrXVI 851118 851118 CG
chrXVI 851120 851120 AT
chrXVI 851130 851130 C
chrXVI 851133 851133 CT
chrXVI 851136 851136 G
chrXVI 851151 851151 CG
chrXVI 851208 851208 A
chrXVI 851212 851212 G
chrXVI 851214 851214 G
chrXVI 851220 851220 CG
chrXVI 851221 851221 A
chrXVI 851237 851237 CG
chrXVI 851238 851238 CG
chrXVI 851247 851247 AT
chrXVI 851255 851255 A
chrXVI 851259 851259 T
chrXVI 851262 851262 A
chrXVI 851268 851268 CG
chrXVI 851273 851273 CG
chrXVI 851274 851274 CG
chrXVI 851277 851277 AT
chrXVI 851292 851292 T
chrXVI 851313 851313 CG
chrXVI 851340 851340 AT
chrXVI 851343 851343 CG
chrXVI 851358 851358 CG
chrXVI 851361 851361 AT
chrXVI 851379 851379 A
chrXVI 851385 851385 A
chrXVI 851397 851397 AT
chrXVI 851400 851400 AT
chrXVI 851406 851406 CG
chrXVI 851415 851415 G
chrXVI 851421 851421 AT
chrXVI 851430 851430 CG
chrXVI 851459 851459 AT
chrXVI 851471 851471 G
chrXVI 851484 851484 AT
chrXVI 851486 851486 AT
chrXVI 851508 851508 T
chrXVI 851514 851514 C
chrXVI 851520 851520 AT
chrXVI 851523 851523 T
chrXVI 851547 851547 AT
chrXVI 851571 851571 T
chrXVI 851594 851594 A
chrXVI 851597 851597 G
chrXVI 851625 851625 AT
chrXVI 851628 851628 AT
chrXVI 851637 851637 T
chrXVI 851642 851642 G
chrXVI 851658 851658 CG
chrXVI 851661 851661 AT
chrXVI 851670 851670 A
chrXVI 851676 851676 C
chrXVI 851684 851684 T
chrXVI 851697 851697 T
chrXVI 851699 851699 G
chrXVI 851712 851712 T
chrXVI 851713 851713 AT
chrXVI 851733 851733 AT
chrXVI 851735 851735 C
chrXVI 851742 851742 CG
chrXVI 851743 851743 AT
chrXVI 851748 851748 G
chrXVI 851754 851754 CG
chrXVI 851757 851757 AT
chrXVI 851761 851761 AT
chrXVI 851771 851771 CG
chrXVI 851784 851784 T
chrXVI 851790 851790 C
chrXVI 851793 851793 G
chrXVI 851796 851796 T
chrXVI 851808 851808 CG
chrXVI 851825 851825 T
chrXVI 851832 851832 CG
chrXVI 851841 851841 C
chrXVI 851844 851844 CG
chrXVI 851847 851847 T
chrXVI 851853 851853 ACG
chrXVI 851859 851859 AT
chrXVI 851861 851861 CG
chrXVI 851862 851862 AT
chrXVI 851868 851868 G
chrXVI 851871 851871 ACGT
chrXVI 851877 851877 AT
chrXVI 851879 851879 CG
chrXVI 851939 851939 CG
chrXVI 851943 851943 C
chrXVI 851945 851945 A
chrXVI 851955 851955 C
chrXVI 851961 851961 AT
chrXVI 851964 851964 AT
chrXVI 851967 851967 AT
chrXVI 851973 851973 CG
chrXVI 851976 851976 G
chrXVI 851982 851982 A
chrXVI 851988 851988 A
chrXVI 851991 851991 T
chrXVI 851997 851997 C
chrXVI 852006 852006 G
chrXVI 852009 852009 T
chrXVI 852011 852011 C
chrXVI 852030 852030 CG
chrXVI 852041 852041 CG
chrXVI 852045 852045 CG
chrXVI 852046 852046 AT
chrXVI 852051 852051 AT
chrXVI 852056 852056 CG
chrXVI 852093 852093 A
chrXVI 852108 852108 A
chrXVI 852115 852115 AT
chrXVI 852117 852117 C
chrXVI 852134 852134 G
chrXVI 852135 852135 T
chrXVI 852138 852138 T
chrXVI 852149 852149 A
chrXVI 852150 852150 A
chrXVI 852179 852179 G
chrXVI 852192 852192 AT
chrXVI 852195 852195 AT
chrXVI 852201 852201 AT
chrXVI 852236 852236 CG
chrXVI 852250 852250 G
chrXVI 852273 852273 AT
chrXVI 852276 852276 AT
chrXVI 852282 852282 CG
chrXVI 852291 852291 CG
chrXVI 852318 852318 A
chrXVI 852321 852321 G
chrXVI 852330 852330 T
chrXVI 852336 852336 A
chrXVI 852345 852345 C
chrXVI 852369 852369 AT
chrXVI 852373 852373 C
chrXVI 852382 852382 CG
chrXVI 852387 852387 A
chrXVI 852402 852402 CG
chrXVI 852417 852417 AT
chrXVI 852445 852445 AT
chrXVI 852446 852446 CG
chrXVI 852462 852462 AT
chrXVI 852468 852468 AT
chrXVI 852469 852469 A
chrXVI 852474 852474 T
chrXVI 852480 852480 AT
chrXVI 852501 852501 CG
chrXVI 852503 852503 G
chrXVI 852516 852516 CG
chrXVI 852560 852560 AT
chrXVI 852564 852564 A
chrXVI 852567 852567 A
chrXVI 852570 852570 CG
chrXVI 852601 852601 CG
chrXVI 852618 852618 G
chrXVI 852664 852664 T
chrXVI 852681 852681 G
chrXVI 852689 852689 C
chrXVI 852729 852729 AT
chrXVI 852733 852733 CG
chrXVI 852741 852741 G
chrXVI 852787 852787 AT
chrXVI 852795 852795 AT
chrXVI 852804 852804 CG
chrXVI 852810 852810 CG
chrXVI 852816 852816 AT
chrXVI 852818 852818 CG
chrXVI 852830 852830 AT
chrXVI 852850 852850 AT
chrXVI 852855 852855 A
chrXVI 852858 852858 CG
chrXVI 852864 852864 AT
chrXVI 852873 852873 AT
chrXVI 852876 852876 G
chrXVI 852959 852959 A
chrXVI 852960 852960 G
chrXVI 852965 852965 T
chrXVI 852972 852972 C
chrXVI 852981 852981 G
chrXVI 852990 852990 G
chrXVI 853008 853008 AT
chrXVI 853011 853011 AT
chrXVI 853014 853014 AT
chrXVI 853018 853018 CG
chrXVI 853035 853035 AT
chrXVI 853038 853038 A
chrXVI 853089 853089 AT
chrXVI 853091 853091 CG
chrXVI 853133 853133 AT
chrXVI 853136 853136 AT
chrXVI 853143 853143 AT
chrXVI 853156 853156 T
chrXVI 853187 853187 CG
chrXVI 853192 853192 CG
chrXVI 853210 853210 AT
chrXVI 853212 853212 AT
chrXVI 853226 853226 C
chrXVI 853257 853257 AT
chrXVI 853266 853266 CG
chrXVI 853271 853271 CG
chrXVI 853277 853277 AT
chrXVI 853290 853290 A
chrXVI 853308 853308 CG
chrXVI 853313 853313 AT
chrXVI 853318 853318 CG
chrXVI 853328 853328 C
chrXVI 853330 853330 C
chrXVI 853335 853335 C
chrXVI 853359 853359 G
chrXVI 853405 853405 A
chrXVI 853418 853418 AT
chrXVI 853425 853425 CG
chrXVI 853428 853428 AT
chrXVI 853431 853431 CG
chrXVI 853437 853437 AT
chrXVI 853442 853442 AT
chrXVI 853444 853444 AT
chrXVI 853449 853449 T
chrXVI 853469 853469 CG
chrXVI 853475 853475 CG
chrXVI 853503 853503 AT
chrXVI 853578 853578 CG
chrXVI 853623 853623 T
chrXVI 853632 853632 CG
chrXVI 853644 853644 A
chrXVI 853650 853650 G
chrXVI 853665 853665 T
chrXVI 853676 853676 A
chrXVI 853677 853677 G
chrXVI 853683 853683 CG
chrXVI 853689 853689 A
chrXVI 853797 853797 AT
chrXVI 853801 853801 T
chrXVI 853802 853802 G
chrXVI 853877 853877 AT
chrXVI 853935 853935 ACGT
chrXVI 853938 853938 AT
chrXVI 853967 853967 AT
chrXVI 853995 853995 T
chrXVI 853996 853996 GT
chrXVI 853997 853997 T
chrXVI 853998 853998 T
chrXVI 854006 854006 A
chrXVI 854007 854007 AC
chrXVI 854008 854008 ACGT
chrXVI 854009 854009 T
chrXVI 854012 854012 C
chrXVI 854064 854064 AT
chrXVI 854082 854082 CG
chrXVI 854088 854088 CG
chrXVI 854094 854094 AT
chrXVI 854109 854109 AT
chrXVI 854115 854115 A
chrXVI 854148 854148 AT
chrXVI 854166 854166 C
chrXVI 854214 854214 ACGT
chrXVI 854360 854360 CG
chrXVI 854372 854372 AT
chrXVI 854424 854424 C
chrXVI 854425 854425 G
chrXVI 854426 854426 A
chrXVI 854428 854428 T
chrXVI 854433 854433 G
chrXVI 854434 854434 AG
chrXVI 854438 854438 T
chrXVI 854448 854448 AT
chrXVI 854481 854481 CG
chrXVI 854497 854497 AT
chrXVI 854506 854506 CG
chrXVI 854538 854538 AT
chrXVI 854551 854551 AT
chrXVI 854582 854582 AT
chrXVI 854583 854583 C
chrXVI 854592 854592 CG
chrXVI 854613 854613 CG
chrXVI 854717 854717 AT
chrXVI 854809 854809 C
chrXVI 854838 854838 CG
chrXVI 854877 854877 AT
chrXVI 854900 854900 T
chrXVI 854919 854919 AT
chrXVI 854925 854925 CG
chrXVI 854928 854928 AT
chrXVI 854945 854945 AT
chrXVI 854956 854956 A
chrXVI 854968 854968 AT
chrXVI 854969 854969 CG
chrXVI 854974 854974 CG
chrXVI 855002 855002 G
chrXVI 855003 855003 G
chrXVI 855038 855038 A
chrXVI 855133 855133 AT
chrXVI 855140 855140 G
chrXVI 855148 855148 G
chrXVI 855151 855151 T
chrXVI 855167 855167 CG
chrXVI 855190 855190 AT
chrXVI 855267 855267 A
chrXVI 855279 855279 C
chrXVI 855295 855295 G
chrXVI 855298 855298 C
chrXVI 855322 855322 CG
chrXVI 855328 855328 AT
chrXVI 855334 855334 AT
chrXVI 855350 855350 CG
chrXVI 855375 855375 AT
chrXVI 855393 855393 C
chrXVI 855396 855396 C
chrXVI 855421 855421 T
chrXVI 855430 855430 A
chrXVI 855442 855442 T
chrXVI 855487 855487 G
chrXVI 855489 855489 T
chrXVI 855493 855493 G
chrXVI 855520 855520 T
chrXVI 855532 855532 A
chrXVI 855537 855537 A
chrXVI 855571 855571 AT
chrXVI 855591 855591 CG
chrXVI 855625 855625 T
chrXVI 855626 855626 CG
chrXVI 855628 855628 T
chrXVI 855629 855629 G
chrXVI 855647 855647 G
chrXVI 855662 855662 T
chrXVI 855676 855676 A
chrXVI 855691 855691 A
chrXVI 855698 855698 AT
chrXVI 855713 855713 AT
chrXVI 855718 855718 A
chrXVI 855736 855736 CG
chrXVI 855742 855742 C
chrXVI 855748 855748 C
chrXVI 855750 855750 C
chrXVI 855751 855751 A
chrXVI 855784 855784 CG
chrXVI 855877 855877 AT
chrXVI 855941 855941 CG
chrXVI 855959 855959 AT
chrXVI 856001 856001 T
chrXVI 856007 856007 T
chrXVI 856009 856009 T
chrXVI 856021 856021 AT
chrXVI 856023 856023 AT
chrXVI 856024 856024 AT
chrXVI 856025 856025 AT
chrXVI 856030 856030 C
chrXVI 856031 856031 CT
chrXVI 856032 856032 G
chrXVI 856038 856038 T
chrXVI 856049 856049 A
chrXVI 856057 856057 AT
chrXVI 856058 856058 AT
chrXVI 856117 856117 CG
chrXVI 856118 856118 A
chrXVI 856121 856121 A
chrXVI 856126 856126 AT
chrXVI 856130 856130 AT
chrXVI 856137 856137 G
chrXVI 856138 856138 A
chrXVI 856139 856139 A
chrXVI 856155 856155 T
chrXVI 856157 856157 G
chrXVI 856172 856172 CG
chrXVI 856176 856176 AC
chrXVI 856177 856177 AT
chrXVI 856178 856178 G
chrXVI 856186 856186 T
chrXVI 856205 856205 GT
chrXVI 856206 856206 C
chrXVI 856210 856210 A
chrXVI 856211 856211 T
chrXVI 856212 856212 C
chrXVI 856213 856213 G
chrXVI 856214 856214 T
chrXVI 856216 856216 T
chrXVI 856217 856217 A
chrXVI 856220 856220 A
chrXVI 856221 856221 G
chrXVI 856222 856222 AT
chrXVI 856223 856223 GT
chrXVI 856225 856225 ACT
chrXVI 856226 856226 AT
chrXVI 856227 856227 AT
chrXVI 856228 856228 G
chrXVI 856229 856229 A
chrXVI 856230 856230 CG
chrXVI 856231 856231 CG
chrXVI 856233 856233 CGT
chrXVI 856234 856234 AT
chrXVI 856236 856236 ACG
chrXVI 856237 856237 CT
chrXVI 856238 856238 AC
chrXVI 856239 856239 G
chrXVI 856240 856240 G
chrXVI 856242 856242 CG
chrXVI 856246 856246 C
chrXVI 856247 856247 G
chrXVI 856248 856248 T
chrXVI 856249 856249 AT
chrXVI 856250 856250 AT
chrXVI 856254 856254 G
chrXVI 856255 856255 AT
chrXVI 856256 856256 GT
chrXVI 856258 856258 CG
chrXVI 856259 856259 AT
chrXVI 856261 856261 C
chrXVI 856262 856262 A
chrXVI 856263 856263 CGT
chrXVI 856264 856264 AC
chrXVI 856265 856265 CGT
chrXVI 856266 856266 G
chrXVI 856267 856267 G
chrXVI 856270 856270 GT
chrXVI 856271 856271 AC
chrXVI 856272 856272 GT
chrXVI 856273 856273 AC
chrXVI 856274 856274 CGT
chrXVI 856276 856276 AC
chrXVI 856277 856277 T
chrXVI 856278 856278 A
chrXVI 856279 856279 CG
chrXVI 856280 856280 CGT
chrXVI 856281 856281 AT
chrXVI 856282 856282 AT
chrXVI 856284 856284 G
chrXVI 856285 856285 C
chrXVI 856286 856286 G
chrXVI 856287 856287 GT
chrXVI 856288 856288 CGT
chrXVI 856289 856289 ACGT
chrXVI 856290 856290 CGT
chrXVI 856291 856291 CGT
chrXVI 856293 856293 GT
chrXVI 856294 856294 C
chrXVI 856295 856295 G
chrXVI 856296 856296 T
chrXVI 856297 856297 AT
chrXVI 856298 856298 ACGT
chrXVI 856299 856299 AT
chrXVI 856300 856300 T
chrXVI 856301 856301 CGT
chrXVI 856302 856302 AT
chrXVI 856303 856303 CGT
chrXVI 856304 856304 G
chrXVI 856305 856305 AT
chrXVI 856306 856306 CG
chrXVI 856307 856307 AT
chrXVI 856308 856308 AT
chrXVI 856309 856309 A
chrXVI 856310 856310 A
chrXVI 856311 856311 ACGT
chrXVI 856312 856312 CT
chrXVI 856313 856313 ACT
chrXVI 856314 856314 C
chrXVI 856315 856315 CG
chrXVI 856316 856316 C
chrXVI 856317 856317 ACGT
chrXVI 856318 856318 ACGT
chrXVI 856319 856319 ACGT
chrXVI 856320 856320 ACT
chrXVI 856321 856321 A
chrXVI 856323 856323 G
chrXVI 856325 856325 T
chrXVI 856326 856326 T
chrXVI 856327 856327 ACGT
chrXVI 856328 856328 AT
chrXVI 856329 856329 CGT
chrXVI 856330 856330 T
chrXVI 856332 856332 ACGT
chrXVI 856333 856333 ACG
chrXVI 856334 856334 AT
chrXVI 856336 856336 G
chrXVI 856338 856338 C
chrXVI 856339 856339 AGT
chrXVI 856340 856340 ACGT
chrXVI 856341 856341 ACGT
chrXVI 856342 856342 A
chrXVI 856344 856344 CG
chrXVI 856345 856345 CG
chrXVI 856347 856347 T
chrXVI 856349 856349 G
chrXVI 856350 856350 AT
chrXVI 856351 856351 GT
chrXVI 856352 856352 ACT
chrXVI 856353 856353 CG
chrXVI 856354 856354 AT
chrXVI 856355 856355 C
chrXVI 856356 856356 CG
chrXVI 856357 856357 T
chrXVI 856358 856358 A
chrXVI 856359 856359 CG
chrXVI 856360 856360 C
chrXVI 856361 856361 CG
chrXVI 856362 856362 CG
chrXVI 856363 856363 AG
chrXVI 856366 856366 AT
chrXVI 856367 856367 C
chrXVI 856368 856368 G
chrXVI 856370 856370 CG
chrXVI 856373 856373 C
chrXVI 856374 856374 A
chrXVI 856375 856375 C
chrXVI 856376 856376 C
chrXVI 856377 856377 AG
chrXVI 856378 856378 T
chrXVI 856379 856379 AT
chrXVI 856380 856380 A
chrXVI 856383 856383 AT
chrXVI 856384 856384 T
chrXVI 856385 856385 A
chrXVI 856386 856386 AT
chrXVI 856387 856387 T
chrXVI 856388 856388 C
chrXVI 856389 856389 C
chrXVI 856392 856392 AG
chrXVI 856393 856393 CG
chrXVI 856394 856394 ACGT
chrXVI 856395 856395 AT
chrXVI 856397 856397 AT
chrXVI 856398 856398 AT
chrXVI 856399 856399 T
chrXVI 856400 856400 A
chrXVI 856402 856402 T
chrXVI 856403 856403 G
chrXVI 856406 856406 T
chrXVI 856411 856411 CG
chrXVI 856412 856412 GT
chrXVI 856413 856413 T
chrXVI 856416 856416 T
chrXVI 856422 856422 T
chrXVI 856423 856423 T
chrXVI 856426 856426 A
chrXVI 856427 856427 AT
chrXVI 856428 856428 AT
chrXVI 856429 856429 C
chrXVI 856431 856431 A
chrXVI 856432 856432 T
chrXVI 856436 856436 A
chrXVI 856439 856439 T
chrXVI 856440 856440 ACGT
chrXVI 856441 856441 AT
chrXVI 856443 856443 G
chrXVI 856445 856445 AT
chrXVI 856446 856446 ACT
chrXVI 856451 856451 A
chrXVI 856454 856454 T
chrXVI 856456 856456 T
chrXVI 856457 856457 AT
chrXVI 856466 856466 C
chrXVI 856467 856467 G
chrXVI 856468 856468 CG
chrXVI 856469 856469 C
chrXVI 856470 856470 G
chrXVI 856472 856472 AT
chrXVI 856473 856473 C
chrXVI 856476 856476 C
chrXVI 856477 856477 A
chrXVI 856479 856479 A
chrXVI 856480 856480 T
chrXVI 856481 856481 C
chrXVI 856482 856482 ACT
chrXVI 856483 856483 T
chrXVI 856484 856484 CG
chrXVI 856485 856485 A
chrXVI 856486 856486 C
chrXVI 856487 856487 AT
chrXVI 856489 856489 A
chrXVI 856491 856491 C
chrXVI 856499 856499 G
chrXVI 856501 856501 AT
chrXVI 856502 856502 ACG
chrXVI 856503 856503 ACGT
chrXVI 856504 856504 A
chrXVI 856505 856505 CG
chrXVI 856507 856507 CG
chrXVI 856508 856508 G
chrXVI 856509 856509 C
chrXVI 856510 856510 CG
chrXVI 856511 856511 C
chrXVI 856512 856512 G
chrXVI 856513 856513 CG
chrXVI 856514 856514 G
chrXVI 856516 856516 GT
chrXVI 856517 856517 C
chrXVI 856518 856518 AT
chrXVI 856519 856519 CG
chrXVI 856520 856520 AT
chrXVI 856521 856521 ACGT
chrXVI 856522 856522 AT
chrXVI 856524 856524 C
chrXVI 856527 856527 C
chrXVI 856530 856530 G
chrXVI 856531 856531 AT
chrXVI 856532 856532 A
chrXVI 856533 856533 CG
chrXVI 856538 856538 T
chrXVI 856539 856539 A
chrXVI 856543 856543 CG
chrXVI 856544 856544 C
chrXVI 856550 856550 T
chrXVI 856552 856552 T
chrXVI 856554 856554 T
chrXVI 856555 856555 ACGT
chrXVI 856556 856556 ACGT
chrXVI 856557 856557 ACGT
chrXVI 856558 856558 ACGT
chrXVI 856559 856559 ACGT
chrXVI 856560 856560 ACGT
chrXVI 856561 856561 ACT
chrXVI 856562 856562 AGT
chrXVI 856563 856563 AT
chrXVI 856564 856564 CG
chrXVI 856565 856565 G
chrXVI 856567 856567 C
chrXVI 856568 856568 C
chrXVI 856583 856583 T
chrXVI 856584 856584 AT
chrXVI 856585 856585 A
chrXVI 856586 856586 G
chrXVI 856587 856587 G
chrXVI 856588 856588 C
chrXVI 856589 856589 T
chrXVI 856591 856591 C
chrXVI 856592 856592 A
chrXVI 856594 856594 C
chrXVI 856595 856595 A
chrXVI 856598 856598 C
chrXVI 856600 856600 G
chrXVI 856603 856603 C
chrXVI 856606 856606 T
chrXVI 856610 856610 CG
chrXVI 856620 856620 T
chrXVI 856621 856621 T
chrXVI 856622 856622 C
chrXVI 856625 856625 C
chrXVI 856626 856626 T
chrXVI 856627 856627 GT
chrXVI 856628 856628 A
chrXVI 856629 856629 A
chrXVI 856630 856630 C
chrXVI 856631 856631 A
chrXVI 856632 856632 G
chrXVI 856634 856634 A
chrXVI 856635 856635 C
chrXVI 856636 856636 AC
chrXVI 856646 856646 G
chrXVI 856647 856647 AT
chrXVI 856653 856653 A
chrXVI 856656 856656 ACGT
chrXVI 856660 856660 C
chrXVI 856663 856663 T
chrXVI 856668 856668 C
chrXVI 856669 856669 A
chrXVI 856673 856673 AC
chrXVI 856674 856674 GT
chrXVI 856675 856675 A
chrXVI 856676 856676 T
chrXVI 856677 856677 AT
chrXVI 856678 856678 C
chrXVI 856681 856681 CG
chrXVI 856682 856682 A
chrXVI 856683 856683 T
chrXVI 856685 856685 C
chrXVI 856686 856686 G
chrXVI 856689 856689 C
chrXVI 856692 856692 T
chrXVI 856697 856697 A
chrXVI 856701 856701 C
chrXVI 856702 856702 G
chrXVI 856703 856703 A
chrXVI 856707 856707 G
chrXVI 856713 856713 A
chrXVI 856716 856716 GT
chrXVI 856724 856724 T
chrXVI 856727 856727 T
chrXVI 856730 856730 T
chrXVI 856733 856733 T
chrXVI 856734 856734 C
chrXVI 856735 856735 A
chrXVI 856737 856737 AT
chrXVI 856738 856738 C
chrXVI 856741 856741 A
chrXVI 856744 856744 C
chrXVI 856746 856746 C
chrXVI 856747 856747 A
chrXVI 856748 856748 T
chrXVI 856749 856749 C
chrXVI 856750 856750 A
chrXVI 856751 856751 AC
chrXVI 856756 856756 AC
chrXVI 856757 856757 GT
chrXVI 856758 856758 G
chrXVI 856759 856759 G
chrXVI 856761 856761 AC
chrXVI 856765 856765 G
chrXVI 856773 856773 CG
chrXVI 856776 856776 A
chrXVI 856777 856777 C
chrXVI 856778 856778 CT
chrXVI 856779 856779 T
chrXVI 856783 856783 A
chrXVI 856785 856785 G
chrXVI 856786 856786 C
chrXVI 856787 856787 C
chrXVI 856790 856790 G
chrXVI 856800 856800 ACG
chrXVI 856806 856806 A
chrXVI 856807 856807 G
chrXVI 856813 856813 C
chrXVI 856816 856816 A
chrXVI 856821 856821 A
chrXVI 856822 856822 T
chrXVI 856824 856824 AG
chrXVI 856825 856825 T
chrXVI 856827 856827 T
chrXVI 856829 856829 G
chrXVI 856830 856830 ACG
chrXVI 856831 856831 T
chrXVI 856832 856832 G
chrXVI 856834 856834 CG
chrXVI 856835 856835 CG
chrXVI 856836 856836 CG
chrXVI 856838 856838 A
chrXVI 856839 856839 C
chrXVI 856841 856841 A
chrXVI 856849 856849 CG
chrXVI 856851 856851 AT
chrXVI 856853 856853 A
chrXVI 856854 856854 C
chrXVI 856856 856856 C
chrXVI 856857 856857 CG
chrXVI 856858 856858 A
chrXVI 856860 856860 A
chrXVI 856868 856868 AT
chrXVI 856878 856878 CG
chrXVI 856880 856880 T
chrXVI 856881 856881 A
chrXVI 856886 856886 ACGT
chrXVI 856887 856887 ACGT
chrXVI 856888 856888 ACGT
chrXVI 856889 856889 ACG
chrXVI 856890 856890 ACGT
chrXVI 856891 856891 AGT
chrXVI 856892 856892 CGT
chrXVI 856893 856893 ACGT
chrXVI 856894 856894 ACT
chrXVI 856896 856896 C
chrXVI 856897 856897 ACT
chrXVI 856898 856898 CGT
chrXVI 856899 856899 A
chrXVI 856900 856900 AC
chrXVI 856901 856901 AT
chrXVI 856975 856975 AT
chrXVI 856976 856976 ACGT
chrXVI 856977 856977 CG
chrXVI 856978 856978 AT
chrXVI 856979 856979 ACGT
chrXVI 856980 856980 AT
chrXVI 856981 856981 AT
chrXVI 856982 856982 A
chrXVI 856983 856983 C
chrXVI 856986 856986 ACT
chrXVI 856987 856987 AT
chrXVI 856988 856988 AT
chrXVI 856990 856990 T
chrXVI 858956 858956 A
chrXVI 858962 858962 A
chrXVI 858977 858977 A
chrXVI 859010 859010 G
chrXVI 859014 859014 G
chrXVI 859029 859029 A
chrXVI 859030 859030 A
chrXVI 860361 860361 A
chrXVI 860362 860362 T
chrXVI 860365 860365 T
chrXVI 860366 860366 G
chrXVI 860367 860367 A
chrXVI 860368 860368 AC
chrXVI 860369 860369 AC
chrXVI 860370 860370 C
chrXVI 860371 860371 G
chrXVI 860372 860372 GT
chrXVI 860373 860373 ACG
chrXVI 860374 860374 T
chrXVI 860375 860375 CGT
chrXVI 860376 860376 AGT
chrXVI 860377 860377 CGT
chrXVI 860378 860378 C
chrXVI 860450 860450 ACT
chrXVI 860451 860451 ACGT
chrXVI 860452 860452 CG
chrXVI 860453 860453 CG
chrXVI 860454 860454 C
chrXVI 860455 860455 AT
chrXVI 860456 860456 AT
chrXVI 860457 860457 CG
chrXVI 860458 860458 CGT
chrXVI 860459 860459 G
chrXVI 860461 860461 T
chrXVI 860462 860462 T
chrXVI 860463 860463 T
chrXVI 868996 868996 A
chrXVI 868999 868999 G
chrXVI 869005 869005 A
chrXVI 869053 869053 T
chrXVI 869056 869056 G
chrXVI 869059 869059 A
chrXVI 869074 869074 G
chrXVI 869077 869077 A
chrXVI 869083 869083 G
chrXVI 869105 869105 AT
chrXVI 869106 869106 C
chrXVI 869107 869107 T
chrXVI 869131 869131 C
chrXVI 869134 869134 C
chrXVI 869137 869137 G
chrXVI 869155 869155 A
chrXVI 869167 869167 A
chrXVI 869168 869168 G
chrXVI 869176 869176 A
chrXVI 869183 869183 CG
chrXVI 869184 869184 G
chrXVI 869185 869185 C
chrXVI 869233 869233 G
chrXVI 869245 869245 G
chrXVI 869246 869246 C
chrXVI 869254 869254 G
chrXVI 880285 880285 AC
chrXVI 880286 880286 T
chrXVI 880287 880287 AC
chrXVI 880288 880288 C
chrXVI 880290 880290 T
chrXVI 880291 880291 G
chrXVI 880292 880292 AT
chrXVI 880293 880293 GT
chrXVI 880294 880294 T
chrXVI 880295 880295 GT
chrXVI 880370 880370 AT
chrXVI 880371 880371 ACGT
chrXVI 880372 880372 ACGT
chrXVI 880373 880373 ACGT
chrXVI 880374 880374 A
chrXVI 880375 880375 AT
chrXVI 880376 880376 ACT
chrXVI 880378 880378 CG
chrXVI 880379 880379 AT
chrXVI 880381 880381 CG
chrXVI 880383 880383 C
chrXVI 880384 880384 AT
chrXVI 880385 880385 CGT
chrXVI 880387 880387 AT
chrXVI 880388 880388 CG
chrXVI 880398 880398 G
chrXVI 880402 880402 A
chrXVI 880403 880403 AC
chrXVI 880405 880405 G
chrXVI 880408 880408 T
chrXVI 880409 880409 C
chrXVI 880413 880413 A
chrXVI 880425 880425 AG
chrXVI 880426 880426 A
chrXVI 880427 880427 GT
chrXVI 880429 880429 C
chrXVI 880430 880430 T
chrXVI 880432 880432 C
chrXVI 880433 880433 G
chrXVI 880435 880435 C
chrXVI 880436 880436 A
chrXVI 880439 880439 C
chrXVI 880441 880441 G
chrXVI 880444 880444 C
chrXVI 880447 880447 T
chrXVI 880451 880451 CG
chrXVI 880461 880461 T
chrXVI 880462 880462 CG
chrXVI 880463 880463 C
chrXVI 880464 880464 C
chrXVI 880466 880466 C
chrXVI 880468 880468 GT
chrXVI 880470 880470 A
chrXVI 880471 880471 CG
chrXVI 880473 880473 G
chrXVI 880475 880475 A
chrXVI 880476 880476 C
chrXVI 880477 880477 A
chrXVI 880481 880481 A
chrXVI 880487 880487 AT
chrXVI 880488 880488 CG
chrXVI 880494 880494 A
chrXVI 880497 880497 AT
chrXVI 880501 880501 AT
chrXVI 880504 880504 AT
chrXVI 880509 880509 C
chrXVI 880510 880510 A
chrXVI 880514 880514 AT
chrXVI 880516 880516 A
chrXVI 880517 880517 C
chrXVI 880519 880519 C
chrXVI 880522 880522 A
chrXVI 880526 880526 C
chrXVI 880527 880527 G
chrXVI 880530 880530 C
chrXVI 880533 880533 T
chrXVI 880538 880538 A
chrXVI 880542 880542 C
chrXVI 880543 880543 G
chrXVI 880544 880544 A
chrXVI 880548 880548 G
chrXVI 880554 880554 A
chrXVI 880557 880557 AGT
chrXVI 880565 880565 T
chrXVI 880568 880568 T
chrXVI 880571 880571 T
chrXVI 880574 880574 ACG
chrXVI 880578 880578 AT
chrXVI 880579 880579 C
chrXVI 880582 880582 A
chrXVI 880585 880585 C
chrXVI 880592 880592 C
chrXVI 880597 880597 C
chrXVI 880598 880598 G
chrXVI 880599 880599 G
chrXVI 880602 880602 C
chrXVI 880606 880606 AT
chrXVI 880614 880614 CG
chrXVI 880616 880616 G
chrXVI 880617 880617 A
chrXVI 880618 880618 G
chrXVI 880619 880619 AT
chrXVI 880622 880622 A
chrXVI 880623 880623 C
chrXVI 880628 880628 AT
chrXVI 880631 880631 T
chrXVI 880635 880635 G
chrXVI 880641 880641 CT
chrXVI 880647 880647 A
chrXVI 880648 880648 G
chrXVI 880654 880654 C
chrXVI 880657 880657 A
chrXVI 880663 880663 T
chrXVI 880665 880665 AG
chrXVI 880670 880670 G
chrXVI 880671 880671 AC
chrXVI 880672 880672 T
chrXVI 880673 880673 G
chrXVI 880675 880675 C
chrXVI 880676 880676 G
chrXVI 880677 880677 G
chrXVI 880679 880679 A
chrXVI 880680 880680 C
chrXVI 880682 880682 A
chrXVI 880690 880690 CG
chrXVI 880692 880692 AT
chrXVI 880694 880694 A
chrXVI 880695 880695 C
chrXVI 880697 880697 C
chrXVI 880698 880698 CG
chrXVI 880699 880699 A
chrXVI 880701 880701 A
chrXVI 880709 880709 AT
chrXVI 880719 880719 CG
chrXVI 880721 880721 T
chrXVI 880722 880722 A
chrXVI 880727 880727 ACGT
chrXVI 880728 880728 ACGT
chrXVI 880729 880729 ACGT
chrXVI 880730 880730 ACGT
chrXVI 880731 880731 ACT
chrXVI 880732 880732 AGT
chrXVI 880733 880733 CGT
chrXVI 880734 880734 G
chrXVI 880737 880737 CG
chrXVI 897086 897086 AT
chrXVI 897087 897087 C
chrXVI 897088 897088 T
chrXVI 897090 897090 A
chrXVI 897091 897091 CT
chrXVI 897092 897092 A
chrXVI 897094 897094 AT
chrXVI 897095 897095 CG
chrXVI 897097 897097 C
chrXVI 897099 897099 C
chrXVI 897102 897102 C
chrXVI 897105 897105 C
chrXVI 897108 897108 C
chrXVI 897111 897111 C
chrXVI 897116 897116 T
chrXVI 897121 897121 A
chrXVI 897124 897124 A
chrXVI 897125 897125 G
chrXVI 897126 897126 G
chrXVI 897127 897127 C
chrXVI 897128 897128 G
chrXVI 897129 897129 G
chrXVI 897130 897130 C
chrXVI 897132 897132 G
chrXVI 897135 897135 A
chrXVI 897136 897136 C
chrXVI 897137 897137 G
chrXVI 897138 897138 A
chrXVI 897139 897139 C
chrXVI 897140 897140 G
chrXVI 897141 897141 ACT
chrXVI 897142 897142 ACG
chrXVI 897143 897143 G
chrXVI 897144 897144 ACGT
chrXVI 897145 897145 G
chrXVI 897146 897146 CG
chrXVI 897147 897147 G
chrXVI 897149 897149 AT
chrXVI 897150 897150 AT
chrXVI 897153 897153 G
chrXVI 932558 932558 G
chrXVI 932578 932578 T
chrXVI 932579 932579 A
chrXVI 932586 932586 A
chrXVI 932641 932641 C
chrXVI 932764 932764 A
chrXVI 932772 932772 A
chrXVI 932779 932779 A
chrXVI 942354 942354 T
chrXVI 942355 942355 G
chrXVI 942358 942358 G
chrXVI 942427 942427 A
chrXVI 942428 942428 A
chrXVI 942429 942429 A
chrXVI 942430 942430 A
chrXVI 942431 942431 T
chrXVI 942439 942439 C
chrXVI 942454 942454 A
chrXVI 942455 942455 A
chrXVI 942466 942466 T
chrXVI 942468 942468 T
chrXVI 942470 942470 G
chrXVI 942471 942471 A
chrXVI 942477 942477 A
chrXVI 942478 942478 G
chrXVI 942479 942479 AT
chrXVI 942487 942487 C
chrXVI 942488 942488 A
chrXVI 942494 942494 T
chrXVI 942499 942499 A
chrXVI 942516 942516 AT
chrXVI 942517 942517 G
chrXVI 942518 942518 T
chrXVI 942519 942519 GT
chrXVI 942520 942520 GT
chrXVI 942540 942540 T
chrXVI 942541 942541 G
chrXVI 942550 942550 A
chrXVI 942553 942553 A
chrXVI 942573 942573 G
chrXVI 942574 942574 G
chrXVI 942577 942577 A
chrXVI 942578 942578 A
chrXVI 942579 942579 A
chrXVI 942580 942580 AG
chrXVI 942586 942586 C
chrXVI 942589 942589 A
chrXVI 942593 942593 T
chrXVI 942595 942595 AG
chrXVI 942596 942596 T
chrXVI 942597 942597 A
chrXVI 942600 942600 A
chrXVI 942606 942606 A
chrXVI 942608 942608 A
chrXVI 942610 942610 A
chrXVI 942621 942621 C
chrXVI 942622 942622 A
chrXVI 942627 942627 T
chrXVI 942628 942628 AT
chrXVI 942630 942630 C
chrXVI 942631 942631 G
chrXVI 942632 942632 G
chrXVI 942637 942637 A
chrXVI 942638 942638 CG
chrXVI 942640 942640 CG
chrXVI 942646 942646 C
chrXVI 942647 942647 AT
chrXVI 942648 942648 C
chrXVI 942649 942649 CG
chrXVI 942650 942650 A
chrXVI 942651 942651 CT
chrXVI 942652 942652 G
chrXVI 942658 942658 C
chrXVI 942659 942659 CG
chrXVI 942667 942667 CG
chrXVI 942668 942668 A
chrXVI 942669 942669 T
chrXVI 942672 942672 C
chrXVI 942673 942673 T
chrXVI 942674 942674 AG
chrXVI 942675 942675 GT
chrXVI 942676 942676 G
chrXVI 942679 942679 A
chrXVI 942687 942687 CG
chrXVI 942691 942691 G
chrXVI 942702 942702 AC
chrXVI 942703 942703 CG
chrXVI 942704 942704 G
chrXVI 942712 942712 A
chrXVI 942721 942721 AT
chrXVI 942725 942725 T
chrXVI 942733 942733 CG
chrXVI 942739 942739 CG
chrXVI 942741 942741 ACGT
chrXVI 942742 942742 AT
chrXVI 942743 942743 CG
chrXVI 942744 942744 CG
chrXVI 942750 942750 AT
chrXVI 942752 942752 AT
chrXVI 942754 942754 G
chrXVI 942805 942805 A
chrXVI 942806 942806 AG
chrXVI 942807 942807 G
chrXVI 942810 942810 CG
chrXVI 942812 942812 AT
chrXVI 942813 942813 AT
chrXVI 942814 942814 CG
chrXVI 942815 942815 C
chrXVI 942816 942816 AT
chrXVI 942817 942817 AT
chrXVI 942818 942818 CG
chrXVI 942828 942828 C
chrXVI 942869 942869 CG
chrXVI 942890 942890 AT
chrXVI 942898 942898 G
chrXVI 942899 942899 C
chrXVI 942900 942900 AC
chrXVI 942902 942902 A
chrXVI 942903 942903 A
chrXVI 942904 942904 C
chrXVI 942921 942921 G
chrXVI 942922 942922 G
chrXVI 942924 942924 A
chrXVI 942936 942936 AT
chrXVI 942940 942940 CG
chrXVI 942951 942951 AC
chrXVI 942953 942953 A
chrXVI 942954 942954 T
chrXVI 942955 942955 T
chrXVI 942966 942966 AT
chrXVI 942968 942968 G
chrXVI 942976 942976 C
chrXVI 942977 942977 G
chrXVI 943012 943012 CG
chrXVI 943013 943013 CG
chrXVI 943050 943050 AT
chrXVI 943052 943052 CG
chrXVI 943053 943053 CG
chrXVI 943064 943064 CG
chrXVI 943092 943092 C
chrXVI 943093 943093 T
chrXVI 943094 943094 AC
chrXVI 943095 943095 A
chrXVI 943114 943114 CG
chrXVI 943126 943126 CG
chrXVI 943128 943128 AT
chrXVI 943129 943129 CG
chrXVI 943130 943130 AT
chrXVI 943166 943166 AT
chrXVI 943167 943167 AGT
chrXVI 943168 943168 CG
chrXVI 943170 943170 A
chrXVI 943171 943171 AT
chrXVI 943183 943183 AT
chrXVI 943197 943197 G
chrXVI 943199 943199 G
chrXVI 943200 943200 A
chrXVI 943201 943201 GT
chrXVI 943202 943202 G
chrXVI 943203 943203 C
chrXVI 943229 943229 AT
chrXVI 943235 943235 A
chrXVI 943236 943236 G
chrXVI 943238 943238 G
chrXVI 943242 943242 AT
chrXVI 943243 943243 CG
chrXVI 943246 943246 CG
chrXVI 943247 943247 CG
chrXVI 943259 943259 AT
chrXVI 943276 943276 A
chrXVI 943285 943285 G
chrXVI 943328 943328 CG
chrXVI 943329 943329 A
chrXVI 943385 943385 C
chrXVI 943386 943386 AG
chrXVI 943387 943387 CT
chrXVI 943388 943388 A
chrXVI 943391 943391 A
chrXVI 943530 943530 AT
chrXVI 943567 943567 AT
chrXVI 943591 943591 CG
chrXVI 943597 943597 CG
chrXVI 943624 943624 AT
chrXVI 943638 943638 CG
chrXVI 943686 943686 CG
chrXVI 943687 943687 AT
chrXVI 943689 943689 AT
chrXVI 943691 943691 G
chrXVI 943693 943693 G
chrXVI 943706 943706 A
chrXVI 943708 943708 C
chrXVI 943711 943711 G
chrXVI 943813 943813 G
chrXVI 943814 943814 G
chrXVI 943816 943816 GT
chrXVI 943817 943817 AC
chrXVI 943818 943818 G
chrXVI 943821 943821 CG
chrXVI 943823 943823 C
chrXVI 943824 943824 A
chrXVI 943825 943825 C
chrXVI 943841 943841 T
chrXVI 943848 943848 A
chrXVI 943858 943858 T
chrXVI 943906 943906 CG
chrXVI 943910 943910 AT
chrXVI 943925 943925 CG
chrXVI 943939 943939 T
chrXVI 943950 943950 CG
chrXVI 943957 943957 AT
chrXVI 943970 943970 CG
chrXVI 943973 943973 AT
chrXVI 943977 943977 CG
chrXVI 943981 943981 CG
chrXVI 944014 944014 A
chrXVI 944015 944015 A
chrXVI 944016 944016 G
chrXVI 944017 944017 A
chrXVI 944018 944018 C
chrXVI 944019 944019 G
chrXVI 944021 944021 A
chrXVI 944022 944022 T
chrXVI 944023 944023 G
chrXVI 944097 944097 CG
chrXVI 944146 944146 A
chrXVI 944162 944162 AT
chrXVI 944168 944168 A
chrXVI 944169 944169 CG
chrXVI 944170 944170 A
chrXVI 944171 944171 AT
chrXVI 944173 944173 A
chrXVI 944220 944220 AT
chrXVI 944229 944229 T
chrXVI 944230 944230 C
chrXVI 944231 944231 A
chrXVI 944232 944232 G
chrXVI 944291 944291 G
chrXVI 944292 944292 AT
chrXVI 944293 944293 T
chrXVI 944306 944306 AT
chrXVI 944326 944326 T
chrXVI 944340 944340 A
chrXVI 944343 944343 G
chrXVI 944344 944344 A
chrXVI 944345 944345 G
chrXVI 944347 944347 CG
chrXVI 944350 944350 AT
chrXVI 944353 944353 AT
chrXVI 944354 944354 AT
chrXVI 944355 944355 AT
chrXVI 944365 944365 G
chrXVI 944404 944404 CG
chrXVI 944453 944453 AT
chrXVI 944459 944459 CG
chrXVI 944461 944461 CG
chrXVI 944470 944470 CG
chrXVI 944527 944527 AT
chrXVI 944535 944535 CG
chrXVI 944591 944591 AT
chrXVI 944689 944689 AT
chrXVI 944705 944705 CG
chrXVI 944768 944768 AT
chrXVI 944774 944774 CG
chrXVI 944823 944823 AT
chrXVI 944971 944971 CG
chrXVI 945073 945073 CG
chrXVI 945085 945085 AT
chrXVI 945133 945133 AT
chrXVI 945230 945230 AT
chrXVI 945260 945260 CG
chrXVI 945321 945321 CG
chrXVI 945424 945424 A
chrXVI 945426 945426 G
chrXVI 945427 945427 CT
chrXVI 945428 945428 T
chrXVI 945430 945430 AT
chrXVI 945431 945431 T
chrXVI 945432 945432 AT
chrXVI 945433 945433 C
chrXVI 945434 945434 A
chrXVI 945435 945435 CT
chrXVI 945436 945436 A
chrXVI 945472 945472 CG
chrXVI 945480 945480 AT
chrXVI 945486 945486 AT
chrXVI 945502 945502 AT
chrXVI 945592 945592 AT
chrXVI 945616 945616 CG
chrXVI 945617 945617 C
chrXVI 945618 945618 C
chrXVI 945619 945619 T
chrXVI 945652 945652 C
chrXVI 945676 945676 CG
chrXVI 945682 945682 AT
chrXVI 945738 945738 G
chrXVI 945739 945739 A
chrXVI 945742 945742 G
chrXVI 945744 945744 A
chrXVI 945751 945751 AT
chrXVI 945754 945754 CG
chrXVI 945756 945756 G
chrXVI 945774 945774 AT
chrXVI 945777 945777 CG
chrXVI 945779 945779 AT
chrXVI 945786 945786 C
chrXVI 945787 945787 T
chrXVI 945788 945788 G
chrXVI 945841 945841 AT
chrXVI 945866 945866 A
chrXVI 945882 945882 AT
chrXVI 945912 945912 AT
chrXVI 945944 945944 CG
chrXVI 945959 945959 C
chrXVI 945960 945960 T
chrXVI 945963 945963 AC
chrXVI 945964 945964 C
chrXVI 945965 945965 A
chrXVI 945967 945967 C
chrXVI 945969 945969 G
chrXVI 945970 945970 C
chrXVI 945973 945973 T
chrXVI 945975 945975 C
chrXVI 945979 945979 AT
chrXVI 945982 945982 CG
chrXVI 945984 945984 A
chrXVI 945985 945985 ACG
chrXVI 945987 945987 G
chrXVI 945992 945992 G
chrXVI 945999 945999 A
chrXVI 946000 946000 G
chrXVI 946005 946005 G
chrXVI 946009 946009 G
chrXVI 946015 946015 T
chrXVI 946021 946021 T
chrXVI 946026 946026 AT
chrXVI 946031 946031 T
chrXVI 946032 946032 C
chrXVI 946035 946035 A
chrXVI 946036 946036 C
chrXVI 946041 946041 A
chrXVI 946045 946045 CG
chrXVI 946047 946047 T
chrXVI 946051 946051 AT
chrXVI 946053 946053 AT
chrXVI 946055 946055 AT
chrXVI 946056 946056 AT
chrXVI 946057 946057 ACGT
chrXVI 946059 946059 G
chrXVI 946060 946060 AT
chrXVI 946062 946062 CG
chrXVI 946071 946071 A
chrXVI 946072 946072 C
chrXVI 946077 946077 AT
chrXVI 946081 946081 AT
chrXVI 946083 946083 T
chrXVI 946086 946086 T
chrXVI 946087 946087 T
chrXVI 946089 946089 A
chrXVI 946090 946090 C
chrXVI 946091 946091 AT
chrXVI 946092 946092 CG
chrXVI 946093 946093 CG
chrXVI 946095 946095 C
chrXVI 946096 946096 CG
chrXVI 946098 946098 AT
chrXVI 946100 946100 G
chrXVI 946105 946105 AT
chrXVI 946107 946107 AT
chrXVI 946108 946108 G
chrXVI 946113 946113 CG
chrXVI 946117 946117 CG
chrXVI 946119 946119 CG
chrXVI 946123 946123 T
chrXVI 946126 946126 CG
chrXVI 946128 946128 AT
chrXVI 946129 946129 AT
chrXVI 946130 946130 CG
chrXVI 946132 946132 AT
chrXVI 946134 946134 AT
chrXVI 946139 946139 AT
chrXVI 946140 946140 CG
chrXVI 946143 946143 A
chrXVI 946144 946144 C
chrXVI 946149 946149 A
chrXVI 946153 946153 CG
chrXVI 946155 946155 T
chrXVI 946159 946159 AT
chrXVI 946161 946161 AT
chrXVI 946163 946163 AT
chrXVI 946164 946164 AT
chrXVI 946165 946165 ACGT
chrXVI 946167 946167 G
chrXVI 946168 946168 AT
chrXVI 946170 946170 CG
chrXVI 946180 946180 C
chrXVI 946185 946185 AT
chrXVI 946189 946189 AT
chrXVI 946190 946190 G
chrXVI 946191 946191 T
chrXVI 946194 946194 T
chrXVI 946195 946195 T
chrXVI 946197 946197 A
chrXVI 946198 946198 C
chrXVI 946199 946199 AT
chrXVI 946200 946200 CG
chrXVI 946201 946201 CGT
chrXVI 946202 946202 G
chrXVI 946204 946204 CG
chrXVI 946206 946206 AT
chrXVI 946208 946208 G
chrXVI 946213 946213 AT
chrXVI 946215 946215 CG
chrXVI 946216 946216 A
chrXVI 946221 946221 AT
chrXVI 946225 946225 CG
chrXVI 946226 946226 G
chrXVI 946227 946227 CG
chrXVI 946234 946234 AT
chrXVI 946236 946236 C
chrXVI 946237 946237 C
chrXVI 946238 946238 G
chrXVI 946244 946244 AT
chrXVI 946247 946247 G
chrXVI 946248 946248 T
chrXVI 946251 946251 CG
chrXVI 946252 946252 AGT
chrXVI 946257 946257 AT
chrXVI 946261 946261 G
chrXVI 946262 946262 G
chrXVI 946263 946263 T
chrXVI 946266 946266 T
chrXVI 946270 946270 CG
chrXVI 946271 946271 A
chrXVI 946272 946272 CG
chrXVI 946273 946273 ACGT
chrXVI 946274 946274 G
chrXVI 946275 946275 C
chrXVI 946276 946276 CG
chrXVI 946278 946278 T
chrXVI 946280 946280 CG
chrXVI 946283 946283 CG
chrXVI 946284 946284 T
chrXVI 946285 946285 AT
chrXVI 946287 946287 AT
chrXVI 946288 946288 AG
chrXVI 946293 946293 G
chrXVI 946297 946297 CG
chrXVI 946302 946302 AT
chrXVI 946303 946303 T
chrXVI 946306 946306 CG
chrXVI 946308 946308 AT
chrXVI 946309 946309 AT
chrXVI 946310 946310 CG
chrXVI 946312 946312 AT
chrXVI 946314 946314 CG
chrXVI 946319 946319 A
chrXVI 946324 946324 C
chrXVI 946329 946329 A
chrXVI 946333 946333 AT
chrXVI 946335 946335 T
chrXVI 946338 946338 T
chrXVI 946339 946339 AT
chrXVI 946341 946341 AT
chrXVI 946342 946342 C
chrXVI 946343 946343 AT
chrXVI 946344 946344 CG
chrXVI 946345 946345 CG
chrXVI 946346 946346 G
chrXVI 946348 946348 CG
chrXVI 946350 946350 AT
chrXVI 946352 946352 G
chrXVI 946357 946357 AT
chrXVI 946359 946359 CG
chrXVI 946360 946360 AG
chrXVI 946365 946365 CG
chrXVI 946369 946369 CG
chrXVI 946370 946370 G
chrXVI 946371 946371 CGT
chrXVI 946374 946374 T
chrXVI 946377 946377 AT
chrXVI 946378 946378 CG
chrXVI 946379 946379 A
chrXVI 946380 946380 CG
chrXVI 946381 946381 CGT
chrXVI 946382 946382 CG
chrXVI 946384 946384 CG
chrXVI 946386 946386 T
chrXVI 946388 946388 CG
chrXVI 946391 946391 CG
chrXVI 946393 946393 AT
chrXVI 946395 946395 AT
chrXVI 946396 946396 AT
chrXVI 946401 946401 CG
chrXVI 946405 946405 G
chrXVI 946406 946406 G
chrXVI 946410 946410 T
chrXVI 946414 946414 CG
chrXVI 946416 946416 CG
chrXVI 946417 946417 ACGT
chrXVI 946418 946418 AT
chrXVI 946420 946420 CG
chrXVI 946424 946424 G
chrXVI 946431 946431 CG
chrXVI 946432 946432 AT
chrXVI 946437 946437 AT
chrXVI 946441 946441 CG
chrXVI 946442 946442 CG
chrXVI 946450 946450 CG
chrXVI 946452 946452 AT
chrXVI 946453 946453 ACG
chrXVI 946456 946456 T
chrXVI 946467 946467 AT
chrXVI 946468 946468 G
chrXVI 946473 946473 CG
chrXVI 946477 946477 CG
chrXVI 946486 946486 CG
chrXVI 946488 946488 CG
chrXVI 946489 946489 ACT
chrXVI 946492 946492 C
chrXVI 946499 946499 T
chrXVI 946501 946501 C
chrXVI 946503 946503 A
chrXVI 946504 946504 C
chrXVI 946505 946505 A
chrXVI 946580 946580 CG
chrXVI 946612 946612 CG
chrXVI 946730 946730 AT
chrXVI 946750 946750 CG
chrXVI 946753 946753 CG
chrXVI 946797 946797 CG
chrXVI 946835 946835 AT
chrXVI 946843 946843 AT
chrXVI 946885 946885 AT
chrXVI 946942 946942 CG
chrXVI 946953 946953 AT
chrXVI 946970 946970 AT
chrXVI 947121 947121 AT
chrXVI 947188 947188 CG
chrXVI 947199 947199 AT
chrXVI 947230 947230 AT
chrXVI 947231 947231 CG
chrXVI 947253 947253 CG
chrXVI 947368 947368 CG
chrXVI 947393 947393 AT
chrXVI 947443 947443 CG
chrXVI 947466 947466 AT
chrXVI 947494 947494 CG
chrXVI 947519 947519 AT
chrXVI 947540 947540 CG
chrXVI 947576 947576 CG
chrXVI 947583 947583 AT
chrXVI 947590 947590 AT
chrXVI 947591 947591 A
chrXVI 947592 947592 C
chrXVI 947595 947595 C
chrXVI 947657 947657 A
chrXVI 947658 947658 T
chrXVI 947659 947659 A
chrXVI 947663 947663 AT
chrXVI 947666 947666 C
chrXVI 947669 947669 G
chrXVI 947670 947670 A
chrXVI 947671 947671 T
chrXVI 947674 947674 CG
chrXVI 947726 947726 CG
chrXVI 947764 947764 AT
chrXVI 947772 947772 G
chrXVI 947773 947773 A
chrXVI 947774 947774 G
chrXVI 947781 947781 AT
chrXVI 947791 947791 AT
chrXVI 947795 947795 A
chrXVI 947796 947796 T
chrXVI 947806 947806 T
chrXVI 947808 947808 AT
chrXVI 947855 947855 CG
chrXVI 947859 947859 CG
chrXVI 947860 947860 AT
chrXVI 947864 947864 CG
chrXVI 947869 947869 CG
chrXVI 947878 947878 G
chrXVI 947879 947879 CG
chrXVI 947916 947916 A
chrXVI 947917 947917 T
chrXVI 947918 947918 C
chrXVI 947943 947943 T
chrXVI 947947 947947 T
chrXVI 947967 947967 A
chrXVI 947978 947978 CG
chrXVI 947988 947988 C
chrXVI 947989 947989 CG
chrXVI 947992 947992 T
chrXVI 947993 947993 T
chrXVI 947994 947994 T
chrXVI 948002 948002 AT
chrXVI 948008 948008 CG
chrXVI 948024 948024 G
chrXVI 948028 948028 AT
chrXVI 948048 948048 AT
chrXVI 948049 948049 AT
chrXVI 948050 948050 T
chrXVI 948051 948051 T
chrXVI 948052 948052 AT
chrXVI 948054 948054 AT
chrXVI 948055 948055 G
chrXVI 948057 948057 A
