# Supplementary material for: Sequence Profiling of the Saccharomyces cerevisiae Genome Permits Deconvolution of Unique and Multialigned Reads for Variant Detection
Source: G3 (Bethesda). 2014 Feb 20;4(4):707–15. doi: 10.1534/g3.113.009464 (PMC4059241; doi:10.1534/g3.113.009464)
Supplement: Supporting Information [file supp_g3.113.009464_FileS1.zip › resources/50nt/mregions_50_2011.bed]

track name=M_regions_50 description="M regions from HTS profile"
chrI 1 66 M1_1
chrI 83 212 M1_2
chrI 240 2284 M1_3
chrI 2326 2789 M1_4
chrI 11656 13301 M1_5
chrI 13324 13379 M1_6
chrI 13637 16154 M1_7
chrI 16162 17208 M1_8
chrI 17213 18386 M1_9
chrI 18522 22620 M1_10
chrI 22630 23250 M1_11
chrI 23277 27154 M1_12
chrI 27364 27621 M1_13
chrI 27657 27854 M1_14
chrI 32035 32111 M1_15
chrI 77488 77545 M1_16
chrI 111073 111126 M1_17
chrI 113051 113100 M1_18
chrI 123630 123688 M1_19
chrI 138973 139044 M1_20
chrI 139142 139270 M1_21
chrI 139501 139580 M1_22
chrI 139588 139653 M1_23
chrI 139665 139739 M1_24
chrI 139743 140159 M1_25
chrI 140161 141245 M1_26
chrI 141250 141309 M1_27
chrI 141313 141425 M1_28
chrI 160227 166172 M1_29
chrI 166257 166354 M1_30
chrI 176651 177137 M1_31
chrI 181123 181272 M1_32
chrI 182503 182973 M1_33
chrI 183128 183566 M1_34
chrI 183568 183860 M1_35
chrI 184891 184980 M1_36
chrI 187068 187146 M1_37
chrI 187349 187770 M1_38
chrI 187792 187956 M1_39
chrI 188008 188353 M1_40
chrI 188358 189762 M1_41
chrI 203445 203913 M1_42
chrI 204217 206579 M1_43
chrI 206601 207655 M1_44
chrI 207671 226876 M1_45
chrI 227372 227421 M1_46
chrI 227499 227983 M1_47
chrI 227985 229315 M1_48
chrI 229621 229687 M1_49
chrI 230115 230218 M1_50
chrII 1 5856 M2_1
chrII 5905 8310 M2_2
chrII 8328 8420 M2_3
chrII 8864 8915 M2_4
chrII 8944 9012 M2_5
chrII 9080 9434 M2_6
chrII 9569 9684 M2_7
chrII 29626 35614 M2_8
chrII 35841 36232 M2_9
chrII 36388 36499 M2_10
chrII 59838 60103 M2_11
chrII 60105 60196 M2_12
chrII 68270 68359 M2_13
chrII 72340 72413 M2_14
chrII 88514 89128 M2_15
chrII 92828 92877 M2_16
chrII 166362 166433 M2_17
chrII 168805 168886 M2_18
chrII 168924 169198 M2_19
chrII 169206 169376 M2_20
chrII 175872 175926 M2_21
chrII 187309 187365 M2_22
chrII 187670 187778 M2_23
chrII 187988 188051 M2_24
chrII 188348 188415 M2_25
chrII 188474 188587 M2_26
chrII 188589 188739 M2_27
chrII 188874 188925 M2_28
chrII 188927 188991 M2_29
chrII 188999 189048 M2_30
chrII 197485 197580 M2_31
chrII 197613 198066 M2_32
chrII 205743 205810 M2_33
chrII 221025 226960 M2_34
chrII 227059 227174 M2_35
chrII 235400 235807 M2_36
chrII 236615 236760 M2_37
chrII 255369 255690 M2_38
chrII 256376 256626 M2_39
chrII 256685 256739 M2_40
chrII 258691 258812 M2_41
chrII 258861 258928 M2_42
chrII 259566 263151 M2_43
chrII 263166 265506 M2_44
chrII 266172 266256 M2_45
chrII 266367 266465 M2_46
chrII 270424 270488 M2_47
chrII 300159 301247 M2_48
chrII 326781 326873 M2_49
chrII 327164 327353 M2_50
chrII 332828 332882 M2_51
chrII 333385 333812 M2_52
chrII 343125 343183 M2_53
chrII 343566 343618 M2_54
chrII 347593 347706 M2_55
chrII 350817 350908 M2_56
chrII 353584 353666 M2_57
chrII 372328 372395 M2_58
chrII 405851 406065 M2_59
chrII 414186 414356 M2_60
chrII 414364 414638 M2_61
chrII 414676 414757 M2_62
chrII 427761 428115 M2_63
chrII 428342 428405 M2_64
chrII 428491 428582 M2_65
chrII 428677 428836 M2_66
chrII 428889 428990 M2_67
chrII 429582 429965 M2_68
chrII 430192 430255 M2_69
chrII 430341 430432 M2_70
chrII 430527 430686 M2_71
chrII 430704 430840 M2_72
chrII 430887 430942 M2_73
chrII 464003 464296 M2_74
chrII 477665 479055 M2_75
chrII 541437 541532 M2_76
chrII 541583 541645 M2_77
chrII 591711 592427 M2_78
chrII 604942 605066 M2_79
chrII 605074 605157 M2_80
chrII 605200 605456 M2_81
chrII 606658 606736 M2_82
chrII 606739 606923 M2_83
chrII 606925 607136 M2_84
chrII 627312 627369 M2_85
chrII 642993 643089 M2_86
chrII 643475 643870 M2_87
chrII 645152 645255 M2_88
chrII 646080 646138 M2_89
chrII 659266 659333 M2_90
chrII 659581 659635 M2_91
chrII 659650 659735 M2_92
chrII 659779 659858 M2_93
chrII 660217 660599 M2_94
chrII 660615 660764 M2_95
chrII 660796 660953 M2_96
chrII 661279 661367 M2_97
chrII 661411 661460 M2_98
chrII 661465 661762 M2_99
chrII 661840 661970 M2_100
chrII 701995 702061 M2_101
chrII 780354 780472 M2_102
chrII 801696 801925 M2_103
chrII 804869 808400 M2_104
chrII 808402 813184 M2_105
chrIII 1 1434 M3_1
chrIII 4071 4205 M3_2
chrIII 4207 4323 M3_3
chrIII 4327 4704 M3_4
chrIII 4736 5416 M3_5
chrIII 5483 8496 M3_6
chrIII 8521 9203 M3_7
chrIII 9242 11234 M3_8
chrIII 11501 14029 M3_9
chrIII 70616 70667 M3_10
chrIII 77195 77280 M3_11
chrIII 82445 82546 M3_12
chrIII 82690 83198 M3_13
chrIII 84054 84634 M3_14
chrIII 84798 90782 M3_15
chrIII 90842 90992 M3_16
chrIII 123568 123654 M3_17
chrIII 124122 124478 M3_18
chrIII 127705 127807 M3_19
chrIII 142689 142789 M3_20
chrIII 142821 143089 M3_21
chrIII 149505 149589 M3_22
chrIII 149595 149650 M3_23
chrIII 149661 149784 M3_24
chrIII 149911 150005 M3_25
chrIII 151264 151372 M3_26
chrIII 151547 151825 M3_27
chrIII 162944 163028 M3_28
chrIII 168287 169078 M3_29
chrIII 169192 169556 M3_30
chrIII 169627 169682 M3_31
chrIII 169752 169807 M3_32
chrIII 177493 177835 M3_33
chrIII 195978 196036 M3_34
chrIII 198663 201189 M3_35
chrIII 227994 228062 M3_36
chrIII 233729 233836 M3_37
chrIII 268609 268864 M3_38
chrIII 268936 269191 M3_39
chrIII 291985 292124 M3_40
chrIII 293027 293743 M3_41
chrIII 294374 294623 M3_42
chrIII 295003 295052 M3_43
chrIII 295160 295292 M3_44
chrIII 295473 295571 M3_45
chrIII 301001 301071 M3_46
chrIII 301137 301186 M3_47
chrIII 301539 301600 M3_48
chrIII 301791 301860 M3_49
chrIII 303009 303274 M3_50
chrIII 303345 303413 M3_51
chrIII 303416 303554 M3_52
chrIII 303700 304303 M3_53
chrIII 304335 304487 M3_54
chrIII 304669 306369 M3_55
chrIII 306399 306700 M3_56
chrIII 306855 308215 M3_57
chrIII 310794 310855 M3_58
chrIII 311019 311520 M3_59
chrIII 314225 316620 M3_60
chrIV 1 2235 M4_1
chrIV 2261 17432 M4_2
chrIV 17466 17518 M4_3
chrIV 17557 17717 M4_4
chrIV 17721 17892 M4_5
chrIV 17918 18699 M4_6
chrIV 20518 20575 M4_7
chrIV 44056 44204 M4_8
chrIV 44206 45362 M4_9
chrIV 45364 45920 M4_10
chrIV 83536 83637 M4_11
chrIV 116372 116637 M4_12
chrIV 116681 116791 M4_13
chrIV 118146 118523 M4_14
chrIV 123995 124245 M4_15
chrIV 124349 124794 M4_16
chrIV 126516 126565 M4_17
chrIV 130390 130491 M4_18
chrIV 132926 132981 M4_19
chrIV 133521 134470 M4_20
chrIV 134481 134584 M4_21
chrIV 137786 137942 M4_22
chrIV 149101 149179 M4_23
chrIV 205736 205905 M4_24
chrIV 216580 216845 M4_25
chrIV 216889 216999 M4_26
chrIV 217996 218373 M4_27
chrIV 219792 220042 M4_28
chrIV 220146 220591 M4_29
chrIV 221707 221808 M4_30
chrIV 226801 226886 M4_31
chrIV 227519 228468 M4_32
chrIV 228479 228582 M4_33
chrIV 230443 230534 M4_34
chrIV 306918 307066 M4_35
chrIV 307074 307336 M4_36
chrIV 308858 308938 M4_37
chrIV 308969 309150 M4_38
chrIV 309161 309390 M4_39
chrIV 322215 322292 M4_40
chrIV 322761 322930 M4_41
chrIV 340636 340723 M4_42
chrIV 340731 340801 M4_43
chrIV 359548 359691 M4_44
chrIV 383336 383494 M4_45
chrIV 383505 383645 M4_46
chrIV 383907 384089 M4_47
chrIV 384238 384290 M4_48
chrIV 384320 384431 M4_49
chrIV 384455 384596 M4_50
chrIV 384845 385107 M4_51
chrIV 385163 385215 M4_52
chrIV 390405 390532 M4_53
chrIV 410366 410467 M4_54
chrIV 412486 412537 M4_55
chrIV 427388 427580 M4_56
chrIV 434249 434348 M4_57
chrIV 434414 434748 M4_58
chrIV 437138 437650 M4_59
chrIV 437756 437872 M4_60
chrIV 466813 466874 M4_61
chrIV 471846 472934 M4_62
chrIV 477137 477249 M4_63
chrIV 488786 488878 M4_64
chrIV 491512 491566 M4_65
chrIV 491897 492324 M4_66
chrIV 508171 508229 M4_67
chrIV 508612 508664 M4_68
chrIV 513246 513598 M4_69
chrIV 513686 519659 M4_70
chrIV 519733 519841 M4_71
chrIV 520183 520808 M4_72
chrIV 520962 521057 M4_73
chrIV 527516 538209 M4_74
chrIV 538360 538446 M4_75
chrIV 544673 544809 M4_76
chrIV 568864 569053 M4_77
chrIV 592515 592595 M4_78
chrIV 600988 601207 M4_79
chrIV 601294 601425 M4_80
chrIV 601447 601578 M4_81
chrIV 604242 604291 M4_82
chrIV 619954 620058 M4_83
chrIV 645138 651513 M4_84
chrIV 651688 651743 M4_85
chrIV 653643 653701 M4_86
chrIV 653967 654025 M4_87
chrIV 654339 654389 M4_88
chrIV 667993 668454 M4_89
chrIV 721090 721145 M4_90
chrIV 721284 721417 M4_91
chrIV 733255 733341 M4_92
chrIV 747484 747564 M4_93
chrIV 757398 759781 M4_94
chrIV 768612 768679 M4_95
chrIV 778731 778846 M4_96
chrIV 801673 801731 M4_97
chrIV 802718 802811 M4_98
chrIV 802893 805660 M4_99
chrIV 829334 829389 M4_100
chrIV 871744 878054 M4_101
chrIV 878294 884233 M4_102
chrIV 884321 884513 M4_103
chrIV 914444 914589 M4_104
chrIV 915515 915922 M4_105
chrIV 923046 923098 M4_106
chrIV 945362 945457 M4_107
chrIV 945946 946417 M4_108
chrIV 980961 981067 M4_109
chrIV 981158 992744 M4_110
chrIV 992819 992916 M4_111
chrIV 1017194 1017287 M4_112
chrIV 1023125 1023491 M4_113
chrIV 1038638 1038699 M4_114
chrIV 1072070 1072137 M4_115
chrIV 1075463 1075554 M4_116
chrIV 1087740 1088421 M4_117
chrIV 1088469 1088837 M4_118
chrIV 1095359 1095470 M4_119
chrIV 1095756 1101699 M4_120
chrIV 1150829 1150949 M4_121
chrIV 1151033 1151377 M4_122
chrIV 1151394 1151448 M4_123
chrIV 1154129 1156028 M4_124
chrIV 1159521 1161420 M4_125
chrIV 1163096 1163417 M4_126
chrIV 1163539 1163589 M4_127
chrIV 1163605 1163712 M4_128
chrIV 1163882 1164054 M4_129
chrIV 1164074 1164381 M4_130
chrIV 1164386 1164461 M4_131
chrIV 1175136 1175647 M4_132
chrIV 1175816 1175911 M4_133
chrIV 1183752 1183807 M4_134
chrIV 1201735 1201834 M4_135
chrIV 1206692 1212630 M4_136
chrIV 1239022 1239072 M4_137
chrIV 1243222 1245770 M4_138
chrIV 1257007 1257079 M4_139
chrIV 1282852 1282901 M4_140
chrIV 1290967 1291041 M4_141
chrIV 1301802 1302046 M4_142
chrIV 1305617 1305691 M4_143
chrIV 1307608 1307683 M4_144
chrIV 1307689 1308658 M4_145
chrIV 1308708 1308763 M4_146
chrIV 1352449 1352577 M4_147
chrIV 1352592 1352987 M4_148
chrIV 1354835 1355240 M4_149
chrIV 1357461 1357525 M4_150
chrIV 1359915 1359982 M4_151
chrIV 1360427 1360596 M4_152
chrIV 1360607 1360808 M4_153
chrIV 1402183 1402233 M4_154
chrIV 1402262 1402431 M4_155
chrIV 1402508 1402560 M4_156
chrIV 1450262 1450332 M4_157
chrIV 1450343 1450473 M4_158
chrIV 1453551 1453609 M4_159
chrIV 1453620 1453780 M4_160
chrIV 1454385 1454434 M4_161
chrIV 1461699 1461853 M4_162
chrIV 1467633 1467718 M4_163
chrIV 1503835 1504031 M4_164
chrIV 1504083 1504227 M4_165
chrIV 1504265 1504448 M4_166
chrIV 1504475 1504658 M4_167
chrIV 1505684 1505793 M4_168
chrIV 1523209 1525329 M4_169
chrIV 1525370 1531933 M4_170
chrV 1 6343 M5_1
chrV 6376 6972 M5_2
chrV 6997 7184 M5_3
chrV 7287 7512 M5_4
chrV 18966 19081 M5_5
chrV 19228 19306 M5_6
chrV 19372 19431 M5_7
chrV 19529 23195 M5_8
chrV 52788 53032 M5_9
chrV 61875 61974 M5_10
chrV 62129 62484 M5_11
chrV 63704 64114 M5_12
chrV 79681 79763 M5_13
chrV 81184 81246 M5_14
chrV 83147 83219 M5_15
chrV 85676 85965 M5_16
chrV 86590 86705 M5_17
chrV 95463 95512 M5_18
chrV 100119 100220 M5_19
chrV 122797 122881 M5_20
chrV 131073 131162 M5_21
chrV 135406 135510 M5_22
chrV 135598 135953 M5_23
chrV 138230 138560 M5_24
chrV 138650 138752 M5_25
chrV 142918 143011 M5_26
chrV 175244 175297 M5_27
chrV 175444 175546 M5_28
chrV 175585 175839 M5_29
chrV 176783 176852 M5_30
chrV 176925 176980 M5_31
chrV 177090 177190 M5_32
chrV 207344 207441 M5_33
chrV 249556 249613 M5_34
chrV 249635 249687 M5_35
chrV 249917 250372 M5_36
chrV 266666 266774 M5_37
chrV 266825 266983 M5_38
chrV 267026 267099 M5_39
chrV 267136 267204 M5_40
chrV 267287 267501 M5_41
chrV 269505 269626 M5_42
chrV 269676 269759 M5_43
chrV 270140 270191 M5_44
chrV 275825 276062 M5_45
chrV 277175 277389 M5_46
chrV 277472 277539 M5_47
chrV 277577 277650 M5_48
chrV 277691 278073 M5_49
chrV 280561 280628 M5_50
chrV 284382 284451 M5_51
chrV 288430 288534 M5_52
chrV 289677 289757 M5_53
chrV 289801 290462 M5_54
chrV 299757 299824 M5_55
chrV 299901 299975 M5_56
chrV 306790 307168 M5_57
chrV 312011 312103 M5_58
chrV 312268 312327 M5_59
chrV 312332 312435 M5_60
chrV 323253 323359 M5_61
chrV 323376 323689 M5_62
chrV 323751 323840 M5_63
chrV 354358 354741 M5_64
chrV 354921 355025 M5_65
chrV 358622 358689 M5_66
chrV 363097 363711 M5_67
chrV 397279 397370 M5_68
chrV 397372 397637 M5_69
chrV 423950 424265 M5_70
chrV 431484 431830 M5_71
chrV 434520 434986 M5_72
chrV 435160 435318 M5_73
chrV 435733 435840 M5_74
chrV 435932 436293 M5_75
chrV 438690 438791 M5_76
chrV 442893 443051 M5_77
chrV 443184 443288 M5_78
chrV 443389 449641 M5_79
chrV 469443 469546 M5_80
chrV 487314 487414 M5_81
chrV 487818 488179 M5_82
chrV 490208 490277 M5_83
chrV 492336 498520 M5_84
chrV 545647 545705 M5_85
chrV 545971 546029 M5_86
chrV 551272 551368 M5_87
chrV 566698 566951 M5_88
chrV 568966 569024 M5_89
chrV 569451 576874 M5_90
chrVI 1 4847 M6_1
chrVI 4852 4918 M6_2
chrVI 4931 5101 M6_3
chrVI 5122 5865 M6_4
chrVI 5887 6074 M6_5
chrVI 6084 14157 M6_6
chrVI 14191 14243 M6_7
chrVI 14285 14796 M6_8
chrVI 14801 14916 M6_9
chrVI 14928 15077 M6_10
chrVI 31613 31733 M6_11
chrVI 33552 33615 M6_12
chrVI 33621 33678 M6_13
chrVI 33702 33772 M6_14
chrVI 33921 33973 M6_15
chrVI 33987 34063 M6_16
chrVI 34128 34216 M6_17
chrVI 34419 34495 M6_18
chrVI 73346 73407 M6_19
chrVI 92366 92486 M6_20
chrVI 92516 92574 M6_21
chrVI 99235 99713 M6_22
chrVI 101367 101492 M6_23
chrVI 117257 117337 M6_24
chrVI 117381 118042 M6_25
chrVI 137469 137566 M6_26
chrVI 137698 143950 M6_27
chrVI 157900 158018 M6_28
chrVI 158490 158600 M6_29
chrVI 161801 162148 M6_30
chrVI 162215 162315 M6_31
chrVI 167415 167543 M6_32
chrVI 178019 178314 M6_33
chrVI 180954 181069 M6_34
chrVI 186209 186282 M6_35
chrVI 191493 191623 M6_36
chrVI 204906 205011 M6_37
chrVI 205360 205424 M6_38
chrVI 207041 207092 M6_39
chrVI 210336 210418 M6_40
chrVI 210600 210727 M6_41
chrVI 220508 221279 M6_42
chrVI 226675 226771 M6_43
chrVI 254340 254392 M6_44
chrVI 255000 255049 M6_45
chrVI 261433 261491 M6_46
chrVI 270107 270161 M6_47
chrVII 1 68 M7_1
chrVII 76 911 M7_2
chrVII 979 1079 M7_3
chrVII 6253 8836 M7_4
chrVII 9049 9109 M7_5
chrVII 9660 9739 M7_6
chrVII 10310 10478 M7_7
chrVII 10519 11189 M7_8
chrVII 11193 11285 M7_9
chrVII 11287 11634 M7_10
chrVII 11662 11714 M7_11
chrVII 23935 23984 M7_12
chrVII 24592 24644 M7_13
chrVII 70160 70227 M7_14
chrVII 73816 73921 M7_15
chrVII 74860 74935 M7_16
chrVII 78983 79054 M7_17
chrVII 93699 93785 M7_18
chrVII 110613 110709 M7_19
chrVII 110794 111591 M7_20
chrVII 114939 115152 M7_21
chrVII 115154 115230 M7_22
chrVII 115466 115605 M7_23
chrVII 117720 117773 M7_24
chrVII 118964 119022 M7_25
chrVII 122248 122356 M7_26
chrVII 148275 148590 M7_27
chrVII 156106 156170 M7_28
chrVII 185696 185806 M7_29
chrVII 205503 205653 M7_30
chrVII 227773 227888 M7_31
chrVII 227917 228299 M7_32
chrVII 245633 245689 M7_33
chrVII 254637 255304 M7_34
chrVII 280043 280169 M7_35
chrVII 287339 287480 M7_36
chrVII 319412 319866 M7_37
chrVII 327915 328141 M7_38
chrVII 328557 328666 M7_39
chrVII 348121 348175 M7_40
chrVII 364335 364970 M7_41
chrVII 365619 365668 M7_42
chrVII 385471 385602 M7_43
chrVII 385680 385977 M7_44
chrVII 385982 386031 M7_45
chrVII 386075 386163 M7_46
chrVII 386489 386646 M7_47
chrVII 386678 386827 M7_48
chrVII 386843 387225 M7_49
chrVII 387584 387663 M7_50
chrVII 387707 387792 M7_51
chrVII 387807 387861 M7_52
chrVII 388109 388176 M7_53
chrVII 401510 401899 M7_54
chrVII 401946 402382 M7_55
chrVII 402385 402723 M7_56
chrVII 402919 403340 M7_57
chrVII 403371 403535 M7_58
chrVII 403588 403933 M7_59
chrVII 403938 405211 M7_60
chrVII 405220 405418 M7_61
chrVII 405444 405556 M7_62
chrVII 412279 412379 M7_63
chrVII 423041 423224 M7_64
chrVII 431397 431474 M7_65
chrVII 437464 437520 M7_66
chrVII 437528 437886 M7_67
chrVII 440704 440820 M7_68
chrVII 442140 442237 M7_69
chrVII 467690 467756 M7_70
chrVII 479916 479995 M7_71
chrVII 480107 480164 M7_72
chrVII 480340 480430 M7_73
chrVII 480634 480881 M7_74
chrVII 481054 481166 M7_75
chrVII 481376 481430 M7_76
chrVII 481561 481631 M7_77
chrVII 481981 482030 M7_78
chrVII 482242 482300 M7_79
chrVII 518011 518076 M7_80
chrVII 518389 518454 M7_81
chrVII 519032 519313 M7_82
chrVII 530002 530060 M7_83
chrVII 531597 531698 M7_84
chrVII 531839 531888 M7_85
chrVII 534147 534235 M7_86
chrVII 534271 534329 M7_87
chrVII 534331 534467 M7_88
chrVII 535199 535550 M7_89
chrVII 535748 541695 M7_90
chrVII 541838 541935 M7_91
chrVII 544558 544663 M7_92
chrVII 549809 549858 M7_93
chrVII 550454 550509 M7_94
chrVII 550697 550779 M7_95
chrVII 550886 550944 M7_96
chrVII 551222 551271 M7_97
chrVII 551813 551871 M7_98
chrVII 551942 551994 M7_99
chrVII 552017 552069 M7_100
chrVII 552077 552168 M7_101
chrVII 553022 553104 M7_102
chrVII 556365 556673 M7_103
chrVII 561641 561755 M7_104
chrVII 561829 567772 M7_105
chrVII 567858 567920 M7_106
chrVII 568726 574713 M7_107
chrVII 627181 627230 M7_108
chrVII 644766 644828 M7_109
chrVII 648393 648850 M7_110
chrVII 652608 652672 M7_111
chrVII 661737 661831 M7_112
chrVII 700931 701069 M7_113
chrVII 701167 701285 M7_114
chrVII 707099 712563 M7_115
chrVII 726966 727044 M7_116
chrVII 727354 727736 M7_117
chrVII 731125 731225 M7_118
chrVII 735491 735540 M7_119
chrVII 735546 735733 M7_120
chrVII 735748 735825 M7_121
chrVII 735967 736423 M7_122
chrVII 739110 739209 M7_123
chrVII 740874 741037 M7_124
chrVII 741060 741229 M7_125
chrVII 741234 741286 M7_126
chrVII 741570 741628 M7_127
chrVII 763802 765075 M7_128
chrVII 774036 774170 M7_129
chrVII 774336 774436 M7_130
chrVII 776714 776799 M7_131
chrVII 778913 779115 M7_132
chrVII 779128 779184 M7_133
chrVII 779607 779695 M7_134
chrVII 787309 787365 M7_135
chrVII 787373 787731 M7_136
chrVII 794406 794504 M7_137
chrVII 807475 807531 M7_138
chrVII 811433 823318 M7_139
chrVII 823469 823571 M7_140
chrVII 828706 828820 M7_141
chrVII 845280 845393 M7_142
chrVII 845435 845608 M7_143
chrVII 845630 845732 M7_144
chrVII 857362 857513 M7_145
chrVII 875995 876286 M7_146
chrVII 876379 876485 M7_147
chrVII 878689 878840 M7_148
chrVII 882807 883699 M7_149
chrVII 883742 883829 M7_150
chrVII 920574 920670 M7_151
chrVII 921147 921280 M7_152
chrVII 921297 921415 M7_153
chrVII 921489 921665 M7_154
chrVII 921729 921788 M7_155
chrVII 930939 931040 M7_156
chrVII 931159 931553 M7_157
chrVII 931672 932024 M7_158
chrVII 957453 957533 M7_159
chrVII 1000919 1001116 M7_160
chrVII 1001173 1001270 M7_161
chrVII 1001317 1001754 M7_162
chrVII 1001758 1002200 M7_163
chrVII 1004204 1004298 M7_164
chrVII 1005380 1005450 M7_165
chrVII 1043759 1043808 M7_166
chrVII 1067475 1067689 M7_167
chrVII 1067858 1067977 M7_168
chrVII 1068057 1068127 M7_169
chrVII 1068149 1068213 M7_170
chrVII 1068322 1068871 M7_171
chrVII 1068879 1068993 M7_172
chrVII 1076118 1079648 M7_173
chrVII 1079650 1081931 M7_174
chrVII 1081993 1082974 M7_175
chrVII 1083001 1083066 M7_176
chrVII 1083107 1083234 M7_177
chrVII 1083275 1084213 M7_178
chrVII 1084268 1090940 M7_179
chrVIII 1 4959 M8_1
chrVIII 5019 5838 M8_2
chrVIII 5871 6633 M8_3
chrVIII 6635 6997 M8_4
chrVIII 7045 7520 M8_5
chrVIII 7994 8047 M8_6
chrVIII 11880 12734 M8_7
chrVIII 35252 35602 M8_8
chrVIII 35607 36025 M8_9
chrVIII 62744 62843 M8_10
chrVIII 81198 81247 M8_11
chrVIII 85279 85527 M8_12
chrVIII 85530 92127 M8_13
chrVIII 104307 104412 M8_14
chrVIII 104773 105099 M8_15
chrVIII 116090 116190 M8_16
chrVIII 116407 116766 M8_17
chrVIII 127111 127161 M8_18
chrVIII 127190 127359 M8_19
chrVIII 127436 127488 M8_20
chrVIII 133013 133118 M8_21
chrVIII 133684 134014 M8_22
chrVIII 134307 134406 M8_23
chrVIII 146228 146682 M8_24
chrVIII 148061 148120 M8_25
chrVIII 192815 193302 M8_26
chrVIII 194078 194565 M8_27
chrVIII 197250 197300 M8_28
chrVIII 200043 200119 M8_29
chrVIII 212261 216259 M8_30
chrVIII 229494 230175 M8_31
chrVIII 230223 230591 M8_32
chrVIII 236953 237002 M8_33
chrVIII 237837 237957 M8_34
chrVIII 238020 238073 M8_35
chrVIII 252849 252898 M8_36
chrVIII 287100 287162 M8_37
chrVIII 287283 287332 M8_38
chrVIII 287655 287719 M8_39
chrVIII 287740 287825 M8_40
chrVIII 288004 288064 M8_41
chrVIII 288124 288178 M8_42
chrVIII 288195 288585 M8_43
chrVIII 290932 290994 M8_44
chrVIII 291097 291187 M8_45
chrVIII 291288 291431 M8_46
chrVIII 291495 291545 M8_47
chrVIII 291581 291668 M8_48
chrVIII 291866 291971 M8_49
chrVIII 292056 292164 M8_50
chrVIII 292231 292292 M8_51
chrVIII 292307 292393 M8_52
chrVIII 295047 295190 M8_53
chrVIII 295663 295730 M8_54
chrVIII 326120 326175 M8_55
chrVIII 340059 340108 M8_56
chrVIII 358463 358587 M8_57
chrVIII 365356 365473 M8_58
chrVIII 378115 378180 M8_59
chrVIII 381980 382312 M8_60
chrVIII 388878 389003 M8_61
chrVIII 389165 389526 M8_62
chrVIII 420560 420609 M8_63
chrVIII 451319 451516 M8_64
chrVIII 451573 451670 M8_65
chrVIII 451717 452154 M8_66
chrVIII 452158 452600 M8_67
chrVIII 463968 464114 M8_68
chrVIII 465470 465539 M8_69
chrVIII 465798 465852 M8_70
chrVIII 466567 466815 M8_71
chrVIII 466906 467065 M8_72
chrVIII 471707 471777 M8_73
chrVIII 475697 475788 M8_74
chrVIII 504472 505252 M8_75
chrVIII 525434 525861 M8_76
chrVIII 525869 525996 M8_77
chrVIII 525998 553515 M8_78
chrVIII 554008 554057 M8_79
chrVIII 554152 554637 M8_80
chrVIII 554639 555240 M8_81
chrVIII 555297 555859 M8_82
chrVIII 555861 555967 M8_83
chrVIII 556053 556488 M8_84
chrVIII 556531 556825 M8_85
chrVIII 556830 562643 M8_86
chrIX 1 19622 M9_1
chrIX 19624 20844 M9_2
chrIX 20857 23256 M9_3
chrIX 23275 23703 M9_4
chrIX 23758 23829 M9_5
chrIX 23842 23919 M9_6
chrIX 24145 24267 M9_7
chrIX 24394 24645 M9_8
chrIX 24658 24735 M9_9
chrIX 24743 24795 M9_10
chrIX 25187 25240 M9_11
chrIX 25350 25811 M9_12
chrIX 26060 26112 M9_13
chrIX 69146 69329 M9_14
chrIX 69343 69434 M9_15
chrIX 69436 69531 M9_16
chrIX 98642 98766 M9_17
chrIX 98882 98958 M9_18
chrIX 105318 105401 M9_19
chrIX 105753 105841 M9_20
chrIX 146884 147118 M9_21
chrIX 158511 158570 M9_22
chrIX 169447 169510 M9_23
chrIX 173228 173288 M9_24
chrIX 175017 175118 M9_25
chrIX 183425 183531 M9_26
chrIX 196641 197036 M9_27
chrIX 197128 197468 M9_28
chrIX 197582 197677 M9_29
chrIX 205206 210755 M9_30
chrIX 221335 221425 M9_31
chrIX 221487 221800 M9_32
chrIX 221817 221923 M9_33
chrIX 231581 231959 M9_34
chrIX 239682 239757 M9_35
chrIX 239834 239901 M9_36
chrIX 246206 246558 M9_37
chrIX 246792 246867 M9_38
chrIX 248839 248951 M9_39
chrIX 255169 255236 M9_40
chrIX 256308 256429 M9_41
chrIX 256479 256562 M9_42
chrIX 257018 257069 M9_43
chrIX 300212 300339 M9_44
chrIX 300354 300665 M9_45
chrIX 317159 317931 M9_46
chrIX 324286 324655 M9_47
chrIX 324684 324747 M9_48
chrIX 324828 325168 M9_49
chrIX 325734 325835 M9_50
chrIX 334141 334265 M9_51
chrIX 336332 336430 M9_52
chrIX 339803 339858 M9_53
chrIX 340274 340323 M9_54
chrIX 366526 366660 M9_55
chrIX 368424 368506 M9_56
chrIX 370402 370500 M9_57
chrIX 390320 390419 M9_58
chrIX 390632 390912 M9_59
chrIX 391002 392747 M9_60
chrIX 392912 393056 M9_61
chrIX 393095 393147 M9_62
chrIX 417987 418048 M9_63
chrIX 430647 430726 M9_64
chrIX 431461 431521 M9_65
chrIX 431745 434343 M9_66
chrIX 437060 437824 M9_67
chrIX 437826 437904 M9_68
chrIX 437966 438186 M9_69
chrIX 438233 438282 M9_70
chrIX 438287 438425 M9_71
chrIX 438531 438704 M9_72
chrIX 438742 438872 M9_73
chrIX 438887 439789 M9_74
chrX 1 19570 M10_1
chrX 19606 21151 M10_2
chrX 59089 59186 M10_3
chrX 59518 59587 M10_4
chrX 59670 59769 M10_5
chrX 61855 61913 M10_6
chrX 74276 74617 M10_7
chrX 74995 75140 M10_8
chrX 75232 75295 M10_9
chrX 90834 90961 M10_10
chrX 90981 91104 M10_11
chrX 91433 91632 M10_12
chrX 115923 116022 M10_13
chrX 120743 120857 M10_14
chrX 120869 121230 M10_15
chrX 121441 121542 M10_16
chrX 122413 122513 M10_17
chrX 153502 154701 M10_18
chrX 156550 156660 M10_19
chrX 156686 156777 M10_20
chrX 197300 204358 M10_21
chrX 204720 204825 M10_22
chrX 233921 234017 M10_23
chrX 338261 338333 M10_24
chrX 338478 338536 M10_25
chrX 338541 338647 M10_26
chrX 338689 339022 M10_27
chrX 339034 339245 M10_28
chrX 354234 354349 M10_29
chrX 354531 355203 M10_30
chrX 355348 355546 M10_31
chrX 366757 367452 M10_32
chrX 374389 374604 M10_33
chrX 374853 374907 M10_34
chrX 378345 378450 M10_35
chrX 391029 391124 M10_36
chrX 396710 396813 M10_37
chrX 401999 402081 M10_38
chrX 414945 415052 M10_39
chrX 415910 416054 M10_40
chrX 416454 416525 M10_41
chrX 416772 416833 M10_42
chrX 422926 423025 M10_43
chrX 424416 424529 M10_44
chrX 453678 454425 M10_45
chrX 454473 454570 M10_46
chrX 454613 454700 M10_47
chrX 456055 456111 M10_48
chrX 470115 470191 M10_49
chrX 472447 483984 M10_50
chrX 517800 517892 M10_51
chrX 519240 519307 M10_52
chrX 520725 520774 M10_53
chrX 521058 521107 M10_54
chrX 523988 524101 M10_55
chrX 525092 525381 M10_56
chrX 526537 526618 M10_57
chrX 531813 531915 M10_58
chrX 537755 537914 M10_59
chrX 538090 538446 M10_60
chrX 540802 541442 M10_61
chrX 541496 541605 M10_62
chrX 542942 543055 M10_63
chrX 543603 543763 M10_64
chrX 608700 608791 M10_65
chrX 608802 608856 M10_66
chrX 617902 618040 M10_67
chrX 639980 640048 M10_68
chrX 701742 701799 M10_69
chrX 702023 702803 M10_70
chrX 709418 709477 M10_71
chrX 712636 713233 M10_72
chrX 714128 714642 M10_73
chrX 714907 714981 M10_74
chrX 715021 715319 M10_75
chrX 727377 727456 M10_76
chrX 727552 727616 M10_77
chrX 727673 727859 M10_78
chrX 728080 728183 M10_79
chrX 728405 745751 M10_80
chrXI 1 75 M11_1
chrXI 98 202 M11_2
chrXI 208 2854 M11_3
chrXI 9460 9543 M11_4
chrXI 9611 9750 M11_5
chrXI 14941 15011 M11_6
chrXI 15421 15621 M11_7
chrXI 15958 16009 M11_8
chrXI 16185 16258 M11_9
chrXI 63938 64007 M11_10
chrXI 64031 64100 M11_11
chrXI 64191 64352 M11_12
chrXI 74613 74711 M11_13
chrXI 84199 84311 M11_14
chrXI 109317 109444 M11_15
chrXI 109464 109587 M11_16
chrXI 109905 110104 M11_17
chrXI 141001 141102 M11_18
chrXI 141914 142042 M11_19
chrXI 142218 142444 M11_20
chrXI 142461 142633 M11_21
chrXI 142673 142795 M11_22
chrXI 144425 144547 M11_23
chrXI 144671 144894 M11_24
chrXI 145139 145257 M11_25
chrXI 146040 146109 M11_26
chrXI 156853 156929 M11_27
chrXI 158961 159022 M11_28
chrXI 162474 162573 M11_29
chrXI 162910 163030 M11_30
chrXI 163097 163168 M11_31
chrXI 198846 198928 M11_32
chrXI 202632 203088 M11_33
chrXI 219884 219981 M11_34
chrXI 284006 284064 M11_35
chrXI 284136 284218 M11_36
chrXI 302329 302393 M11_37
chrXI 302458 302637 M11_38
chrXI 302901 303038 M11_39
chrXI 304879 304964 M11_40
chrXI 308127 308236 M11_41
chrXI 313380 313483 M11_42
chrXI 313593 313927 M11_43
chrXI 314179 314527 M11_44
chrXI 337462 337601 M11_45
chrXI 379665 379768 M11_46
chrXI 382544 382602 M11_47
chrXI 400186 400247 M11_48
chrXI 431936 432041 M11_49
chrXI 432402 432728 M11_50
chrXI 458127 458488 M11_51
chrXI 458533 458683 M11_52
chrXI 490950 491056 M11_53
chrXI 513312 513415 M11_54
chrXI 513620 513757 M11_55
chrXI 517442 517798 M11_56
chrXI 517978 518077 M11_57
chrXI 552015 552106 M11_58
chrXI 552132 552242 M11_59
chrXI 554977 556175 M11_60
chrXI 576475 576559 M11_61
chrXI 578936 579083 M11_62
chrXI 613664 613733 M11_63
chrXI 613758 613815 M11_64
chrXI 617992 618088 M11_65
chrXI 618090 618181 M11_66
chrXI 618195 618378 M11_67
chrXI 647259 648171 M11_68
chrXI 649716 649765 M11_69
chrXI 658563 660556 M11_70
chrXI 660570 661249 M11_71
chrXI 661272 664255 M11_72
chrXI 664343 665023 M11_73
chrXI 665052 665887 M11_74
chrXI 665902 666504 M11_75
chrXI 666558 666816 M11_76
chrXII 5 561 M12_1
chrXII 585 11362 M12_2
chrXII 11374 13938 M12_3
chrXII 41202 41272 M12_4
chrXII 47856 48206 M12_5
chrXII 48211 48629 M12_6
chrXII 64126 64424 M12_7
chrXII 64443 64502 M12_8
chrXII 64564 64907 M12_9
chrXII 65020 65159 M12_10
chrXII 92042 92395 M12_11
chrXII 92530 92666 M12_12
chrXII 94726 94798 M12_13
chrXII 94816 95120 M12_14
chrXII 95564 95707 M12_15
chrXII 95719 95793 M12_16
chrXII 95797 96213 M12_17
chrXII 96215 97299 M12_18
chrXII 97304 97363 M12_19
chrXII 97365 97479 M12_20
chrXII 103633 103706 M12_21
chrXII 103714 103787 M12_22
chrXII 105418 105471 M12_23
chrXII 167920 168036 M12_24
chrXII 168070 168146 M12_25
chrXII 168206 168340 M12_26
chrXII 202007 202116 M12_27
chrXII 202130 202585 M12_28
chrXII 214872 214965 M12_29
chrXII 215068 221017 M12_30
chrXII 222686 222990 M12_31
chrXII 232432 232482 M12_32
chrXII 232687 232800 M12_33
chrXII 232935 232988 M12_34
chrXII 233099 233160 M12_35
chrXII 233168 233253 M12_36
chrXII 233263 233463 M12_37
chrXII 233543 233970 M12_38
chrXII 233987 234036 M12_39
chrXII 242231 242327 M12_40
chrXII 242708 242841 M12_41
chrXII 242858 242976 M12_42
chrXII 243050 243226 M12_43
chrXII 243290 243349 M12_44
chrXII 290695 290774 M12_45
chrXII 365829 365884 M12_46
chrXII 365971 366069 M12_47
chrXII 369716 369771 M12_48
chrXII 369901 370034 M12_49
chrXII 373988 374446 M12_50
chrXII 375254 375356 M12_51
chrXII 410768 410817 M12_52
chrXII 410834 411261 M12_53
chrXII 411340 411541 M12_54
chrXII 411551 411636 M12_55
chrXII 411644 411705 M12_56
chrXII 411815 411868 M12_57
chrXII 412004 412117 M12_58
chrXII 412322 412372 M12_59
chrXII 412636 412709 M12_60
chrXII 427119 427221 M12_61
chrXII 448639 448735 M12_62
chrXII 448854 449025 M12_63
chrXII 449842 449894 M12_64
chrXII 451286 451342 M12_65
chrXII 451413 459847 M12_66
chrXII 460550 489483 M12_67
chrXII 489746 490552 M12_68
chrXII 498974 499174 M12_69
chrXII 507442 507512 M12_70
chrXII 515286 515335 M12_71
chrXII 515940 516100 M12_72
chrXII 516111 516169 M12_73
chrXII 523013 523143 M12_74
chrXII 523154 523224 M12_75
chrXII 547516 547568 M12_76
chrXII 563477 563529 M12_77
chrXII 592498 592636 M12_78
chrXII 592712 592782 M12_79
chrXII 592788 592930 M12_80
chrXII 593130 599074 M12_81
chrXII 605280 605472 M12_82
chrXII 607587 607664 M12_83
chrXII 612688 612767 M12_84
chrXII 613087 613163 M12_85
chrXII 613388 613466 M12_86
chrXII 613485 613610 M12_87
chrXII 613723 613805 M12_88
chrXII 613816 614011 M12_89
chrXII 628362 628517 M12_90
chrXII 639228 639298 M12_91
chrXII 639324 639384 M12_92
chrXII 650811 656755 M12_93
chrXII 656919 657017 M12_94
chrXII 657077 657146 M12_95
chrXII 657158 657271 M12_96
chrXII 657281 657330 M12_97
chrXII 657564 657654 M12_98
chrXII 673164 673213 M12_99
chrXII 673263 673337 M12_100
chrXII 682547 682616 M12_101
chrXII 687844 687947 M12_102
chrXII 688437 688545 M12_103
chrXII 692774 692828 M12_104
chrXII 701178 701267 M12_105
chrXII 712534 712731 M12_106
chrXII 721000 721061 M12_107
chrXII 731661 732013 M12_108
chrXII 732072 732209 M12_109
chrXII 734514 734679 M12_110
chrXII 734788 734891 M12_111
chrXII 784346 784465 M12_112
chrXII 789084 789250 M12_113
chrXII 793551 793645 M12_114
chrXII 793699 793758 M12_115
chrXII 793817 793866 M12_116
chrXII 793907 794008 M12_117
chrXII 795588 795676 M12_118
chrXII 795712 795770 M12_119
chrXII 795772 795908 M12_120
chrXII 796815 796917 M12_121
chrXII 796962 797031 M12_122
chrXII 797166 797266 M12_123
chrXII 811485 811534 M12_124
chrXII 812130 812185 M12_125
chrXII 812373 812455 M12_126
chrXII 812562 812620 M12_127
chrXII 812898 812947 M12_128
chrXII 813489 813547 M12_129
chrXII 813618 813670 M12_130
chrXII 813693 813745 M12_131
chrXII 813753 813844 M12_132
chrXII 814698 814780 M12_133
chrXII 818064 818383 M12_134
chrXII 819835 820143 M12_135
chrXII 823429 823517 M12_136
chrXII 856449 856512 M12_137
chrXII 857087 857232 M12_138
chrXII 875353 875494 M12_139
chrXII 898648 898718 M12_140
chrXII 898726 898813 M12_141
chrXII 904048 904143 M12_142
chrXII 931123 931292 M12_143
chrXII 931688 931763 M12_144
chrXII 941179 947160 M12_145
chrXII 962949 963067 M12_146
chrXII 975962 976068 M12_147
chrXII 976247 981712 M12_148
chrXII 1002629 1002687 M12_149
chrXII 1002821 1002957 M12_150
chrXII 1003205 1003272 M12_151
chrXII 1003316 1004128 M12_152
chrXII 1018140 1018374 M12_153
chrXII 1018391 1018560 M12_154
chrXII 1018568 1018641 M12_155
chrXII 1018673 1018866 M12_156
chrXII 1029289 1029425 M12_157
chrXII 1029432 1029503 M12_158
chrXII 1029517 1029672 M12_159
chrXII 1029694 1029770 M12_160
chrXII 1034796 1034857 M12_161
chrXII 1034877 1034998 M12_162
chrXII 1035183 1035232 M12_163
chrXII 1052052 1052156 M12_164
chrXII 1052461 1052558 M12_165
chrXII 1059316 1059696 M12_166
chrXII 1059731 1059883 M12_167
chrXII 1060065 1061765 M12_168
chrXII 1061792 1062555 M12_169
chrXII 1062557 1064103 M12_170
chrXII 1064115 1078177 M12_171
chrXIII 1 8471 M13_1
chrXIII 21939 21998 M13_2
chrXIII 22088 22203 M13_3
chrXIII 22580 22632 M13_4
chrXIII 86930 87071 M13_5
chrXIII 91341 91393 M13_6
chrXIII 97987 98102 M13_7
chrXIII 98479 98531 M13_8
chrXIII 116281 116330 M13_9
chrXIII 116515 116636 M13_10
chrXIII 116656 116717 M13_11
chrXIII 123225 123301 M13_12
chrXIII 123323 123478 M13_13
chrXIII 123492 123562 M13_14
chrXIII 123570 123706 M13_15
chrXIII 130047 130198 M13_16
chrXIII 131807 131911 M13_17
chrXIII 146524 146717 M13_18
chrXIII 146749 146822 M13_19
chrXIII 146830 146999 M13_20
chrXIII 147016 147250 M13_21
chrXIII 162225 162298 M13_22
chrXIII 162318 162406 M13_23
chrXIII 162481 162544 M13_24
chrXIII 162642 163006 M13_25
chrXIII 168343 168696 M13_26
chrXIII 168782 168901 M13_27
chrXIII 169465 169523 M13_28
chrXIII 183454 183514 M13_29
chrXIII 183519 183574 M13_30
chrXIII 183882 183978 M13_31
chrXIII 184152 190094 M13_32
chrXIII 196052 196188 M13_33
chrXIII 196322 202231 M13_34
chrXIII 209852 209911 M13_35
chrXIII 222976 223178 M13_36
chrXIII 223189 223358 M13_37
chrXIII 223768 223835 M13_38
chrXIII 226286 226691 M13_39
chrXIII 238324 238379 M13_40
chrXIII 259139 259251 M13_41
chrXIII 278183 278241 M13_42
chrXIII 278822 278898 M13_43
chrXIII 279272 279352 M13_44
chrXIII 279391 279441 M13_45
chrXIII 281092 281150 M13_46
chrXIII 281731 281807 M13_47
chrXIII 282181 282261 M13_48
chrXIII 282300 282350 M13_49
chrXIII 288545 288608 M13_50
chrXIII 290788 290888 M13_51
chrXIII 321129 321230 M13_52
chrXIII 339575 339630 M13_53
chrXIII 352266 352384 M13_54
chrXIII 354546 354601 M13_55
chrXIII 356993 362930 M13_56
chrXIII 363050 363156 M13_57
chrXIII 372432 372532 M13_58
chrXIII 372683 378636 M13_59
chrXIII 379113 379164 M13_60
chrXIII 379284 379426 M13_61
chrXIII 409576 409626 M13_62
chrXIII 420575 420674 M13_63
chrXIII 463173 463449 M13_64
chrXIII 463543 463648 M13_65
chrXIII 480605 480705 M13_66
chrXIII 481272 481339 M13_67
chrXIII 481408 481466 M13_68
chrXIII 487826 487908 M13_69
chrXIII 503758 504152 M13_70
chrXIII 504341 504684 M13_71
chrXIII 504844 505028 M13_72
chrXIII 509765 509874 M13_73
chrXIII 509888 510343 M13_74
chrXIII 550204 550433 M13_75
chrXIII 550444 550625 M13_76
chrXIII 550655 550736 M13_77
chrXIII 552491 552755 M13_78
chrXIII 552763 552911 M13_79
chrXIII 572866 572963 M13_80
chrXIII 573111 573338 M13_81
chrXIII 586621 586720 M13_82
chrXIII 587622 587744 M13_83
chrXIII 588580 588678 M13_84
chrXIII 599485 599664 M13_85
chrXIII 599674 599971 M13_86
chrXIII 600006 600113 M13_87
chrXIII 600196 600454 M13_88
chrXIII 600523 600897 M13_89
chrXIII 601695 601874 M13_90
chrXIII 601884 602181 M13_91
chrXIII 602216 602323 M13_92
chrXIII 602406 602664 M13_93
chrXIII 602733 603107 M13_94
chrXIII 608923 609553 M13_95
chrXIII 609589 609785 M13_96
chrXIII 609787 609868 M13_97
chrXIII 632351 632476 M13_98
chrXIII 632484 632537 M13_99
chrXIII 632555 632772 M13_100
chrXIII 632847 632950 M13_101
chrXIII 632974 633097 M13_102
chrXIII 633151 633562 M13_103
chrXIII 633696 634063 M13_104
chrXIII 634065 634243 M13_105
chrXIII 634347 634414 M13_106
chrXIII 651689 651759 M13_107
chrXIII 651788 651912 M13_108
chrXIII 668248 668307 M13_109
chrXIII 732874 733137 M13_110
chrXIII 747879 747973 M13_111
chrXIII 753238 753302 M13_112
chrXIII 753304 753716 M13_113
chrXIII 756953 757036 M13_114
chrXIII 760266 760321 M13_115
chrXIII 760737 760786 M13_116
chrXIII 768352 768457 M13_117
chrXIII 768538 768888 M13_118
chrXIII 795013 795087 M13_119
chrXIII 808246 808321 M13_120
chrXIII 808525 808919 M13_121
chrXIII 822579 822632 M13_122
chrXIII 837538 837658 M13_123
chrXIII 837662 837757 M13_124
chrXIII 837917 838038 M13_125
chrXIII 873553 873617 M13_126
chrXIII 873742 873809 M13_127
chrXIII 873832 874196 M13_128
chrXIII 908139 908191 M13_129
chrXIII 908199 908641 M13_130
chrXIII 917557 919714 M13_131
chrXIII 919734 922471 M13_132
chrXIII 922476 923233 M13_133
chrXIII 923266 923541 M13_134
chrXIII 923575 923628 M13_135
chrXIII 923630 924251 M13_136
chrXIII 924272 924431 M13_137
chrXIV 1 6692 M14_1
chrXIV 6706 16023 M14_2
chrXIV 16247 16405 M14_3
chrXIV 16462 17243 M14_4
chrXIV 26612 26861 M14_5
chrXIV 61949 62377 M14_6
chrXIV 63563 64024 M14_7
chrXIV 96229 96321 M14_8
chrXIV 96441 102535 M14_9
chrXIV 102703 102809 M14_10
chrXIV 104794 104889 M14_11
chrXIV 136764 136947 M14_12
chrXIV 139381 139563 M14_13
chrXIV 144074 144150 M14_14
chrXIV 252050 252198 M14_15
chrXIV 252200 253356 M14_16
chrXIV 253358 253914 M14_17
chrXIV 282529 282870 M14_18
chrXIV 290008 290090 M14_19
chrXIV 331831 332164 M14_20
chrXIV 359334 359400 M14_21
chrXIV 374858 374964 M14_22
chrXIV 414429 414480 M14_23
chrXIV 415043 415113 M14_24
chrXIV 425508 425566 M14_25
chrXIV 425751 425944 M14_26
chrXIV 425988 426217 M14_27
chrXIV 426318 426469 M14_28
chrXIV 442981 443139 M14_29
chrXIV 443438 443580 M14_30
chrXIV 443597 443712 M14_31
chrXIV 494071 494195 M14_32
chrXIV 494311 494387 M14_33
chrXIV 499711 500093 M14_34
chrXIV 500122 500237 M14_35
chrXIV 519081 525075 M14_36
chrXIV 546724 547218 M14_37
chrXIV 560678 560775 M14_38
chrXIV 561598 561988 M14_39
chrXIV 562025 568005 M14_40
chrXIV 568098 568239 M14_41
chrXIV 569849 569974 M14_42
chrXIV 569993 574072 M14_43
chrXIV 575642 575696 M14_44
chrXIV 575755 576005 M14_45
chrXIV 576720 577042 M14_46
chrXIV 579933 579989 M14_47
chrXIV 598158 599670 M14_48
chrXIV 599678 602259 M14_49
chrXIV 602278 602402 M14_50
chrXIV 605713 605778 M14_51
chrXIV 608767 608837 M14_52
chrXIV 608863 608923 M14_53
chrXIV 631837 631923 M14_54
chrXIV 632004 632498 M14_55
chrXIV 632586 632690 M14_56
chrXIV 704242 704396 M14_57
chrXIV 704428 704543 M14_58
chrXIV 726111 726229 M14_59
chrXIV 726258 726587 M14_60
chrXIV 726623 726958 M14_61
chrXIV 750582 750631 M14_62
chrXIV 750656 752157 M14_63
chrXIV 752170 752308 M14_64
chrXIV 752394 752935 M14_65
chrXIV 752937 753067 M14_66
chrXIV 753117 753244 M14_67
chrXIV 753543 753604 M14_68
chrXIV 753795 753864 M14_69
chrXIV 755014 755279 M14_70
chrXIV 755349 755552 M14_71
chrXIV 772693 776357 M14_72
chrXIV 776455 776514 M14_73
chrXIV 776581 776658 M14_74
chrXIV 776805 776920 M14_75
chrXIV 780934 781022 M14_76
chrXIV 781024 781079 M14_77
chrXIV 781124 781193 M14_78
chrXIV 781246 784333 M14_79
chrXV 1 211 M15_1
chrXV 216 2616 M15_2
chrXV 2741 2802 M15_3
chrXV 2889 3180 M15_4
chrXV 11050 12077 M15_5
chrXV 12364 12586 M15_6
chrXV 12606 12696 M15_7
chrXV 12747 12899 M15_8
chrXV 22422 24670 M15_9
chrXV 24710 24830 M15_10
chrXV 24847 25249 M15_11
chrXV 25261 25380 M15_12
chrXV 25390 29011 M15_13
chrXV 29027 29371 M15_14
chrXV 29619 29681 M15_15
chrXV 29955 30064 M15_16
chrXV 30609 30662 M15_17
chrXV 30927 31164 M15_18
chrXV 31168 31283 M15_19
chrXV 45677 45742 M15_20
chrXV 63045 63107 M15_21
chrXV 75756 75832 M15_22
chrXV 76035 76123 M15_23
chrXV 76188 76264 M15_24
chrXV 76278 76330 M15_25
chrXV 76479 76549 M15_26
chrXV 76573 76630 M15_27
chrXV 76636 76699 M15_28
chrXV 92017 92445 M15_29
chrXV 93388 93849 M15_30
chrXV 110768 110873 M15_31
chrXV 110950 111042 M15_32
chrXV 113292 113617 M15_33
chrXV 113703 113752 M15_34
chrXV 113794 113890 M15_35
chrXV 115038 115247 M15_36
chrXV 117688 123639 M15_37
chrXV 159810 159874 M15_38
chrXV 159999 160066 M15_39
chrXV 160089 160453 M15_40
chrXV 217934 217985 M15_41
chrXV 224697 224758 M15_42
chrXV 225710 225768 M15_43
chrXV 225852 225919 M15_44
chrXV 226598 226699 M15_45
chrXV 226745 226815 M15_46
chrXV 226822 226883 M15_47
chrXV 227278 227351 M15_48
chrXV 227886 228061 M15_49
chrXV 228077 228179 M15_50
chrXV 228318 228422 M15_51
chrXV 236209 236261 M15_52
chrXV 236277 236342 M15_53
chrXV 236953 237032 M15_54
chrXV 246137 246195 M15_55
chrXV 254533 254624 M15_56
chrXV 274663 274792 M15_57
chrXV 282156 282249 M15_58
chrXV 288179 288302 M15_59
chrXV 301085 301212 M15_60
chrXV 340280 340382 M15_61
chrXV 344736 345129 M15_62
chrXV 345712 345766 M15_63
chrXV 346224 346275 M15_64
chrXV 346463 346560 M15_65
chrXV 346652 346754 M15_66
chrXV 346901 346954 M15_67
chrXV 354022 354123 M15_68
chrXV 354176 354238 M15_69
chrXV 354299 354372 M15_70
chrXV 354788 354845 M15_71
chrXV 355071 355120 M15_72
chrXV 427905 428042 M15_73
chrXV 438619 438756 M15_74
chrXV 451395 451510 M15_75
chrXV 459601 459722 M15_76
chrXV 459724 459775 M15_77
chrXV 459787 459836 M15_78
chrXV 459858 460001 M15_79
chrXV 460033 460157 M15_80
chrXV 460189 460255 M15_81
chrXV 460480 460538 M15_82
chrXV 460852 460955 M15_83
chrXV 461146 461196 M15_84
chrXV 464434 464565 M15_85
chrXV 487429 487530 M15_86
chrXV 506453 506568 M15_87
chrXV 506585 506727 M15_88
chrXV 523309 523460 M15_89
chrXV 523561 523790 M15_90
chrXV 523834 524027 M15_91
chrXV 524212 524270 M15_92
chrXV 571943 572052 M15_93
chrXV 575090 577638 M15_94
chrXV 594353 594425 M15_95
chrXV 594513 594680 M15_96
chrXV 594698 594761 M15_97
chrXV 594806 600742 M15_98
chrXV 623437 623486 M15_99
chrXV 648799 648875 M15_100
chrXV 648925 648974 M15_101
chrXV 663800 663899 M15_102
chrXV 664100 664256 M15_103
chrXV 664260 664316 M15_104
chrXV 664800 665155 M15_105
chrXV 678188 678385 M15_106
chrXV 681673 681734 M15_107
chrXV 698892 699127 M15_108
chrXV 699129 699292 M15_109
chrXV 699354 699447 M15_110
chrXV 699468 699544 M15_111
chrXV 699795 699847 M15_112
chrXV 700143 700192 M15_113
chrXV 700437 700487 M15_114
chrXV 703465 703544 M15_115
chrXV 703665 710117 M15_116
chrXV 710187 710288 M15_117
chrXV 723818 723869 M15_118
chrXV 778601 778722 M15_119
chrXV 778784 778857 M15_120
chrXV 780250 780460 M15_121
chrXV 822913 822997 M15_122
chrXV 854175 854627 M15_123
chrXV 867585 867848 M15_124
chrXV 896862 896941 M15_125
chrXV 900263 900327 M15_126
chrXV 900329 900741 M15_127
chrXV 968992 969089 M15_128
chrXV 969114 969252 M15_129
chrXV 970276 976253 M15_130
chrXV 976408 976507 M15_131
chrXV 980248 980602 M15_132
chrXV 980733 980801 M15_133
chrXV 1036129 1036186 M15_134
chrXV 1037497 1037571 M15_135
chrXV 1042501 1042577 M15_136
chrXV 1057021 1057160 M15_137
chrXV 1057227 1057311 M15_138
chrXV 1060656 1060746 M15_139
chrXV 1060908 1060998 M15_140
chrXV 1069637 1069689 M15_141
chrXV 1069717 1070064 M15_142
chrXV 1070066 1070157 M15_143
chrXV 1070162 1070832 M15_144
chrXV 1070873 1071041 M15_145
chrXV 1071397 1072976 M15_146
chrXV 1073015 1073296 M15_147
chrXV 1074349 1075586 M15_148
chrXV 1075634 1077931 M15_149
chrXV 1077946 1091291 M15_150
chrXVI 1 13197 M16_1
chrXVI 13208 16731 M16_2
chrXVI 17576 17857 M16_3
chrXVI 17894 19475 M16_4
chrXVI 25747 26086 M16_5
chrXVI 53775 53836 M16_6
chrXVI 54788 54846 M16_7
chrXVI 54930 54997 M16_8
chrXVI 56151 56364 M16_9
chrXVI 56397 62892 M16_10
chrXVI 62926 63007 M16_11
chrXVI 75696 75821 M16_12
chrXVI 75850 75920 M16_13
chrXVI 96554 96621 M16_14
chrXVI 96725 96903 M16_15
chrXVI 96905 97272 M16_16
chrXVI 97406 97817 M16_17
chrXVI 97868 98006 M16_18
chrXVI 98030 98133 M16_19
chrXVI 98208 98424 M16_20
chrXVI 98443 98496 M16_21
chrXVI 98504 98629 M16_22
chrXVI 135786 136453 M16_23
chrXVI 173471 173520 M16_24
chrXVI 174066 174702 M16_25
chrXVI 185366 185428 M16_26
chrXVI 187314 187380 M16_27
chrXVI 193903 194144 M16_28
chrXVI 210175 210289 M16_29
chrXVI 211563 211921 M16_30
chrXVI 281191 281400 M16_31
chrXVI 282668 282741 M16_32
chrXVI 282803 282924 M16_33
chrXVI 338833 338933 M16_34
chrXVI 377290 378006 M16_35
chrXVI 379390 379443 M16_36
chrXVI 405472 405596 M16_37
chrXVI 405604 405687 M16_38
chrXVI 405730 405986 M16_39
chrXVI 407057 407135 M16_40
chrXVI 407138 407322 M16_41
chrXVI 407324 407535 M16_42
chrXVI 435875 435980 M16_43
chrXVI 436287 436372 M16_44
chrXVI 436381 436456 M16_45
chrXVI 436517 436587 M16_46
chrXVI 436882 443122 M16_47
chrXVI 449461 449522 M16_48
chrXVI 465199 465257 M16_49
chrXVI 465329 465411 M16_50
chrXVI 483296 483354 M16_51
chrXVI 483566 483615 M16_52
chrXVI 483965 484035 M16_53
chrXVI 484166 484220 M16_54
chrXVI 484430 484542 M16_55
chrXVI 484715 484962 M16_56
chrXVI 485166 485256 M16_57
chrXVI 485432 485488 M16_58
chrXVI 485601 485679 M16_59
chrXVI 520951 521007 M16_60
chrXVI 536678 536785 M16_61
chrXVI 560186 560300 M16_62
chrXVI 560468 560825 M16_63
chrXVI 560855 561016 M16_64
chrXVI 571737 571802 M16_65
chrXVI 571914 572075 M16_66
chrXVI 572256 572353 M16_67
chrXVI 582047 582150 M16_68
chrXVI 606361 606410 M16_69
chrXVI 622524 622643 M16_70
chrXVI 650467 650574 M16_71
chrXVI 654689 654780 M16_72
chrXVI 654791 654845 M16_73
chrXVI 689554 689659 M16_74
chrXVI 700588 701978 M16_75
chrXVI 731234 731691 M16_76
chrXVI 744276 744366 M16_77
chrXVI 769185 769669 M16_78
chrXVI 775747 775852 M16_79
chrXVI 776180 776237 M16_80
chrXVI 776326 776379 M16_81
chrXVI 777158 777236 M16_82
chrXVI 777266 777331 M16_83
chrXVI 777387 777449 M16_84
chrXVI 777476 777552 M16_85
chrXVI 781587 781665 M16_86
chrXVI 781696 781761 M16_87
chrXVI 781834 781896 M16_88
chrXVI 781925 782001 M16_89
chrXVI 794957 795035 M16_90
chrXVI 795391 795773 M16_91
chrXVI 804495 804561 M16_92
chrXVI 804581 810572 M16_93
chrXVI 810663 810764 M16_94
chrXVI 819509 819618 M16_95
chrXVI 823553 823716 M16_96
chrXVI 823739 823908 M16_97
chrXVI 823913 823965 M16_98
chrXVI 824249 824307 M16_99
chrXVI 837946 839219 M16_100
chrXVI 844400 850353 M16_101
chrXVI 850617 856991 M16_102
chrXVI 858948 859033 M16_103
chrXVI 860360 860468 M16_104
chrXVI 868991 869063 M16_105
chrXVI 869069 869286 M16_106
chrXVI 880279 880740 M16_107
chrXVI 897084 897156 M16_108
chrXVI 932555 932784 M16_109
chrXVI 942344 942522 M16_110
chrXVI 942536 948066 M16_111
chrmt 57 148 M17_1
chrmt 229 280 M17_2
chrmt 542 638 M17_3
chrmt 895 1024 M17_4
chrmt 1279 1496 M17_5
chrmt 1638 1688 M17_6
chrmt 1697 1799 M17_7
chrmt 1802 1885 M17_8
chrmt 1898 1955 M17_9
chrmt 2075 2158 M17_10
chrmt 2471 2529 M17_11
chrmt 2545 2657 M17_12
chrmt 2734 2811 M17_13
chrmt 2832 2896 M17_14
chrmt 3037 3125 M17_15
chrmt 3127 3242 M17_16
chrmt 3537 3624 M17_17
chrmt 3655 3728 M17_18
chrmt 3991 4243 M17_19
chrmt 4252 4372 M17_20
chrmt 5614 5683 M17_21
chrmt 6135 6241 M17_22
chrmt 6828 6897 M17_23
chrmt 8208 8396 M17_24
chrmt 8463 8515 M17_25
chrmt 9007 9091 M17_26
chrmt 9467 9559 M17_27
chrmt 10724 10813 M17_28
chrmt 11021 11103 M17_29
chrmt 11174 11262 M17_30
chrmt 11482 11569 M17_31
chrmt 12252 12327 M17_32
chrmt 12336 12393 M17_33
chrmt 12428 12478 M17_34
chrmt 12506 12582 M17_35
chrmt 12653 12839 M17_36
chrmt 13135 13192 M17_37
chrmt 21399 21451 M17_38
chrmt 21453 21528 M17_39
chrmt 26875 26938 M17_40
chrmt 27530 27592 M17_41
chrmt 29100 29173 M17_42
chrmt 29818 29897 M17_43
chrmt 30154 30285 M17_44
chrmt 30513 30564 M17_45
chrmt 30684 30733 M17_46
chrmt 31021 31070 M17_47
chrmt 31520 31597 M17_48
chrmt 32231 32504 M17_49
chrmt 32512 32561 M17_50
chrmt 33168 33250 M17_51
chrmt 33650 33699 M17_52
chrmt 33776 33841 M17_53
chrmt 34053 34113 M17_54
chrmt 34144 34354 M17_55
chrmt 34629 34709 M17_56
chrmt 34912 34996 M17_57
chrmt 35179 35265 M17_58
chrmt 35304 35353 M17_59
chrmt 35794 35862 M17_60
chrmt 36030 36102 M17_61
chrmt 36933 37032 M17_62
chrmt 40379 40447 M17_63
chrmt 41080 41324 M17_64
chrmt 41709 41761 M17_65
chrmt 41763 41838 M17_66
chrmt 42737 42810 M17_67
chrmt 42835 42917 M17_68
chrmt 42930 42979 M17_69
chrmt 43086 43156 M17_70
chrmt 43602 43662 M17_71
chrmt 43970 44023 M17_72
chrmt 44179 44254 M17_73
chrmt 44391 44491 M17_74
chrmt 44856 45230 M17_75
chrmt 46297 46380 M17_76
chrmt 46634 46691 M17_77
chrmt 47458 47575 M17_78
chrmt 47700 47783 M17_79
chrmt 47938 48013 M17_80
chrmt 48077 48173 M17_81
chrmt 48334 48388 M17_82
chrmt 48550 48600 M17_83
chrmt 49070 49184 M17_84
chrmt 49366 49416 M17_85
chrmt 49451 49506 M17_86
chrmt 49703 49796 M17_87
chrmt 50088 50175 M17_88
chrmt 50458 50552 M17_89
chrmt 51099 51155 M17_90
chrmt 51593 51652 M17_91
chrmt 51830 51894 M17_92
chrmt 52035 52095 M17_93
chrmt 52231 52281 M17_94
chrmt 52304 52393 M17_95
chrmt 52757 52824 M17_96
chrmt 53206 53262 M17_97
chrmt 53268 53337 M17_98
chrmt 53654 53726 M17_99
chrmt 53814 53886 M17_100
chrmt 54330 54422 M17_101
chrmt 54564 54839 M17_102
chrmt 55414 55477 M17_103
chrmt 55491 55545 M17_104
chrmt 55677 55732 M17_105
chrmt 55736 55796 M17_106
chrmt 56094 56151 M17_107
chrmt 56526 56607 M17_108
chrmt 56639 56731 M17_109
chrmt 56768 56901 M17_110
chrmt 57011 57096 M17_111
chrmt 57806 57882 M17_112
chrmt 58834 58898 M17_113
chrmt 58950 59023 M17_114
chrmt 62837 62920 M17_115
chrmt 63574 63658 M17_116
chrmt 64120 64182 M17_117
chrmt 64227 64283 M17_118
chrmt 64495 64584 M17_119
chrmt 65041 65123 M17_120
chrmt 65667 65740 M17_121
chrmt 65758 65829 M17_122
chrmt 66784 66883 M17_123
chrmt 66975 67028 M17_124
chrmt 67179 67252 M17_125
chrmt 67600 67694 M17_126
chrmt 67935 68009 M17_127
chrmt 68590 68711 M17_128
chrmt 68869 68957 M17_129
chrmt 69031 69115 M17_130
chrmt 69419 69510 M17_131
chrmt 69919 69968 M17_132
chrmt 70272 70323 M17_133
chrmt 70444 70523 M17_134
chrmt 71065 71123 M17_135
chrmt 71193 71276 M17_136
chrmt 72770 72843 M17_137
chrmt 73175 73313 M17_138
chrmt 75600 75679 M17_139
chrmt 76567 76659 M17_140
chrmt 76703 76773 M17_141
chrmt 76924 76976 M17_142
chrmt 77045 77128 M17_143
chrmt 77653 77738 M17_144
chrmt 80481 80572 M17_145
chrmt 81211 81262 M17_146
chrmt 81384 81570 M17_147
chrmt 82320 82451 M17_148
chrmt 82457 82621 M17_149
chrmt 82631 82685 M17_150
chrmt 82694 82743 M17_151
chrmt 82840 82923 M17_152
chrmt 83035 83117 M17_153
chrmt 83262 83312 M17_154
chrmt 83609 83681 M17_155
chrmt 84167 84254 M17_156
chrmt 84460 84549 M17_157
chrmt 84736 84812 M17_158
chrmt 85603 85690 M17_159
